# Supplementary material for: Angiopoietin-like 3 monomers are abundant in human plasma but are unable to inhibit endothelial lipase
Source: JCI Insight. 2025 Oct 28;10(23):e197827. doi: 10.1172/jci.insight.197827 (PMC12867014; doi:10.1172/jci.insight.197827)
Supplement: undefined [file jciinsight-10-197827-s266.zip]

Archive with 15 entries (15 files):
- jci.insight.197827.sdd1.cif
- jci.insight.197827.sdd2.cif
- jci.insight.197827.sdd3.cif
- jci.insight.197827.sdd4.cif
- jci.insight.197827.sdd5.cif
- jci.insight.197827.sdd6.cif
- jci.insight.197827.sdd7.cif
- jci.insight.197827.sdd8.cif
- jci.insight.197827.sdd9.cif
- jci.insight.197827.sdd10.cif
- jci.insight.197827.sdd11.cif
- jci.insight.197827.sdd12.cif
- jci.insight.197827.sdd13.cif
- jci.insight.197827.sdd14.cif
- jci.insight.197827.sdd15.cif
