# Supplementary material for: Angiopoietin-like 3 monomers are abundant in human plasma but are unable to inhibit endothelial lipase
Source: JCI Insight. 2025 Oct 28;10(23):e197827. doi: 10.1172/jci.insight.197827 (PMC12867014; doi:10.1172/jci.insight.197827)
Supplement: undefined [file jciinsight-10-197827-s266.zip › jci.insight.197827.sdd1.cif]

# By using this file you agree to the legally binding terms of use found at alphafoldserver.com/output-terms
data_1ad9ac07bde7810d
#
_entry.id 1ad9ac07bde7810d
#
loop_
_atom_type.symbol
C 
N 
O 
S 
#
loop_
_audit_author.name
_audit_author.pdbx_ordinal
"Google DeepMind" 1 
"Isomorphic Labs" 2 
#
_audit_conform.dict_location https://raw.githubusercontent.com/ihmwg/ModelCIF/master/dist/mmcif_ma.dic
_audit_conform.dict_name     mmcif_ma.dic
_audit_conform.dict_version  1.4.5
#
loop_
_chem_comp.formula
_chem_comp.formula_weight
_chem_comp.id
_chem_comp.mon_nstd_flag
_chem_comp.name
_chem_comp.pdbx_smiles
_chem_comp.pdbx_synonyms
_chem_comp.type
"C3 H7 N O2"    89.093  ALA y ALANINE         C[C@H](N)C(O)=O                  ? "L-PEPTIDE LINKING" 
"C6 H15 N4 O2"  175.209 ARG y ARGININE        N[C@@H](CCCNC(N)=[NH2+])C(O)=O   ? "L-PEPTIDE LINKING" 
"C4 H8 N2 O3"   132.118 ASN y ASPARAGINE      N[C@@H](CC(N)=O)C(O)=O           ? "L-PEPTIDE LINKING" 
"C4 H7 N O4"    133.103 ASP y "ASPARTIC ACID" N[C@@H](CC(O)=O)C(O)=O           ? "L-PEPTIDE LINKING" 
"C3 H7 N O2 S"  121.158 CYS y CYSTEINE        N[C@@H](CS)C(O)=O                ? "L-PEPTIDE LINKING" 
"C5 H10 N2 O3"  146.144 GLN y GLUTAMINE       N[C@@H](CCC(N)=O)C(O)=O          ? "L-PEPTIDE LINKING" 
"C5 H9 N O4"    147.129 GLU y "GLUTAMIC ACID" N[C@@H](CCC(O)=O)C(O)=O          ? "L-PEPTIDE LINKING" 
"C2 H5 N O2"    75.067  GLY y GLYCINE         NCC(O)=O                         ? "PEPTIDE LINKING"   
"C6 H10 N3 O2"  156.162 HIS y HISTIDINE       N[C@@H](Cc1c[nH]c[nH+]1)C(O)=O   ? "L-PEPTIDE LINKING" 
"C6 H13 N O2"   131.173 ILE y ISOLEUCINE      CC[C@H](C)[C@H](N)C(O)=O         ? "L-PEPTIDE LINKING" 
"C6 H13 N O2"   131.173 LEU y LEUCINE         CC(C)C[C@H](N)C(O)=O             ? "L-PEPTIDE LINKING" 
"C6 H15 N2 O2"  147.195 LYS y LYSINE          N[C@@H](CCCC[NH3+])C(O)=O        ? "L-PEPTIDE LINKING" 
"C5 H11 N O2 S" 149.211 MET y METHIONINE      CSCC[C@H](N)C(O)=O               ? "L-PEPTIDE LINKING" 
"C9 H11 N O2"   165.189 PHE y PHENYLALANINE   N[C@@H](Cc1ccccc1)C(O)=O         ? "L-PEPTIDE LINKING" 
"C5 H9 N O2"    115.130 PRO y PROLINE         OC(=O)[C@@H]1CCCN1               ? "L-PEPTIDE LINKING" 
"C3 H7 N O3"    105.093 SER y SERINE          N[C@@H](CO)C(O)=O                ? "L-PEPTIDE LINKING" 
"C4 H9 N O3"    119.119 THR y THREONINE       C[C@@H](O)[C@H](N)C(O)=O         ? "L-PEPTIDE LINKING" 
"C11 H12 N2 O2" 204.225 TRP y TRYPTOPHAN      N[C@@H](Cc1c[nH]c2ccccc12)C(O)=O ? "L-PEPTIDE LINKING" 
"C9 H11 N O3"   181.189 TYR y TYROSINE        N[C@@H](Cc1ccc(O)cc1)C(O)=O      ? "L-PEPTIDE LINKING" 
"C5 H11 N O2"   117.146 VAL y VALINE          CC(C)[C@H](N)C(O)=O              ? "L-PEPTIDE LINKING" 
#
_citation.book_publisher          ?
_citation.country                 UK
_citation.id                      primary
_citation.journal_full            Nature
_citation.journal_id_ASTM         NATUAS
_citation.journal_id_CSD          0006
_citation.journal_id_ISSN         0028-0836
_citation.journal_volume          ?
_citation.page_first              ?
_citation.page_last               ?
_citation.pdbx_database_id_DOI    ?
_citation.pdbx_database_id_PubMed ?
_citation.title                   "Accurate structure prediction of biomolecular interactions with AlphaFold 3"
_citation.year                    2024
#
loop_
_citation_author.citation_id
_citation_author.name
_citation_author.ordinal
primary "Google DeepMind" 1 
primary "Isomorphic Labs" 2 
#
loop_
_entity.id
_entity.pdbx_description
_entity.type
1 . polymer 
2 . polymer 
3 . polymer 
#
loop_
_entity_poly.entity_id
_entity_poly.pdbx_strand_id
_entity_poly.type
1 A polypeptide(L) 
2 B polypeptide(L) 
3 C polypeptide(L) 
#
loop_
_entity_poly_seq.entity_id
_entity_poly_seq.hetero
_entity_poly_seq.mon_id
_entity_poly_seq.num
1 n SER 1   
1 n ARG 2   
1 n VAL 3   
1 n ASP 4   
1 n PRO 5   
1 n ASP 6   
1 n LEU 7   
1 n SER 8   
1 n SER 9   
1 n PHE 10  
1 n ASP 11  
1 n SER 12  
1 n ALA 13  
1 n PRO 14  
1 n SER 15  
1 n GLU 16  
1 n PRO 17  
1 n LYS 18  
1 n SER 19  
1 n ARG 20  
1 n PHE 21  
1 n ALA 22  
1 n MET 23  
1 n LEU 24  
1 n ASP 25  
1 n ASP 26  
1 n VAL 27  
1 n LYS 28  
1 n ILE 29  
1 n LEU 30  
1 n ALA 31  
1 n ASN 32  
1 n GLY 33  
1 n LEU 34  
1 n LEU 35  
1 n GLN 36  
1 n LEU 37  
1 n GLY 38  
1 n HIS 39  
1 n GLY 40  
1 n LEU 41  
1 n LYS 42  
1 n ASP 43  
1 n PHE 44  
1 n VAL 45  
1 n HIS 46  
1 n LYS 47  
1 n THR 48  
1 n LYS 49  
1 n GLY 50  
1 n GLN 51  
1 n ILE 52  
1 n ASN 53  
1 n ASP 54  
1 n ILE 55  
1 n PHE 56  
1 n GLN 57  
1 n LYS 58  
1 n LEU 59  
1 n ASN 60  
1 n ILE 61  
1 n PHE 62  
1 n ASP 63  
1 n GLN 64  
1 n SER 65  
1 n PHE 66  
1 n TYR 67  
1 n ASP 68  
1 n LEU 69  
1 n SER 70  
1 n LEU 71  
1 n ARG 72  
1 n THR 73  
1 n ASN 74  
1 n GLU 75  
1 n ILE 76  
1 n LYS 77  
1 n GLU 78  
1 n GLU 79  
1 n GLU 80  
1 n LYS 81  
1 n GLU 82  
1 n LEU 83  
1 n ARG 84  
1 n ARG 85  
1 n THR 86  
1 n THR 87  
1 n SER 88  
1 n THR 89  
1 n LEU 90  
1 n GLN 91  
1 n VAL 92  
1 n LYS 93  
1 n ASN 94  
1 n GLU 95  
1 n GLU 96  
1 n VAL 97  
1 n LYS 98  
1 n ASN 99  
1 n MET 100 
1 n SER 101 
1 n VAL 102 
1 n GLU 103 
1 n LEU 104 
1 n ASN 105 
1 n SER 106 
1 n LYS 107 
1 n LEU 108 
1 n GLU 109 
1 n SER 110 
1 n LEU 111 
1 n LEU 112 
1 n GLU 113 
1 n GLU 114 
1 n LYS 115 
1 n THR 116 
1 n ALA 117 
1 n LEU 118 
1 n GLN 119 
1 n HIS 120 
1 n LYS 121 
1 n VAL 122 
1 n ARG 123 
1 n ALA 124 
1 n LEU 125 
1 n GLU 126 
1 n GLU 127 
1 n GLN 128 
1 n LEU 129 
1 n THR 130 
1 n ASN 131 
1 n LEU 132 
1 n ILE 133 
1 n LEU 134 
1 n SER 135 
1 n PRO 136 
1 n ALA 137 
1 n GLY 138 
1 n ALA 139 
1 n GLN 140 
1 n GLU 141 
1 n HIS 142 
1 n PRO 143 
1 n GLU 144 
1 n VAL 145 
1 n THR 146 
1 n SER 147 
1 n LEU 148 
1 n LYS 149 
1 n SER 150 
1 n PHE 151 
1 n VAL 152 
1 n GLU 153 
1 n GLN 154 
1 n GLN 155 
1 n ASP 156 
1 n ASN 157 
1 n SER 158 
1 n ILE 159 
1 n ARG 160 
1 n GLU 161 
1 n LEU 162 
1 n LEU 163 
1 n GLN 164 
1 n SER 165 
1 n VAL 166 
1 n GLU 167 
1 n GLU 168 
1 n GLN 169 
1 n TYR 170 
1 n LYS 171 
1 n GLN 172 
1 n LEU 173 
1 n SER 174 
1 n GLN 175 
1 n GLN 176 
1 n HIS 177 
1 n MET 178 
1 n GLN 179 
1 n ILE 180 
1 n LYS 181 
1 n GLU 182 
1 n ILE 183 
1 n GLU 184 
1 n LYS 185 
1 n GLN 186 
1 n LEU 187 
1 n ARG 188 
1 n LYS 189 
1 n THR 190 
1 n GLY 191 
1 n ILE 192 
1 n GLN 193 
1 n GLU 194 
1 n PRO 195 
1 n SER 196 
1 n GLU 197 
1 n ASN 198 
1 n SER 199 
1 n LEU 200 
1 n SER 201 
1 n SER 202 
1 n LYS 203 
1 n SER 204 
1 n ARG 205 
1 n ALA 206 
1 n PRO 207 
1 n ARG 208 
1 n THR 209 
1 n THR 210 
1 n PRO 211 
1 n PRO 212 
1 n LEU 213 
1 n GLN 214 
1 n LEU 215 
1 n ASN 216 
1 n GLU 217 
1 n THR 218 
1 n GLU 219 
1 n ASN 220 
1 n THR 221 
1 n GLU 222 
1 n GLN 223 
1 n ASP 224 
1 n ASP 225 
1 n LEU 226 
1 n PRO 227 
1 n ALA 228 
1 n ASP 229 
1 n CYS 230 
1 n SER 231 
1 n ALA 232 
1 n VAL 233 
1 n TYR 234 
1 n ASN 235 
1 n ARG 236 
1 n GLY 237 
1 n GLU 238 
1 n HIS 239 
1 n THR 240 
1 n SER 241 
1 n GLY 242 
1 n VAL 243 
1 n TYR 244 
1 n THR 245 
1 n ILE 246 
1 n LYS 247 
1 n PRO 248 
1 n ARG 249 
1 n ASN 250 
1 n SER 251 
1 n GLN 252 
1 n GLY 253 
1 n PHE 254 
1 n ASN 255 
1 n VAL 256 
1 n TYR 257 
1 n CYS 258 
1 n ASP 259 
1 n THR 260 
1 n GLN 261 
1 n SER 262 
1 n GLY 263 
1 n SER 264 
1 n PRO 265 
1 n TRP 266 
1 n THR 267 
1 n LEU 268 
1 n ILE 269 
1 n GLN 270 
1 n HIS 271 
1 n ARG 272 
1 n LYS 273 
1 n ASP 274 
1 n GLY 275 
1 n SER 276 
1 n GLN 277 
1 n ASP 278 
1 n PHE 279 
1 n ASN 280 
1 n GLU 281 
1 n THR 282 
1 n TRP 283 
1 n GLU 284 
1 n ASN 285 
1 n TYR 286 
1 n GLU 287 
1 n LYS 288 
1 n GLY 289 
1 n PHE 290 
1 n GLY 291 
1 n ARG 292 
1 n LEU 293 
1 n ASP 294 
1 n GLY 295 
1 n GLU 296 
1 n PHE 297 
1 n TRP 298 
1 n LEU 299 
1 n GLY 300 
1 n LEU 301 
1 n GLU 302 
1 n LYS 303 
1 n ILE 304 
1 n TYR 305 
1 n ALA 306 
1 n ILE 307 
1 n VAL 308 
1 n GLN 309 
1 n GLN 310 
1 n SER 311 
1 n ASN 312 
1 n TYR 313 
1 n ILE 314 
1 n LEU 315 
1 n ARG 316 
1 n LEU 317 
1 n GLU 318 
1 n LEU 319 
1 n GLN 320 
1 n ASP 321 
1 n TRP 322 
1 n LYS 323 
1 n ASP 324 
1 n SER 325 
1 n LYS 326 
1 n HIS 327 
1 n TYR 328 
1 n VAL 329 
1 n GLU 330 
1 n TYR 331 
1 n SER 332 
1 n PHE 333 
1 n HIS 334 
1 n LEU 335 
1 n GLY 336 
1 n SER 337 
1 n HIS 338 
1 n GLU 339 
1 n THR 340 
1 n ASN 341 
1 n TYR 342 
1 n THR 343 
1 n LEU 344 
1 n HIS 345 
1 n VAL 346 
1 n ALA 347 
1 n GLU 348 
1 n ILE 349 
1 n ALA 350 
1 n GLY 351 
1 n ASN 352 
1 n ILE 353 
1 n PRO 354 
1 n GLY 355 
1 n ALA 356 
1 n LEU 357 
1 n PRO 358 
1 n GLU 359 
1 n HIS 360 
1 n THR 361 
1 n ASP 362 
1 n LEU 363 
1 n MET 364 
1 n PHE 365 
1 n SER 366 
1 n THR 367 
1 n TRP 368 
1 n ASN 369 
1 n HIS 370 
1 n ARG 371 
1 n ALA 372 
1 n LYS 373 
1 n GLY 374 
1 n GLN 375 
1 n LEU 376 
1 n TYR 377 
1 n CYS 378 
1 n PRO 379 
1 n GLU 380 
1 n SER 381 
1 n TYR 382 
1 n SER 383 
1 n GLY 384 
1 n GLY 385 
1 n TRP 386 
1 n TRP 387 
1 n TRP 388 
1 n ASN 389 
1 n ASP 390 
1 n ILE 391 
1 n CYS 392 
1 n GLY 393 
1 n GLU 394 
1 n ASN 395 
1 n ASN 396 
1 n LEU 397 
1 n ASN 398 
1 n GLY 399 
1 n LYS 400 
1 n TYR 401 
1 n ASN 402 
1 n LYS 403 
1 n PRO 404 
1 n ARG 405 
1 n THR 406 
1 n LYS 407 
1 n SER 408 
1 n ARG 409 
1 n PRO 410 
1 n GLU 411 
1 n ARG 412 
1 n ARG 413 
1 n ARG 414 
1 n GLY 415 
1 n ILE 416 
1 n TYR 417 
1 n TRP 418 
1 n ARG 419 
1 n PRO 420 
1 n GLN 421 
1 n SER 422 
1 n ARG 423 
1 n LYS 424 
1 n LEU 425 
1 n TYR 426 
1 n ALA 427 
1 n ILE 428 
1 n LYS 429 
1 n SER 430 
1 n SER 431 
1 n LYS 432 
1 n MET 433 
1 n MET 434 
1 n LEU 435 
1 n GLN 436 
1 n PRO 437 
1 n THR 438 
1 n THR 439 
2 n SER 1   
2 n ARG 2   
2 n VAL 3   
2 n ASP 4   
2 n PRO 5   
2 n ASP 6   
2 n LEU 7   
2 n SER 8   
2 n SER 9   
2 n PHE 10  
2 n ASP 11  
2 n SER 12  
2 n ALA 13  
2 n PRO 14  
2 n SER 15  
2 n GLU 16  
2 n PRO 17  
2 n LYS 18  
2 n SER 19  
2 n ARG 20  
2 n PHE 21  
2 n ALA 22  
2 n MET 23  
2 n LEU 24  
2 n ASP 25  
2 n ASP 26  
2 n VAL 27  
2 n LYS 28  
2 n ILE 29  
2 n LEU 30  
2 n ALA 31  
2 n ASN 32  
2 n GLY 33  
2 n LEU 34  
2 n LEU 35  
2 n GLN 36  
2 n LEU 37  
2 n GLY 38  
2 n HIS 39  
2 n GLY 40  
2 n LEU 41  
2 n LYS 42  
2 n ASP 43  
2 n PHE 44  
2 n VAL 45  
2 n HIS 46  
2 n LYS 47  
2 n THR 48  
2 n LYS 49  
2 n GLY 50  
2 n GLN 51  
2 n ILE 52  
2 n ASN 53  
2 n ASP 54  
2 n ILE 55  
2 n PHE 56  
2 n GLN 57  
2 n LYS 58  
2 n LEU 59  
2 n ASN 60  
2 n ILE 61  
2 n PHE 62  
2 n ASP 63  
2 n GLN 64  
2 n SER 65  
2 n PHE 66  
2 n TYR 67  
2 n ASP 68  
2 n LEU 69  
2 n SER 70  
2 n LEU 71  
2 n ARG 72  
2 n THR 73  
2 n ASN 74  
2 n GLU 75  
2 n ILE 76  
2 n LYS 77  
2 n GLU 78  
2 n GLU 79  
2 n GLU 80  
2 n LYS 81  
2 n GLU 82  
2 n LEU 83  
2 n ARG 84  
2 n ARG 85  
2 n THR 86  
2 n THR 87  
2 n SER 88  
2 n THR 89  
2 n LEU 90  
2 n GLN 91  
2 n VAL 92  
2 n LYS 93  
2 n ASN 94  
2 n GLU 95  
2 n GLU 96  
2 n VAL 97  
2 n LYS 98  
2 n ASN 99  
2 n MET 100 
2 n SER 101 
2 n VAL 102 
2 n GLU 103 
2 n LEU 104 
2 n ASN 105 
2 n SER 106 
2 n LYS 107 
2 n LEU 108 
2 n GLU 109 
2 n SER 110 
2 n LEU 111 
2 n LEU 112 
2 n GLU 113 
2 n GLU 114 
2 n LYS 115 
2 n THR 116 
2 n ALA 117 
2 n LEU 118 
2 n GLN 119 
2 n HIS 120 
2 n LYS 121 
2 n VAL 122 
2 n ARG 123 
2 n ALA 124 
2 n LEU 125 
2 n GLU 126 
2 n GLU 127 
2 n GLN 128 
2 n LEU 129 
2 n THR 130 
2 n ASN 131 
2 n LEU 132 
2 n ILE 133 
2 n LEU 134 
2 n SER 135 
2 n PRO 136 
2 n ALA 137 
2 n GLY 138 
2 n ALA 139 
2 n GLN 140 
2 n GLU 141 
2 n HIS 142 
2 n PRO 143 
2 n GLU 144 
2 n VAL 145 
2 n THR 146 
2 n SER 147 
2 n LEU 148 
2 n LYS 149 
2 n SER 150 
2 n PHE 151 
2 n VAL 152 
2 n GLU 153 
2 n GLN 154 
2 n GLN 155 
2 n ASP 156 
2 n ASN 157 
2 n SER 158 
2 n ILE 159 
2 n ARG 160 
2 n GLU 161 
2 n LEU 162 
2 n LEU 163 
2 n GLN 164 
2 n SER 165 
2 n VAL 166 
2 n GLU 167 
2 n GLU 168 
2 n GLN 169 
2 n TYR 170 
2 n LYS 171 
2 n GLN 172 
2 n LEU 173 
2 n SER 174 
2 n GLN 175 
2 n GLN 176 
2 n HIS 177 
2 n MET 178 
2 n GLN 179 
2 n ILE 180 
2 n LYS 181 
2 n GLU 182 
2 n ILE 183 
2 n GLU 184 
2 n LYS 185 
2 n GLN 186 
2 n LEU 187 
2 n ARG 188 
2 n LYS 189 
2 n THR 190 
2 n GLY 191 
2 n ILE 192 
2 n GLN 193 
2 n GLU 194 
2 n PRO 195 
2 n SER 196 
2 n GLU 197 
2 n ASN 198 
2 n SER 199 
2 n LEU 200 
2 n SER 201 
2 n SER 202 
2 n LYS 203 
2 n SER 204 
2 n ARG 205 
2 n ALA 206 
2 n PRO 207 
2 n ARG 208 
2 n THR 209 
2 n THR 210 
2 n PRO 211 
2 n PRO 212 
2 n LEU 213 
2 n GLN 214 
2 n LEU 215 
2 n ASN 216 
2 n GLU 217 
2 n THR 218 
2 n GLU 219 
2 n ASN 220 
2 n THR 221 
2 n GLU 222 
2 n GLN 223 
2 n ASP 224 
2 n ASP 225 
2 n LEU 226 
2 n PRO 227 
2 n ALA 228 
2 n ASP 229 
2 n CYS 230 
2 n SER 231 
2 n ALA 232 
2 n VAL 233 
2 n TYR 234 
2 n ASN 235 
2 n ARG 236 
2 n GLY 237 
2 n GLU 238 
2 n HIS 239 
2 n THR 240 
2 n SER 241 
2 n GLY 242 
2 n VAL 243 
2 n TYR 244 
2 n THR 245 
2 n ILE 246 
2 n LYS 247 
2 n PRO 248 
2 n ARG 249 
2 n ASN 250 
2 n SER 251 
2 n GLN 252 
2 n GLY 253 
2 n PHE 254 
2 n ASN 255 
2 n VAL 256 
2 n TYR 257 
2 n CYS 258 
2 n ASP 259 
2 n THR 260 
2 n GLN 261 
2 n SER 262 
2 n GLY 263 
2 n SER 264 
2 n PRO 265 
2 n TRP 266 
2 n THR 267 
2 n LEU 268 
2 n ILE 269 
2 n GLN 270 
2 n HIS 271 
2 n ARG 272 
2 n LYS 273 
2 n ASP 274 
2 n GLY 275 
2 n SER 276 
2 n GLN 277 
2 n ASP 278 
2 n PHE 279 
2 n ASN 280 
2 n GLU 281 
2 n THR 282 
2 n TRP 283 
2 n GLU 284 
2 n ASN 285 
2 n TYR 286 
2 n GLU 287 
2 n LYS 288 
2 n GLY 289 
2 n PHE 290 
2 n GLY 291 
2 n ARG 292 
2 n LEU 293 
2 n ASP 294 
2 n GLY 295 
2 n GLU 296 
2 n PHE 297 
2 n TRP 298 
2 n LEU 299 
2 n GLY 300 
2 n LEU 301 
2 n GLU 302 
2 n LYS 303 
2 n ILE 304 
2 n TYR 305 
2 n ALA 306 
2 n ILE 307 
2 n VAL 308 
2 n GLN 309 
2 n GLN 310 
2 n SER 311 
2 n ASN 312 
2 n TYR 313 
2 n ILE 314 
2 n LEU 315 
2 n ARG 316 
2 n LEU 317 
2 n GLU 318 
2 n LEU 319 
2 n GLN 320 
2 n ASP 321 
2 n TRP 322 
2 n LYS 323 
2 n ASP 324 
2 n SER 325 
2 n LYS 326 
2 n HIS 327 
2 n TYR 328 
2 n VAL 329 
2 n GLU 330 
2 n TYR 331 
2 n SER 332 
2 n PHE 333 
2 n HIS 334 
2 n LEU 335 
2 n GLY 336 
2 n SER 337 
2 n HIS 338 
2 n GLU 339 
2 n THR 340 
2 n ASN 341 
2 n TYR 342 
2 n THR 343 
2 n LEU 344 
2 n HIS 345 
2 n VAL 346 
2 n ALA 347 
2 n GLU 348 
2 n ILE 349 
2 n ALA 350 
2 n GLY 351 
2 n ASN 352 
2 n ILE 353 
2 n PRO 354 
2 n GLY 355 
2 n ALA 356 
2 n LEU 357 
2 n PRO 358 
2 n GLU 359 
2 n HIS 360 
2 n THR 361 
2 n ASP 362 
2 n LEU 363 
2 n MET 364 
2 n PHE 365 
2 n SER 366 
2 n THR 367 
2 n TRP 368 
2 n ASN 369 
2 n HIS 370 
2 n ARG 371 
2 n ALA 372 
2 n LYS 373 
2 n GLY 374 
2 n GLN 375 
2 n LEU 376 
2 n TYR 377 
2 n CYS 378 
2 n PRO 379 
2 n GLU 380 
2 n SER 381 
2 n TYR 382 
2 n SER 383 
2 n GLY 384 
2 n GLY 385 
2 n TRP 386 
2 n TRP 387 
2 n TRP 388 
2 n ASN 389 
2 n ASP 390 
2 n ILE 391 
2 n CYS 392 
2 n GLY 393 
2 n GLU 394 
2 n ASN 395 
2 n ASN 396 
2 n LEU 397 
2 n ASN 398 
2 n GLY 399 
2 n LYS 400 
2 n TYR 401 
2 n ASN 402 
2 n LYS 403 
2 n PRO 404 
2 n ARG 405 
2 n THR 406 
2 n LYS 407 
2 n SER 408 
2 n ARG 409 
2 n PRO 410 
2 n GLU 411 
2 n ARG 412 
2 n ARG 413 
2 n ARG 414 
2 n GLY 415 
2 n ILE 416 
2 n TYR 417 
2 n TRP 418 
2 n ARG 419 
2 n PRO 420 
2 n GLN 421 
2 n SER 422 
2 n ARG 423 
2 n LYS 424 
2 n LEU 425 
2 n TYR 426 
2 n ALA 427 
2 n ILE 428 
2 n LYS 429 
2 n SER 430 
2 n SER 431 
2 n LYS 432 
2 n MET 433 
2 n MET 434 
2 n LEU 435 
2 n GLN 436 
2 n PRO 437 
2 n THR 438 
2 n THR 439 
3 n SER 1   
3 n ARG 2   
3 n VAL 3   
3 n ASP 4   
3 n PRO 5   
3 n ASP 6   
3 n LEU 7   
3 n SER 8   
3 n SER 9   
3 n PHE 10  
3 n ASP 11  
3 n SER 12  
3 n ALA 13  
3 n PRO 14  
3 n SER 15  
3 n GLU 16  
3 n PRO 17  
3 n LYS 18  
3 n SER 19  
3 n ARG 20  
3 n PHE 21  
3 n ALA 22  
3 n MET 23  
3 n LEU 24  
3 n ASP 25  
3 n ASP 26  
3 n VAL 27  
3 n LYS 28  
3 n ILE 29  
3 n LEU 30  
3 n ALA 31  
3 n ASN 32  
3 n GLY 33  
3 n LEU 34  
3 n LEU 35  
3 n GLN 36  
3 n LEU 37  
3 n GLY 38  
3 n HIS 39  
3 n GLY 40  
3 n LEU 41  
3 n LYS 42  
3 n ASP 43  
3 n PHE 44  
3 n VAL 45  
3 n HIS 46  
3 n LYS 47  
3 n THR 48  
3 n LYS 49  
3 n GLY 50  
3 n GLN 51  
3 n ILE 52  
3 n ASN 53  
3 n ASP 54  
3 n ILE 55  
3 n PHE 56  
3 n GLN 57  
3 n LYS 58  
3 n LEU 59  
3 n ASN 60  
3 n ILE 61  
3 n PHE 62  
3 n ASP 63  
3 n GLN 64  
3 n SER 65  
3 n PHE 66  
3 n TYR 67  
3 n ASP 68  
3 n LEU 69  
3 n SER 70  
3 n LEU 71  
3 n ARG 72  
3 n THR 73  
3 n ASN 74  
3 n GLU 75  
3 n ILE 76  
3 n LYS 77  
3 n GLU 78  
3 n GLU 79  
3 n GLU 80  
3 n LYS 81  
3 n GLU 82  
3 n LEU 83  
3 n ARG 84  
3 n ARG 85  
3 n THR 86  
3 n THR 87  
3 n SER 88  
3 n THR 89  
3 n LEU 90  
3 n GLN 91  
3 n VAL 92  
3 n LYS 93  
3 n ASN 94  
3 n GLU 95  
3 n GLU 96  
3 n VAL 97  
3 n LYS 98  
3 n ASN 99  
3 n MET 100 
3 n SER 101 
3 n VAL 102 
3 n GLU 103 
3 n LEU 104 
3 n ASN 105 
3 n SER 106 
3 n LYS 107 
3 n LEU 108 
3 n GLU 109 
3 n SER 110 
3 n LEU 111 
3 n LEU 112 
3 n GLU 113 
3 n GLU 114 
3 n LYS 115 
3 n THR 116 
3 n ALA 117 
3 n LEU 118 
3 n GLN 119 
3 n HIS 120 
3 n LYS 121 
3 n VAL 122 
3 n ARG 123 
3 n ALA 124 
3 n LEU 125 
3 n GLU 126 
3 n GLU 127 
3 n GLN 128 
3 n LEU 129 
3 n THR 130 
3 n ASN 131 
3 n LEU 132 
3 n ILE 133 
3 n LEU 134 
3 n SER 135 
3 n PRO 136 
3 n ALA 137 
3 n GLY 138 
3 n ALA 139 
3 n GLN 140 
3 n GLU 141 
3 n HIS 142 
3 n PRO 143 
3 n GLU 144 
3 n VAL 145 
3 n THR 146 
3 n SER 147 
3 n LEU 148 
3 n LYS 149 
3 n SER 150 
3 n PHE 151 
3 n VAL 152 
3 n GLU 153 
3 n GLN 154 
3 n GLN 155 
3 n ASP 156 
3 n ASN 157 
3 n SER 158 
3 n ILE 159 
3 n ARG 160 
3 n GLU 161 
3 n LEU 162 
3 n LEU 163 
3 n GLN 164 
3 n SER 165 
3 n VAL 166 
3 n GLU 167 
3 n GLU 168 
3 n GLN 169 
3 n TYR 170 
3 n LYS 171 
3 n GLN 172 
3 n LEU 173 
3 n SER 174 
3 n GLN 175 
3 n GLN 176 
3 n HIS 177 
3 n MET 178 
3 n GLN 179 
3 n ILE 180 
3 n LYS 181 
3 n GLU 182 
3 n ILE 183 
3 n GLU 184 
3 n LYS 185 
3 n GLN 186 
3 n LEU 187 
3 n ARG 188 
3 n LYS 189 
3 n THR 190 
3 n GLY 191 
3 n ILE 192 
3 n GLN 193 
3 n GLU 194 
3 n PRO 195 
3 n SER 196 
3 n GLU 197 
3 n ASN 198 
3 n SER 199 
3 n LEU 200 
3 n SER 201 
3 n SER 202 
3 n LYS 203 
3 n SER 204 
3 n ARG 205 
3 n ALA 206 
3 n PRO 207 
3 n ARG 208 
3 n THR 209 
3 n THR 210 
3 n PRO 211 
3 n PRO 212 
3 n LEU 213 
3 n GLN 214 
3 n LEU 215 
3 n ASN 216 
3 n GLU 217 
3 n THR 218 
3 n GLU 219 
3 n ASN 220 
3 n THR 221 
3 n GLU 222 
3 n GLN 223 
3 n ASP 224 
3 n ASP 225 
3 n LEU 226 
3 n PRO 227 
3 n ALA 228 
3 n ASP 229 
3 n CYS 230 
3 n SER 231 
3 n ALA 232 
3 n VAL 233 
3 n TYR 234 
3 n ASN 235 
3 n ARG 236 
3 n GLY 237 
3 n GLU 238 
3 n HIS 239 
3 n THR 240 
3 n SER 241 
3 n GLY 242 
3 n VAL 243 
3 n TYR 244 
3 n THR 245 
3 n ILE 246 
3 n LYS 247 
3 n PRO 248 
3 n ARG 249 
3 n ASN 250 
3 n SER 251 
3 n GLN 252 
3 n GLY 253 
3 n PHE 254 
3 n ASN 255 
3 n VAL 256 
3 n TYR 257 
3 n CYS 258 
3 n ASP 259 
3 n THR 260 
3 n GLN 261 
3 n SER 262 
3 n GLY 263 
3 n SER 264 
3 n PRO 265 
3 n TRP 266 
3 n THR 267 
3 n LEU 268 
3 n ILE 269 
3 n GLN 270 
3 n HIS 271 
3 n ARG 272 
3 n LYS 273 
3 n ASP 274 
3 n GLY 275 
3 n SER 276 
3 n GLN 277 
3 n ASP 278 
3 n PHE 279 
3 n ASN 280 
3 n GLU 281 
3 n THR 282 
3 n TRP 283 
3 n GLU 284 
3 n ASN 285 
3 n TYR 286 
3 n GLU 287 
3 n LYS 288 
3 n GLY 289 
3 n PHE 290 
3 n GLY 291 
3 n ARG 292 
3 n LEU 293 
3 n ASP 294 
3 n GLY 295 
3 n GLU 296 
3 n PHE 297 
3 n TRP 298 
3 n LEU 299 
3 n GLY 300 
3 n LEU 301 
3 n GLU 302 
3 n LYS 303 
3 n ILE 304 
3 n TYR 305 
3 n ALA 306 
3 n ILE 307 
3 n VAL 308 
3 n GLN 309 
3 n GLN 310 
3 n SER 311 
3 n ASN 312 
3 n TYR 313 
3 n ILE 314 
3 n LEU 315 
3 n ARG 316 
3 n LEU 317 
3 n GLU 318 
3 n LEU 319 
3 n GLN 320 
3 n ASP 321 
3 n TRP 322 
3 n LYS 323 
3 n ASP 324 
3 n SER 325 
3 n LYS 326 
3 n HIS 327 
3 n TYR 328 
3 n VAL 329 
3 n GLU 330 
3 n TYR 331 
3 n SER 332 
3 n PHE 333 
3 n HIS 334 
3 n LEU 335 
3 n GLY 336 
3 n SER 337 
3 n HIS 338 
3 n GLU 339 
3 n THR 340 
3 n ASN 341 
3 n TYR 342 
3 n THR 343 
3 n LEU 344 
3 n HIS 345 
3 n VAL 346 
3 n ALA 347 
3 n GLU 348 
3 n ILE 349 
3 n ALA 350 
3 n GLY 351 
3 n ASN 352 
3 n ILE 353 
3 n PRO 354 
3 n GLY 355 
3 n ALA 356 
3 n LEU 357 
3 n PRO 358 
3 n GLU 359 
3 n HIS 360 
3 n THR 361 
3 n ASP 362 
3 n LEU 363 
3 n MET 364 
3 n PHE 365 
3 n SER 366 
3 n THR 367 
3 n TRP 368 
3 n ASN 369 
3 n HIS 370 
3 n ARG 371 
3 n ALA 372 
3 n LYS 373 
3 n GLY 374 
3 n GLN 375 
3 n LEU 376 
3 n TYR 377 
3 n CYS 378 
3 n PRO 379 
3 n GLU 380 
3 n SER 381 
3 n TYR 382 
3 n SER 383 
3 n GLY 384 
3 n GLY 385 
3 n TRP 386 
3 n TRP 387 
3 n TRP 388 
3 n ASN 389 
3 n ASP 390 
3 n ILE 391 
3 n CYS 392 
3 n GLY 393 
3 n GLU 394 
3 n ASN 395 
3 n ASN 396 
3 n LEU 397 
3 n ASN 398 
3 n GLY 399 
3 n LYS 400 
3 n TYR 401 
3 n ASN 402 
3 n LYS 403 
3 n PRO 404 
3 n ARG 405 
3 n THR 406 
3 n LYS 407 
3 n SER 408 
3 n ARG 409 
3 n PRO 410 
3 n GLU 411 
3 n ARG 412 
3 n ARG 413 
3 n ARG 414 
3 n GLY 415 
3 n ILE 416 
3 n TYR 417 
3 n TRP 418 
3 n ARG 419 
3 n PRO 420 
3 n GLN 421 
3 n SER 422 
3 n ARG 423 
3 n LYS 424 
3 n LEU 425 
3 n TYR 426 
3 n ALA 427 
3 n ILE 428 
3 n LYS 429 
3 n SER 430 
3 n SER 431 
3 n LYS 432 
3 n MET 433 
3 n MET 434 
3 n LEU 435 
3 n GLN 436 
3 n PRO 437 
3 n THR 438 
3 n THR 439 
#
_ma_data.content_type "model coordinates"
_ma_data.id           1
_ma_data.name         Model
#
_ma_model_list.data_id          1
_ma_model_list.model_group_id   1
_ma_model_list.model_group_name "AlphaFold-beta-20231127 (be2c21f9-b611-4c21-bfc0-bc05c526bf76 @ 2024-05-20 08:37:35)"
_ma_model_list.model_id         1
_ma_model_list.model_name       "Top ranked model"
_ma_model_list.model_type       "Ab initio model"
_ma_model_list.ordinal_id       1
#
loop_
_ma_protocol_step.method_type
_ma_protocol_step.ordinal_id
_ma_protocol_step.protocol_id
_ma_protocol_step.step_id
"coevolution MSA" 1 1 1 
"template search" 2 1 2 
modeling          3 1 3 
#
loop_
_ma_qa_metric.id
_ma_qa_metric.mode
_ma_qa_metric.name
_ma_qa_metric.software_group_id
_ma_qa_metric.type
1 global pLDDT 1 pLDDT 
2 local  pLDDT 1 pLDDT 
#
_ma_qa_metric_global.metric_id    1
_ma_qa_metric_global.metric_value 74.35
_ma_qa_metric_global.model_id     1
_ma_qa_metric_global.ordinal_id   1
#
_ma_software_group.group_id    1
_ma_software_group.ordinal_id  1
_ma_software_group.software_id 1
#
loop_
_ma_target_entity.data_id
_ma_target_entity.entity_id
_ma_target_entity.origin
1 1 . 
1 2 . 
1 3 . 
#
loop_
_ma_target_entity_instance.asym_id
_ma_target_entity_instance.details
_ma_target_entity_instance.entity_id
A . 1 
B . 2 
C . 3 
#
loop_
_pdbx_data_usage.details
_pdbx_data_usage.id
_pdbx_data_usage.type
_pdbx_data_usage.url
;NON-COMMERCIAL USE ONLY, BY USING THIS FILE YOU AGREE TO THE TERMS OF USE FOUND
AT alphafoldserver.com/output-terms.
;
1 license    ? 
;THE INFORMATION IS NOT INTENDED FOR, HAS NOT BEEN VALIDATED FOR, AND IS NOT
APPROVED FOR CLINICAL USE. IT SHOULD NOT BE USED FOR CLINICAL PURPOSE OR RELIED
ON FOR MEDICAL OR OTHER PROFESSIONAL ADVICE. IT IS THEORETICAL MODELLING ONLY
AND CAUTION SHOULD BE EXERCISED IN ITS USE. IT IS PROVIDED "AS-IS" WITHOUT ANY
WARRANTY OF ANY KIND, WHETHER EXPRESSED OR IMPLIED. NO WARRANTY IS GIVEN THAT
USE OF THE INFORMATION SHALL NOT INFRINGE THE RIGHTS OF ANY THIRD PARTY.
;
2 disclaimer ? 
#
loop_
_pdbx_poly_seq_scheme.asym_id
_pdbx_poly_seq_scheme.auth_seq_num
_pdbx_poly_seq_scheme.entity_id
_pdbx_poly_seq_scheme.hetero
_pdbx_poly_seq_scheme.mon_id
_pdbx_poly_seq_scheme.pdb_ins_code
_pdbx_poly_seq_scheme.pdb_seq_num
_pdbx_poly_seq_scheme.pdb_strand_id
_pdbx_poly_seq_scheme.seq_id
A 1   1 n SER . 1   A 1   
A 2   1 n ARG . 2   A 2   
A 3   1 n VAL . 3   A 3   
A 4   1 n ASP . 4   A 4   
A 5   1 n PRO . 5   A 5   
A 6   1 n ASP . 6   A 6   
A 7   1 n LEU . 7   A 7   
A 8   1 n SER . 8   A 8   
A 9   1 n SER . 9   A 9   
A 10  1 n PHE . 10  A 10  
A 11  1 n ASP . 11  A 11  
A 12  1 n SER . 12  A 12  
A 13  1 n ALA . 13  A 13  
A 14  1 n PRO . 14  A 14  
A 15  1 n SER . 15  A 15  
A 16  1 n GLU . 16  A 16  
A 17  1 n PRO . 17  A 17  
A 18  1 n LYS . 18  A 18  
A 19  1 n SER . 19  A 19  
A 20  1 n ARG . 20  A 20  
A 21  1 n PHE . 21  A 21  
A 22  1 n ALA . 22  A 22  
A 23  1 n MET . 23  A 23  
A 24  1 n LEU . 24  A 24  
A 25  1 n ASP . 25  A 25  
A 26  1 n ASP . 26  A 26  
A 27  1 n VAL . 27  A 27  
A 28  1 n LYS . 28  A 28  
A 29  1 n ILE . 29  A 29  
A 30  1 n LEU . 30  A 30  
A 31  1 n ALA . 31  A 31  
A 32  1 n ASN . 32  A 32  
A 33  1 n GLY . 33  A 33  
A 34  1 n LEU . 34  A 34  
A 35  1 n LEU . 35  A 35  
A 36  1 n GLN . 36  A 36  
A 37  1 n LEU . 37  A 37  
A 38  1 n GLY . 38  A 38  
A 39  1 n HIS . 39  A 39  
A 40  1 n GLY . 40  A 40  
A 41  1 n LEU . 41  A 41  
A 42  1 n LYS . 42  A 42  
A 43  1 n ASP . 43  A 43  
A 44  1 n PHE . 44  A 44  
A 45  1 n VAL . 45  A 45  
A 46  1 n HIS . 46  A 46  
A 47  1 n LYS . 47  A 47  
A 48  1 n THR . 48  A 48  
A 49  1 n LYS . 49  A 49  
A 50  1 n GLY . 50  A 50  
A 51  1 n GLN . 51  A 51  
A 52  1 n ILE . 52  A 52  
A 53  1 n ASN . 53  A 53  
A 54  1 n ASP . 54  A 54  
A 55  1 n ILE . 55  A 55  
A 56  1 n PHE . 56  A 56  
A 57  1 n GLN . 57  A 57  
A 58  1 n LYS . 58  A 58  
A 59  1 n LEU . 59  A 59  
A 60  1 n ASN . 60  A 60  
A 61  1 n ILE . 61  A 61  
A 62  1 n PHE . 62  A 62  
A 63  1 n ASP . 63  A 63  
A 64  1 n GLN . 64  A 64  
A 65  1 n SER . 65  A 65  
A 66  1 n PHE . 66  A 66  
A 67  1 n TYR . 67  A 67  
A 68  1 n ASP . 68  A 68  
A 69  1 n LEU . 69  A 69  
A 70  1 n SER . 70  A 70  
A 71  1 n LEU . 71  A 71  
A 72  1 n ARG . 72  A 72  
A 73  1 n THR . 73  A 73  
A 74  1 n ASN . 74  A 74  
A 75  1 n GLU . 75  A 75  
A 76  1 n ILE . 76  A 76  
A 77  1 n LYS . 77  A 77  
A 78  1 n GLU . 78  A 78  
A 79  1 n GLU . 79  A 79  
A 80  1 n GLU . 80  A 80  
A 81  1 n LYS . 81  A 81  
A 82  1 n GLU . 82  A 82  
A 83  1 n LEU . 83  A 83  
A 84  1 n ARG . 84  A 84  
A 85  1 n ARG . 85  A 85  
A 86  1 n THR . 86  A 86  
A 87  1 n THR . 87  A 87  
A 88  1 n SER . 88  A 88  
A 89  1 n THR . 89  A 89  
A 90  1 n LEU . 90  A 90  
A 91  1 n GLN . 91  A 91  
A 92  1 n VAL . 92  A 92  
A 93  1 n LYS . 93  A 93  
A 94  1 n ASN . 94  A 94  
A 95  1 n GLU . 95  A 95  
A 96  1 n GLU . 96  A 96  
A 97  1 n VAL . 97  A 97  
A 98  1 n LYS . 98  A 98  
A 99  1 n ASN . 99  A 99  
A 100 1 n MET . 100 A 100 
A 101 1 n SER . 101 A 101 
A 102 1 n VAL . 102 A 102 
A 103 1 n GLU . 103 A 103 
A 104 1 n LEU . 104 A 104 
A 105 1 n ASN . 105 A 105 
A 106 1 n SER . 106 A 106 
A 107 1 n LYS . 107 A 107 
A 108 1 n LEU . 108 A 108 
A 109 1 n GLU . 109 A 109 
A 110 1 n SER . 110 A 110 
A 111 1 n LEU . 111 A 111 
A 112 1 n LEU . 112 A 112 
A 113 1 n GLU . 113 A 113 
A 114 1 n GLU . 114 A 114 
A 115 1 n LYS . 115 A 115 
A 116 1 n THR . 116 A 116 
A 117 1 n ALA . 117 A 117 
A 118 1 n LEU . 118 A 118 
A 119 1 n GLN . 119 A 119 
A 120 1 n HIS . 120 A 120 
A 121 1 n LYS . 121 A 121 
A 122 1 n VAL . 122 A 122 
A 123 1 n ARG . 123 A 123 
A 124 1 n ALA . 124 A 124 
A 125 1 n LEU . 125 A 125 
A 126 1 n GLU . 126 A 126 
A 127 1 n GLU . 127 A 127 
A 128 1 n GLN . 128 A 128 
A 129 1 n LEU . 129 A 129 
A 130 1 n THR . 130 A 130 
A 131 1 n ASN . 131 A 131 
A 132 1 n LEU . 132 A 132 
A 133 1 n ILE . 133 A 133 
A 134 1 n LEU . 134 A 134 
A 135 1 n SER . 135 A 135 
A 136 1 n PRO . 136 A 136 
A 137 1 n ALA . 137 A 137 
A 138 1 n GLY . 138 A 138 
A 139 1 n ALA . 139 A 139 
A 140 1 n GLN . 140 A 140 
A 141 1 n GLU . 141 A 141 
A 142 1 n HIS . 142 A 142 
A 143 1 n PRO . 143 A 143 
A 144 1 n GLU . 144 A 144 
A 145 1 n VAL . 145 A 145 
A 146 1 n THR . 146 A 146 
A 147 1 n SER . 147 A 147 
A 148 1 n LEU . 148 A 148 
A 149 1 n LYS . 149 A 149 
A 150 1 n SER . 150 A 150 
A 151 1 n PHE . 151 A 151 
A 152 1 n VAL . 152 A 152 
A 153 1 n GLU . 153 A 153 
A 154 1 n GLN . 154 A 154 
A 155 1 n GLN . 155 A 155 
A 156 1 n ASP . 156 A 156 
A 157 1 n ASN . 157 A 157 
A 158 1 n SER . 158 A 158 
A 159 1 n ILE . 159 A 159 
A 160 1 n ARG . 160 A 160 
A 161 1 n GLU . 161 A 161 
A 162 1 n LEU . 162 A 162 
A 163 1 n LEU . 163 A 163 
A 164 1 n GLN . 164 A 164 
A 165 1 n SER . 165 A 165 
A 166 1 n VAL . 166 A 166 
A 167 1 n GLU . 167 A 167 
A 168 1 n GLU . 168 A 168 
A 169 1 n GLN . 169 A 169 
A 170 1 n TYR . 170 A 170 
A 171 1 n LYS . 171 A 171 
A 172 1 n GLN . 172 A 172 
A 173 1 n LEU . 173 A 173 
A 174 1 n SER . 174 A 174 
A 175 1 n GLN . 175 A 175 
A 176 1 n GLN . 176 A 176 
A 177 1 n HIS . 177 A 177 
A 178 1 n MET . 178 A 178 
A 179 1 n GLN . 179 A 179 
A 180 1 n ILE . 180 A 180 
A 181 1 n LYS . 181 A 181 
A 182 1 n GLU . 182 A 182 
A 183 1 n ILE . 183 A 183 
A 184 1 n GLU . 184 A 184 
A 185 1 n LYS . 185 A 185 
A 186 1 n GLN . 186 A 186 
A 187 1 n LEU . 187 A 187 
A 188 1 n ARG . 188 A 188 
A 189 1 n LYS . 189 A 189 
A 190 1 n THR . 190 A 190 
A 191 1 n GLY . 191 A 191 
A 192 1 n ILE . 192 A 192 
A 193 1 n GLN . 193 A 193 
A 194 1 n GLU . 194 A 194 
A 195 1 n PRO . 195 A 195 
A 196 1 n SER . 196 A 196 
A 197 1 n GLU . 197 A 197 
A 198 1 n ASN . 198 A 198 
A 199 1 n SER . 199 A 199 
A 200 1 n LEU . 200 A 200 
A 201 1 n SER . 201 A 201 
A 202 1 n SER . 202 A 202 
A 203 1 n LYS . 203 A 203 
A 204 1 n SER . 204 A 204 
A 205 1 n ARG . 205 A 205 
A 206 1 n ALA . 206 A 206 
A 207 1 n PRO . 207 A 207 
A 208 1 n ARG . 208 A 208 
A 209 1 n THR . 209 A 209 
A 210 1 n THR . 210 A 210 
A 211 1 n PRO . 211 A 211 
A 212 1 n PRO . 212 A 212 
A 213 1 n LEU . 213 A 213 
A 214 1 n GLN . 214 A 214 
A 215 1 n LEU . 215 A 215 
A 216 1 n ASN . 216 A 216 
A 217 1 n GLU . 217 A 217 
A 218 1 n THR . 218 A 218 
A 219 1 n GLU . 219 A 219 
A 220 1 n ASN . 220 A 220 
A 221 1 n THR . 221 A 221 
A 222 1 n GLU . 222 A 222 
A 223 1 n GLN . 223 A 223 
A 224 1 n ASP . 224 A 224 
A 225 1 n ASP . 225 A 225 
A 226 1 n LEU . 226 A 226 
A 227 1 n PRO . 227 A 227 
A 228 1 n ALA . 228 A 228 
A 229 1 n ASP . 229 A 229 
A 230 1 n CYS . 230 A 230 
A 231 1 n SER . 231 A 231 
A 232 1 n ALA . 232 A 232 
A 233 1 n VAL . 233 A 233 
A 234 1 n TYR . 234 A 234 
A 235 1 n ASN . 235 A 235 
A 236 1 n ARG . 236 A 236 
A 237 1 n GLY . 237 A 237 
A 238 1 n GLU . 238 A 238 
A 239 1 n HIS . 239 A 239 
A 240 1 n THR . 240 A 240 
A 241 1 n SER . 241 A 241 
A 242 1 n GLY . 242 A 242 
A 243 1 n VAL . 243 A 243 
A 244 1 n TYR . 244 A 244 
A 245 1 n THR . 245 A 245 
A 246 1 n ILE . 246 A 246 
A 247 1 n LYS . 247 A 247 
A 248 1 n PRO . 248 A 248 
A 249 1 n ARG . 249 A 249 
A 250 1 n ASN . 250 A 250 
A 251 1 n SER . 251 A 251 
A 252 1 n GLN . 252 A 252 
A 253 1 n GLY . 253 A 253 
A 254 1 n PHE . 254 A 254 
A 255 1 n ASN . 255 A 255 
A 256 1 n VAL . 256 A 256 
A 257 1 n TYR . 257 A 257 
A 258 1 n CYS . 258 A 258 
A 259 1 n ASP . 259 A 259 
A 260 1 n THR . 260 A 260 
A 261 1 n GLN . 261 A 261 
A 262 1 n SER . 262 A 262 
A 263 1 n GLY . 263 A 263 
A 264 1 n SER . 264 A 264 
A 265 1 n PRO . 265 A 265 
A 266 1 n TRP . 266 A 266 
A 267 1 n THR . 267 A 267 
A 268 1 n LEU . 268 A 268 
A 269 1 n ILE . 269 A 269 
A 270 1 n GLN . 270 A 270 
A 271 1 n HIS . 271 A 271 
A 272 1 n ARG . 272 A 272 
A 273 1 n LYS . 273 A 273 
A 274 1 n ASP . 274 A 274 
A 275 1 n GLY . 275 A 275 
A 276 1 n SER . 276 A 276 
A 277 1 n GLN . 277 A 277 
A 278 1 n ASP . 278 A 278 
A 279 1 n PHE . 279 A 279 
A 280 1 n ASN . 280 A 280 
A 281 1 n GLU . 281 A 281 
A 282 1 n THR . 282 A 282 
A 283 1 n TRP . 283 A 283 
A 284 1 n GLU . 284 A 284 
A 285 1 n ASN . 285 A 285 
A 286 1 n TYR . 286 A 286 
A 287 1 n GLU . 287 A 287 
A 288 1 n LYS . 288 A 288 
A 289 1 n GLY . 289 A 289 
A 290 1 n PHE . 290 A 290 
A 291 1 n GLY . 291 A 291 
A 292 1 n ARG . 292 A 292 
A 293 1 n LEU . 293 A 293 
A 294 1 n ASP . 294 A 294 
A 295 1 n GLY . 295 A 295 
A 296 1 n GLU . 296 A 296 
A 297 1 n PHE . 297 A 297 
A 298 1 n TRP . 298 A 298 
A 299 1 n LEU . 299 A 299 
A 300 1 n GLY . 300 A 300 
A 301 1 n LEU . 301 A 301 
A 302 1 n GLU . 302 A 302 
A 303 1 n LYS . 303 A 303 
A 304 1 n ILE . 304 A 304 
A 305 1 n TYR . 305 A 305 
A 306 1 n ALA . 306 A 306 
A 307 1 n ILE . 307 A 307 
A 308 1 n VAL . 308 A 308 
A 309 1 n GLN . 309 A 309 
A 310 1 n GLN . 310 A 310 
A 311 1 n SER . 311 A 311 
A 312 1 n ASN . 312 A 312 
A 313 1 n TYR . 313 A 313 
A 314 1 n ILE . 314 A 314 
A 315 1 n LEU . 315 A 315 
A 316 1 n ARG . 316 A 316 
A 317 1 n LEU . 317 A 317 
A 318 1 n GLU . 318 A 318 
A 319 1 n LEU . 319 A 319 
A 320 1 n GLN . 320 A 320 
A 321 1 n ASP . 321 A 321 
A 322 1 n TRP . 322 A 322 
A 323 1 n LYS . 323 A 323 
A 324 1 n ASP . 324 A 324 
A 325 1 n SER . 325 A 325 
A 326 1 n LYS . 326 A 326 
A 327 1 n HIS . 327 A 327 
A 328 1 n TYR . 328 A 328 
A 329 1 n VAL . 329 A 329 
A 330 1 n GLU . 330 A 330 
A 331 1 n TYR . 331 A 331 
A 332 1 n SER . 332 A 332 
A 333 1 n PHE . 333 A 333 
A 334 1 n HIS . 334 A 334 
A 335 1 n LEU . 335 A 335 
A 336 1 n GLY . 336 A 336 
A 337 1 n SER . 337 A 337 
A 338 1 n HIS . 338 A 338 
A 339 1 n GLU . 339 A 339 
A 340 1 n THR . 340 A 340 
A 341 1 n ASN . 341 A 341 
A 342 1 n TYR . 342 A 342 
A 343 1 n THR . 343 A 343 
A 344 1 n LEU . 344 A 344 
A 345 1 n HIS . 345 A 345 
A 346 1 n VAL . 346 A 346 
A 347 1 n ALA . 347 A 347 
A 348 1 n GLU . 348 A 348 
A 349 1 n ILE . 349 A 349 
A 350 1 n ALA . 350 A 350 
A 351 1 n GLY . 351 A 351 
A 352 1 n ASN . 352 A 352 
A 353 1 n ILE . 353 A 353 
A 354 1 n PRO . 354 A 354 
A 355 1 n GLY . 355 A 355 
A 356 1 n ALA . 356 A 356 
A 357 1 n LEU . 357 A 357 
A 358 1 n PRO . 358 A 358 
A 359 1 n GLU . 359 A 359 
A 360 1 n HIS . 360 A 360 
A 361 1 n THR . 361 A 361 
A 362 1 n ASP . 362 A 362 
A 363 1 n LEU . 363 A 363 
A 364 1 n MET . 364 A 364 
A 365 1 n PHE . 365 A 365 
A 366 1 n SER . 366 A 366 
A 367 1 n THR . 367 A 367 
A 368 1 n TRP . 368 A 368 
A 369 1 n ASN . 369 A 369 
A 370 1 n HIS . 370 A 370 
A 371 1 n ARG . 371 A 371 
A 372 1 n ALA . 372 A 372 
A 373 1 n LYS . 373 A 373 
A 374 1 n GLY . 374 A 374 
A 375 1 n GLN . 375 A 375 
A 376 1 n LEU . 376 A 376 
A 377 1 n TYR . 377 A 377 
A 378 1 n CYS . 378 A 378 
A 379 1 n PRO . 379 A 379 
A 380 1 n GLU . 380 A 380 
A 381 1 n SER . 381 A 381 
A 382 1 n TYR . 382 A 382 
A 383 1 n SER . 383 A 383 
A 384 1 n GLY . 384 A 384 
A 385 1 n GLY . 385 A 385 
A 386 1 n TRP . 386 A 386 
A 387 1 n TRP . 387 A 387 
A 388 1 n TRP . 388 A 388 
A 389 1 n ASN . 389 A 389 
A 390 1 n ASP . 390 A 390 
A 391 1 n ILE . 391 A 391 
A 392 1 n CYS . 392 A 392 
A 393 1 n GLY . 393 A 393 
A 394 1 n GLU . 394 A 394 
A 395 1 n ASN . 395 A 395 
A 396 1 n ASN . 396 A 396 
A 397 1 n LEU . 397 A 397 
A 398 1 n ASN . 398 A 398 
A 399 1 n GLY . 399 A 399 
A 400 1 n LYS . 400 A 400 
A 401 1 n TYR . 401 A 401 
A 402 1 n ASN . 402 A 402 
A 403 1 n LYS . 403 A 403 
A 404 1 n PRO . 404 A 404 
A 405 1 n ARG . 405 A 405 
A 406 1 n THR . 406 A 406 
A 407 1 n LYS . 407 A 407 
A 408 1 n SER . 408 A 408 
A 409 1 n ARG . 409 A 409 
A 410 1 n PRO . 410 A 410 
A 411 1 n GLU . 411 A 411 
A 412 1 n ARG . 412 A 412 
A 413 1 n ARG . 413 A 413 
A 414 1 n ARG . 414 A 414 
A 415 1 n GLY . 415 A 415 
A 416 1 n ILE . 416 A 416 
A 417 1 n TYR . 417 A 417 
A 418 1 n TRP . 418 A 418 
A 419 1 n ARG . 419 A 419 
A 420 1 n PRO . 420 A 420 
A 421 1 n GLN . 421 A 421 
A 422 1 n SER . 422 A 422 
A 423 1 n ARG . 423 A 423 
A 424 1 n LYS . 424 A 424 
A 425 1 n LEU . 425 A 425 
A 426 1 n TYR . 426 A 426 
A 427 1 n ALA . 427 A 427 
A 428 1 n ILE . 428 A 428 
A 429 1 n LYS . 429 A 429 
A 430 1 n SER . 430 A 430 
A 431 1 n SER . 431 A 431 
A 432 1 n LYS . 432 A 432 
A 433 1 n MET . 433 A 433 
A 434 1 n MET . 434 A 434 
A 435 1 n LEU . 435 A 435 
A 436 1 n GLN . 436 A 436 
A 437 1 n PRO . 437 A 437 
A 438 1 n THR . 438 A 438 
A 439 1 n THR . 439 A 439 
B 1   2 n SER . 1   B 1   
B 2   2 n ARG . 2   B 2   
B 3   2 n VAL . 3   B 3   
B 4   2 n ASP . 4   B 4   
B 5   2 n PRO . 5   B 5   
B 6   2 n ASP . 6   B 6   
B 7   2 n LEU . 7   B 7   
B 8   2 n SER . 8   B 8   
B 9   2 n SER . 9   B 9   
B 10  2 n PHE . 10  B 10  
B 11  2 n ASP . 11  B 11  
B 12  2 n SER . 12  B 12  
B 13  2 n ALA . 13  B 13  
B 14  2 n PRO . 14  B 14  
B 15  2 n SER . 15  B 15  
B 16  2 n GLU . 16  B 16  
B 17  2 n PRO . 17  B 17  
B 18  2 n LYS . 18  B 18  
B 19  2 n SER . 19  B 19  
B 20  2 n ARG . 20  B 20  
B 21  2 n PHE . 21  B 21  
B 22  2 n ALA . 22  B 22  
B 23  2 n MET . 23  B 23  
B 24  2 n LEU . 24  B 24  
B 25  2 n ASP . 25  B 25  
B 26  2 n ASP . 26  B 26  
B 27  2 n VAL . 27  B 27  
B 28  2 n LYS . 28  B 28  
B 29  2 n ILE . 29  B 29  
B 30  2 n LEU . 30  B 30  
B 31  2 n ALA . 31  B 31  
B 32  2 n ASN . 32  B 32  
B 33  2 n GLY . 33  B 33  
B 34  2 n LEU . 34  B 34  
B 35  2 n LEU . 35  B 35  
B 36  2 n GLN . 36  B 36  
B 37  2 n LEU . 37  B 37  
B 38  2 n GLY . 38  B 38  
B 39  2 n HIS . 39  B 39  
B 40  2 n GLY . 40  B 40  
B 41  2 n LEU . 41  B 41  
B 42  2 n LYS . 42  B 42  
B 43  2 n ASP . 43  B 43  
B 44  2 n PHE . 44  B 44  
B 45  2 n VAL . 45  B 45  
B 46  2 n HIS . 46  B 46  
B 47  2 n LYS . 47  B 47  
B 48  2 n THR . 48  B 48  
B 49  2 n LYS . 49  B 49  
B 50  2 n GLY . 50  B 50  
B 51  2 n GLN . 51  B 51  
B 52  2 n ILE . 52  B 52  
B 53  2 n ASN . 53  B 53  
B 54  2 n ASP . 54  B 54  
B 55  2 n ILE . 55  B 55  
B 56  2 n PHE . 56  B 56  
B 57  2 n GLN . 57  B 57  
B 58  2 n LYS . 58  B 58  
B 59  2 n LEU . 59  B 59  
B 60  2 n ASN . 60  B 60  
B 61  2 n ILE . 61  B 61  
B 62  2 n PHE . 62  B 62  
B 63  2 n ASP . 63  B 63  
B 64  2 n GLN . 64  B 64  
B 65  2 n SER . 65  B 65  
B 66  2 n PHE . 66  B 66  
B 67  2 n TYR . 67  B 67  
B 68  2 n ASP . 68  B 68  
B 69  2 n LEU . 69  B 69  
B 70  2 n SER . 70  B 70  
B 71  2 n LEU . 71  B 71  
B 72  2 n ARG . 72  B 72  
B 73  2 n THR . 73  B 73  
B 74  2 n ASN . 74  B 74  
B 75  2 n GLU . 75  B 75  
B 76  2 n ILE . 76  B 76  
B 77  2 n LYS . 77  B 77  
B 78  2 n GLU . 78  B 78  
B 79  2 n GLU . 79  B 79  
B 80  2 n GLU . 80  B 80  
B 81  2 n LYS . 81  B 81  
B 82  2 n GLU . 82  B 82  
B 83  2 n LEU . 83  B 83  
B 84  2 n ARG . 84  B 84  
B 85  2 n ARG . 85  B 85  
B 86  2 n THR . 86  B 86  
B 87  2 n THR . 87  B 87  
B 88  2 n SER . 88  B 88  
B 89  2 n THR . 89  B 89  
B 90  2 n LEU . 90  B 90  
B 91  2 n GLN . 91  B 91  
B 92  2 n VAL . 92  B 92  
B 93  2 n LYS . 93  B 93  
B 94  2 n ASN . 94  B 94  
B 95  2 n GLU . 95  B 95  
B 96  2 n GLU . 96  B 96  
B 97  2 n VAL . 97  B 97  
B 98  2 n LYS . 98  B 98  
B 99  2 n ASN . 99  B 99  
B 100 2 n MET . 100 B 100 
B 101 2 n SER . 101 B 101 
B 102 2 n VAL . 102 B 102 
B 103 2 n GLU . 103 B 103 
B 104 2 n LEU . 104 B 104 
B 105 2 n ASN . 105 B 105 
B 106 2 n SER . 106 B 106 
B 107 2 n LYS . 107 B 107 
B 108 2 n LEU . 108 B 108 
B 109 2 n GLU . 109 B 109 
B 110 2 n SER . 110 B 110 
B 111 2 n LEU . 111 B 111 
B 112 2 n LEU . 112 B 112 
B 113 2 n GLU . 113 B 113 
B 114 2 n GLU . 114 B 114 
B 115 2 n LYS . 115 B 115 
B 116 2 n THR . 116 B 116 
B 117 2 n ALA . 117 B 117 
B 118 2 n LEU . 118 B 118 
B 119 2 n GLN . 119 B 119 
B 120 2 n HIS . 120 B 120 
B 121 2 n LYS . 121 B 121 
B 122 2 n VAL . 122 B 122 
B 123 2 n ARG . 123 B 123 
B 124 2 n ALA . 124 B 124 
B 125 2 n LEU . 125 B 125 
B 126 2 n GLU . 126 B 126 
B 127 2 n GLU . 127 B 127 
B 128 2 n GLN . 128 B 128 
B 129 2 n LEU . 129 B 129 
B 130 2 n THR . 130 B 130 
B 131 2 n ASN . 131 B 131 
B 132 2 n LEU . 132 B 132 
B 133 2 n ILE . 133 B 133 
B 134 2 n LEU . 134 B 134 
B 135 2 n SER . 135 B 135 
B 136 2 n PRO . 136 B 136 
B 137 2 n ALA . 137 B 137 
B 138 2 n GLY . 138 B 138 
B 139 2 n ALA . 139 B 139 
B 140 2 n GLN . 140 B 140 
B 141 2 n GLU . 141 B 141 
B 142 2 n HIS . 142 B 142 
B 143 2 n PRO . 143 B 143 
B 144 2 n GLU . 144 B 144 
B 145 2 n VAL . 145 B 145 
B 146 2 n THR . 146 B 146 
B 147 2 n SER . 147 B 147 
B 148 2 n LEU . 148 B 148 
B 149 2 n LYS . 149 B 149 
B 150 2 n SER . 150 B 150 
B 151 2 n PHE . 151 B 151 
B 152 2 n VAL . 152 B 152 
B 153 2 n GLU . 153 B 153 
B 154 2 n GLN . 154 B 154 
B 155 2 n GLN . 155 B 155 
B 156 2 n ASP . 156 B 156 
B 157 2 n ASN . 157 B 157 
B 158 2 n SER . 158 B 158 
B 159 2 n ILE . 159 B 159 
B 160 2 n ARG . 160 B 160 
B 161 2 n GLU . 161 B 161 
B 162 2 n LEU . 162 B 162 
B 163 2 n LEU . 163 B 163 
B 164 2 n GLN . 164 B 164 
B 165 2 n SER . 165 B 165 
B 166 2 n VAL . 166 B 166 
B 167 2 n GLU . 167 B 167 
B 168 2 n GLU . 168 B 168 
B 169 2 n GLN . 169 B 169 
B 170 2 n TYR . 170 B 170 
B 171 2 n LYS . 171 B 171 
B 172 2 n GLN . 172 B 172 
B 173 2 n LEU . 173 B 173 
B 174 2 n SER . 174 B 174 
B 175 2 n GLN . 175 B 175 
B 176 2 n GLN . 176 B 176 
B 177 2 n HIS . 177 B 177 
B 178 2 n MET . 178 B 178 
B 179 2 n GLN . 179 B 179 
B 180 2 n ILE . 180 B 180 
B 181 2 n LYS . 181 B 181 
B 182 2 n GLU . 182 B 182 
B 183 2 n ILE . 183 B 183 
B 184 2 n GLU . 184 B 184 
B 185 2 n LYS . 185 B 185 
B 186 2 n GLN . 186 B 186 
B 187 2 n LEU . 187 B 187 
B 188 2 n ARG . 188 B 188 
B 189 2 n LYS . 189 B 189 
B 190 2 n THR . 190 B 190 
B 191 2 n GLY . 191 B 191 
B 192 2 n ILE . 192 B 192 
B 193 2 n GLN . 193 B 193 
B 194 2 n GLU . 194 B 194 
B 195 2 n PRO . 195 B 195 
B 196 2 n SER . 196 B 196 
B 197 2 n GLU . 197 B 197 
B 198 2 n ASN . 198 B 198 
B 199 2 n SER . 199 B 199 
B 200 2 n LEU . 200 B 200 
B 201 2 n SER . 201 B 201 
B 202 2 n SER . 202 B 202 
B 203 2 n LYS . 203 B 203 
B 204 2 n SER . 204 B 204 
B 205 2 n ARG . 205 B 205 
B 206 2 n ALA . 206 B 206 
B 207 2 n PRO . 207 B 207 
B 208 2 n ARG . 208 B 208 
B 209 2 n THR . 209 B 209 
B 210 2 n THR . 210 B 210 
B 211 2 n PRO . 211 B 211 
B 212 2 n PRO . 212 B 212 
B 213 2 n LEU . 213 B 213 
B 214 2 n GLN . 214 B 214 
B 215 2 n LEU . 215 B 215 
B 216 2 n ASN . 216 B 216 
B 217 2 n GLU . 217 B 217 
B 218 2 n THR . 218 B 218 
B 219 2 n GLU . 219 B 219 
B 220 2 n ASN . 220 B 220 
B 221 2 n THR . 221 B 221 
B 222 2 n GLU . 222 B 222 
B 223 2 n GLN . 223 B 223 
B 224 2 n ASP . 224 B 224 
B 225 2 n ASP . 225 B 225 
B 226 2 n LEU . 226 B 226 
B 227 2 n PRO . 227 B 227 
B 228 2 n ALA . 228 B 228 
B 229 2 n ASP . 229 B 229 
B 230 2 n CYS . 230 B 230 
B 231 2 n SER . 231 B 231 
B 232 2 n ALA . 232 B 232 
B 233 2 n VAL . 233 B 233 
B 234 2 n TYR . 234 B 234 
B 235 2 n ASN . 235 B 235 
B 236 2 n ARG . 236 B 236 
B 237 2 n GLY . 237 B 237 
B 238 2 n GLU . 238 B 238 
B 239 2 n HIS . 239 B 239 
B 240 2 n THR . 240 B 240 
B 241 2 n SER . 241 B 241 
B 242 2 n GLY . 242 B 242 
B 243 2 n VAL . 243 B 243 
B 244 2 n TYR . 244 B 244 
B 245 2 n THR . 245 B 245 
B 246 2 n ILE . 246 B 246 
B 247 2 n LYS . 247 B 247 
B 248 2 n PRO . 248 B 248 
B 249 2 n ARG . 249 B 249 
B 250 2 n ASN . 250 B 250 
B 251 2 n SER . 251 B 251 
B 252 2 n GLN . 252 B 252 
B 253 2 n GLY . 253 B 253 
B 254 2 n PHE . 254 B 254 
B 255 2 n ASN . 255 B 255 
B 256 2 n VAL . 256 B 256 
B 257 2 n TYR . 257 B 257 
B 258 2 n CYS . 258 B 258 
B 259 2 n ASP . 259 B 259 
B 260 2 n THR . 260 B 260 
B 261 2 n GLN . 261 B 261 
B 262 2 n SER . 262 B 262 
B 263 2 n GLY . 263 B 263 
B 264 2 n SER . 264 B 264 
B 265 2 n PRO . 265 B 265 
B 266 2 n TRP . 266 B 266 
B 267 2 n THR . 267 B 267 
B 268 2 n LEU . 268 B 268 
B 269 2 n ILE . 269 B 269 
B 270 2 n GLN . 270 B 270 
B 271 2 n HIS . 271 B 271 
B 272 2 n ARG . 272 B 272 
B 273 2 n LYS . 273 B 273 
B 274 2 n ASP . 274 B 274 
B 275 2 n GLY . 275 B 275 
B 276 2 n SER . 276 B 276 
B 277 2 n GLN . 277 B 277 
B 278 2 n ASP . 278 B 278 
B 279 2 n PHE . 279 B 279 
B 280 2 n ASN . 280 B 280 
B 281 2 n GLU . 281 B 281 
B 282 2 n THR . 282 B 282 
B 283 2 n TRP . 283 B 283 
B 284 2 n GLU . 284 B 284 
B 285 2 n ASN . 285 B 285 
B 286 2 n TYR . 286 B 286 
B 287 2 n GLU . 287 B 287 
B 288 2 n LYS . 288 B 288 
B 289 2 n GLY . 289 B 289 
B 290 2 n PHE . 290 B 290 
B 291 2 n GLY . 291 B 291 
B 292 2 n ARG . 292 B 292 
B 293 2 n LEU . 293 B 293 
B 294 2 n ASP . 294 B 294 
B 295 2 n GLY . 295 B 295 
B 296 2 n GLU . 296 B 296 
B 297 2 n PHE . 297 B 297 
B 298 2 n TRP . 298 B 298 
B 299 2 n LEU . 299 B 299 
B 300 2 n GLY . 300 B 300 
B 301 2 n LEU . 301 B 301 
B 302 2 n GLU . 302 B 302 
B 303 2 n LYS . 303 B 303 
B 304 2 n ILE . 304 B 304 
B 305 2 n TYR . 305 B 305 
B 306 2 n ALA . 306 B 306 
B 307 2 n ILE . 307 B 307 
B 308 2 n VAL . 308 B 308 
B 309 2 n GLN . 309 B 309 
B 310 2 n GLN . 310 B 310 
B 311 2 n SER . 311 B 311 
B 312 2 n ASN . 312 B 312 
B 313 2 n TYR . 313 B 313 
B 314 2 n ILE . 314 B 314 
B 315 2 n LEU . 315 B 315 
B 316 2 n ARG . 316 B 316 
B 317 2 n LEU . 317 B 317 
B 318 2 n GLU . 318 B 318 
B 319 2 n LEU . 319 B 319 
B 320 2 n GLN . 320 B 320 
B 321 2 n ASP . 321 B 321 
B 322 2 n TRP . 322 B 322 
B 323 2 n LYS . 323 B 323 
B 324 2 n ASP . 324 B 324 
B 325 2 n SER . 325 B 325 
B 326 2 n LYS . 326 B 326 
B 327 2 n HIS . 327 B 327 
B 328 2 n TYR . 328 B 328 
B 329 2 n VAL . 329 B 329 
B 330 2 n GLU . 330 B 330 
B 331 2 n TYR . 331 B 331 
B 332 2 n SER . 332 B 332 
B 333 2 n PHE . 333 B 333 
B 334 2 n HIS . 334 B 334 
B 335 2 n LEU . 335 B 335 
B 336 2 n GLY . 336 B 336 
B 337 2 n SER . 337 B 337 
B 338 2 n HIS . 338 B 338 
B 339 2 n GLU . 339 B 339 
B 340 2 n THR . 340 B 340 
B 341 2 n ASN . 341 B 341 
B 342 2 n TYR . 342 B 342 
B 343 2 n THR . 343 B 343 
B 344 2 n LEU . 344 B 344 
B 345 2 n HIS . 345 B 345 
B 346 2 n VAL . 346 B 346 
B 347 2 n ALA . 347 B 347 
B 348 2 n GLU . 348 B 348 
B 349 2 n ILE . 349 B 349 
B 350 2 n ALA . 350 B 350 
B 351 2 n GLY . 351 B 351 
B 352 2 n ASN . 352 B 352 
B 353 2 n ILE . 353 B 353 
B 354 2 n PRO . 354 B 354 
B 355 2 n GLY . 355 B 355 
B 356 2 n ALA . 356 B 356 
B 357 2 n LEU . 357 B 357 
B 358 2 n PRO . 358 B 358 
B 359 2 n GLU . 359 B 359 
B 360 2 n HIS . 360 B 360 
B 361 2 n THR . 361 B 361 
B 362 2 n ASP . 362 B 362 
B 363 2 n LEU . 363 B 363 
B 364 2 n MET . 364 B 364 
B 365 2 n PHE . 365 B 365 
B 366 2 n SER . 366 B 366 
B 367 2 n THR . 367 B 367 
B 368 2 n TRP . 368 B 368 
B 369 2 n ASN . 369 B 369 
B 370 2 n HIS . 370 B 370 
B 371 2 n ARG . 371 B 371 
B 372 2 n ALA . 372 B 372 
B 373 2 n LYS . 373 B 373 
B 374 2 n GLY . 374 B 374 
B 375 2 n GLN . 375 B 375 
B 376 2 n LEU . 376 B 376 
B 377 2 n TYR . 377 B 377 
B 378 2 n CYS . 378 B 378 
B 379 2 n PRO . 379 B 379 
B 380 2 n GLU . 380 B 380 
B 381 2 n SER . 381 B 381 
B 382 2 n TYR . 382 B 382 
B 383 2 n SER . 383 B 383 
B 384 2 n GLY . 384 B 384 
B 385 2 n GLY . 385 B 385 
B 386 2 n TRP . 386 B 386 
B 387 2 n TRP . 387 B 387 
B 388 2 n TRP . 388 B 388 
B 389 2 n ASN . 389 B 389 
B 390 2 n ASP . 390 B 390 
B 391 2 n ILE . 391 B 391 
B 392 2 n CYS . 392 B 392 
B 393 2 n GLY . 393 B 393 
B 394 2 n GLU . 394 B 394 
B 395 2 n ASN . 395 B 395 
B 396 2 n ASN . 396 B 396 
B 397 2 n LEU . 397 B 397 
B 398 2 n ASN . 398 B 398 
B 399 2 n GLY . 399 B 399 
B 400 2 n LYS . 400 B 400 
B 401 2 n TYR . 401 B 401 
B 402 2 n ASN . 402 B 402 
B 403 2 n LYS . 403 B 403 
B 404 2 n PRO . 404 B 404 
B 405 2 n ARG . 405 B 405 
B 406 2 n THR . 406 B 406 
B 407 2 n LYS . 407 B 407 
B 408 2 n SER . 408 B 408 
B 409 2 n ARG . 409 B 409 
B 410 2 n PRO . 410 B 410 
B 411 2 n GLU . 411 B 411 
B 412 2 n ARG . 412 B 412 
B 413 2 n ARG . 413 B 413 
B 414 2 n ARG . 414 B 414 
B 415 2 n GLY . 415 B 415 
B 416 2 n ILE . 416 B 416 
B 417 2 n TYR . 417 B 417 
B 418 2 n TRP . 418 B 418 
B 419 2 n ARG . 419 B 419 
B 420 2 n PRO . 420 B 420 
B 421 2 n GLN . 421 B 421 
B 422 2 n SER . 422 B 422 
B 423 2 n ARG . 423 B 423 
B 424 2 n LYS . 424 B 424 
B 425 2 n LEU . 425 B 425 
B 426 2 n TYR . 426 B 426 
B 427 2 n ALA . 427 B 427 
B 428 2 n ILE . 428 B 428 
B 429 2 n LYS . 429 B 429 
B 430 2 n SER . 430 B 430 
B 431 2 n SER . 431 B 431 
B 432 2 n LYS . 432 B 432 
B 433 2 n MET . 433 B 433 
B 434 2 n MET . 434 B 434 
B 435 2 n LEU . 435 B 435 
B 436 2 n GLN . 436 B 436 
B 437 2 n PRO . 437 B 437 
B 438 2 n THR . 438 B 438 
B 439 2 n THR . 439 B 439 
C 1   3 n SER . 1   C 1   
C 2   3 n ARG . 2   C 2   
C 3   3 n VAL . 3   C 3   
C 4   3 n ASP . 4   C 4   
C 5   3 n PRO . 5   C 5   
C 6   3 n ASP . 6   C 6   
C 7   3 n LEU . 7   C 7   
C 8   3 n SER . 8   C 8   
C 9   3 n SER . 9   C 9   
C 10  3 n PHE . 10  C 10  
C 11  3 n ASP . 11  C 11  
C 12  3 n SER . 12  C 12  
C 13  3 n ALA . 13  C 13  
C 14  3 n PRO . 14  C 14  
C 15  3 n SER . 15  C 15  
C 16  3 n GLU . 16  C 16  
C 17  3 n PRO . 17  C 17  
C 18  3 n LYS . 18  C 18  
C 19  3 n SER . 19  C 19  
C 20  3 n ARG . 20  C 20  
C 21  3 n PHE . 21  C 21  
C 22  3 n ALA . 22  C 22  
C 23  3 n MET . 23  C 23  
C 24  3 n LEU . 24  C 24  
C 25  3 n ASP . 25  C 25  
C 26  3 n ASP . 26  C 26  
C 27  3 n VAL . 27  C 27  
C 28  3 n LYS . 28  C 28  
C 29  3 n ILE . 29  C 29  
C 30  3 n LEU . 30  C 30  
C 31  3 n ALA . 31  C 31  
C 32  3 n ASN . 32  C 32  
C 33  3 n GLY . 33  C 33  
C 34  3 n LEU . 34  C 34  
C 35  3 n LEU . 35  C 35  
C 36  3 n GLN . 36  C 36  
C 37  3 n LEU . 37  C 37  
C 38  3 n GLY . 38  C 38  
C 39  3 n HIS . 39  C 39  
C 40  3 n GLY . 40  C 40  
C 41  3 n LEU . 41  C 41  
C 42  3 n LYS . 42  C 42  
C 43  3 n ASP . 43  C 43  
C 44  3 n PHE . 44  C 44  
C 45  3 n VAL . 45  C 45  
C 46  3 n HIS . 46  C 46  
C 47  3 n LYS . 47  C 47  
C 48  3 n THR . 48  C 48  
C 49  3 n LYS . 49  C 49  
C 50  3 n GLY . 50  C 50  
C 51  3 n GLN . 51  C 51  
C 52  3 n ILE . 52  C 52  
C 53  3 n ASN . 53  C 53  
C 54  3 n ASP . 54  C 54  
C 55  3 n ILE . 55  C 55  
C 56  3 n PHE . 56  C 56  
C 57  3 n GLN . 57  C 57  
C 58  3 n LYS . 58  C 58  
C 59  3 n LEU . 59  C 59  
C 60  3 n ASN . 60  C 60  
C 61  3 n ILE . 61  C 61  
C 62  3 n PHE . 62  C 62  
C 63  3 n ASP . 63  C 63  
C 64  3 n GLN . 64  C 64  
C 65  3 n SER . 65  C 65  
C 66  3 n PHE . 66  C 66  
C 67  3 n TYR . 67  C 67  
C 68  3 n ASP . 68  C 68  
C 69  3 n LEU . 69  C 69  
C 70  3 n SER . 70  C 70  
C 71  3 n LEU . 71  C 71  
C 72  3 n ARG . 72  C 72  
C 73  3 n THR . 73  C 73  
C 74  3 n ASN . 74  C 74  
C 75  3 n GLU . 75  C 75  
C 76  3 n ILE . 76  C 76  
C 77  3 n LYS . 77  C 77  
C 78  3 n GLU . 78  C 78  
C 79  3 n GLU . 79  C 79  
C 80  3 n GLU . 80  C 80  
C 81  3 n LYS . 81  C 81  
C 82  3 n GLU . 82  C 82  
C 83  3 n LEU . 83  C 83  
C 84  3 n ARG . 84  C 84  
C 85  3 n ARG . 85  C 85  
C 86  3 n THR . 86  C 86  
C 87  3 n THR . 87  C 87  
C 88  3 n SER . 88  C 88  
C 89  3 n THR . 89  C 89  
C 90  3 n LEU . 90  C 90  
C 91  3 n GLN . 91  C 91  
C 92  3 n VAL . 92  C 92  
C 93  3 n LYS . 93  C 93  
C 94  3 n ASN . 94  C 94  
C 95  3 n GLU . 95  C 95  
C 96  3 n GLU . 96  C 96  
C 97  3 n VAL . 97  C 97  
C 98  3 n LYS . 98  C 98  
C 99  3 n ASN . 99  C 99  
C 100 3 n MET . 100 C 100 
C 101 3 n SER . 101 C 101 
C 102 3 n VAL . 102 C 102 
C 103 3 n GLU . 103 C 103 
C 104 3 n LEU . 104 C 104 
C 105 3 n ASN . 105 C 105 
C 106 3 n SER . 106 C 106 
C 107 3 n LYS . 107 C 107 
C 108 3 n LEU . 108 C 108 
C 109 3 n GLU . 109 C 109 
C 110 3 n SER . 110 C 110 
C 111 3 n LEU . 111 C 111 
C 112 3 n LEU . 112 C 112 
C 113 3 n GLU . 113 C 113 
C 114 3 n GLU . 114 C 114 
C 115 3 n LYS . 115 C 115 
C 116 3 n THR . 116 C 116 
C 117 3 n ALA . 117 C 117 
C 118 3 n LEU . 118 C 118 
C 119 3 n GLN . 119 C 119 
C 120 3 n HIS . 120 C 120 
C 121 3 n LYS . 121 C 121 
C 122 3 n VAL . 122 C 122 
C 123 3 n ARG . 123 C 123 
C 124 3 n ALA . 124 C 124 
C 125 3 n LEU . 125 C 125 
C 126 3 n GLU . 126 C 126 
C 127 3 n GLU . 127 C 127 
C 128 3 n GLN . 128 C 128 
C 129 3 n LEU . 129 C 129 
C 130 3 n THR . 130 C 130 
C 131 3 n ASN . 131 C 131 
C 132 3 n LEU . 132 C 132 
C 133 3 n ILE . 133 C 133 
C 134 3 n LEU . 134 C 134 
C 135 3 n SER . 135 C 135 
C 136 3 n PRO . 136 C 136 
C 137 3 n ALA . 137 C 137 
C 138 3 n GLY . 138 C 138 
C 139 3 n ALA . 139 C 139 
C 140 3 n GLN . 140 C 140 
C 141 3 n GLU . 141 C 141 
C 142 3 n HIS . 142 C 142 
C 143 3 n PRO . 143 C 143 
C 144 3 n GLU . 144 C 144 
C 145 3 n VAL . 145 C 145 
C 146 3 n THR . 146 C 146 
C 147 3 n SER . 147 C 147 
C 148 3 n LEU . 148 C 148 
C 149 3 n LYS . 149 C 149 
C 150 3 n SER . 150 C 150 
C 151 3 n PHE . 151 C 151 
C 152 3 n VAL . 152 C 152 
C 153 3 n GLU . 153 C 153 
C 154 3 n GLN . 154 C 154 
C 155 3 n GLN . 155 C 155 
C 156 3 n ASP . 156 C 156 
C 157 3 n ASN . 157 C 157 
C 158 3 n SER . 158 C 158 
C 159 3 n ILE . 159 C 159 
C 160 3 n ARG . 160 C 160 
C 161 3 n GLU . 161 C 161 
C 162 3 n LEU . 162 C 162 
C 163 3 n LEU . 163 C 163 
C 164 3 n GLN . 164 C 164 
C 165 3 n SER . 165 C 165 
C 166 3 n VAL . 166 C 166 
C 167 3 n GLU . 167 C 167 
C 168 3 n GLU . 168 C 168 
C 169 3 n GLN . 169 C 169 
C 170 3 n TYR . 170 C 170 
C 171 3 n LYS . 171 C 171 
C 172 3 n GLN . 172 C 172 
C 173 3 n LEU . 173 C 173 
C 174 3 n SER . 174 C 174 
C 175 3 n GLN . 175 C 175 
C 176 3 n GLN . 176 C 176 
C 177 3 n HIS . 177 C 177 
C 178 3 n MET . 178 C 178 
C 179 3 n GLN . 179 C 179 
C 180 3 n ILE . 180 C 180 
C 181 3 n LYS . 181 C 181 
C 182 3 n GLU . 182 C 182 
C 183 3 n ILE . 183 C 183 
C 184 3 n GLU . 184 C 184 
C 185 3 n LYS . 185 C 185 
C 186 3 n GLN . 186 C 186 
C 187 3 n LEU . 187 C 187 
C 188 3 n ARG . 188 C 188 
C 189 3 n LYS . 189 C 189 
C 190 3 n THR . 190 C 190 
C 191 3 n GLY . 191 C 191 
C 192 3 n ILE . 192 C 192 
C 193 3 n GLN . 193 C 193 
C 194 3 n GLU . 194 C 194 
C 195 3 n PRO . 195 C 195 
C 196 3 n SER . 196 C 196 
C 197 3 n GLU . 197 C 197 
C 198 3 n ASN . 198 C 198 
C 199 3 n SER . 199 C 199 
C 200 3 n LEU . 200 C 200 
C 201 3 n SER . 201 C 201 
C 202 3 n SER . 202 C 202 
C 203 3 n LYS . 203 C 203 
C 204 3 n SER . 204 C 204 
C 205 3 n ARG . 205 C 205 
C 206 3 n ALA . 206 C 206 
C 207 3 n PRO . 207 C 207 
C 208 3 n ARG . 208 C 208 
C 209 3 n THR . 209 C 209 
C 210 3 n THR . 210 C 210 
C 211 3 n PRO . 211 C 211 
C 212 3 n PRO . 212 C 212 
C 213 3 n LEU . 213 C 213 
C 214 3 n GLN . 214 C 214 
C 215 3 n LEU . 215 C 215 
C 216 3 n ASN . 216 C 216 
C 217 3 n GLU . 217 C 217 
C 218 3 n THR . 218 C 218 
C 219 3 n GLU . 219 C 219 
C 220 3 n ASN . 220 C 220 
C 221 3 n THR . 221 C 221 
C 222 3 n GLU . 222 C 222 
C 223 3 n GLN . 223 C 223 
C 224 3 n ASP . 224 C 224 
C 225 3 n ASP . 225 C 225 
C 226 3 n LEU . 226 C 226 
C 227 3 n PRO . 227 C 227 
C 228 3 n ALA . 228 C 228 
C 229 3 n ASP . 229 C 229 
C 230 3 n CYS . 230 C 230 
C 231 3 n SER . 231 C 231 
C 232 3 n ALA . 232 C 232 
C 233 3 n VAL . 233 C 233 
C 234 3 n TYR . 234 C 234 
C 235 3 n ASN . 235 C 235 
C 236 3 n ARG . 236 C 236 
C 237 3 n GLY . 237 C 237 
C 238 3 n GLU . 238 C 238 
C 239 3 n HIS . 239 C 239 
C 240 3 n THR . 240 C 240 
C 241 3 n SER . 241 C 241 
C 242 3 n GLY . 242 C 242 
C 243 3 n VAL . 243 C 243 
C 244 3 n TYR . 244 C 244 
C 245 3 n THR . 245 C 245 
C 246 3 n ILE . 246 C 246 
C 247 3 n LYS . 247 C 247 
C 248 3 n PRO . 248 C 248 
C 249 3 n ARG . 249 C 249 
C 250 3 n ASN . 250 C 250 
C 251 3 n SER . 251 C 251 
C 252 3 n GLN . 252 C 252 
C 253 3 n GLY . 253 C 253 
C 254 3 n PHE . 254 C 254 
C 255 3 n ASN . 255 C 255 
C 256 3 n VAL . 256 C 256 
C 257 3 n TYR . 257 C 257 
C 258 3 n CYS . 258 C 258 
C 259 3 n ASP . 259 C 259 
C 260 3 n THR . 260 C 260 
C 261 3 n GLN . 261 C 261 
C 262 3 n SER . 262 C 262 
C 263 3 n GLY . 263 C 263 
C 264 3 n SER . 264 C 264 
C 265 3 n PRO . 265 C 265 
C 266 3 n TRP . 266 C 266 
C 267 3 n THR . 267 C 267 
C 268 3 n LEU . 268 C 268 
C 269 3 n ILE . 269 C 269 
C 270 3 n GLN . 270 C 270 
C 271 3 n HIS . 271 C 271 
C 272 3 n ARG . 272 C 272 
C 273 3 n LYS . 273 C 273 
C 274 3 n ASP . 274 C 274 
C 275 3 n GLY . 275 C 275 
C 276 3 n SER . 276 C 276 
C 277 3 n GLN . 277 C 277 
C 278 3 n ASP . 278 C 278 
C 279 3 n PHE . 279 C 279 
C 280 3 n ASN . 280 C 280 
C 281 3 n GLU . 281 C 281 
C 282 3 n THR . 282 C 282 
C 283 3 n TRP . 283 C 283 
C 284 3 n GLU . 284 C 284 
C 285 3 n ASN . 285 C 285 
C 286 3 n TYR . 286 C 286 
C 287 3 n GLU . 287 C 287 
C 288 3 n LYS . 288 C 288 
C 289 3 n GLY . 289 C 289 
C 290 3 n PHE . 290 C 290 
C 291 3 n GLY . 291 C 291 
C 292 3 n ARG . 292 C 292 
C 293 3 n LEU . 293 C 293 
C 294 3 n ASP . 294 C 294 
C 295 3 n GLY . 295 C 295 
C 296 3 n GLU . 296 C 296 
C 297 3 n PHE . 297 C 297 
C 298 3 n TRP . 298 C 298 
C 299 3 n LEU . 299 C 299 
C 300 3 n GLY . 300 C 300 
C 301 3 n LEU . 301 C 301 
C 302 3 n GLU . 302 C 302 
C 303 3 n LYS . 303 C 303 
C 304 3 n ILE . 304 C 304 
C 305 3 n TYR . 305 C 305 
C 306 3 n ALA . 306 C 306 
C 307 3 n ILE . 307 C 307 
C 308 3 n VAL . 308 C 308 
C 309 3 n GLN . 309 C 309 
C 310 3 n GLN . 310 C 310 
C 311 3 n SER . 311 C 311 
C 312 3 n ASN . 312 C 312 
C 313 3 n TYR . 313 C 313 
C 314 3 n ILE . 314 C 314 
C 315 3 n LEU . 315 C 315 
C 316 3 n ARG . 316 C 316 
C 317 3 n LEU . 317 C 317 
C 318 3 n GLU . 318 C 318 
C 319 3 n LEU . 319 C 319 
C 320 3 n GLN . 320 C 320 
C 321 3 n ASP . 321 C 321 
C 322 3 n TRP . 322 C 322 
C 323 3 n LYS . 323 C 323 
C 324 3 n ASP . 324 C 324 
C 325 3 n SER . 325 C 325 
C 326 3 n LYS . 326 C 326 
C 327 3 n HIS . 327 C 327 
C 328 3 n TYR . 328 C 328 
C 329 3 n VAL . 329 C 329 
C 330 3 n GLU . 330 C 330 
C 331 3 n TYR . 331 C 331 
C 332 3 n SER . 332 C 332 
C 333 3 n PHE . 333 C 333 
C 334 3 n HIS . 334 C 334 
C 335 3 n LEU . 335 C 335 
C 336 3 n GLY . 336 C 336 
C 337 3 n SER . 337 C 337 
C 338 3 n HIS . 338 C 338 
C 339 3 n GLU . 339 C 339 
C 340 3 n THR . 340 C 340 
C 341 3 n ASN . 341 C 341 
C 342 3 n TYR . 342 C 342 
C 343 3 n THR . 343 C 343 
C 344 3 n LEU . 344 C 344 
C 345 3 n HIS . 345 C 345 
C 346 3 n VAL . 346 C 346 
C 347 3 n ALA . 347 C 347 
C 348 3 n GLU . 348 C 348 
C 349 3 n ILE . 349 C 349 
C 350 3 n ALA . 350 C 350 
C 351 3 n GLY . 351 C 351 
C 352 3 n ASN . 352 C 352 
C 353 3 n ILE . 353 C 353 
C 354 3 n PRO . 354 C 354 
C 355 3 n GLY . 355 C 355 
C 356 3 n ALA . 356 C 356 
C 357 3 n LEU . 357 C 357 
C 358 3 n PRO . 358 C 358 
C 359 3 n GLU . 359 C 359 
C 360 3 n HIS . 360 C 360 
C 361 3 n THR . 361 C 361 
C 362 3 n ASP . 362 C 362 
C 363 3 n LEU . 363 C 363 
C 364 3 n MET . 364 C 364 
C 365 3 n PHE . 365 C 365 
C 366 3 n SER . 366 C 366 
C 367 3 n THR . 367 C 367 
C 368 3 n TRP . 368 C 368 
C 369 3 n ASN . 369 C 369 
C 370 3 n HIS . 370 C 370 
C 371 3 n ARG . 371 C 371 
C 372 3 n ALA . 372 C 372 
C 373 3 n LYS . 373 C 373 
C 374 3 n GLY . 374 C 374 
C 375 3 n GLN . 375 C 375 
C 376 3 n LEU . 376 C 376 
C 377 3 n TYR . 377 C 377 
C 378 3 n CYS . 378 C 378 
C 379 3 n PRO . 379 C 379 
C 380 3 n GLU . 380 C 380 
C 381 3 n SER . 381 C 381 
C 382 3 n TYR . 382 C 382 
C 383 3 n SER . 383 C 383 
C 384 3 n GLY . 384 C 384 
C 385 3 n GLY . 385 C 385 
C 386 3 n TRP . 386 C 386 
C 387 3 n TRP . 387 C 387 
C 388 3 n TRP . 388 C 388 
C 389 3 n ASN . 389 C 389 
C 390 3 n ASP . 390 C 390 
C 391 3 n ILE . 391 C 391 
C 392 3 n CYS . 392 C 392 
C 393 3 n GLY . 393 C 393 
C 394 3 n GLU . 394 C 394 
C 395 3 n ASN . 395 C 395 
C 396 3 n ASN . 396 C 396 
C 397 3 n LEU . 397 C 397 
C 398 3 n ASN . 398 C 398 
C 399 3 n GLY . 399 C 399 
C 400 3 n LYS . 400 C 400 
C 401 3 n TYR . 401 C 401 
C 402 3 n ASN . 402 C 402 
C 403 3 n LYS . 403 C 403 
C 404 3 n PRO . 404 C 404 
C 405 3 n ARG . 405 C 405 
C 406 3 n THR . 406 C 406 
C 407 3 n LYS . 407 C 407 
C 408 3 n SER . 408 C 408 
C 409 3 n ARG . 409 C 409 
C 410 3 n PRO . 410 C 410 
C 411 3 n GLU . 411 C 411 
C 412 3 n ARG . 412 C 412 
C 413 3 n ARG . 413 C 413 
C 414 3 n ARG . 414 C 414 
C 415 3 n GLY . 415 C 415 
C 416 3 n ILE . 416 C 416 
C 417 3 n TYR . 417 C 417 
C 418 3 n TRP . 418 C 418 
C 419 3 n ARG . 419 C 419 
C 420 3 n PRO . 420 C 420 
C 421 3 n GLN . 421 C 421 
C 422 3 n SER . 422 C 422 
C 423 3 n ARG . 423 C 423 
C 424 3 n LYS . 424 C 424 
C 425 3 n LEU . 425 C 425 
C 426 3 n TYR . 426 C 426 
C 427 3 n ALA . 427 C 427 
C 428 3 n ILE . 428 C 428 
C 429 3 n LYS . 429 C 429 
C 430 3 n SER . 430 C 430 
C 431 3 n SER . 431 C 431 
C 432 3 n LYS . 432 C 432 
C 433 3 n MET . 433 C 433 
C 434 3 n MET . 434 C 434 
C 435 3 n LEU . 435 C 435 
C 436 3 n GLN . 436 C 436 
C 437 3 n PRO . 437 C 437 
C 438 3 n THR . 438 C 438 
C 439 3 n THR . 439 C 439 
#
_software.classification other
_software.date           ?
_software.description    "Structure prediction"
_software.name           AlphaFold
_software.pdbx_ordinal   1
_software.type           package
_software.version        "AlphaFold-beta-20231127 (be2c21f9-b611-4c21-bfc0-bc05c526bf76 @ 2024-05-20 08:37:35)"
#
loop_
_struct_asym.entity_id
_struct_asym.id
1 A 
2 B 
3 C 
#
loop_
_atom_site.group_PDB
_atom_site.id
_atom_site.type_symbol
_atom_site.label_atom_id
_atom_site.label_alt_id
_atom_site.label_comp_id
_atom_site.label_asym_id
_atom_site.label_entity_id
_atom_site.label_seq_id
_atom_site.pdbx_PDB_ins_code
_atom_site.Cartn_x
_atom_site.Cartn_y
_atom_site.Cartn_z
_atom_site.occupancy
_atom_site.B_iso_or_equiv
_atom_site.auth_seq_id
_atom_site.auth_asym_id
_atom_site.pdbx_PDB_model_num
ATOM 1     N N   . SER A 1 1   ? -55.395 -60.519 -106.902 1.00 34.94 1   A 1 
ATOM 2     C CA  . SER A 1 1   ? -56.255 -61.682 -107.103 1.00 43.41 1   A 1 
ATOM 3     C C   . SER A 1 1   ? -56.235 -62.203 -108.546 1.00 44.90 1   A 1 
ATOM 4     O O   . SER A 1 1   ? -55.845 -63.350 -108.704 1.00 41.51 1   A 1 
ATOM 5     C CB  . SER A 1 1   ? -57.695 -61.400 -106.650 1.00 40.24 1   A 1 
ATOM 6     O OG  . SER A 1 1   ? -58.138 -60.178 -107.210 1.00 38.01 1   A 1 
ATOM 7     N N   . ARG A 1 2   ? -56.646 -61.396 -109.522 1.00 40.41 2   A 1 
ATOM 8     C CA  . ARG A 1 2   ? -57.001 -62.002 -110.805 1.00 46.02 2   A 1 
ATOM 9     C C   . ARG A 1 2   ? -55.791 -62.572 -111.536 1.00 44.90 2   A 1 
ATOM 10    O O   . ARG A 1 2   ? -54.820 -61.882 -111.764 1.00 42.83 2   A 1 
ATOM 11    C CB  . ARG A 1 2   ? -57.808 -61.050 -111.690 1.00 43.91 2   A 1 
ATOM 12    C CG  . ARG A 1 2   ? -59.286 -61.079 -111.295 1.00 41.43 2   A 1 
ATOM 13    C CD  . ARG A 1 2   ? -60.125 -60.244 -112.267 1.00 40.44 2   A 1 
ATOM 14    N NE  . ARG A 1 2   ? -61.553 -60.322 -111.936 1.00 37.10 2   A 1 
ATOM 15    C CZ  . ARG A 1 2   ? -62.539 -59.648 -112.528 1.00 35.14 2   A 1 
ATOM 16    N NH1 . ARG A 1 2   ? -62.291 -58.813 -113.487 1.00 34.28 2   A 1 
ATOM 17    N NH2 . ARG A 1 2   ? -63.774 -59.804 -112.153 1.00 34.35 2   A 1 
ATOM 18    N N   . VAL A 1 3   ? -55.901 -63.832 -111.747 1.00 41.33 3   A 1 
ATOM 19    C CA  . VAL A 1 3   ? -54.840 -64.751 -112.169 1.00 45.81 3   A 1 
ATOM 20    C C   . VAL A 1 3   ? -54.848 -64.929 -113.693 1.00 45.45 3   A 1 
ATOM 21    O O   . VAL A 1 3   ? -54.058 -65.715 -114.196 1.00 42.24 3   A 1 
ATOM 22    C CB  . VAL A 1 3   ? -55.051 -66.130 -111.484 1.00 42.42 3   A 1 
ATOM 23    C CG1 . VAL A 1 3   ? -53.908 -67.118 -111.706 1.00 38.67 3   A 1 
ATOM 24    C CG2 . VAL A 1 3   ? -55.224 -65.996 -109.965 1.00 41.38 3   A 1 
ATOM 25    N N   . ASP A 1 4   ? -55.781 -64.251 -114.329 1.00 43.23 4   A 1 
ATOM 26    C CA  . ASP A 1 4   ? -56.367 -64.773 -115.559 1.00 45.76 4   A 1 
ATOM 27    C C   . ASP A 1 4   ? -55.347 -65.204 -116.645 1.00 44.13 4   A 1 
ATOM 28    O O   . ASP A 1 4   ? -54.321 -64.558 -116.838 1.00 41.48 4   A 1 
ATOM 29    C CB  . ASP A 1 4   ? -57.422 -63.805 -116.114 1.00 42.45 4   A 1 
ATOM 30    C CG  . ASP A 1 4   ? -58.812 -64.037 -115.519 1.00 38.51 4   A 1 
ATOM 31    O OD1 . ASP A 1 4   ? -59.085 -65.152 -115.037 1.00 37.81 4   A 1 
ATOM 32    O OD2 . ASP A 1 4   ? -59.608 -63.073 -115.550 1.00 37.82 4   A 1 
ATOM 33    N N   . PRO A 1 5   ? -55.658 -66.282 -117.281 1.00 36.91 5   A 1 
ATOM 34    C CA  . PRO A 1 5   ? -54.653 -67.319 -117.454 1.00 40.71 5   A 1 
ATOM 35    C C   . PRO A 1 5   ? -54.139 -67.537 -118.890 1.00 41.44 5   A 1 
ATOM 36    O O   . PRO A 1 5   ? -52.927 -67.522 -119.091 1.00 39.45 5   A 1 
ATOM 37    C CB  . PRO A 1 5   ? -55.362 -68.553 -116.884 1.00 37.63 5   A 1 
ATOM 38    C CG  . PRO A 1 5   ? -56.814 -68.321 -117.255 1.00 38.49 5   A 1 
ATOM 39    C CD  . PRO A 1 5   ? -56.937 -66.802 -117.317 1.00 43.40 5   A 1 
ATOM 40    N N   . ASP A 1 6   ? -55.009 -67.845 -119.799 1.00 40.01 6   A 1 
ATOM 41    C CA  . ASP A 1 6   ? -54.783 -69.126 -120.474 1.00 42.52 6   A 1 
ATOM 42    C C   . ASP A 1 6   ? -54.230 -69.086 -121.913 1.00 41.45 6   A 1 
ATOM 43    O O   . ASP A 1 6   ? -53.219 -69.718 -122.208 1.00 39.24 6   A 1 
ATOM 44    C CB  . ASP A 1 6   ? -56.104 -69.937 -120.463 1.00 39.60 6   A 1 
ATOM 45    C CG  . ASP A 1 6   ? -56.110 -71.183 -119.607 1.00 36.15 6   A 1 
ATOM 46    O OD1 . ASP A 1 6   ? -55.035 -71.683 -119.252 1.00 35.77 6   A 1 
ATOM 47    O OD2 . ASP A 1 6   ? -57.239 -71.655 -119.325 1.00 35.44 6   A 1 
ATOM 48    N N   . LEU A 1 7   ? -55.010 -68.485 -122.840 1.00 39.45 7   A 1 
ATOM 49    C CA  . LEU A 1 7   ? -55.215 -69.163 -124.119 1.00 43.27 7   A 1 
ATOM 50    C C   . LEU A 1 7   ? -54.069 -69.060 -125.149 1.00 42.04 7   A 1 
ATOM 51    O O   . LEU A 1 7   ? -53.499 -68.025 -125.419 1.00 39.22 7   A 1 
ATOM 52    C CB  . LEU A 1 7   ? -56.562 -68.736 -124.715 1.00 39.93 7   A 1 
ATOM 53    C CG  . LEU A 1 7   ? -57.760 -69.509 -124.115 1.00 36.34 7   A 1 
ATOM 54    C CD1 . LEU A 1 7   ? -59.065 -68.786 -124.414 1.00 35.75 7   A 1 
ATOM 55    C CD2 . LEU A 1 7   ? -57.870 -70.928 -124.665 1.00 38.07 7   A 1 
ATOM 56    N N   . SER A 1 8   ? -53.787 -70.147 -125.658 1.00 33.77 8   A 1 
ATOM 57    C CA  . SER A 1 8   ? -52.524 -70.608 -126.256 1.00 37.95 8   A 1 
ATOM 58    C C   . SER A 1 8   ? -52.326 -70.412 -127.759 1.00 37.12 8   A 1 
ATOM 59    O O   . SER A 1 8   ? -51.188 -70.497 -128.235 1.00 35.50 8   A 1 
ATOM 60    C CB  . SER A 1 8   ? -52.430 -72.102 -125.965 1.00 36.25 8   A 1 
ATOM 61    O OG  . SER A 1 8   ? -53.584 -72.772 -126.406 1.00 34.28 8   A 1 
ATOM 62    N N   . SER A 1 9   ? -53.405 -70.308 -128.527 1.00 33.21 9   A 1 
ATOM 63    C CA  . SER A 1 9   ? -53.426 -70.688 -129.945 1.00 38.17 9   A 1 
ATOM 64    C C   . SER A 1 9   ? -52.833 -69.642 -130.902 1.00 37.62 9   A 1 
ATOM 65    O O   . SER A 1 9   ? -53.570 -69.052 -131.693 1.00 36.27 9   A 1 
ATOM 66    C CB  . SER A 1 9   ? -54.853 -71.073 -130.333 1.00 36.41 9   A 1 
ATOM 67    O OG  . SER A 1 9   ? -55.736 -69.999 -130.140 1.00 34.13 9   A 1 
ATOM 68    N N   . PHE A 1 10  ? -51.509 -69.385 -130.765 1.00 37.86 10  A 1 
ATOM 69    C CA  . PHE A 1 10  ? -50.842 -68.632 -131.831 1.00 39.75 10  A 1 
ATOM 70    C C   . PHE A 1 10  ? -50.731 -69.507 -133.096 1.00 37.91 10  A 1 
ATOM 71    O O   . PHE A 1 10  ? -50.078 -70.553 -133.083 1.00 35.15 10  A 1 
ATOM 72    C CB  . PHE A 1 10  ? -49.504 -68.073 -131.359 1.00 36.22 10  A 1 
ATOM 73    C CG  . PHE A 1 10  ? -49.643 -66.710 -130.710 1.00 35.35 10  A 1 
ATOM 74    C CD1 . PHE A 1 10  ? -49.638 -65.552 -131.494 1.00 34.85 10  A 1 
ATOM 75    C CD2 . PHE A 1 10  ? -49.805 -66.598 -129.310 1.00 34.89 10  A 1 
ATOM 76    C CE1 . PHE A 1 10  ? -49.779 -64.283 -130.907 1.00 32.35 10  A 1 
ATOM 77    C CE2 . PHE A 1 10  ? -49.958 -65.334 -128.729 1.00 33.89 10  A 1 
ATOM 78    C CZ  . PHE A 1 10  ? -49.943 -64.182 -129.523 1.00 35.10 10  A 1 
ATOM 79    N N   . ASP A 1 11  ? -51.443 -69.016 -134.076 1.00 38.83 11  A 1 
ATOM 80    C CA  . ASP A 1 11  ? -51.597 -69.730 -135.346 1.00 41.31 11  A 1 
ATOM 81    C C   . ASP A 1 11  ? -50.282 -69.919 -136.107 1.00 39.60 11  A 1 
ATOM 82    O O   . ASP A 1 11  ? -49.384 -69.073 -136.117 1.00 37.46 11  A 1 
ATOM 83    C CB  . ASP A 1 11  ? -52.626 -69.006 -136.234 1.00 38.38 11  A 1 
ATOM 84    C CG  . ASP A 1 11  ? -53.988 -69.677 -136.257 1.00 34.50 11  A 1 
ATOM 85    O OD1 . ASP A 1 11  ? -54.026 -70.915 -136.193 1.00 34.15 11  A 1 
ATOM 86    O OD2 . ASP A 1 11  ? -54.986 -68.932 -136.399 1.00 34.22 11  A 1 
ATOM 87    N N   . SER A 1 12  ? -50.212 -71.054 -136.746 1.00 34.96 12  A 1 
ATOM 88    C CA  . SER A 1 12  ? -49.038 -71.556 -137.452 1.00 40.25 12  A 1 
ATOM 89    C C   . SER A 1 12  ? -48.832 -70.890 -138.824 1.00 39.87 12  A 1 
ATOM 90    O O   . SER A 1 12  ? -49.288 -71.412 -139.845 1.00 37.80 12  A 1 
ATOM 91    C CB  . SER A 1 12  ? -49.176 -73.068 -137.597 1.00 38.11 12  A 1 
ATOM 92    O OG  . SER A 1 12  ? -50.399 -73.426 -138.204 1.00 35.56 12  A 1 
ATOM 93    N N   . ALA A 1 13  ? -48.121 -69.757 -138.843 1.00 43.71 13  A 1 
ATOM 94    C CA  . ALA A 1 13  ? -47.574 -69.279 -140.114 1.00 48.30 13  A 1 
ATOM 95    C C   . ALA A 1 13  ? -46.473 -70.247 -140.612 1.00 48.04 13  A 1 
ATOM 96    O O   . ALA A 1 13  ? -45.764 -70.837 -139.787 1.00 45.37 13  A 1 
ATOM 97    C CB  . ALA A 1 13  ? -47.064 -67.847 -139.923 1.00 45.33 13  A 1 
ATOM 98    N N   . PRO A 1 14  ? -46.360 -70.446 -141.922 1.00 39.38 14  A 1 
ATOM 99    C CA  . PRO A 1 14  ? -45.548 -71.517 -142.493 1.00 43.60 14  A 1 
ATOM 100   C C   . PRO A 1 14  ? -44.070 -71.334 -142.147 1.00 45.13 14  A 1 
ATOM 101   O O   . PRO A 1 14  ? -43.476 -70.292 -142.397 1.00 43.45 14  A 1 
ATOM 102   C CB  . PRO A 1 14  ? -45.814 -71.477 -143.999 1.00 40.30 14  A 1 
ATOM 103   C CG  . PRO A 1 14  ? -46.253 -70.049 -144.252 1.00 40.41 14  A 1 
ATOM 104   C CD  . PRO A 1 14  ? -46.965 -69.652 -142.964 1.00 45.42 14  A 1 
ATOM 105   N N   . SER A 1 15  ? -43.507 -72.332 -141.475 1.00 46.93 15  A 1 
ATOM 106   C CA  . SER A 1 15  ? -42.126 -72.362 -141.018 1.00 51.07 15  A 1 
ATOM 107   C C   . SER A 1 15  ? -41.148 -72.382 -142.194 1.00 51.43 15  A 1 
ATOM 108   O O   . SER A 1 15  ? -40.974 -73.419 -142.834 1.00 48.47 15  A 1 
ATOM 109   C CB  . SER A 1 15  ? -41.908 -73.575 -140.120 1.00 47.92 15  A 1 
ATOM 110   O OG  . SER A 1 15  ? -42.259 -74.772 -140.786 1.00 44.69 15  A 1 
ATOM 111   N N   . GLU A 1 16  ? -40.482 -71.212 -142.378 1.00 49.81 16  A 1 
ATOM 112   C CA  . GLU A 1 16  ? -39.305 -71.241 -143.245 1.00 52.60 16  A 1 
ATOM 113   C C   . GLU A 1 16  ? -38.292 -72.259 -142.710 1.00 51.49 16  A 1 
ATOM 114   O O   . GLU A 1 16  ? -38.138 -72.397 -141.484 1.00 48.26 16  A 1 
ATOM 115   C CB  . GLU A 1 16  ? -38.662 -69.852 -143.380 1.00 49.58 16  A 1 
ATOM 116   C CG  . GLU A 1 16  ? -39.364 -68.957 -144.397 1.00 45.46 16  A 1 
ATOM 117   C CD  . GLU A 1 16  ? -38.523 -67.730 -144.800 1.00 42.55 16  A 1 
ATOM 118   O OE1 . GLU A 1 16  ? -38.799 -67.152 -145.870 1.00 39.04 16  A 1 
ATOM 119   O OE2 . GLU A 1 16  ? -37.557 -67.403 -144.067 1.00 41.63 16  A 1 
ATOM 120   N N   . PRO A 1 17  ? -37.577 -72.957 -143.547 1.00 47.52 17  A 1 
ATOM 121   C CA  . PRO A 1 17  ? -36.648 -74.009 -143.140 1.00 51.07 17  A 1 
ATOM 122   C C   . PRO A 1 17  ? -35.538 -73.421 -142.272 1.00 52.85 17  A 1 
ATOM 123   O O   . PRO A 1 17  ? -34.791 -72.540 -142.698 1.00 50.12 17  A 1 
ATOM 124   C CB  . PRO A 1 17  ? -36.143 -74.635 -144.433 1.00 47.27 17  A 1 
ATOM 125   C CG  . PRO A 1 17  ? -36.318 -73.540 -145.473 1.00 46.96 17  A 1 
ATOM 126   C CD  . PRO A 1 17  ? -37.548 -72.783 -144.995 1.00 50.09 17  A 1 
ATOM 127   N N   . LYS A 1 18  ? -35.402 -73.855 -140.933 1.00 61.43 18  A 1 
ATOM 128   C CA  . LYS A 1 18  ? -34.376 -73.419 -139.978 1.00 63.52 18  A 1 
ATOM 129   C C   . LYS A 1 18  ? -32.985 -73.691 -140.545 1.00 65.75 18  A 1 
ATOM 130   O O   . LYS A 1 18  ? -32.535 -74.841 -140.595 1.00 60.21 18  A 1 
ATOM 131   C CB  . LYS A 1 18  ? -34.553 -74.115 -138.617 1.00 57.97 18  A 1 
ATOM 132   C CG  . LYS A 1 18  ? -35.734 -73.565 -137.798 1.00 52.57 18  A 1 
ATOM 133   C CD  . LYS A 1 18  ? -35.800 -74.264 -136.432 1.00 49.38 18  A 1 
ATOM 134   C CE  . LYS A 1 18  ? -36.918 -73.674 -135.573 1.00 43.79 18  A 1 
ATOM 135   N NZ  . LYS A 1 18  ? -37.020 -74.330 -134.252 1.00 39.70 18  A 1 
ATOM 136   N N   . SER A 1 19  ? -32.263 -72.598 -140.926 1.00 64.64 19  A 1 
ATOM 137   C CA  . SER A 1 19  ? -30.860 -72.693 -141.325 1.00 68.58 19  A 1 
ATOM 138   C C   . SER A 1 19  ? -29.978 -73.059 -140.121 1.00 71.97 19  A 1 
ATOM 139   O O   . SER A 1 19  ? -30.151 -72.517 -139.026 1.00 65.18 19  A 1 
ATOM 140   C CB  . SER A 1 19  ? -30.393 -71.373 -141.931 1.00 61.78 19  A 1 
ATOM 141   O OG  . SER A 1 19  ? -29.054 -71.496 -142.327 1.00 54.91 19  A 1 
ATOM 142   N N   . ARG A 1 20  ? -28.987 -73.902 -140.250 1.00 77.99 20  A 1 
ATOM 143   C CA  . ARG A 1 20  ? -28.006 -74.281 -139.220 1.00 79.90 20  A 1 
ATOM 144   C C   . ARG A 1 20  ? -26.951 -73.213 -138.948 1.00 83.27 20  A 1 
ATOM 145   O O   . ARG A 1 20  ? -26.162 -73.343 -138.018 1.00 77.25 20  A 1 
ATOM 146   C CB  . ARG A 1 20  ? -27.354 -75.620 -139.590 1.00 74.03 20  A 1 
ATOM 147   C CG  . ARG A 1 20  ? -26.563 -75.550 -140.915 1.00 65.63 20  A 1 
ATOM 148   C CD  . ARG A 1 20  ? -25.862 -76.895 -141.194 1.00 61.42 20  A 1 
ATOM 149   N NE  . ARG A 1 20  ? -25.134 -76.845 -142.467 1.00 53.96 20  A 1 
ATOM 150   C CZ  . ARG A 1 20  ? -24.371 -77.823 -142.956 1.00 48.20 20  A 1 
ATOM 151   N NH1 . ARG A 1 20  ? -24.230 -78.955 -142.338 1.00 46.70 20  A 1 
ATOM 152   N NH2 . ARG A 1 20  ? -23.754 -77.675 -144.103 1.00 44.15 20  A 1 
ATOM 153   N N   . PHE A 1 21  ? -26.879 -72.149 -139.767 1.00 81.83 21  A 1 
ATOM 154   C CA  . PHE A 1 21  ? -25.901 -71.063 -139.655 1.00 83.34 21  A 1 
ATOM 155   C C   . PHE A 1 21  ? -26.543 -69.831 -139.027 1.00 84.60 21  A 1 
ATOM 156   O O   . PHE A 1 21  ? -27.704 -69.525 -139.281 1.00 80.32 21  A 1 
ATOM 157   C CB  . PHE A 1 21  ? -25.320 -70.750 -141.030 1.00 79.80 21  A 1 
ATOM 158   C CG  . PHE A 1 21  ? -24.591 -71.904 -141.685 1.00 76.21 21  A 1 
ATOM 159   C CD1 . PHE A 1 21  ? -23.413 -72.412 -141.135 1.00 68.63 21  A 1 
ATOM 160   C CD2 . PHE A 1 21  ? -25.103 -72.509 -142.858 1.00 68.25 21  A 1 
ATOM 161   C CE1 . PHE A 1 21  ? -22.741 -73.483 -141.721 1.00 64.85 21  A 1 
ATOM 162   C CE2 . PHE A 1 21  ? -24.433 -73.579 -143.451 1.00 65.89 21  A 1 
ATOM 163   C CZ  . PHE A 1 21  ? -23.253 -74.070 -142.887 1.00 69.82 21  A 1 
ATOM 164   N N   . ALA A 1 22  ? -25.784 -69.090 -138.260 1.00 80.37 22  A 1 
ATOM 165   C CA  . ALA A 1 22  ? -26.252 -67.863 -137.638 1.00 81.12 22  A 1 
ATOM 166   C C   . ALA A 1 22  ? -26.467 -66.758 -138.682 1.00 82.32 22  A 1 
ATOM 167   O O   . ALA A 1 22  ? -25.655 -66.573 -139.596 1.00 79.88 22  A 1 
ATOM 168   C CB  . ALA A 1 22  ? -25.238 -67.433 -136.572 1.00 77.64 22  A 1 
ATOM 169   N N   . MET A 1 23  ? -27.533 -65.992 -138.510 1.00 82.81 23  A 1 
ATOM 170   C CA  . MET A 1 23  ? -27.811 -64.847 -139.365 1.00 82.93 23  A 1 
ATOM 171   C C   . MET A 1 23  ? -26.854 -63.697 -139.045 1.00 83.57 23  A 1 
ATOM 172   O O   . MET A 1 23  ? -26.529 -63.446 -137.875 1.00 80.80 23  A 1 
ATOM 173   C CB  . MET A 1 23  ? -29.261 -64.404 -139.203 1.00 78.96 23  A 1 
ATOM 174   C CG  . MET A 1 23  ? -30.265 -65.393 -139.826 1.00 72.48 23  A 1 
ATOM 175   S SD  . MET A 1 23  ? -30.157 -65.484 -141.633 1.00 66.78 23  A 1 
ATOM 176   C CE  . MET A 1 23  ? -31.815 -66.117 -142.014 1.00 59.69 23  A 1 
ATOM 177   N N   . LEU A 1 24  ? -26.435 -62.934 -140.038 1.00 82.76 24  A 1 
ATOM 178   C CA  . LEU A 1 24  ? -25.549 -61.779 -139.874 1.00 82.52 24  A 1 
ATOM 179   C C   . LEU A 1 24  ? -26.191 -60.701 -139.006 1.00 83.31 24  A 1 
ATOM 180   O O   . LEU A 1 24  ? -25.498 -60.071 -138.199 1.00 80.18 24  A 1 
ATOM 181   C CB  . LEU A 1 24  ? -25.205 -61.243 -141.270 1.00 79.71 24  A 1 
ATOM 182   C CG  . LEU A 1 24  ? -24.214 -60.067 -141.267 1.00 74.32 24  A 1 
ATOM 183   C CD1 . LEU A 1 24  ? -22.839 -60.480 -140.781 1.00 66.42 24  A 1 
ATOM 184   C CD2 . LEU A 1 24  ? -24.068 -59.500 -142.672 1.00 66.51 24  A 1 
ATOM 185   N N   . ASP A 1 25  ? -27.484 -60.480 -139.114 1.00 84.91 25  A 1 
ATOM 186   C CA  . ASP A 1 25  ? -28.208 -59.471 -138.347 1.00 84.96 25  A 1 
ATOM 187   C C   . ASP A 1 25  ? -28.237 -59.798 -136.852 1.00 85.03 25  A 1 
ATOM 188   O O   . ASP A 1 25  ? -27.969 -58.914 -136.037 1.00 81.66 25  A 1 
ATOM 189   C CB  . ASP A 1 25  ? -29.612 -59.268 -138.925 1.00 82.56 25  A 1 
ATOM 190   C CG  . ASP A 1 25  ? -29.602 -58.555 -140.268 1.00 76.80 25  A 1 
ATOM 191   O OD1 . ASP A 1 25  ? -28.626 -57.819 -140.548 1.00 69.38 25  A 1 
ATOM 192   O OD2 . ASP A 1 25  ? -30.578 -58.724 -141.025 1.00 67.80 25  A 1 
ATOM 193   N N   . ASP A 1 26  ? -28.434 -61.092 -136.513 1.00 83.07 26  A 1 
ATOM 194   C CA  . ASP A 1 26  ? -28.402 -61.510 -135.110 1.00 81.75 26  A 1 
ATOM 195   C C   . ASP A 1 26  ? -27.015 -61.304 -134.500 1.00 82.16 26  A 1 
ATOM 196   O O   . ASP A 1 26  ? -26.871 -60.811 -133.382 1.00 79.81 26  A 1 
ATOM 197   C CB  . ASP A 1 26  ? -28.800 -62.984 -134.985 1.00 79.48 26  A 1 
ATOM 198   C CG  . ASP A 1 26  ? -30.246 -63.277 -135.366 1.00 75.85 26  A 1 
ATOM 199   O OD1 . ASP A 1 26  ? -31.089 -62.369 -135.228 1.00 69.78 26  A 1 
ATOM 200   O OD2 . ASP A 1 26  ? -30.496 -64.429 -135.772 1.00 68.60 26  A 1 
ATOM 201   N N   . VAL A 1 27  ? -25.954 -61.611 -135.231 1.00 80.37 27  A 1 
ATOM 202   C CA  . VAL A 1 27  ? -24.570 -61.379 -134.809 1.00 80.77 27  A 1 
ATOM 203   C C   . VAL A 1 27  ? -24.269 -59.877 -134.686 1.00 80.36 27  A 1 
ATOM 204   O O   . VAL A 1 27  ? -23.585 -59.465 -133.757 1.00 78.81 27  A 1 
ATOM 205   C CB  . VAL A 1 27  ? -23.575 -62.072 -135.748 1.00 79.26 27  A 1 
ATOM 206   C CG1 . VAL A 1 27  ? -22.115 -61.763 -135.400 1.00 73.45 27  A 1 
ATOM 207   C CG2 . VAL A 1 27  ? -23.735 -63.594 -135.693 1.00 73.37 27  A 1 
ATOM 208   N N   . LYS A 1 28  ? -24.789 -59.012 -135.592 1.00 85.56 28  A 1 
ATOM 209   C CA  . LYS A 1 28  ? -24.652 -57.553 -135.493 1.00 84.94 28  A 1 
ATOM 210   C C   . LYS A 1 28  ? -25.345 -56.983 -134.262 1.00 85.11 28  A 1 
ATOM 211   O O   . LYS A 1 28  ? -24.761 -56.125 -133.592 1.00 83.62 28  A 1 
ATOM 212   C CB  . LYS A 1 28  ? -25.181 -56.864 -136.744 1.00 83.73 28  A 1 
ATOM 213   C CG  . LYS A 1 28  ? -24.186 -56.906 -137.905 1.00 77.98 28  A 1 
ATOM 214   C CD  . LYS A 1 28  ? -24.807 -56.215 -139.117 1.00 73.55 28  A 1 
ATOM 215   C CE  . LYS A 1 28  ? -23.828 -56.162 -140.297 1.00 66.09 28  A 1 
ATOM 216   N NZ  . LYS A 1 28  ? -24.467 -55.590 -141.489 1.00 59.83 28  A 1 
ATOM 217   N N   . ILE A 1 29  ? -26.551 -57.452 -133.955 1.00 85.57 29  A 1 
ATOM 218   C CA  . ILE A 1 29  ? -27.272 -57.059 -132.736 1.00 84.90 29  A 1 
ATOM 219   C C   . ILE A 1 29  ? -26.456 -57.445 -131.506 1.00 84.52 29  A 1 
ATOM 220   O O   . ILE A 1 29  ? -26.256 -56.619 -130.607 1.00 82.74 29  A 1 
ATOM 221   C CB  . ILE A 1 29  ? -28.680 -57.668 -132.721 1.00 83.83 29  A 1 
ATOM 222   C CG1 . ILE A 1 29  ? -29.554 -57.005 -133.814 1.00 79.41 29  A 1 
ATOM 223   C CG2 . ILE A 1 29  ? -29.344 -57.480 -131.341 1.00 77.62 29  A 1 
ATOM 224   C CD1 . ILE A 1 29  ? -30.867 -57.746 -134.083 1.00 71.70 29  A 1 
ATOM 225   N N   . LEU A 1 30  ? -25.912 -58.654 -131.482 1.00 81.82 30  A 1 
ATOM 226   C CA  . LEU A 1 30  ? -25.070 -59.131 -130.391 1.00 80.74 30  A 1 
ATOM 227   C C   . LEU A 1 30  ? -23.800 -58.290 -130.251 1.00 80.47 30  A 1 
ATOM 228   O O   . LEU A 1 30  ? -23.454 -57.863 -129.149 1.00 78.81 30  A 1 
ATOM 229   C CB  . LEU A 1 30  ? -24.733 -60.611 -130.646 1.00 79.09 30  A 1 
ATOM 230   C CG  . LEU A 1 30  ? -24.411 -61.356 -129.349 1.00 73.31 30  A 1 
ATOM 231   C CD1 . LEU A 1 30  ? -25.684 -61.829 -128.671 1.00 66.61 30  A 1 
ATOM 232   C CD2 . LEU A 1 30  ? -23.566 -62.597 -129.634 1.00 66.41 30  A 1 
ATOM 233   N N   . ALA A 1 31  ? -23.121 -57.996 -131.385 1.00 80.48 31  A 1 
ATOM 234   C CA  . ALA A 1 31  ? -21.927 -57.163 -131.389 1.00 80.62 31  A 1 
ATOM 235   C C   . ALA A 1 31  ? -22.204 -55.744 -130.885 1.00 80.15 31  A 1 
ATOM 236   O O   . ALA A 1 31  ? -21.427 -55.207 -130.090 1.00 79.22 31  A 1 
ATOM 237   C CB  . ALA A 1 31  ? -21.343 -57.145 -132.803 1.00 80.03 31  A 1 
ATOM 238   N N   . ASN A 1 32  ? -23.316 -55.134 -131.288 1.00 85.68 32  A 1 
ATOM 239   C CA  . ASN A 1 32  ? -23.716 -53.817 -130.781 1.00 85.16 32  A 1 
ATOM 240   C C   . ASN A 1 32  ? -24.032 -53.848 -129.283 1.00 83.90 32  A 1 
ATOM 241   O O   . ASN A 1 32  ? -23.606 -52.952 -128.550 1.00 82.48 32  A 1 
ATOM 242   C CB  . ASN A 1 32  ? -24.916 -53.288 -131.589 1.00 84.94 32  A 1 
ATOM 243   C CG  . ASN A 1 32  ? -24.555 -52.188 -132.556 1.00 79.20 32  A 1 
ATOM 244   O OD1 . ASN A 1 32  ? -23.455 -51.684 -132.618 1.00 71.63 32  A 1 
ATOM 245   N ND2 . ASN A 1 32  ? -25.522 -51.743 -133.332 1.00 69.77 32  A 1 
ATOM 246   N N   . GLY A 1 33  ? -24.738 -54.868 -128.806 1.00 81.51 33  A 1 
ATOM 247   C CA  . GLY A 1 33  ? -24.982 -55.069 -127.383 1.00 80.03 33  A 1 
ATOM 248   C C   . GLY A 1 33  ? -23.692 -55.195 -126.597 1.00 80.46 33  A 1 
ATOM 249   O O   . GLY A 1 33  ? -23.528 -54.573 -125.538 1.00 78.86 33  A 1 
ATOM 250   N N   . LEU A 1 34  ? -22.719 -55.923 -127.132 1.00 81.65 34  A 1 
ATOM 251   C CA  . LEU A 1 34  ? -21.396 -56.101 -126.535 1.00 80.39 34  A 1 
ATOM 252   C C   . LEU A 1 34  ? -20.606 -54.790 -126.484 1.00 80.35 34  A 1 
ATOM 253   O O   . LEU A 1 34  ? -19.983 -54.484 -125.465 1.00 79.12 34  A 1 
ATOM 254   C CB  . LEU A 1 34  ? -20.665 -57.192 -127.332 1.00 78.35 34  A 1 
ATOM 255   C CG  . LEU A 1 34  ? -19.939 -58.207 -126.448 1.00 71.81 34  A 1 
ATOM 256   C CD1 . LEU A 1 34  ? -20.009 -59.594 -127.081 1.00 65.11 34  A 1 
ATOM 257   C CD2 . LEU A 1 34  ? -18.475 -57.856 -126.263 1.00 64.74 34  A 1 
ATOM 258   N N   . LEU A 1 35  ? -20.661 -53.979 -127.537 1.00 82.91 35  A 1 
ATOM 259   C CA  . LEU A 1 35  ? -20.039 -52.654 -127.582 1.00 83.08 35  A 1 
ATOM 260   C C   . LEU A 1 35  ? -20.652 -51.696 -126.560 1.00 83.01 35  A 1 
ATOM 261   O O   . LEU A 1 35  ? -19.911 -51.028 -125.827 1.00 82.51 35  A 1 
ATOM 262   C CB  . LEU A 1 35  ? -20.147 -52.084 -129.011 1.00 82.47 35  A 1 
ATOM 263   C CG  . LEU A 1 35  ? -18.899 -52.345 -129.865 1.00 76.41 35  A 1 
ATOM 264   C CD1 . LEU A 1 35  ? -19.230 -52.223 -131.341 1.00 69.51 35  A 1 
ATOM 265   C CD2 . LEU A 1 35  ? -17.817 -51.320 -129.525 1.00 68.37 35  A 1 
ATOM 266   N N   . GLN A 1 36  ? -21.965 -51.623 -126.467 1.00 84.15 36  A 1 
ATOM 267   C CA  . GLN A 1 36  ? -22.643 -50.793 -125.471 1.00 84.03 36  A 1 
ATOM 268   C C   . GLN A 1 36  ? -22.316 -51.232 -124.048 1.00 83.66 36  A 1 
ATOM 269   O O   . GLN A 1 36  ? -22.002 -50.398 -123.202 1.00 82.38 36  A 1 
ATOM 270   C CB  . GLN A 1 36  ? -24.159 -50.824 -125.675 1.00 83.50 36  A 1 
ATOM 271   C CG  . GLN A 1 36  ? -24.606 -49.865 -126.783 1.00 77.61 36  A 1 
ATOM 272   C CD  . GLN A 1 36  ? -26.133 -49.714 -126.822 1.00 73.65 36  A 1 
ATOM 273   O OE1 . GLN A 1 36  ? -26.883 -50.482 -126.251 1.00 66.83 36  A 1 
ATOM 274   N NE2 . GLN A 1 36  ? -26.623 -48.697 -127.493 1.00 64.16 36  A 1 
ATOM 275   N N   . LEU A 1 37  ? -22.335 -52.529 -123.794 1.00 82.06 37  A 1 
ATOM 276   C CA  . LEU A 1 37  ? -21.968 -53.076 -122.491 1.00 81.14 37  A 1 
ATOM 277   C C   . LEU A 1 37  ? -20.515 -52.743 -122.155 1.00 81.40 37  A 1 
ATOM 278   O O   . LEU A 1 37  ? -20.226 -52.296 -121.055 1.00 79.53 37  A 1 
ATOM 279   C CB  . LEU A 1 37  ? -22.215 -54.590 -122.493 1.00 79.50 37  A 1 
ATOM 280   C CG  . LEU A 1 37  ? -22.412 -55.138 -121.077 1.00 75.05 37  A 1 
ATOM 281   C CD1 . LEU A 1 37  ? -23.891 -55.197 -120.730 1.00 68.73 37  A 1 
ATOM 282   C CD2 . LEU A 1 37  ? -21.862 -56.552 -120.940 1.00 68.05 37  A 1 
ATOM 283   N N   . GLY A 1 38  ? -19.584 -52.880 -123.080 1.00 79.65 38  A 1 
ATOM 284   C CA  . GLY A 1 38  ? -18.179 -52.557 -122.923 1.00 79.32 38  A 1 
ATOM 285   C C   . GLY A 1 38  ? -17.928 -51.080 -122.645 1.00 80.56 38  A 1 
ATOM 286   O O   . GLY A 1 38  ? -17.154 -50.751 -121.733 1.00 79.90 38  A 1 
ATOM 287   N N   . HIS A 1 39  ? -18.627 -50.208 -123.391 1.00 84.83 39  A 1 
ATOM 288   C CA  . HIS A 1 39  ? -18.530 -48.776 -123.117 1.00 85.39 39  A 1 
ATOM 289   C C   . HIS A 1 39  ? -19.055 -48.418 -121.727 1.00 85.48 39  A 1 
ATOM 290   O O   . HIS A 1 39  ? -18.347 -47.778 -120.951 1.00 84.24 39  A 1 
ATOM 291   C CB  . HIS A 1 39  ? -19.238 -47.959 -124.209 1.00 84.42 39  A 1 
ATOM 292   C CG  . HIS A 1 39  ? -18.270 -47.296 -125.138 1.00 79.11 39  A 1 
ATOM 293   N ND1 . HIS A 1 39  ? -17.445 -46.254 -124.810 1.00 68.98 39  A 1 
ATOM 294   C CD2 . HIS A 1 39  ? -18.018 -47.600 -126.448 1.00 68.83 39  A 1 
ATOM 295   C CE1 . HIS A 1 39  ? -16.716 -45.931 -125.898 1.00 68.65 39  A 1 
ATOM 296   N NE2 . HIS A 1 39  ? -17.041 -46.728 -126.906 1.00 69.11 39  A 1 
ATOM 297   N N   . GLY A 1 40  ? -20.247 -48.862 -121.348 1.00 82.47 40  A 1 
ATOM 298   C CA  . GLY A 1 40  ? -20.829 -48.637 -120.028 1.00 81.94 40  A 1 
ATOM 299   C C   . GLY A 1 40  ? -19.965 -49.193 -118.915 1.00 83.00 40  A 1 
ATOM 300   O O   . GLY A 1 40  ? -19.778 -48.549 -117.875 1.00 81.31 40  A 1 
ATOM 301   N N   . LEU A 1 41  ? -19.344 -50.330 -119.098 1.00 83.15 41  A 1 
ATOM 302   C CA  . LEU A 1 41  ? -18.414 -50.930 -118.152 1.00 82.42 41  A 1 
ATOM 303   C C   . LEU A 1 41  ? -17.140 -50.098 -117.997 1.00 83.62 41  A 1 
ATOM 304   O O   . LEU A 1 41  ? -16.672 -49.907 -116.876 1.00 82.40 41  A 1 
ATOM 305   C CB  . LEU A 1 41  ? -18.060 -52.352 -118.609 1.00 80.33 41  A 1 
ATOM 306   C CG  . LEU A 1 41  ? -17.934 -53.296 -117.422 1.00 75.22 41  A 1 
ATOM 307   C CD1 . LEU A 1 41  ? -19.247 -54.057 -117.245 1.00 68.84 41  A 1 
ATOM 308   C CD2 . LEU A 1 41  ? -16.827 -54.313 -117.612 1.00 68.22 41  A 1 
ATOM 309   N N   . LYS A 1 42  ? -16.574 -49.569 -119.082 1.00 84.26 42  A 1 
ATOM 310   C CA  . LYS A 1 42  ? -15.358 -48.765 -119.059 1.00 84.34 42  A 1 
ATOM 311   C C   . LYS A 1 42  ? -15.547 -47.482 -118.269 1.00 85.56 42  A 1 
ATOM 312   O O   . LYS A 1 42  ? -14.721 -47.170 -117.409 1.00 84.62 42  A 1 
ATOM 313   C CB  . LYS A 1 42  ? -14.902 -48.500 -120.499 1.00 81.97 42  A 1 
ATOM 314   C CG  . LYS A 1 42  ? -13.490 -47.916 -120.555 1.00 73.65 42  A 1 
ATOM 315   C CD  . LYS A 1 42  ? -13.064 -47.692 -122.011 1.00 68.68 42  A 1 
ATOM 316   C CE  . LYS A 1 42  ? -11.647 -47.109 -122.064 1.00 60.14 42  A 1 
ATOM 317   N NZ  . LYS A 1 42  ? -11.215 -46.840 -123.446 1.00 54.51 42  A 1 
ATOM 318   N N   . ASP A 1 43  ? -16.645 -46.785 -118.501 1.00 86.47 43  A 1 
ATOM 319   C CA  . ASP A 1 43  ? -16.981 -45.576 -117.741 1.00 86.89 43  A 1 
ATOM 320   C C   . ASP A 1 43  ? -17.210 -45.888 -116.256 1.00 87.43 43  A 1 
ATOM 321   O O   . ASP A 1 43  ? -16.684 -45.207 -115.374 1.00 85.84 43  A 1 
ATOM 322   C CB  . ASP A 1 43  ? -18.235 -44.919 -118.332 1.00 85.46 43  A 1 
ATOM 323   C CG  . ASP A 1 43  ? -17.978 -44.144 -119.612 1.00 77.51 43  A 1 
ATOM 324   O OD1 . ASP A 1 43  ? -16.798 -43.887 -119.936 1.00 70.41 43  A 1 
ATOM 325   O OD2 . ASP A 1 43  ? -18.990 -43.758 -120.236 1.00 67.67 43  A 1 
ATOM 326   N N   . PHE A 1 44  ? -17.957 -46.952 -116.007 1.00 86.95 44  A 1 
ATOM 327   C CA  . PHE A 1 44  ? -18.177 -47.396 -114.636 1.00 86.77 44  A 1 
ATOM 328   C C   . PHE A 1 44  ? -16.862 -47.732 -113.937 1.00 87.88 44  A 1 
ATOM 329   O O   . PHE A 1 44  ? -16.614 -47.232 -112.836 1.00 86.78 44  A 1 
ATOM 330   C CB  . PHE A 1 44  ? -19.130 -48.589 -114.616 1.00 85.93 44  A 1 
ATOM 331   C CG  . PHE A 1 44  ? -19.300 -49.180 -113.244 1.00 85.69 44  A 1 
ATOM 332   C CD1 . PHE A 1 44  ? -18.580 -50.324 -112.865 1.00 77.15 44  A 1 
ATOM 333   C CD2 . PHE A 1 44  ? -20.124 -48.545 -112.294 1.00 76.60 44  A 1 
ATOM 334   C CE1 . PHE A 1 44  ? -18.689 -50.837 -111.563 1.00 76.89 44  A 1 
ATOM 335   C CE2 . PHE A 1 44  ? -20.239 -49.054 -110.994 1.00 75.34 44  A 1 
ATOM 336   C CZ  . PHE A 1 44  ? -19.522 -50.196 -110.634 1.00 82.48 44  A 1 
ATOM 337   N N   . VAL A 1 45  ? -15.976 -48.506 -114.544 1.00 86.18 45  A 1 
ATOM 338   C CA  . VAL A 1 45  ? -14.667 -48.870 -113.987 1.00 85.43 45  A 1 
ATOM 339   C C   . VAL A 1 45  ? -13.820 -47.630 -113.721 1.00 86.27 45  A 1 
ATOM 340   O O   . VAL A 1 45  ? -13.219 -47.523 -112.648 1.00 86.32 45  A 1 
ATOM 341   C CB  . VAL A 1 45  ? -13.917 -49.836 -114.930 1.00 83.49 45  A 1 
ATOM 342   C CG1 . VAL A 1 45  ? -12.432 -49.998 -114.574 1.00 78.50 45  A 1 
ATOM 343   C CG2 . VAL A 1 45  ? -14.545 -51.230 -114.883 1.00 78.33 45  A 1 
ATOM 344   N N   . HIS A 1 46  ? -13.773 -46.684 -114.694 1.00 89.99 46  A 1 
ATOM 345   C CA  . HIS A 1 46  ? -13.000 -45.468 -114.516 1.00 90.24 46  A 1 
ATOM 346   C C   . HIS A 1 46  ? -13.534 -44.627 -113.350 1.00 90.35 46  A 1 
ATOM 347   O O   . HIS A 1 46  ? -12.768 -44.232 -112.465 1.00 89.13 46  A 1 
ATOM 348   C CB  . HIS A 1 46  ? -12.983 -44.672 -115.826 1.00 89.05 46  A 1 
ATOM 349   C CG  . HIS A 1 46  ? -11.967 -43.568 -115.813 1.00 83.95 46  A 1 
ATOM 350   N ND1 . HIS A 1 46  ? -11.947 -42.487 -114.978 1.00 72.53 46  A 1 
ATOM 351   C CD2 . HIS A 1 46  ? -10.826 -43.476 -116.585 1.00 72.75 46  A 1 
ATOM 352   C CE1 . HIS A 1 46  ? -10.850 -41.772 -115.227 1.00 71.28 46  A 1 
ATOM 353   N NE2 . HIS A 1 46  ? -10.144 -42.344 -116.205 1.00 72.09 46  A 1 
ATOM 354   N N   . LYS A 1 47  ? -14.828 -44.418 -113.267 1.00 89.01 47  A 1 
ATOM 355   C CA  . LYS A 1 47  ? -15.474 -43.665 -112.196 1.00 89.21 47  A 1 
ATOM 356   C C   . LYS A 1 47  ? -15.296 -44.344 -110.841 1.00 89.65 47  A 1 
ATOM 357   O O   . LYS A 1 47  ? -14.899 -43.686 -109.883 1.00 88.21 47  A 1 
ATOM 358   C CB  . LYS A 1 47  ? -16.944 -43.456 -112.556 1.00 87.83 47  A 1 
ATOM 359   C CG  . LYS A 1 47  ? -17.631 -42.516 -111.561 1.00 79.91 47  A 1 
ATOM 360   C CD  . LYS A 1 47  ? -19.059 -42.195 -111.993 1.00 76.17 47  A 1 
ATOM 361   C CE  . LYS A 1 47  ? -19.693 -41.226 -110.980 1.00 67.02 47  A 1 
ATOM 362   N NZ  . LYS A 1 47  ? -21.033 -40.793 -111.396 1.00 61.57 47  A 1 
ATOM 363   N N   . THR A 1 48  ? -15.522 -45.634 -110.773 1.00 88.93 48  A 1 
ATOM 364   C CA  . THR A 1 48  ? -15.381 -46.396 -109.527 1.00 88.23 48  A 1 
ATOM 365   C C   . THR A 1 48  ? -13.939 -46.393 -109.026 1.00 88.78 48  A 1 
ATOM 366   O O   . THR A 1 48  ? -13.725 -46.211 -107.834 1.00 87.84 48  A 1 
ATOM 367   C CB  . THR A 1 48  ? -15.894 -47.835 -109.698 1.00 87.50 48  A 1 
ATOM 368   O OG1 . THR A 1 48  ? -17.232 -47.821 -110.124 1.00 82.11 48  A 1 
ATOM 369   C CG2 . THR A 1 48  ? -15.868 -48.630 -108.397 1.00 81.65 48  A 1 
ATOM 370   N N   . LYS A 1 49  ? -12.941 -46.535 -109.906 1.00 88.69 49  A 1 
ATOM 371   C CA  . LYS A 1 49  ? -11.539 -46.411 -109.509 1.00 88.45 49  A 1 
ATOM 372   C C   . LYS A 1 49  ? -11.225 -45.027 -108.933 1.00 88.85 49  A 1 
ATOM 373   O O   . LYS A 1 49  ? -10.535 -44.950 -107.921 1.00 87.98 49  A 1 
ATOM 374   C CB  . LYS A 1 49  ? -10.600 -46.687 -110.690 1.00 86.95 49  A 1 
ATOM 375   C CG  . LYS A 1 49  ? -10.417 -48.189 -110.953 1.00 82.50 49  A 1 
ATOM 376   C CD  . LYS A 1 49  ? -9.443  -48.403 -112.117 1.00 79.74 49  A 1 
ATOM 377   C CE  . LYS A 1 49  ? -9.174  -49.893 -112.329 1.00 71.50 49  A 1 
ATOM 378   N NZ  . LYS A 1 49  ? -8.224  -50.129 -113.446 1.00 65.75 49  A 1 
ATOM 379   N N   . GLY A 1 50  ? -11.727 -43.958 -109.524 1.00 90.94 50  A 1 
ATOM 380   C CA  . GLY A 1 50  ? -11.583 -42.601 -109.010 1.00 91.03 50  A 1 
ATOM 381   C C   . GLY A 1 50  ? -12.200 -42.451 -107.633 1.00 91.88 50  A 1 
ATOM 382   O O   . GLY A 1 50  ? -11.516 -42.066 -106.679 1.00 90.05 50  A 1 
ATOM 383   N N   . GLN A 1 51  ? -13.445 -42.891 -107.507 1.00 88.82 51  A 1 
ATOM 384   C CA  . GLN A 1 51  ? -14.155 -42.846 -106.226 1.00 89.10 51  A 1 
ATOM 385   C C   . GLN A 1 51  ? -13.455 -43.656 -105.129 1.00 90.19 51  A 1 
ATOM 386   O O   . GLN A 1 51  ? -13.355 -43.183 -103.989 1.00 88.73 51  A 1 
ATOM 387   C CB  . GLN A 1 51  ? -15.591 -43.356 -106.411 1.00 88.63 51  A 1 
ATOM 388   C CG  . GLN A 1 51  ? -16.466 -42.372 -107.199 1.00 87.38 51  A 1 
ATOM 389   C CD  . GLN A 1 51  ? -17.889 -42.891 -107.377 1.00 87.28 51  A 1 
ATOM 390   O OE1 . GLN A 1 51  ? -18.135 -44.005 -107.835 1.00 79.71 51  A 1 
ATOM 391   N NE2 . GLN A 1 51  ? -18.885 -42.110 -107.025 1.00 76.18 51  A 1 
ATOM 392   N N   . ILE A 1 52  ? -12.956 -44.837 -105.432 1.00 88.81 52  A 1 
ATOM 393   C CA  . ILE A 1 52  ? -12.226 -45.664 -104.467 1.00 88.59 52  A 1 
ATOM 394   C C   . ILE A 1 52  ? -10.908 -44.990 -104.056 1.00 88.96 52  A 1 
ATOM 395   O O   . ILE A 1 52  ? -10.569 -45.014 -102.872 1.00 88.06 52  A 1 
ATOM 396   C CB  . ILE A 1 52  ? -12.022 -47.091 -105.015 1.00 87.40 52  A 1 
ATOM 397   C CG1 . ILE A 1 52  ? -13.377 -47.840 -104.982 1.00 85.58 52  A 1 
ATOM 398   C CG2 . ILE A 1 52  ? -10.961 -47.870 -104.214 1.00 84.41 52  A 1 
ATOM 399   C CD1 . ILE A 1 52  ? -13.359 -49.218 -105.655 1.00 78.83 52  A 1 
ATOM 400   N N   . ASN A 1 53  ? -10.172 -44.362 -104.975 1.00 91.36 53  A 1 
ATOM 401   C CA  . ASN A 1 53  ? -8.976  -43.600 -104.627 1.00 91.05 53  A 1 
ATOM 402   C C   . ASN A 1 53  ? -9.306  -42.415 -103.710 1.00 90.94 53  A 1 
ATOM 403   O O   . ASN A 1 53  ? -8.640  -42.248 -102.696 1.00 90.05 53  A 1 
ATOM 404   C CB  . ASN A 1 53  ? -8.250  -43.133 -105.898 1.00 90.59 53  A 1 
ATOM 405   C CG  . ASN A 1 53  ? -7.203  -44.110 -106.410 1.00 82.89 53  A 1 
ATOM 406   O OD1 . ASN A 1 53  ? -6.916  -45.149 -105.853 1.00 74.91 53  A 1 
ATOM 407   N ND2 . ASN A 1 53  ? -6.559  -43.745 -107.496 1.00 72.17 53  A 1 
ATOM 408   N N   . ASP A 1 54  ? -10.351 -41.666 -104.020 1.00 90.53 54  A 1 
ATOM 409   C CA  . ASP A 1 54  ? -10.792 -40.562 -103.170 1.00 90.56 54  A 1 
ATOM 410   C C   . ASP A 1 54  ? -11.180 -41.050 -101.769 1.00 90.49 54  A 1 
ATOM 411   O O   . ASP A 1 54  ? -10.818 -40.430 -100.763 1.00 88.66 54  A 1 
ATOM 412   C CB  . ASP A 1 54  ? -12.001 -39.844 -103.801 1.00 89.95 54  A 1 
ATOM 413   C CG  . ASP A 1 54  ? -11.689 -39.031 -105.056 1.00 83.66 54  A 1 
ATOM 414   O OD1 . ASP A 1 54  ? -10.504 -38.767 -105.332 1.00 76.95 54  A 1 
ATOM 415   O OD2 . ASP A 1 54  ? -12.683 -38.637 -105.714 1.00 74.26 54  A 1 
ATOM 416   N N   . ILE A 1 55  ? -11.863 -42.172 -101.661 1.00 89.90 55  A 1 
ATOM 417   C CA  . ILE A 1 55  ? -12.207 -42.798 -100.388 1.00 89.13 55  A 1 
ATOM 418   C C   . ILE A 1 55  ? -10.944 -43.153 -99.597  1.00 89.24 55  A 1 
ATOM 419   O O   . ILE A 1 55  ? -10.849 -42.792 -98.424  1.00 88.48 55  A 1 
ATOM 420   C CB  . ILE A 1 55  ? -13.110 -44.033 -100.602 1.00 88.91 55  A 1 
ATOM 421   C CG1 . ILE A 1 55  ? -14.523 -43.603 -101.061 1.00 86.81 55  A 1 
ATOM 422   C CG2 . ILE A 1 55  ? -13.222 -44.876 -99.317  1.00 87.36 55  A 1 
ATOM 423   C CD1 . ILE A 1 55  ? -15.337 -44.746 -101.676 1.00 83.80 55  A 1 
ATOM 424   N N   . PHE A 1 56  ? -9.955  -43.819 -100.223 1.00 89.32 56  A 1 
ATOM 425   C CA  . PHE A 1 56  ? -8.713  -44.165 -99.536  1.00 88.89 56  A 1 
ATOM 426   C C   . PHE A 1 56  ? -7.928  -42.922 -99.099  1.00 89.04 56  A 1 
ATOM 427   O O   . PHE A 1 56  ? -7.358  -42.914 -98.010  1.00 88.13 56  A 1 
ATOM 428   C CB  . PHE A 1 56  ? -7.843  -45.057 -100.429 1.00 88.35 56  A 1 
ATOM 429   C CG  . PHE A 1 56  ? -8.187  -46.520 -100.355 1.00 87.65 56  A 1 
ATOM 430   C CD1 . PHE A 1 56  ? -8.024  -47.225 -99.144  1.00 79.77 56  A 1 
ATOM 431   C CD2 . PHE A 1 56  ? -8.653  -47.210 -101.485 1.00 78.51 56  A 1 
ATOM 432   C CE1 . PHE A 1 56  ? -8.333  -48.589 -99.071  1.00 78.62 56  A 1 
ATOM 433   C CE2 . PHE A 1 56  ? -8.966  -48.570 -101.413 1.00 76.48 56  A 1 
ATOM 434   C CZ  . PHE A 1 56  ? -8.810  -49.255 -100.205 1.00 84.06 56  A 1 
ATOM 435   N N   . GLN A 1 57  ? -7.924  -41.886 -99.908  1.00 91.29 57  A 1 
ATOM 436   C CA  . GLN A 1 57  ? -7.256  -40.639 -99.575  1.00 91.25 57  A 1 
ATOM 437   C C   . GLN A 1 57  ? -7.930  -39.954 -98.389  1.00 90.91 57  A 1 
ATOM 438   O O   . GLN A 1 57  ? -7.244  -39.562 -97.436  1.00 88.97 57  A 1 
ATOM 439   C CB  . GLN A 1 57  ? -7.199  -39.755 -100.821 1.00 90.92 57  A 1 
ATOM 440   C CG  . GLN A 1 57  ? -6.058  -38.727 -100.748 1.00 82.71 57  A 1 
ATOM 441   C CD  . GLN A 1 57  ? -5.899  -37.921 -102.044 1.00 78.24 57  A 1 
ATOM 442   O OE1 . GLN A 1 57  ? -6.700  -37.988 -102.954 1.00 70.48 57  A 1 
ATOM 443   N NE2 . GLN A 1 57  ? -4.857  -37.132 -102.155 1.00 67.22 57  A 1 
ATOM 444   N N   . LYS A 1 58  ? -9.259  -39.887 -98.393  1.00 88.60 58  A 1 
ATOM 445   C CA  . LYS A 1 58  ? -10.025 -39.421 -97.234  1.00 87.33 58  A 1 
ATOM 446   C C   . LYS A 1 58  ? -9.765  -40.266 -95.995  1.00 87.40 58  A 1 
ATOM 447   O O   . LYS A 1 58  ? -9.507  -39.702 -94.940  1.00 86.39 58  A 1 
ATOM 448   C CB  . LYS A 1 58  ? -11.523 -39.389 -97.546  1.00 86.67 58  A 1 
ATOM 449   C CG  . LYS A 1 58  ? -11.951 -38.114 -98.289  1.00 81.49 58  A 1 
ATOM 450   C CD  . LYS A 1 58  ? -13.475 -37.970 -98.214  1.00 76.74 58  A 1 
ATOM 451   C CE  . LYS A 1 58  ? -13.936 -36.559 -98.595  1.00 68.94 58  A 1 
ATOM 452   N NZ  . LYS A 1 58  ? -15.188 -36.193 -97.885  1.00 62.93 58  A 1 
ATOM 453   N N   . LEU A 1 59  ? -9.774  -41.577 -96.095  1.00 87.16 59  A 1 
ATOM 454   C CA  . LEU A 1 59  ? -9.497  -42.482 -94.968  1.00 86.21 59  A 1 
ATOM 455   C C   . LEU A 1 59  ? -8.093  -42.266 -94.383  1.00 86.41 59  A 1 
ATOM 456   O O   . LEU A 1 59  ? -7.959  -42.249 -93.163  1.00 85.29 59  A 1 
ATOM 457   C CB  . LEU A 1 59  ? -9.669  -43.939 -95.406  1.00 86.24 59  A 1 
ATOM 458   C CG  . LEU A 1 59  ? -11.128 -44.398 -95.559  1.00 84.76 59  A 1 
ATOM 459   C CD1 . LEU A 1 59  ? -11.170 -45.793 -96.179  1.00 78.11 59  A 1 
ATOM 460   C CD2 . LEU A 1 59  ? -11.851 -44.467 -94.208  1.00 77.77 59  A 1 
ATOM 461   N N   . ASN A 1 60  ? -7.076  -42.036 -95.187  1.00 88.22 60  A 1 
ATOM 462   C CA  . ASN A 1 60  ? -5.731  -41.744 -94.694  1.00 88.16 60  A 1 
ATOM 463   C C   . ASN A 1 60  ? -5.655  -40.392 -93.965  1.00 87.82 60  A 1 
ATOM 464   O O   . ASN A 1 60  ? -5.021  -40.296 -92.914  1.00 86.89 60  A 1 
ATOM 465   C CB  . ASN A 1 60  ? -4.731  -41.774 -95.869  1.00 88.37 60  A 1 
ATOM 466   C CG  . ASN A 1 60  ? -4.385  -43.180 -96.341  1.00 83.02 60  A 1 
ATOM 467   O OD1 . ASN A 1 60  ? -4.586  -44.183 -95.686  1.00 75.93 60  A 1 
ATOM 468   N ND2 . ASN A 1 60  ? -3.791  -43.271 -97.509  1.00 73.61 60  A 1 
ATOM 469   N N   . ILE A 1 61  ? -6.315  -39.360 -94.509  1.00 88.86 61  A 1 
ATOM 470   C CA  . ILE A 1 61  ? -6.412  -38.055 -93.828  1.00 88.38 61  A 1 
ATOM 471   C C   . ILE A 1 61  ? -7.147  -38.228 -92.499  1.00 88.04 61  A 1 
ATOM 472   O O   . ILE A 1 61  ? -6.739  -37.653 -91.482  1.00 86.57 61  A 1 
ATOM 473   C CB  . ILE A 1 61  ? -7.106  -37.017 -94.735  1.00 87.70 61  A 1 
ATOM 474   C CG1 . ILE A 1 61  ? -6.215  -36.677 -95.955  1.00 83.54 61  A 1 
ATOM 475   C CG2 . ILE A 1 61  ? -7.427  -35.721 -93.957  1.00 82.88 61  A 1 
ATOM 476   C CD1 . ILE A 1 61  ? -6.959  -35.935 -97.073  1.00 76.08 61  A 1 
ATOM 477   N N   . PHE A 1 62  ? -8.186  -39.036 -92.537  1.00 87.26 62  A 1 
ATOM 478   C CA  . PHE A 1 62  ? -8.973  -39.308 -91.345  1.00 85.46 62  A 1 
ATOM 479   C C   . PHE A 1 62  ? -8.179  -40.073 -90.288  1.00 86.05 62  A 1 
ATOM 480   O O   . PHE A 1 62  ? -8.186  -39.671 -89.131  1.00 85.12 62  A 1 
ATOM 481   C CB  . PHE A 1 62  ? -10.245 -40.063 -91.750  1.00 83.42 62  A 1 
ATOM 482   C CG  . PHE A 1 62  ? -11.436 -39.569 -91.008  1.00 78.43 62  A 1 
ATOM 483   C CD1 . PHE A 1 62  ? -11.665 -39.978 -89.687  1.00 70.69 62  A 1 
ATOM 484   C CD2 . PHE A 1 62  ? -12.301 -38.648 -91.619  1.00 69.12 62  A 1 
ATOM 485   C CE1 . PHE A 1 62  ? -12.765 -39.470 -88.980  1.00 67.05 62  A 1 
ATOM 486   C CE2 . PHE A 1 62  ? -13.391 -38.140 -90.925  1.00 66.03 62  A 1 
ATOM 487   C CZ  . PHE A 1 62  ? -13.627 -38.553 -89.597  1.00 69.68 62  A 1 
ATOM 488   N N   . ASP A 1 63  ? -7.431  -41.085 -90.629  1.00 85.77 63  A 1 
ATOM 489   C CA  . ASP A 1 63  ? -6.549  -41.839 -89.726  1.00 85.49 63  A 1 
ATOM 490   C C   . ASP A 1 63  ? -5.531  -40.912 -89.049  1.00 85.64 63  A 1 
ATOM 491   O O   . ASP A 1 63  ? -5.353  -40.963 -87.831  1.00 84.84 63  A 1 
ATOM 492   C CB  . ASP A 1 63  ? -5.806  -42.958 -90.499  1.00 84.83 63  A 1 
ATOM 493   C CG  . ASP A 1 63  ? -6.531  -44.299 -90.601  1.00 79.40 63  A 1 
ATOM 494   O OD1 . ASP A 1 63  ? -7.406  -44.596 -89.756  1.00 73.14 63  A 1 
ATOM 495   O OD2 . ASP A 1 63  ? -6.149  -45.128 -91.474  1.00 70.65 63  A 1 
ATOM 496   N N   . GLN A 1 64  ? -4.891  -40.034 -89.836  1.00 87.75 64  A 1 
ATOM 497   C CA  . GLN A 1 64  ? -3.922  -39.090 -89.285  1.00 88.75 64  A 1 
ATOM 498   C C   . GLN A 1 64  ? -4.583  -38.075 -88.349  1.00 89.13 64  A 1 
ATOM 499   O O   . GLN A 1 64  ? -4.114  -37.857 -87.229  1.00 87.56 64  A 1 
ATOM 500   C CB  . GLN A 1 64  ? -3.177  -38.388 -90.440  1.00 88.44 64  A 1 
ATOM 501   C CG  . GLN A 1 64  ? -1.991  -37.552 -89.922  1.00 79.42 64  A 1 
ATOM 502   C CD  . GLN A 1 64  ? -0.931  -38.432 -89.230  1.00 75.71 64  A 1 
ATOM 503   O OE1 . GLN A 1 64  ? -0.539  -39.470 -89.728  1.00 68.78 64  A 1 
ATOM 504   N NE2 . GLN A 1 64  ? -0.467  -38.044 -88.072  1.00 64.54 64  A 1 
ATOM 505   N N   . SER A 1 65  ? -5.690  -37.489 -88.745  1.00 86.66 65  A 1 
ATOM 506   C CA  . SER A 1 65  ? -6.424  -36.513 -87.932  1.00 86.29 65  A 1 
ATOM 507   C C   . SER A 1 65  ? -6.954  -37.137 -86.641  1.00 86.84 65  A 1 
ATOM 508   O O   . SER A 1 65  ? -6.926  -36.505 -85.581  1.00 85.10 65  A 1 
ATOM 509   C CB  . SER A 1 65  ? -7.595  -35.924 -88.727  1.00 85.09 65  A 1 
ATOM 510   O OG  . SER A 1 65  ? -7.163  -35.390 -89.966  1.00 77.85 65  A 1 
ATOM 511   N N   . PHE A 1 66  ? -7.400  -38.366 -86.689  1.00 85.73 66  A 1 
ATOM 512   C CA  . PHE A 1 66  ? -7.856  -39.111 -85.521  1.00 85.38 66  A 1 
ATOM 513   C C   . PHE A 1 66  ? -6.697  -39.433 -84.569  1.00 85.84 66  A 1 
ATOM 514   O O   . PHE A 1 66  ? -6.846  -39.297 -83.353  1.00 84.73 66  A 1 
ATOM 515   C CB  . PHE A 1 66  ? -8.542  -40.400 -85.983  1.00 83.68 66  A 1 
ATOM 516   C CG  . PHE A 1 66  ? -9.156  -41.174 -84.851  1.00 83.65 66  A 1 
ATOM 517   C CD1 . PHE A 1 66  ? -8.411  -42.141 -84.156  1.00 75.53 66  A 1 
ATOM 518   C CD2 . PHE A 1 66  ? -10.470 -40.886 -84.449  1.00 74.63 66  A 1 
ATOM 519   C CE1 . PHE A 1 66  ? -8.982  -42.820 -83.063  1.00 73.67 66  A 1 
ATOM 520   C CE2 . PHE A 1 66  ? -11.043 -41.558 -83.367  1.00 71.96 66  A 1 
ATOM 521   C CZ  . PHE A 1 66  ? -10.303 -42.527 -82.674  1.00 78.21 66  A 1 
ATOM 522   N N   . TYR A 1 67  ? -5.546  -39.817 -85.107  1.00 88.13 67  A 1 
ATOM 523   C CA  . TYR A 1 67  ? -4.353  -40.068 -84.310  1.00 88.55 67  A 1 
ATOM 524   C C   . TYR A 1 67  ? -3.917  -38.806 -83.561  1.00 88.77 67  A 1 
ATOM 525   O O   . TYR A 1 67  ? -3.721  -38.860 -82.344  1.00 87.88 67  A 1 
ATOM 526   C CB  . TYR A 1 67  ? -3.248  -40.607 -85.217  1.00 88.42 67  A 1 
ATOM 527   C CG  . TYR A 1 67  ? -1.992  -40.953 -84.460  1.00 87.08 67  A 1 
ATOM 528   C CD1 . TYR A 1 67  ? -0.907  -40.056 -84.427  1.00 80.20 67  A 1 
ATOM 529   C CD2 . TYR A 1 67  ? -1.909  -42.172 -83.753  1.00 79.52 67  A 1 
ATOM 530   C CE1 . TYR A 1 67  ? 0.250   -40.380 -83.693  1.00 78.66 67  A 1 
ATOM 531   C CE2 . TYR A 1 67  ? -0.765  -42.497 -83.014  1.00 77.57 67  A 1 
ATOM 532   C CZ  . TYR A 1 67  ? 0.312   -41.591 -82.993  1.00 80.57 67  A 1 
ATOM 533   O OH  . TYR A 1 67  ? 1.441   -41.894 -82.265  1.00 81.14 67  A 1 
ATOM 534   N N   . ASP A 1 68  ? -3.861  -37.669 -84.256  1.00 87.46 68  A 1 
ATOM 535   C CA  . ASP A 1 68  ? -3.509  -36.388 -83.647  1.00 87.91 68  A 1 
ATOM 536   C C   . ASP A 1 68  ? -4.517  -35.984 -82.561  1.00 87.73 68  A 1 
ATOM 537   O O   . ASP A 1 68  ? -4.133  -35.533 -81.477  1.00 85.84 68  A 1 
ATOM 538   C CB  . ASP A 1 68  ? -3.444  -35.297 -84.736  1.00 87.46 68  A 1 
ATOM 539   C CG  . ASP A 1 68  ? -2.303  -35.458 -85.750  1.00 82.34 68  A 1 
ATOM 540   O OD1 . ASP A 1 68  ? -1.361  -36.236 -85.492  1.00 76.41 68  A 1 
ATOM 541   O OD2 . ASP A 1 68  ? -2.366  -34.757 -86.784  1.00 73.99 68  A 1 
ATOM 542   N N   . LEU A 1 69  ? -5.800  -36.183 -82.814  1.00 86.15 69  A 1 
ATOM 543   C CA  . LEU A 1 69  ? -6.848  -35.885 -81.837  1.00 86.25 69  A 1 
ATOM 544   C C   . LEU A 1 69  ? -6.776  -36.816 -80.611  1.00 86.63 69  A 1 
ATOM 545   O O   . LEU A 1 69  ? -6.924  -36.356 -79.482  1.00 85.94 69  A 1 
ATOM 546   C CB  . LEU A 1 69  ? -8.215  -35.969 -82.535  1.00 85.82 69  A 1 
ATOM 547   C CG  . LEU A 1 69  ? -9.380  -35.462 -81.665  1.00 83.41 69  A 1 
ATOM 548   C CD1 . LEU A 1 69  ? -9.258  -33.965 -81.347  1.00 74.79 69  A 1 
ATOM 549   C CD2 . LEU A 1 69  ? -10.703 -35.677 -82.398  1.00 74.94 69  A 1 
ATOM 550   N N   . SER A 1 70  ? -6.484  -38.093 -80.842  1.00 86.98 70  A 1 
ATOM 551   C CA  . SER A 1 70  ? -6.302  -39.068 -79.760  1.00 86.68 70  A 1 
ATOM 552   C C   . SER A 1 70  ? -5.094  -38.725 -78.889  1.00 87.15 70  A 1 
ATOM 553   O O   . SER A 1 70  ? -5.192  -38.747 -77.658  1.00 86.36 70  A 1 
ATOM 554   C CB  . SER A 1 70  ? -6.155  -40.474 -80.353  1.00 85.64 70  A 1 
ATOM 555   O OG  . SER A 1 70  ? -6.068  -41.439 -79.320  1.00 76.30 70  A 1 
ATOM 556   N N   . LEU A 1 71  ? -3.972  -38.328 -79.489  1.00 88.28 71  A 1 
ATOM 557   C CA  . LEU A 1 71  ? -2.799  -37.819 -78.774  1.00 88.50 71  A 1 
ATOM 558   C C   . LEU A 1 71  ? -3.165  -36.608 -77.916  1.00 88.61 71  A 1 
ATOM 559   O O   . LEU A 1 71  ? -2.908  -36.606 -76.715  1.00 87.32 71  A 1 
ATOM 560   C CB  . LEU A 1 71  ? -1.693  -37.449 -79.788  1.00 88.47 71  A 1 
ATOM 561   C CG  . LEU A 1 71  ? -0.707  -38.600 -80.043  1.00 82.06 71  A 1 
ATOM 562   C CD1 . LEU A 1 71  ? 0.091   -38.328 -81.312  1.00 74.75 71  A 1 
ATOM 563   C CD2 . LEU A 1 71  ? 0.290   -38.726 -78.886  1.00 74.32 71  A 1 
ATOM 564   N N   . ARG A 1 72  ? -3.824  -35.629 -78.524  1.00 88.08 72  A 1 
ATOM 565   C CA  . ARG A 1 72  ? -4.245  -34.417 -77.826  1.00 87.64 72  A 1 
ATOM 566   C C   . ARG A 1 72  ? -5.192  -34.710 -76.663  1.00 88.77 72  A 1 
ATOM 567   O O   . ARG A 1 72  ? -5.052  -34.108 -75.596  1.00 86.89 72  A 1 
ATOM 568   C CB  . ARG A 1 72  ? -4.868  -33.467 -78.853  1.00 86.42 72  A 1 
ATOM 569   C CG  . ARG A 1 72  ? -4.863  -32.017 -78.374  1.00 78.01 72  A 1 
ATOM 570   C CD  . ARG A 1 72  ? -5.370  -31.107 -79.501  1.00 75.22 72  A 1 
ATOM 571   N NE  . ARG A 1 72  ? -5.147  -29.690 -79.192  1.00 67.50 72  A 1 
ATOM 572   C CZ  . ARG A 1 72  ? -5.384  -28.669 -79.999  1.00 61.04 72  A 1 
ATOM 573   N NH1 . ARG A 1 72  ? -5.884  -28.833 -81.202  1.00 56.12 72  A 1 
ATOM 574   N NH2 . ARG A 1 72  ? -5.129  -27.457 -79.620  1.00 56.16 72  A 1 
ATOM 575   N N   . THR A 1 73  ? -6.098  -35.640 -76.812  1.00 87.30 73  A 1 
ATOM 576   C CA  . THR A 1 73  ? -7.015  -36.085 -75.741  1.00 86.64 73  A 1 
ATOM 577   C C   . THR A 1 73  ? -6.265  -36.794 -74.612  1.00 86.85 73  A 1 
ATOM 578   O O   . THR A 1 73  ? -6.590  -36.598 -73.446  1.00 85.58 73  A 1 
ATOM 579   C CB  . THR A 1 73  ? -8.104  -36.999 -76.305  1.00 86.19 73  A 1 
ATOM 580   O OG1 . THR A 1 73  ? -8.784  -36.373 -77.364  1.00 80.32 73  A 1 
ATOM 581   C CG2 . THR A 1 73  ? -9.164  -37.357 -75.266  1.00 79.20 73  A 1 
ATOM 582   N N   . ASN A 1 74  ? -5.232  -37.564 -74.893  1.00 89.02 74  A 1 
ATOM 583   C CA  . ASN A 1 74  ? -4.399  -38.195 -73.871  1.00 88.49 74  A 1 
ATOM 584   C C   . ASN A 1 74  ? -3.553  -37.165 -73.107  1.00 88.51 74  A 1 
ATOM 585   O O   . ASN A 1 74  ? -3.450  -37.279 -71.886  1.00 87.19 74  A 1 
ATOM 586   C CB  . ASN A 1 74  ? -3.509  -39.271 -74.510  1.00 87.93 74  A 1 
ATOM 587   C CG  . ASN A 1 74  ? -4.267  -40.535 -74.879  1.00 83.59 74  A 1 
ATOM 588   O OD1 . ASN A 1 74  ? -5.173  -40.999 -74.206  1.00 75.82 74  A 1 
ATOM 589   N ND2 . ASN A 1 74  ? -3.861  -41.180 -75.948  1.00 74.19 74  A 1 
ATOM 590   N N   . GLU A 1 75  ? -3.004  -36.148 -73.799  1.00 87.80 75  A 1 
ATOM 591   C CA  . GLU A 1 75  ? -2.319  -35.030 -73.139  1.00 87.90 75  A 1 
ATOM 592   C C   . GLU A 1 75  ? -3.252  -34.300 -72.168  1.00 87.97 75  A 1 
ATOM 593   O O   . GLU A 1 75  ? -2.909  -34.152 -71.001  1.00 85.88 75  A 1 
ATOM 594   C CB  . GLU A 1 75  ? -1.766  -34.032 -74.178  1.00 87.23 75  A 1 
ATOM 595   C CG  . GLU A 1 75  ? -0.523  -34.544 -74.909  1.00 80.25 75  A 1 
ATOM 596   C CD  . GLU A 1 75  ? 0.015   -33.530 -75.949  1.00 76.77 75  A 1 
ATOM 597   O OE1 . GLU A 1 75  ? 1.166   -33.739 -76.411  1.00 68.81 75  A 1 
ATOM 598   O OE2 . GLU A 1 75  ? -0.714  -32.559 -76.294  1.00 70.30 75  A 1 
ATOM 599   N N   . ILE A 1 76  ? -4.445  -33.940 -72.607  1.00 86.51 76  A 1 
ATOM 600   C CA  . ILE A 1 76  ? -5.456  -33.297 -71.752  1.00 85.71 76  A 1 
ATOM 601   C C   . ILE A 1 76  ? -5.763  -34.158 -70.537  1.00 86.04 76  A 1 
ATOM 602   O O   . ILE A 1 76  ? -5.795  -33.657 -69.413  1.00 85.30 76  A 1 
ATOM 603   C CB  . ILE A 1 76  ? -6.731  -32.984 -72.563  1.00 85.20 76  A 1 
ATOM 604   C CG1 . ILE A 1 76  ? -6.466  -31.880 -73.603  1.00 82.92 76  A 1 
ATOM 605   C CG2 . ILE A 1 76  ? -7.887  -32.550 -71.650  1.00 81.82 76  A 1 
ATOM 606   C CD1 . ILE A 1 76  ? -7.550  -31.770 -74.697  1.00 77.41 76  A 1 
ATOM 607   N N   . LYS A 1 77  ? -5.930  -35.463 -70.705  1.00 87.29 77  A 1 
ATOM 608   C CA  . LYS A 1 77  ? -6.240  -36.374 -69.604  1.00 86.98 77  A 1 
ATOM 609   C C   . LYS A 1 77  ? -5.104  -36.476 -68.575  1.00 87.10 77  A 1 
ATOM 610   O O   . LYS A 1 77  ? -5.379  -36.587 -67.378  1.00 86.25 77  A 1 
ATOM 611   C CB  . LYS A 1 77  ? -6.614  -37.745 -70.182  1.00 85.69 77  A 1 
ATOM 612   C CG  . LYS A 1 77  ? -7.110  -38.689 -69.083  1.00 79.19 77  A 1 
ATOM 613   C CD  . LYS A 1 77  ? -7.846  -39.902 -69.667  1.00 73.26 77  A 1 
ATOM 614   C CE  . LYS A 1 77  ? -8.484  -40.696 -68.522  1.00 65.12 77  A 1 
ATOM 615   N NZ  . LYS A 1 77  ? -9.792  -41.303 -68.889  1.00 58.51 77  A 1 
ATOM 616   N N   . GLU A 1 78  ? -3.836  -36.449 -69.008  1.00 89.62 78  A 1 
ATOM 617   C CA  . GLU A 1 78  ? -2.700  -36.433 -68.085  1.00 89.89 78  A 1 
ATOM 618   C C   . GLU A 1 78  ? -2.578  -35.077 -67.372  1.00 89.92 78  A 1 
ATOM 619   O O   . GLU A 1 78  ? -2.394  -35.050 -66.151  1.00 88.44 78  A 1 
ATOM 620   C CB  . GLU A 1 78  ? -1.394  -36.827 -68.799  1.00 89.28 78  A 1 
ATOM 621   C CG  . GLU A 1 78  ? -1.271  -38.348 -69.055  1.00 80.87 78  A 1 
ATOM 622   C CD  . GLU A 1 78  ? -1.221  -39.214 -67.762  1.00 76.98 78  A 1 
ATOM 623   O OE1 . GLU A 1 78  ? -1.685  -40.374 -67.795  1.00 67.26 78  A 1 
ATOM 624   O OE2 . GLU A 1 78  ? -0.738  -38.737 -66.710  1.00 68.25 78  A 1 
ATOM 625   N N   . GLU A 1 79  ? -2.769  -33.954 -68.077  1.00 86.40 79  A 1 
ATOM 626   C CA  . GLU A 1 79  ? -2.786  -32.621 -67.473  1.00 85.76 79  A 1 
ATOM 627   C C   . GLU A 1 79  ? -3.913  -32.488 -66.433  1.00 86.74 79  A 1 
ATOM 628   O O   . GLU A 1 79  ? -3.681  -31.996 -65.328  1.00 85.02 79  A 1 
ATOM 629   C CB  . GLU A 1 79  ? -2.911  -31.532 -68.550  1.00 84.56 79  A 1 
ATOM 630   C CG  . GLU A 1 79  ? -1.635  -31.332 -69.398  1.00 78.75 79  A 1 
ATOM 631   C CD  . GLU A 1 79  ? -1.669  -30.091 -70.321  1.00 72.33 79  A 1 
ATOM 632   O OE1 . GLU A 1 79  ? -0.724  -29.921 -71.130  1.00 63.64 79  A 1 
ATOM 633   O OE2 . GLU A 1 79  ? -2.573  -29.234 -70.179  1.00 63.84 79  A 1 
ATOM 634   N N   . GLU A 1 80  ? -5.101  -32.995 -66.733  1.00 87.24 80  A 1 
ATOM 635   C CA  . GLU A 1 80  ? -6.231  -33.005 -65.803  1.00 86.86 80  A 1 
ATOM 636   C C   . GLU A 1 80  ? -5.955  -33.861 -64.558  1.00 87.21 80  A 1 
ATOM 637   O O   . GLU A 1 80  ? -6.281  -33.478 -63.432  1.00 86.54 80  A 1 
ATOM 638   C CB  . GLU A 1 80  ? -7.474  -33.528 -66.528  1.00 84.93 80  A 1 
ATOM 639   C CG  . GLU A 1 80  ? -8.753  -33.294 -65.711  1.00 77.20 80  A 1 
ATOM 640   C CD  . GLU A 1 80  ? -9.959  -34.054 -66.257  1.00 73.09 80  A 1 
ATOM 641   O OE1 . GLU A 1 80  ? -11.075 -33.529 -66.141  1.00 65.29 80  A 1 
ATOM 642   O OE2 . GLU A 1 80  ? -9.759  -35.188 -66.729  1.00 66.43 80  A 1 
ATOM 643   N N   . LYS A 1 81  ? -5.293  -34.986 -64.703  1.00 89.05 81  A 1 
ATOM 644   C CA  . LYS A 1 81  ? -4.897  -35.849 -63.586  1.00 89.43 81  A 1 
ATOM 645   C C   . LYS A 1 81  ? -3.891  -35.151 -62.672  1.00 89.85 81  A 1 
ATOM 646   O O   . LYS A 1 81  ? -3.975  -35.285 -61.445  1.00 88.49 81  A 1 
ATOM 647   C CB  . LYS A 1 81  ? -4.328  -37.140 -64.167  1.00 88.40 81  A 1 
ATOM 648   C CG  . LYS A 1 81  ? -3.981  -38.207 -63.123  1.00 79.91 81  A 1 
ATOM 649   C CD  . LYS A 1 81  ? -3.361  -39.373 -63.884  1.00 76.97 81  A 1 
ATOM 650   C CE  . LYS A 1 81  ? -2.911  -40.515 -62.991  1.00 66.99 81  A 1 
ATOM 651   N NZ  . LYS A 1 81  ? -2.188  -41.494 -63.838  1.00 60.49 81  A 1 
ATOM 652   N N   . GLU A 1 82  ? -2.955  -34.407 -63.247  1.00 89.44 82  A 1 
ATOM 653   C CA  . GLU A 1 82  ? -2.007  -33.593 -62.488  1.00 89.44 82  A 1 
ATOM 654   C C   . GLU A 1 82  ? -2.725  -32.438 -61.776  1.00 89.73 82  A 1 
ATOM 655   O O   . GLU A 1 82  ? -2.500  -32.190 -60.586  1.00 88.21 82  A 1 
ATOM 656   C CB  . GLU A 1 82  ? -0.905  -33.104 -63.426  1.00 88.59 82  A 1 
ATOM 657   C CG  . GLU A 1 82  ? 0.309   -32.583 -62.642  1.00 77.49 82  A 1 
ATOM 658   C CD  . GLU A 1 82  ? 1.438   -32.070 -63.538  1.00 71.22 82  A 1 
ATOM 659   O OE1 . GLU A 1 82  ? 2.602   -32.102 -63.060  1.00 61.64 82  A 1 
ATOM 660   O OE2 . GLU A 1 82  ? 1.143   -31.609 -64.658  1.00 62.68 82  A 1 
ATOM 661   N N   . LEU A 1 83  ? -3.661  -31.781 -62.432  1.00 88.09 83  A 1 
ATOM 662   C CA  . LEU A 1 83  ? -4.499  -30.723 -61.877  1.00 87.49 83  A 1 
ATOM 663   C C   . LEU A 1 83  ? -5.344  -31.237 -60.709  1.00 87.52 83  A 1 
ATOM 664   O O   . LEU A 1 83  ? -5.404  -30.591 -59.659  1.00 87.21 83  A 1 
ATOM 665   C CB  . LEU A 1 83  ? -5.387  -30.158 -62.997  1.00 86.77 83  A 1 
ATOM 666   C CG  . LEU A 1 83  ? -5.664  -28.655 -62.817  1.00 81.24 83  A 1 
ATOM 667   C CD1 . LEU A 1 83  ? -4.471  -27.829 -63.275  1.00 72.62 83  A 1 
ATOM 668   C CD2 . LEU A 1 83  ? -6.865  -28.245 -63.646  1.00 72.36 83  A 1 
ATOM 669   N N   . ARG A 1 84  ? -5.936  -32.430 -60.830  1.00 88.49 84  A 1 
ATOM 670   C CA  . ARG A 1 84  ? -6.704  -33.078 -59.761  1.00 88.03 84  A 1 
ATOM 671   C C   . ARG A 1 84  ? -5.835  -33.366 -58.528  1.00 88.30 84  A 1 
ATOM 672   O O   . ARG A 1 84  ? -6.260  -33.101 -57.406  1.00 87.78 84  A 1 
ATOM 673   C CB  . ARG A 1 84  ? -7.383  -34.347 -60.318  1.00 87.25 84  A 1 
ATOM 674   C CG  . ARG A 1 84  ? -8.402  -34.948 -59.335  1.00 78.35 84  A 1 
ATOM 675   C CD  . ARG A 1 84  ? -9.042  -36.231 -59.871  1.00 75.86 84  A 1 
ATOM 676   N NE  . ARG A 1 84  ? -10.138 -35.985 -60.831  1.00 68.19 84  A 1 
ATOM 677   C CZ  . ARG A 1 84  ? -11.441 -36.252 -60.651  1.00 61.65 84  A 1 
ATOM 678   N NH1 . ARG A 1 84  ? -11.910 -36.754 -59.546  1.00 55.72 84  A 1 
ATOM 679   N NH2 . ARG A 1 84  ? -12.300 -36.034 -61.589  1.00 56.98 84  A 1 
ATOM 680   N N   . ARG A 1 85  ? -4.582  -33.842 -58.723  1.00 90.51 85  A 1 
ATOM 681   C CA  . ARG A 1 85  ? -3.623  -34.021 -57.626  1.00 91.04 85  A 1 
ATOM 682   C C   . ARG A 1 85  ? -3.283  -32.695 -56.950  1.00 91.42 85  A 1 
ATOM 683   O O   . ARG A 1 85  ? -3.281  -32.617 -55.723  1.00 89.76 85  A 1 
ATOM 684   C CB  . ARG A 1 85  ? -2.334  -34.685 -58.129  1.00 90.81 85  A 1 
ATOM 685   C CG  . ARG A 1 85  ? -2.497  -36.197 -58.320  1.00 82.48 85  A 1 
ATOM 686   C CD  . ARG A 1 85  ? -1.162  -36.773 -58.804  1.00 80.56 85  A 1 
ATOM 687   N NE  . ARG A 1 85  ? -1.195  -38.248 -58.849  1.00 70.70 85  A 1 
ATOM 688   C CZ  . ARG A 1 85  ? -0.188  -39.033 -59.225  1.00 64.01 85  A 1 
ATOM 689   N NH1 . ARG A 1 85  ? 0.937   -38.527 -59.637  1.00 57.20 85  A 1 
ATOM 690   N NH2 . ARG A 1 85  ? -0.311  -40.321 -59.195  1.00 56.79 85  A 1 
ATOM 691   N N   . THR A 1 86  ? -3.024  -31.643 -57.724  1.00 87.21 86  A 1 
ATOM 692   C CA  . THR A 1 86  ? -2.714  -30.298 -57.224  1.00 86.23 86  A 1 
ATOM 693   C C   . THR A 1 86  ? -3.889  -29.724 -56.427  1.00 86.76 86  A 1 
ATOM 694   O O   . THR A 1 86  ? -3.701  -29.238 -55.315  1.00 85.67 86  A 1 
ATOM 695   C CB  . THR A 1 86  ? -2.335  -29.363 -58.382  1.00 85.73 86  A 1 
ATOM 696   O OG1 . THR A 1 86  ? -1.270  -29.923 -59.118  1.00 79.56 86  A 1 
ATOM 697   C CG2 . THR A 1 86  ? -1.851  -28.010 -57.881  1.00 76.69 86  A 1 
ATOM 698   N N   . THR A 1 87  ? -5.106  -29.856 -56.935  1.00 88.16 87  A 1 
ATOM 699   C CA  . THR A 1 87  ? -6.338  -29.421 -56.259  1.00 86.83 87  A 1 
ATOM 700   C C   . THR A 1 87  ? -6.573  -30.181 -54.957  1.00 86.93 87  A 1 
ATOM 701   O O   . THR A 1 87  ? -6.897  -29.569 -53.944  1.00 85.46 87  A 1 
ATOM 702   C CB  . THR A 1 87  ? -7.547  -29.568 -57.186  1.00 86.07 87  A 1 
ATOM 703   O OG1 . THR A 1 87  ? -7.314  -28.877 -58.383  1.00 78.12 87  A 1 
ATOM 704   C CG2 . THR A 1 87  ? -8.818  -28.967 -56.583  1.00 76.07 87  A 1 
ATOM 705   N N   . SER A 1 88  ? -6.336  -31.484 -54.931  1.00 88.23 88  A 1 
ATOM 706   C CA  . SER A 1 88  ? -6.426  -32.289 -53.708  1.00 88.43 88  A 1 
ATOM 707   C C   . SER A 1 88  ? -5.403  -31.832 -52.660  1.00 88.97 88  A 1 
ATOM 708   O O   . SER A 1 88  ? -5.738  -31.666 -51.487  1.00 87.34 88  A 1 
ATOM 709   C CB  . SER A 1 88  ? -6.224  -33.767 -54.042  1.00 88.04 88  A 1 
ATOM 710   O OG  . SER A 1 88  ? -6.395  -34.567 -52.885  1.00 76.89 88  A 1 
ATOM 711   N N   . THR A 1 89  ? -4.167  -31.545 -53.064  1.00 88.48 89  A 1 
ATOM 712   C CA  . THR A 1 89  ? -3.123  -31.008 -52.175  1.00 88.37 89  A 1 
ATOM 713   C C   . THR A 1 89  ? -3.512  -29.631 -51.635  1.00 88.55 89  A 1 
ATOM 714   O O   . THR A 1 89  ? -3.333  -29.360 -50.451  1.00 86.59 89  A 1 
ATOM 715   C CB  . THR A 1 89  ? -1.772  -30.933 -52.894  1.00 87.46 89  A 1 
ATOM 716   O OG1 . THR A 1 89  ? -1.437  -32.177 -53.450  1.00 79.88 89  A 1 
ATOM 717   C CG2 . THR A 1 89  ? -0.632  -30.553 -51.949  1.00 77.02 89  A 1 
ATOM 718   N N   . LEU A 1 90  ? -4.094  -28.778 -52.476  1.00 88.24 90  A 1 
ATOM 719   C CA  . LEU A 1 90  ? -4.616  -27.478 -52.060  1.00 86.99 90  A 1 
ATOM 720   C C   . LEU A 1 90  ? -5.764  -27.613 -51.058  1.00 86.51 90  A 1 
ATOM 721   O O   . LEU A 1 90  ? -5.791  -26.848 -50.096  1.00 85.65 90  A 1 
ATOM 722   C CB  . LEU A 1 90  ? -5.086  -26.681 -53.281  1.00 86.81 90  A 1 
ATOM 723   C CG  . LEU A 1 90  ? -3.948  -25.950 -54.011  1.00 82.74 90  A 1 
ATOM 724   C CD1 . LEU A 1 90  ? -4.467  -25.425 -55.341  1.00 75.18 90  A 1 
ATOM 725   C CD2 . LEU A 1 90  ? -3.435  -24.768 -53.193  1.00 74.94 90  A 1 
ATOM 726   N N   . GLN A 1 91  ? -6.657  -28.559 -51.210  1.00 86.38 91  A 1 
ATOM 727   C CA  . GLN A 1 91  ? -7.726  -28.823 -50.240  1.00 85.76 91  A 1 
ATOM 728   C C   . GLN A 1 91  ? -7.158  -29.171 -48.868  1.00 86.16 91  A 1 
ATOM 729   O O   . GLN A 1 91  ? -7.575  -28.579 -47.873  1.00 85.19 91  A 1 
ATOM 730   C CB  . GLN A 1 91  ? -8.634  -29.958 -50.725  1.00 84.89 91  A 1 
ATOM 731   C CG  . GLN A 1 91  ? -9.633  -29.497 -51.790  1.00 78.26 91  A 1 
ATOM 732   C CD  . GLN A 1 91  ? -10.556 -30.638 -52.256  1.00 74.33 91  A 1 
ATOM 733   O OE1 . GLN A 1 91  ? -10.205 -31.804 -52.260  1.00 68.25 91  A 1 
ATOM 734   N NE2 . GLN A 1 91  ? -11.752 -30.333 -52.664  1.00 64.40 91  A 1 
ATOM 735   N N   . VAL A 1 92  ? -6.172  -30.072 -48.804  1.00 89.14 92  A 1 
ATOM 736   C CA  . VAL A 1 92  ? -5.517  -30.462 -47.546  1.00 89.48 92  A 1 
ATOM 737   C C   . VAL A 1 92  ? -4.828  -29.258 -46.902  1.00 89.49 92  A 1 
ATOM 738   O O   . VAL A 1 92  ? -5.075  -28.958 -45.739  1.00 88.32 92  A 1 
ATOM 739   C CB  . VAL A 1 92  ? -4.530  -31.624 -47.765  1.00 89.23 92  A 1 
ATOM 740   C CG1 . VAL A 1 92  ? -3.767  -31.987 -46.492  1.00 82.95 92  A 1 
ATOM 741   C CG2 . VAL A 1 92  ? -5.270  -32.880 -48.233  1.00 81.92 92  A 1 
ATOM 742   N N   . LYS A 1 93  ? -4.012  -28.513 -47.647  1.00 85.66 93  A 1 
ATOM 743   C CA  . LYS A 1 93  ? -3.342  -27.308 -47.137  1.00 84.63 93  A 1 
ATOM 744   C C   . LYS A 1 93  ? -4.334  -26.254 -46.637  1.00 85.18 93  A 1 
ATOM 745   O O   . LYS A 1 93  ? -4.085  -25.625 -45.617  1.00 83.75 93  A 1 
ATOM 746   C CB  . LYS A 1 93  ? -2.454  -26.685 -48.218  1.00 83.61 93  A 1 
ATOM 747   C CG  . LYS A 1 93  ? -1.107  -27.403 -48.419  1.00 78.70 93  A 1 
ATOM 748   C CD  . LYS A 1 93  ? -0.247  -26.560 -49.366  1.00 72.94 93  A 1 
ATOM 749   C CE  . LYS A 1 93  ? 1.195   -27.048 -49.449  1.00 65.81 93  A 1 
ATOM 750   N NZ  . LYS A 1 93  ? 2.060   -26.036 -50.115  1.00 59.99 93  A 1 
ATOM 751   N N   . ASN A 1 94  ? -5.433  -26.044 -47.340  1.00 86.95 94  A 1 
ATOM 752   C CA  . ASN A 1 94  ? -6.444  -25.058 -46.950  1.00 85.92 94  A 1 
ATOM 753   C C   . ASN A 1 94  ? -7.150  -25.465 -45.655  1.00 86.22 94  A 1 
ATOM 754   O O   . ASN A 1 94  ? -7.410  -24.619 -44.805  1.00 84.86 94  A 1 
ATOM 755   C CB  . ASN A 1 94  ? -7.420  -24.875 -48.123  1.00 84.13 94  A 1 
ATOM 756   C CG  . ASN A 1 94  ? -8.132  -23.536 -48.111  1.00 78.56 94  A 1 
ATOM 757   O OD1 . ASN A 1 94  ? -7.833  -22.617 -47.378  1.00 69.53 94  A 1 
ATOM 758   N ND2 . ASN A 1 94  ? -9.084  -23.363 -49.001  1.00 68.01 94  A 1 
ATOM 759   N N   . GLU A 1 95  ? -7.399  -26.755 -45.450  1.00 85.42 95  A 1 
ATOM 760   C CA  . GLU A 1 95  ? -7.977  -27.266 -44.203  1.00 86.67 95  A 1 
ATOM 761   C C   . GLU A 1 95  ? -6.980  -27.155 -43.034  1.00 87.35 95  A 1 
ATOM 762   O O   . GLU A 1 95  ? -7.372  -26.761 -41.942  1.00 85.64 95  A 1 
ATOM 763   C CB  . GLU A 1 95  ? -8.498  -28.696 -44.410  1.00 86.15 95  A 1 
ATOM 764   C CG  . GLU A 1 95  ? -9.686  -29.045 -43.503  1.00 77.51 95  A 1 
ATOM 765   C CD  . GLU A 1 95  ? -11.004 -28.297 -43.841  1.00 72.28 95  A 1 
ATOM 766   O OE1 . GLU A 1 95  ? -11.956 -28.394 -43.039  1.00 63.11 95  A 1 
ATOM 767   O OE2 . GLU A 1 95  ? -11.116 -27.628 -44.900  1.00 63.19 95  A 1 
ATOM 768   N N   . GLU A 1 96  ? -5.680  -27.400 -43.256  1.00 85.64 96  A 1 
ATOM 769   C CA  . GLU A 1 96  ? -4.633  -27.144 -42.256  1.00 86.13 96  A 1 
ATOM 770   C C   . GLU A 1 96  ? -4.587  -25.671 -41.841  1.00 86.51 96  A 1 
ATOM 771   O O   . GLU A 1 96  ? -4.625  -25.357 -40.651  1.00 84.83 96  A 1 
ATOM 772   C CB  . GLU A 1 96  ? -3.247  -27.560 -42.778  1.00 85.33 96  A 1 
ATOM 773   C CG  . GLU A 1 96  ? -3.000  -29.072 -42.728  1.00 78.14 96  A 1 
ATOM 774   C CD  . GLU A 1 96  ? -1.587  -29.449 -43.196  1.00 74.29 96  A 1 
ATOM 775   O OE1 . GLU A 1 96  ? -1.153  -30.587 -42.872  1.00 66.53 96  A 1 
ATOM 776   O OE2 . GLU A 1 96  ? -0.927  -28.642 -43.892  1.00 68.19 96  A 1 
ATOM 777   N N   . VAL A 1 97  ? -4.542  -24.741 -42.796  1.00 84.56 97  A 1 
ATOM 778   C CA  . VAL A 1 97  ? -4.514  -23.298 -42.511  1.00 84.33 97  A 1 
ATOM 779   C C   . VAL A 1 97  ? -5.786  -22.847 -41.792  1.00 84.75 97  A 1 
ATOM 780   O O   . VAL A 1 97  ? -5.725  -22.033 -40.869  1.00 83.43 97  A 1 
ATOM 781   C CB  . VAL A 1 97  ? -4.293  -22.487 -43.799  1.00 82.79 97  A 1 
ATOM 782   C CG1 . VAL A 1 97  ? -4.383  -20.977 -43.554  1.00 75.32 97  A 1 
ATOM 783   C CG2 . VAL A 1 97  ? -2.895  -22.740 -44.385  1.00 74.29 97  A 1 
ATOM 784   N N   . LYS A 1 98  ? -6.934  -23.406 -42.162  1.00 83.46 98  A 1 
ATOM 785   C CA  . LYS A 1 98  ? -8.198  -23.149 -41.476  1.00 84.82 98  A 1 
ATOM 786   C C   . LYS A 1 98  ? -8.155  -23.627 -40.022  1.00 85.47 98  A 1 
ATOM 787   O O   . LYS A 1 98  ? -8.536  -22.877 -39.134  1.00 85.13 98  A 1 
ATOM 788   C CB  . LYS A 1 98  ? -9.338  -23.814 -42.255  1.00 83.63 98  A 1 
ATOM 789   C CG  . LYS A 1 98  ? -10.699 -23.483 -41.637  1.00 78.80 98  A 1 
ATOM 790   C CD  . LYS A 1 98  ? -11.790 -24.239 -42.383  1.00 74.80 98  A 1 
ATOM 791   C CE  . LYS A 1 98  ? -13.125 -23.987 -41.698  1.00 65.60 98  A 1 
ATOM 792   N NZ  . LYS A 1 98  ? -14.177 -24.852 -42.270  1.00 60.11 98  A 1 
ATOM 793   N N   . ASN A 1 99  ? -7.650  -24.820 -39.766  1.00 87.46 99  A 1 
ATOM 794   C CA  . ASN A 1 99  ? -7.504  -25.360 -38.421  1.00 88.21 99  A 1 
ATOM 795   C C   . ASN A 1 99  ? -6.542  -24.517 -37.583  1.00 88.18 99  A 1 
ATOM 796   O O   . ASN A 1 99  ? -6.879  -24.165 -36.454  1.00 86.65 99  A 1 
ATOM 797   C CB  . ASN A 1 99  ? -7.068  -26.832 -38.504  1.00 88.34 99  A 1 
ATOM 798   C CG  . ASN A 1 99  ? -8.181  -27.748 -39.003  1.00 85.74 99  A 1 
ATOM 799   O OD1 . ASN A 1 99  ? -9.353  -27.451 -38.917  1.00 77.80 99  A 1 
ATOM 800   N ND2 . ASN A 1 99  ? -7.813  -28.901 -39.512  1.00 76.12 99  A 1 
ATOM 801   N N   . MET A 1 100 ? -5.400  -24.095 -38.139  1.00 83.42 100 A 1 
ATOM 802   C CA  . MET A 1 100 ? -4.491  -23.145 -37.486  1.00 83.24 100 A 1 
ATOM 803   C C   . MET A 1 100 ? -5.192  -21.834 -37.129  1.00 84.51 100 A 1 
ATOM 804   O O   . MET A 1 100 ? -5.039  -21.341 -36.018  1.00 83.45 100 A 1 
ATOM 805   C CB  . MET A 1 100 ? -3.293  -22.840 -38.385  1.00 81.71 100 A 1 
ATOM 806   C CG  . MET A 1 100 ? -2.300  -23.994 -38.521  1.00 75.23 100 A 1 
ATOM 807   S SD  . MET A 1 100 ? -0.870  -23.606 -39.584  1.00 71.39 100 A 1 
ATOM 808   C CE  . MET A 1 100 ? -0.009  -22.404 -38.536  1.00 62.70 100 A 1 
ATOM 809   N N   . SER A 1 101 ? -6.001  -21.286 -38.030  1.00 84.85 101 A 1 
ATOM 810   C CA  . SER A 1 101 ? -6.740  -20.041 -37.789  1.00 84.40 101 A 1 
ATOM 811   C C   . SER A 1 101 ? -7.781  -20.192 -36.681  1.00 85.16 101 A 1 
ATOM 812   O O   . SER A 1 101 ? -7.939  -19.298 -35.858  1.00 84.19 101 A 1 
ATOM 813   C CB  . SER A 1 101 ? -7.422  -19.560 -39.071  1.00 82.93 101 A 1 
ATOM 814   O OG  . SER A 1 101 ? -6.466  -19.347 -40.092  1.00 73.43 101 A 1 
ATOM 815   N N   . VAL A 1 102 ? -8.462  -21.332 -36.606  1.00 86.92 102 A 1 
ATOM 816   C CA  . VAL A 1 102 ? -9.410  -21.653 -35.523  1.00 87.47 102 A 1 
ATOM 817   C C   . VAL A 1 102 ? -8.677  -21.791 -34.188  1.00 88.06 102 A 1 
ATOM 818   O O   . VAL A 1 102 ? -9.127  -21.245 -33.182  1.00 87.13 102 A 1 
ATOM 819   C CB  . VAL A 1 102 ? -10.215 -22.924 -35.856  1.00 86.97 102 A 1 
ATOM 820   C CG1 . VAL A 1 102 ? -11.060 -23.416 -34.682  1.00 81.31 102 A 1 
ATOM 821   C CG2 . VAL A 1 102 ? -11.168 -22.665 -37.029  1.00 79.91 102 A 1 
ATOM 822   N N   . GLU A 1 103 ? -7.541  -22.466 -34.146  1.00 87.18 103 A 1 
ATOM 823   C CA  . GLU A 1 103 ? -6.734  -22.627 -32.935  1.00 87.68 103 A 1 
ATOM 824   C C   . GLU A 1 103 ? -6.176  -21.281 -32.452  1.00 87.74 103 A 1 
ATOM 825   O O   . GLU A 1 103 ? -6.252  -20.960 -31.263  1.00 86.19 103 A 1 
ATOM 826   C CB  . GLU A 1 103 ? -5.618  -23.644 -33.198  1.00 86.82 103 A 1 
ATOM 827   C CG  . GLU A 1 103 ? -5.031  -24.163 -31.878  1.00 76.55 103 A 1 
ATOM 828   C CD  . GLU A 1 103 ? -3.781  -25.019 -32.059  1.00 71.52 103 A 1 
ATOM 829   O OE1 . GLU A 1 103 ? -3.014  -25.087 -31.069  1.00 62.50 103 A 1 
ATOM 830   O OE2 . GLU A 1 103 ? -3.563  -25.569 -33.155  1.00 63.56 103 A 1 
ATOM 831   N N   . LEU A 1 104 ? -5.678  -20.444 -33.368  1.00 86.86 104 A 1 
ATOM 832   C CA  . LEU A 1 104 ? -5.244  -19.085 -33.080  1.00 87.02 104 A 1 
ATOM 833   C C   . LEU A 1 104 ? -6.378  -18.243 -32.495  1.00 87.31 104 A 1 
ATOM 834   O O   . LEU A 1 104 ? -6.168  -17.557 -31.503  1.00 86.28 104 A 1 
ATOM 835   C CB  . LEU A 1 104 ? -4.703  -18.425 -34.363  1.00 86.40 104 A 1 
ATOM 836   C CG  . LEU A 1 104 ? -3.297  -18.883 -34.773  1.00 82.40 104 A 1 
ATOM 837   C CD1 . LEU A 1 104 ? -2.980  -18.361 -36.170  1.00 74.65 104 A 1 
ATOM 838   C CD2 . LEU A 1 104 ? -2.239  -18.359 -33.816  1.00 75.20 104 A 1 
ATOM 839   N N   . ASN A 1 105 ? -7.566  -18.325 -33.056  1.00 85.86 105 A 1 
ATOM 840   C CA  . ASN A 1 105 ? -8.717  -17.597 -32.534  1.00 85.81 105 A 1 
ATOM 841   C C   . ASN A 1 105 ? -9.082  -18.051 -31.118  1.00 86.16 105 A 1 
ATOM 842   O O   . ASN A 1 105 ? -9.314  -17.209 -30.252  1.00 86.38 105 A 1 
ATOM 843   C CB  . ASN A 1 105 ? -9.901  -17.753 -33.501  1.00 85.38 105 A 1 
ATOM 844   C CG  . ASN A 1 105 ? -11.008 -16.772 -33.159  1.00 82.82 105 A 1 
ATOM 845   O OD1 . ASN A 1 105 ? -10.852 -15.573 -33.277  1.00 73.89 105 A 1 
ATOM 846   N ND2 . ASN A 1 105 ? -12.143 -17.246 -32.708  1.00 72.22 105 A 1 
ATOM 847   N N   . SER A 1 106 ? -9.061  -19.351 -30.843  1.00 87.95 106 A 1 
ATOM 848   C CA  . SER A 1 106 ? -9.305  -19.887 -29.501  1.00 88.57 106 A 1 
ATOM 849   C C   . SER A 1 106 ? -8.259  -19.393 -28.491  1.00 88.69 106 A 1 
ATOM 850   O O   . SER A 1 106 ? -8.607  -18.943 -27.399  1.00 87.43 106 A 1 
ATOM 851   C CB  . SER A 1 106 ? -9.320  -21.413 -29.556  1.00 88.50 106 A 1 
ATOM 852   O OG  . SER A 1 106 ? -9.620  -21.944 -28.285  1.00 76.55 106 A 1 
ATOM 853   N N   . LYS A 1 107 ? -6.972  -19.411 -28.854  1.00 86.33 107 A 1 
ATOM 854   C CA  . LYS A 1 107 ? -5.895  -18.861 -28.020  1.00 85.77 107 A 1 
ATOM 855   C C   . LYS A 1 107 ? -6.079  -17.359 -27.785  1.00 86.12 107 A 1 
ATOM 856   O O   . LYS A 1 107 ? -5.882  -16.894 -26.663  1.00 85.73 107 A 1 
ATOM 857   C CB  . LYS A 1 107 ? -4.526  -19.147 -28.661  1.00 84.67 107 A 1 
ATOM 858   C CG  . LYS A 1 107 ? -4.097  -20.621 -28.533  1.00 79.70 107 A 1 
ATOM 859   C CD  . LYS A 1 107 ? -2.767  -20.882 -29.253  1.00 76.75 107 A 1 
ATOM 860   C CE  . LYS A 1 107 ? -2.358  -22.344 -29.108  1.00 68.95 107 A 1 
ATOM 861   N NZ  . LYS A 1 107 ? -1.219  -22.732 -29.981  1.00 63.18 107 A 1 
ATOM 862   N N   . LEU A 1 108 ? -6.470  -16.611 -28.806  1.00 86.92 108 A 1 
ATOM 863   C CA  . LEU A 1 108 ? -6.692  -15.171 -28.735  1.00 87.09 108 A 1 
ATOM 864   C C   . LEU A 1 108 ? -7.875  -14.814 -27.831  1.00 87.04 108 A 1 
ATOM 865   O O   . LEU A 1 108 ? -7.766  -13.900 -27.025  1.00 85.94 108 A 1 
ATOM 866   C CB  . LEU A 1 108 ? -6.914  -14.628 -30.152  1.00 85.97 108 A 1 
ATOM 867   C CG  . LEU A 1 108 ? -6.633  -13.113 -30.241  1.00 82.63 108 A 1 
ATOM 868   C CD1 . LEU A 1 108 ? -5.196  -12.868 -30.662  1.00 73.08 108 A 1 
ATOM 869   C CD2 . LEU A 1 108 ? -7.550  -12.452 -31.254  1.00 73.54 108 A 1 
ATOM 870   N N   . GLU A 1 109 ? -8.974  -15.554 -27.912  1.00 86.72 109 A 1 
ATOM 871   C CA  . GLU A 1 109 ? -10.143 -15.394 -27.030  1.00 86.95 109 A 1 
ATOM 872   C C   . GLU A 1 109 ? -9.762  -15.644 -25.561  1.00 87.22 109 A 1 
ATOM 873   O O   . GLU A 1 109 ? -10.023 -14.805 -24.697  1.00 85.65 109 A 1 
ATOM 874   C CB  . GLU A 1 109 ? -11.271 -16.339 -27.470  1.00 86.18 109 A 1 
ATOM 875   C CG  . GLU A 1 109 ? -11.968 -15.925 -28.777  1.00 79.25 109 A 1 
ATOM 876   C CD  . GLU A 1 109 ? -13.245 -15.082 -28.603  1.00 72.59 109 A 1 
ATOM 877   O OE1 . GLU A 1 109 ? -13.490 -14.209 -29.463  1.00 63.62 109 A 1 
ATOM 878   O OE2 . GLU A 1 109 ? -13.984 -15.346 -27.632  1.00 64.09 109 A 1 
ATOM 879   N N   . SER A 1 110 ? -9.033  -16.724 -25.275  1.00 87.79 110 A 1 
ATOM 880   C CA  . SER A 1 110 ? -8.525  -16.997 -23.924  1.00 87.95 110 A 1 
ATOM 881   C C   . SER A 1 110 ? -7.609  -15.868 -23.435  1.00 88.36 110 A 1 
ATOM 882   O O   . SER A 1 110 ? -7.706  -15.438 -22.284  1.00 86.96 110 A 1 
ATOM 883   C CB  . SER A 1 110 ? -7.773  -18.328 -23.923  1.00 87.43 110 A 1 
ATOM 884   O OG  . SER A 1 110 ? -7.295  -18.642 -22.630  1.00 74.30 110 A 1 
ATOM 885   N N   . LEU A 1 111 ? -6.752  -15.346 -24.290  1.00 86.29 111 A 1 
ATOM 886   C CA  . LEU A 1 111 ? -5.865  -14.239 -23.956  1.00 85.93 111 A 1 
ATOM 887   C C   . LEU A 1 111 ? -6.636  -12.939 -23.684  1.00 86.45 111 A 1 
ATOM 888   O O   . LEU A 1 111 ? -6.247  -12.175 -22.796  1.00 85.36 111 A 1 
ATOM 889   C CB  . LEU A 1 111 ? -4.850  -14.048 -25.091  1.00 84.72 111 A 1 
ATOM 890   C CG  . LEU A 1 111 ? -3.516  -13.478 -24.579  1.00 78.09 111 A 1 
ATOM 891   C CD1 . LEU A 1 111 ? -2.614  -14.614 -24.111  1.00 70.11 111 A 1 
ATOM 892   C CD2 . LEU A 1 111 ? -2.792  -12.736 -25.686  1.00 70.73 111 A 1 
ATOM 893   N N   . LEU A 1 112 ? -7.716  -12.689 -24.414  1.00 85.36 112 A 1 
ATOM 894   C CA  . LEU A 1 112 ? -8.610  -11.548 -24.198  1.00 84.99 112 A 1 
ATOM 895   C C   . LEU A 1 112 ? -9.310  -11.619 -22.846  1.00 85.56 112 A 1 
ATOM 896   O O   . LEU A 1 112 ? -9.382  -10.612 -22.142  1.00 85.26 112 A 1 
ATOM 897   C CB  . LEU A 1 112 ? -9.642  -11.477 -25.338  1.00 84.36 112 A 1 
ATOM 898   C CG  . LEU A 1 112 ? -9.134  -10.774 -26.605  1.00 77.74 112 A 1 
ATOM 899   C CD1 . LEU A 1 112 ? -10.021 -11.103 -27.803  1.00 70.29 112 A 1 
ATOM 900   C CD2 . LEU A 1 112 ? -9.154  -9.249  -26.430  1.00 71.36 112 A 1 
ATOM 901   N N   . GLU A 1 113 ? -9.789  -12.794 -22.448  1.00 87.05 113 A 1 
ATOM 902   C CA  . GLU A 1 113 ? -10.380 -13.019 -21.124  1.00 87.71 113 A 1 
ATOM 903   C C   . GLU A 1 113 ? -9.347  -12.796 -20.018  1.00 87.90 113 A 1 
ATOM 904   O O   . GLU A 1 113 ? -9.582  -12.026 -19.082  1.00 86.17 113 A 1 
ATOM 905   C CB  . GLU A 1 113 ? -10.952 -14.431 -21.013  1.00 86.68 113 A 1 
ATOM 906   C CG  . GLU A 1 113 ? -12.249 -14.630 -21.812  1.00 78.19 113 A 1 
ATOM 907   C CD  . GLU A 1 113 ? -12.920 -15.982 -21.517  1.00 72.26 113 A 1 
ATOM 908   O OE1 . GLU A 1 113 ? -14.120 -16.099 -21.816  1.00 62.84 113 A 1 
ATOM 909   O OE2 . GLU A 1 113 ? -12.249 -16.877 -20.954  1.00 65.13 113 A 1 
ATOM 910   N N   . GLU A 1 114 ? -8.169  -13.392 -20.141  1.00 85.62 114 A 1 
ATOM 911   C CA  . GLU A 1 114 ? -7.097  -13.223 -19.161  1.00 86.08 114 A 1 
ATOM 912   C C   . GLU A 1 114 ? -6.602  -11.777 -19.069  1.00 86.70 114 A 1 
ATOM 913   O O   . GLU A 1 114 ? -6.363  -11.276 -17.971  1.00 84.68 114 A 1 
ATOM 914   C CB  . GLU A 1 114 ? -5.928  -14.146 -19.502  1.00 84.66 114 A 1 
ATOM 915   C CG  . GLU A 1 114 ? -6.221  -15.628 -19.219  1.00 80.14 114 A 1 
ATOM 916   C CD  . GLU A 1 114 ? -4.960  -16.491 -19.418  1.00 75.13 114 A 1 
ATOM 917   O OE1 . GLU A 1 114 ? -5.043  -17.703 -19.647  1.00 66.95 114 A 1 
ATOM 918   O OE2 . GLU A 1 114 ? -3.844  -15.935 -19.293  1.00 67.86 114 A 1 
ATOM 919   N N   . LYS A 1 115 ? -6.496  -11.073 -20.199  1.00 85.31 115 A 1 
ATOM 920   C CA  . LYS A 1 115 ? -6.177  -9.645  -20.231  1.00 85.13 115 A 1 
ATOM 921   C C   . LYS A 1 115 ? -7.233  -8.825  -19.498  1.00 86.05 115 A 1 
ATOM 922   O O   . LYS A 1 115 ? -6.884  -7.913  -18.760  1.00 86.69 115 A 1 
ATOM 923   C CB  . LYS A 1 115 ? -6.064  -9.185  -21.683  1.00 84.11 115 A 1 
ATOM 924   C CG  . LYS A 1 115 ? -5.721  -7.692  -21.836  1.00 79.86 115 A 1 
ATOM 925   C CD  . LYS A 1 115 ? -6.447  -7.061  -23.032  1.00 75.55 115 A 1 
ATOM 926   C CE  . LYS A 1 115 ? -7.907  -6.775  -22.727  1.00 67.71 115 A 1 
ATOM 927   N NZ  . LYS A 1 115 ? -8.631  -6.248  -23.907  1.00 62.63 115 A 1 
ATOM 928   N N   . THR A 1 116 ? -8.500  -9.147  -19.672  1.00 85.94 116 A 1 
ATOM 929   C CA  . THR A 1 116 ? -9.606  -8.446  -19.016  1.00 86.41 116 A 1 
ATOM 930   C C   . THR A 1 116 ? -9.557  -8.659  -17.504  1.00 87.07 116 A 1 
ATOM 931   O O   . THR A 1 116 ? -9.649  -7.697  -16.740  1.00 86.21 116 A 1 
ATOM 932   C CB  . THR A 1 116 ? -10.961 -8.886  -19.592  1.00 85.84 116 A 1 
ATOM 933   O OG1 . THR A 1 116 ? -10.957 -8.710  -20.996  1.00 78.35 116 A 1 
ATOM 934   C CG2 . THR A 1 116 ? -12.116 -8.046  -19.051  1.00 74.55 116 A 1 
ATOM 935   N N   . ALA A 1 117 ? -9.306  -9.890  -17.066  1.00 87.35 117 A 1 
ATOM 936   C CA  . ALA A 1 117 ? -9.079  -10.205 -15.653  1.00 88.05 117 A 1 
ATOM 937   C C   . ALA A 1 117 ? -7.865  -9.437  -15.091  1.00 88.64 117 A 1 
ATOM 938   O O   . ALA A 1 117 ? -7.937  -8.867  -14.006  1.00 86.91 117 A 1 
ATOM 939   C CB  . ALA A 1 117 ? -8.910  -11.713 -15.512  1.00 87.06 117 A 1 
ATOM 940   N N   . LEU A 1 118 ? -6.780  -9.357  -15.854  1.00 85.80 118 A 1 
ATOM 941   C CA  . LEU A 1 118 ? -5.578  -8.623  -15.469  1.00 85.71 118 A 1 
ATOM 942   C C   . LEU A 1 118 ? -5.841  -7.110  -15.368  1.00 86.02 118 A 1 
ATOM 943   O O   . LEU A 1 118 ? -5.401  -6.480  -14.416  1.00 85.96 118 A 1 
ATOM 944   C CB  . LEU A 1 118 ? -4.452  -8.927  -16.474  1.00 85.10 118 A 1 
ATOM 945   C CG  . LEU A 1 118 ? -3.058  -8.873  -15.830  1.00 79.60 118 A 1 
ATOM 946   C CD1 . LEU A 1 118 ? -2.767  -10.155 -15.058  1.00 71.43 118 A 1 
ATOM 947   C CD2 . LEU A 1 118 ? -1.996  -8.734  -16.906  1.00 71.61 118 A 1 
ATOM 948   N N   . GLN A 1 119 ? -6.598  -6.541  -16.297  1.00 85.41 119 A 1 
ATOM 949   C CA  . GLN A 1 119 ? -7.014  -5.133  -16.250  1.00 85.05 119 A 1 
ATOM 950   C C   . GLN A 1 119 ? -7.841  -4.832  -14.998  1.00 85.97 119 A 1 
ATOM 951   O O   . GLN A 1 119 ? -7.628  -3.799  -14.366  1.00 86.08 119 A 1 
ATOM 952   C CB  . GLN A 1 119 ? -7.826  -4.767  -17.502  1.00 84.04 119 A 1 
ATOM 953   C CG  . GLN A 1 119 ? -6.951  -4.487  -18.727  1.00 79.19 119 A 1 
ATOM 954   C CD  . GLN A 1 119 ? -7.769  -4.116  -19.971  1.00 75.73 119 A 1 
ATOM 955   O OE1 . GLN A 1 119 ? -8.912  -4.515  -20.140  1.00 70.66 119 A 1 
ATOM 956   N NE2 . GLN A 1 119 ? -7.213  -3.344  -20.881  1.00 65.98 119 A 1 
ATOM 957   N N   . HIS A 1 120 ? -8.747  -5.727  -14.613  1.00 86.69 120 A 1 
ATOM 958   C CA  . HIS A 1 120 ? -9.501  -5.585  -13.378  1.00 87.26 120 A 1 
ATOM 959   C C   . HIS A 1 120 ? -8.602  -5.630  -12.142  1.00 87.63 120 A 1 
ATOM 960   O O   . HIS A 1 120 ? -8.729  -4.774  -11.275  1.00 86.77 120 A 1 
ATOM 961   C CB  . HIS A 1 120 ? -10.595 -6.656  -13.293  1.00 86.43 120 A 1 
ATOM 962   C CG  . HIS A 1 120 ? -11.861 -6.233  -13.975  1.00 81.06 120 A 1 
ATOM 963   N ND1 . HIS A 1 120 ? -12.719 -5.245  -13.523  1.00 68.45 120 A 1 
ATOM 964   C CD2 . HIS A 1 120 ? -12.388 -6.711  -15.149  1.00 69.10 120 A 1 
ATOM 965   C CE1 . HIS A 1 120 ? -13.743 -5.154  -14.395  1.00 65.98 120 A 1 
ATOM 966   N NE2 . HIS A 1 120 ? -13.574 -6.025  -15.394  1.00 67.18 120 A 1 
ATOM 967   N N   . LYS A 1 121 ? -7.647  -6.559  -12.087  1.00 84.22 121 A 1 
ATOM 968   C CA  . LYS A 1 121 ? -6.664  -6.622  -10.998  1.00 83.96 121 A 1 
ATOM 969   C C   . LYS A 1 121 ? -5.816  -5.356  -10.910  1.00 84.85 121 A 1 
ATOM 970   O O   . LYS A 1 121 ? -5.654  -4.812  -9.828   1.00 85.00 121 A 1 
ATOM 971   C CB  . LYS A 1 121 ? -5.759  -7.842  -11.169  1.00 83.00 121 A 1 
ATOM 972   C CG  . LYS A 1 121 ? -6.437  -9.148  -10.737  1.00 78.09 121 A 1 
ATOM 973   C CD  . LYS A 1 121 ? -5.414  -10.285 -10.807  1.00 73.50 121 A 1 
ATOM 974   C CE  . LYS A 1 121 ? -5.871  -11.495 -9.984   1.00 65.58 121 A 1 
ATOM 975   N NZ  . LYS A 1 121 ? -4.761  -11.988 -9.142   1.00 59.18 121 A 1 
ATOM 976   N N   . VAL A 1 122 ? -5.319  -4.867  -12.032  1.00 85.60 122 A 1 
ATOM 977   C CA  . VAL A 1 122 ? -4.519  -3.636  -12.080  1.00 85.42 122 A 1 
ATOM 978   C C   . VAL A 1 122 ? -5.335  -2.428  -11.619  1.00 85.42 122 A 1 
ATOM 979   O O   . VAL A 1 122 ? -4.831  -1.634  -10.849  1.00 85.32 122 A 1 
ATOM 980   C CB  . VAL A 1 122 ? -3.910  -3.418  -13.471  1.00 84.96 122 A 1 
ATOM 981   C CG1 . VAL A 1 122 ? -3.258  -2.043  -13.632  1.00 81.04 122 A 1 
ATOM 982   C CG2 . VAL A 1 122 ? -2.827  -4.462  -13.745  1.00 80.01 122 A 1 
ATOM 983   N N   . ARG A 1 123 ? -6.599  -2.314  -12.011  1.00 86.10 123 A 1 
ATOM 984   C CA  . ARG A 1 123 ? -7.484  -1.253  -11.502  1.00 85.86 123 A 1 
ATOM 985   C C   . ARG A 1 123 ? -7.701  -1.352  -9.996   1.00 85.90 123 A 1 
ATOM 986   O O   . ARG A 1 123 ? -7.637  -0.329  -9.327   1.00 85.32 123 A 1 
ATOM 987   C CB  . ARG A 1 123 ? -8.844  -1.278  -12.210  1.00 85.79 123 A 1 
ATOM 988   C CG  . ARG A 1 123 ? -8.812  -0.505  -13.528  1.00 76.10 123 A 1 
ATOM 989   C CD  . ARG A 1 123 ? -10.226 -0.472  -14.101  1.00 72.97 123 A 1 
ATOM 990   N NE  . ARG A 1 123 ? -10.290 0.338   -15.332  1.00 63.61 123 A 1 
ATOM 991   C CZ  . ARG A 1 123 ? -11.313 0.405   -16.167  1.00 55.66 123 A 1 
ATOM 992   N NH1 . ARG A 1 123 ? -12.418 -0.265  -15.951  1.00 50.88 123 A 1 
ATOM 993   N NH2 . ARG A 1 123 ? -11.254 1.144   -17.246  1.00 49.52 123 A 1 
ATOM 994   N N   . ALA A 1 124 ? -7.923  -2.548  -9.479   1.00 86.42 124 A 1 
ATOM 995   C CA  . ALA A 1 124 ? -8.078  -2.748  -8.040   1.00 86.58 124 A 1 
ATOM 996   C C   . ALA A 1 124 ? -6.798  -2.363  -7.280   1.00 86.70 124 A 1 
ATOM 997   O O   . ALA A 1 124 ? -6.869  -1.709  -6.244   1.00 85.40 124 A 1 
ATOM 998   C CB  . ALA A 1 124 ? -8.483  -4.202  -7.781   1.00 85.84 124 A 1 
ATOM 999   N N   . LEU A 1 125 ? -5.634  -2.701  -7.824   1.00 84.66 125 A 1 
ATOM 1000  C CA  . LEU A 1 125 ? -4.349  -2.290  -7.277   1.00 83.39 125 A 1 
ATOM 1001  C C   . LEU A 1 125 ? -4.160  -0.771  -7.332   1.00 82.91 125 A 1 
ATOM 1002  O O   . LEU A 1 125 ? -3.754  -0.189  -6.342   1.00 82.62 125 A 1 
ATOM 1003  C CB  . LEU A 1 125 ? -3.214  -2.992  -8.036   1.00 83.09 125 A 1 
ATOM 1004  C CG  . LEU A 1 125 ? -3.037  -4.478  -7.685   1.00 79.44 125 A 1 
ATOM 1005  C CD1 . LEU A 1 125 ? -2.110  -5.137  -8.704   1.00 71.99 125 A 1 
ATOM 1006  C CD2 . LEU A 1 125 ? -2.420  -4.661  -6.304   1.00 72.69 125 A 1 
ATOM 1007  N N   . GLU A 1 126 ? -4.487  -0.132  -8.445   1.00 83.77 126 A 1 
ATOM 1008  C CA  . GLU A 1 126 ? -4.439  1.332   -8.585   1.00 82.72 126 A 1 
ATOM 1009  C C   . GLU A 1 126 ? -5.320  2.016   -7.527   1.00 82.44 126 A 1 
ATOM 1010  O O   . GLU A 1 126 ? -4.895  2.970   -6.895   1.00 81.91 126 A 1 
ATOM 1011  C CB  . GLU A 1 126 ? -4.897  1.779   -9.992   1.00 81.65 126 A 1 
ATOM 1012  C CG  . GLU A 1 126 ? -3.837  1.629   -11.088  1.00 75.39 126 A 1 
ATOM 1013  C CD  . GLU A 1 126 ? -4.311  2.040   -12.503  1.00 71.08 126 A 1 
ATOM 1014  O OE1 . GLU A 1 126 ? -3.474  2.447   -13.334  1.00 64.82 126 A 1 
ATOM 1015  O OE2 . GLU A 1 126 ? -5.510  1.937   -12.855  1.00 65.87 126 A 1 
ATOM 1016  N N   . GLU A 1 127 ? -6.512  1.506   -7.306   1.00 83.82 127 A 1 
ATOM 1017  C CA  . GLU A 1 127 ? -7.446  2.052   -6.325   1.00 83.10 127 A 1 
ATOM 1018  C C   . GLU A 1 127 ? -6.944  1.860   -4.890   1.00 82.37 127 A 1 
ATOM 1019  O O   . GLU A 1 127 ? -6.923  2.810   -4.106   1.00 80.79 127 A 1 
ATOM 1020  C CB  . GLU A 1 127 ? -8.824  1.412   -6.560   1.00 82.52 127 A 1 
ATOM 1021  C CG  . GLU A 1 127 ? -9.939  2.118   -5.778   1.00 74.90 127 A 1 
ATOM 1022  C CD  . GLU A 1 127 ? -11.338 1.569   -6.094   1.00 69.47 127 A 1 
ATOM 1023  O OE1 . GLU A 1 127 ? -12.313 2.236   -5.699   1.00 61.70 127 A 1 
ATOM 1024  O OE2 . GLU A 1 127 ? -11.437 0.493   -6.730   1.00 63.35 127 A 1 
ATOM 1025  N N   . GLN A 1 128 ? -6.463  0.676   -4.549   1.00 79.77 128 A 1 
ATOM 1026  C CA  . GLN A 1 128 ? -5.891  0.398   -3.233   1.00 78.24 128 A 1 
ATOM 1027  C C   . GLN A 1 128 ? -4.640  1.245   -2.958   1.00 78.88 128 A 1 
ATOM 1028  O O   . GLN A 1 128 ? -4.488  1.793   -1.870   1.00 78.16 128 A 1 
ATOM 1029  C CB  . GLN A 1 128 ? -5.541  -1.089  -3.117   1.00 77.05 128 A 1 
ATOM 1030  C CG  . GLN A 1 128 ? -6.775  -1.980  -2.914   1.00 72.21 128 A 1 
ATOM 1031  C CD  . GLN A 1 128 ? -6.412  -3.461  -2.795   1.00 68.11 128 A 1 
ATOM 1032  O OE1 . GLN A 1 128 ? -5.309  -3.898  -3.061   1.00 63.26 128 A 1 
ATOM 1033  N NE2 . GLN A 1 128 ? -7.347  -4.293  -2.378   1.00 59.61 128 A 1 
ATOM 1034  N N   . LEU A 1 129 ? -3.763  1.375   -3.944   1.00 78.16 129 A 1 
ATOM 1035  C CA  . LEU A 1 129 ? -2.553  2.175   -3.821   1.00 77.20 129 A 1 
ATOM 1036  C C   . LEU A 1 129 ? -2.879  3.664   -3.678   1.00 76.19 129 A 1 
ATOM 1037  O O   . LEU A 1 129 ? -2.312  4.344   -2.835   1.00 74.58 129 A 1 
ATOM 1038  C CB  . LEU A 1 129 ? -1.657  1.925   -5.041   1.00 77.12 129 A 1 
ATOM 1039  C CG  . LEU A 1 129 ? -0.182  2.257   -4.747   1.00 72.79 129 A 1 
ATOM 1040  C CD1 . LEU A 1 129 ? 0.528   1.039   -4.152   1.00 66.15 129 A 1 
ATOM 1041  C CD2 . LEU A 1 129 ? 0.542   2.622   -6.031   1.00 67.00 129 A 1 
ATOM 1042  N N   . THR A 1 130 ? -3.844  4.140   -4.439   1.00 78.62 130 A 1 
ATOM 1043  C CA  . THR A 1 130 ? -4.327  5.517   -4.335   1.00 77.09 130 A 1 
ATOM 1044  C C   . THR A 1 130 ? -4.913  5.779   -2.951   1.00 75.93 130 A 1 
ATOM 1045  O O   . THR A 1 130 ? -4.595  6.793   -2.341   1.00 74.11 130 A 1 
ATOM 1046  C CB  . THR A 1 130 ? -5.366  5.823   -5.422   1.00 76.41 130 A 1 
ATOM 1047  O OG1 . THR A 1 130 ? -4.810  5.590   -6.695   1.00 69.73 130 A 1 
ATOM 1048  C CG2 . THR A 1 130 ? -5.804  7.287   -5.409   1.00 66.96 130 A 1 
ATOM 1049  N N   . ASN A 1 131 ? -5.690  4.851   -2.408   1.00 76.44 131 A 1 
ATOM 1050  C CA  . ASN A 1 131 ? -6.207  4.951   -1.049   1.00 74.78 131 A 1 
ATOM 1051  C C   . ASN A 1 131 ? -5.095  4.957   0.003    1.00 73.02 131 A 1 
ATOM 1052  O O   . ASN A 1 131 ? -5.157  5.744   0.942    1.00 71.38 131 A 1 
ATOM 1053  C CB  . ASN A 1 131 ? -7.212  3.820   -0.806   1.00 74.41 131 A 1 
ATOM 1054  C CG  . ASN A 1 131 ? -8.547  4.058   -1.510   1.00 71.28 131 A 1 
ATOM 1055  O OD1 . ASN A 1 131 ? -8.951  5.170   -1.769   1.00 65.40 131 A 1 
ATOM 1056  N ND2 . ASN A 1 131 ? -9.281  3.004   -1.790   1.00 65.47 131 A 1 
ATOM 1057  N N   . LEU A 1 132 ? -4.051  4.141   -0.166   1.00 73.80 132 A 1 
ATOM 1058  C CA  . LEU A 1 132 ? -2.885  4.148   0.720    1.00 71.55 132 A 1 
ATOM 1059  C C   . LEU A 1 132 ? -2.093  5.462   0.650    1.00 69.43 132 A 1 
ATOM 1060  O O   . LEU A 1 132 ? -1.601  5.929   1.669    1.00 66.97 132 A 1 
ATOM 1061  C CB  . LEU A 1 132 ? -1.964  2.968   0.378    1.00 70.42 132 A 1 
ATOM 1062  C CG  . LEU A 1 132 ? -2.327  1.672   1.117    1.00 66.69 132 A 1 
ATOM 1063  C CD1 . LEU A 1 132 ? -1.666  0.485   0.423    1.00 61.77 132 A 1 
ATOM 1064  C CD2 . LEU A 1 132 ? -1.831  1.712   2.563    1.00 61.56 132 A 1 
ATOM 1065  N N   . ILE A 1 133 ? -1.978  6.059   -0.529   1.00 69.87 133 A 1 
ATOM 1066  C CA  . ILE A 1 133 ? -1.275  7.331   -0.730   1.00 67.16 133 A 1 
ATOM 1067  C C   . ILE A 1 133 ? -2.095  8.505   -0.177   1.00 64.19 133 A 1 
ATOM 1068  O O   . ILE A 1 133 ? -1.538  9.384   0.472    1.00 61.12 133 A 1 
ATOM 1069  C CB  . ILE A 1 133 ? -0.923  7.527   -2.223   1.00 66.73 133 A 1 
ATOM 1070  C CG1 . ILE A 1 133 ? 0.137   6.497   -2.666   1.00 64.53 133 A 1 
ATOM 1071  C CG2 . ILE A 1 133 ? -0.407  8.949   -2.494   1.00 63.37 133 A 1 
ATOM 1072  C CD1 . ILE A 1 133 ? 0.284   6.385   -4.191   1.00 59.59 133 A 1 
ATOM 1073  N N   . LEU A 1 134 ? -3.396  8.522   -0.423   1.00 66.83 134 A 1 
ATOM 1074  C CA  . LEU A 1 134 ? -4.283  9.597   0.033    1.00 63.57 134 A 1 
ATOM 1075  C C   . LEU A 1 134 ? -4.576  9.521   1.535    1.00 60.52 134 A 1 
ATOM 1076  O O   . LEU A 1 134 ? -4.718  10.553  2.185    1.00 56.10 134 A 1 
ATOM 1077  C CB  . LEU A 1 134 ? -5.608  9.538   -0.744   1.00 61.51 134 A 1 
ATOM 1078  C CG  . LEU A 1 134 ? -5.510  9.954   -2.225   1.00 57.30 134 A 1 
ATOM 1079  C CD1 . LEU A 1 134 ? -6.873  9.761   -2.884   1.00 53.69 134 A 1 
ATOM 1080  C CD2 . LEU A 1 134 ? -5.104  11.417  -2.397   1.00 53.44 134 A 1 
ATOM 1081  N N   . SER A 1 135 ? -4.667  8.315   2.067    1.00 60.32 135 A 1 
ATOM 1082  C CA  . SER A 1 135 ? -4.801  8.028   3.491    1.00 57.78 135 A 1 
ATOM 1083  C C   . SER A 1 135 ? -3.570  7.254   3.964    1.00 55.89 135 A 1 
ATOM 1084  O O   . SER A 1 135 ? -3.693  6.081   4.308    1.00 51.83 135 A 1 
ATOM 1085  C CB  . SER A 1 135 ? -6.101  7.264   3.774    1.00 53.05 135 A 1 
ATOM 1086  O OG  . SER A 1 135 ? -7.221  8.009   3.348    1.00 48.33 135 A 1 
ATOM 1087  N N   . PRO A 1 136 ? -2.365  7.871   3.957    1.00 49.97 136 A 1 
ATOM 1088  C CA  . PRO A 1 136 ? -1.182  7.216   4.476    1.00 48.18 136 A 1 
ATOM 1089  C C   . PRO A 1 136 ? -1.450  6.800   5.920    1.00 47.47 136 A 1 
ATOM 1090  O O   . PRO A 1 136 ? -2.224  7.449   6.624    1.00 45.42 136 A 1 
ATOM 1091  C CB  . PRO A 1 136 ? -0.042  8.242   4.352    1.00 44.69 136 A 1 
ATOM 1092  C CG  . PRO A 1 136 ? -0.758  9.592   4.347    1.00 44.15 136 A 1 
ATOM 1093  C CD  . PRO A 1 136 ? -2.080  9.269   3.662    1.00 46.62 136 A 1 
ATOM 1094  N N   . ALA A 1 137 ? -0.812  5.713   6.372    1.00 49.59 137 A 1 
ATOM 1095  C CA  . ALA A 1 137 ? -0.989  5.230   7.740    1.00 48.43 137 A 1 
ATOM 1096  C C   . ALA A 1 137 ? -0.766  6.334   8.794    1.00 48.39 137 A 1 
ATOM 1097  O O   . ALA A 1 137 ? -1.388  6.320   9.856    1.00 45.66 137 A 1 
ATOM 1098  C CB  . ALA A 1 137 ? -0.031  4.050   7.960    1.00 44.52 137 A 1 
ATOM 1099  N N   . GLY A 1 138 ? 0.043   7.356   8.463    1.00 43.86 138 A 1 
ATOM 1100  C CA  . GLY A 1 138 ? 0.208   8.570   9.250    1.00 43.62 138 A 1 
ATOM 1101  C C   . GLY A 1 138 ? -0.987  9.535   9.284    1.00 44.88 138 A 1 
ATOM 1102  O O   . GLY A 1 138 ? -0.951  10.494  10.041   1.00 42.48 138 A 1 
ATOM 1103  N N   . ALA A 1 139 ? -2.045  9.309   8.492    1.00 44.34 139 A 1 
ATOM 1104  C CA  . ALA A 1 139 ? -3.295  10.054  8.646    1.00 44.39 139 A 1 
ATOM 1105  C C   . ALA A 1 139 ? -4.273  9.378   9.623    1.00 46.41 139 A 1 
ATOM 1106  O O   . ALA A 1 139 ? -5.269  9.984   10.024   1.00 44.35 139 A 1 
ATOM 1107  C CB  . ALA A 1 139 ? -3.932  10.274  7.271    1.00 40.40 139 A 1 
ATOM 1108  N N   . GLN A 1 140 ? -4.009  8.132   10.021   1.00 48.65 140 A 1 
ATOM 1109  C CA  . GLN A 1 140 ? -4.692  7.484   11.126   1.00 50.34 140 A 1 
ATOM 1110  C C   . GLN A 1 140 ? -3.826  7.627   12.383   1.00 53.32 140 A 1 
ATOM 1111  O O   . GLN A 1 140 ? -2.639  7.319   12.355   1.00 51.39 140 A 1 
ATOM 1112  C CB  . GLN A 1 140 ? -5.001  6.023   10.801   1.00 46.25 140 A 1 
ATOM 1113  C CG  . GLN A 1 140 ? -6.088  5.896   9.718    1.00 41.20 140 A 1 
ATOM 1114  C CD  . GLN A 1 140 ? -6.569  4.469   9.487    1.00 36.79 140 A 1 
ATOM 1115  O OE1 . GLN A 1 140 ? -6.079  3.496   10.028   1.00 35.00 140 A 1 
ATOM 1116  N NE2 . GLN A 1 140 ? -7.585  4.291   8.660    1.00 32.54 140 A 1 
ATOM 1117  N N   . GLU A 1 141 ? -4.440  8.075   13.483   1.00 51.07 141 A 1 
ATOM 1118  C CA  . GLU A 1 141 ? -3.798  8.053   14.797   1.00 52.83 141 A 1 
ATOM 1119  C C   . GLU A 1 141 ? -3.276  6.640   15.075   1.00 55.75 141 A 1 
ATOM 1120  O O   . GLU A 1 141 ? -4.034  5.667   15.113   1.00 54.16 141 A 1 
ATOM 1121  C CB  . GLU A 1 141 ? -4.787  8.440   15.907   1.00 49.70 141 A 1 
ATOM 1122  C CG  . GLU A 1 141 ? -4.835  9.943   16.198   1.00 45.08 141 A 1 
ATOM 1123  C CD  . GLU A 1 141 ? -5.755  10.281  17.371   1.00 41.29 141 A 1 
ATOM 1124  O OE1 . GLU A 1 141 ? -5.390  11.168  18.172   1.00 39.14 141 A 1 
ATOM 1125  O OE2 . GLU A 1 141 ? -6.829  9.653   17.490   1.00 40.17 141 A 1 
ATOM 1126  N N   . HIS A 1 142 ? -1.977  6.536   15.279   1.00 60.81 142 A 1 
ATOM 1127  C CA  . HIS A 1 142 ? -1.385  5.285   15.712   1.00 62.21 142 A 1 
ATOM 1128  C C   . HIS A 1 142 ? -1.907  4.955   17.119   1.00 65.53 142 A 1 
ATOM 1129  O O   . HIS A 1 142 ? -1.851  5.827   17.987   1.00 64.96 142 A 1 
ATOM 1130  C CB  . HIS A 1 142 ? 0.141   5.423   15.670   1.00 57.97 142 A 1 
ATOM 1131  C CG  . HIS A 1 142 ? 0.807   4.085   15.748   1.00 53.48 142 A 1 
ATOM 1132  N ND1 . HIS A 1 142 ? 0.943   3.293   16.866   1.00 48.43 142 A 1 
ATOM 1133  C CD2 . HIS A 1 142 ? 1.353   3.402   14.693   1.00 46.70 142 A 1 
ATOM 1134  C CE1 . HIS A 1 142 ? 1.562   2.164   16.499   1.00 44.06 142 A 1 
ATOM 1135  N NE2 . HIS A 1 142 ? 1.822   2.187   15.188   1.00 44.72 142 A 1 
ATOM 1136  N N   . PRO A 1 143 ? -2.395  3.740   17.386   1.00 58.67 143 A 1 
ATOM 1137  C CA  . PRO A 1 143 ? -2.939  3.397   18.704   1.00 58.29 143 A 1 
ATOM 1138  C C   . PRO A 1 143 ? -1.966  3.690   19.853   1.00 61.11 143 A 1 
ATOM 1139  O O   . PRO A 1 143 ? -2.352  4.218   20.886   1.00 60.29 143 A 1 
ATOM 1140  C CB  . PRO A 1 143 ? -3.281  1.905   18.619   1.00 55.06 143 A 1 
ATOM 1141  C CG  . PRO A 1 143 ? -3.547  1.681   17.140   1.00 54.03 143 A 1 
ATOM 1142  C CD  . PRO A 1 143 ? -2.571  2.638   16.457   1.00 57.48 143 A 1 
ATOM 1143  N N   . GLU A 1 144 ? -0.678  3.434   19.637   1.00 61.81 144 A 1 
ATOM 1144  C CA  . GLU A 1 144 ? 0.373   3.737   20.605   1.00 63.10 144 A 1 
ATOM 1145  C C   . GLU A 1 144 ? 0.521   5.239   20.861   1.00 65.91 144 A 1 
ATOM 1146  O O   . GLU A 1 144 ? 0.699   5.643   22.003   1.00 65.71 144 A 1 
ATOM 1147  C CB  . GLU A 1 144 ? 1.724   3.208   20.113   1.00 59.89 144 A 1 
ATOM 1148  C CG  . GLU A 1 144 ? 1.727   1.700   19.856   1.00 54.41 144 A 1 
ATOM 1149  C CD  . GLU A 1 144 ? 3.151   1.180   19.759   1.00 50.07 144 A 1 
ATOM 1150  O OE1 . GLU A 1 144 ? 3.415   0.159   20.429   1.00 46.18 144 A 1 
ATOM 1151  O OE2 . GLU A 1 144 ? 3.992   1.834   19.120   1.00 48.43 144 A 1 
ATOM 1152  N N   . VAL A 1 145 ? 0.420   6.062   19.819   1.00 69.50 145 A 1 
ATOM 1153  C CA  . VAL A 1 145 ? 0.480   7.522   19.944   1.00 71.86 145 A 1 
ATOM 1154  C C   . VAL A 1 145 ? -0.740  8.028   20.704   1.00 73.37 145 A 1 
ATOM 1155  O O   . VAL A 1 145 ? -0.599  8.894   21.561   1.00 73.29 145 A 1 
ATOM 1156  C CB  . VAL A 1 145 ? 0.604   8.212   18.569   1.00 70.10 145 A 1 
ATOM 1157  C CG1 . VAL A 1 145 ? 0.614   9.735   18.689   1.00 66.07 145 A 1 
ATOM 1158  C CG2 . VAL A 1 145 ? 1.898   7.797   17.860   1.00 66.02 145 A 1 
ATOM 1159  N N   . THR A 1 146 ? -1.914  7.451   20.463   1.00 68.14 146 A 1 
ATOM 1160  C CA  . THR A 1 146 ? -3.140  7.811   21.186   1.00 67.36 146 A 1 
ATOM 1161  C C   . THR A 1 146 ? -3.016  7.512   22.680   1.00 68.46 146 A 1 
ATOM 1162  O O   . THR A 1 146 ? -3.345  8.364   23.505   1.00 67.82 146 A 1 
ATOM 1163  C CB  . THR A 1 146 ? -4.364  7.103   20.593   1.00 64.83 146 A 1 
ATOM 1164  O OG1 . THR A 1 146 ? -4.455  7.319   19.213   1.00 59.78 146 A 1 
ATOM 1165  C CG2 . THR A 1 146 ? -5.668  7.614   21.210   1.00 57.38 146 A 1 
ATOM 1166  N N   . SER A 1 147 ? -2.525  6.333   23.047   1.00 67.80 147 A 1 
ATOM 1167  C CA  . SER A 1 147 ? -2.271  5.994   24.456   1.00 67.09 147 A 1 
ATOM 1168  C C   . SER A 1 147 ? -1.196  6.876   25.071   1.00 68.91 147 A 1 
ATOM 1169  O O   . SER A 1 147 ? -1.369  7.370   26.183   1.00 69.73 147 A 1 
ATOM 1170  C CB  . SER A 1 147 ? -1.855  4.532   24.603   1.00 64.65 147 A 1 
ATOM 1171  O OG  . SER A 1 147 ? -2.998  3.750   24.858   1.00 58.42 147 A 1 
ATOM 1172  N N   . LEU A 1 148 ? -0.116  7.124   24.340   1.00 69.89 148 A 1 
ATOM 1173  C CA  . LEU A 1 148 ? 0.982   7.964   24.814   1.00 71.64 148 A 1 
ATOM 1174  C C   . LEU A 1 148 ? 0.523   9.409   25.049   1.00 73.26 148 A 1 
ATOM 1175  O O   . LEU A 1 148 ? 0.848   9.982   26.083   1.00 74.31 148 A 1 
ATOM 1176  C CB  . LEU A 1 148 ? 2.139   7.872   23.813   1.00 71.47 148 A 1 
ATOM 1177  C CG  . LEU A 1 148 ? 3.439   8.530   24.300   1.00 69.68 148 A 1 
ATOM 1178  C CD1 . LEU A 1 148 ? 4.004   7.838   25.543   1.00 63.96 148 A 1 
ATOM 1179  C CD2 . LEU A 1 148 ? 4.491   8.414   23.186   1.00 64.27 148 A 1 
ATOM 1180  N N   . LYS A 1 149 ? -0.287  9.970   24.151   1.00 73.12 149 A 1 
ATOM 1181  C CA  . LYS A 1 149 ? -0.916  11.286  24.350   1.00 72.07 149 A 1 
ATOM 1182  C C   . LYS A 1 149 ? -1.751  11.324  25.631   1.00 72.67 149 A 1 
ATOM 1183  O O   . LYS A 1 149 ? -1.553  12.215  26.449   1.00 74.19 149 A 1 
ATOM 1184  C CB  . LYS A 1 149 ? -1.806  11.652  23.150   1.00 70.25 149 A 1 
ATOM 1185  C CG  . LYS A 1 149 ? -1.012  12.168  21.950   1.00 65.66 149 A 1 
ATOM 1186  C CD  . LYS A 1 149 ? -1.997  12.541  20.830   1.00 63.15 149 A 1 
ATOM 1187  C CE  . LYS A 1 149 ? -1.280  13.204  19.655   1.00 57.48 149 A 1 
ATOM 1188  N NZ  . LYS A 1 149 ? -2.265  13.640  18.643   1.00 52.44 149 A 1 
ATOM 1189  N N   . SER A 1 150 ? -2.621  10.334  25.814   1.00 73.13 150 A 1 
ATOM 1190  C CA  . SER A 1 150 ? -3.450  10.259  27.025   1.00 71.90 150 A 1 
ATOM 1191  C C   . SER A 1 150 ? -2.612  10.178  28.300   1.00 72.81 150 A 1 
ATOM 1192  O O   . SER A 1 150 ? -2.969  10.789  29.303   1.00 72.03 150 A 1 
ATOM 1193  C CB  . SER A 1 150 ? -4.375  9.040   26.931   1.00 69.68 150 A 1 
ATOM 1194  O OG  . SER A 1 150 ? -5.230  8.948   28.054   1.00 63.05 150 A 1 
ATOM 1195  N N   . PHE A 1 151 ? -1.491  9.451   28.259   1.00 74.59 151 A 1 
ATOM 1196  C CA  . PHE A 1 151 ? -0.599  9.323   29.409   1.00 74.23 151 A 1 
ATOM 1197  C C   . PHE A 1 151 ? 0.171   10.622  29.688   1.00 76.31 151 A 1 
ATOM 1198  O O   . PHE A 1 151 ? 0.249   11.064  30.830   1.00 76.25 151 A 1 
ATOM 1199  C CB  . PHE A 1 151 ? 0.349   8.151   29.150   1.00 72.32 151 A 1 
ATOM 1200  C CG  . PHE A 1 151 ? 1.134   7.781   30.381   1.00 72.17 151 A 1 
ATOM 1201  C CD1 . PHE A 1 151 ? 2.485   8.146   30.500   1.00 64.58 151 A 1 
ATOM 1202  C CD2 . PHE A 1 151 ? 0.502   7.099   31.441   1.00 63.94 151 A 1 
ATOM 1203  C CE1 . PHE A 1 151 ? 3.197   7.837   31.663   1.00 61.25 151 A 1 
ATOM 1204  C CE2 . PHE A 1 151 ? 1.207   6.790   32.604   1.00 61.25 151 A 1 
ATOM 1205  C CZ  . PHE A 1 151 ? 2.557   7.164   32.719   1.00 64.80 151 A 1 
ATOM 1206  N N   . VAL A 1 152 ? 0.666   11.285  28.638   1.00 77.59 152 A 1 
ATOM 1207  C CA  . VAL A 1 152 ? 1.354   12.578  28.756   1.00 78.71 152 A 1 
ATOM 1208  C C   . VAL A 1 152 ? 0.411   13.672  29.283   1.00 78.35 152 A 1 
ATOM 1209  O O   . VAL A 1 152 ? 0.831   14.486  30.098   1.00 77.97 152 A 1 
ATOM 1210  C CB  . VAL A 1 152 ? 1.974   12.964  27.399   1.00 79.08 152 A 1 
ATOM 1211  C CG1 . VAL A 1 152 ? 2.487   14.400  27.357   1.00 75.27 152 A 1 
ATOM 1212  C CG2 . VAL A 1 152 ? 3.162   12.052  27.079   1.00 75.03 152 A 1 
ATOM 1213  N N   . GLU A 1 153 ? -0.858  13.661  28.885   1.00 78.40 153 A 1 
ATOM 1214  C CA  . GLU A 1 153 ? -1.879  14.560  29.450   1.00 77.28 153 A 1 
ATOM 1215  C C   . GLU A 1 153 ? -2.071  14.327  30.954   1.00 77.47 153 A 1 
ATOM 1216  O O   . GLU A 1 153 ? -2.190  15.274  31.731   1.00 76.13 153 A 1 
ATOM 1217  C CB  . GLU A 1 153 ? -3.219  14.359  28.729   1.00 75.26 153 A 1 
ATOM 1218  C CG  . GLU A 1 153 ? -3.243  14.927  27.309   1.00 70.47 153 A 1 
ATOM 1219  C CD  . GLU A 1 153 ? -4.496  14.519  26.513   1.00 66.54 153 A 1 
ATOM 1220  O OE1 . GLU A 1 153 ? -4.549  14.851  25.318   1.00 60.18 153 A 1 
ATOM 1221  O OE2 . GLU A 1 153 ? -5.420  13.881  27.062   1.00 61.42 153 A 1 
ATOM 1222  N N   . GLN A 1 154 ? -2.077  13.064  31.388   1.00 78.05 154 A 1 
ATOM 1223  C CA  . GLN A 1 154 ? -2.168  12.719  32.801   1.00 76.01 154 A 1 
ATOM 1224  C C   . GLN A 1 154 ? -0.924  13.154  33.587   1.00 78.14 154 A 1 
ATOM 1225  O O   . GLN A 1 154 ? -1.034  13.656  34.710   1.00 77.20 154 A 1 
ATOM 1226  C CB  . GLN A 1 154 ? -2.408  11.207  32.911   1.00 73.71 154 A 1 
ATOM 1227  C CG  . GLN A 1 154 ? -2.662  10.746  34.355   1.00 65.99 154 A 1 
ATOM 1228  C CD  . GLN A 1 154 ? -2.770  9.226   34.451   1.00 59.82 154 A 1 
ATOM 1229  O OE1 . GLN A 1 154 ? -2.712  8.499   33.475   1.00 54.53 154 A 1 
ATOM 1230  N NE2 . GLN A 1 154 ? -2.922  8.699   35.639   1.00 50.56 154 A 1 
ATOM 1231  N N   . GLN A 1 155 ? 0.264   13.008  32.989   1.00 77.48 155 A 1 
ATOM 1232  C CA  . GLN A 1 155 ? 1.507   13.537  33.563   1.00 78.30 155 A 1 
ATOM 1233  C C   . GLN A 1 155 ? 1.450   15.061  33.697   1.00 79.14 155 A 1 
ATOM 1234  O O   . GLN A 1 155 ? 1.802   15.587  34.750   1.00 79.20 155 A 1 
ATOM 1235  C CB  . GLN A 1 155 ? 2.708   13.136  32.709   1.00 78.54 155 A 1 
ATOM 1236  C CG  . GLN A 1 155 ? 3.075   11.657  32.851   1.00 76.66 155 A 1 
ATOM 1237  C CD  . GLN A 1 155 ? 4.394   11.332  32.150   1.00 74.85 155 A 1 
ATOM 1238  O OE1 . GLN A 1 155 ? 4.825   11.996  31.227   1.00 68.01 155 A 1 
ATOM 1239  N NE2 . GLN A 1 155 ? 5.094   10.313  32.589   1.00 65.61 155 A 1 
ATOM 1240  N N   . ASP A 1 156 ? 0.960   15.773  32.685   1.00 79.89 156 A 1 
ATOM 1241  C CA  . ASP A 1 156 ? 0.819   17.228  32.726   1.00 78.22 156 A 1 
ATOM 1242  C C   . ASP A 1 156 ? -0.095  17.689  33.864   1.00 78.98 156 A 1 
ATOM 1243  O O   . ASP A 1 156 ? 0.246   18.609  34.617   1.00 77.95 156 A 1 
ATOM 1244  C CB  . ASP A 1 156 ? 0.293   17.731  31.374   1.00 76.29 156 A 1 
ATOM 1245  C CG  . ASP A 1 156 ? 0.252   19.256  31.339   1.00 72.84 156 A 1 
ATOM 1246  O OD1 . ASP A 1 156 ? 1.339   19.874  31.416   1.00 65.99 156 A 1 
ATOM 1247  O OD2 . ASP A 1 156 ? -0.866  19.817  31.232   1.00 65.28 156 A 1 
ATOM 1248  N N   . ASN A 1 157 ? -1.216  17.006  34.066   1.00 79.41 157 A 1 
ATOM 1249  C CA  . ASN A 1 157 ? -2.092  17.269  35.208   1.00 79.06 157 A 1 
ATOM 1250  C C   . ASN A 1 157 ? -1.372  17.041  36.542   1.00 80.05 157 A 1 
ATOM 1251  O O   . ASN A 1 157 ? -1.473  17.874  37.448   1.00 79.39 157 A 1 
ATOM 1252  C CB  . ASN A 1 157 ? -3.364  16.411  35.080   1.00 77.70 157 A 1 
ATOM 1253  C CG  . ASN A 1 157 ? -4.308  16.924  34.000   1.00 73.92 157 A 1 
ATOM 1254  O OD1 . ASN A 1 157 ? -4.256  18.066  33.586   1.00 66.40 157 A 1 
ATOM 1255  N ND2 . ASN A 1 157 ? -5.250  16.113  33.572   1.00 65.79 157 A 1 
ATOM 1256  N N   . SER A 1 158 ? -0.591  15.963  36.645   1.00 80.22 158 A 1 
ATOM 1257  C CA  . SER A 1 158 ? 0.201   15.680  37.844   1.00 80.56 158 A 1 
ATOM 1258  C C   . SER A 1 158 ? 1.276   16.744  38.088   1.00 82.69 158 A 1 
ATOM 1259  O O   . SER A 1 158 ? 1.448   17.209  39.212   1.00 82.38 158 A 1 
ATOM 1260  C CB  . SER A 1 158 ? 0.858   14.296  37.736   1.00 79.07 158 A 1 
ATOM 1261  O OG  . SER A 1 158 ? -0.114  13.294  37.474   1.00 72.22 158 A 1 
ATOM 1262  N N   . ILE A 1 159 ? 1.954   17.189  37.032   1.00 82.15 159 A 1 
ATOM 1263  C CA  . ILE A 1 159 ? 2.934   18.290  37.092   1.00 82.07 159 A 1 
ATOM 1264  C C   . ILE A 1 159 ? 2.260   19.581  37.550   1.00 82.76 159 A 1 
ATOM 1265  O O   . ILE A 1 159 ? 2.807   20.303  38.389   1.00 82.93 159 A 1 
ATOM 1266  C CB  . ILE A 1 159 ? 3.626   18.469  35.719   1.00 82.52 159 A 1 
ATOM 1267  C CG1 . ILE A 1 159 ? 4.558   17.275  35.417   1.00 81.26 159 A 1 
ATOM 1268  C CG2 . ILE A 1 159 ? 4.433   19.775  35.660   1.00 79.85 159 A 1 
ATOM 1269  C CD1 . ILE A 1 159 ? 4.963   17.171  33.947   1.00 75.46 159 A 1 
ATOM 1270  N N   . ARG A 1 160 ? 1.054   19.876  37.049   1.00 83.14 160 A 1 
ATOM 1271  C CA  . ARG A 1 160 ? 0.303   21.073  37.439   1.00 81.18 160 A 1 
ATOM 1272  C C   . ARG A 1 160 ? -0.093  21.042  38.919   1.00 82.30 160 A 1 
ATOM 1273  O O   . ARG A 1 160 ? 0.082   22.039  39.613   1.00 81.92 160 A 1 
ATOM 1274  C CB  . ARG A 1 160 ? -0.922  21.221  36.526   1.00 79.47 160 A 1 
ATOM 1275  C CG  . ARG A 1 160 ? -1.528  22.626  36.623   1.00 72.12 160 A 1 
ATOM 1276  C CD  . ARG A 1 160 ? -2.803  22.742  35.773   1.00 68.47 160 A 1 
ATOM 1277  N NE  . ARG A 1 160 ? -2.535  22.366  34.368   1.00 60.55 160 A 1 
ATOM 1278  C CZ  . ARG A 1 160 ? -3.372  21.764  33.530   1.00 53.22 160 A 1 
ATOM 1279  N NH1 . ARG A 1 160 ? -4.633  21.587  33.818   1.00 48.54 160 A 1 
ATOM 1280  N NH2 . ARG A 1 160 ? -2.940  21.325  32.395   1.00 47.61 160 A 1 
ATOM 1281  N N   . GLU A 1 161 ? -0.575  19.911  39.408   1.00 83.96 161 A 1 
ATOM 1282  C CA  . GLU A 1 161 ? -0.870  19.732  40.836   1.00 83.22 161 A 1 
ATOM 1283  C C   . GLU A 1 161 ? 0.400   19.854  41.695   1.00 84.53 161 A 1 
ATOM 1284  O O   . GLU A 1 161 ? 0.368   20.471  42.764   1.00 83.54 161 A 1 
ATOM 1285  C CB  . GLU A 1 161 ? -1.545  18.377  41.096   1.00 81.90 161 A 1 
ATOM 1286  C CG  . GLU A 1 161 ? -3.003  18.310  40.607   1.00 73.99 161 A 1 
ATOM 1287  C CD  . GLU A 1 161 ? -3.728  17.042  41.090   1.00 68.38 161 A 1 
ATOM 1288  O OE1 . GLU A 1 161 ? -4.988  17.030  41.036   1.00 60.09 161 A 1 
ATOM 1289  O OE2 . GLU A 1 161 ? -3.066  16.096  41.562   1.00 61.02 161 A 1 
ATOM 1290  N N   . LEU A 1 162 ? 1.522   19.321  41.212   1.00 84.68 162 A 1 
ATOM 1291  C CA  . LEU A 1 162 ? 2.815   19.475  41.873   1.00 84.71 162 A 1 
ATOM 1292  C C   . LEU A 1 162 ? 3.265   20.931  41.917   1.00 85.67 162 A 1 
ATOM 1293  O O   . LEU A 1 162 ? 3.658   21.399  42.978   1.00 85.81 162 A 1 
ATOM 1294  C CB  . LEU A 1 162 ? 3.880   18.624  41.156   1.00 85.26 162 A 1 
ATOM 1295  C CG  . LEU A 1 162 ? 3.859   17.145  41.561   1.00 81.35 162 A 1 
ATOM 1296  C CD1 . LEU A 1 162 ? 4.739   16.338  40.604   1.00 75.32 162 A 1 
ATOM 1297  C CD2 . LEU A 1 162 ? 4.406   16.969  42.977   1.00 76.18 162 A 1 
ATOM 1298  N N   . LEU A 1 163 ? 3.164   21.660  40.806   1.00 84.63 163 A 1 
ATOM 1299  C CA  . LEU A 1 163 ? 3.496   23.089  40.738   1.00 82.96 163 A 1 
ATOM 1300  C C   . LEU A 1 163 ? 2.683   23.889  41.748   1.00 83.84 163 A 1 
ATOM 1301  O O   . LEU A 1 163 ? 3.237   24.682  42.504   1.00 83.98 163 A 1 
ATOM 1302  C CB  . LEU A 1 163 ? 3.234   23.620  39.313   1.00 82.17 163 A 1 
ATOM 1303  C CG  . LEU A 1 163 ? 4.365   23.320  38.314   1.00 76.34 163 A 1 
ATOM 1304  C CD1 . LEU A 1 163 ? 3.882   23.562  36.883   1.00 69.83 163 A 1 
ATOM 1305  C CD2 . LEU A 1 163 ? 5.567   24.244  38.552   1.00 70.35 163 A 1 
ATOM 1306  N N   . GLN A 1 164 ? 1.376   23.633  41.824   1.00 85.64 164 A 1 
ATOM 1307  C CA  . GLN A 1 164 ? 0.494   24.296  42.780   1.00 85.13 164 A 1 
ATOM 1308  C C   . GLN A 1 164 ? 0.862   23.943  44.228   1.00 85.84 164 A 1 
ATOM 1309  O O   . GLN A 1 164 ? 0.966   24.830  45.079   1.00 84.95 164 A 1 
ATOM 1310  C CB  . GLN A 1 164 ? -0.957  23.924  42.435   1.00 84.52 164 A 1 
ATOM 1311  C CG  . GLN A 1 164 ? -1.948  24.721  43.308   1.00 75.95 164 A 1 
ATOM 1312  C CD  . GLN A 1 164 ? -3.409  24.496  42.929   1.00 70.95 164 A 1 
ATOM 1313  O OE1 . GLN A 1 164 ? -3.764  23.775  42.016   1.00 63.98 164 A 1 
ATOM 1314  N NE2 . GLN A 1 164 ? -4.320  25.142  43.637   1.00 60.14 164 A 1 
ATOM 1315  N N   . SER A 1 165 ? 1.115   22.668  44.489   1.00 84.53 165 A 1 
ATOM 1316  C CA  . SER A 1 165 ? 1.507   22.204  45.826   1.00 84.87 165 A 1 
ATOM 1317  C C   . SER A 1 165 ? 2.844   22.798  46.271   1.00 86.08 165 A 1 
ATOM 1318  O O   . SER A 1 165 ? 2.967   23.271  47.391   1.00 85.16 165 A 1 
ATOM 1319  C CB  . SER A 1 165 ? 1.599   20.671  45.857   1.00 84.44 165 A 1 
ATOM 1320  O OG  . SER A 1 165 ? 0.366   20.088  45.493   1.00 75.77 165 A 1 
ATOM 1321  N N   . VAL A 1 166 ? 3.825   22.835  45.372   1.00 84.30 166 A 1 
ATOM 1322  C CA  . VAL A 1 166 ? 5.135   23.443  45.636   1.00 84.18 166 A 1 
ATOM 1323  C C   . VAL A 1 166 ? 5.001   24.947  45.879   1.00 84.35 166 A 1 
ATOM 1324  O O   . VAL A 1 166 ? 5.634   25.470  46.792   1.00 84.42 166 A 1 
ATOM 1325  C CB  . VAL A 1 166 ? 6.112   23.143  44.483   1.00 84.05 166 A 1 
ATOM 1326  C CG1 . VAL A 1 166 ? 7.396   23.980  44.546   1.00 78.87 166 A 1 
ATOM 1327  C CG2 . VAL A 1 166 ? 6.542   21.676  44.513   1.00 78.41 166 A 1 
ATOM 1328  N N   . GLU A 1 167 ? 4.145   25.643  45.137   1.00 85.73 167 A 1 
ATOM 1329  C CA  . GLU A 1 167 ? 3.918   27.076  45.354   1.00 84.90 167 A 1 
ATOM 1330  C C   . GLU A 1 167 ? 3.231   27.351  46.700   1.00 85.55 167 A 1 
ATOM 1331  O O   . GLU A 1 167 ? 3.631   28.265  47.423   1.00 84.73 167 A 1 
ATOM 1332  C CB  . GLU A 1 167 ? 3.095   27.670  44.189   1.00 83.85 167 A 1 
ATOM 1333  C CG  . GLU A 1 167 ? 3.207   29.203  44.175   1.00 74.81 167 A 1 
ATOM 1334  C CD  . GLU A 1 167 ? 2.202   29.920  43.272   1.00 68.05 167 A 1 
ATOM 1335  O OE1 . GLU A 1 167 ? 2.107   31.163  43.419   1.00 60.39 167 A 1 
ATOM 1336  O OE2 . GLU A 1 167 ? 1.486   29.273  42.494   1.00 60.35 167 A 1 
ATOM 1337  N N   . GLU A 1 168 ? 2.231   26.545  47.066   1.00 86.51 168 A 1 
ATOM 1338  C CA  . GLU A 1 168 ? 1.583   26.649  48.378   1.00 86.34 168 A 1 
ATOM 1339  C C   . GLU A 1 168 ? 2.576   26.355  49.512   1.00 87.19 168 A 1 
ATOM 1340  O O   . GLU A 1 168 ? 2.649   27.116  50.474   1.00 85.65 168 A 1 
ATOM 1341  C CB  . GLU A 1 168 ? 0.379   25.708  48.489   1.00 85.60 168 A 1 
ATOM 1342  C CG  . GLU A 1 168 ? -0.853  26.234  47.740   1.00 77.14 168 A 1 
ATOM 1343  C CD  . GLU A 1 168 ? -2.126  25.440  48.057   1.00 70.38 168 A 1 
ATOM 1344  O OE1 . GLU A 1 168 ? -3.214  25.955  47.725   1.00 61.91 168 A 1 
ATOM 1345  O OE2 . GLU A 1 168 ? -2.022  24.346  48.662   1.00 62.69 168 A 1 
ATOM 1346  N N   . GLN A 1 169 ? 3.360   25.294  49.369   1.00 85.25 169 A 1 
ATOM 1347  C CA  . GLN A 1 169 ? 4.396   24.964  50.341   1.00 84.75 169 A 1 
ATOM 1348  C C   . GLN A 1 169 ? 5.428   26.075  50.453   1.00 85.71 169 A 1 
ATOM 1349  O O   . GLN A 1 169 ? 5.778   26.471  51.563   1.00 86.23 169 A 1 
ATOM 1350  C CB  . GLN A 1 169 ? 5.065   23.631  49.980   1.00 84.89 169 A 1 
ATOM 1351  C CG  . GLN A 1 169 ? 4.156   22.435  50.276   1.00 81.95 169 A 1 
ATOM 1352  C CD  . GLN A 1 169 ? 4.827   21.096  49.998   1.00 80.36 169 A 1 
ATOM 1353  O OE1 . GLN A 1 169 ? 6.023   20.978  49.820   1.00 74.36 169 A 1 
ATOM 1354  N NE2 . GLN A 1 169 ? 4.062   20.023  49.980   1.00 70.51 169 A 1 
ATOM 1355  N N   . TYR A 1 170 ? 5.868   26.656  49.338   1.00 85.73 170 A 1 
ATOM 1356  C CA  . TYR A 1 170 ? 6.818   27.772  49.345   1.00 84.95 170 A 1 
ATOM 1357  C C   . TYR A 1 170 ? 6.256   29.002  50.062   1.00 85.13 170 A 1 
ATOM 1358  O O   . TYR A 1 170 ? 6.973   29.651  50.832   1.00 85.55 170 A 1 
ATOM 1359  C CB  . TYR A 1 170 ? 7.201   28.113  47.903   1.00 83.73 170 A 1 
ATOM 1360  C CG  . TYR A 1 170 ? 8.279   29.168  47.821   1.00 81.04 170 A 1 
ATOM 1361  C CD1 . TYR A 1 170 ? 7.947   30.520  47.672   1.00 73.34 170 A 1 
ATOM 1362  C CD2 . TYR A 1 170 ? 9.624   28.789  47.947   1.00 72.98 170 A 1 
ATOM 1363  C CE1 . TYR A 1 170 ? 8.953   31.499  47.638   1.00 69.88 170 A 1 
ATOM 1364  C CE2 . TYR A 1 170 ? 10.640  29.760  47.912   1.00 69.49 170 A 1 
ATOM 1365  C CZ  . TYR A 1 170 ? 10.307  31.117  47.757   1.00 70.91 170 A 1 
ATOM 1366  O OH  . TYR A 1 170 ? 11.293  32.055  47.733   1.00 72.14 170 A 1 
ATOM 1367  N N   . LYS A 1 171 ? 4.970   29.303  49.867   1.00 87.30 171 A 1 
ATOM 1368  C CA  . LYS A 1 171 ? 4.284   30.389  50.595   1.00 87.16 171 A 1 
ATOM 1369  C C   . LYS A 1 171 ? 4.243   30.097  52.095   1.00 87.60 171 A 1 
ATOM 1370  O O   . LYS A 1 171 ? 4.611   30.966  52.881   1.00 86.56 171 A 1 
ATOM 1371  C CB  . LYS A 1 171 ? 2.872   30.604  50.026   1.00 86.54 171 A 1 
ATOM 1372  C CG  . LYS A 1 171 ? 2.885   31.303  48.659   1.00 79.34 171 A 1 
ATOM 1373  C CD  . LYS A 1 171 ? 1.497   31.278  48.005   1.00 75.89 171 A 1 
ATOM 1374  C CE  . LYS A 1 171 ? 1.569   31.866  46.589   1.00 66.22 171 A 1 
ATOM 1375  N NZ  . LYS A 1 171 ? 0.408   31.488  45.742   1.00 59.08 171 A 1 
ATOM 1376  N N   . GLN A 1 172 ? 3.864   28.871  52.475   1.00 86.55 172 A 1 
ATOM 1377  C CA  . GLN A 1 172 ? 3.860   28.465  53.879   1.00 85.85 172 A 1 
ATOM 1378  C C   . GLN A 1 172 ? 5.268   28.516  54.478   1.00 87.37 172 A 1 
ATOM 1379  O O   . GLN A 1 172 ? 5.451   29.050  55.575   1.00 86.60 172 A 1 
ATOM 1380  C CB  . GLN A 1 172 ? 3.282   27.057  54.028   1.00 85.02 172 A 1 
ATOM 1381  C CG  . GLN A 1 172 ? 1.758   27.019  53.811   1.00 77.20 172 A 1 
ATOM 1382  C CD  . GLN A 1 172 ? 1.161   25.638  54.089   1.00 72.08 172 A 1 
ATOM 1383  O OE1 . GLN A 1 172 ? 1.822   24.714  54.533   1.00 66.41 172 A 1 
ATOM 1384  N NE2 . GLN A 1 172 ? -0.119  25.456  53.860   1.00 61.92 172 A 1 
ATOM 1385  N N   . LEU A 1 173 ? 6.259   28.037  53.762   1.00 85.76 173 A 1 
ATOM 1386  C CA  . LEU A 1 173 ? 7.665   28.041  54.183   1.00 85.24 173 A 1 
ATOM 1387  C C   . LEU A 1 173 ? 8.182   29.466  54.398   1.00 86.15 173 A 1 
ATOM 1388  O O   . LEU A 1 173 ? 8.811   29.758  55.407   1.00 86.24 173 A 1 
ATOM 1389  C CB  . LEU A 1 173 ? 8.480   27.300  53.112   1.00 84.97 173 A 1 
ATOM 1390  C CG  . LEU A 1 173 ? 9.513   26.323  53.704   1.00 81.22 173 A 1 
ATOM 1391  C CD1 . LEU A 1 173 ? 9.433   24.998  52.937   1.00 72.13 173 A 1 
ATOM 1392  C CD2 . LEU A 1 173 ? 10.909  26.859  53.586   1.00 73.16 173 A 1 
ATOM 1393  N N   . SER A 1 174 ? 7.843   30.363  53.469   1.00 87.53 174 A 1 
ATOM 1394  C CA  . SER A 1 174 ? 8.182   31.783  53.590   1.00 86.96 174 A 1 
ATOM 1395  C C   . SER A 1 174 ? 7.505   32.425  54.799   1.00 87.35 174 A 1 
ATOM 1396  O O   . SER A 1 174 ? 8.121   33.202  55.524   1.00 87.10 174 A 1 
ATOM 1397  C CB  . SER A 1 174 ? 7.770   32.547  52.319   1.00 86.35 174 A 1 
ATOM 1398  O OG  . SER A 1 174 ? 8.400   32.008  51.175   1.00 76.32 174 A 1 
ATOM 1399  N N   . GLN A 1 175 ? 6.237   32.071  55.032   1.00 88.16 175 A 1 
ATOM 1400  C CA  . GLN A 1 175 ? 5.490   32.563  56.188   1.00 87.69 175 A 1 
ATOM 1401  C C   . GLN A 1 175 ? 6.076   32.030  57.500   1.00 88.15 175 A 1 
ATOM 1402  O O   . GLN A 1 175 ? 6.323   32.810  58.426   1.00 86.81 175 A 1 
ATOM 1403  C CB  . GLN A 1 175 ? 4.014   32.200  56.002   1.00 86.83 175 A 1 
ATOM 1404  C CG  . GLN A 1 175 ? 3.112   32.917  57.024   1.00 77.90 175 A 1 
ATOM 1405  C CD  . GLN A 1 175 ? 1.629   32.622  56.796   1.00 73.08 175 A 1 
ATOM 1406  O OE1 . GLN A 1 175 ? 1.221   31.813  55.972   1.00 66.44 175 A 1 
ATOM 1407  N NE2 . GLN A 1 175 ? 0.751   33.266  57.536   1.00 62.57 175 A 1 
ATOM 1408  N N   . GLN A 1 176 ? 6.361   30.746  57.568   1.00 87.22 176 A 1 
ATOM 1409  C CA  . GLN A 1 176 ? 7.009   30.124  58.727   1.00 86.60 176 A 1 
ATOM 1410  C C   . GLN A 1 176 ? 8.401   30.715  58.966   1.00 87.59 176 A 1 
ATOM 1411  O O   . GLN A 1 176 ? 8.759   30.986  60.104   1.00 87.39 176 A 1 
ATOM 1412  C CB  . GLN A 1 176 ? 7.110   28.605  58.531   1.00 86.29 176 A 1 
ATOM 1413  C CG  . GLN A 1 176 ? 5.750   27.915  58.652   1.00 83.82 176 A 1 
ATOM 1414  C CD  . GLN A 1 176 ? 5.849   26.387  58.567   1.00 83.31 176 A 1 
ATOM 1415  O OE1 . GLN A 1 176 ? 6.910   25.802  58.569   1.00 77.48 176 A 1 
ATOM 1416  N NE2 . GLN A 1 176 ? 4.726   25.708  58.512   1.00 74.32 176 A 1 
ATOM 1417  N N   . HIS A 1 177 ? 9.167   30.966  57.903   1.00 87.12 177 A 1 
ATOM 1418  C CA  . HIS A 1 177 ? 10.471  31.612  58.020   1.00 86.21 177 A 1 
ATOM 1419  C C   . HIS A 1 177 ? 10.355  32.995  58.674   1.00 86.71 177 A 1 
ATOM 1420  O O   . HIS A 1 177 ? 11.135  33.317  59.575   1.00 86.86 177 A 1 
ATOM 1421  C CB  . HIS A 1 177 ? 11.125  31.715  56.643   1.00 85.43 177 A 1 
ATOM 1422  C CG  . HIS A 1 177 ? 12.506  32.283  56.710   1.00 83.26 177 A 1 
ATOM 1423  N ND1 . HIS A 1 177 ? 13.622  31.636  57.196   1.00 71.72 177 A 1 
ATOM 1424  C CD2 . HIS A 1 177 ? 12.915  33.553  56.359   1.00 72.32 177 A 1 
ATOM 1425  C CE1 . HIS A 1 177 ? 14.661  32.477  57.127   1.00 70.48 177 A 1 
ATOM 1426  N NE2 . HIS A 1 177 ? 14.273  33.654  56.624   1.00 72.05 177 A 1 
ATOM 1427  N N   . MET A 1 178 ? 9.356   33.785  58.275   1.00 88.34 178 A 1 
ATOM 1428  C CA  . MET A 1 178 ? 9.082   35.076  58.907   1.00 88.12 178 A 1 
ATOM 1429  C C   . MET A 1 178 ? 8.666   34.920  60.376   1.00 88.32 178 A 1 
ATOM 1430  O O   . MET A 1 178 ? 9.146   35.669  61.225   1.00 86.95 178 A 1 
ATOM 1431  C CB  . MET A 1 178 ? 8.001   35.824  58.108   1.00 87.76 178 A 1 
ATOM 1432  C CG  . MET A 1 178 ? 8.524   36.357  56.760   1.00 79.41 178 A 1 
ATOM 1433  S SD  . MET A 1 178 ? 9.789   37.672  56.879   1.00 71.73 178 A 1 
ATOM 1434  C CE  . MET A 1 178 ? 8.809   38.997  57.635   1.00 61.51 178 A 1 
ATOM 1435  N N   . GLN A 1 179 ? 7.836   33.928  60.679   1.00 85.86 179 A 1 
ATOM 1436  C CA  . GLN A 1 179 ? 7.428   33.635  62.056   1.00 84.96 179 A 1 
ATOM 1437  C C   . GLN A 1 179 ? 8.624   33.224  62.920   1.00 85.99 179 A 1 
ATOM 1438  O O   . GLN A 1 179 ? 8.810   33.774  64.007   1.00 84.83 179 A 1 
ATOM 1439  C CB  . GLN A 1 179 ? 6.360   32.531  62.074   1.00 84.12 179 A 1 
ATOM 1440  C CG  . GLN A 1 179 ? 5.001   33.012  61.548   1.00 81.27 179 A 1 
ATOM 1441  C CD  . GLN A 1 179 ? 3.980   31.860  61.513   1.00 79.63 179 A 1 
ATOM 1442  O OE1 . GLN A 1 179 ? 4.222   30.807  60.948   1.00 72.42 179 A 1 
ATOM 1443  N NE2 . GLN A 1 179 ? 2.832   32.023  62.111   1.00 69.25 179 A 1 
ATOM 1444  N N   . ILE A 1 180 ? 9.469   32.308  62.426   1.00 86.61 180 A 1 
ATOM 1445  C CA  . ILE A 1 180 ? 10.689  31.881  63.128   1.00 85.44 180 A 1 
ATOM 1446  C C   . ILE A 1 180 ? 11.599  33.077  63.382   1.00 85.55 180 A 1 
ATOM 1447  O O   . ILE A 1 180 ? 12.083  33.267  64.501   1.00 85.54 180 A 1 
ATOM 1448  C CB  . ILE A 1 180 ? 11.418  30.784  62.321   1.00 85.35 180 A 1 
ATOM 1449  C CG1 . ILE A 1 180 ? 10.616  29.466  62.347   1.00 83.03 180 A 1 
ATOM 1450  C CG2 . ILE A 1 180 ? 12.837  30.533  62.869   1.00 81.52 180 A 1 
ATOM 1451  C CD1 . ILE A 1 180 ? 11.032  28.475  61.256   1.00 76.78 180 A 1 
ATOM 1452  N N   . LYS A 1 181 ? 11.794  33.916  62.373   1.00 86.35 181 A 1 
ATOM 1453  C CA  . LYS A 1 181 ? 12.645  35.103  62.484   1.00 84.96 181 A 1 
ATOM 1454  C C   . LYS A 1 181 ? 12.125  36.091  63.524   1.00 84.83 181 A 1 
ATOM 1455  O O   . LYS A 1 181 ? 12.914  36.704  64.242   1.00 83.85 181 A 1 
ATOM 1456  C CB  . LYS A 1 181 ? 12.758  35.735  61.089   1.00 84.16 181 A 1 
ATOM 1457  C CG  . LYS A 1 181 ? 13.990  36.634  60.970   1.00 75.89 181 A 1 
ATOM 1458  C CD  . LYS A 1 181 ? 14.097  37.119  59.530   1.00 71.26 181 A 1 
ATOM 1459  C CE  . LYS A 1 181 ? 15.435  37.823  59.299   1.00 63.61 181 A 1 
ATOM 1460  N NZ  . LYS A 1 181 ? 15.605  38.180  57.865   1.00 57.14 181 A 1 
ATOM 1461  N N   . GLU A 1 182 ? 10.809  36.243  63.631   1.00 86.00 182 A 1 
ATOM 1462  C CA  . GLU A 1 182 ? 10.189  37.091  64.640   1.00 85.16 182 A 1 
ATOM 1463  C C   . GLU A 1 182 ? 10.303  36.475  66.044   1.00 85.13 182 A 1 
ATOM 1464  O O   . GLU A 1 182 ? 10.682  37.163  66.988   1.00 83.48 182 A 1 
ATOM 1465  C CB  . GLU A 1 182 ? 8.733   37.381  64.238   1.00 84.42 182 A 1 
ATOM 1466  C CG  . GLU A 1 182 ? 8.117   38.567  65.004   1.00 75.68 182 A 1 
ATOM 1467  C CD  . GLU A 1 182 ? 8.859   39.904  64.785   1.00 70.51 182 A 1 
ATOM 1468  O OE1 . GLU A 1 182 ? 8.693   40.811  65.629   1.00 63.63 182 A 1 
ATOM 1469  O OE2 . GLU A 1 182 ? 9.640   40.032  63.807   1.00 63.92 182 A 1 
ATOM 1470  N N   . ILE A 1 183 ? 10.102  35.159  66.164   1.00 85.73 183 A 1 
ATOM 1471  C CA  . ILE A 1 183 ? 10.317  34.410  67.408   1.00 84.17 183 A 1 
ATOM 1472  C C   . ILE A 1 183 ? 11.769  34.543  67.876   1.00 84.00 183 A 1 
ATOM 1473  O O   . ILE A 1 183 ? 12.021  34.880  69.029   1.00 83.08 183 A 1 
ATOM 1474  C CB  . ILE A 1 183 ? 9.917   32.934  67.228   1.00 84.00 183 A 1 
ATOM 1475  C CG1 . ILE A 1 183 ? 8.385   32.793  67.079   1.00 81.23 183 A 1 
ATOM 1476  C CG2 . ILE A 1 183 ? 10.403  32.072  68.411   1.00 79.64 183 A 1 
ATOM 1477  C CD1 . ILE A 1 183 ? 7.940   31.441  66.502   1.00 75.16 183 A 1 
ATOM 1478  N N   . GLU A 1 184 ? 12.739  34.357  66.983   1.00 83.51 184 A 1 
ATOM 1479  C CA  . GLU A 1 184 ? 14.159  34.540  67.296   1.00 82.08 184 A 1 
ATOM 1480  C C   . GLU A 1 184 ? 14.453  35.969  67.788   1.00 82.17 184 A 1 
ATOM 1481  O O   . GLU A 1 184 ? 15.231  36.171  68.714   1.00 81.23 184 A 1 
ATOM 1482  C CB  . GLU A 1 184 ? 15.024  34.274  66.065   1.00 81.17 184 A 1 
ATOM 1483  C CG  . GLU A 1 184 ? 15.199  32.792  65.705   1.00 77.69 184 A 1 
ATOM 1484  C CD  . GLU A 1 184 ? 16.158  32.591  64.518   1.00 74.53 184 A 1 
ATOM 1485  O OE1 . GLU A 1 184 ? 16.612  31.451  64.321   1.00 68.04 184 A 1 
ATOM 1486  O OE2 . GLU A 1 184 ? 16.466  33.586  63.821   1.00 68.93 184 A 1 
ATOM 1487  N N   . LYS A 1 185 ? 13.827  36.962  67.177   1.00 83.78 185 A 1 
ATOM 1488  C CA  . LYS A 1 185 ? 13.976  38.361  67.571   1.00 82.96 185 A 1 
ATOM 1489  C C   . LYS A 1 185 ? 13.407  38.622  68.966   1.00 82.17 185 A 1 
ATOM 1490  O O   . LYS A 1 185 ? 14.040  39.325  69.758   1.00 79.81 185 A 1 
ATOM 1491  C CB  . LYS A 1 185 ? 13.317  39.235  66.496   1.00 82.12 185 A 1 
ATOM 1492  C CG  . LYS A 1 185 ? 13.673  40.721  66.614   1.00 74.24 185 A 1 
ATOM 1493  C CD  . LYS A 1 185 ? 12.884  41.473  65.550   1.00 71.38 185 A 1 
ATOM 1494  C CE  . LYS A 1 185 ? 13.108  42.983  65.619   1.00 63.59 185 A 1 
ATOM 1495  N NZ  . LYS A 1 185 ? 12.099  43.671  64.774   1.00 57.99 185 A 1 
ATOM 1496  N N   . GLN A 1 186 ? 12.261  38.048  69.281   1.00 82.58 186 A 1 
ATOM 1497  C CA  . GLN A 1 186 ? 11.664  38.124  70.620   1.00 80.45 186 A 1 
ATOM 1498  C C   . GLN A 1 186 ? 12.542  37.424  71.665   1.00 79.99 186 A 1 
ATOM 1499  O O   . GLN A 1 186 ? 12.835  38.008  72.706   1.00 77.13 186 A 1 
ATOM 1500  C CB  . GLN A 1 186 ? 10.249  37.533  70.595   1.00 79.10 186 A 1 
ATOM 1501  C CG  . GLN A 1 186 ? 9.267   38.442  69.839   1.00 74.16 186 A 1 
ATOM 1502  C CD  . GLN A 1 186 ? 7.838   37.891  69.821   1.00 69.66 186 A 1 
ATOM 1503  O OE1 . GLN A 1 186 ? 7.540   36.829  70.334   1.00 64.65 186 A 1 
ATOM 1504  N NE2 . GLN A 1 186 ? 6.904   38.605  69.240   1.00 60.79 186 A 1 
ATOM 1505  N N   . LEU A 1 187 ? 13.051  36.227  71.352   1.00 80.09 187 A 1 
ATOM 1506  C CA  . LEU A 1 187 ? 13.967  35.490  72.225   1.00 78.10 187 A 1 
ATOM 1507  C C   . LEU A 1 187 ? 15.276  36.251  72.482   1.00 77.78 187 A 1 
ATOM 1508  O O   . LEU A 1 187 ? 15.806  36.212  73.592   1.00 75.01 187 A 1 
ATOM 1509  C CB  . LEU A 1 187 ? 14.262  34.116  71.615   1.00 76.48 187 A 1 
ATOM 1510  C CG  . LEU A 1 187 ? 13.109  33.107  71.733   1.00 71.97 187 A 1 
ATOM 1511  C CD1 . LEU A 1 187 ? 13.432  31.870  70.891   1.00 65.96 187 A 1 
ATOM 1512  C CD2 . LEU A 1 187 ? 12.906  32.653  73.174   1.00 66.34 187 A 1 
ATOM 1513  N N   . ARG A 1 188 ? 15.793  36.980  71.494   1.00 79.20 188 A 1 
ATOM 1514  C CA  . ARG A 1 188 ? 16.960  37.857  71.704   1.00 78.24 188 A 1 
ATOM 1515  C C   . ARG A 1 188 ? 16.647  39.007  72.652   1.00 77.30 188 A 1 
ATOM 1516  O O   . ARG A 1 188 ? 17.468  39.314  73.509   1.00 74.63 188 A 1 
ATOM 1517  C CB  . ARG A 1 188 ? 17.488  38.417  70.373   1.00 76.92 188 A 1 
ATOM 1518  C CG  . ARG A 1 188 ? 18.258  37.362  69.581   1.00 71.12 188 A 1 
ATOM 1519  C CD  . ARG A 1 188 ? 18.717  37.941  68.247   1.00 68.22 188 A 1 
ATOM 1520  N NE  . ARG A 1 188 ? 19.010  36.864  67.309   1.00 61.43 188 A 1 
ATOM 1521  C CZ  . ARG A 1 188 ? 19.733  36.931  66.190   1.00 55.85 188 A 1 
ATOM 1522  N NH1 . ARG A 1 188 ? 20.361  38.023  65.835   1.00 52.36 188 A 1 
ATOM 1523  N NH2 . ARG A 1 188 ? 19.817  35.882  65.419   1.00 51.35 188 A 1 
ATOM 1524  N N   . LYS A 1 189 ? 15.463  39.629  72.521   1.00 78.36 189 A 1 
ATOM 1525  C CA  . LYS A 1 189 ? 15.050  40.723  73.408   1.00 77.41 189 A 1 
ATOM 1526  C C   . LYS A 1 189 ? 14.906  40.270  74.868   1.00 76.79 189 A 1 
ATOM 1527  O O   . LYS A 1 189 ? 15.246  41.038  75.764   1.00 71.66 189 A 1 
ATOM 1528  C CB  . LYS A 1 189 ? 13.723  41.330  72.937   1.00 75.45 189 A 1 
ATOM 1529  C CG  . LYS A 1 189 ? 13.856  42.250  71.703   1.00 69.91 189 A 1 
ATOM 1530  C CD  . LYS A 1 189 ? 12.455  42.803  71.389   1.00 66.14 189 A 1 
ATOM 1531  C CE  . LYS A 1 189 ? 12.439  43.830  70.259   1.00 58.98 189 A 1 
ATOM 1532  N NZ  . LYS A 1 189 ? 11.072  44.401  70.103   1.00 53.26 189 A 1 
ATOM 1533  N N   . THR A 1 190 ? 14.463  39.070  75.127   1.00 76.11 190 A 1 
ATOM 1534  C CA  . THR A 1 190 ? 14.332  38.511  76.479   1.00 73.19 190 A 1 
ATOM 1535  C C   . THR A 1 190 ? 15.659  38.016  77.070   1.00 71.89 190 A 1 
ATOM 1536  O O   . THR A 1 190 ? 15.673  37.532  78.208   1.00 64.44 190 A 1 
ATOM 1537  C CB  . THR A 1 190 ? 13.277  37.404  76.523   1.00 69.60 190 A 1 
ATOM 1538  O OG1 . THR A 1 190 ? 13.500  36.447  75.512   1.00 64.13 190 A 1 
ATOM 1539  C CG2 . THR A 1 190 ? 11.873  37.970  76.292   1.00 61.30 190 A 1 
ATOM 1540  N N   . GLY A 1 191 ? 16.765  38.119  76.337   1.00 64.54 191 A 1 
ATOM 1541  C CA  . GLY A 1 191 ? 18.104  37.734  76.805   1.00 63.47 191 A 1 
ATOM 1542  C C   . GLY A 1 191 ? 18.330  36.223  76.914   1.00 63.64 191 A 1 
ATOM 1543  O O   . GLY A 1 191 ? 19.306  35.797  77.528   1.00 58.46 191 A 1 
ATOM 1544  N N   . ILE A 1 192 ? 17.471  35.419  76.349   1.00 61.20 192 A 1 
ATOM 1545  C CA  . ILE A 1 192 ? 17.499  33.950  76.442   1.00 59.25 192 A 1 
ATOM 1546  C C   . ILE A 1 192 ? 18.435  33.312  75.402   1.00 59.13 192 A 1 
ATOM 1547  O O   . ILE A 1 192 ? 18.862  32.165  75.573   1.00 54.14 192 A 1 
ATOM 1548  C CB  . ILE A 1 192 ? 16.050  33.406  76.369   1.00 54.42 192 A 1 
ATOM 1549  C CG1 . ILE A 1 192 ? 15.202  33.946  77.547   1.00 51.28 192 A 1 
ATOM 1550  C CG2 . ILE A 1 192 ? 16.000  31.872  76.352   1.00 49.54 192 A 1 
ATOM 1551  C CD1 . ILE A 1 192 ? 13.702  33.682  77.418   1.00 47.02 192 A 1 
ATOM 1552  N N   . GLN A 1 193 ? 18.779  34.025  74.330   1.00 55.67 193 A 1 
ATOM 1553  C CA  . GLN A 1 193 ? 19.658  33.470  73.293   1.00 55.82 193 A 1 
ATOM 1554  C C   . GLN A 1 193 ? 21.098  33.342  73.809   1.00 57.37 193 A 1 
ATOM 1555  O O   . GLN A 1 193 ? 21.854  34.315  73.823   1.00 53.70 193 A 1 
ATOM 1556  C CB  . GLN A 1 193 ? 19.601  34.272  71.988   1.00 50.66 193 A 1 
ATOM 1557  C CG  . GLN A 1 193 ? 18.465  33.784  71.082   1.00 47.08 193 A 1 
ATOM 1558  C CD  . GLN A 1 193 ? 18.523  34.347  69.664   1.00 43.77 193 A 1 
ATOM 1559  O OE1 . GLN A 1 193 ? 19.304  35.220  69.327   1.00 42.07 193 A 1 
ATOM 1560  N NE2 . GLN A 1 193 ? 17.694  33.854  68.774   1.00 39.57 193 A 1 
ATOM 1561  N N   . GLU A 1 194 ? 21.475  32.107  74.156   1.00 54.10 194 A 1 
ATOM 1562  C CA  . GLU A 1 194 ? 22.884  31.731  74.058   1.00 55.37 194 A 1 
ATOM 1563  C C   . GLU A 1 194 ? 23.310  31.795  72.582   1.00 55.17 194 A 1 
ATOM 1564  O O   . GLU A 1 194 ? 22.560  31.345  71.701   1.00 51.08 194 A 1 
ATOM 1565  C CB  . GLU A 1 194 ? 23.137  30.323  74.634   1.00 50.97 194 A 1 
ATOM 1566  C CG  . GLU A 1 194 ? 23.201  30.321  76.165   1.00 46.63 194 A 1 
ATOM 1567  C CD  . GLU A 1 194 ? 23.397  28.906  76.774   1.00 43.37 194 A 1 
ATOM 1568  O OE1 . GLU A 1 194 ? 23.735  28.813  77.970   1.00 40.11 194 A 1 
ATOM 1569  O OE2 . GLU A 1 194 ? 23.128  27.885  76.091   1.00 40.97 194 A 1 
ATOM 1570  N N   . PRO A 1 195 ? 24.496  32.329  72.244   1.00 47.75 195 A 1 
ATOM 1571  C CA  . PRO A 1 195 ? 24.998  32.308  70.876   1.00 48.79 195 A 1 
ATOM 1572  C C   . PRO A 1 195 ? 25.218  30.848  70.456   1.00 49.55 195 A 1 
ATOM 1573  O O   . PRO A 1 195 ? 26.091  30.165  70.986   1.00 47.29 195 A 1 
ATOM 1574  C CB  . PRO A 1 195 ? 26.291  33.137  70.915   1.00 44.57 195 A 1 
ATOM 1575  C CG  . PRO A 1 195 ? 26.765  33.012  72.360   1.00 44.16 195 A 1 
ATOM 1576  C CD  . PRO A 1 195 ? 25.461  32.870  73.164   1.00 47.24 195 A 1 
ATOM 1577  N N   . SER A 1 196 ? 24.433  30.362  69.549   1.00 49.94 196 A 1 
ATOM 1578  C CA  . SER A 1 196 ? 24.620  29.018  68.997   1.00 51.48 196 A 1 
ATOM 1579  C C   . SER A 1 196 ? 25.920  28.973  68.185   1.00 50.90 196 A 1 
ATOM 1580  O O   . SER A 1 196 ? 25.998  29.600  67.133   1.00 47.79 196 A 1 
ATOM 1581  C CB  . SER A 1 196 ? 23.416  28.613  68.133   1.00 47.99 196 A 1 
ATOM 1582  O OG  . SER A 1 196 ? 23.195  29.558  67.102   1.00 44.24 196 A 1 
ATOM 1583  N N   . GLU A 1 197 ? 26.892  28.231  68.671   1.00 42.10 197 A 1 
ATOM 1584  C CA  . GLU A 1 197 ? 28.194  28.055  67.998   1.00 43.46 197 A 1 
ATOM 1585  C C   . GLU A 1 197 ? 28.106  27.235  66.699   1.00 42.19 197 A 1 
ATOM 1586  O O   . GLU A 1 197 ? 27.789  27.722  65.624   1.00 39.27 197 A 1 
ATOM 1587  C CB  . GLU A 1 197 ? 29.212  27.381  68.944   1.00 40.48 197 A 1 
ATOM 1588  C CG  . GLU A 1 197 ? 29.793  28.247  70.059   1.00 36.96 197 A 1 
ATOM 1589  C CD  . GLU A 1 197 ? 30.950  27.511  70.770   1.00 35.28 197 A 1 
ATOM 1590  O OE1 . GLU A 1 197 ? 31.827  28.209  71.333   1.00 32.10 197 A 1 
ATOM 1591  O OE2 . GLU A 1 197 ? 30.973  26.256  70.737   1.00 35.43 197 A 1 
ATOM 1592  N N   . ASN A 1 198 ? 28.439  25.977  66.805   1.00 42.64 198 A 1 
ATOM 1593  C CA  . ASN A 1 198 ? 28.713  25.103  65.675   1.00 43.71 198 A 1 
ATOM 1594  C C   . ASN A 1 198 ? 27.425  24.752  64.929   1.00 43.41 198 A 1 
ATOM 1595  O O   . ASN A 1 198 ? 26.644  23.906  65.370   1.00 39.91 198 A 1 
ATOM 1596  C CB  . ASN A 1 198 ? 29.450  23.846  66.174   1.00 39.36 198 A 1 
ATOM 1597  C CG  . ASN A 1 198 ? 30.949  24.058  66.326   1.00 34.56 198 A 1 
ATOM 1598  O OD1 . ASN A 1 198 ? 31.585  24.717  65.531   1.00 33.60 198 A 1 
ATOM 1599  N ND2 . ASN A 1 198 ? 31.561  23.465  67.323   1.00 33.35 198 A 1 
ATOM 1600  N N   . SER A 1 199 ? 27.271  25.334  63.775   1.00 41.87 199 A 1 
ATOM 1601  C CA  . SER A 1 199 ? 26.346  24.812  62.768   1.00 43.43 199 A 1 
ATOM 1602  C C   . SER A 1 199 ? 26.779  23.393  62.392   1.00 42.96 199 A 1 
ATOM 1603  O O   . SER A 1 199 ? 27.565  23.193  61.462   1.00 40.72 199 A 1 
ATOM 1604  C CB  . SER A 1 199 ? 26.311  25.736  61.544   1.00 40.52 199 A 1 
ATOM 1605  O OG  . SER A 1 199 ? 27.596  25.871  60.971   1.00 37.55 199 A 1 
ATOM 1606  N N   . LEU A 1 200 ? 26.286  22.412  63.130   1.00 41.85 200 A 1 
ATOM 1607  C CA  . LEU A 1 200 ? 26.415  21.008  62.752   1.00 42.95 200 A 1 
ATOM 1608  C C   . LEU A 1 200 ? 25.755  20.857  61.385   1.00 42.33 200 A 1 
ATOM 1609  O O   . LEU A 1 200 ? 24.528  20.863  61.269   1.00 38.82 200 A 1 
ATOM 1610  C CB  . LEU A 1 200 ? 25.742  20.114  63.815   1.00 38.61 200 A 1 
ATOM 1611  C CG  . LEU A 1 200 ? 26.681  19.755  64.982   1.00 35.10 200 A 1 
ATOM 1612  C CD1 . LEU A 1 200 ? 25.865  19.322  66.206   1.00 33.86 200 A 1 
ATOM 1613  C CD2 . LEU A 1 200 ? 27.602  18.586  64.602   1.00 35.18 200 A 1 
ATOM 1614  N N   . SER A 1 201 ? 26.588  20.725  60.384   1.00 37.98 201 A 1 
ATOM 1615  C CA  . SER A 1 201 ? 26.120  20.308  59.064   1.00 39.76 201 A 1 
ATOM 1616  C C   . SER A 1 201 ? 25.541  18.904  59.197   1.00 39.20 201 A 1 
ATOM 1617  O O   . SER A 1 201 ? 26.246  17.902  59.017   1.00 37.23 201 A 1 
ATOM 1618  C CB  . SER A 1 201 ? 27.274  20.362  58.048   1.00 37.37 201 A 1 
ATOM 1619  O OG  . SER A 1 201 ? 28.329  19.499  58.422   1.00 34.77 201 A 1 
ATOM 1620  N N   . SER A 1 202 ? 24.279  18.815  59.600   1.00 37.00 202 A 1 
ATOM 1621  C CA  . SER A 1 202 ? 23.580  17.539  59.591   1.00 38.49 202 A 1 
ATOM 1622  C C   . SER A 1 202 ? 23.588  17.053  58.149   1.00 37.86 202 A 1 
ATOM 1623  O O   . SER A 1 202 ? 23.040  17.703  57.257   1.00 35.21 202 A 1 
ATOM 1624  C CB  . SER A 1 202 ? 22.154  17.669  60.152   1.00 35.38 202 A 1 
ATOM 1625  O OG  . SER A 1 202 ? 21.394  18.609  59.428   1.00 33.51 202 A 1 
ATOM 1626  N N   . LYS A 1 203 ? 24.223  15.909  57.912   1.00 35.13 203 A 1 
ATOM 1627  C CA  . LYS A 1 203 ? 24.090  15.157  56.662   1.00 36.83 203 A 1 
ATOM 1628  C C   . LYS A 1 203 ? 22.650  14.636  56.582   1.00 36.17 203 A 1 
ATOM 1629  O O   . LYS A 1 203 ? 22.414  13.440  56.759   1.00 33.74 203 A 1 
ATOM 1630  C CB  . LYS A 1 203 ? 25.108  14.002  56.603   1.00 33.64 203 A 1 
ATOM 1631  C CG  . LYS A 1 203 ? 26.545  14.451  56.318   1.00 30.84 203 A 1 
ATOM 1632  C CD  . LYS A 1 203 ? 27.458  13.211  56.211   1.00 29.02 203 A 1 
ATOM 1633  C CE  . LYS A 1 203 ? 28.883  13.614  55.824   1.00 25.72 203 A 1 
ATOM 1634  N NZ  . LYS A 1 203 ? 29.790  12.441  55.683   1.00 24.55 203 A 1 
ATOM 1635  N N   . SER A 1 204 ? 21.700  15.533  56.409   1.00 35.93 204 A 1 
ATOM 1636  C CA  . SER A 1 204 ? 20.364  15.122  56.036   1.00 37.76 204 A 1 
ATOM 1637  C C   . SER A 1 204 ? 20.497  14.344  54.735   1.00 37.37 204 A 1 
ATOM 1638  O O   . SER A 1 204 ? 21.057  14.844  53.757   1.00 35.36 204 A 1 
ATOM 1639  C CB  . SER A 1 204 ? 19.412  16.323  55.921   1.00 34.77 204 A 1 
ATOM 1640  O OG  . SER A 1 204 ? 19.926  17.324  55.075   1.00 32.38 204 A 1 
ATOM 1641  N N   . ARG A 1 205 ? 20.058  13.089  54.736   1.00 31.13 205 A 1 
ATOM 1642  C CA  . ARG A 1 205 ? 19.927  12.310  53.503   1.00 33.03 205 A 1 
ATOM 1643  C C   . ARG A 1 205 ? 18.847  12.999  52.674   1.00 32.58 205 A 1 
ATOM 1644  O O   . ARG A 1 205 ? 17.669  12.726  52.875   1.00 30.77 205 A 1 
ATOM 1645  C CB  . ARG A 1 205 ? 19.555  10.855  53.803   1.00 30.86 205 A 1 
ATOM 1646  C CG  . ARG A 1 205 ? 20.766  9.989   54.186   1.00 28.53 205 A 1 
ATOM 1647  C CD  . ARG A 1 205 ? 20.282  8.549   54.409   1.00 26.35 205 A 1 
ATOM 1648  N NE  . ARG A 1 205 ? 21.391  7.616   54.657   1.00 24.53 205 A 1 
ATOM 1649  C CZ  . ARG A 1 205 ? 21.270  6.312   54.917   1.00 23.29 205 A 1 
ATOM 1650  N NH1 . ARG A 1 205 ? 20.092  5.739   55.005   1.00 21.42 205 A 1 
ATOM 1651  N NH2 . ARG A 1 205 ? 22.327  5.575   55.105   1.00 20.52 205 A 1 
ATOM 1652  N N   . ALA A 1 206 ? 19.254  13.898  51.804   1.00 35.30 206 A 1 
ATOM 1653  C CA  . ALA A 1 206 ? 18.356  14.405  50.784   1.00 36.59 206 A 1 
ATOM 1654  C C   . ALA A 1 206 ? 17.743  13.210  50.035   1.00 36.53 206 A 1 
ATOM 1655  O O   . ALA A 1 206 ? 18.428  12.183  49.883   1.00 34.92 206 A 1 
ATOM 1656  C CB  . ALA A 1 206 ? 19.128  15.346  49.846   1.00 34.24 206 A 1 
ATOM 1657  N N   . PRO A 1 207 ? 16.473  13.282  49.610   1.00 35.12 207 A 1 
ATOM 1658  C CA  . PRO A 1 207 ? 15.880  12.248  48.782   1.00 35.53 207 A 1 
ATOM 1659  C C   . PRO A 1 207 ? 16.766  11.993  47.555   1.00 35.65 207 A 1 
ATOM 1660  O O   . PRO A 1 207 ? 17.404  12.909  47.030   1.00 33.98 207 A 1 
ATOM 1661  C CB  . PRO A 1 207 ? 14.467  12.740  48.430   1.00 32.88 207 A 1 
ATOM 1662  C CG  . PRO A 1 207 ? 14.549  14.249  48.643   1.00 32.51 207 A 1 
ATOM 1663  C CD  . PRO A 1 207 ? 15.579  14.417  49.747   1.00 35.61 207 A 1 
ATOM 1664  N N   . ARG A 1 208 ? 16.844  10.739  47.134   1.00 34.16 208 A 1 
ATOM 1665  C CA  . ARG A 1 208 ? 17.766  10.277  46.084   1.00 36.48 208 A 1 
ATOM 1666  C C   . ARG A 1 208 ? 17.411  10.748  44.665   1.00 35.79 208 A 1 
ATOM 1667  O O   . ARG A 1 208 ? 18.014  10.244  43.723   1.00 33.88 208 A 1 
ATOM 1668  C CB  . ARG A 1 208 ? 17.878  8.749   46.116   1.00 34.56 208 A 1 
ATOM 1669  C CG  . ARG A 1 208 ? 18.914  8.210   47.107   1.00 32.01 208 A 1 
ATOM 1670  C CD  . ARG A 1 208 ? 19.010  6.703   46.898   1.00 29.65 208 A 1 
ATOM 1671  N NE  . ARG A 1 208 ? 20.054  6.074   47.729   1.00 27.66 208 A 1 
ATOM 1672  C CZ  . ARG A 1 208 ? 20.358  4.780   47.724   1.00 25.40 208 A 1 
ATOM 1673  N NH1 . ARG A 1 208 ? 19.710  3.917   46.976   1.00 23.74 208 A 1 
ATOM 1674  N NH2 . ARG A 1 208 ? 21.315  4.325   48.478   1.00 22.48 208 A 1 
ATOM 1675  N N   . THR A 1 209 ? 16.451  11.639  44.503   1.00 36.91 209 A 1 
ATOM 1676  C CA  . THR A 1 209 ? 16.234  12.327  43.229   1.00 38.72 209 A 1 
ATOM 1677  C C   . THR A 1 209 ? 17.559  12.933  42.812   1.00 38.67 209 A 1 
ATOM 1678  O O   . THR A 1 209 ? 18.088  13.821  43.481   1.00 36.31 209 A 1 
ATOM 1679  C CB  . THR A 1 209 ? 15.156  13.423  43.325   1.00 35.50 209 A 1 
ATOM 1680  O OG1 . THR A 1 209 ? 15.024  13.912  44.644   1.00 32.82 209 A 1 
ATOM 1681  C CG2 . THR A 1 209 ? 13.799  12.876  42.924   1.00 32.42 209 A 1 
ATOM 1682  N N   . THR A 1 210 ? 18.151  12.363  41.765   1.00 39.22 210 A 1 
ATOM 1683  C CA  . THR A 1 210 ? 19.478  12.758  41.318   1.00 40.99 210 A 1 
ATOM 1684  C C   . THR A 1 210 ? 19.299  14.030  40.484   1.00 40.41 210 A 1 
ATOM 1685  O O   . THR A 1 210 ? 18.902  13.918  39.332   1.00 37.98 210 A 1 
ATOM 1686  C CB  . THR A 1 210 ? 20.174  11.642  40.511   1.00 37.74 210 A 1 
ATOM 1687  O OG1 . THR A 1 210 ? 19.685  10.358  40.817   1.00 34.87 210 A 1 
ATOM 1688  C CG2 . THR A 1 210 ? 21.672  11.603  40.810   1.00 34.80 210 A 1 
ATOM 1689  N N   . PRO A 1 211 ? 19.490  15.224  41.046   1.00 35.94 211 A 1 
ATOM 1690  C CA  . PRO A 1 211 ? 19.220  16.441  40.306   1.00 37.57 211 A 1 
ATOM 1691  C C   . PRO A 1 211 ? 20.170  16.523  39.106   1.00 37.75 211 A 1 
ATOM 1692  O O   . PRO A 1 211 ? 21.285  15.977  39.171   1.00 36.25 211 A 1 
ATOM 1693  C CB  . PRO A 1 211 ? 19.392  17.593  41.303   1.00 34.92 211 A 1 
ATOM 1694  C CG  . PRO A 1 211 ? 20.361  17.022  42.327   1.00 34.55 211 A 1 
ATOM 1695  C CD  . PRO A 1 211 ? 20.034  15.536  42.358   1.00 37.18 211 A 1 
ATOM 1696  N N   . PRO A 1 212 ? 19.774  17.200  38.014   1.00 38.05 212 A 1 
ATOM 1697  C CA  . PRO A 1 212 ? 20.726  17.544  36.972   1.00 38.76 212 A 1 
ATOM 1698  C C   . PRO A 1 212 ? 21.931  18.267  37.592   1.00 39.28 212 A 1 
ATOM 1699  O O   . PRO A 1 212 ? 21.807  18.924  38.626   1.00 38.37 212 A 1 
ATOM 1700  C CB  . PRO A 1 212 ? 19.975  18.411  35.951   1.00 36.19 212 A 1 
ATOM 1701  C CG  . PRO A 1 212 ? 18.653  18.754  36.617   1.00 35.69 212 A 1 
ATOM 1702  C CD  . PRO A 1 212 ? 18.487  17.808  37.800   1.00 38.87 212 A 1 
ATOM 1703  N N   . LEU A 1 213 ? 23.083  18.140  36.953   1.00 44.17 213 A 1 
ATOM 1704  C CA  . LEU A 1 213 ? 24.308  18.821  37.406   1.00 45.06 213 A 1 
ATOM 1705  C C   . LEU A 1 213 ? 24.075  20.342  37.434   1.00 44.37 213 A 1 
ATOM 1706  O O   . LEU A 1 213 ? 24.281  21.039  36.443   1.00 42.13 213 A 1 
ATOM 1707  C CB  . LEU A 1 213 ? 25.482  18.436  36.491   1.00 41.95 213 A 1 
ATOM 1708  C CG  . LEU A 1 213 ? 26.173  17.122  36.880   1.00 38.26 213 A 1 
ATOM 1709  C CD1 . LEU A 1 213 ? 26.978  16.573  35.698   1.00 36.74 213 A 1 
ATOM 1710  C CD2 . LEU A 1 213 ? 27.133  17.340  38.048   1.00 39.71 213 A 1 
ATOM 1711  N N   . GLN A 1 214 ? 23.617  20.833  38.575   1.00 37.97 214 A 1 
ATOM 1712  C CA  . GLN A 1 214 ? 23.375  22.253  38.773   1.00 39.63 214 A 1 
ATOM 1713  C C   . GLN A 1 214 ? 24.713  22.997  38.770   1.00 38.99 214 A 1 
ATOM 1714  O O   . GLN A 1 214 ? 25.698  22.564  39.378   1.00 37.13 214 A 1 
ATOM 1715  C CB  . GLN A 1 214 ? 22.597  22.503  40.073   1.00 37.25 214 A 1 
ATOM 1716  C CG  . GLN A 1 214 ? 21.151  21.962  40.011   1.00 34.80 214 A 1 
ATOM 1717  C CD  . GLN A 1 214 ? 20.346  22.291  41.268   1.00 31.77 214 A 1 
ATOM 1718  O OE1 . GLN A 1 214 ? 20.764  23.022  42.137   1.00 30.46 214 A 1 
ATOM 1719  N NE2 . GLN A 1 214 ? 19.156  21.750  41.405   1.00 29.50 214 A 1 
ATOM 1720  N N   . LEU A 1 215 ? 24.717  24.134  38.087   1.00 41.38 215 A 1 
ATOM 1721  C CA  . LEU A 1 215 ? 25.705  25.168  38.363   1.00 41.97 215 A 1 
ATOM 1722  C C   . LEU A 1 215 ? 25.452  25.650  39.797   1.00 41.01 215 A 1 
ATOM 1723  O O   . LEU A 1 215 ? 24.534  26.428  40.042   1.00 38.59 215 A 1 
ATOM 1724  C CB  . LEU A 1 215 ? 25.556  26.306  37.335   1.00 38.33 215 A 1 
ATOM 1725  C CG  . LEU A 1 215 ? 26.283  26.026  36.008   1.00 34.25 215 A 1 
ATOM 1726  C CD1 . LEU A 1 215 ? 25.660  26.826  34.862   1.00 33.64 215 A 1 
ATOM 1727  C CD2 . LEU A 1 215 ? 27.769  26.426  36.098   1.00 34.38 215 A 1 
ATOM 1728  N N   . ASN A 1 216 ? 26.229  25.142  40.736   1.00 40.09 216 A 1 
ATOM 1729  C CA  . ASN A 1 216 ? 26.294  25.758  42.048   1.00 41.11 216 A 1 
ATOM 1730  C C   . ASN A 1 216 ? 26.887  27.155  41.846   1.00 40.15 216 A 1 
ATOM 1731  O O   . ASN A 1 216 ? 28.102  27.307  41.752   1.00 37.10 216 A 1 
ATOM 1732  C CB  . ASN A 1 216 ? 27.127  24.890  43.014   1.00 37.35 216 A 1 
ATOM 1733  C CG  . ASN A 1 216 ? 26.342  23.743  43.645   1.00 33.39 216 A 1 
ATOM 1734  O OD1 . ASN A 1 216 ? 25.133  23.740  43.745   1.00 31.94 216 A 1 
ATOM 1735  N ND2 . ASN A 1 216 ? 27.034  22.746  44.160   1.00 31.31 216 A 1 
ATOM 1736  N N   . GLU A 1 217 ? 26.020  28.154  41.774   1.00 36.75 217 A 1 
ATOM 1737  C CA  . GLU A 1 217 ? 26.412  29.545  41.990   1.00 38.45 217 A 1 
ATOM 1738  C C   . GLU A 1 217 ? 26.798  29.678  43.472   1.00 37.21 217 A 1 
ATOM 1739  O O   . GLU A 1 217 ? 26.027  30.133  44.305   1.00 35.25 217 A 1 
ATOM 1740  C CB  . GLU A 1 217 ? 25.295  30.529  41.587   1.00 36.19 217 A 1 
ATOM 1741  C CG  . GLU A 1 217 ? 25.048  30.621  40.068   1.00 32.92 217 A 1 
ATOM 1742  C CD  . GLU A 1 217 ? 24.074  31.754  39.672   1.00 31.09 217 A 1 
ATOM 1743  O OE1 . GLU A 1 217 ? 24.067  32.117  38.471   1.00 28.06 217 A 1 
ATOM 1744  O OE2 . GLU A 1 217 ? 23.336  32.273  40.542   1.00 30.86 217 A 1 
ATOM 1745  N N   . THR A 1 218 ? 27.985  29.201  43.798   1.00 40.33 218 A 1 
ATOM 1746  C CA  . THR A 1 218 ? 28.608  29.634  45.043   1.00 41.40 218 A 1 
ATOM 1747  C C   . THR A 1 218 ? 28.816  31.146  44.972   1.00 40.45 218 A 1 
ATOM 1748  O O   . THR A 1 218 ? 29.054  31.698  43.887   1.00 37.51 218 A 1 
ATOM 1749  C CB  . THR A 1 218 ? 29.923  28.896  45.341   1.00 37.85 218 A 1 
ATOM 1750  O OG1 . THR A 1 218 ? 30.609  28.528  44.166   1.00 34.76 218 A 1 
ATOM 1751  C CG2 . THR A 1 218 ? 29.653  27.603  46.121   1.00 34.82 218 A 1 
ATOM 1752  N N   . GLU A 1 219 ? 28.689  31.808  46.094   1.00 35.03 219 A 1 
ATOM 1753  C CA  . GLU A 1 219 ? 28.767  33.262  46.229   1.00 37.15 219 A 1 
ATOM 1754  C C   . GLU A 1 219 ? 30.084  33.880  45.700   1.00 36.47 219 A 1 
ATOM 1755  O O   . GLU A 1 219 ? 31.006  33.188  45.278   1.00 34.33 219 A 1 
ATOM 1756  C CB  . GLU A 1 219 ? 28.567  33.650  47.702   1.00 34.48 219 A 1 
ATOM 1757  C CG  . GLU A 1 219 ? 27.123  33.489  48.222   1.00 31.12 219 A 1 
ATOM 1758  C CD  . GLU A 1 219 ? 26.958  34.081  49.635   1.00 29.37 219 A 1 
ATOM 1759  O OE1 . GLU A 1 219 ? 25.845  34.564  49.934   1.00 25.97 219 A 1 
ATOM 1760  O OE2 . GLU A 1 219 ? 27.946  34.061  50.396   1.00 30.03 219 A 1 
ATOM 1761  N N   . ASN A 1 220 ? 30.172  35.190  45.823   1.00 38.89 220 A 1 
ATOM 1762  C CA  . ASN A 1 220 ? 31.226  36.142  45.442   1.00 39.69 220 A 1 
ATOM 1763  C C   . ASN A 1 220 ? 32.682  35.840  45.891   1.00 39.53 220 A 1 
ATOM 1764  O O   . ASN A 1 220 ? 33.443  36.786  46.120   1.00 36.46 220 A 1 
ATOM 1765  C CB  . ASN A 1 220 ? 30.827  37.522  46.012   1.00 35.04 220 A 1 
ATOM 1766  C CG  . ASN A 1 220 ? 29.802  38.290  45.198   1.00 30.71 220 A 1 
ATOM 1767  O OD1 . ASN A 1 220 ? 29.647  38.147  44.004   1.00 30.15 220 A 1 
ATOM 1768  N ND2 . ASN A 1 220 ? 29.101  39.208  45.835   1.00 29.80 220 A 1 
ATOM 1769  N N   . THR A 1 221 ? 33.093  34.594  46.043   1.00 46.95 221 A 1 
ATOM 1770  C CA  . THR A 1 221 ? 34.529  34.330  46.111   1.00 48.30 221 A 1 
ATOM 1771  C C   . THR A 1 221 ? 35.166  34.769  44.788   1.00 48.43 221 A 1 
ATOM 1772  O O   . THR A 1 221 ? 34.534  34.630  43.736   1.00 45.17 221 A 1 
ATOM 1773  C CB  . THR A 1 221 ? 34.862  32.863  46.426   1.00 43.71 221 A 1 
ATOM 1774  O OG1 . THR A 1 221 ? 33.938  31.968  45.840   1.00 40.03 221 A 1 
ATOM 1775  C CG2 . THR A 1 221 ? 34.819  32.619  47.932   1.00 39.55 221 A 1 
ATOM 1776  N N   . GLU A 1 222 ? 36.370  35.308  44.848   1.00 49.89 222 A 1 
ATOM 1777  C CA  . GLU A 1 222 ? 37.095  35.835  43.689   1.00 51.60 222 A 1 
ATOM 1778  C C   . GLU A 1 222 ? 37.232  34.757  42.604   1.00 52.65 222 A 1 
ATOM 1779  O O   . GLU A 1 222 ? 38.134  33.922  42.619   1.00 49.36 222 A 1 
ATOM 1780  C CB  . GLU A 1 222 ? 38.477  36.363  44.118   1.00 46.76 222 A 1 
ATOM 1781  C CG  . GLU A 1 222 ? 38.404  37.669  44.927   1.00 41.82 222 A 1 
ATOM 1782  C CD  . GLU A 1 222 ? 39.791  38.202  45.345   1.00 38.21 222 A 1 
ATOM 1783  O OE1 . GLU A 1 222 ? 39.895  39.435  45.548   1.00 33.96 222 A 1 
ATOM 1784  O OE2 . GLU A 1 222 ? 40.721  37.387  45.489   1.00 37.19 222 A 1 
ATOM 1785  N N   . GLN A 1 223 ? 36.287  34.738  41.655   1.00 56.02 223 A 1 
ATOM 1786  C CA  . GLN A 1 223 ? 36.224  33.743  40.582   1.00 57.70 223 A 1 
ATOM 1787  C C   . GLN A 1 223 ? 37.447  33.813  39.655   1.00 61.61 223 A 1 
ATOM 1788  O O   . GLN A 1 223 ? 37.661  32.878  38.889   1.00 56.69 223 A 1 
ATOM 1789  C CB  . GLN A 1 223 ? 34.945  33.952  39.750   1.00 51.70 223 A 1 
ATOM 1790  C CG  . GLN A 1 223 ? 33.661  33.449  40.417   1.00 48.30 223 A 1 
ATOM 1791  C CD  . GLN A 1 223 ? 32.491  33.407  39.420   1.00 44.64 223 A 1 
ATOM 1792  O OE1 . GLN A 1 223 ? 32.582  33.820  38.273   1.00 42.65 223 A 1 
ATOM 1793  N NE2 . GLN A 1 223 ? 31.363  32.859  39.811   1.00 41.48 223 A 1 
ATOM 1794  N N   . ASP A 1 224 ? 38.214  34.890  39.720   1.00 62.19 224 A 1 
ATOM 1795  C CA  . ASP A 1 224 ? 39.330  35.120  38.803   1.00 64.16 224 A 1 
ATOM 1796  C C   . ASP A 1 224 ? 40.526  34.193  39.026   1.00 69.24 224 A 1 
ATOM 1797  O O   . ASP A 1 224 ? 41.336  34.022  38.124   1.00 63.62 224 A 1 
ATOM 1798  C CB  . ASP A 1 224 ? 39.742  36.604  38.850   1.00 55.27 224 A 1 
ATOM 1799  C CG  . ASP A 1 224 ? 38.806  37.507  38.047   1.00 48.43 224 A 1 
ATOM 1800  O OD1 . ASP A 1 224 ? 38.052  36.982  37.189   1.00 43.93 224 A 1 
ATOM 1801  O OD2 . ASP A 1 224 ? 38.882  38.742  38.258   1.00 41.97 224 A 1 
ATOM 1802  N N   . ASP A 1 225 ? 40.593  33.534  40.175   1.00 77.34 225 A 1 
ATOM 1803  C CA  . ASP A 1 225 ? 41.699  32.633  40.492   1.00 81.88 225 A 1 
ATOM 1804  C C   . ASP A 1 225 ? 41.308  31.145  40.501   1.00 86.16 225 A 1 
ATOM 1805  O O   . ASP A 1 225 ? 41.961  30.304  41.123   1.00 81.04 225 A 1 
ATOM 1806  C CB  . ASP A 1 225 ? 42.401  33.113  41.767   1.00 73.02 225 A 1 
ATOM 1807  C CG  . ASP A 1 225 ? 43.872  32.685  41.834   1.00 63.22 225 A 1 
ATOM 1808  O OD1 . ASP A 1 225 ? 44.386  32.100  40.849   1.00 56.88 225 A 1 
ATOM 1809  O OD2 . ASP A 1 225 ? 44.498  32.911  42.889   1.00 55.42 225 A 1 
ATOM 1810  N N   . LEU A 1 226 ? 40.212  30.772  39.807   1.00 85.69 226 A 1 
ATOM 1811  C CA  . LEU A 1 226 ? 39.856  29.358  39.641   1.00 88.66 226 A 1 
ATOM 1812  C C   . LEU A 1 226 ? 40.705  28.700  38.541   1.00 90.61 226 A 1 
ATOM 1813  O O   . LEU A 1 226 ? 40.958  29.306  37.499   1.00 87.60 226 A 1 
ATOM 1814  C CB  . LEU A 1 226 ? 38.354  29.206  39.378   1.00 85.85 226 A 1 
ATOM 1815  C CG  . LEU A 1 226 ? 37.475  29.439  40.629   1.00 83.47 226 A 1 
ATOM 1816  C CD1 . LEU A 1 226 ? 36.005  29.483  40.217   1.00 75.12 226 A 1 
ATOM 1817  C CD2 . LEU A 1 226 ? 37.624  28.318  41.658   1.00 75.68 226 A 1 
ATOM 1818  N N   . PRO A 1 227 ? 41.124  27.426  38.740   1.00 91.28 227 A 1 
ATOM 1819  C CA  . PRO A 1 227 ? 41.872  26.690  37.722   1.00 91.97 227 A 1 
ATOM 1820  C C   . PRO A 1 227 ? 41.022  26.441  36.464   1.00 92.54 227 A 1 
ATOM 1821  O O   . PRO A 1 227 ? 39.814  26.256  36.539   1.00 90.24 227 A 1 
ATOM 1822  C CB  . PRO A 1 227 ? 42.296  25.381  38.401   1.00 90.27 227 A 1 
ATOM 1823  C CG  . PRO A 1 227 ? 41.225  25.167  39.469   1.00 89.01 227 A 1 
ATOM 1824  C CD  . PRO A 1 227 ? 40.867  26.590  39.903   1.00 91.27 227 A 1 
ATOM 1825  N N   . ALA A 1 228 ? 41.674  26.403  35.294   1.00 91.73 228 A 1 
ATOM 1826  C CA  . ALA A 1 228 ? 40.993  26.288  34.003   1.00 92.00 228 A 1 
ATOM 1827  C C   . ALA A 1 228 ? 40.551  24.857  33.647   1.00 92.81 228 A 1 
ATOM 1828  O O   . ALA A 1 228 ? 39.620  24.670  32.866   1.00 89.09 228 A 1 
ATOM 1829  C CB  . ALA A 1 228 ? 41.926  26.868  32.936   1.00 89.53 228 A 1 
ATOM 1830  N N   . ASP A 1 229 ? 41.232  23.862  34.211   1.00 92.09 229 A 1 
ATOM 1831  C CA  . ASP A 1 229 ? 40.960  22.434  34.016   1.00 92.64 229 A 1 
ATOM 1832  C C   . ASP A 1 229 ? 41.605  21.599  35.144   1.00 93.30 229 A 1 
ATOM 1833  O O   . ASP A 1 229 ? 42.234  22.139  36.062   1.00 91.03 229 A 1 
ATOM 1834  C CB  . ASP A 1 229 ? 41.432  21.997  32.615   1.00 90.01 229 A 1 
ATOM 1835  C CG  . ASP A 1 229 ? 42.937  22.136  32.369   1.00 89.52 229 A 1 
ATOM 1836  O OD1 . ASP A 1 229 ? 43.712  22.186  33.343   1.00 81.02 229 A 1 
ATOM 1837  O OD2 . ASP A 1 229 ? 43.316  22.151  31.179   1.00 82.00 229 A 1 
ATOM 1838  N N   . CYS A 1 230 ? 41.469  20.266  35.071   1.00 92.81 230 A 1 
ATOM 1839  C CA  . CYS A 1 230 ? 42.078  19.377  36.063   1.00 93.35 230 A 1 
ATOM 1840  C C   . CYS A 1 230 ? 43.615  19.369  36.031   1.00 93.30 230 A 1 
ATOM 1841  O O   . CYS A 1 230 ? 44.226  19.072  37.052   1.00 91.32 230 A 1 
ATOM 1842  C CB  . CYS A 1 230 ? 41.532  17.958  35.894   1.00 92.94 230 A 1 
ATOM 1843  S SG  . CYS A 1 230 ? 39.788  17.825  36.415   1.00 91.18 230 A 1 
ATOM 1844  N N   . SER A 1 231 ? 44.234  19.699  34.912   1.00 92.99 231 A 1 
ATOM 1845  C CA  . SER A 1 231 ? 45.693  19.866  34.844   1.00 92.08 231 A 1 
ATOM 1846  C C   . SER A 1 231 ? 46.132  21.088  35.650   1.00 92.04 231 A 1 
ATOM 1847  O O   . SER A 1 231 ? 47.092  21.014  36.415   1.00 89.75 231 A 1 
ATOM 1848  C CB  . SER A 1 231 ? 46.169  20.002  33.392   1.00 90.72 231 A 1 
ATOM 1849  O OG  . SER A 1 231 ? 45.735  18.884  32.638   1.00 79.37 231 A 1 
ATOM 1850  N N   . ALA A 1 232 ? 45.371  22.186  35.574   1.00 92.60 232 A 1 
ATOM 1851  C CA  . ALA A 1 232 ? 45.602  23.367  36.391   1.00 92.10 232 A 1 
ATOM 1852  C C   . ALA A 1 232 ? 45.337  23.108  37.884   1.00 92.44 232 A 1 
ATOM 1853  O O   . ALA A 1 232 ? 46.086  23.597  38.728   1.00 90.39 232 A 1 
ATOM 1854  C CB  . ALA A 1 232 ? 44.757  24.520  35.838   1.00 91.13 232 A 1 
ATOM 1855  N N   . VAL A 1 233 ? 44.322  22.298  38.223   1.00 92.31 233 A 1 
ATOM 1856  C CA  . VAL A 1 233 ? 44.088  21.834  39.609   1.00 92.17 233 A 1 
ATOM 1857  C C   . VAL A 1 233 ? 45.313  21.073  40.121   1.00 92.22 233 A 1 
ATOM 1858  O O   . VAL A 1 233 ? 45.844  21.391  41.184   1.00 90.25 233 A 1 
ATOM 1859  C CB  . VAL A 1 233 ? 42.832  20.947  39.702   1.00 91.34 233 A 1 
ATOM 1860  C CG1 . VAL A 1 233 ? 42.659  20.326  41.095   1.00 84.27 233 A 1 
ATOM 1861  C CG2 . VAL A 1 233 ? 41.552  21.731  39.413   1.00 84.04 233 A 1 
ATOM 1862  N N   . TYR A 1 234 ? 45.794  20.100  39.341   1.00 92.05 234 A 1 
ATOM 1863  C CA  . TYR A 1 234 ? 46.949  19.275  39.705   1.00 91.58 234 A 1 
ATOM 1864  C C   . TYR A 1 234 ? 48.218  20.116  39.900   1.00 91.67 234 A 1 
ATOM 1865  O O   . TYR A 1 234 ? 48.929  19.968  40.888   1.00 88.96 234 A 1 
ATOM 1866  C CB  . TYR A 1 234 ? 47.135  18.212  38.620   1.00 89.99 234 A 1 
ATOM 1867  C CG  . TYR A 1 234 ? 48.060  17.083  39.032   1.00 89.48 234 A 1 
ATOM 1868  C CD1 . TYR A 1 234 ? 49.436  17.147  38.752   1.00 82.34 234 A 1 
ATOM 1869  C CD2 . TYR A 1 234 ? 47.532  15.961  39.689   1.00 82.83 234 A 1 
ATOM 1870  C CE1 . TYR A 1 234 ? 50.286  16.093  39.132   1.00 82.03 234 A 1 
ATOM 1871  C CE2 . TYR A 1 234 ? 48.372  14.903  40.074   1.00 81.83 234 A 1 
ATOM 1872  C CZ  . TYR A 1 234 ? 49.754  14.971  39.794   1.00 86.59 234 A 1 
ATOM 1873  O OH  . TYR A 1 234 ? 50.569  13.949  40.180   1.00 84.30 234 A 1 
ATOM 1874  N N   . ASN A 1 235 ? 48.455  21.060  38.997   1.00 91.54 235 A 1 
ATOM 1875  C CA  . ASN A 1 235 ? 49.600  21.967  39.067   1.00 90.32 235 A 1 
ATOM 1876  C C   . ASN A 1 235 ? 49.549  22.930  40.267   1.00 89.89 235 A 1 
ATOM 1877  O O   . ASN A 1 235 ? 50.583  23.456  40.666   1.00 86.08 235 A 1 
ATOM 1878  C CB  . ASN A 1 235 ? 49.699  22.741  37.749   1.00 88.71 235 A 1 
ATOM 1879  C CG  . ASN A 1 235 ? 50.087  21.863  36.558   1.00 84.70 235 A 1 
ATOM 1880  O OD1 . ASN A 1 235 ? 50.600  20.775  36.688   1.00 76.19 235 A 1 
ATOM 1881  N ND2 . ASN A 1 235 ? 49.862  22.349  35.352   1.00 75.20 235 A 1 
ATOM 1882  N N   . ARG A 1 236 ? 48.369  23.162  40.856   1.00 90.87 236 A 1 
ATOM 1883  C CA  . ARG A 1 236 ? 48.192  23.921  42.108   1.00 89.93 236 A 1 
ATOM 1884  C C   . ARG A 1 236 ? 48.438  23.074  43.368   1.00 89.42 236 A 1 
ATOM 1885  O O   . ARG A 1 236 ? 48.344  23.605  44.464   1.00 83.28 236 A 1 
ATOM 1886  C CB  . ARG A 1 236 ? 46.807  24.582  42.126   1.00 87.35 236 A 1 
ATOM 1887  C CG  . ARG A 1 236 ? 46.694  25.754  41.137   1.00 83.05 236 A 1 
ATOM 1888  C CD  . ARG A 1 236 ? 45.253  26.301  41.110   1.00 81.62 236 A 1 
ATOM 1889  N NE  . ARG A 1 236 ? 45.092  27.393  40.130   1.00 77.24 236 A 1 
ATOM 1890  C CZ  . ARG A 1 236 ? 44.386  28.500  40.291   1.00 73.44 236 A 1 
ATOM 1891  N NH1 . ARG A 1 236 ? 43.667  28.749  41.348   1.00 68.76 236 A 1 
ATOM 1892  N NH2 . ARG A 1 236 ? 44.390  29.413  39.370   1.00 66.37 236 A 1 
ATOM 1893  N N   . GLY A 1 237 ? 48.760  21.796  43.220   1.00 89.15 237 A 1 
ATOM 1894  C CA  . GLY A 1 237 ? 49.088  20.873  44.321   1.00 88.49 237 A 1 
ATOM 1895  C C   . GLY A 1 237 ? 47.974  19.908  44.717   1.00 89.51 237 A 1 
ATOM 1896  O O   . GLY A 1 237 ? 48.188  19.066  45.592   1.00 84.77 237 A 1 
ATOM 1897  N N   . GLU A 1 238 ? 46.804  19.962  44.076   1.00 89.15 238 A 1 
ATOM 1898  C CA  . GLU A 1 238 ? 45.686  19.051  44.320   1.00 88.84 238 A 1 
ATOM 1899  C C   . GLU A 1 238 ? 45.857  17.746  43.518   1.00 89.62 238 A 1 
ATOM 1900  O O   . GLU A 1 238 ? 45.428  17.645  42.365   1.00 85.89 238 A 1 
ATOM 1901  C CB  . GLU A 1 238 ? 44.358  19.752  43.998   1.00 86.39 238 A 1 
ATOM 1902  C CG  . GLU A 1 238 ? 44.018  20.904  44.962   1.00 81.02 238 A 1 
ATOM 1903  C CD  . GLU A 1 238 ? 43.682  20.448  46.387   1.00 77.55 238 A 1 
ATOM 1904  O OE1 . GLU A 1 238 ? 43.632  21.325  47.272   1.00 68.81 238 A 1 
ATOM 1905  O OE2 . GLU A 1 238 ? 43.471  19.228  46.599   1.00 70.02 238 A 1 
ATOM 1906  N N   . HIS A 1 239 ? 46.497  16.740  44.100   1.00 90.99 239 A 1 
ATOM 1907  C CA  . HIS A 1 239 ? 46.854  15.489  43.412   1.00 90.44 239 A 1 
ATOM 1908  C C   . HIS A 1 239 ? 45.878  14.334  43.650   1.00 90.78 239 A 1 
ATOM 1909  O O   . HIS A 1 239 ? 46.077  13.234  43.129   1.00 85.86 239 A 1 
ATOM 1910  C CB  . HIS A 1 239 ? 48.286  15.096  43.788   1.00 87.82 239 A 1 
ATOM 1911  C CG  . HIS A 1 239 ? 49.326  16.136  43.454   1.00 86.85 239 A 1 
ATOM 1912  N ND1 . HIS A 1 239 ? 49.295  17.027  42.408   1.00 74.64 239 A 1 
ATOM 1913  C CD2 . HIS A 1 239 ? 50.495  16.367  44.132   1.00 74.62 239 A 1 
ATOM 1914  C CE1 . HIS A 1 239 ? 50.405  17.770  42.464   1.00 75.51 239 A 1 
ATOM 1915  N NE2 . HIS A 1 239 ? 51.157  17.397  43.488   1.00 76.99 239 A 1 
ATOM 1916  N N   . THR A 1 240 ? 44.824  14.551  44.438   1.00 90.49 240 A 1 
ATOM 1917  C CA  . THR A 1 240 ? 43.823  13.523  44.737   1.00 90.35 240 A 1 
ATOM 1918  C C   . THR A 1 240 ? 42.685  13.547  43.722   1.00 91.38 240 A 1 
ATOM 1919  O O   . THR A 1 240 ? 42.177  14.607  43.378   1.00 88.41 240 A 1 
ATOM 1920  C CB  . THR A 1 240 ? 43.281  13.671  46.159   1.00 87.68 240 A 1 
ATOM 1921  O OG1 . THR A 1 240 ? 42.847  14.986  46.415   1.00 76.58 240 A 1 
ATOM 1922  C CG2 . THR A 1 240 ? 44.338  13.338  47.206   1.00 73.97 240 A 1 
ATOM 1923  N N   . SER A 1 241 ? 42.235  12.358  43.277   1.00 91.38 241 A 1 
ATOM 1924  C CA  . SER A 1 241 ? 41.014  12.270  42.474   1.00 91.64 241 A 1 
ATOM 1925  C C   . SER A 1 241 ? 39.809  12.751  43.286   1.00 91.68 241 A 1 
ATOM 1926  O O   . SER A 1 241 ? 39.664  12.397  44.457   1.00 88.40 241 A 1 
ATOM 1927  C CB  . SER A 1 241 ? 40.756  10.837  41.997   1.00 89.90 241 A 1 
ATOM 1928  O OG  . SER A 1 241 ? 41.826  10.356  41.210   1.00 80.70 241 A 1 
ATOM 1929  N N   . GLY A 1 242 ? 38.938  13.537  42.651   1.00 91.40 242 A 1 
ATOM 1930  C CA  . GLY A 1 242 ? 37.764  14.073  43.321   1.00 91.65 242 A 1 
ATOM 1931  C C   . GLY A 1 242 ? 37.047  15.148  42.514   1.00 93.37 242 A 1 
ATOM 1932  O O   . GLY A 1 242 ? 37.392  15.417  41.362   1.00 91.49 242 A 1 
ATOM 1933  N N   . VAL A 1 243 ? 36.033  15.749  43.132   1.00 93.06 243 A 1 
ATOM 1934  C CA  . VAL A 1 243 ? 35.276  16.858  42.543   1.00 93.28 243 A 1 
ATOM 1935  C C   . VAL A 1 243 ? 35.969  18.177  42.876   1.00 93.20 243 A 1 
ATOM 1936  O O   . VAL A 1 243 ? 36.197  18.480  44.043   1.00 90.99 243 A 1 
ATOM 1937  C CB  . VAL A 1 243 ? 33.815  16.858  43.021   1.00 91.95 243 A 1 
ATOM 1938  C CG1 . VAL A 1 243 ? 33.024  18.005  42.379   1.00 85.04 243 A 1 
ATOM 1939  C CG2 . VAL A 1 243 ? 33.113  15.547  42.658   1.00 84.19 243 A 1 
ATOM 1940  N N   . TYR A 1 244 ? 36.242  18.962  41.849   1.00 93.29 244 A 1 
ATOM 1941  C CA  . TYR A 1 244 ? 36.843  20.285  41.955   1.00 93.29 244 A 1 
ATOM 1942  C C   . TYR A 1 244 ? 36.026  21.297  41.152   1.00 93.98 244 A 1 
ATOM 1943  O O   . TYR A 1 244 ? 35.353  20.942  40.187   1.00 91.60 244 A 1 
ATOM 1944  C CB  . TYR A 1 244 ? 38.292  20.241  41.465   1.00 92.28 244 A 1 
ATOM 1945  C CG  . TYR A 1 244 ? 39.195  19.354  42.304   1.00 92.16 244 A 1 
ATOM 1946  C CD1 . TYR A 1 244 ? 39.892  19.893  43.396   1.00 83.54 244 A 1 
ATOM 1947  C CD2 . TYR A 1 244 ? 39.332  17.987  42.001   1.00 83.89 244 A 1 
ATOM 1948  C CE1 . TYR A 1 244 ? 40.719  19.078  44.188   1.00 82.51 244 A 1 
ATOM 1949  C CE2 . TYR A 1 244 ? 40.153  17.164  42.787   1.00 82.54 244 A 1 
ATOM 1950  C CZ  . TYR A 1 244 ? 40.853  17.711  43.879   1.00 88.45 244 A 1 
ATOM 1951  O OH  . TYR A 1 244 ? 41.660  16.909  44.646   1.00 87.30 244 A 1 
ATOM 1952  N N   . THR A 1 245 ? 36.100  22.570  41.550   1.00 93.40 245 A 1 
ATOM 1953  C CA  . THR A 1 245 ? 35.529  23.676  40.777   1.00 93.36 245 A 1 
ATOM 1954  C C   . THR A 1 245 ? 36.586  24.211  39.820   1.00 93.51 245 A 1 
ATOM 1955  O O   . THR A 1 245 ? 37.673  24.587  40.245   1.00 91.59 245 A 1 
ATOM 1956  C CB  . THR A 1 245 ? 34.999  24.789  41.681   1.00 91.92 245 A 1 
ATOM 1957  O OG1 . THR A 1 245 ? 34.142  24.246  42.668   1.00 83.93 245 A 1 
ATOM 1958  C CG2 . THR A 1 245 ? 34.179  25.817  40.908   1.00 82.67 245 A 1 
ATOM 1959  N N   . ILE A 1 246 ? 36.258  24.267  38.532   1.00 93.65 246 A 1 
ATOM 1960  C CA  . ILE A 1 246 ? 37.102  24.859  37.493   1.00 93.85 246 A 1 
ATOM 1961  C C   . ILE A 1 246 ? 36.367  26.023  36.821   1.00 93.97 246 A 1 
ATOM 1962  O O   . ILE A 1 246 ? 35.137  26.073  36.818   1.00 92.69 246 A 1 
ATOM 1963  C CB  . ILE A 1 246 ? 37.582  23.812  36.459   1.00 93.08 246 A 1 
ATOM 1964  C CG1 . ILE A 1 246 ? 36.429  23.204  35.638   1.00 88.22 246 A 1 
ATOM 1965  C CG2 . ILE A 1 246 ? 38.406  22.713  37.158   1.00 85.23 246 A 1 
ATOM 1966  C CD1 . ILE A 1 246 ? 36.889  22.424  34.404   1.00 85.29 246 A 1 
ATOM 1967  N N   . LYS A 1 247 ? 37.099  26.942  36.223   1.00 93.49 247 A 1 
ATOM 1968  C CA  . LYS A 1 247 ? 36.551  28.055  35.447   1.00 93.36 247 A 1 
ATOM 1969  C C   . LYS A 1 247 ? 37.303  28.171  34.124   1.00 93.47 247 A 1 
ATOM 1970  O O   . LYS A 1 247 ? 38.310  28.886  34.063   1.00 90.54 247 A 1 
ATOM 1971  C CB  . LYS A 1 247 ? 36.602  29.336  36.290   1.00 91.59 247 A 1 
ATOM 1972  C CG  . LYS A 1 247 ? 35.891  30.510  35.580   1.00 87.22 247 A 1 
ATOM 1973  C CD  . LYS A 1 247 ? 36.085  31.793  36.376   1.00 82.79 247 A 1 
ATOM 1974  C CE  . LYS A 1 247 ? 35.474  32.980  35.647   1.00 76.73 247 A 1 
ATOM 1975  N NZ  . LYS A 1 247 ? 35.821  34.262  36.302   1.00 68.39 247 A 1 
ATOM 1976  N N   . PRO A 1 248 ? 36.843  27.504  33.058   1.00 93.59 248 A 1 
ATOM 1977  C CA  . PRO A 1 248 ? 37.418  27.682  31.737   1.00 93.13 248 A 1 
ATOM 1978  C C   . PRO A 1 248 ? 37.314  29.133  31.270   1.00 92.61 248 A 1 
ATOM 1979  O O   . PRO A 1 248 ? 36.445  29.896  31.695   1.00 89.42 248 A 1 
ATOM 1980  C CB  . PRO A 1 248 ? 36.651  26.733  30.815   1.00 91.86 248 A 1 
ATOM 1981  C CG  . PRO A 1 248 ? 36.072  25.699  31.768   1.00 90.21 248 A 1 
ATOM 1982  C CD  . PRO A 1 248 ? 35.801  26.510  33.023   1.00 92.47 248 A 1 
ATOM 1983  N N   . ARG A 1 249 ? 38.191  29.513  30.356   1.00 90.81 249 A 1 
ATOM 1984  C CA  . ARG A 1 249 ? 38.168  30.847  29.754   1.00 89.24 249 A 1 
ATOM 1985  C C   . ARG A 1 249 ? 36.830  31.085  29.052   1.00 88.39 249 A 1 
ATOM 1986  O O   . ARG A 1 249 ? 36.351  30.236  28.324   1.00 80.84 249 A 1 
ATOM 1987  C CB  . ARG A 1 249 ? 39.370  30.970  28.801   1.00 86.06 249 A 1 
ATOM 1988  C CG  . ARG A 1 249 ? 39.548  32.412  28.311   1.00 76.71 249 A 1 
ATOM 1989  C CD  . ARG A 1 249 ? 40.762  32.488  27.387   1.00 73.89 249 A 1 
ATOM 1990  N NE  . ARG A 1 249 ? 40.964  33.857  26.895   1.00 65.74 249 A 1 
ATOM 1991  C CZ  . ARG A 1 249 ? 41.951  34.260  26.097   1.00 59.77 249 A 1 
ATOM 1992  N NH1 . ARG A 1 249 ? 42.852  33.419  25.662   1.00 55.07 249 A 1 
ATOM 1993  N NH2 . ARG A 1 249 ? 42.031  35.504  25.728   1.00 53.65 249 A 1 
ATOM 1994  N N   . ASN A 1 250 ? 36.247  32.268  29.238   1.00 88.40 250 A 1 
ATOM 1995  C CA  . ASN A 1 250 ? 34.940  32.650  28.689   1.00 88.21 250 A 1 
ATOM 1996  C C   . ASN A 1 250 ? 33.757  31.776  29.159   1.00 88.97 250 A 1 
ATOM 1997  O O   . ASN A 1 250 ? 32.714  31.752  28.505   1.00 83.41 250 A 1 
ATOM 1998  C CB  . ASN A 1 250 ? 34.997  32.765  27.151   1.00 84.85 250 A 1 
ATOM 1999  C CG  . ASN A 1 250 ? 36.056  33.722  26.628   1.00 78.71 250 A 1 
ATOM 2000  O OD1 . ASN A 1 250 ? 36.504  34.647  27.275   1.00 69.59 250 A 1 
ATOM 2001  N ND2 . ASN A 1 250 ? 36.465  33.525  25.393   1.00 68.00 250 A 1 
ATOM 2002  N N   . SER A 1 251 ? 33.899  31.069  30.278   1.00 89.16 251 A 1 
ATOM 2003  C CA  . SER A 1 251 ? 32.829  30.294  30.913   1.00 89.76 251 A 1 
ATOM 2004  C C   . SER A 1 251 ? 32.642  30.726  32.368   1.00 90.32 251 A 1 
ATOM 2005  O O   . SER A 1 251 ? 33.539  31.302  32.995   1.00 86.53 251 A 1 
ATOM 2006  C CB  . SER A 1 251 ? 33.152  28.803  30.827   1.00 87.89 251 A 1 
ATOM 2007  O OG  . SER A 1 251 ? 32.095  28.030  31.364   1.00 80.96 251 A 1 
ATOM 2008  N N   . GLN A 1 252 ? 31.481  30.436  32.927   1.00 90.93 252 A 1 
ATOM 2009  C CA  . GLN A 1 252 ? 31.286  30.464  34.371   1.00 90.65 252 A 1 
ATOM 2010  C C   . GLN A 1 252 ? 32.015  29.277  35.026   1.00 91.98 252 A 1 
ATOM 2011  O O   . GLN A 1 252 ? 32.366  28.302  34.360   1.00 89.00 252 A 1 
ATOM 2012  C CB  . GLN A 1 252 ? 29.787  30.467  34.706   1.00 87.32 252 A 1 
ATOM 2013  C CG  . GLN A 1 252 ? 29.100  31.774  34.253   1.00 76.12 252 A 1 
ATOM 2014  C CD  . GLN A 1 252 ? 27.642  31.868  34.695   1.00 68.53 252 A 1 
ATOM 2015  O OE1 . GLN A 1 252 ? 27.048  30.924  35.167   1.00 59.47 252 A 1 
ATOM 2016  N NE2 . GLN A 1 252 ? 27.011  33.013  34.569   1.00 56.34 252 A 1 
ATOM 2017  N N   . GLY A 1 253 ? 32.217  29.351  36.316   1.00 91.41 253 A 1 
ATOM 2018  C CA  . GLY A 1 253 ? 32.756  28.233  37.085   1.00 92.23 253 A 1 
ATOM 2019  C C   . GLY A 1 253 ? 31.748  27.092  37.203   1.00 93.28 253 A 1 
ATOM 2020  O O   . GLY A 1 253 ? 30.548  27.330  37.332   1.00 90.02 253 A 1 
ATOM 2021  N N   . PHE A 1 254 ? 32.228  25.852  37.171   1.00 92.99 254 A 1 
ATOM 2022  C CA  . PHE A 1 254 ? 31.417  24.656  37.387   1.00 93.82 254 A 1 
ATOM 2023  C C   . PHE A 1 254 ? 32.251  23.526  38.007   1.00 94.51 254 A 1 
ATOM 2024  O O   . PHE A 1 254 ? 33.482  23.537  37.941   1.00 92.46 254 A 1 
ATOM 2025  C CB  . PHE A 1 254 ? 30.742  24.214  36.085   1.00 93.00 254 A 1 
ATOM 2026  C CG  . PHE A 1 254 ? 31.678  23.965  34.918   1.00 94.17 254 A 1 
ATOM 2027  C CD1 . PHE A 1 254 ? 31.865  24.965  33.947   1.00 86.80 254 A 1 
ATOM 2028  C CD2 . PHE A 1 254 ? 32.327  22.730  34.774   1.00 86.05 254 A 1 
ATOM 2029  C CE1 . PHE A 1 254 ? 32.688  24.726  32.835   1.00 85.49 254 A 1 
ATOM 2030  C CE2 . PHE A 1 254 ? 33.155  22.487  33.663   1.00 86.03 254 A 1 
ATOM 2031  C CZ  . PHE A 1 254 ? 33.332  23.486  32.685   1.00 91.72 254 A 1 
ATOM 2032  N N   . ASN A 1 255 ? 31.577  22.559  38.606   1.00 93.76 255 A 1 
ATOM 2033  C CA  . ASN A 1 255 ? 32.226  21.393  39.189   1.00 94.02 255 A 1 
ATOM 2034  C C   . ASN A 1 255 ? 32.530  20.337  38.123   1.00 94.45 255 A 1 
ATOM 2035  O O   . ASN A 1 255 ? 31.749  20.109  37.199   1.00 92.58 255 A 1 
ATOM 2036  C CB  . ASN A 1 255 ? 31.380  20.847  40.336   1.00 92.80 255 A 1 
ATOM 2037  C CG  . ASN A 1 255 ? 31.279  21.805  41.514   1.00 92.05 255 A 1 
ATOM 2038  O OD1 . ASN A 1 255 ? 32.127  22.649  41.739   1.00 84.03 255 A 1 
ATOM 2039  N ND2 . ASN A 1 255 ? 30.242  21.695  42.315   1.00 83.00 255 A 1 
ATOM 2040  N N   . VAL A 1 256 ? 33.662  19.662  38.283   1.00 94.99 256 A 1 
ATOM 2041  C CA  . VAL A 1 256 ? 34.141  18.586  37.422   1.00 95.13 256 A 1 
ATOM 2042  C C   . VAL A 1 256 ? 34.820  17.518  38.281   1.00 95.25 256 A 1 
ATOM 2043  O O   . VAL A 1 256 ? 35.301  17.808  39.380   1.00 93.74 256 A 1 
ATOM 2044  C CB  . VAL A 1 256 ? 35.076  19.163  36.329   1.00 94.09 256 A 1 
ATOM 2045  C CG1 . VAL A 1 256 ? 36.395  19.717  36.874   1.00 86.74 256 A 1 
ATOM 2046  C CG2 . VAL A 1 256 ? 35.382  18.149  35.244   1.00 85.27 256 A 1 
ATOM 2047  N N   . TYR A 1 257 ? 34.840  16.276  37.813   1.00 94.23 257 A 1 
ATOM 2048  C CA  . TYR A 1 257 ? 35.612  15.210  38.450   1.00 94.53 257 A 1 
ATOM 2049  C C   . TYR A 1 257 ? 36.992  15.123  37.801   1.00 94.88 257 A 1 
ATOM 2050  O O   . TYR A 1 257 ? 37.102  14.886  36.604   1.00 93.49 257 A 1 
ATOM 2051  C CB  . TYR A 1 257 ? 34.841  13.890  38.381   1.00 94.21 257 A 1 
ATOM 2052  C CG  . TYR A 1 257 ? 35.458  12.794  39.234   1.00 94.25 257 A 1 
ATOM 2053  C CD1 . TYR A 1 257 ? 36.522  12.018  38.742   1.00 87.09 257 A 1 
ATOM 2054  C CD2 . TYR A 1 257 ? 34.984  12.567  40.537   1.00 87.56 257 A 1 
ATOM 2055  C CE1 . TYR A 1 257 ? 37.103  11.017  39.544   1.00 86.74 257 A 1 
ATOM 2056  C CE2 . TYR A 1 257 ? 35.551  11.567  41.343   1.00 86.57 257 A 1 
ATOM 2057  C CZ  . TYR A 1 257 ? 36.615  10.794  40.846   1.00 90.70 257 A 1 
ATOM 2058  O OH  . TYR A 1 257 ? 37.177  9.822   41.631   1.00 89.05 257 A 1 
ATOM 2059  N N   . CYS A 1 258 ? 38.045  15.297  38.601   1.00 94.87 258 A 1 
ATOM 2060  C CA  . CYS A 1 258 ? 39.429  15.101  38.181   1.00 94.68 258 A 1 
ATOM 2061  C C   . CYS A 1 258 ? 39.876  13.676  38.542   1.00 94.23 258 A 1 
ATOM 2062  O O   . CYS A 1 258 ? 39.768  13.263  39.696   1.00 92.36 258 A 1 
ATOM 2063  C CB  . CYS A 1 258 ? 40.321  16.162  38.818   1.00 93.90 258 A 1 
ATOM 2064  S SG  . CYS A 1 258 ? 39.903  17.850  38.280   1.00 91.28 258 A 1 
ATOM 2065  N N   . ASP A 1 259 ? 40.361  12.925  37.552   1.00 93.94 259 A 1 
ATOM 2066  C CA  . ASP A 1 259 ? 40.905  11.577  37.736   1.00 93.44 259 A 1 
ATOM 2067  C C   . ASP A 1 259 ? 42.433  11.637  37.606   1.00 93.18 259 A 1 
ATOM 2068  O O   . ASP A 1 259 ? 42.970  12.067  36.592   1.00 90.57 259 A 1 
ATOM 2069  C CB  . ASP A 1 259 ? 40.258  10.605  36.733   1.00 91.82 259 A 1 
ATOM 2070  C CG  . ASP A 1 259 ? 40.508  9.131   37.061   1.00 89.74 259 A 1 
ATOM 2071  O OD1 . ASP A 1 259 ? 41.582  8.800   37.607   1.00 80.31 259 A 1 
ATOM 2072  O OD2 . ASP A 1 259 ? 39.605  8.297   36.801   1.00 80.16 259 A 1 
ATOM 2073  N N   . THR A 1 260 ? 43.130  11.200  38.657   1.00 92.45 260 A 1 
ATOM 2074  C CA  . THR A 1 260 ? 44.590  11.209  38.742   1.00 90.82 260 A 1 
ATOM 2075  C C   . THR A 1 260 ? 45.180  9.805   38.884   1.00 89.64 260 A 1 
ATOM 2076  O O   . THR A 1 260 ? 46.372  9.652   39.111   1.00 84.74 260 A 1 
ATOM 2077  C CB  . THR A 1 260 ? 45.079  12.110  39.883   1.00 89.12 260 A 1 
ATOM 2078  O OG1 . THR A 1 260 ? 44.587  11.654  41.117   1.00 81.94 260 A 1 
ATOM 2079  C CG2 . THR A 1 260 ? 44.621  13.563  39.719   1.00 80.74 260 A 1 
ATOM 2080  N N   . GLN A 1 261 ? 44.361  8.749   38.718   1.00 88.54 261 A 1 
ATOM 2081  C CA  . GLN A 1 261 ? 44.771  7.351   38.944   1.00 86.08 261 A 1 
ATOM 2082  C C   . GLN A 1 261 ? 45.911  6.895   38.034   1.00 86.00 261 A 1 
ATOM 2083  O O   . GLN A 1 261 ? 46.703  6.041   38.421   1.00 79.93 261 A 1 
ATOM 2084  C CB  . GLN A 1 261 ? 43.571  6.420   38.743   1.00 81.56 261 A 1 
ATOM 2085  C CG  . GLN A 1 261 ? 42.524  6.561   39.857   1.00 71.50 261 A 1 
ATOM 2086  C CD  . GLN A 1 261 ? 41.287  5.677   39.647   1.00 66.14 261 A 1 
ATOM 2087  O OE1 . GLN A 1 261 ? 41.218  4.804   38.795   1.00 57.57 261 A 1 
ATOM 2088  N NE2 . GLN A 1 261 ? 40.270  5.872   40.448   1.00 55.64 261 A 1 
ATOM 2089  N N   . SER A 1 262 ? 46.015  7.464   36.836   1.00 83.63 262 A 1 
ATOM 2090  C CA  . SER A 1 262 ? 47.090  7.163   35.881   1.00 82.36 262 A 1 
ATOM 2091  C C   . SER A 1 262 ? 48.413  7.885   36.182   1.00 83.59 262 A 1 
ATOM 2092  O O   . SER A 1 262 ? 49.364  7.752   35.422   1.00 77.55 262 A 1 
ATOM 2093  C CB  . SER A 1 262 ? 46.620  7.491   34.463   1.00 79.30 262 A 1 
ATOM 2094  O OG  . SER A 1 262 ? 46.269  8.859   34.358   1.00 73.66 262 A 1 
ATOM 2095  N N   . GLY A 1 263 ? 48.475  8.663   37.256   1.00 82.12 263 A 1 
ATOM 2096  C CA  . GLY A 1 263 ? 49.622  9.519   37.592   1.00 82.07 263 A 1 
ATOM 2097  C C   . GLY A 1 263 ? 49.645  10.844  36.834   1.00 84.83 263 A 1 
ATOM 2098  O O   . GLY A 1 263 ? 50.556  11.652  37.037   1.00 79.82 263 A 1 
ATOM 2099  N N   . SER A 1 264 ? 48.663  11.094  35.972   1.00 87.84 264 A 1 
ATOM 2100  C CA  . SER A 1 264 ? 48.449  12.369  35.300   1.00 88.68 264 A 1 
ATOM 2101  C C   . SER A 1 264 ? 47.000  12.839  35.498   1.00 90.88 264 A 1 
ATOM 2102  O O   . SER A 1 264 ? 46.103  12.007  35.651   1.00 87.96 264 A 1 
ATOM 2103  C CB  . SER A 1 264 ? 48.820  12.274  33.816   1.00 84.21 264 A 1 
ATOM 2104  O OG  . SER A 1 264 ? 48.021  11.331  33.130   1.00 74.34 264 A 1 
ATOM 2105  N N   . PRO A 1 265 ? 46.751  14.152  35.529   1.00 91.39 265 A 1 
ATOM 2106  C CA  . PRO A 1 265 ? 45.416  14.687  35.752   1.00 92.21 265 A 1 
ATOM 2107  C C   . PRO A 1 265 ? 44.561  14.606  34.489   1.00 92.88 265 A 1 
ATOM 2108  O O   . PRO A 1 265 ? 44.927  15.151  33.446   1.00 90.64 265 A 1 
ATOM 2109  C CB  . PRO A 1 265 ? 45.642  16.132  36.197   1.00 90.27 265 A 1 
ATOM 2110  C CG  . PRO A 1 265 ? 46.943  16.518  35.496   1.00 87.70 265 A 1 
ATOM 2111  C CD  . PRO A 1 265 ? 47.737  15.213  35.474   1.00 90.36 265 A 1 
ATOM 2112  N N   . TRP A 1 266 ? 43.390  13.980  34.585   1.00 93.75 266 A 1 
ATOM 2113  C CA  . TRP A 1 266 ? 42.391  13.924  33.522   1.00 94.57 266 A 1 
ATOM 2114  C C   . TRP A 1 266 ? 41.074  14.533  33.999   1.00 94.80 266 A 1 
ATOM 2115  O O   . TRP A 1 266 ? 40.603  14.232  35.099   1.00 92.54 266 A 1 
ATOM 2116  C CB  . TRP A 1 266 ? 42.185  12.476  33.076   1.00 93.84 266 A 1 
ATOM 2117  C CG  . TRP A 1 266 ? 43.340  11.850  32.357   1.00 93.86 266 A 1 
ATOM 2118  C CD1 . TRP A 1 266 ? 44.372  11.183  32.927   1.00 89.65 266 A 1 
ATOM 2119  C CD2 . TRP A 1 266 ? 43.591  11.837  30.919   1.00 92.56 266 A 1 
ATOM 2120  N NE1 . TRP A 1 266 ? 45.243  10.753  31.945   1.00 90.05 266 A 1 
ATOM 2121  C CE2 . TRP A 1 266 ? 44.800  11.129  30.700   1.00 91.76 266 A 1 
ATOM 2122  C CE3 . TRP A 1 266 ? 42.915  12.354  29.798   1.00 91.36 266 A 1 
ATOM 2123  C CZ2 . TRP A 1 266 ? 45.326  10.933  29.395   1.00 91.39 266 A 1 
ATOM 2124  C CZ3 . TRP A 1 266 ? 43.431  12.155  28.506   1.00 88.93 266 A 1 
ATOM 2125  C CH2 . TRP A 1 266 ? 44.627  11.462  28.314   1.00 89.27 266 A 1 
ATOM 2126  N N   . THR A 1 267 ? 40.453  15.353  33.157   1.00 94.93 267 A 1 
ATOM 2127  C CA  . THR A 1 267 ? 39.091  15.850  33.373   1.00 95.02 267 A 1 
ATOM 2128  C C   . THR A 1 267 ? 38.101  14.830  32.822   1.00 95.24 267 A 1 
ATOM 2129  O O   . THR A 1 267 ? 38.023  14.645  31.615   1.00 94.19 267 A 1 
ATOM 2130  C CB  . THR A 1 267 ? 38.898  17.216  32.699   1.00 94.50 267 A 1 
ATOM 2131  O OG1 . THR A 1 267 ? 39.890  18.128  33.127   1.00 85.91 267 A 1 
ATOM 2132  C CG2 . THR A 1 267 ? 37.547  17.842  33.041   1.00 84.29 267 A 1 
ATOM 2133  N N   . LEU A 1 268 ? 37.321  14.165  33.690   1.00 95.29 268 A 1 
ATOM 2134  C CA  . LEU A 1 268 ? 36.274  13.246  33.239   1.00 95.54 268 A 1 
ATOM 2135  C C   . LEU A 1 268 ? 35.116  14.026  32.612   1.00 95.79 268 A 1 
ATOM 2136  O O   . LEU A 1 268 ? 34.622  14.990  33.190   1.00 94.21 268 A 1 
ATOM 2137  C CB  . LEU A 1 268 ? 35.773  12.354  34.382   1.00 94.27 268 A 1 
ATOM 2138  C CG  . LEU A 1 268 ? 36.487  10.989  34.460   1.00 89.54 268 A 1 
ATOM 2139  C CD1 . LEU A 1 268 ? 37.952  11.122  34.844   1.00 76.90 268 A 1 
ATOM 2140  C CD2 . LEU A 1 268 ? 35.807  10.109  35.501   1.00 77.08 268 A 1 
ATOM 2141  N N   . ILE A 1 269 ? 34.645  13.549  31.449   1.00 95.64 269 A 1 
ATOM 2142  C CA  . ILE A 1 269 ? 33.456  14.085  30.775   1.00 95.62 269 A 1 
ATOM 2143  C C   . ILE A 1 269 ? 32.294  13.090  30.746   1.00 95.88 269 A 1 
ATOM 2144  O O   . ILE A 1 269 ? 31.150  13.485  30.575   1.00 94.21 269 A 1 
ATOM 2145  C CB  . ILE A 1 269 ? 33.797  14.611  29.363   1.00 94.43 269 A 1 
ATOM 2146  C CG1 . ILE A 1 269 ? 34.258  13.492  28.406   1.00 89.05 269 A 1 
ATOM 2147  C CG2 . ILE A 1 269 ? 34.862  15.729  29.467   1.00 86.77 269 A 1 
ATOM 2148  C CD1 . ILE A 1 269 ? 34.347  13.932  26.942   1.00 85.08 269 A 1 
ATOM 2149  N N   . GLN A 1 270 ? 32.579  11.805  30.935   1.00 95.34 270 A 1 
ATOM 2150  C CA  . GLN A 1 270 ? 31.585  10.741  31.047   1.00 95.63 270 A 1 
ATOM 2151  C C   . GLN A 1 270 ? 32.102  9.615   31.931   1.00 95.33 270 A 1 
ATOM 2152  O O   . GLN A 1 270 ? 33.281  9.264   31.883   1.00 93.94 270 A 1 
ATOM 2153  C CB  . GLN A 1 270 ? 31.210  10.252  29.637   1.00 94.74 270 A 1 
ATOM 2154  C CG  . GLN A 1 270 ? 30.066  9.225   29.577   1.00 93.14 270 A 1 
ATOM 2155  C CD  . GLN A 1 270 ? 30.509  7.801   29.246   1.00 92.87 270 A 1 
ATOM 2156  O OE1 . GLN A 1 270 ? 31.497  7.267   29.720   1.00 83.16 270 A 1 
ATOM 2157  N NE2 . GLN A 1 270 ? 29.773  7.124   28.397   1.00 81.75 270 A 1 
ATOM 2158  N N   . HIS A 1 271 ? 31.205  9.000   32.718   1.00 95.54 271 A 1 
ATOM 2159  C CA  . HIS A 1 271 ? 31.474  7.785   33.463   1.00 95.48 271 A 1 
ATOM 2160  C C   . HIS A 1 271 ? 30.245  6.877   33.474   1.00 95.34 271 A 1 
ATOM 2161  O O   . HIS A 1 271 ? 29.149  7.302   33.833   1.00 93.65 271 A 1 
ATOM 2162  C CB  . HIS A 1 271 ? 31.932  8.153   34.876   1.00 94.41 271 A 1 
ATOM 2163  C CG  . HIS A 1 271 ? 32.529  7.051   35.704   1.00 93.57 271 A 1 
ATOM 2164  N ND1 . HIS A 1 271 ? 32.812  7.172   37.056   1.00 81.72 271 A 1 
ATOM 2165  C CD2 . HIS A 1 271 ? 32.982  5.818   35.321   1.00 82.92 271 A 1 
ATOM 2166  C CE1 . HIS A 1 271 ? 33.405  6.042   37.453   1.00 83.52 271 A 1 
ATOM 2167  N NE2 . HIS A 1 271 ? 33.528  5.198   36.434   1.00 85.93 271 A 1 
ATOM 2168  N N   . ARG A 1 272 ? 30.405  5.613   33.095   1.00 94.58 272 A 1 
ATOM 2169  C CA  . ARG A 1 272 ? 29.408  4.537   33.209   1.00 94.02 272 A 1 
ATOM 2170  C C   . ARG A 1 272 ? 30.017  3.406   34.021   1.00 93.99 272 A 1 
ATOM 2171  O O   . ARG A 1 272 ? 31.165  3.042   33.765   1.00 91.46 272 A 1 
ATOM 2172  C CB  . ARG A 1 272 ? 29.011  3.999   31.824   1.00 92.26 272 A 1 
ATOM 2173  C CG  . ARG A 1 272 ? 28.552  5.057   30.808   1.00 88.53 272 A 1 
ATOM 2174  C CD  . ARG A 1 272 ? 27.300  5.824   31.243   1.00 87.13 272 A 1 
ATOM 2175  N NE  . ARG A 1 272 ? 26.095  4.986   31.300   1.00 86.07 272 A 1 
ATOM 2176  C CZ  . ARG A 1 272 ? 25.294  4.662   30.286   1.00 88.21 272 A 1 
ATOM 2177  N NH1 . ARG A 1 272 ? 25.537  5.041   29.061   1.00 77.20 272 A 1 
ATOM 2178  N NH2 . ARG A 1 272 ? 24.223  3.962   30.493   1.00 80.91 272 A 1 
ATOM 2179  N N   . LYS A 1 273 ? 29.261  2.825   34.969   1.00 92.95 273 A 1 
ATOM 2180  C CA  . LYS A 1 273 ? 29.771  1.718   35.797   1.00 92.06 273 A 1 
ATOM 2181  C C   . LYS A 1 273 ? 28.727  0.724   36.308   1.00 91.54 273 A 1 
ATOM 2182  O O   . LYS A 1 273 ? 29.070  -0.439  36.492   1.00 86.83 273 A 1 
ATOM 2183  C CB  . LYS A 1 273 ? 30.609  2.293   36.954   1.00 89.37 273 A 1 
ATOM 2184  C CG  . LYS A 1 273 ? 29.779  3.119   37.962   1.00 85.22 273 A 1 
ATOM 2185  C CD  . LYS A 1 273 ? 30.688  3.811   38.977   1.00 83.91 273 A 1 
ATOM 2186  C CE  . LYS A 1 273 ? 29.798  4.508   40.001   1.00 75.88 273 A 1 
ATOM 2187  N NZ  . LYS A 1 273 ? 30.566  5.428   40.871   1.00 70.14 273 A 1 
ATOM 2188  N N   . ASP A 1 274 ? 27.477  1.145   36.518   1.00 90.82 274 A 1 
ATOM 2189  C CA  . ASP A 1 274 ? 26.454  0.324   37.175   1.00 89.47 274 A 1 
ATOM 2190  C C   . ASP A 1 274 ? 25.037  0.465   36.596   1.00 88.60 274 A 1 
ATOM 2191  O O   . ASP A 1 274 ? 24.181  -0.379  36.889   1.00 82.99 274 A 1 
ATOM 2192  C CB  . ASP A 1 274 ? 26.473  0.603   38.690   1.00 87.43 274 A 1 
ATOM 2193  C CG  . ASP A 1 274 ? 26.337  2.086   39.064   1.00 86.23 274 A 1 
ATOM 2194  O OD1 . ASP A 1 274 ? 25.773  2.858   38.275   1.00 78.45 274 A 1 
ATOM 2195  O OD2 . ASP A 1 274 ? 26.847  2.458   40.151   1.00 79.13 274 A 1 
ATOM 2196  N N   . GLY A 1 275 ? 24.760  1.444   35.745   1.00 87.57 275 A 1 
ATOM 2197  C CA  . GLY A 1 275 ? 23.447  1.714   35.154   1.00 86.63 275 A 1 
ATOM 2198  C C   . GLY A 1 275 ? 22.492  2.455   36.093   1.00 86.87 275 A 1 
ATOM 2199  O O   . GLY A 1 275 ? 21.285  2.365   35.906   1.00 83.19 275 A 1 
ATOM 2200  N N   . SER A 1 276 ? 23.024  3.166   37.105   1.00 87.59 276 A 1 
ATOM 2201  C CA  . SER A 1 276 ? 22.237  3.971   38.040   1.00 86.36 276 A 1 
ATOM 2202  C C   . SER A 1 276 ? 21.667  5.256   37.426   1.00 85.82 276 A 1 
ATOM 2203  O O   . SER A 1 276 ? 20.664  5.762   37.916   1.00 82.22 276 A 1 
ATOM 2204  C CB  . SER A 1 276 ? 23.087  4.328   39.269   1.00 85.00 276 A 1 
ATOM 2205  O OG  . SER A 1 276 ? 24.300  4.956   38.906   1.00 80.29 276 A 1 
ATOM 2206  N N   . GLN A 1 277 ? 22.281  5.767   36.361   1.00 87.74 277 A 1 
ATOM 2207  C CA  . GLN A 1 277 ? 21.804  6.931   35.605   1.00 87.44 277 A 1 
ATOM 2208  C C   . GLN A 1 277 ? 21.228  6.495   34.256   1.00 86.80 277 A 1 
ATOM 2209  O O   . GLN A 1 277 ? 21.866  5.743   33.520   1.00 84.44 277 A 1 
ATOM 2210  C CB  . GLN A 1 277 ? 22.963  7.931   35.435   1.00 87.13 277 A 1 
ATOM 2211  C CG  . GLN A 1 277 ? 22.580  9.201   34.666   1.00 84.52 277 A 1 
ATOM 2212  C CD  . GLN A 1 277 ? 21.473  10.004  35.354   1.00 84.97 277 A 1 
ATOM 2213  O OE1 . GLN A 1 277 ? 21.562  10.324  36.528   1.00 76.54 277 A 1 
ATOM 2214  N NE2 . GLN A 1 277 ? 20.411  10.348  34.656   1.00 74.58 277 A 1 
ATOM 2215  N N   . ASP A 1 278 ? 20.053  7.021   33.907   1.00 85.46 278 A 1 
ATOM 2216  C CA  . ASP A 1 278 ? 19.547  6.905   32.541   1.00 84.51 278 A 1 
ATOM 2217  C C   . ASP A 1 278 ? 20.262  7.919   31.634   1.00 85.99 278 A 1 
ATOM 2218  O O   . ASP A 1 278 ? 20.491  9.066   32.014   1.00 83.14 278 A 1 
ATOM 2219  C CB  . ASP A 1 278 ? 18.020  7.047   32.506   1.00 80.03 278 A 1 
ATOM 2220  C CG  . ASP A 1 278 ? 17.424  6.468   31.221   1.00 74.62 278 A 1 
ATOM 2221  O OD1 . ASP A 1 278 ? 18.106  6.477   30.167   1.00 66.80 278 A 1 
ATOM 2222  O OD2 . ASP A 1 278 ? 16.277  5.967   31.278   1.00 65.75 278 A 1 
ATOM 2223  N N   . PHE A 1 279 ? 20.662  7.466   30.446   1.00 86.04 279 A 1 
ATOM 2224  C CA  . PHE A 1 279 ? 21.349  8.268   29.432   1.00 88.00 279 A 1 
ATOM 2225  C C   . PHE A 1 279 ? 20.450  8.556   28.218   1.00 87.13 279 A 1 
ATOM 2226  O O   . PHE A 1 279 ? 20.920  9.169   27.263   1.00 84.39 279 A 1 
ATOM 2227  C CB  . PHE A 1 279 ? 22.679  7.605   29.050   1.00 89.70 279 A 1 
ATOM 2228  C CG  . PHE A 1 279 ? 23.835  7.917   29.985   1.00 91.14 279 A 1 
ATOM 2229  C CD1 . PHE A 1 279 ? 24.935  8.673   29.520   1.00 84.08 279 A 1 
ATOM 2230  C CD2 . PHE A 1 279 ? 23.827  7.485   31.320   1.00 84.32 279 A 1 
ATOM 2231  C CE1 . PHE A 1 279 ? 26.009  8.981   30.379   1.00 83.50 279 A 1 
ATOM 2232  C CE2 . PHE A 1 279 ? 24.892  7.793   32.186   1.00 84.27 279 A 1 
ATOM 2233  C CZ  . PHE A 1 279 ? 25.987  8.541   31.710   1.00 91.02 279 A 1 
ATOM 2234  N N   . ASN A 1 280 ? 19.183  8.137   28.229   1.00 85.52 280 A 1 
ATOM 2235  C CA  . ASN A 1 280 ? 18.216  8.476   27.184   1.00 83.25 280 A 1 
ATOM 2236  C C   . ASN A 1 280 ? 17.625  9.876   27.407   1.00 83.44 280 A 1 
ATOM 2237  O O   . ASN A 1 280 ? 16.422  10.041  27.562   1.00 80.54 280 A 1 
ATOM 2238  C CB  . ASN A 1 280 ? 17.144  7.381   27.070   1.00 79.66 280 A 1 
ATOM 2239  C CG  . ASN A 1 280 ? 16.334  7.552   25.803   1.00 74.21 280 A 1 
ATOM 2240  O OD1 . ASN A 1 280 ? 16.847  7.812   24.726   1.00 66.93 280 A 1 
ATOM 2241  N ND2 . ASN A 1 280 ? 15.032  7.351   25.870   1.00 65.99 280 A 1 
ATOM 2242  N N   . GLU A 1 281 ? 18.486  10.876  27.439   1.00 85.06 281 A 1 
ATOM 2243  C CA  . GLU A 1 281 ? 18.151  12.256  27.777   1.00 84.55 281 A 1 
ATOM 2244  C C   . GLU A 1 281 ? 17.888  13.136  26.548   1.00 84.32 281 A 1 
ATOM 2245  O O   . GLU A 1 281 ? 18.209  12.790  25.409   1.00 81.40 281 A 1 
ATOM 2246  C CB  . GLU A 1 281 ? 19.277  12.826  28.658   1.00 82.64 281 A 1 
ATOM 2247  C CG  . GLU A 1 281 ? 19.294  12.254  30.086   1.00 77.89 281 A 1 
ATOM 2248  C CD  . GLU A 1 281 ? 18.085  12.680  30.926   1.00 78.47 281 A 1 
ATOM 2249  O OE1 . GLU A 1 281 ? 17.925  12.144  32.036   1.00 68.24 281 A 1 
ATOM 2250  O OE2 . GLU A 1 281 ? 17.319  13.562  30.456   1.00 69.71 281 A 1 
ATOM 2251  N N   . THR A 1 282 ? 17.309  14.307  26.784   1.00 84.46 282 A 1 
ATOM 2252  C CA  . THR A 1 282 ? 17.073  15.324  25.755   1.00 84.68 282 A 1 
ATOM 2253  C C   . THR A 1 282 ? 18.377  15.992  25.309   1.00 86.50 282 A 1 
ATOM 2254  O O   . THR A 1 282 ? 19.398  15.951  25.992   1.00 85.82 282 A 1 
ATOM 2255  C CB  . THR A 1 282 ? 16.095  16.408  26.244   1.00 81.71 282 A 1 
ATOM 2256  O OG1 . THR A 1 282 ? 16.620  17.077  27.370   1.00 77.05 282 A 1 
ATOM 2257  C CG2 . THR A 1 282 ? 14.726  15.842  26.612   1.00 75.00 282 A 1 
ATOM 2258  N N   . TRP A 1 283 ? 18.312  16.669  24.143   1.00 85.84 283 A 1 
ATOM 2259  C CA  . TRP A 1 283 ? 19.417  17.504  23.662   1.00 87.52 283 A 1 
ATOM 2260  C C   . TRP A 1 283 ? 19.863  18.515  24.717   1.00 88.36 283 A 1 
ATOM 2261  O O   . TRP A 1 283 ? 21.052  18.622  25.011   1.00 87.31 283 A 1 
ATOM 2262  C CB  . TRP A 1 283 ? 18.982  18.235  22.391   1.00 87.02 283 A 1 
ATOM 2263  C CG  . TRP A 1 283 ? 19.998  19.194  21.854   1.00 87.90 283 A 1 
ATOM 2264  C CD1 . TRP A 1 283 ? 20.068  20.517  22.122   1.00 83.76 283 A 1 
ATOM 2265  C CD2 . TRP A 1 283 ? 21.122  18.900  20.962   1.00 86.61 283 A 1 
ATOM 2266  N NE1 . TRP A 1 283 ? 21.151  21.071  21.444   1.00 83.89 283 A 1 
ATOM 2267  C CE2 . TRP A 1 283 ? 21.821  20.110  20.722   1.00 85.49 283 A 1 
ATOM 2268  C CE3 . TRP A 1 283 ? 21.598  17.731  20.331   1.00 86.54 283 A 1 
ATOM 2269  C CZ2 . TRP A 1 283 ? 22.965  20.168  19.885   1.00 86.03 283 A 1 
ATOM 2270  C CZ3 . TRP A 1 283 ? 22.729  17.783  19.499   1.00 83.28 283 A 1 
ATOM 2271  C CH2 . TRP A 1 283 ? 23.401  18.989  19.291   1.00 83.26 283 A 1 
ATOM 2272  N N   . GLU A 1 284 ? 18.915  19.204  25.345   1.00 86.18 284 A 1 
ATOM 2273  C CA  . GLU A 1 284 ? 19.227  20.211  26.359   1.00 85.88 284 A 1 
ATOM 2274  C C   . GLU A 1 284 ? 19.932  19.607  27.581   1.00 87.46 284 A 1 
ATOM 2275  O O   . GLU A 1 284 ? 20.872  20.191  28.106   1.00 86.04 284 A 1 
ATOM 2276  C CB  . GLU A 1 284 ? 17.930  20.938  26.755   1.00 83.11 284 A 1 
ATOM 2277  C CG  . GLU A 1 284 ? 18.226  22.150  27.645   1.00 71.86 284 A 1 
ATOM 2278  C CD  . GLU A 1 284 ? 16.990  22.994  27.976   1.00 63.45 284 A 1 
ATOM 2279  O OE1 . GLU A 1 284 ? 17.159  23.967  28.749   1.00 54.53 284 A 1 
ATOM 2280  O OE2 . GLU A 1 284 ? 15.880  22.682  27.492   1.00 53.98 284 A 1 
ATOM 2281  N N   . ASN A 1 285 ? 19.536  18.397  28.007   1.00 88.43 285 A 1 
ATOM 2282  C CA  . ASN A 1 285 ? 20.214  17.702  29.099   1.00 88.72 285 A 1 
ATOM 2283  C C   . ASN A 1 285 ? 21.639  17.284  28.711   1.00 90.67 285 A 1 
ATOM 2284  O O   . ASN A 1 285 ? 22.557  17.422  29.521   1.00 89.79 285 A 1 
ATOM 2285  C CB  . ASN A 1 285 ? 19.359  16.515  29.569   1.00 86.56 285 A 1 
ATOM 2286  C CG  . ASN A 1 285 ? 18.173  16.955  30.409   1.00 83.20 285 A 1 
ATOM 2287  O OD1 . ASN A 1 285 ? 18.130  18.047  30.941   1.00 73.73 285 A 1 
ATOM 2288  N ND2 . ASN A 1 285 ? 17.195  16.086  30.595   1.00 71.66 285 A 1 
ATOM 2289  N N   . TYR A 1 286 ? 21.844  16.845  27.453   1.00 90.66 286 A 1 
ATOM 2290  C CA  . TYR A 1 286 ? 23.190  16.574  26.947   1.00 92.42 286 A 1 
ATOM 2291  C C   . TYR A 1 286 ? 24.054  17.841  26.857   1.00 93.42 286 A 1 
ATOM 2292  O O   . TYR A 1 286 ? 25.264  17.760  27.074   1.00 92.97 286 A 1 
ATOM 2293  C CB  . TYR A 1 286 ? 23.117  15.854  25.592   1.00 92.25 286 A 1 
ATOM 2294  C CG  . TYR A 1 286 ? 23.113  14.348  25.736   1.00 92.12 286 A 1 
ATOM 2295  C CD1 . TYR A 1 286 ? 24.319  13.672  26.018   1.00 82.75 286 A 1 
ATOM 2296  C CD2 . TYR A 1 286 ? 21.921  13.613  25.655   1.00 82.24 286 A 1 
ATOM 2297  C CE1 . TYR A 1 286 ? 24.336  12.282  26.212   1.00 82.42 286 A 1 
ATOM 2298  C CE2 . TYR A 1 286 ? 21.918  12.215  25.853   1.00 81.74 286 A 1 
ATOM 2299  C CZ  . TYR A 1 286 ? 23.135  11.566  26.138   1.00 89.65 286 A 1 
ATOM 2300  O OH  . TYR A 1 286 ? 23.143  10.206  26.360   1.00 88.55 286 A 1 
ATOM 2301  N N   . GLU A 1 287 ? 23.455  19.005  26.607   1.00 92.63 287 A 1 
ATOM 2302  C CA  . GLU A 1 287 ? 24.179  20.284  26.637   1.00 93.21 287 A 1 
ATOM 2303  C C   . GLU A 1 287 ? 24.553  20.697  28.064   1.00 93.74 287 A 1 
ATOM 2304  O O   . GLU A 1 287 ? 25.706  21.021  28.331   1.00 92.76 287 A 1 
ATOM 2305  C CB  . GLU A 1 287 ? 23.352  21.396  25.974   1.00 92.03 287 A 1 
ATOM 2306  C CG  . GLU A 1 287 ? 23.245  21.211  24.456   1.00 86.94 287 A 1 
ATOM 2307  C CD  . GLU A 1 287 ? 22.773  22.504  23.796   1.00 87.37 287 A 1 
ATOM 2308  O OE1 . GLU A 1 287 ? 23.586  23.084  23.041   1.00 78.36 287 A 1 
ATOM 2309  O OE2 . GLU A 1 287 ? 21.642  22.949  24.056   1.00 80.26 287 A 1 
ATOM 2310  N N   . LYS A 1 288 ? 23.587  20.657  29.002   1.00 92.02 288 A 1 
ATOM 2311  C CA  . LYS A 1 288 ? 23.787  21.115  30.386   1.00 91.16 288 A 1 
ATOM 2312  C C   . LYS A 1 288 ? 24.551  20.106  31.247   1.00 91.98 288 A 1 
ATOM 2313  O O   . LYS A 1 288 ? 25.268  20.507  32.162   1.00 89.33 288 A 1 
ATOM 2314  C CB  . LYS A 1 288 ? 22.433  21.467  31.029   1.00 89.31 288 A 1 
ATOM 2315  C CG  . LYS A 1 288 ? 21.669  22.610  30.320   1.00 85.57 288 A 1 
ATOM 2316  C CD  . LYS A 1 288 ? 22.473  23.905  30.180   1.00 77.54 288 A 1 
ATOM 2317  C CE  . LYS A 1 288 ? 21.679  24.948  29.403   1.00 70.31 288 A 1 
ATOM 2318  N NZ  . LYS A 1 288 ? 22.540  26.061  28.941   1.00 61.46 288 A 1 
ATOM 2319  N N   . GLY A 1 289 ? 24.446  18.827  30.929   1.00 92.67 289 A 1 
ATOM 2320  C CA  . GLY A 1 289 ? 24.966  17.714  31.715   1.00 93.16 289 A 1 
ATOM 2321  C C   . GLY A 1 289 ? 23.948  17.175  32.720   1.00 93.25 289 A 1 
ATOM 2322  O O   . GLY A 1 289 ? 23.030  17.877  33.144   1.00 90.64 289 A 1 
ATOM 2323  N N   . PHE A 1 290 ? 24.127  15.913  33.099   1.00 92.31 290 A 1 
ATOM 2324  C CA  . PHE A 1 290 ? 23.238  15.200  34.008   1.00 92.61 290 A 1 
ATOM 2325  C C   . PHE A 1 290 ? 23.978  14.117  34.808   1.00 93.30 290 A 1 
ATOM 2326  O O   . PHE A 1 290 ? 25.146  13.812  34.525   1.00 92.10 290 A 1 
ATOM 2327  C CB  . PHE A 1 290 ? 22.058  14.599  33.210   1.00 91.58 290 A 1 
ATOM 2328  C CG  . PHE A 1 290 ? 22.468  13.697  32.059   1.00 92.41 290 A 1 
ATOM 2329  C CD1 . PHE A 1 290 ? 22.543  14.212  30.751   1.00 84.99 290 A 1 
ATOM 2330  C CD2 . PHE A 1 290 ? 22.764  12.336  32.286   1.00 84.31 290 A 1 
ATOM 2331  C CE1 . PHE A 1 290 ? 22.900  13.377  29.677   1.00 83.13 290 A 1 
ATOM 2332  C CE2 . PHE A 1 290 ? 23.127  11.504  31.215   1.00 83.09 290 A 1 
ATOM 2333  C CZ  . PHE A 1 290 ? 23.191  12.030  29.916   1.00 89.60 290 A 1 
ATOM 2334  N N   . GLY A 1 291 ? 23.320  13.552  35.813   1.00 91.24 291 A 1 
ATOM 2335  C CA  . GLY A 1 291 ? 23.912  12.557  36.700   1.00 91.04 291 A 1 
ATOM 2336  C C   . GLY A 1 291 ? 24.681  13.173  37.866   1.00 91.73 291 A 1 
ATOM 2337  O O   . GLY A 1 291 ? 24.496  14.336  38.219   1.00 89.04 291 A 1 
ATOM 2338  N N   . ARG A 1 292 ? 25.531  12.361  38.473   1.00 91.11 292 A 1 
ATOM 2339  C CA  . ARG A 1 292 ? 26.328  12.763  39.644   1.00 91.32 292 A 1 
ATOM 2340  C C   . ARG A 1 292 ? 27.809  12.531  39.391   1.00 92.34 292 A 1 
ATOM 2341  O O   . ARG A 1 292 ? 28.202  11.423  39.038   1.00 89.49 292 A 1 
ATOM 2342  C CB  . ARG A 1 292 ? 25.885  11.963  40.873   1.00 87.79 292 A 1 
ATOM 2343  C CG  . ARG A 1 292 ? 24.461  12.287  41.345   1.00 77.43 292 A 1 
ATOM 2344  C CD  . ARG A 1 292 ? 24.064  11.422  42.545   1.00 73.98 292 A 1 
ATOM 2345  N NE  . ARG A 1 292 ? 24.968  11.593  43.685   1.00 63.39 292 A 1 
ATOM 2346  C CZ  . ARG A 1 292 ? 24.645  11.835  44.950   1.00 55.38 292 A 1 
ATOM 2347  N NH1 . ARG A 1 292 ? 23.392  11.911  45.337   1.00 51.25 292 A 1 
ATOM 2348  N NH2 . ARG A 1 292 ? 25.579  11.999  45.833   1.00 48.58 292 A 1 
ATOM 2349  N N   . LEU A 1 293 ? 28.626  13.547  39.672   1.00 91.16 293 A 1 
ATOM 2350  C CA  . LEU A 1 293 ? 30.083  13.470  39.470   1.00 92.20 293 A 1 
ATOM 2351  C C   . LEU A 1 293 ? 30.760  12.351  40.292   1.00 92.69 293 A 1 
ATOM 2352  O O   . LEU A 1 293 ? 31.769  11.800  39.862   1.00 90.03 293 A 1 
ATOM 2353  C CB  . LEU A 1 293 ? 30.712  14.838  39.799   1.00 91.86 293 A 1 
ATOM 2354  C CG  . LEU A 1 293 ? 30.347  15.966  38.826   1.00 91.78 293 A 1 
ATOM 2355  C CD1 . LEU A 1 293 ? 30.884  17.298  39.351   1.00 82.76 293 A 1 
ATOM 2356  C CD2 . LEU A 1 293 ? 30.943  15.742  37.437   1.00 83.01 293 A 1 
ATOM 2357  N N   . ASP A 1 294 ? 30.184  11.988  41.427   1.00 91.54 294 A 1 
ATOM 2358  C CA  . ASP A 1 294 ? 30.618  10.861  42.259   1.00 89.78 294 A 1 
ATOM 2359  C C   . ASP A 1 294 ? 30.028  9.492   41.833   1.00 90.21 294 A 1 
ATOM 2360  O O   . ASP A 1 294 ? 30.338  8.459   42.431   1.00 84.87 294 A 1 
ATOM 2361  C CB  . ASP A 1 294 ? 30.288  11.177  43.740   1.00 86.46 294 A 1 
ATOM 2362  C CG  . ASP A 1 294 ? 28.784  11.320  44.057   1.00 79.03 294 A 1 
ATOM 2363  O OD1 . ASP A 1 294 ? 28.018  11.864  43.234   1.00 69.11 294 A 1 
ATOM 2364  O OD2 . ASP A 1 294 ? 28.350  10.917  45.164   1.00 69.77 294 A 1 
ATOM 2365  N N   . GLY A 1 295 ? 29.201  9.459   40.791   1.00 90.96 295 A 1 
ATOM 2366  C CA  . GLY A 1 295 ? 28.530  8.282   40.269   1.00 91.38 295 A 1 
ATOM 2367  C C   . GLY A 1 295 ? 28.702  8.114   38.761   1.00 93.12 295 A 1 
ATOM 2368  O O   . GLY A 1 295 ? 29.810  8.164   38.232   1.00 90.96 295 A 1 
ATOM 2369  N N   . GLU A 1 296 ? 27.583  7.881   38.053   1.00 92.96 296 A 1 
ATOM 2370  C CA  . GLU A 1 296 ? 27.506  7.959   36.600   1.00 93.62 296 A 1 
ATOM 2371  C C   . GLU A 1 296 ? 27.079  9.374   36.199   1.00 93.66 296 A 1 
ATOM 2372  O O   . GLU A 1 296 ? 26.217  9.970   36.844   1.00 91.44 296 A 1 
ATOM 2373  C CB  . GLU A 1 296 ? 26.518  6.933   36.022   1.00 92.14 296 A 1 
ATOM 2374  C CG  . GLU A 1 296 ? 26.923  5.480   36.289   1.00 89.30 296 A 1 
ATOM 2375  C CD  . GLU A 1 296 ? 26.161  4.470   35.419   1.00 90.93 296 A 1 
ATOM 2376  O OE1 . GLU A 1 296 ? 26.778  3.476   34.983   1.00 81.65 296 A 1 
ATOM 2377  O OE2 . GLU A 1 296 ? 24.961  4.666   35.148   1.00 83.90 296 A 1 
ATOM 2378  N N   . PHE A 1 297 ? 27.689  9.911   35.146   1.00 94.46 297 A 1 
ATOM 2379  C CA  . PHE A 1 297 ? 27.350  11.244  34.669   1.00 95.10 297 A 1 
ATOM 2380  C C   . PHE A 1 297 ? 27.765  11.488  33.216   1.00 95.52 297 A 1 
ATOM 2381  O O   . PHE A 1 297 ? 28.636  10.805  32.666   1.00 94.48 297 A 1 
ATOM 2382  C CB  . PHE A 1 297 ? 27.968  12.314  35.578   1.00 94.51 297 A 1 
ATOM 2383  C CG  . PHE A 1 297 ? 29.479  12.428  35.495   1.00 95.12 297 A 1 
ATOM 2384  C CD1 . PHE A 1 297 ? 30.301  11.612  36.288   1.00 89.87 297 A 1 
ATOM 2385  C CD2 . PHE A 1 297 ? 30.082  13.353  34.610   1.00 89.56 297 A 1 
ATOM 2386  C CE1 . PHE A 1 297 ? 31.702  11.709  36.195   1.00 88.88 297 A 1 
ATOM 2387  C CE2 . PHE A 1 297 ? 31.471  13.454  34.522   1.00 88.74 297 A 1 
ATOM 2388  C CZ  . PHE A 1 297 ? 32.289  12.632  35.315   1.00 92.07 297 A 1 
ATOM 2389  N N   . TRP A 1 298 ? 27.172  12.518  32.624   1.00 95.30 298 A 1 
ATOM 2390  C CA  . TRP A 1 298 ? 27.624  13.217  31.430   1.00 95.63 298 A 1 
ATOM 2391  C C   . TRP A 1 298 ? 27.902  14.672  31.804   1.00 95.49 298 A 1 
ATOM 2392  O O   . TRP A 1 298 ? 27.032  15.330  32.388   1.00 93.56 298 A 1 
ATOM 2393  C CB  . TRP A 1 298 ? 26.546  13.126  30.361   1.00 95.36 298 A 1 
ATOM 2394  C CG  . TRP A 1 298 ? 26.864  13.856  29.103   1.00 95.79 298 A 1 
ATOM 2395  C CD1 . TRP A 1 298 ? 26.357  15.053  28.730   1.00 92.99 298 A 1 
ATOM 2396  C CD2 . TRP A 1 298 ? 27.794  13.458  28.048   1.00 95.03 298 A 1 
ATOM 2397  N NE1 . TRP A 1 298 ? 26.892  15.422  27.504   1.00 93.01 298 A 1 
ATOM 2398  C CE2 . TRP A 1 298 ? 27.782  14.473  27.055   1.00 94.50 298 A 1 
ATOM 2399  C CE3 . TRP A 1 298 ? 28.630  12.345  27.842   1.00 94.57 298 A 1 
ATOM 2400  C CZ2 . TRP A 1 298 ? 28.582  14.381  25.891   1.00 94.27 298 A 1 
ATOM 2401  C CZ3 . TRP A 1 298 ? 29.427  12.251  26.685   1.00 91.60 298 A 1 
ATOM 2402  C CH2 . TRP A 1 298 ? 29.402  13.267  25.726   1.00 92.07 298 A 1 
ATOM 2403  N N   . LEU A 1 299 ? 29.082  15.198  31.515   1.00 95.72 299 A 1 
ATOM 2404  C CA  . LEU A 1 299 ? 29.484  16.534  31.979   1.00 95.75 299 A 1 
ATOM 2405  C C   . LEU A 1 299 ? 28.636  17.661  31.362   1.00 95.52 299 A 1 
ATOM 2406  O O   . LEU A 1 299 ? 28.384  18.674  32.022   1.00 93.49 299 A 1 
ATOM 2407  C CB  . LEU A 1 299 ? 30.983  16.734  31.706   1.00 95.22 299 A 1 
ATOM 2408  C CG  . LEU A 1 299 ? 31.542  18.089  32.183   1.00 94.88 299 A 1 
ATOM 2409  C CD1 . LEU A 1 299 ? 31.380  18.302  33.689   1.00 87.14 299 A 1 
ATOM 2410  C CD2 . LEU A 1 299 ? 33.027  18.199  31.851   1.00 86.89 299 A 1 
ATOM 2411  N N   . GLY A 1 300 ? 28.201  17.488  30.117   1.00 95.22 300 A 1 
ATOM 2412  C CA  . GLY A 1 300 ? 27.479  18.487  29.332   1.00 95.47 300 A 1 
ATOM 2413  C C   . GLY A 1 300 ? 28.319  19.050  28.199   1.00 96.06 300 A 1 
ATOM 2414  O O   . GLY A 1 300 ? 29.462  19.454  28.406   1.00 94.44 300 A 1 
ATOM 2415  N N   . LEU A 1 301 ? 27.751  19.094  26.989   1.00 95.25 301 A 1 
ATOM 2416  C CA  . LEU A 1 301 ? 28.456  19.533  25.778   1.00 95.40 301 A 1 
ATOM 2417  C C   . LEU A 1 301 ? 28.942  20.983  25.884   1.00 95.38 301 A 1 
ATOM 2418  O O   . LEU A 1 301 ? 30.063  21.268  25.467   1.00 94.58 301 A 1 
ATOM 2419  C CB  . LEU A 1 301 ? 27.537  19.359  24.564   1.00 94.87 301 A 1 
ATOM 2420  C CG  . LEU A 1 301 ? 27.300  17.898  24.157   1.00 94.00 301 A 1 
ATOM 2421  C CD1 . LEU A 1 301 ? 26.107  17.799  23.200   1.00 86.25 301 A 1 
ATOM 2422  C CD2 . LEU A 1 301 ? 28.516  17.291  23.448   1.00 86.64 301 A 1 
ATOM 2423  N N   . GLU A 1 302 ? 28.167  21.879  26.488   1.00 95.30 302 A 1 
ATOM 2424  C CA  . GLU A 1 302 ? 28.590  23.268  26.715   1.00 94.86 302 A 1 
ATOM 2425  C C   . GLU A 1 302 ? 29.853  23.350  27.585   1.00 94.97 302 A 1 
ATOM 2426  O O   . GLU A 1 302 ? 30.776  24.103  27.285   1.00 93.57 302 A 1 
ATOM 2427  C CB  . GLU A 1 302 ? 27.481  24.075  27.421   1.00 93.21 302 A 1 
ATOM 2428  C CG  . GLU A 1 302 ? 26.227  24.333  26.570   1.00 85.56 302 A 1 
ATOM 2429  C CD  . GLU A 1 302 ? 25.159  25.145  27.336   1.00 85.16 302 A 1 
ATOM 2430  O OE1 . GLU A 1 302 ? 24.187  25.610  26.712   1.00 76.76 302 A 1 
ATOM 2431  O OE2 . GLU A 1 302 ? 25.254  25.298  28.572   1.00 79.42 302 A 1 
ATOM 2432  N N   . LYS A 1 303 ? 29.919  22.549  28.652   1.00 95.15 303 A 1 
ATOM 2433  C CA  . LYS A 1 303 ? 31.063  22.518  29.567   1.00 95.11 303 A 1 
ATOM 2434  C C   . LYS A 1 303 ? 32.289  21.888  28.903   1.00 95.29 303 A 1 
ATOM 2435  O O   . LYS A 1 303 ? 33.387  22.418  29.020   1.00 93.86 303 A 1 
ATOM 2436  C CB  . LYS A 1 303 ? 30.694  21.771  30.854   1.00 94.59 303 A 1 
ATOM 2437  C CG  . LYS A 1 303 ? 29.591  22.475  31.656   1.00 93.33 303 A 1 
ATOM 2438  C CD  . LYS A 1 303 ? 29.156  21.604  32.848   1.00 90.47 303 A 1 
ATOM 2439  C CE  . LYS A 1 303 ? 27.902  22.187  33.512   1.00 86.36 303 A 1 
ATOM 2440  N NZ  . LYS A 1 303 ? 27.020  21.129  34.033   1.00 80.73 303 A 1 
ATOM 2441  N N   . ILE A 1 304 ? 32.079  20.794  28.164   1.00 95.63 304 A 1 
ATOM 2442  C CA  . ILE A 1 304 ? 33.143  20.153  27.378   1.00 95.63 304 A 1 
ATOM 2443  C C   . ILE A 1 304 ? 33.708  21.150  26.364   1.00 95.35 304 A 1 
ATOM 2444  O O   . ILE A 1 304 ? 34.927  21.349  26.314   1.00 94.25 304 A 1 
ATOM 2445  C CB  . ILE A 1 304 ? 32.628  18.875  26.681   1.00 95.74 304 A 1 
ATOM 2446  C CG1 . ILE A 1 304 ? 32.197  17.809  27.710   1.00 93.38 304 A 1 
ATOM 2447  C CG2 . ILE A 1 304 ? 33.712  18.278  25.756   1.00 92.28 304 A 1 
ATOM 2448  C CD1 . ILE A 1 304 ? 31.334  16.681  27.112   1.00 88.85 304 A 1 
ATOM 2449  N N   . TYR A 1 305 ? 32.832  21.833  25.604   1.00 95.08 305 A 1 
ATOM 2450  C CA  . TYR A 1 305 ? 33.240  22.850  24.636   1.00 94.78 305 A 1 
ATOM 2451  C C   . TYR A 1 305 ? 34.034  23.980  25.300   1.00 94.66 305 A 1 
ATOM 2452  O O   . TYR A 1 305 ? 35.113  24.313  24.830   1.00 93.70 305 A 1 
ATOM 2453  C CB  . TYR A 1 305 ? 32.003  23.379  23.908   1.00 94.71 305 A 1 
ATOM 2454  C CG  . TYR A 1 305 ? 32.327  24.416  22.859   1.00 94.32 305 A 1 
ATOM 2455  C CD1 . TYR A 1 305 ? 32.164  25.787  23.128   1.00 85.97 305 A 1 
ATOM 2456  C CD2 . TYR A 1 305 ? 32.840  24.017  21.607   1.00 87.18 305 A 1 
ATOM 2457  C CE1 . TYR A 1 305 ? 32.494  26.755  22.152   1.00 87.14 305 A 1 
ATOM 2458  C CE2 . TYR A 1 305 ? 33.174  24.971  20.631   1.00 86.92 305 A 1 
ATOM 2459  C CZ  . TYR A 1 305 ? 33.000  26.339  20.905   1.00 91.27 305 A 1 
ATOM 2460  O OH  . TYR A 1 305 ? 33.339  27.272  19.963   1.00 90.06 305 A 1 
ATOM 2461  N N   . ALA A 1 306 ? 33.545  24.492  26.439   1.00 95.03 306 A 1 
ATOM 2462  C CA  . ALA A 1 306 ? 34.249  25.535  27.178   1.00 94.58 306 A 1 
ATOM 2463  C C   . ALA A 1 306 ? 35.669  25.118  27.601   1.00 94.29 306 A 1 
ATOM 2464  O O   . ALA A 1 306 ? 36.588  25.939  27.548   1.00 92.57 306 A 1 
ATOM 2465  C CB  . ALA A 1 306 ? 33.400  25.921  28.394   1.00 94.20 306 A 1 
ATOM 2466  N N   . ILE A 1 307 ? 35.857  23.853  27.976   1.00 94.72 307 A 1 
ATOM 2467  C CA  . ILE A 1 307 ? 37.176  23.309  28.317   1.00 94.49 307 A 1 
ATOM 2468  C C   . ILE A 1 307 ? 38.062  23.239  27.066   1.00 94.08 307 A 1 
ATOM 2469  O O   . ILE A 1 307 ? 39.140  23.831  27.052   1.00 92.67 307 A 1 
ATOM 2470  C CB  . ILE A 1 307 ? 37.046  21.937  29.019   1.00 94.42 307 A 1 
ATOM 2471  C CG1 . ILE A 1 307 ? 36.348  22.085  30.390   1.00 91.21 307 A 1 
ATOM 2472  C CG2 . ILE A 1 307 ? 38.428  21.277  29.217   1.00 90.13 307 A 1 
ATOM 2473  C CD1 . ILE A 1 307 ? 35.826  20.750  30.952   1.00 87.16 307 A 1 
ATOM 2474  N N   . VAL A 1 308 ? 37.614  22.570  26.007   1.00 94.25 308 A 1 
ATOM 2475  C CA  . VAL A 1 308 ? 38.465  22.237  24.849   1.00 93.88 308 A 1 
ATOM 2476  C C   . VAL A 1 308 ? 38.786  23.425  23.932   1.00 93.13 308 A 1 
ATOM 2477  O O   . VAL A 1 308 ? 39.708  23.344  23.140   1.00 90.53 308 A 1 
ATOM 2478  C CB  . VAL A 1 308 ? 37.918  21.059  24.025   1.00 92.88 308 A 1 
ATOM 2479  C CG1 . VAL A 1 308 ? 37.727  19.828  24.910   1.00 83.55 308 A 1 
ATOM 2480  C CG2 . VAL A 1 308 ? 36.609  21.377  23.304   1.00 83.11 308 A 1 
ATOM 2481  N N   . GLN A 1 309 ? 38.050  24.536  24.060   1.00 93.53 309 A 1 
ATOM 2482  C CA  . GLN A 1 309 ? 38.377  25.777  23.339   1.00 92.36 309 A 1 
ATOM 2483  C C   . GLN A 1 309 ? 39.608  26.506  23.889   1.00 91.97 309 A 1 
ATOM 2484  O O   . GLN A 1 309 ? 40.057  27.480  23.286   1.00 88.53 309 A 1 
ATOM 2485  C CB  . GLN A 1 309 ? 37.163  26.713  23.337   1.00 90.44 309 A 1 
ATOM 2486  C CG  . GLN A 1 309 ? 36.032  26.250  22.401   1.00 81.59 309 A 1 
ATOM 2487  C CD  . GLN A 1 309 ? 36.486  26.060  20.958   1.00 77.39 309 A 1 
ATOM 2488  O OE1 . GLN A 1 309 ? 37.019  26.951  20.326   1.00 67.64 309 A 1 
ATOM 2489  N NE2 . GLN A 1 309 ? 36.302  24.883  20.401   1.00 65.14 309 A 1 
ATOM 2490  N N   . GLN A 1 310 ? 40.160  26.064  25.021   1.00 92.26 310 A 1 
ATOM 2491  C CA  . GLN A 1 310 ? 41.315  26.734  25.637   1.00 90.67 310 A 1 
ATOM 2492  C C   . GLN A 1 310 ? 42.649  26.372  24.971   1.00 90.50 310 A 1 
ATOM 2493  O O   . GLN A 1 310 ? 43.548  27.202  24.903   1.00 86.00 310 A 1 
ATOM 2494  C CB  . GLN A 1 310 ? 41.357  26.382  27.129   1.00 88.67 310 A 1 
ATOM 2495  C CG  . GLN A 1 310 ? 40.077  26.810  27.870   1.00 87.53 310 A 1 
ATOM 2496  C CD  . GLN A 1 310 ? 40.157  26.460  29.349   1.00 89.87 310 A 1 
ATOM 2497  O OE1 . GLN A 1 310 ? 40.257  27.333  30.186   1.00 80.64 310 A 1 
ATOM 2498  N NE2 . GLN A 1 310 ? 40.130  25.189  29.701   1.00 80.16 310 A 1 
ATOM 2499  N N   . SER A 1 311 ? 42.780  25.126  24.514   1.00 90.85 311 A 1 
ATOM 2500  C CA  . SER A 1 311 ? 43.976  24.587  23.859   1.00 90.56 311 A 1 
ATOM 2501  C C   . SER A 1 311 ? 43.639  23.303  23.090   1.00 91.77 311 A 1 
ATOM 2502  O O   . SER A 1 311 ? 42.471  22.933  22.972   1.00 88.13 311 A 1 
ATOM 2503  C CB  . SER A 1 311 ? 45.073  24.345  24.910   1.00 87.07 311 A 1 
ATOM 2504  O OG  . SER A 1 311 ? 44.694  23.361  25.842   1.00 79.58 311 A 1 
ATOM 2505  N N   . ASN A 1 312 ? 44.634  22.609  22.552   1.00 90.87 312 A 1 
ATOM 2506  C CA  . ASN A 1 312 ? 44.431  21.280  21.995   1.00 91.20 312 A 1 
ATOM 2507  C C   . ASN A 1 312 ? 44.299  20.260  23.132   1.00 92.06 312 A 1 
ATOM 2508  O O   . ASN A 1 312 ? 45.062  20.307  24.089   1.00 89.09 312 A 1 
ATOM 2509  C CB  . ASN A 1 312 ? 45.584  20.919  21.049   1.00 88.71 312 A 1 
ATOM 2510  C CG  . ASN A 1 312 ? 45.648  21.796  19.812   1.00 84.51 312 A 1 
ATOM 2511  O OD1 . ASN A 1 312 ? 44.659  22.304  19.312   1.00 75.27 312 A 1 
ATOM 2512  N ND2 . ASN A 1 312 ? 46.828  21.983  19.275   1.00 73.73 312 A 1 
ATOM 2513  N N   . TYR A 1 313 ? 43.367  19.332  22.997   1.00 92.21 313 A 1 
ATOM 2514  C CA  . TYR A 1 313 ? 43.116  18.281  23.982   1.00 93.76 313 A 1 
ATOM 2515  C C   . TYR A 1 313 ? 43.216  16.887  23.365   1.00 93.92 313 A 1 
ATOM 2516  O O   . TYR A 1 313 ? 42.950  16.676  22.182   1.00 91.49 313 A 1 
ATOM 2517  C CB  . TYR A 1 313 ? 41.758  18.496  24.665   1.00 93.41 313 A 1 
ATOM 2518  C CG  . TYR A 1 313 ? 41.786  19.540  25.773   1.00 93.82 313 A 1 
ATOM 2519  C CD1 . TYR A 1 313 ? 41.843  19.151  27.126   1.00 83.88 313 A 1 
ATOM 2520  C CD2 . TYR A 1 313 ? 41.772  20.904  25.456   1.00 83.74 313 A 1 
ATOM 2521  C CE1 . TYR A 1 313 ? 41.901  20.114  28.149   1.00 83.87 313 A 1 
ATOM 2522  C CE2 . TYR A 1 313 ? 41.843  21.882  26.467   1.00 83.68 313 A 1 
ATOM 2523  C CZ  . TYR A 1 313 ? 41.908  21.480  27.816   1.00 92.08 313 A 1 
ATOM 2524  O OH  . TYR A 1 313 ? 41.993  22.437  28.794   1.00 91.33 313 A 1 
ATOM 2525  N N   . ILE A 1 314 ? 43.588  15.922  24.207   1.00 93.99 314 A 1 
ATOM 2526  C CA  . ILE A 1 314 ? 43.502  14.491  23.939   1.00 94.04 314 A 1 
ATOM 2527  C C   . ILE A 1 314 ? 42.239  13.968  24.624   1.00 94.25 314 A 1 
ATOM 2528  O O   . ILE A 1 314 ? 42.002  14.251  25.802   1.00 92.55 314 A 1 
ATOM 2529  C CB  . ILE A 1 314 ? 44.772  13.763  24.429   1.00 92.33 314 A 1 
ATOM 2530  C CG1 . ILE A 1 314 ? 46.026  14.297  23.698   1.00 84.06 314 A 1 
ATOM 2531  C CG2 . ILE A 1 314 ? 44.638  12.240  24.223   1.00 83.05 314 A 1 
ATOM 2532  C CD1 . ILE A 1 314 ? 47.354  13.803  24.285   1.00 76.60 314 A 1 
ATOM 2533  N N   . LEU A 1 315 ? 41.455  13.177  23.905   1.00 93.92 315 A 1 
ATOM 2534  C CA  . LEU A 1 315 ? 40.375  12.374  24.457   1.00 93.83 315 A 1 
ATOM 2535  C C   . LEU A 1 315 ? 40.906  10.964  24.716   1.00 93.82 315 A 1 
ATOM 2536  O O   . LEU A 1 315 ? 41.291  10.266  23.778   1.00 92.71 315 A 1 
ATOM 2537  C CB  . LEU A 1 315 ? 39.201  12.356  23.466   1.00 93.54 315 A 1 
ATOM 2538  C CG  . LEU A 1 315 ? 38.059  11.375  23.834   1.00 93.12 315 A 1 
ATOM 2539  C CD1 . LEU A 1 315 ? 37.324  11.799  25.100   1.00 84.43 315 A 1 
ATOM 2540  C CD2 . LEU A 1 315 ? 37.053  11.294  22.689   1.00 84.70 315 A 1 
ATOM 2541  N N   . ARG A 1 316 ? 40.854  10.512  25.955   1.00 93.88 316 A 1 
ATOM 2542  C CA  . ARG A 1 316 ? 41.131  9.130   26.331   1.00 93.81 316 A 1 
ATOM 2543  C C   . ARG A 1 316 ? 39.822  8.424   26.680   1.00 93.99 316 A 1 
ATOM 2544  O O   . ARG A 1 316 ? 39.052  8.912   27.499   1.00 92.76 316 A 1 
ATOM 2545  C CB  . ARG A 1 316 ? 42.149  9.110   27.473   1.00 92.79 316 A 1 
ATOM 2546  C CG  . ARG A 1 316 ? 42.503  7.692   27.944   1.00 90.10 316 A 1 
ATOM 2547  C CD  . ARG A 1 316 ? 43.584  7.771   29.023   1.00 88.01 316 A 1 
ATOM 2548  N NE  . ARG A 1 316 ? 43.906  6.452   29.565   1.00 85.11 316 A 1 
ATOM 2549  C CZ  . ARG A 1 316 ? 44.866  5.622   29.156   1.00 83.84 316 A 1 
ATOM 2550  N NH1 . ARG A 1 316 ? 45.688  5.932   28.190   1.00 74.16 316 A 1 
ATOM 2551  N NH2 . ARG A 1 316 ? 44.996  4.471   29.720   1.00 79.26 316 A 1 
ATOM 2552  N N   . LEU A 1 317 ? 39.616  7.260   26.082   1.00 92.52 317 A 1 
ATOM 2553  C CA  . LEU A 1 317 ? 38.517  6.363   26.412   1.00 91.86 317 A 1 
ATOM 2554  C C   . LEU A 1 317 ? 39.080  5.176   27.189   1.00 91.68 317 A 1 
ATOM 2555  O O   . LEU A 1 317 ? 39.918  4.444   26.665   1.00 89.84 317 A 1 
ATOM 2556  C CB  . LEU A 1 317 ? 37.807  5.896   25.130   1.00 90.72 317 A 1 
ATOM 2557  C CG  . LEU A 1 317 ? 37.320  7.030   24.201   1.00 88.05 317 A 1 
ATOM 2558  C CD1 . LEU A 1 317 ? 36.606  6.438   22.992   1.00 77.63 317 A 1 
ATOM 2559  C CD2 . LEU A 1 317 ? 36.346  7.963   24.908   1.00 77.82 317 A 1 
ATOM 2560  N N   . GLU A 1 318 ? 38.619  4.955   28.420   1.00 92.11 318 A 1 
ATOM 2561  C CA  . GLU A 1 318 ? 38.914  3.752   29.192   1.00 92.11 318 A 1 
ATOM 2562  C C   . GLU A 1 318 ? 37.673  2.864   29.242   1.00 92.21 318 A 1 
ATOM 2563  O O   . GLU A 1 318 ? 36.608  3.275   29.699   1.00 90.75 318 A 1 
ATOM 2564  C CB  . GLU A 1 318 ? 39.412  4.078   30.598   1.00 91.43 318 A 1 
ATOM 2565  C CG  . GLU A 1 318 ? 40.779  4.770   30.574   1.00 86.45 318 A 1 
ATOM 2566  C CD  . GLU A 1 318 ? 41.419  4.921   31.958   1.00 87.03 318 A 1 
ATOM 2567  O OE1 . GLU A 1 318 ? 42.619  5.276   31.987   1.00 78.40 318 A 1 
ATOM 2568  O OE2 . GLU A 1 318 ? 40.744  4.677   32.985   1.00 80.29 318 A 1 
ATOM 2569  N N   . LEU A 1 319 ? 37.821  1.625   28.768   1.00 91.02 319 A 1 
ATOM 2570  C CA  . LEU A 1 319 ? 36.735  0.666   28.650   1.00 90.54 319 A 1 
ATOM 2571  C C   . LEU A 1 319 ? 37.081  -0.602  29.418   1.00 90.43 319 A 1 
ATOM 2572  O O   . LEU A 1 319 ? 38.173  -1.152  29.274   1.00 88.63 319 A 1 
ATOM 2573  C CB  . LEU A 1 319 ? 36.465  0.357   27.166   1.00 89.19 319 A 1 
ATOM 2574  C CG  . LEU A 1 319 ? 36.228  1.592   26.262   1.00 87.58 319 A 1 
ATOM 2575  C CD1 . LEU A 1 319 ? 36.026  1.139   24.820   1.00 80.16 319 A 1 
ATOM 2576  C CD2 . LEU A 1 319 ? 35.004  2.396   26.681   1.00 80.32 319 A 1 
ATOM 2577  N N   . GLN A 1 320 ? 36.125  -1.103  30.198   1.00 90.33 320 A 1 
ATOM 2578  C CA  . GLN A 1 320 ? 36.191  -2.420  30.798   1.00 90.15 320 A 1 
ATOM 2579  C C   . GLN A 1 320 ? 35.035  -3.269  30.265   1.00 89.75 320 A 1 
ATOM 2580  O O   . GLN A 1 320 ? 33.876  -2.855  30.333   1.00 88.01 320 A 1 
ATOM 2581  C CB  . GLN A 1 320 ? 36.192  -2.284  32.325   1.00 89.24 320 A 1 
ATOM 2582  C CG  . GLN A 1 320 ? 36.526  -3.613  33.030   1.00 81.13 320 A 1 
ATOM 2583  C CD  . GLN A 1 320 ? 36.627  -3.464  34.554   1.00 79.23 320 A 1 
ATOM 2584  O OE1 . GLN A 1 320 ? 36.332  -2.450  35.152   1.00 71.62 320 A 1 
ATOM 2585  N NE2 . GLN A 1 320 ? 37.056  -4.497  35.248   1.00 67.94 320 A 1 
ATOM 2586  N N   . ASP A 1 321 ? 35.347  -4.450  29.728   1.00 86.99 321 A 1 
ATOM 2587  C CA  . ASP A 1 321 ? 34.328  -5.384  29.265   1.00 85.91 321 A 1 
ATOM 2588  C C   . ASP A 1 321 ? 33.770  -6.253  30.411   1.00 86.54 321 A 1 
ATOM 2589  O O   . ASP A 1 321 ? 34.209  -6.186  31.565   1.00 84.13 321 A 1 
ATOM 2590  C CB  . ASP A 1 321 ? 34.850  -6.181  28.040   1.00 82.58 321 A 1 
ATOM 2591  C CG  . ASP A 1 321 ? 35.892  -7.272  28.328   1.00 77.86 321 A 1 
ATOM 2592  O OD1 . ASP A 1 321 ? 36.077  -7.653  29.505   1.00 69.23 321 A 1 
ATOM 2593  O OD2 . ASP A 1 321 ? 36.470  -7.801  27.351   1.00 71.25 321 A 1 
ATOM 2594  N N   . TRP A 1 322 ? 32.755  -7.083  30.087   1.00 85.00 322 A 1 
ATOM 2595  C CA  . TRP A 1 322 ? 32.154  -8.001  31.055   1.00 84.62 322 A 1 
ATOM 2596  C C   . TRP A 1 322 ? 33.055  -9.192  31.440   1.00 83.76 322 A 1 
ATOM 2597  O O   . TRP A 1 322 ? 32.674  -9.980  32.309   1.00 79.44 322 A 1 
ATOM 2598  C CB  . TRP A 1 322 ? 30.802  -8.477  30.529   1.00 83.93 322 A 1 
ATOM 2599  C CG  . TRP A 1 322 ? 29.731  -7.432  30.610   1.00 83.90 322 A 1 
ATOM 2600  C CD1 . TRP A 1 322 ? 29.250  -6.699  29.580   1.00 77.44 322 A 1 
ATOM 2601  C CD2 . TRP A 1 322 ? 29.015  -6.984  31.805   1.00 81.97 322 A 1 
ATOM 2602  N NE1 . TRP A 1 322 ? 28.288  -5.823  30.052   1.00 78.30 322 A 1 
ATOM 2603  C CE2 . TRP A 1 322 ? 28.104  -5.967  31.412   1.00 80.26 322 A 1 
ATOM 2604  C CE3 . TRP A 1 322 ? 29.063  -7.348  33.169   1.00 80.59 322 A 1 
ATOM 2605  C CZ2 . TRP A 1 322 ? 27.268  -5.317  32.345   1.00 80.22 322 A 1 
ATOM 2606  C CZ3 . TRP A 1 322 ? 28.220  -6.694  34.099   1.00 77.14 322 A 1 
ATOM 2607  C CH2 . TRP A 1 322 ? 27.338  -5.696  33.684   1.00 77.47 322 A 1 
ATOM 2608  N N   . LYS A 1 323 ? 34.220  -9.325  30.819   1.00 84.84 323 A 1 
ATOM 2609  C CA  . LYS A 1 323 ? 35.282  -10.263 31.218   1.00 84.00 323 A 1 
ATOM 2610  C C   . LYS A 1 323 ? 36.365  -9.578  32.059   1.00 84.98 323 A 1 
ATOM 2611  O O   . LYS A 1 323 ? 37.419  -10.169 32.265   1.00 79.66 323 A 1 
ATOM 2612  C CB  . LYS A 1 323 ? 35.892  -10.931 29.986   1.00 80.90 323 A 1 
ATOM 2613  C CG  . LYS A 1 323 ? 34.874  -11.710 29.150   1.00 73.66 323 A 1 
ATOM 2614  C CD  . LYS A 1 323 ? 35.593  -12.374 27.982   1.00 67.23 323 A 1 
ATOM 2615  C CE  . LYS A 1 323 ? 34.604  -13.195 27.159   1.00 58.92 323 A 1 
ATOM 2616  N NZ  . LYS A 1 323 ? 35.295  -13.906 26.060   1.00 51.88 323 A 1 
ATOM 2617  N N   . ASP A 1 324 ? 36.104  -8.353  32.497   1.00 84.43 324 A 1 
ATOM 2618  C CA  . ASP A 1 324 ? 37.018  -7.497  33.248   1.00 85.32 324 A 1 
ATOM 2619  C C   . ASP A 1 324 ? 38.320  -7.127  32.506   1.00 86.57 324 A 1 
ATOM 2620  O O   . ASP A 1 324 ? 39.253  -6.595  33.104   1.00 82.10 324 A 1 
ATOM 2621  C CB  . ASP A 1 324 ? 37.215  -8.035  34.676   1.00 82.66 324 A 1 
ATOM 2622  C CG  . ASP A 1 324 ? 35.890  -8.121  35.438   1.00 79.70 324 A 1 
ATOM 2623  O OD1 . ASP A 1 324 ? 35.193  -7.082  35.544   1.00 72.17 324 A 1 
ATOM 2624  O OD2 . ASP A 1 324 ? 35.542  -9.213  35.945   1.00 71.74 324 A 1 
ATOM 2625  N N   . SER A 1 325 ? 38.359  -7.364  31.177   1.00 85.47 325 A 1 
ATOM 2626  C CA  . SER A 1 325 ? 39.469  -6.900  30.340   1.00 85.14 325 A 1 
ATOM 2627  C C   . SER A 1 325 ? 39.417  -5.378  30.225   1.00 86.07 325 A 1 
ATOM 2628  O O   . SER A 1 325 ? 38.376  -4.811  29.914   1.00 84.27 325 A 1 
ATOM 2629  C CB  . SER A 1 325 ? 39.424  -7.522  28.944   1.00 82.73 325 A 1 
ATOM 2630  O OG  . SER A 1 325 ? 39.226  -8.921  28.999   1.00 72.97 325 A 1 
ATOM 2631  N N   . LYS A 1 326 ? 40.564  -4.722  30.451   1.00 86.94 326 A 1 
ATOM 2632  C CA  . LYS A 1 326 ? 40.692  -3.268  30.353   1.00 87.11 326 A 1 
ATOM 2633  C C   . LYS A 1 326 ? 41.288  -2.873  29.002   1.00 87.05 326 A 1 
ATOM 2634  O O   . LYS A 1 326 ? 42.292  -3.448  28.574   1.00 84.15 326 A 1 
ATOM 2635  C CB  . LYS A 1 326 ? 41.530  -2.719  31.508   1.00 85.24 326 A 1 
ATOM 2636  C CG  . LYS A 1 326 ? 40.845  -2.934  32.867   1.00 80.00 326 A 1 
ATOM 2637  C CD  . LYS A 1 326 ? 41.642  -2.263  33.990   1.00 75.89 326 A 1 
ATOM 2638  C CE  . LYS A 1 326 ? 40.931  -2.464  35.322   1.00 66.67 326 A 1 
ATOM 2639  N NZ  . LYS A 1 326 ? 41.583  -1.700  36.414   1.00 59.34 326 A 1 
ATOM 2640  N N   . HIS A 1 327 ? 40.689  -1.892  28.377   1.00 88.70 327 A 1 
ATOM 2641  C CA  . HIS A 1 327 ? 41.101  -1.360  27.093   1.00 87.73 327 A 1 
ATOM 2642  C C   . HIS A 1 327 ? 41.127  0.165   27.151   1.00 88.61 327 A 1 
ATOM 2643  O O   . HIS A 1 327 ? 40.404  0.768   27.936   1.00 86.89 327 A 1 
ATOM 2644  C CB  . HIS A 1 327 ? 40.140  -1.856  26.011   1.00 85.54 327 A 1 
ATOM 2645  C CG  . HIS A 1 327 ? 40.075  -3.352  25.910   1.00 82.85 327 A 1 
ATOM 2646  N ND1 . HIS A 1 327 ? 41.085  -4.181  25.449   1.00 70.92 327 A 1 
ATOM 2647  C CD2 . HIS A 1 327 ? 39.029  -4.171  26.270   1.00 71.48 327 A 1 
ATOM 2648  C CE1 . HIS A 1 327 ? 40.653  -5.449  25.530   1.00 71.74 327 A 1 
ATOM 2649  N NE2 . HIS A 1 327 ? 39.417  -5.478  26.023   1.00 72.26 327 A 1 
ATOM 2650  N N   . TYR A 1 328 ? 41.961  0.778   26.324   1.00 88.88 328 A 1 
ATOM 2651  C CA  . TYR A 1 328 ? 41.978  2.224   26.158   1.00 89.45 328 A 1 
ATOM 2652  C C   . TYR A 1 328 ? 42.254  2.600   24.704   1.00 89.72 328 A 1 
ATOM 2653  O O   . TYR A 1 328 ? 42.884  1.841   23.966   1.00 87.97 328 A 1 
ATOM 2654  C CB  . TYR A 1 328 ? 43.005  2.872   27.109   1.00 87.51 328 A 1 
ATOM 2655  C CG  . TYR A 1 328 ? 44.449  2.741   26.663   1.00 85.56 328 A 1 
ATOM 2656  C CD1 . TYR A 1 328 ? 45.191  1.574   26.951   1.00 80.24 328 A 1 
ATOM 2657  C CD2 . TYR A 1 328 ? 45.057  3.777   25.926   1.00 80.32 328 A 1 
ATOM 2658  C CE1 . TYR A 1 328 ? 46.511  1.437   26.505   1.00 77.66 328 A 1 
ATOM 2659  C CE2 . TYR A 1 328 ? 46.385  3.659   25.474   1.00 77.55 328 A 1 
ATOM 2660  C CZ  . TYR A 1 328 ? 47.108  2.484   25.763   1.00 80.92 328 A 1 
ATOM 2661  O OH  . TYR A 1 328 ? 48.402  2.357   25.316   1.00 78.79 328 A 1 
ATOM 2662  N N   . VAL A 1 329 ? 41.777  3.768   24.322   1.00 89.80 329 A 1 
ATOM 2663  C CA  . VAL A 1 329 ? 42.123  4.435   23.063   1.00 90.42 329 A 1 
ATOM 2664  C C   . VAL A 1 329 ? 42.298  5.922   23.358   1.00 91.17 329 A 1 
ATOM 2665  O O   . VAL A 1 329 ? 41.539  6.478   24.152   1.00 90.70 329 A 1 
ATOM 2666  C CB  . VAL A 1 329 ? 41.041  4.233   21.980   1.00 88.60 329 A 1 
ATOM 2667  C CG1 . VAL A 1 329 ? 41.527  4.742   20.630   1.00 74.63 329 A 1 
ATOM 2668  C CG2 . VAL A 1 329 ? 40.649  2.771   21.797   1.00 75.25 329 A 1 
ATOM 2669  N N   . GLU A 1 330 ? 43.273  6.542   22.731   1.00 90.73 330 A 1 
ATOM 2670  C CA  . GLU A 1 330 ? 43.506  7.982   22.794   1.00 91.19 330 A 1 
ATOM 2671  C C   . GLU A 1 330 ? 43.355  8.604   21.401   1.00 91.36 330 A 1 
ATOM 2672  O O   . GLU A 1 330 ? 43.874  8.076   20.418   1.00 89.28 330 A 1 
ATOM 2673  C CB  . GLU A 1 330 ? 44.883  8.302   23.403   1.00 90.10 330 A 1 
ATOM 2674  C CG  . GLU A 1 330 ? 44.911  8.007   24.907   1.00 86.39 330 A 1 
ATOM 2675  C CD  . GLU A 1 330 ? 46.268  8.234   25.589   1.00 87.74 330 A 1 
ATOM 2676  O OE1 . GLU A 1 330 ? 46.400  7.770   26.747   1.00 77.94 330 A 1 
ATOM 2677  O OE2 . GLU A 1 330 ? 47.173  8.840   24.980   1.00 80.08 330 A 1 
ATOM 2678  N N   . TYR A 1 331 ? 42.672  9.738   21.344   1.00 92.08 331 A 1 
ATOM 2679  C CA  . TYR A 1 331 ? 42.442  10.511  20.128   1.00 92.16 331 A 1 
ATOM 2680  C C   . TYR A 1 331 ? 42.842  11.966  20.334   1.00 92.60 331 A 1 
ATOM 2681  O O   . TYR A 1 331 ? 42.601  12.534  21.401   1.00 91.29 331 A 1 
ATOM 2682  C CB  . TYR A 1 331 ? 40.960  10.449  19.739   1.00 90.67 331 A 1 
ATOM 2683  C CG  . TYR A 1 331 ? 40.441  9.068   19.399   1.00 89.80 331 A 1 
ATOM 2684  C CD1 . TYR A 1 331 ? 40.518  8.592   18.079   1.00 80.23 331 A 1 
ATOM 2685  C CD2 . TYR A 1 331 ? 39.848  8.266   20.387   1.00 81.46 331 A 1 
ATOM 2686  C CE1 . TYR A 1 331 ? 40.002  7.334   17.741   1.00 79.86 331 A 1 
ATOM 2687  C CE2 . TYR A 1 331 ? 39.326  7.002   20.061   1.00 79.82 331 A 1 
ATOM 2688  C CZ  . TYR A 1 331 ? 39.394  6.542   18.736   1.00 85.77 331 A 1 
ATOM 2689  O OH  . TYR A 1 331 ? 38.872  5.334   18.395   1.00 83.11 331 A 1 
ATOM 2690  N N   . SER A 1 332 ? 43.383  12.605  19.286   1.00 92.35 332 A 1 
ATOM 2691  C CA  . SER A 1 332 ? 43.288  14.060  19.204   1.00 92.26 332 A 1 
ATOM 2692  C C   . SER A 1 332 ? 41.810  14.442  19.134   1.00 92.41 332 A 1 
ATOM 2693  O O   . SER A 1 332 ? 41.053  13.856  18.352   1.00 90.43 332 A 1 
ATOM 2694  C CB  . SER A 1 332 ? 44.042  14.600  17.984   1.00 91.18 332 A 1 
ATOM 2695  O OG  . SER A 1 332 ? 43.480  14.123  16.788   1.00 80.12 332 A 1 
ATOM 2696  N N   . PHE A 1 333 ? 41.383  15.406  19.936   1.00 92.21 333 A 1 
ATOM 2697  C CA  . PHE A 1 333 ? 39.986  15.773  20.104   1.00 92.86 333 A 1 
ATOM 2698  C C   . PHE A 1 333 ? 39.736  17.213  19.669   1.00 93.04 333 A 1 
ATOM 2699  O O   . PHE A 1 333 ? 40.312  18.148  20.228   1.00 90.89 333 A 1 
ATOM 2700  C CB  . PHE A 1 333 ? 39.594  15.527  21.565   1.00 91.92 333 A 1 
ATOM 2701  C CG  . PHE A 1 333 ? 38.134  15.796  21.876   1.00 93.08 333 A 1 
ATOM 2702  C CD1 . PHE A 1 333 ? 37.726  17.033  22.400   1.00 84.58 333 A 1 
ATOM 2703  C CD2 . PHE A 1 333 ? 37.185  14.790  21.680   1.00 85.35 333 A 1 
ATOM 2704  C CE1 . PHE A 1 333 ? 36.385  17.255  22.734   1.00 84.44 333 A 1 
ATOM 2705  C CE2 . PHE A 1 333 ? 35.830  15.000  22.019   1.00 84.77 333 A 1 
ATOM 2706  C CZ  . PHE A 1 333 ? 35.435  16.230  22.548   1.00 90.92 333 A 1 
ATOM 2707  N N   . HIS A 1 334 ? 38.838  17.385  18.701   1.00 92.91 334 A 1 
ATOM 2708  C CA  . HIS A 1 334 ? 38.318  18.688  18.320   1.00 92.29 334 A 1 
ATOM 2709  C C   . HIS A 1 334 ? 36.788  18.666  18.386   1.00 92.83 334 A 1 
ATOM 2710  O O   . HIS A 1 334 ? 36.162  17.708  17.932   1.00 91.02 334 A 1 
ATOM 2711  C CB  . HIS A 1 334 ? 38.827  19.071  16.929   1.00 89.64 334 A 1 
ATOM 2712  C CG  . HIS A 1 334 ? 38.443  20.474  16.552   1.00 79.47 334 A 1 
ATOM 2713  N ND1 . HIS A 1 334 ? 38.981  21.627  17.095   1.00 66.89 334 A 1 
ATOM 2714  C CD2 . HIS A 1 334 ? 37.485  20.867  15.660   1.00 65.73 334 A 1 
ATOM 2715  C CE1 . HIS A 1 334 ? 38.355  22.677  16.532   1.00 61.16 334 A 1 
ATOM 2716  N NE2 . HIS A 1 334 ? 37.445  22.256  15.658   1.00 61.53 334 A 1 
ATOM 2717  N N   . LEU A 1 335 ? 36.191  19.707  18.960   1.00 92.24 335 A 1 
ATOM 2718  C CA  . LEU A 1 335 ? 34.741  19.846  19.115   1.00 93.55 335 A 1 
ATOM 2719  C C   . LEU A 1 335 ? 34.297  21.210  18.594   1.00 93.78 335 A 1 
ATOM 2720  O O   . LEU A 1 335 ? 34.837  22.243  19.001   1.00 91.12 335 A 1 
ATOM 2721  C CB  . LEU A 1 335 ? 34.380  19.641  20.599   1.00 92.60 335 A 1 
ATOM 2722  C CG  . LEU A 1 335 ? 32.867  19.480  20.855   1.00 92.42 335 A 1 
ATOM 2723  C CD1 . LEU A 1 335 ? 32.355  18.131  20.347   1.00 83.35 335 A 1 
ATOM 2724  C CD2 . LEU A 1 335 ? 32.575  19.566  22.344   1.00 83.30 335 A 1 
ATOM 2725  N N   . GLY A 1 336 ? 33.300  21.210  17.708   1.00 93.00 336 A 1 
ATOM 2726  C CA  . GLY A 1 336 ? 32.655  22.417  17.211   1.00 93.04 336 A 1 
ATOM 2727  C C   . GLY A 1 336 ? 31.658  23.021  18.213   1.00 93.70 336 A 1 
ATOM 2728  O O   . GLY A 1 336 ? 31.300  22.413  19.219   1.00 92.10 336 A 1 
ATOM 2729  N N   . SER A 1 337 ? 31.200  24.239  17.921   1.00 92.36 337 A 1 
ATOM 2730  C CA  . SER A 1 337 ? 30.240  24.965  18.759   1.00 92.35 337 A 1 
ATOM 2731  C C   . SER A 1 337 ? 28.816  24.403  18.642   1.00 92.35 337 A 1 
ATOM 2732  O O   . SER A 1 337 ? 28.526  23.557  17.797   1.00 90.36 337 A 1 
ATOM 2733  C CB  . SER A 1 337 ? 30.266  26.456  18.401   1.00 90.50 337 A 1 
ATOM 2734  O OG  . SER A 1 337 ? 29.680  26.689  17.137   1.00 85.52 337 A 1 
ATOM 2735  N N   . HIS A 1 338 ? 27.898  24.926  19.460   1.00 92.39 338 A 1 
ATOM 2736  C CA  . HIS A 1 338 ? 26.468  24.620  19.394   1.00 91.44 338 A 1 
ATOM 2737  C C   . HIS A 1 338 ? 25.899  24.754  17.977   1.00 91.45 338 A 1 
ATOM 2738  O O   . HIS A 1 338 ? 25.141  23.893  17.523   1.00 88.96 338 A 1 
ATOM 2739  C CB  . HIS A 1 338 ? 25.738  25.571  20.355   1.00 89.09 338 A 1 
ATOM 2740  C CG  . HIS A 1 338 ? 24.243  25.496  20.256   1.00 86.47 338 A 1 
ATOM 2741  N ND1 . HIS A 1 338 ? 23.428  24.609  20.918   1.00 72.97 338 A 1 
ATOM 2742  C CD2 . HIS A 1 338 ? 23.420  26.274  19.480   1.00 73.14 338 A 1 
ATOM 2743  C CE1 . HIS A 1 338 ? 22.156  24.842  20.558   1.00 72.47 338 A 1 
ATOM 2744  N NE2 . HIS A 1 338 ? 22.120  25.847  19.683   1.00 73.38 338 A 1 
ATOM 2745  N N   . GLU A 1 339 ? 26.299  25.792  17.224   1.00 90.29 339 A 1 
ATOM 2746  C CA  . GLU A 1 339 ? 25.807  26.045  15.866   1.00 88.74 339 A 1 
ATOM 2747  C C   . GLU A 1 339 ? 26.239  24.976  14.850   1.00 88.65 339 A 1 
ATOM 2748  O O   . GLU A 1 339 ? 25.640  24.875  13.775   1.00 85.50 339 A 1 
ATOM 2749  C CB  . GLU A 1 339 ? 26.281  27.421  15.364   1.00 87.51 339 A 1 
ATOM 2750  C CG  . GLU A 1 339 ? 25.833  28.610  16.222   1.00 79.06 339 A 1 
ATOM 2751  C CD  . GLU A 1 339 ? 26.681  28.862  17.482   1.00 69.88 339 A 1 
ATOM 2752  O OE1 . GLU A 1 339 ? 26.303  29.762  18.262   1.00 59.96 339 A 1 
ATOM 2753  O OE2 . GLU A 1 339 ? 27.710  28.175  17.657   1.00 61.13 339 A 1 
ATOM 2754  N N   . THR A 1 340 ? 27.248  24.186  15.189   1.00 89.54 340 A 1 
ATOM 2755  C CA  . THR A 1 340 ? 27.719  23.051  14.387   1.00 89.11 340 A 1 
ATOM 2756  C C   . THR A 1 340 ? 27.179  21.714  14.895   1.00 89.66 340 A 1 
ATOM 2757  O O   . THR A 1 340 ? 27.665  20.667  14.468   1.00 87.51 340 A 1 
ATOM 2758  C CB  . THR A 1 340 ? 29.257  23.004  14.316   1.00 88.18 340 A 1 
ATOM 2759  O OG1 . THR A 1 340 ? 29.826  22.665  15.546   1.00 83.42 340 A 1 
ATOM 2760  C CG2 . THR A 1 340 ? 29.868  24.343  13.875   1.00 82.37 340 A 1 
ATOM 2761  N N   . ASN A 1 341 ? 26.196  21.707  15.790   1.00 90.32 341 A 1 
ATOM 2762  C CA  . ASN A 1 341 ? 25.718  20.522  16.516   1.00 90.25 341 A 1 
ATOM 2763  C C   . ASN A 1 341 ? 26.857  19.779  17.238   1.00 91.01 341 A 1 
ATOM 2764  O O   . ASN A 1 341 ? 26.906  18.554  17.234   1.00 89.41 341 A 1 
ATOM 2765  C CB  . ASN A 1 341 ? 24.900  19.608  15.582   1.00 88.33 341 A 1 
ATOM 2766  C CG  . ASN A 1 341 ? 23.668  20.277  15.002   1.00 85.54 341 A 1 
ATOM 2767  O OD1 . ASN A 1 341 ? 22.997  21.078  15.626   1.00 75.80 341 A 1 
ATOM 2768  N ND2 . ASN A 1 341 ? 23.317  19.937  13.789   1.00 74.79 341 A 1 
ATOM 2769  N N   . TYR A 1 342 ? 27.774  20.533  17.820   1.00 92.67 342 A 1 
ATOM 2770  C CA  . TYR A 1 342 ? 28.952  20.009  18.506   1.00 93.76 342 A 1 
ATOM 2771  C C   . TYR A 1 342 ? 29.716  18.975  17.661   1.00 93.78 342 A 1 
ATOM 2772  O O   . TYR A 1 342 ? 30.015  17.877  18.125   1.00 92.16 342 A 1 
ATOM 2773  C CB  . TYR A 1 342 ? 28.567  19.486  19.897   1.00 93.80 342 A 1 
ATOM 2774  C CG  . TYR A 1 342 ? 27.920  20.531  20.779   1.00 94.38 342 A 1 
ATOM 2775  C CD1 . TYR A 1 342 ? 28.717  21.462  21.478   1.00 87.06 342 A 1 
ATOM 2776  C CD2 . TYR A 1 342 ? 26.523  20.583  20.897   1.00 86.98 342 A 1 
ATOM 2777  C CE1 . TYR A 1 342 ? 28.128  22.428  22.297   1.00 87.27 342 A 1 
ATOM 2778  C CE2 . TYR A 1 342 ? 25.918  21.550  21.724   1.00 86.57 342 A 1 
ATOM 2779  C CZ  . TYR A 1 342 ? 26.724  22.467  22.423   1.00 93.25 342 A 1 
ATOM 2780  O OH  . TYR A 1 342 ? 26.143  23.402  23.236   1.00 92.30 342 A 1 
ATOM 2781  N N   . THR A 1 343 ? 30.028  19.338  16.417   1.00 92.45 343 A 1 
ATOM 2782  C CA  . THR A 1 343 ? 30.727  18.458  15.480   1.00 92.45 343 A 1 
ATOM 2783  C C   . THR A 1 343 ? 32.047  17.973  16.074   1.00 92.56 343 A 1 
ATOM 2784  O O   . THR A 1 343 ? 32.909  18.779  16.438   1.00 90.90 343 A 1 
ATOM 2785  C CB  . THR A 1 343 ? 30.967  19.158  14.142   1.00 90.82 343 A 1 
ATOM 2786  O OG1 . THR A 1 343 ? 29.729  19.420  13.521   1.00 78.06 343 A 1 
ATOM 2787  C CG2 . THR A 1 343 ? 31.763  18.318  13.155   1.00 76.04 343 A 1 
ATOM 2788  N N   . LEU A 1 344 ? 32.198  16.647  16.140   1.00 91.82 344 A 1 
ATOM 2789  C CA  . LEU A 1 344 ? 33.406  15.980  16.603   1.00 91.56 344 A 1 
ATOM 2790  C C   . LEU A 1 344 ? 34.327  15.707  15.415   1.00 91.48 344 A 1 
ATOM 2791  O O   . LEU A 1 344 ? 33.880  15.234  14.378   1.00 89.80 344 A 1 
ATOM 2792  C CB  . LEU A 1 344 ? 32.996  14.678  17.313   1.00 90.62 344 A 1 
ATOM 2793  C CG  . LEU A 1 344 ? 34.171  13.829  17.825   1.00 90.25 344 A 1 
ATOM 2794  C CD1 . LEU A 1 344 ? 34.885  14.503  18.990   1.00 80.86 344 A 1 
ATOM 2795  C CD2 . LEU A 1 344 ? 33.659  12.476  18.304   1.00 80.53 344 A 1 
ATOM 2796  N N   . HIS A 1 345 ? 35.628  15.926  15.610   1.00 90.98 345 A 1 
ATOM 2797  C CA  . HIS A 1 345 ? 36.675  15.505  14.686   1.00 90.88 345 A 1 
ATOM 2798  C C   . HIS A 1 345 ? 37.818  14.894  15.492   1.00 91.18 345 A 1 
ATOM 2799  O O   . HIS A 1 345 ? 38.328  15.516  16.422   1.00 89.10 345 A 1 
ATOM 2800  C CB  . HIS A 1 345 ? 37.111  16.709  13.840   1.00 88.33 345 A 1 
ATOM 2801  C CG  . HIS A 1 345 ? 37.985  16.332  12.682   1.00 83.48 345 A 1 
ATOM 2802  N ND1 . HIS A 1 345 ? 39.294  15.919  12.754   1.00 70.56 345 A 1 
ATOM 2803  C CD2 . HIS A 1 345 ? 37.644  16.367  11.354   1.00 71.06 345 A 1 
ATOM 2804  C CE1 . HIS A 1 345 ? 39.734  15.717  11.500   1.00 70.30 345 A 1 
ATOM 2805  N NE2 . HIS A 1 345 ? 38.754  15.980  10.626   1.00 71.22 345 A 1 
ATOM 2806  N N   . VAL A 1 346 ? 38.187  13.652  15.171   1.00 90.21 346 A 1 
ATOM 2807  C CA  . VAL A 1 346 ? 39.200  12.899  15.916   1.00 90.12 346 A 1 
ATOM 2808  C C   . VAL A 1 346 ? 40.219  12.238  14.990   1.00 89.61 346 A 1 
ATOM 2809  O O   . VAL A 1 346 ? 39.909  11.899  13.851   1.00 87.63 346 A 1 
ATOM 2810  C CB  . VAL A 1 346 ? 38.582  11.838  16.852   1.00 88.62 346 A 1 
ATOM 2811  C CG1 . VAL A 1 346 ? 37.763  12.478  17.962   1.00 81.15 346 A 1 
ATOM 2812  C CG2 . VAL A 1 346 ? 37.704  10.806  16.124   1.00 80.02 346 A 1 
ATOM 2813  N N   . ALA A 1 347 ? 41.431  12.008  15.516   1.00 88.92 347 A 1 
ATOM 2814  C CA  . ALA A 1 347 ? 42.436  11.145  14.912   1.00 88.63 347 A 1 
ATOM 2815  C C   . ALA A 1 347 ? 43.058  10.271  15.997   1.00 89.05 347 A 1 
ATOM 2816  O O   . ALA A 1 347 ? 43.363  10.756  17.083   1.00 86.36 347 A 1 
ATOM 2817  C CB  . ALA A 1 347 ? 43.483  12.006  14.188   1.00 86.48 347 A 1 
ATOM 2818  N N   . GLU A 1 348 ? 43.232  8.965   15.734   1.00 86.90 348 A 1 
ATOM 2819  C CA  . GLU A 1 348 ? 43.793  8.039   16.706   1.00 85.62 348 A 1 
ATOM 2820  C C   . GLU A 1 348 ? 45.275  8.346   16.962   1.00 85.14 348 A 1 
ATOM 2821  O O   . GLU A 1 348 ? 46.057  8.540   16.038   1.00 81.48 348 A 1 
ATOM 2822  C CB  . GLU A 1 348 ? 43.565  6.574   16.257   1.00 81.87 348 A 1 
ATOM 2823  C CG  . GLU A 1 348 ? 43.902  5.559   17.359   1.00 75.95 348 A 1 
ATOM 2824  C CD  . GLU A 1 348 ? 43.506  4.097   17.043   1.00 73.54 348 A 1 
ATOM 2825  O OE1 . GLU A 1 348 ? 44.204  3.179   17.509   1.00 65.83 348 A 1 
ATOM 2826  O OE2 . GLU A 1 348 ? 42.475  3.874   16.378   1.00 68.60 348 A 1 
ATOM 2827  N N   . ILE A 1 349 ? 45.652  8.379   18.241   1.00 87.27 349 A 1 
ATOM 2828  C CA  . ILE A 1 349 ? 47.026  8.601   18.698   1.00 86.18 349 A 1 
ATOM 2829  C C   . ILE A 1 349 ? 47.632  7.292   19.201   1.00 85.16 349 A 1 
ATOM 2830  O O   . ILE A 1 349 ? 48.723  6.905   18.801   1.00 78.99 349 A 1 
ATOM 2831  C CB  . ILE A 1 349 ? 47.068  9.687   19.799   1.00 84.39 349 A 1 
ATOM 2832  C CG1 . ILE A 1 349 ? 46.504  11.039  19.291   1.00 78.40 349 A 1 
ATOM 2833  C CG2 . ILE A 1 349 ? 48.507  9.882   20.324   1.00 76.27 349 A 1 
ATOM 2834  C CD1 . ILE A 1 349 ? 46.315  12.075  20.405   1.00 73.41 349 A 1 
ATOM 2835  N N   . ALA A 1 350 ? 46.931  6.611   20.100   1.00 84.89 350 A 1 
ATOM 2836  C CA  . ALA A 1 350 ? 47.373  5.375   20.721   1.00 84.30 350 A 1 
ATOM 2837  C C   . ALA A 1 350 ? 46.177  4.549   21.211   1.00 84.86 350 A 1 
ATOM 2838  O O   . ALA A 1 350 ? 45.108  5.073   21.492   1.00 79.55 350 A 1 
ATOM 2839  C CB  . ALA A 1 350 ? 48.313  5.712   21.885   1.00 80.36 350 A 1 
ATOM 2840  N N   . GLY A 1 351 ? 46.369  3.237   21.368   1.00 83.03 351 A 1 
ATOM 2841  C CA  . GLY A 1 351 ? 45.357  2.365   21.941   1.00 82.53 351 A 1 
ATOM 2842  C C   . GLY A 1 351 ? 45.818  0.917   22.010   1.00 83.83 351 A 1 
ATOM 2843  O O   . GLY A 1 351 ? 46.734  0.505   21.296   1.00 79.29 351 A 1 
ATOM 2844  N N   . ASN A 1 352 ? 45.180  0.114   22.872   1.00 81.93 352 A 1 
ATOM 2845  C CA  . ASN A 1 352 ? 45.393  -1.332  22.934   1.00 80.90 352 A 1 
ATOM 2846  C C   . ASN A 1 352 ? 44.266  -2.145  22.277   1.00 81.20 352 A 1 
ATOM 2847  O O   . ASN A 1 352 ? 44.292  -3.375  22.268   1.00 76.39 352 A 1 
ATOM 2848  C CB  . ASN A 1 352 ? 45.691  -1.757  24.380   1.00 77.40 352 A 1 
ATOM 2849  C CG  . ASN A 1 352 ? 44.481  -1.716  25.313   1.00 75.00 352 A 1 
ATOM 2850  O OD1 . ASN A 1 352 ? 43.387  -1.320  24.970   1.00 67.02 352 A 1 
ATOM 2851  N ND2 . ASN A 1 352 ? 44.662  -2.148  26.533   1.00 69.84 352 A 1 
ATOM 2852  N N   . ILE A 1 353 ? 43.270  -1.461  21.712   1.00 78.73 353 A 1 
ATOM 2853  C CA  . ILE A 1 353 ? 42.258  -1.981  20.799   1.00 77.78 353 A 1 
ATOM 2854  C C   . ILE A 1 353 ? 42.141  -1.026  19.607   1.00 78.14 353 A 1 
ATOM 2855  O O   . ILE A 1 353 ? 42.439  0.156   19.761   1.00 74.56 353 A 1 
ATOM 2856  C CB  . ILE A 1 353 ? 40.881  -2.167  21.488   1.00 73.46 353 A 1 
ATOM 2857  C CG1 . ILE A 1 353 ? 40.336  -0.860  22.109   1.00 66.24 353 A 1 
ATOM 2858  C CG2 . ILE A 1 353 ? 40.969  -3.301  22.512   1.00 63.18 353 A 1 
ATOM 2859  C CD1 . ILE A 1 353 ? 38.897  -0.972  22.615   1.00 60.77 353 A 1 
ATOM 2860  N N   . PRO A 1 354 ? 41.676  -1.499  18.445   1.00 76.20 354 A 1 
ATOM 2861  C CA  . PRO A 1 354 ? 41.389  -0.593  17.340   1.00 74.42 354 A 1 
ATOM 2862  C C   . PRO A 1 354 ? 40.345  0.450   17.734   1.00 75.22 354 A 1 
ATOM 2863  O O   . PRO A 1 354 ? 39.373  0.127   18.432   1.00 69.82 354 A 1 
ATOM 2864  C CB  . PRO A 1 354 ? 40.907  -1.474  16.187   1.00 69.85 354 A 1 
ATOM 2865  C CG  . PRO A 1 354 ? 41.424  -2.869  16.534   1.00 67.63 354 A 1 
ATOM 2866  C CD  . PRO A 1 354 ? 41.405  -2.883  18.056   1.00 70.49 354 A 1 
ATOM 2867  N N   . GLY A 1 355 ? 40.518  1.673   17.261   1.00 76.32 355 A 1 
ATOM 2868  C CA  . GLY A 1 355 ? 39.515  2.719   17.378   1.00 75.15 355 A 1 
ATOM 2869  C C   . GLY A 1 355 ? 38.231  2.370   16.612   1.00 77.43 355 A 1 
ATOM 2870  O O   . GLY A 1 355 ? 38.266  1.670   15.602   1.00 71.61 355 A 1 
ATOM 2871  N N   . ALA A 1 356 ? 37.094  2.846   17.112   1.00 79.36 356 A 1 
ATOM 2872  C CA  . ALA A 1 356 ? 35.795  2.687   16.473   1.00 79.11 356 A 1 
ATOM 2873  C C   . ALA A 1 356 ? 35.156  4.016   16.042   1.00 81.74 356 A 1 
ATOM 2874  O O   . ALA A 1 356 ? 34.215  4.004   15.259   1.00 77.98 356 A 1 
ATOM 2875  C CB  . ALA A 1 356 ? 34.869  1.903   17.416   1.00 72.44 356 A 1 
ATOM 2876  N N   . LEU A 1 357 ? 35.665  5.144   16.544   1.00 78.38 357 A 1 
ATOM 2877  C CA  . LEU A 1 357 ? 35.284  6.453   16.030   1.00 80.60 357 A 1 
ATOM 2878  C C   . LEU A 1 357 ? 35.896  6.641   14.634   1.00 82.20 357 A 1 
ATOM 2879  O O   . LEU A 1 357 ? 37.098  6.409   14.481   1.00 80.66 357 A 1 
ATOM 2880  C CB  . LEU A 1 357 ? 35.735  7.564   16.995   1.00 79.19 357 A 1 
ATOM 2881  C CG  . LEU A 1 357 ? 35.033  7.556   18.356   1.00 78.97 357 A 1 
ATOM 2882  C CD1 . LEU A 1 357 ? 35.690  8.565   19.308   1.00 72.34 357 A 1 
ATOM 2883  C CD2 . LEU A 1 357 ? 33.552  7.926   18.244   1.00 73.35 357 A 1 
ATOM 2884  N N   . PRO A 1 358 ? 35.099  7.057   13.623   1.00 77.08 358 A 1 
ATOM 2885  C CA  . PRO A 1 358 ? 35.636  7.404   12.316   1.00 76.62 358 A 1 
ATOM 2886  C C   . PRO A 1 358 ? 36.619  8.575   12.432   1.00 77.64 358 A 1 
ATOM 2887  O O   . PRO A 1 358 ? 36.271  9.649   12.918   1.00 75.60 358 A 1 
ATOM 2888  C CB  . PRO A 1 358 ? 34.430  7.759   11.444   1.00 73.10 358 A 1 
ATOM 2889  C CG  . PRO A 1 358 ? 33.263  7.078   12.154   1.00 72.30 358 A 1 
ATOM 2890  C CD  . PRO A 1 358 ? 33.660  7.155   13.618   1.00 76.28 358 A 1 
ATOM 2891  N N   . GLU A 1 359 ? 37.841  8.350   11.982   1.00 80.04 359 A 1 
ATOM 2892  C CA  . GLU A 1 359 ? 38.889  9.365   12.019   1.00 78.82 359 A 1 
ATOM 2893  C C   . GLU A 1 359 ? 38.759  10.362  10.864   1.00 77.38 359 A 1 
ATOM 2894  O O   . GLU A 1 359 ? 38.258  10.019  9.792    1.00 73.93 359 A 1 
ATOM 2895  C CB  . GLU A 1 359 ? 40.269  8.691   11.981   1.00 76.50 359 A 1 
ATOM 2896  C CG  . GLU A 1 359 ? 40.538  7.794   13.191   1.00 72.92 359 A 1 
ATOM 2897  C CD  . GLU A 1 359 ? 41.930  7.183   13.084   1.00 74.42 359 A 1 
ATOM 2898  O OE1 . GLU A 1 359 ? 42.028  5.957   12.860   1.00 66.44 359 A 1 
ATOM 2899  O OE2 . GLU A 1 359 ? 42.908  7.958   13.179   1.00 72.73 359 A 1 
ATOM 2900  N N   . HIS A 1 360 ? 39.214  11.570  11.078   1.00 82.65 360 A 1 
ATOM 2901  C CA  . HIS A 1 360 ? 39.227  12.645  10.076   1.00 81.50 360 A 1 
ATOM 2902  C C   . HIS A 1 360 ? 37.856  12.920  9.442    1.00 82.19 360 A 1 
ATOM 2903  O O   . HIS A 1 360 ? 37.762  13.374  8.306    1.00 77.45 360 A 1 
ATOM 2904  C CB  . HIS A 1 360 ? 40.318  12.370  9.031    1.00 77.78 360 A 1 
ATOM 2905  C CG  . HIS A 1 360 ? 41.661  12.096  9.638    1.00 78.21 360 A 1 
ATOM 2906  N ND1 . HIS A 1 360 ? 42.428  13.005  10.329   1.00 68.67 360 A 1 
ATOM 2907  C CD2 . HIS A 1 360 ? 42.347  10.914  9.639    1.00 67.86 360 A 1 
ATOM 2908  C CE1 . HIS A 1 360 ? 43.552  12.381  10.725   1.00 69.35 360 A 1 
ATOM 2909  N NE2 . HIS A 1 360 ? 43.537  11.112  10.330   1.00 68.60 360 A 1 
ATOM 2910  N N   . THR A 1 361 ? 36.774  12.622  10.174   1.00 82.29 361 A 1 
ATOM 2911  C CA  . THR A 1 361 ? 35.391  12.749  9.703    1.00 81.99 361 A 1 
ATOM 2912  C C   . THR A 1 361 ? 34.606  13.642  10.651   1.00 83.67 361 A 1 
ATOM 2913  O O   . THR A 1 361 ? 34.683  13.485  11.866   1.00 80.57 361 A 1 
ATOM 2914  C CB  . THR A 1 361 ? 34.732  11.367  9.597    1.00 77.27 361 A 1 
ATOM 2915  O OG1 . THR A 1 361 ? 35.500  10.520  8.773    1.00 68.35 361 A 1 
ATOM 2916  C CG2 . THR A 1 361 ? 33.341  11.423  8.979    1.00 66.97 361 A 1 
ATOM 2917  N N   . ASP A 1 362 ? 33.811  14.554  10.085   1.00 83.01 362 A 1 
ATOM 2918  C CA  . ASP A 1 362 ? 32.918  15.417  10.842   1.00 83.30 362 A 1 
ATOM 2919  C C   . ASP A 1 362 ? 31.689  14.633  11.311   1.00 83.76 362 A 1 
ATOM 2920  O O   . ASP A 1 362 ? 30.838  14.241  10.515   1.00 81.54 362 A 1 
ATOM 2921  C CB  . ASP A 1 362 ? 32.512  16.628  9.987    1.00 81.07 362 A 1 
ATOM 2922  C CG  . ASP A 1 362 ? 33.615  17.671  9.795    1.00 79.47 362 A 1 
ATOM 2923  O OD1 . ASP A 1 362 ? 34.537  17.730  10.640   1.00 73.29 362 A 1 
ATOM 2924  O OD2 . ASP A 1 362 ? 33.494  18.460  8.839    1.00 74.53 362 A 1 
ATOM 2925  N N   . LEU A 1 363 ? 31.578  14.411  12.617   1.00 86.36 363 A 1 
ATOM 2926  C CA  . LEU A 1 363 ? 30.500  13.661  13.253   1.00 87.06 363 A 1 
ATOM 2927  C C   . LEU A 1 363 ? 29.642  14.609  14.092   1.00 88.28 363 A 1 
ATOM 2928  O O   . LEU A 1 363 ? 30.058  15.046  15.168   1.00 87.81 363 A 1 
ATOM 2929  C CB  . LEU A 1 363 ? 31.085  12.536  14.118   1.00 85.23 363 A 1 
ATOM 2930  C CG  . LEU A 1 363 ? 31.987  11.539  13.370   1.00 82.67 363 A 1 
ATOM 2931  C CD1 . LEU A 1 363 ? 32.634  10.585  14.374   1.00 75.31 363 A 1 
ATOM 2932  C CD2 . LEU A 1 363 ? 31.199  10.711  12.358   1.00 74.92 363 A 1 
ATOM 2933  N N   . MET A 1 364 ? 28.428  14.918  13.637   1.00 87.10 364 A 1 
ATOM 2934  C CA  . MET A 1 364 ? 27.510  15.768  14.389   1.00 87.21 364 A 1 
ATOM 2935  C C   . MET A 1 364 ? 26.890  14.990  15.550   1.00 87.59 364 A 1 
ATOM 2936  O O   . MET A 1 364 ? 26.496  13.835  15.393   1.00 85.93 364 A 1 
ATOM 2937  C CB  . MET A 1 364 ? 26.426  16.342  13.476   1.00 85.25 364 A 1 
ATOM 2938  C CG  . MET A 1 364 ? 26.999  17.208  12.362   1.00 79.82 364 A 1 
ATOM 2939  S SD  . MET A 1 364 ? 25.733  17.896  11.260   1.00 77.45 364 A 1 
ATOM 2940  C CE  . MET A 1 364 ? 26.739  18.205  9.792    1.00 66.76 364 A 1 
ATOM 2941  N N   . PHE A 1 365 ? 26.752  15.638  16.710   1.00 89.82 365 A 1 
ATOM 2942  C CA  . PHE A 1 365 ? 26.032  15.060  17.846   1.00 90.69 365 A 1 
ATOM 2943  C C   . PHE A 1 365 ? 24.534  15.002  17.556   1.00 89.78 365 A 1 
ATOM 2944  O O   . PHE A 1 365 ? 23.983  15.890  16.906   1.00 88.27 365 A 1 
ATOM 2945  C CB  . PHE A 1 365 ? 26.347  15.858  19.111   1.00 91.53 365 A 1 
ATOM 2946  C CG  . PHE A 1 365 ? 26.084  15.084  20.383   1.00 92.18 365 A 1 
ATOM 2947  C CD1 . PHE A 1 365 ? 24.861  15.218  21.070   1.00 86.63 365 A 1 
ATOM 2948  C CD2 . PHE A 1 365 ? 27.066  14.221  20.894   1.00 86.32 365 A 1 
ATOM 2949  C CE1 . PHE A 1 365 ? 24.636  14.500  22.253   1.00 87.09 365 A 1 
ATOM 2950  C CE2 . PHE A 1 365 ? 26.842  13.506  22.076   1.00 86.60 365 A 1 
ATOM 2951  C CZ  . PHE A 1 365 ? 25.625  13.644  22.761   1.00 92.07 365 A 1 
ATOM 2952  N N   . SER A 1 366 ? 23.862  13.968  18.040   1.00 87.71 366 A 1 
ATOM 2953  C CA  . SER A 1 366 ? 22.409  13.852  17.927   1.00 86.54 366 A 1 
ATOM 2954  C C   . SER A 1 366 ? 21.793  13.114  19.113   1.00 86.98 366 A 1 
ATOM 2955  O O   . SER A 1 366 ? 22.412  12.233  19.713   1.00 85.60 366 A 1 
ATOM 2956  C CB  . SER A 1 366 ? 22.008  13.206  16.597   1.00 83.55 366 A 1 
ATOM 2957  O OG  . SER A 1 366 ? 22.604  11.947  16.403   1.00 72.45 366 A 1 
ATOM 2958  N N   . THR A 1 367 ? 20.557  13.497  19.439   1.00 85.53 367 A 1 
ATOM 2959  C CA  . THR A 1 367 ? 19.682  12.860  20.429   1.00 84.55 367 A 1 
ATOM 2960  C C   . THR A 1 367 ? 18.341  12.521  19.776   1.00 82.23 367 A 1 
ATOM 2961  O O   . THR A 1 367 ? 18.103  12.884  18.622   1.00 79.24 367 A 1 
ATOM 2962  C CB  . THR A 1 367 ? 19.469  13.772  21.648   1.00 84.93 367 A 1 
ATOM 2963  O OG1 . THR A 1 367 ? 18.776  14.933  21.258   1.00 78.74 367 A 1 
ATOM 2964  C CG2 . THR A 1 367 ? 20.771  14.202  22.310   1.00 78.18 367 A 1 
ATOM 2965  N N   . TRP A 1 368 ? 17.442  11.832  20.481   1.00 80.56 368 A 1 
ATOM 2966  C CA  . TRP A 1 368 ? 16.135  11.464  19.928   1.00 77.12 368 A 1 
ATOM 2967  C C   . TRP A 1 368 ? 15.278  12.669  19.506   1.00 76.60 368 A 1 
ATOM 2968  O O   . TRP A 1 368 ? 14.463  12.559  18.589   1.00 74.26 368 A 1 
ATOM 2969  C CB  . TRP A 1 368 ? 15.390  10.600  20.957   1.00 74.89 368 A 1 
ATOM 2970  C CG  . TRP A 1 368 ? 14.962  11.321  22.201   1.00 75.64 368 A 1 
ATOM 2971  C CD1 . TRP A 1 368 ? 15.616  11.335  23.380   1.00 67.88 368 A 1 
ATOM 2972  C CD2 . TRP A 1 368 ? 13.762  12.141  22.402   1.00 71.95 368 A 1 
ATOM 2973  N NE1 . TRP A 1 368 ? 14.923  12.118  24.296   1.00 66.77 368 A 1 
ATOM 2974  C CE2 . TRP A 1 368 ? 13.783  12.630  23.724   1.00 69.12 368 A 1 
ATOM 2975  C CE3 . TRP A 1 368 ? 12.685  12.504  21.581   1.00 69.39 368 A 1 
ATOM 2976  C CZ2 . TRP A 1 368 ? 12.773  13.483  24.223   1.00 68.70 368 A 1 
ATOM 2977  C CZ3 . TRP A 1 368 ? 11.665  13.351  22.079   1.00 67.04 368 A 1 
ATOM 2978  C CH2 . TRP A 1 368 ? 11.716  13.833  23.378   1.00 66.41 368 A 1 
ATOM 2979  N N   . ASN A 1 369 ? 15.461  13.829  20.132   1.00 80.12 369 A 1 
ATOM 2980  C CA  . ASN A 1 369 ? 14.714  15.061  19.881   1.00 78.69 369 A 1 
ATOM 2981  C C   . ASN A 1 369 ? 15.477  16.114  19.063   1.00 78.36 369 A 1 
ATOM 2982  O O   . ASN A 1 369 ? 14.891  17.116  18.666   1.00 75.60 369 A 1 
ATOM 2983  C CB  . ASN A 1 369 ? 14.214  15.627  21.227   1.00 76.61 369 A 1 
ATOM 2984  C CG  . ASN A 1 369 ? 15.325  16.174  22.107   1.00 77.39 369 A 1 
ATOM 2985  O OD1 . ASN A 1 369 ? 16.389  15.604  22.232   1.00 71.58 369 A 1 
ATOM 2986  N ND2 . ASN A 1 369 ? 15.092  17.292  22.743   1.00 72.02 369 A 1 
ATOM 2987  N N   . HIS A 1 370 ? 16.751  15.888  18.772   1.00 79.49 370 A 1 
ATOM 2988  C CA  . HIS A 1 370 ? 17.559  16.784  17.957   1.00 79.42 370 A 1 
ATOM 2989  C C   . HIS A 1 370 ? 18.553  16.020  17.086   1.00 79.40 370 A 1 
ATOM 2990  O O   . HIS A 1 370 ? 19.470  15.366  17.575   1.00 77.52 370 A 1 
ATOM 2991  C CB  . HIS A 1 370 ? 18.284  17.790  18.854   1.00 78.40 370 A 1 
ATOM 2992  C CG  . HIS A 1 370 ? 18.922  18.914  18.092   1.00 77.86 370 A 1 
ATOM 2993  N ND1 . HIS A 1 370 ? 18.381  20.175  17.926   1.00 68.25 370 A 1 
ATOM 2994  C CD2 . HIS A 1 370 ? 20.116  18.912  17.432   1.00 68.82 370 A 1 
ATOM 2995  C CE1 . HIS A 1 370 ? 19.238  20.913  17.203   1.00 68.95 370 A 1 
ATOM 2996  N NE2 . HIS A 1 370 ? 20.295  20.169  16.881   1.00 69.94 370 A 1 
ATOM 2997  N N   . ARG A 1 371 ? 18.415  16.147  15.752   1.00 76.91 371 A 1 
ATOM 2998  C CA  . ARG A 1 371 ? 19.373  15.635  14.770   1.00 74.98 371 A 1 
ATOM 2999  C C   . ARG A 1 371 ? 19.587  16.638  13.642   1.00 74.45 371 A 1 
ATOM 3000  O O   . ARG A 1 371 ? 18.700  17.417  13.293   1.00 70.07 371 A 1 
ATOM 3001  C CB  . ARG A 1 371 ? 18.951  14.255  14.248   1.00 70.88 371 A 1 
ATOM 3002  C CG  . ARG A 1 371 ? 17.677  14.300  13.397   1.00 63.64 371 A 1 
ATOM 3003  C CD  . ARG A 1 371 ? 17.338  12.889  12.917   1.00 62.06 371 A 1 
ATOM 3004  N NE  . ARG A 1 371 ? 15.909  12.861  12.568   1.00 57.66 371 A 1 
ATOM 3005  C CZ  . ARG A 1 371 ? 14.942  12.382  13.305   1.00 52.62 371 A 1 
ATOM 3006  N NH1 . ARG A 1 371 ? 15.169  11.670  14.367   1.00 50.58 371 A 1 
ATOM 3007  N NH2 . ARG A 1 371 ? 13.724  12.641  12.990   1.00 48.40 371 A 1 
ATOM 3008  N N   . ALA A 1 372 ? 20.765  16.582  13.036   1.00 73.57 372 A 1 
ATOM 3009  C CA  . ALA A 1 372 ? 21.044  17.352  11.834   1.00 71.21 372 A 1 
ATOM 3010  C C   . ALA A 1 372 ? 20.214  16.833  10.646   1.00 70.44 372 A 1 
ATOM 3011  O O   . ALA A 1 372 ? 19.858  15.659  10.547   1.00 65.57 372 A 1 
ATOM 3012  C CB  . ALA A 1 372 ? 22.542  17.317  11.547   1.00 67.07 372 A 1 
ATOM 3013  N N   . LYS A 1 373 ? 19.929  17.718  9.705    1.00 67.23 373 A 1 
ATOM 3014  C CA  . LYS A 1 373 ? 19.180  17.372  8.498    1.00 65.12 373 A 1 
ATOM 3015  C C   . LYS A 1 373 ? 19.939  16.329  7.677    1.00 65.34 373 A 1 
ATOM 3016  O O   . LYS A 1 373 ? 21.085  16.557  7.309    1.00 59.30 373 A 1 
ATOM 3017  C CB  . LYS A 1 373 ? 18.885  18.644  7.699    1.00 59.21 373 A 1 
ATOM 3018  C CG  . LYS A 1 373 ? 17.949  18.356  6.527    1.00 51.71 373 A 1 
ATOM 3019  C CD  . LYS A 1 373 ? 17.653  19.641  5.746    1.00 46.14 373 A 1 
ATOM 3020  C CE  . LYS A 1 373 ? 16.716  19.308  4.590    1.00 39.19 373 A 1 
ATOM 3021  N NZ  . LYS A 1 373 ? 16.418  20.496  3.767    1.00 34.52 373 A 1 
ATOM 3022  N N   . GLY A 1 374 ? 19.254  15.245  7.322    1.00 63.41 374 A 1 
ATOM 3023  C CA  . GLY A 1 374 ? 19.830  14.150  6.534    1.00 61.92 374 A 1 
ATOM 3024  C C   . GLY A 1 374 ? 20.502  13.051  7.349    1.00 63.78 374 A 1 
ATOM 3025  O O   . GLY A 1 374 ? 20.866  12.032  6.769    1.00 59.46 374 A 1 
ATOM 3026  N N   . GLN A 1 375 ? 20.642  13.206  8.668    1.00 64.14 375 A 1 
ATOM 3027  C CA  . GLN A 1 375 ? 21.087  12.110  9.523    1.00 64.22 375 A 1 
ATOM 3028  C C   . GLN A 1 375 ? 20.018  11.029  9.641    1.00 63.87 375 A 1 
ATOM 3029  O O   . GLN A 1 375 ? 18.815  11.297  9.614    1.00 61.37 375 A 1 
ATOM 3030  C CB  . GLN A 1 375 ? 21.497  12.624  10.911   1.00 62.47 375 A 1 
ATOM 3031  C CG  . GLN A 1 375 ? 22.848  13.334  10.891   1.00 58.67 375 A 1 
ATOM 3032  C CD  . GLN A 1 375 ? 23.331  13.652  12.306   1.00 55.08 375 A 1 
ATOM 3033  O OE1 . GLN A 1 375 ? 22.605  14.205  13.119   1.00 51.85 375 A 1 
ATOM 3034  N NE2 . GLN A 1 375 ? 24.539  13.286  12.658   1.00 51.23 375 A 1 
ATOM 3035  N N   . LEU A 1 376 ? 20.492  9.788   9.832    1.00 64.67 376 A 1 
ATOM 3036  C CA  . LEU A 1 376 ? 19.648  8.645   10.122   1.00 63.75 376 A 1 
ATOM 3037  C C   . LEU A 1 376 ? 19.084  8.720   11.558   1.00 65.53 376 A 1 
ATOM 3038  O O   . LEU A 1 376 ? 19.641  9.393   12.424   1.00 61.41 376 A 1 
ATOM 3039  C CB  . LEU A 1 376 ? 20.463  7.352   9.910    1.00 58.11 376 A 1 
ATOM 3040  C CG  . LEU A 1 376 ? 20.938  7.128   8.460    1.00 52.61 376 A 1 
ATOM 3041  C CD1 . LEU A 1 376 ? 21.882  5.934   8.404    1.00 48.30 376 A 1 
ATOM 3042  C CD2 . LEU A 1 376 ? 19.773  6.871   7.506    1.00 47.99 376 A 1 
ATOM 3043  N N   . TYR A 1 377 ? 18.022  7.964   11.820   1.00 65.33 377 A 1 
ATOM 3044  C CA  . TYR A 1 377 ? 17.376  7.845   13.135   1.00 65.05 377 A 1 
ATOM 3045  C C   . TYR A 1 377 ? 18.193  6.950   14.081   1.00 66.78 377 A 1 
ATOM 3046  O O   . TYR A 1 377 ? 17.692  5.958   14.615   1.00 62.84 377 A 1 
ATOM 3047  C CB  . TYR A 1 377 ? 15.934  7.358   12.936   1.00 60.00 377 A 1 
ATOM 3048  C CG  . TYR A 1 377 ? 15.012  8.365   12.268   1.00 57.35 377 A 1 
ATOM 3049  C CD1 . TYR A 1 377 ? 14.195  9.182   13.061   1.00 52.11 377 A 1 
ATOM 3050  C CD2 . TYR A 1 377 ? 14.960  8.493   10.872   1.00 51.46 377 A 1 
ATOM 3051  C CE1 . TYR A 1 377 ? 13.337  10.120  12.477   1.00 46.61 377 A 1 
ATOM 3052  C CE2 . TYR A 1 377 ? 14.107  9.438   10.267   1.00 47.22 377 A 1 
ATOM 3053  C CZ  . TYR A 1 377 ? 13.297  10.252  11.077   1.00 47.29 377 A 1 
ATOM 3054  O OH  . TYR A 1 377 ? 12.474  11.189  10.513   1.00 43.21 377 A 1 
ATOM 3055  N N   . CYS A 1 378 ? 19.473  7.262   14.264   1.00 68.65 378 A 1 
ATOM 3056  C CA  . CYS A 1 378 ? 20.354  6.475   15.115   1.00 69.98 378 A 1 
ATOM 3057  C C   . CYS A 1 378 ? 19.974  6.564   16.605   1.00 70.76 378 A 1 
ATOM 3058  O O   . CYS A 1 378 ? 19.861  5.504   17.228   1.00 68.50 378 A 1 
ATOM 3059  C CB  . CYS A 1 378 ? 21.824  6.830   14.886   1.00 68.37 378 A 1 
ATOM 3060  S SG  . CYS A 1 378 ? 22.460  6.775   13.183   1.00 66.34 378 A 1 
ATOM 3061  N N   . PRO A 1 379 ? 19.727  7.744   17.204   1.00 67.19 379 A 1 
ATOM 3062  C CA  . PRO A 1 379 ? 19.431  7.846   18.638   1.00 65.03 379 A 1 
ATOM 3063  C C   . PRO A 1 379 ? 18.149  7.116   19.031   1.00 65.50 379 A 1 
ATOM 3064  O O   . PRO A 1 379 ? 18.130  6.401   20.018   1.00 63.49 379 A 1 
ATOM 3065  C CB  . PRO A 1 379 ? 19.322  9.351   18.929   1.00 61.64 379 A 1 
ATOM 3066  C CG  . PRO A 1 379 ? 20.060  10.001  17.781   1.00 61.16 379 A 1 
ATOM 3067  C CD  . PRO A 1 379 ? 19.782  9.066   16.617   1.00 65.54 379 A 1 
ATOM 3068  N N   . GLU A 1 380 ? 17.121  7.222   18.209   1.00 64.19 380 A 1 
ATOM 3069  C CA  . GLU A 1 380 ? 15.858  6.516   18.396   1.00 60.38 380 A 1 
ATOM 3070  C C   . GLU A 1 380 ? 16.040  4.995   18.318   1.00 61.35 380 A 1 
ATOM 3071  O O   . GLU A 1 380 ? 15.429  4.247   19.069   1.00 57.45 380 A 1 
ATOM 3072  C CB  . GLU A 1 380 ? 14.849  6.982   17.333   1.00 55.38 380 A 1 
ATOM 3073  C CG  . GLU A 1 380 ? 14.499  8.480   17.383   1.00 51.07 380 A 1 
ATOM 3074  C CD  . GLU A 1 380 ? 15.456  9.408   16.616   1.00 44.51 380 A 1 
ATOM 3075  O OE1 . GLU A 1 380 ? 15.088  10.587  16.422   1.00 41.08 380 A 1 
ATOM 3076  O OE2 . GLU A 1 380 ? 16.551  8.967   16.217   1.00 44.01 380 A 1 
ATOM 3077  N N   . SER A 1 381 ? 16.940  4.547   17.449   1.00 63.51 381 A 1 
ATOM 3078  C CA  . SER A 1 381 ? 17.198  3.127   17.243   1.00 61.43 381 A 1 
ATOM 3079  C C   . SER A 1 381 ? 18.114  2.508   18.302   1.00 63.22 381 A 1 
ATOM 3080  O O   . SER A 1 381 ? 17.984  1.314   18.591   1.00 59.11 381 A 1 
ATOM 3081  C CB  . SER A 1 381 ? 17.808  2.906   15.857   1.00 55.34 381 A 1 
ATOM 3082  O OG  . SER A 1 381 ? 16.927  3.366   14.852   1.00 50.68 381 A 1 
ATOM 3083  N N   . TYR A 1 382 ? 19.035  3.291   18.864   1.00 70.27 382 A 1 
ATOM 3084  C CA  . TYR A 1 382 ? 20.109  2.795   19.729   1.00 68.91 382 A 1 
ATOM 3085  C C   . TYR A 1 382 ? 20.107  3.388   21.144   1.00 69.51 382 A 1 
ATOM 3086  O O   . TYR A 1 382 ? 20.820  2.876   22.003   1.00 64.55 382 A 1 
ATOM 3087  C CB  . TYR A 1 382 ? 21.454  2.986   19.034   1.00 64.50 382 A 1 
ATOM 3088  C CG  . TYR A 1 382 ? 21.626  2.122   17.800   1.00 62.99 382 A 1 
ATOM 3089  C CD1 . TYR A 1 382 ? 21.974  0.768   17.932   1.00 58.36 382 A 1 
ATOM 3090  C CD2 . TYR A 1 382 ? 21.421  2.658   16.519   1.00 57.53 382 A 1 
ATOM 3091  C CE1 . TYR A 1 382 ? 22.119  -0.048  16.798   1.00 53.76 382 A 1 
ATOM 3092  C CE2 . TYR A 1 382 ? 21.555  1.847   15.376   1.00 54.02 382 A 1 
ATOM 3093  C CZ  . TYR A 1 382 ? 21.907  0.493   15.517   1.00 54.80 382 A 1 
ATOM 3094  O OH  . TYR A 1 382 ? 22.044  -0.295  14.403   1.00 50.45 382 A 1 
ATOM 3095  N N   . SER A 1 383 ? 19.310  4.425   21.409   1.00 76.48 383 A 1 
ATOM 3096  C CA  . SER A 1 383 ? 19.209  5.144   22.683   1.00 77.09 383 A 1 
ATOM 3097  C C   . SER A 1 383 ? 20.435  6.022   23.008   1.00 78.49 383 A 1 
ATOM 3098  O O   . SER A 1 383 ? 21.549  5.755   22.556   1.00 73.88 383 A 1 
ATOM 3099  C CB  . SER A 1 383 ? 18.878  4.169   23.823   1.00 72.91 383 A 1 
ATOM 3100  O OG  . SER A 1 383 ? 18.413  4.825   24.964   1.00 66.40 383 A 1 
ATOM 3101  N N   . GLY A 1 384 ? 20.210  7.059   23.816   1.00 82.08 384 A 1 
ATOM 3102  C CA  . GLY A 1 384 ? 21.239  8.002   24.240   1.00 82.89 384 A 1 
ATOM 3103  C C   . GLY A 1 384 ? 21.604  9.066   23.195   1.00 84.54 384 A 1 
ATOM 3104  O O   . GLY A 1 384 ? 21.059  9.098   22.093   1.00 81.41 384 A 1 
ATOM 3105  N N   . GLY A 1 385 ? 22.526  9.930   23.545   1.00 87.51 385 A 1 
ATOM 3106  C CA  . GLY A 1 385 ? 23.112  10.932  22.655   1.00 88.80 385 A 1 
ATOM 3107  C C   . GLY A 1 385 ? 24.545  10.556  22.279   1.00 89.58 385 A 1 
ATOM 3108  O O   . GLY A 1 385 ? 25.317  10.110  23.128   1.00 88.30 385 A 1 
ATOM 3109  N N   . TRP A 1 386 ? 24.900  10.740  21.008   1.00 88.88 386 A 1 
ATOM 3110  C CA  . TRP A 1 386 ? 26.221  10.360  20.510   1.00 89.89 386 A 1 
ATOM 3111  C C   . TRP A 1 386 ? 26.578  11.077  19.200   1.00 90.09 386 A 1 
ATOM 3112  O O   . TRP A 1 386 ? 25.724  11.692  18.557   1.00 88.34 386 A 1 
ATOM 3113  C CB  . TRP A 1 386 ? 26.263  8.834   20.325   1.00 89.29 386 A 1 
ATOM 3114  C CG  . TRP A 1 386 ? 27.642  8.251   20.226   1.00 89.32 386 A 1 
ATOM 3115  C CD1 . TRP A 1 386 ? 28.184  7.697   19.128   1.00 86.21 386 A 1 
ATOM 3116  C CD2 . TRP A 1 386 ? 28.659  8.196   21.262   1.00 89.13 386 A 1 
ATOM 3117  N NE1 . TRP A 1 386 ? 29.484  7.301   19.408   1.00 85.83 386 A 1 
ATOM 3118  C CE2 . TRP A 1 386 ? 29.818  7.602   20.700   1.00 88.20 386 A 1 
ATOM 3119  C CE3 . TRP A 1 386 ? 28.729  8.601   22.608   1.00 88.43 386 A 1 
ATOM 3120  C CZ2 . TRP A 1 386 ? 31.011  7.441   21.434   1.00 88.27 386 A 1 
ATOM 3121  C CZ3 . TRP A 1 386 ? 29.916  8.433   23.345   1.00 85.77 386 A 1 
ATOM 3122  C CH2 . TRP A 1 386 ? 31.041  7.871   22.756   1.00 86.09 386 A 1 
ATOM 3123  N N   . TRP A 1 387 ? 27.830  10.979  18.793   1.00 88.89 387 A 1 
ATOM 3124  C CA  . TRP A 1 387 ? 28.312  11.377  17.469   1.00 89.11 387 A 1 
ATOM 3125  C C   . TRP A 1 387 ? 28.194  10.182  16.519   1.00 87.63 387 A 1 
ATOM 3126  O O   . TRP A 1 387 ? 29.016  9.257   16.551   1.00 84.52 387 A 1 
ATOM 3127  C CB  . TRP A 1 387 ? 29.750  11.866  17.563   1.00 90.03 387 A 1 
ATOM 3128  C CG  . TRP A 1 387 ? 29.960  13.068  18.439   1.00 91.09 387 A 1 
ATOM 3129  C CD1 . TRP A 1 387 ? 29.789  14.351  18.070   1.00 87.78 387 A 1 
ATOM 3130  C CD2 . TRP A 1 387 ? 30.403  13.102  19.834   1.00 91.44 387 A 1 
ATOM 3131  N NE1 . TRP A 1 387 ? 30.100  15.188  19.136   1.00 89.78 387 A 1 
ATOM 3132  C CE2 . TRP A 1 387 ? 30.497  14.459  20.230   1.00 91.44 387 A 1 
ATOM 3133  C CE3 . TRP A 1 387 ? 30.752  12.114  20.772   1.00 92.16 387 A 1 
ATOM 3134  C CZ2 . TRP A 1 387 ? 30.918  14.833  21.519   1.00 92.27 387 A 1 
ATOM 3135  C CZ3 . TRP A 1 387 ? 31.173  12.491  22.064   1.00 89.31 387 A 1 
ATOM 3136  C CH2 . TRP A 1 387 ? 31.254  13.833  22.428   1.00 89.86 387 A 1 
ATOM 3137  N N   . TRP A 1 388 ? 27.150  10.186  15.704   1.00 82.70 388 A 1 
ATOM 3138  C CA  . TRP A 1 388 ? 26.843  9.062   14.821   1.00 80.07 388 A 1 
ATOM 3139  C C   . TRP A 1 388 ? 27.452  9.255   13.435   1.00 77.70 388 A 1 
ATOM 3140  O O   . TRP A 1 388 ? 27.465  10.353  12.892   1.00 71.93 388 A 1 
ATOM 3141  C CB  . TRP A 1 388 ? 25.332  8.878   14.731   1.00 77.26 388 A 1 
ATOM 3142  C CG  . TRP A 1 388 ? 24.665  8.592   16.045   1.00 76.73 388 A 1 
ATOM 3143  C CD1 . TRP A 1 388 ? 24.018  9.500   16.798   1.00 66.97 388 A 1 
ATOM 3144  C CD2 . TRP A 1 388 ? 24.595  7.331   16.769   1.00 72.10 388 A 1 
ATOM 3145  N NE1 . TRP A 1 388 ? 23.521  8.880   17.943   1.00 67.44 388 A 1 
ATOM 3146  C CE2 . TRP A 1 388 ? 23.849  7.542   17.957   1.00 69.18 388 A 1 
ATOM 3147  C CE3 . TRP A 1 388 ? 25.070  6.035   16.511   1.00 67.72 388 A 1 
ATOM 3148  C CZ2 . TRP A 1 388 ? 23.576  6.505   18.864   1.00 65.24 388 A 1 
ATOM 3149  C CZ3 . TRP A 1 388 ? 24.795  4.995   17.422   1.00 60.21 388 A 1 
ATOM 3150  C CH2 . TRP A 1 388 ? 24.056  5.227   18.577   1.00 61.57 388 A 1 
ATOM 3151  N N   . ASN A 1 389 ? 27.909  8.144   12.856   1.00 76.32 389 A 1 
ATOM 3152  C CA  . ASN A 1 389 ? 28.270  8.067   11.438   1.00 72.12 389 A 1 
ATOM 3153  C C   . ASN A 1 389 ? 27.047  7.629   10.595   1.00 70.68 389 A 1 
ATOM 3154  O O   . ASN A 1 389 ? 25.970  7.333   11.118   1.00 62.56 389 A 1 
ATOM 3155  C CB  . ASN A 1 389 ? 29.496  7.150   11.280   1.00 66.65 389 A 1 
ATOM 3156  C CG  . ASN A 1 389 ? 29.232  5.680   11.578   1.00 60.55 389 A 1 
ATOM 3157  O OD1 . ASN A 1 389 ? 28.121  5.201   11.676   1.00 55.27 389 A 1 
ATOM 3158  N ND2 . ASN A 1 389 ? 30.286  4.900   11.693   1.00 54.85 389 A 1 
ATOM 3159  N N   . ASP A 1 390 ? 27.257  7.535   9.271    1.00 67.23 390 A 1 
ATOM 3160  C CA  . ASP A 1 390 ? 26.194  7.189   8.317    1.00 64.65 390 A 1 
ATOM 3161  C C   . ASP A 1 390 ? 25.697  5.733   8.415    1.00 65.38 390 A 1 
ATOM 3162  O O   . ASP A 1 390 ? 24.688  5.378   7.802    1.00 60.03 390 A 1 
ATOM 3163  C CB  . ASP A 1 390 ? 26.692  7.468   6.890    1.00 58.09 390 A 1 
ATOM 3164  C CG  . ASP A 1 390 ? 27.044  8.935   6.646    1.00 52.75 390 A 1 
ATOM 3165  O OD1 . ASP A 1 390 ? 26.384  9.811   7.256    1.00 47.58 390 A 1 
ATOM 3166  O OD2 . ASP A 1 390 ? 27.976  9.173   5.852    1.00 46.45 390 A 1 
ATOM 3167  N N   . ILE A 1 391 ? 26.393  4.881   9.165    1.00 65.95 391 A 1 
ATOM 3168  C CA  . ILE A 1 391 ? 26.053  3.453   9.303    1.00 64.65 391 A 1 
ATOM 3169  C C   . ILE A 1 391 ? 25.189  3.205   10.549   1.00 65.81 391 A 1 
ATOM 3170  O O   . ILE A 1 391 ? 24.440  2.238   10.585   1.00 60.57 391 A 1 
ATOM 3171  C CB  . ILE A 1 391 ? 27.346  2.594   9.276    1.00 58.62 391 A 1 
ATOM 3172  C CG1 . ILE A 1 391 ? 28.160  2.852   7.977    1.00 52.37 391 A 1 
ATOM 3173  C CG2 . ILE A 1 391 ? 27.021  1.088   9.391    1.00 50.41 391 A 1 
ATOM 3174  C CD1 . ILE A 1 391 ? 29.537  2.176   7.935    1.00 45.48 391 A 1 
ATOM 3175  N N   . CYS A 1 392 ? 25.280  4.055   11.549   1.00 67.66 392 A 1 
ATOM 3176  C CA  . CYS A 1 392 ? 24.777  3.826   12.899   1.00 65.35 392 A 1 
ATOM 3177  C C   . CYS A 1 392 ? 25.349  2.548   13.549   1.00 63.70 392 A 1 
ATOM 3178  O O   . CYS A 1 392 ? 25.801  1.624   12.885   1.00 58.61 392 A 1 
ATOM 3179  C CB  . CYS A 1 392 ? 23.228  3.827   12.967   1.00 62.82 392 A 1 
ATOM 3180  S SG  . CYS A 1 392 ? 22.344  5.183   12.146   1.00 60.08 392 A 1 
ATOM 3181  N N   . GLY A 1 393 ? 25.283  2.462   14.854   1.00 62.51 393 A 1 
ATOM 3182  C CA  . GLY A 1 393 ? 25.561  1.224   15.583   1.00 60.55 393 A 1 
ATOM 3183  C C   . GLY A 1 393 ? 26.989  0.685   15.502   1.00 63.07 393 A 1 
ATOM 3184  O O   . GLY A 1 393 ? 27.210  -0.487  15.804   1.00 58.11 393 A 1 
ATOM 3185  N N   . GLU A 1 394 ? 27.964  1.514   15.121   1.00 68.76 394 A 1 
ATOM 3186  C CA  . GLU A 1 394 ? 29.385  1.172   15.209   1.00 67.49 394 A 1 
ATOM 3187  C C   . GLU A 1 394 ? 29.869  1.196   16.665   1.00 69.91 394 A 1 
ATOM 3188  O O   . GLU A 1 394 ? 30.504  0.254   17.130   1.00 65.27 394 A 1 
ATOM 3189  C CB  . GLU A 1 394 ? 30.212  2.133   14.338   1.00 60.86 394 A 1 
ATOM 3190  C CG  . GLU A 1 394 ? 30.055  1.865   12.836   1.00 53.80 394 A 1 
ATOM 3191  C CD  . GLU A 1 394 ? 30.616  0.490   12.418   1.00 49.40 394 A 1 
ATOM 3192  O OE1 . GLU A 1 394 ? 30.024  -0.156  11.522   1.00 43.83 394 A 1 
ATOM 3193  O OE2 . GLU A 1 394 ? 31.625  0.059   13.001   1.00 44.26 394 A 1 
ATOM 3194  N N   . ASN A 1 395 ? 29.517  2.238   17.396   1.00 76.97 395 A 1 
ATOM 3195  C CA  . ASN A 1 395 ? 29.790  2.365   18.816   1.00 77.78 395 A 1 
ATOM 3196  C C   . ASN A 1 395 ? 28.761  3.286   19.477   1.00 79.28 395 A 1 
ATOM 3197  O O   . ASN A 1 395 ? 28.205  4.171   18.827   1.00 75.98 395 A 1 
ATOM 3198  C CB  . ASN A 1 395 ? 31.225  2.871   19.022   1.00 73.87 395 A 1 
ATOM 3199  C CG  . ASN A 1 395 ? 31.429  4.287   18.494   1.00 69.22 395 A 1 
ATOM 3200  O OD1 . ASN A 1 395 ? 31.276  5.254   19.215   1.00 61.80 395 A 1 
ATOM 3201  N ND2 . ASN A 1 395 ? 31.784  4.443   17.236   1.00 62.76 395 A 1 
ATOM 3202  N N   . ASN A 1 396 ? 28.527  3.084   20.758   1.00 82.22 396 A 1 
ATOM 3203  C CA  . ASN A 1 396 ? 27.701  3.970   21.568   1.00 83.67 396 A 1 
ATOM 3204  C C   . ASN A 1 396 ? 28.019  3.774   23.056   1.00 85.03 396 A 1 
ATOM 3205  O O   . ASN A 1 396 ? 27.542  2.823   23.673   1.00 83.22 396 A 1 
ATOM 3206  C CB  . ASN A 1 396 ? 26.214  3.701   21.277   1.00 80.93 396 A 1 
ATOM 3207  C CG  . ASN A 1 396 ? 25.315  4.696   21.995   1.00 79.81 396 A 1 
ATOM 3208  O OD1 . ASN A 1 396 ? 25.765  5.641   22.627   1.00 72.95 396 A 1 
ATOM 3209  N ND2 . ASN A 1 396 ? 24.019  4.508   21.899   1.00 73.05 396 A 1 
ATOM 3210  N N   . LEU A 1 397 ? 28.811  4.664   23.640   1.00 87.31 397 A 1 
ATOM 3211  C CA  . LEU A 1 397 ? 29.129  4.616   25.072   1.00 89.16 397 A 1 
ATOM 3212  C C   . LEU A 1 397 ? 28.024  5.224   25.947   1.00 89.80 397 A 1 
ATOM 3213  O O   . LEU A 1 397 ? 27.986  4.963   27.146   1.00 88.05 397 A 1 
ATOM 3214  C CB  . LEU A 1 397 ? 30.494  5.264   25.329   1.00 88.85 397 A 1 
ATOM 3215  C CG  . LEU A 1 397 ? 31.673  4.620   24.580   1.00 88.87 397 A 1 
ATOM 3216  C CD1 . LEU A 1 397 ? 32.976  5.303   24.991   1.00 81.60 397 A 1 
ATOM 3217  C CD2 . LEU A 1 397 ? 31.820  3.124   24.862   1.00 81.41 397 A 1 
ATOM 3218  N N   . ASN A 1 398 ? 27.093  5.972   25.344   1.00 89.85 398 A 1 
ATOM 3219  C CA  . ASN A 1 398 ? 25.921  6.543   26.003   1.00 90.19 398 A 1 
ATOM 3220  C C   . ASN A 1 398 ? 24.651  5.693   25.809   1.00 88.50 398 A 1 
ATOM 3221  O O   . ASN A 1 398 ? 23.548  6.154   26.066   1.00 84.84 398 A 1 
ATOM 3222  C CB  . ASN A 1 398 ? 25.753  8.008   25.550   1.00 90.90 398 A 1 
ATOM 3223  C CG  . ASN A 1 398 ? 26.879  8.923   26.021   1.00 91.68 398 A 1 
ATOM 3224  O OD1 . ASN A 1 398 ? 27.639  8.630   26.927   1.00 84.66 398 A 1 
ATOM 3225  N ND2 . ASN A 1 398 ? 27.002  10.091  25.421   1.00 84.05 398 A 1 
ATOM 3226  N N   . GLY A 1 399 ? 24.793  4.447   25.360   1.00 87.10 399 A 1 
ATOM 3227  C CA  . GLY A 1 399 ? 23.675  3.520   25.208   1.00 86.21 399 A 1 
ATOM 3228  C C   . GLY A 1 399 ? 23.081  3.025   26.542   1.00 86.58 399 A 1 
ATOM 3229  O O   . GLY A 1 399 ? 23.591  3.324   27.626   1.00 85.16 399 A 1 
ATOM 3230  N N   . LYS A 1 400 ? 22.021  2.228   26.454   1.00 83.79 400 A 1 
ATOM 3231  C CA  . LYS A 1 400 ? 21.353  1.635   27.619   1.00 83.06 400 A 1 
ATOM 3232  C C   . LYS A 1 400 ? 22.301  0.692   28.365   1.00 83.73 400 A 1 
ATOM 3233  O O   . LYS A 1 400 ? 22.915  -0.183  27.756   1.00 81.27 400 A 1 
ATOM 3234  C CB  . LYS A 1 400 ? 20.060  0.927   27.159   1.00 79.43 400 A 1 
ATOM 3235  C CG  . LYS A 1 400 ? 19.196  0.404   28.327   1.00 70.58 400 A 1 
ATOM 3236  C CD  . LYS A 1 400 ? 17.891  -0.248  27.832   1.00 65.55 400 A 1 
ATOM 3237  C CE  . LYS A 1 400 ? 17.049  -0.740  29.018   1.00 57.20 400 A 1 
ATOM 3238  N NZ  . LYS A 1 400 ? 15.798  -1.441  28.603   1.00 51.12 400 A 1 
ATOM 3239  N N   . TYR A 1 401 ? 22.370  0.802   29.677   1.00 83.94 401 A 1 
ATOM 3240  C CA  . TYR A 1 401 ? 23.176  -0.103  30.496   1.00 84.88 401 A 1 
ATOM 3241  C C   . TYR A 1 401 ? 22.497  -1.473  30.617   1.00 83.45 401 A 1 
ATOM 3242  O O   . TYR A 1 401 ? 21.535  -1.651  31.359   1.00 79.59 401 A 1 
ATOM 3243  C CB  . TYR A 1 401 ? 23.455  0.533   31.862   1.00 85.16 401 A 1 
ATOM 3244  C CG  . TYR A 1 401 ? 24.569  -0.177  32.596   1.00 86.67 401 A 1 
ATOM 3245  C CD1 . TYR A 1 401 ? 24.305  -1.272  33.438   1.00 77.87 401 A 1 
ATOM 3246  C CD2 . TYR A 1 401 ? 25.908  0.245   32.421   1.00 78.85 401 A 1 
ATOM 3247  C CE1 . TYR A 1 401 ? 25.353  -1.935  34.096   1.00 78.36 401 A 1 
ATOM 3248  C CE2 . TYR A 1 401 ? 26.961  -0.412  33.076   1.00 78.23 401 A 1 
ATOM 3249  C CZ  . TYR A 1 401 ? 26.680  -1.504  33.918   1.00 85.80 401 A 1 
ATOM 3250  O OH  . TYR A 1 401 ? 27.705  -2.148  34.549   1.00 84.23 401 A 1 
ATOM 3251  N N   . ASN A 1 402 ? 22.997  -2.457  29.890   1.00 82.36 402 A 1 
ATOM 3252  C CA  . ASN A 1 402 ? 22.460  -3.816  29.878   1.00 80.60 402 A 1 
ATOM 3253  C C   . ASN A 1 402 ? 23.345  -4.768  30.686   1.00 80.11 402 A 1 
ATOM 3254  O O   . ASN A 1 402 ? 24.544  -4.890  30.439   1.00 76.07 402 A 1 
ATOM 3255  C CB  . ASN A 1 402 ? 22.321  -4.289  28.425   1.00 76.91 402 A 1 
ATOM 3256  C CG  . ASN A 1 402 ? 21.146  -3.644  27.700   1.00 73.59 402 A 1 
ATOM 3257  O OD1 . ASN A 1 402 ? 20.085  -3.392  28.255   1.00 66.27 402 A 1 
ATOM 3258  N ND2 . ASN A 1 402 ? 21.273  -3.435  26.402   1.00 66.40 402 A 1 
ATOM 3259  N N   . LYS A 1 403 ? 22.724  -5.523  31.586   1.00 79.17 403 A 1 
ATOM 3260  C CA  . LYS A 1 403 ? 23.397  -6.637  32.263   1.00 77.55 403 A 1 
ATOM 3261  C C   . LYS A 1 403 ? 23.635  -7.803  31.277   1.00 76.49 403 A 1 
ATOM 3262  O O   . LYS A 1 403 ? 22.850  -7.987  30.344   1.00 70.02 403 A 1 
ATOM 3263  C CB  . LYS A 1 403 ? 22.604  -7.066  33.516   1.00 73.39 403 A 1 
ATOM 3264  C CG  . LYS A 1 403 ? 22.613  -5.958  34.590   1.00 67.09 403 A 1 
ATOM 3265  C CD  . LYS A 1 403 ? 21.821  -6.339  35.858   1.00 62.79 403 A 1 
ATOM 3266  C CE  . LYS A 1 403 ? 21.839  -5.158  36.833   1.00 55.69 403 A 1 
ATOM 3267  N NZ  . LYS A 1 403 ? 20.972  -5.353  38.021   1.00 49.43 403 A 1 
ATOM 3268  N N   . PRO A 1 404 ? 24.672  -8.628  31.478   1.00 74.98 404 A 1 
ATOM 3269  C CA  . PRO A 1 404 ? 25.102  -9.624  30.483   1.00 72.43 404 A 1 
ATOM 3270  C C   . PRO A 1 404 ? 24.063  -10.698 30.142   1.00 70.70 404 A 1 
ATOM 3271  O O   . PRO A 1 404 ? 24.120  -11.289 29.065   1.00 64.43 404 A 1 
ATOM 3272  C CB  . PRO A 1 404 ? 26.375  -10.245 31.062   1.00 68.27 404 A 1 
ATOM 3273  C CG  . PRO A 1 404 ? 26.297  -9.953  32.567   1.00 66.06 404 A 1 
ATOM 3274  C CD  . PRO A 1 404 ? 25.569  -8.610  32.610   1.00 68.53 404 A 1 
ATOM 3275  N N   . ARG A 1 405 ? 23.101  -10.962 31.025   1.00 66.75 405 A 1 
ATOM 3276  C CA  . ARG A 1 405 ? 22.025  -11.945 30.799   1.00 64.38 405 A 1 
ATOM 3277  C C   . ARG A 1 405 ? 20.848  -11.400 29.980   1.00 64.09 405 A 1 
ATOM 3278  O O   . ARG A 1 405 ? 19.889  -12.150 29.775   1.00 56.75 405 A 1 
ATOM 3279  C CB  . ARG A 1 405 ? 21.559  -12.552 32.135   1.00 57.34 405 A 1 
ATOM 3280  C CG  . ARG A 1 405 ? 22.637  -13.438 32.780   1.00 50.11 405 A 1 
ATOM 3281  C CD  . ARG A 1 405 ? 22.061  -14.133 34.017   1.00 45.60 405 A 1 
ATOM 3282  N NE  . ARG A 1 405 ? 23.035  -15.054 34.634   1.00 40.28 405 A 1 
ATOM 3283  C CZ  . ARG A 1 405 ? 22.819  -15.811 35.699   1.00 35.38 405 A 1 
ATOM 3284  N NH1 . ARG A 1 405 ? 21.674  -15.798 36.331   1.00 33.13 405 A 1 
ATOM 3285  N NH2 . ARG A 1 405 ? 23.756  -16.599 36.154   1.00 31.24 405 A 1 
ATOM 3286  N N   . THR A 1 406 ? 20.892  -10.174 29.497   1.00 58.39 406 A 1 
ATOM 3287  C CA  . THR A 1 406 ? 19.828  -9.599  28.673   1.00 56.45 406 A 1 
ATOM 3288  C C   . THR A 1 406 ? 19.617  -10.443 27.414   1.00 56.19 406 A 1 
ATOM 3289  O O   . THR A 1 406 ? 20.498  -10.528 26.546   1.00 51.24 406 A 1 
ATOM 3290  C CB  . THR A 1 406 ? 20.120  -8.134  28.303   1.00 51.33 406 A 1 
ATOM 3291  O OG1 . THR A 1 406 ? 20.382  -7.400  29.474   1.00 47.19 406 A 1 
ATOM 3292  C CG2 . THR A 1 406 ? 18.925  -7.460  27.621   1.00 45.75 406 A 1 
ATOM 3293  N N   . LYS A 1 407 ? 18.452  -11.105 27.310   1.00 52.82 407 A 1 
ATOM 3294  C CA  . LYS A 1 407 ? 18.148  -12.038 26.211   1.00 52.06 407 A 1 
ATOM 3295  C C   . LYS A 1 407 ? 17.743  -11.342 24.912   1.00 53.89 407 A 1 
ATOM 3296  O O   . LYS A 1 407 ? 18.045  -11.855 23.832   1.00 48.64 407 A 1 
ATOM 3297  C CB  . LYS A 1 407 ? 17.053  -13.034 26.637   1.00 44.90 407 A 1 
ATOM 3298  C CG  . LYS A 1 407 ? 17.548  -14.085 27.666   1.00 39.77 407 A 1 
ATOM 3299  C CD  . LYS A 1 407 ? 16.438  -15.096 27.959   1.00 36.05 407 A 1 
ATOM 3300  C CE  . LYS A 1 407 ? 16.900  -16.162 28.961   1.00 30.90 407 A 1 
ATOM 3301  N NZ  . LYS A 1 407 ? 15.805  -17.120 29.303   1.00 27.72 407 A 1 
ATOM 3302  N N   . SER A 1 408 ? 17.069  -10.204 25.015   1.00 52.92 408 A 1 
ATOM 3303  C CA  . SER A 1 408 ? 16.534  -9.490  23.856   1.00 53.26 408 A 1 
ATOM 3304  C C   . SER A 1 408 ? 17.653  -9.016  22.920   1.00 54.88 408 A 1 
ATOM 3305  O O   . SER A 1 408 ? 18.607  -8.355  23.325   1.00 51.49 408 A 1 
ATOM 3306  C CB  . SER A 1 408 ? 15.652  -8.317  24.309   1.00 48.56 408 A 1 
ATOM 3307  O OG  . SER A 1 408 ? 15.297  -7.522  23.194   1.00 44.30 408 A 1 
ATOM 3308  N N   . ARG A 1 409 ? 17.536  -9.375  21.646   1.00 53.48 409 A 1 
ATOM 3309  C CA  . ARG A 1 409 ? 18.510  -8.955  20.622   1.00 54.24 409 A 1 
ATOM 3310  C C   . ARG A 1 409 ? 18.389  -7.459  20.298   1.00 56.24 409 A 1 
ATOM 3311  O O   . ARG A 1 409 ? 19.434  -6.823  20.189   1.00 53.35 409 A 1 
ATOM 3312  C CB  . ARG A 1 409 ? 18.406  -9.860  19.381   1.00 49.24 409 A 1 
ATOM 3313  C CG  . ARG A 1 409 ? 19.673  -9.813  18.508   1.00 44.31 409 A 1 
ATOM 3314  C CD  . ARG A 1 409 ? 19.519  -10.756 17.313   1.00 40.85 409 A 1 
ATOM 3315  N NE  . ARG A 1 409 ? 20.771  -10.872 16.527   1.00 36.94 409 A 1 
ATOM 3316  C CZ  . ARG A 1 409 ? 20.934  -11.575 15.402   1.00 33.32 409 A 1 
ATOM 3317  N NH1 . ARG A 1 409 ? 19.952  -12.216 14.852   1.00 31.02 409 A 1 
ATOM 3318  N NH2 . ARG A 1 409 ? 22.100  -11.631 14.830   1.00 29.69 409 A 1 
ATOM 3319  N N   . PRO A 1 410 ? 17.179  -6.892  20.175   1.00 52.79 410 A 1 
ATOM 3320  C CA  . PRO A 1 410 ? 16.997  -5.442  20.032   1.00 52.85 410 A 1 
ATOM 3321  C C   . PRO A 1 410 ? 17.558  -4.657  21.222   1.00 55.90 410 A 1 
ATOM 3322  O O   . PRO A 1 410 ? 18.302  -3.716  21.018   1.00 54.52 410 A 1 
ATOM 3323  C CB  . PRO A 1 410 ? 15.482  -5.226  19.870   1.00 48.68 410 A 1 
ATOM 3324  C CG  . PRO A 1 410 ? 14.986  -6.559  19.330   1.00 47.68 410 A 1 
ATOM 3325  C CD  . PRO A 1 410 ? 15.904  -7.573  20.011   1.00 49.80 410 A 1 
ATOM 3326  N N   . GLU A 1 411 ? 17.278  -5.090  22.452   1.00 59.17 411 A 1 
ATOM 3327  C CA  . GLU A 1 411 ? 17.826  -4.411  23.633   1.00 60.48 411 A 1 
ATOM 3328  C C   . GLU A 1 411 ? 19.358  -4.478  23.700   1.00 63.33 411 A 1 
ATOM 3329  O O   . GLU A 1 411 ? 19.996  -3.495  24.028   1.00 60.76 411 A 1 
ATOM 3330  C CB  . GLU A 1 411 ? 17.279  -5.017  24.918   1.00 56.44 411 A 1 
ATOM 3331  C CG  . GLU A 1 411 ? 15.822  -4.655  25.195   1.00 51.25 411 A 1 
ATOM 3332  C CD  . GLU A 1 411 ? 15.524  -4.910  26.669   1.00 46.63 411 A 1 
ATOM 3333  O OE1 . GLU A 1 411 ? 15.040  -3.958  27.311   1.00 42.68 411 A 1 
ATOM 3334  O OE2 . GLU A 1 411 ? 15.890  -6.005  27.146   1.00 43.99 411 A 1 
ATOM 3335  N N   . ARG A 1 412 ? 19.948  -5.620  23.355   1.00 60.13 412 A 1 
ATOM 3336  C CA  . ARG A 1 412 ? 21.412  -5.744  23.288   1.00 60.94 412 A 1 
ATOM 3337  C C   . ARG A 1 412 ? 22.039  -4.807  22.256   1.00 63.65 412 A 1 
ATOM 3338  O O   . ARG A 1 412 ? 23.122  -4.307  22.507   1.00 62.18 412 A 1 
ATOM 3339  C CB  . ARG A 1 412 ? 21.821  -7.197  22.999   1.00 57.29 412 A 1 
ATOM 3340  C CG  . ARG A 1 412 ? 21.904  -8.010  24.290   1.00 52.32 412 A 1 
ATOM 3341  C CD  . ARG A 1 412 ? 22.437  -9.422  24.020   1.00 49.66 412 A 1 
ATOM 3342  N NE  . ARG A 1 412 ? 21.376  -10.309 23.525   1.00 45.75 412 A 1 
ATOM 3343  C CZ  . ARG A 1 412 ? 21.539  -11.545 23.079   1.00 41.41 412 A 1 
ATOM 3344  N NH1 . ARG A 1 412 ? 22.732  -12.084 22.961   1.00 39.97 412 A 1 
ATOM 3345  N NH2 . ARG A 1 412 ? 20.508  -12.255 22.754   1.00 37.02 412 A 1 
ATOM 3346  N N   . ARG A 1 413 ? 21.372  -4.584  21.139   1.00 63.33 413 A 1 
ATOM 3347  C CA  . ARG A 1 413 ? 21.850  -3.634  20.117   1.00 63.80 413 A 1 
ATOM 3348  C C   . ARG A 1 413 ? 21.850  -2.194  20.631   1.00 66.72 413 A 1 
ATOM 3349  O O   . ARG A 1 413 ? 22.703  -1.428  20.207   1.00 64.52 413 A 1 
ATOM 3350  C CB  . ARG A 1 413 ? 20.994  -3.732  18.846   1.00 59.32 413 A 1 
ATOM 3351  C CG  . ARG A 1 413 ? 21.372  -4.944  17.992   1.00 54.47 413 A 1 
ATOM 3352  C CD  . ARG A 1 413 ? 20.475  -4.973  16.747   1.00 51.36 413 A 1 
ATOM 3353  N NE  . ARG A 1 413 ? 20.880  -6.033  15.804   1.00 46.17 413 A 1 
ATOM 3354  C CZ  . ARG A 1 413 ? 20.364  -6.231  14.596   1.00 42.15 413 A 1 
ATOM 3355  N NH1 . ARG A 1 413 ? 19.381  -5.502  14.147   1.00 40.47 413 A 1 
ATOM 3356  N NH2 . ARG A 1 413 ? 20.838  -7.158  13.823   1.00 37.25 413 A 1 
ATOM 3357  N N   . ARG A 1 414 ? 20.939  -1.848  21.535   1.00 68.36 414 A 1 
ATOM 3358  C CA  . ARG A 1 414 ? 20.876  -0.515  22.156   1.00 69.78 414 A 1 
ATOM 3359  C C   . ARG A 1 414 ? 21.826  -0.343  23.349   1.00 72.86 414 A 1 
ATOM 3360  O O   . ARG A 1 414 ? 21.844  0.715   23.961   1.00 70.04 414 A 1 
ATOM 3361  C CB  . ARG A 1 414 ? 19.434  -0.188  22.565   1.00 66.35 414 A 1 
ATOM 3362  C CG  . ARG A 1 414 ? 18.491  -0.108  21.346   1.00 61.77 414 A 1 
ATOM 3363  C CD  . ARG A 1 414 ? 17.163  0.579   21.688   1.00 59.13 414 A 1 
ATOM 3364  N NE  . ARG A 1 414 ? 16.378  -0.154  22.680   1.00 53.60 414 A 1 
ATOM 3365  C CZ  . ARG A 1 414 ? 15.226  0.262   23.201   1.00 48.56 414 A 1 
ATOM 3366  N NH1 . ARG A 1 414 ? 14.694  1.415   22.860   1.00 46.47 414 A 1 
ATOM 3367  N NH2 . ARG A 1 414 ? 14.580  -0.462  24.053   1.00 43.30 414 A 1 
ATOM 3368  N N   . GLY A 1 415 ? 22.586  -1.373  23.709   1.00 74.41 415 A 1 
ATOM 3369  C CA  . GLY A 1 415 ? 23.495  -1.354  24.847   1.00 76.16 415 A 1 
ATOM 3370  C C   . GLY A 1 415 ? 24.741  -0.490  24.643   1.00 78.74 415 A 1 
ATOM 3371  O O   . GLY A 1 415 ? 25.015  0.004   23.549   1.00 77.18 415 A 1 
ATOM 3372  N N   . ILE A 1 416 ? 25.510  -0.364  25.688   1.00 76.96 416 A 1 
ATOM 3373  C CA  . ILE A 1 416 ? 26.844  0.241   25.645   1.00 79.36 416 A 1 
ATOM 3374  C C   . ILE A 1 416 ? 27.791  -0.749  24.976   1.00 80.55 416 A 1 
ATOM 3375  O O   . ILE A 1 416 ? 28.007  -1.852  25.488   1.00 79.28 416 A 1 
ATOM 3376  C CB  . ILE A 1 416 ? 27.346  0.614   27.060   1.00 78.28 416 A 1 
ATOM 3377  C CG1 . ILE A 1 416 ? 26.291  1.388   27.877   1.00 74.09 416 A 1 
ATOM 3378  C CG2 . ILE A 1 416 ? 28.634  1.447   26.938   1.00 74.20 416 A 1 
ATOM 3379  C CD1 . ILE A 1 416 ? 26.692  1.594   29.342   1.00 68.62 416 A 1 
ATOM 3380  N N   . TYR A 1 417 ? 28.351  -0.384  23.836   1.00 79.08 417 A 1 
ATOM 3381  C CA  . TYR A 1 417 ? 29.276  -1.245  23.094   1.00 78.92 417 A 1 
ATOM 3382  C C   . TYR A 1 417 ? 30.313  -0.444  22.326   1.00 80.61 417 A 1 
ATOM 3383  O O   . TYR A 1 417 ? 30.129  0.736   22.013   1.00 78.93 417 A 1 
ATOM 3384  C CB  . TYR A 1 417 ? 28.505  -2.199  22.175   1.00 74.21 417 A 1 
ATOM 3385  C CG  . TYR A 1 417 ? 27.653  -1.500  21.130   1.00 68.00 417 A 1 
ATOM 3386  C CD1 . TYR A 1 417 ? 26.298  -1.213  21.413   1.00 61.72 417 A 1 
ATOM 3387  C CD2 . TYR A 1 417 ? 28.205  -1.086  19.913   1.00 60.85 417 A 1 
ATOM 3388  C CE1 . TYR A 1 417 ? 25.520  -0.503  20.499   1.00 54.03 417 A 1 
ATOM 3389  C CE2 . TYR A 1 417 ? 27.424  -0.370  18.991   1.00 55.40 417 A 1 
ATOM 3390  C CZ  . TYR A 1 417 ? 26.081  -0.072  19.294   1.00 54.51 417 A 1 
ATOM 3391  O OH  . TYR A 1 417 ? 25.324  0.656   18.424   1.00 49.22 417 A 1 
ATOM 3392  N N   . TRP A 1 418 ? 31.391  -1.131  21.979   1.00 80.34 418 A 1 
ATOM 3393  C CA  . TRP A 1 418 ? 32.474  -0.646  21.144   1.00 81.18 418 A 1 
ATOM 3394  C C   . TRP A 1 418 ? 32.720  -1.651  20.031   1.00 80.78 418 A 1 
ATOM 3395  O O   . TRP A 1 418 ? 33.005  -2.821  20.309   1.00 77.47 418 A 1 
ATOM 3396  C CB  . TRP A 1 418 ? 33.715  -0.459  22.008   1.00 79.78 418 A 1 
ATOM 3397  C CG  . TRP A 1 418 ? 34.844  0.240   21.338   1.00 80.26 418 A 1 
ATOM 3398  C CD1 . TRP A 1 418 ? 35.956  -0.329  20.828   1.00 73.64 418 A 1 
ATOM 3399  C CD2 . TRP A 1 418 ? 34.981  1.675   21.124   1.00 79.41 418 A 1 
ATOM 3400  N NE1 . TRP A 1 418 ? 36.785  0.654   20.321   1.00 73.52 418 A 1 
ATOM 3401  C CE2 . TRP A 1 418 ? 36.222  1.900   20.478   1.00 78.15 418 A 1 
ATOM 3402  C CE3 . TRP A 1 418 ? 34.175  2.795   21.417   1.00 79.51 418 A 1 
ATOM 3403  C CZ2 . TRP A 1 418 ? 36.650  3.203   20.134   1.00 79.15 418 A 1 
ATOM 3404  C CZ3 . TRP A 1 418 ? 34.601  4.082   21.075   1.00 72.44 418 A 1 
ATOM 3405  C CH2 . TRP A 1 418 ? 35.819  4.277   20.437   1.00 72.71 418 A 1 
ATOM 3406  N N   . ARG A 1 419 ? 32.573  -1.256  18.771   1.00 75.19 419 A 1 
ATOM 3407  C CA  . ARG A 1 419 ? 32.655  -2.143  17.600   1.00 73.79 419 A 1 
ATOM 3408  C C   . ARG A 1 419 ? 33.671  -1.639  16.576   1.00 73.39 419 A 1 
ATOM 3409  O O   . ARG A 1 419 ? 33.280  -1.124  15.525   1.00 69.58 419 A 1 
ATOM 3410  C CB  . ARG A 1 419 ? 31.247  -2.344  17.018   1.00 69.59 419 A 1 
ATOM 3411  C CG  . ARG A 1 419 ? 31.236  -3.503  16.016   1.00 62.62 419 A 1 
ATOM 3412  C CD  . ARG A 1 419 ? 29.854  -3.643  15.392   1.00 60.51 419 A 1 
ATOM 3413  N NE  . ARG A 1 419 ? 29.847  -4.744  14.422   1.00 55.23 419 A 1 
ATOM 3414  C CZ  . ARG A 1 419 ? 28.860  -5.019  13.587   1.00 50.45 419 A 1 
ATOM 3415  N NH1 . ARG A 1 419 ? 27.754  -4.334  13.583   1.00 48.08 419 A 1 
ATOM 3416  N NH2 . ARG A 1 419 ? 28.992  -5.988  12.737   1.00 44.88 419 A 1 
ATOM 3417  N N   . PRO A 1 420 ? 34.966  -1.799  16.826   1.00 74.56 420 A 1 
ATOM 3418  C CA  . PRO A 1 420 ? 36.005  -1.285  15.951   1.00 71.49 420 A 1 
ATOM 3419  C C   . PRO A 1 420 ? 35.922  -1.909  14.556   1.00 70.11 420 A 1 
ATOM 3420  O O   . PRO A 1 420 ? 35.900  -3.137  14.417   1.00 64.67 420 A 1 
ATOM 3421  C CB  . PRO A 1 420 ? 37.320  -1.608  16.659   1.00 67.74 420 A 1 
ATOM 3422  C CG  . PRO A 1 420 ? 36.990  -2.794  17.558   1.00 66.42 420 A 1 
ATOM 3423  C CD  . PRO A 1 420 ? 35.538  -2.541  17.940   1.00 70.44 420 A 1 
ATOM 3424  N N   . GLN A 1 421 ? 35.864  -1.062  13.532   1.00 67.31 421 A 1 
ATOM 3425  C CA  . GLN A 1 421 ? 35.834  -1.450  12.114   1.00 64.29 421 A 1 
ATOM 3426  C C   . GLN A 1 421 ? 34.805  -2.552  11.792   1.00 64.34 421 A 1 
ATOM 3427  O O   . GLN A 1 421 ? 35.077  -3.470  11.016   1.00 57.27 421 A 1 
ATOM 3428  C CB  . GLN A 1 421 ? 37.248  -1.832  11.645   1.00 57.35 421 A 1 
ATOM 3429  C CG  . GLN A 1 421 ? 38.287  -0.712  11.810   1.00 51.05 421 A 1 
ATOM 3430  C CD  . GLN A 1 421 ? 39.684  -1.144  11.344   1.00 46.15 421 A 1 
ATOM 3431  O OE1 . GLN A 1 421 ? 39.939  -2.276  10.969   1.00 41.72 421 A 1 
ATOM 3432  N NE2 . GLN A 1 421 ? 40.640  -0.239  11.361   1.00 40.33 421 A 1 
ATOM 3433  N N   . SER A 1 422 ? 33.655  -2.516  12.443   1.00 59.21 422 A 1 
ATOM 3434  C CA  . SER A 1 422 ? 32.583  -3.518  12.296   1.00 56.75 422 A 1 
ATOM 3435  C C   . SER A 1 422 ? 32.986  -4.984  12.591   1.00 58.31 422 A 1 
ATOM 3436  O O   . SER A 1 422 ? 32.254  -5.910  12.223   1.00 52.65 422 A 1 
ATOM 3437  C CB  . SER A 1 422 ? 31.893  -3.360  10.930   1.00 49.98 422 A 1 
ATOM 3438  O OG  . SER A 1 422 ? 31.213  -2.130  10.836   1.00 44.94 422 A 1 
ATOM 3439  N N   . ARG A 1 423 ? 34.100  -5.223  13.253   1.00 63.71 423 A 1 
ATOM 3440  C CA  . ARG A 1 423 ? 34.638  -6.568  13.505   1.00 63.79 423 A 1 
ATOM 3441  C C   . ARG A 1 423 ? 34.080  -7.168  14.798   1.00 66.79 423 A 1 
ATOM 3442  O O   . ARG A 1 423 ? 32.981  -7.721  14.811   1.00 61.05 423 A 1 
ATOM 3443  C CB  . ARG A 1 423 ? 36.181  -6.548  13.481   1.00 56.14 423 A 1 
ATOM 3444  C CG  . ARG A 1 423 ? 36.757  -6.205  12.100   1.00 49.19 423 A 1 
ATOM 3445  C CD  . ARG A 1 423 ? 38.285  -6.286  12.143   1.00 45.19 423 A 1 
ATOM 3446  N NE  . ARG A 1 423 ? 38.877  -5.888  10.863   1.00 40.29 423 A 1 
ATOM 3447  C CZ  . ARG A 1 423 ? 40.164  -5.971  10.537   1.00 35.25 423 A 1 
ATOM 3448  N NH1 . ARG A 1 423 ? 41.054  -6.460  11.363   1.00 32.99 423 A 1 
ATOM 3449  N NH2 . ARG A 1 423 ? 40.567  -5.550  9.380    1.00 30.68 423 A 1 
ATOM 3450  N N   . LYS A 1 424 ? 34.847  -7.090  15.873   1.00 65.92 424 A 1 
ATOM 3451  C CA  . LYS A 1 424 ? 34.474  -7.628  17.182   1.00 68.29 424 A 1 
ATOM 3452  C C   . LYS A 1 424 ? 33.686  -6.579  17.956   1.00 71.88 424 A 1 
ATOM 3453  O O   . LYS A 1 424 ? 34.172  -5.471  18.151   1.00 68.67 424 A 1 
ATOM 3454  C CB  . LYS A 1 424 ? 35.739  -8.083  17.923   1.00 62.93 424 A 1 
ATOM 3455  C CG  . LYS A 1 424 ? 35.421  -8.765  19.265   1.00 55.30 424 A 1 
ATOM 3456  C CD  . LYS A 1 424 ? 36.730  -9.175  19.966   1.00 50.87 424 A 1 
ATOM 3457  C CE  . LYS A 1 424 ? 36.433  -9.700  21.367   1.00 43.96 424 A 1 
ATOM 3458  N NZ  . LYS A 1 424 ? 37.669  -9.746  22.181   1.00 38.91 424 A 1 
ATOM 3459  N N   . LEU A 1 425 ? 32.503  -6.954  18.446   1.00 70.92 425 A 1 
ATOM 3460  C CA  . LEU A 1 425 ? 31.714  -6.130  19.345   1.00 71.85 425 A 1 
ATOM 3461  C C   . LEU A 1 425 ? 32.143  -6.388  20.790   1.00 75.23 425 A 1 
ATOM 3462  O O   . LEU A 1 425 ? 32.091  -7.536  21.255   1.00 72.93 425 A 1 
ATOM 3463  C CB  . LEU A 1 425 ? 30.226  -6.395  19.077   1.00 66.67 425 A 1 
ATOM 3464  C CG  . LEU A 1 425 ? 29.257  -5.503  19.884   1.00 60.41 425 A 1 
ATOM 3465  C CD1 . LEU A 1 425 ? 27.995  -5.241  19.074   1.00 56.00 425 A 1 
ATOM 3466  C CD2 . LEU A 1 425 ? 28.822  -6.147  21.200   1.00 55.95 425 A 1 
ATOM 3467  N N   . TYR A 1 426 ? 32.537  -5.337  21.494   1.00 74.41 426 A 1 
ATOM 3468  C CA  . TYR A 1 426 ? 32.839  -5.365  22.919   1.00 76.74 426 A 1 
ATOM 3469  C C   . TYR A 1 426 ? 31.610  -4.872  23.679   1.00 78.06 426 A 1 
ATOM 3470  O O   . TYR A 1 426 ? 31.214  -3.720  23.522   1.00 76.54 426 A 1 
ATOM 3471  C CB  . TYR A 1 426 ? 34.074  -4.507  23.214   1.00 75.23 426 A 1 
ATOM 3472  C CG  . TYR A 1 426 ? 35.353  -5.008  22.566   1.00 73.87 426 A 1 
ATOM 3473  C CD1 . TYR A 1 426 ? 36.276  -5.762  23.308   1.00 67.36 426 A 1 
ATOM 3474  C CD2 . TYR A 1 426 ? 35.624  -4.722  21.215   1.00 66.71 426 A 1 
ATOM 3475  C CE1 . TYR A 1 426 ? 37.461  -6.226  22.717   1.00 63.90 426 A 1 
ATOM 3476  C CE2 . TYR A 1 426 ? 36.810  -5.185  20.609   1.00 63.57 426 A 1 
ATOM 3477  C CZ  . TYR A 1 426 ? 37.725  -5.936  21.364   1.00 68.39 426 A 1 
ATOM 3478  O OH  . TYR A 1 426 ? 38.880  -6.395  20.781   1.00 65.33 426 A 1 
ATOM 3479  N N   . ALA A 1 427 ? 30.987  -5.735  24.484   1.00 79.70 427 A 1 
ATOM 3480  C CA  . ALA A 1 427 ? 29.927  -5.337  25.394   1.00 79.95 427 A 1 
ATOM 3481  C C   . ALA A 1 427 ? 30.569  -4.751  26.656   1.00 81.56 427 A 1 
ATOM 3482  O O   . ALA A 1 427 ? 31.376  -5.423  27.304   1.00 80.04 427 A 1 
ATOM 3483  C CB  . ALA A 1 427 ? 29.039  -6.547  25.691   1.00 76.33 427 A 1 
ATOM 3484  N N   . ILE A 1 428 ? 30.239  -3.513  26.984   1.00 83.42 428 A 1 
ATOM 3485  C CA  . ILE A 1 428 ? 30.946  -2.724  27.988   1.00 85.64 428 A 1 
ATOM 3486  C C   . ILE A 1 428 ? 30.228  -2.795  29.339   1.00 86.26 428 A 1 
ATOM 3487  O O   . ILE A 1 428 ? 29.014  -2.650  29.422   1.00 84.85 428 A 1 
ATOM 3488  C CB  . ILE A 1 428 ? 31.133  -1.284  27.472   1.00 84.72 428 A 1 
ATOM 3489  C CG1 . ILE A 1 428 ? 31.881  -1.223  26.118   1.00 81.11 428 A 1 
ATOM 3490  C CG2 . ILE A 1 428 ? 31.862  -0.407  28.502   1.00 79.50 428 A 1 
ATOM 3491  C CD1 . ILE A 1 428 ? 33.266  -1.901  26.090   1.00 74.31 428 A 1 
ATOM 3492  N N   . LYS A 1 429 ? 30.998  -3.017  30.381   1.00 88.53 429 A 1 
ATOM 3493  C CA  . LYS A 1 429 ? 30.581  -3.005  31.791   1.00 89.30 429 A 1 
ATOM 3494  C C   . LYS A 1 429 ? 30.823  -1.642  32.435   1.00 89.94 429 A 1 
ATOM 3495  O O   . LYS A 1 429 ? 30.025  -1.196  33.243   1.00 87.94 429 A 1 
ATOM 3496  C CB  . LYS A 1 429 ? 31.365  -4.115  32.520   1.00 87.62 429 A 1 
ATOM 3497  C CG  . LYS A 1 429 ? 31.160  -4.147  34.047   1.00 83.85 429 A 1 
ATOM 3498  C CD  . LYS A 1 429 ? 32.066  -5.217  34.654   1.00 82.07 429 A 1 
ATOM 3499  C CE  . LYS A 1 429 ? 32.034  -5.221  36.181   1.00 74.40 429 A 1 
ATOM 3500  N NZ  . LYS A 1 429 ? 33.049  -6.168  36.716   1.00 68.18 429 A 1 
ATOM 3501  N N   . SER A 1 430 ? 31.933  -1.007  32.084   1.00 92.07 430 A 1 
ATOM 3502  C CA  . SER A 1 430 ? 32.240  0.348   32.533   1.00 92.34 430 A 1 
ATOM 3503  C C   . SER A 1 430 ? 32.991  1.137   31.464   1.00 92.32 430 A 1 
ATOM 3504  O O   . SER A 1 430 ? 33.744  0.562   30.674   1.00 90.68 430 A 1 
ATOM 3505  C CB  . SER A 1 430 ? 33.013  0.339   33.850   1.00 90.84 430 A 1 
ATOM 3506  O OG  . SER A 1 430 ? 34.347  -0.106  33.684   1.00 76.21 430 A 1 
ATOM 3507  N N   . SER A 1 431 ? 32.789  2.446   31.452   1.00 93.01 431 A 1 
ATOM 3508  C CA  . SER A 1 431 ? 33.500  3.352   30.564   1.00 93.36 431 A 1 
ATOM 3509  C C   . SER A 1 431 ? 33.823  4.661   31.275   1.00 93.86 431 A 1 
ATOM 3510  O O   . SER A 1 431 ? 33.043  5.148   32.086   1.00 92.80 431 A 1 
ATOM 3511  C CB  . SER A 1 431 ? 32.691  3.619   29.280   1.00 91.84 431 A 1 
ATOM 3512  O OG  . SER A 1 431 ? 31.545  4.399   29.529   1.00 85.29 431 A 1 
ATOM 3513  N N   . LYS A 1 432 ? 34.958  5.237   30.925   1.00 93.50 432 A 1 
ATOM 3514  C CA  . LYS A 1 432 ? 35.307  6.621   31.221   1.00 94.07 432 A 1 
ATOM 3515  C C   . LYS A 1 432 ? 35.708  7.314   29.930   1.00 93.92 432 A 1 
ATOM 3516  O O   . LYS A 1 432 ? 36.465  6.754   29.149   1.00 92.18 432 A 1 
ATOM 3517  C CB  . LYS A 1 432 ? 36.447  6.702   32.237   1.00 92.84 432 A 1 
ATOM 3518  C CG  . LYS A 1 432 ? 36.118  6.120   33.619   1.00 89.70 432 A 1 
ATOM 3519  C CD  . LYS A 1 432 ? 37.338  6.280   34.525   1.00 88.58 432 A 1 
ATOM 3520  C CE  . LYS A 1 432 ? 37.083  5.840   35.961   1.00 82.66 432 A 1 
ATOM 3521  N NZ  . LYS A 1 432 ? 38.265  6.137   36.790   1.00 77.81 432 A 1 
ATOM 3522  N N   . MET A 1 433 ? 35.224  8.527   29.725   1.00 94.49 433 A 1 
ATOM 3523  C CA  . MET A 1 433 ? 35.721  9.454   28.713   1.00 94.85 433 A 1 
ATOM 3524  C C   . MET A 1 433 ? 36.378  10.617  29.454   1.00 95.05 433 A 1 
ATOM 3525  O O   . MET A 1 433 ? 35.767  11.189  30.347   1.00 94.07 433 A 1 
ATOM 3526  C CB  . MET A 1 433 ? 34.599  9.956   27.810   1.00 94.58 433 A 1 
ATOM 3527  C CG  . MET A 1 433 ? 33.772  8.846   27.154   1.00 92.49 433 A 1 
ATOM 3528  S SD  . MET A 1 433 ? 32.381  9.444   26.140   1.00 90.85 433 A 1 
ATOM 3529  C CE  . MET A 1 433 ? 33.268  10.365  24.856   1.00 80.87 433 A 1 
ATOM 3530  N N   . MET A 1 434 ? 37.611  10.934  29.119   1.00 95.18 434 A 1 
ATOM 3531  C CA  . MET A 1 434 ? 38.384  11.936  29.848   1.00 95.26 434 A 1 
ATOM 3532  C C   . MET A 1 434 ? 39.267  12.757  28.903   1.00 95.22 434 A 1 
ATOM 3533  O O   . MET A 1 434 ? 39.663  12.289  27.845   1.00 93.64 434 A 1 
ATOM 3534  C CB  . MET A 1 434 ? 39.183  11.262  30.969   1.00 93.07 434 A 1 
ATOM 3535  C CG  . MET A 1 434 ? 40.197  10.220  30.475   1.00 88.96 434 A 1 
ATOM 3536  S SD  . MET A 1 434 ? 40.972  9.245   31.803   1.00 88.40 434 A 1 
ATOM 3537  C CE  . MET A 1 434 ? 39.629  8.125   32.215   1.00 77.91 434 A 1 
ATOM 3538  N N   . LEU A 1 435 ? 39.539  13.985  29.304   1.00 94.80 435 A 1 
ATOM 3539  C CA  . LEU A 1 435 ? 40.291  14.964  28.523   1.00 95.04 435 A 1 
ATOM 3540  C C   . LEU A 1 435 ? 41.552  15.402  29.264   1.00 94.96 435 A 1 
ATOM 3541  O O   . LEU A 1 435 ? 41.532  15.628  30.476   1.00 93.21 435 A 1 
ATOM 3542  C CB  . LEU A 1 435 ? 39.404  16.174  28.224   1.00 93.98 435 A 1 
ATOM 3543  C CG  . LEU A 1 435 ? 38.189  15.889  27.323   1.00 92.95 435 A 1 
ATOM 3544  C CD1 . LEU A 1 435 ? 37.311  17.132  27.247   1.00 84.53 435 A 1 
ATOM 3545  C CD2 . LEU A 1 435 ? 38.607  15.515  25.895   1.00 84.97 435 A 1 
ATOM 3546  N N   . GLN A 1 436 ? 42.617  15.586  28.504   1.00 93.93 436 A 1 
ATOM 3547  C CA  . GLN A 1 436 ? 43.862  16.177  28.970   1.00 93.40 436 A 1 
ATOM 3548  C C   . GLN A 1 436 ? 44.404  17.123  27.887   1.00 93.85 436 A 1 
ATOM 3549  O O   . GLN A 1 436 ? 44.355  16.754  26.717   1.00 92.07 436 A 1 
ATOM 3550  C CB  . GLN A 1 436 ? 44.851  15.042  29.288   1.00 90.61 436 A 1 
ATOM 3551  C CG  . GLN A 1 436 ? 46.131  15.541  29.961   1.00 85.35 436 A 1 
ATOM 3552  C CD  . GLN A 1 436 ? 47.117  14.411  30.283   1.00 85.29 436 A 1 
ATOM 3553  O OE1 . GLN A 1 436 ? 47.007  13.288  29.835   1.00 76.37 436 A 1 
ATOM 3554  N NE2 . GLN A 1 436 ? 48.115  14.673  31.077   1.00 74.44 436 A 1 
ATOM 3555  N N   . PRO A 1 437 ? 44.909  18.301  28.231   1.00 93.29 437 A 1 
ATOM 3556  C CA  . PRO A 1 437 ? 45.555  19.163  27.256   1.00 92.61 437 A 1 
ATOM 3557  C C   . PRO A 1 437 ? 46.820  18.501  26.706   1.00 92.03 437 A 1 
ATOM 3558  O O   . PRO A 1 437 ? 47.553  17.816  27.429   1.00 88.75 437 A 1 
ATOM 3559  C CB  . PRO A 1 437 ? 45.864  20.465  27.996   1.00 90.94 437 A 1 
ATOM 3560  C CG  . PRO A 1 437 ? 45.965  20.028  29.457   1.00 88.98 437 A 1 
ATOM 3561  C CD  . PRO A 1 437 ? 44.985  18.870  29.557   1.00 91.76 437 A 1 
ATOM 3562  N N   . THR A 1 438 ? 47.074  18.695  25.418   1.00 89.69 438 A 1 
ATOM 3563  C CA  . THR A 1 438 ? 48.356  18.316  24.829   1.00 85.48 438 A 1 
ATOM 3564  C C   . THR A 1 438 ? 49.446  19.210  25.406   1.00 80.98 438 A 1 
ATOM 3565  O O   . THR A 1 438 ? 49.309  20.433  25.421   1.00 69.08 438 A 1 
ATOM 3566  C CB  . THR A 1 438 ? 48.355  18.426  23.296   1.00 81.36 438 A 1 
ATOM 3567  O OG1 . THR A 1 438 ? 47.973  19.707  22.879   1.00 71.22 438 A 1 
ATOM 3568  C CG2 . THR A 1 438 ? 47.391  17.435  22.664   1.00 70.48 438 A 1 
ATOM 3569  N N   . THR A 1 439 ? 50.496  18.592  25.878   1.00 75.78 439 A 1 
ATOM 3570  C CA  . THR A 1 439 ? 51.674  19.289  26.401   1.00 71.44 439 A 1 
ATOM 3571  C C   . THR A 1 439 ? 52.454  20.013  25.312   1.00 65.82 439 A 1 
ATOM 3572  O O   . THR A 1 439 ? 52.592  19.433  24.225   1.00 57.06 439 A 1 
ATOM 3573  C CB  . THR A 1 439 ? 52.635  18.317  27.083   1.00 62.68 439 A 1 
ATOM 3574  O OG1 . THR A 1 439 ? 52.898  17.262  26.188   1.00 55.12 439 A 1 
ATOM 3575  C CG2 . THR A 1 439 ? 52.039  17.755  28.368   1.00 52.68 439 A 1 
ATOM 3576  O OXT . THR A 1 439 ? 52.945  21.144  25.618   1.00 51.04 439 A 1 
ATOM 3577  N N   . SER B 2 1   ? 4.072   -88.148 -102.552 1.00 32.36 1   B 1 
ATOM 3578  C CA  . SER B 2 1   ? 5.117   -88.869 -103.289 1.00 40.44 1   B 1 
ATOM 3579  C C   . SER B 2 1   ? 4.691   -89.369 -104.688 1.00 41.95 1   B 1 
ATOM 3580  O O   . SER B 2 1   ? 5.366   -88.978 -105.631 1.00 38.97 1   B 1 
ATOM 3581  C CB  . SER B 2 1   ? 5.693   -90.034 -102.453 1.00 37.58 1   B 1 
ATOM 3582  O OG  . SER B 2 1   ? 4.639   -90.828 -101.930 1.00 35.51 1   B 1 
ATOM 3583  N N   . ARG B 2 2   ? 3.690   -90.210 -104.778 1.00 39.02 2   B 1 
ATOM 3584  C CA  . ARG B 2 2   ? 3.614   -91.144 -105.918 1.00 44.50 2   B 1 
ATOM 3585  C C   . ARG B 2 2   ? 3.099   -90.564 -107.245 1.00 43.24 2   B 1 
ATOM 3586  O O   . ARG B 2 2   ? 2.552   -89.487 -107.297 1.00 41.52 2   B 1 
ATOM 3587  C CB  . ARG B 2 2   ? 2.849   -92.425 -105.518 1.00 42.71 2   B 1 
ATOM 3588  C CG  . ARG B 2 2   ? 3.781   -93.481 -104.915 1.00 40.11 2   B 1 
ATOM 3589  C CD  . ARG B 2 2   ? 3.029   -94.803 -104.734 1.00 39.14 2   B 1 
ATOM 3590  N NE  . ARG B 2 2   ? 3.892   -95.856 -104.196 1.00 35.74 2   B 1 
ATOM 3591  C CZ  . ARG B 2 2   ? 3.516   -97.103 -103.919 1.00 34.02 2   B 1 
ATOM 3592  N NH1 . ARG B 2 2   ? 2.287   -97.508 -104.094 1.00 33.06 2   B 1 
ATOM 3593  N NH2 . ARG B 2 2   ? 4.367   -97.971 -103.449 1.00 33.13 2   B 1 
ATOM 3594  N N   . VAL B 2 3   ? 3.360   -91.374 -108.283 1.00 38.92 3   B 1 
ATOM 3595  C CA  . VAL B 2 3   ? 3.884   -91.047 -109.619 1.00 43.70 3   B 1 
ATOM 3596  C C   . VAL B 2 3   ? 2.825   -90.937 -110.717 1.00 43.25 3   B 1 
ATOM 3597  O O   . VAL B 2 3   ? 3.107   -90.306 -111.738 1.00 40.36 3   B 1 
ATOM 3598  C CB  . VAL B 2 3   ? 4.879   -92.171 -110.016 1.00 40.49 3   B 1 
ATOM 3599  C CG1 . VAL B 2 3   ? 5.563   -91.971 -111.361 1.00 36.65 3   B 1 
ATOM 3600  C CG2 . VAL B 2 3   ? 5.990   -92.362 -108.966 1.00 39.20 3   B 1 
ATOM 3601  N N   . ASP B 2 4   ? 1.751   -91.629 -110.584 1.00 42.20 4   B 1 
ATOM 3602  C CA  . ASP B 2 4   ? 1.223   -92.457 -111.673 1.00 45.06 4   B 1 
ATOM 3603  C C   . ASP B 2 4   ? 0.636   -91.731 -112.922 1.00 43.52 4   B 1 
ATOM 3604  O O   . ASP B 2 4   ? 0.305   -90.558 -112.884 1.00 41.05 4   B 1 
ATOM 3605  C CB  . ASP B 2 4   ? 0.260   -93.512 -111.082 1.00 42.04 4   B 1 
ATOM 3606  C CG  . ASP B 2 4   ? 0.986   -94.794 -110.635 1.00 37.83 4   B 1 
ATOM 3607  O OD1 . ASP B 2 4   ? 2.094   -95.071 -111.127 1.00 37.16 4   B 1 
ATOM 3608  O OD2 . ASP B 2 4   ? 0.416   -95.486 -109.764 1.00 36.93 4   B 1 
ATOM 3609  N N   . PRO B 2 5   ? 0.497   -92.470 -114.060 1.00 35.94 5   B 1 
ATOM 3610  C CA  . PRO B 2 5   ? 1.160   -92.142 -115.306 1.00 39.73 5   B 1 
ATOM 3611  C C   . PRO B 2 5   ? 0.256   -91.737 -116.500 1.00 40.33 5   B 1 
ATOM 3612  O O   . PRO B 2 5   ? 0.817   -91.431 -117.559 1.00 38.42 5   B 1 
ATOM 3613  C CB  . PRO B 2 5   ? 1.878   -93.469 -115.628 1.00 36.81 5   B 1 
ATOM 3614  C CG  . PRO B 2 5   ? 0.896   -94.517 -115.152 1.00 37.52 5   B 1 
ATOM 3615  C CD  . PRO B 2 5   ? 0.154   -93.826 -114.010 1.00 42.20 5   B 1 
ATOM 3616  N N   . ASP B 2 6   ? -1.049  -91.869 -116.395 1.00 40.63 6   B 1 
ATOM 3617  C CA  . ASP B 2 6   ? -1.794  -92.490 -117.503 1.00 43.20 6   B 1 
ATOM 3618  C C   . ASP B 2 6   ? -1.937  -91.656 -118.807 1.00 42.16 6   B 1 
ATOM 3619  O O   . ASP B 2 6   ? -2.179  -90.460 -118.825 1.00 40.09 6   B 1 
ATOM 3620  C CB  . ASP B 2 6   ? -3.154  -93.033 -117.013 1.00 40.47 6   B 1 
ATOM 3621  C CG  . ASP B 2 6   ? -3.192  -94.565 -116.937 1.00 36.82 6   B 1 
ATOM 3622  O OD1 . ASP B 2 6   ? -2.368  -95.222 -117.612 1.00 36.29 6   B 1 
ATOM 3623  O OD2 . ASP B 2 6   ? -4.065  -95.070 -116.202 1.00 35.80 6   B 1 
ATOM 3624  N N   . LEU B 2 7   ? -1.767  -92.405 -119.926 1.00 40.48 7   B 1 
ATOM 3625  C CA  . LEU B 2 7   ? -1.298  -91.972 -121.252 1.00 44.07 7   B 1 
ATOM 3626  C C   . LEU B 2 7   ? -2.376  -91.594 -122.281 1.00 42.63 7   B 1 
ATOM 3627  O O   . LEU B 2 7   ? -2.010  -91.218 -123.402 1.00 39.88 7   B 1 
ATOM 3628  C CB  . LEU B 2 7   ? -0.487  -93.160 -121.813 1.00 40.90 7   B 1 
ATOM 3629  C CG  . LEU B 2 7   ? 1.023   -93.096 -121.562 1.00 37.21 7   B 1 
ATOM 3630  C CD1 . LEU B 2 7   ? 1.642   -94.469 -121.723 1.00 36.50 7   B 1 
ATOM 3631  C CD2 . LEU B 2 7   ? 1.705   -92.153 -122.557 1.00 38.79 7   B 1 
ATOM 3632  N N   . SER B 2 8   ? -3.630  -91.835 -122.002 1.00 34.58 8   B 1 
ATOM 3633  C CA  . SER B 2 8   ? -4.589  -92.266 -123.021 1.00 38.87 8   B 1 
ATOM 3634  C C   . SER B 2 8   ? -4.794  -91.281 -124.180 1.00 37.83 8   B 1 
ATOM 3635  O O   . SER B 2 8   ? -5.216  -90.145 -124.052 1.00 36.40 8   B 1 
ATOM 3636  C CB  . SER B 2 8   ? -5.919  -92.700 -122.395 1.00 37.35 8   B 1 
ATOM 3637  O OG  . SER B 2 8   ? -6.486  -91.703 -121.587 1.00 35.36 8   B 1 
ATOM 3638  N N   . SER B 2 9   ? -4.514  -91.830 -125.293 1.00 33.12 9   B 1 
ATOM 3639  C CA  . SER B 2 9   ? -4.552  -91.284 -126.646 1.00 38.08 9   B 1 
ATOM 3640  C C   . SER B 2 9   ? -5.995  -91.152 -127.174 1.00 37.33 9   B 1 
ATOM 3641  O O   . SER B 2 9   ? -6.475  -92.065 -127.850 1.00 36.13 9   B 1 
ATOM 3642  C CB  . SER B 2 9   ? -3.760  -92.243 -127.542 1.00 36.52 9   B 1 
ATOM 3643  O OG  . SER B 2 9   ? -4.208  -93.574 -127.399 1.00 34.13 9   B 1 
ATOM 3644  N N   . PHE B 2 10  ? -6.675  -90.056 -126.788 1.00 36.09 10  B 1 
ATOM 3645  C CA  . PHE B 2 10  ? -8.003  -89.872 -127.374 1.00 38.15 10  B 1 
ATOM 3646  C C   . PHE B 2 10  ? -7.900  -89.530 -128.864 1.00 36.34 10  B 1 
ATOM 3647  O O   . PHE B 2 10  ? -7.269  -88.569 -129.276 1.00 33.71 10  B 1 
ATOM 3648  C CB  . PHE B 2 10  ? -8.854  -88.894 -126.581 1.00 34.92 10  B 1 
ATOM 3649  C CG  . PHE B 2 10  ? -9.657  -89.595 -125.518 1.00 33.86 10  B 1 
ATOM 3650  C CD1 . PHE B 2 10  ? -10.883 -90.195 -125.828 1.00 33.39 10  B 1 
ATOM 3651  C CD2 . PHE B 2 10  ? -9.153  -89.717 -124.203 1.00 33.26 10  B 1 
ATOM 3652  C CE1 . PHE B 2 10  ? -11.615 -90.885 -124.857 1.00 31.13 10  B 1 
ATOM 3653  C CE2 . PHE B 2 10  ? -9.877  -90.413 -123.230 1.00 32.85 10  B 1 
ATOM 3654  C CZ  . PHE B 2 10  ? -11.114 -91.001 -123.552 1.00 34.21 10  B 1 
ATOM 3655  N N   . ASP B 2 11  ? -8.514  -90.415 -129.605 1.00 38.53 11  B 1 
ATOM 3656  C CA  . ASP B 2 11  ? -8.410  -90.533 -131.048 1.00 41.22 11  B 1 
ATOM 3657  C C   . ASP B 2 11  ? -8.988  -89.328 -131.800 1.00 39.54 11  B 1 
ATOM 3658  O O   . ASP B 2 11  ? -9.979  -88.698 -131.426 1.00 37.47 11  B 1 
ATOM 3659  C CB  . ASP B 2 11  ? -9.118  -91.829 -131.495 1.00 38.53 11  B 1 
ATOM 3660  C CG  . ASP B 2 11  ? -8.173  -93.006 -131.708 1.00 34.52 11  B 1 
ATOM 3661  O OD1 . ASP B 2 11  ? -7.076  -92.767 -132.228 1.00 34.34 11  B 1 
ATOM 3662  O OD2 . ASP B 2 11  ? -8.600  -94.142 -131.403 1.00 34.30 11  B 1 
ATOM 3663  N N   . SER B 2 12  ? -8.328  -89.097 -132.945 1.00 34.59 12  B 1 
ATOM 3664  C CA  . SER B 2 12  ? -8.715  -88.097 -133.937 1.00 39.76 12  B 1 
ATOM 3665  C C   . SER B 2 12  ? -9.999  -88.501 -134.688 1.00 39.37 12  B 1 
ATOM 3666  O O   . SER B 2 12  ? -9.929  -89.188 -135.709 1.00 37.66 12  B 1 
ATOM 3667  C CB  . SER B 2 12  ? -7.564  -87.893 -134.916 1.00 38.00 12  B 1 
ATOM 3668  O OG  . SER B 2 12  ? -7.140  -89.118 -135.461 1.00 35.20 12  B 1 
ATOM 3669  N N   . ALA B 2 13  ? -11.135 -88.026 -134.168 1.00 43.33 13  B 1 
ATOM 3670  C CA  . ALA B 2 13  ? -12.364 -88.167 -134.944 1.00 48.11 13  B 1 
ATOM 3671  C C   . ALA B 2 13  ? -12.262 -87.380 -136.272 1.00 47.82 13  B 1 
ATOM 3672  O O   . ALA B 2 13  ? -11.629 -86.320 -136.306 1.00 45.38 13  B 1 
ATOM 3673  C CB  . ALA B 2 13  ? -13.547 -87.718 -134.093 1.00 45.66 13  B 1 
ATOM 3674  N N   . PRO B 2 14  ? -12.832 -87.881 -137.344 1.00 39.17 14  B 1 
ATOM 3675  C CA  . PRO B 2 14  ? -12.612 -87.383 -138.697 1.00 43.43 14  B 1 
ATOM 3676  C C   . PRO B 2 14  ? -13.079 -85.943 -138.845 1.00 44.90 14  B 1 
ATOM 3677  O O   . PRO B 2 14  ? -14.183 -85.579 -138.445 1.00 43.49 14  B 1 
ATOM 3678  C CB  . PRO B 2 14  ? -13.361 -88.348 -139.618 1.00 40.26 14  B 1 
ATOM 3679  C CG  . PRO B 2 14  ? -14.432 -88.936 -138.722 1.00 40.10 14  B 1 
ATOM 3680  C CD  . PRO B 2 14  ? -13.781 -88.969 -137.352 1.00 45.01 14  B 1 
ATOM 3681  N N   . SER B 2 15  ? -12.192 -85.082 -139.353 1.00 46.30 15  B 1 
ATOM 3682  C CA  . SER B 2 15  ? -12.430 -83.665 -139.585 1.00 50.59 15  B 1 
ATOM 3683  C C   . SER B 2 15  ? -13.530 -83.450 -140.612 1.00 50.70 15  B 1 
ATOM 3684  O O   . SER B 2 15  ? -13.286 -83.555 -141.820 1.00 48.04 15  B 1 
ATOM 3685  C CB  . SER B 2 15  ? -11.137 -82.996 -140.040 1.00 47.82 15  B 1 
ATOM 3686  O OG  . SER B 2 15  ? -10.598 -83.637 -141.182 1.00 44.23 15  B 1 
ATOM 3687  N N   . GLU B 2 16  ? -14.719 -83.129 -140.094 1.00 50.30 16  B 1 
ATOM 3688  C CA  . GLU B 2 16  ? -15.750 -82.622 -141.004 1.00 53.21 16  B 1 
ATOM 3689  C C   . GLU B 2 16  ? -15.237 -81.372 -141.731 1.00 51.97 16  B 1 
ATOM 3690  O O   . GLU B 2 16  ? -14.464 -80.588 -141.163 1.00 48.83 16  B 1 
ATOM 3691  C CB  . GLU B 2 16  ? -17.071 -82.334 -140.266 1.00 50.32 16  B 1 
ATOM 3692  C CG  . GLU B 2 16  ? -17.910 -83.591 -140.036 1.00 46.15 16  B 1 
ATOM 3693  C CD  . GLU B 2 16  ? -19.372 -83.277 -139.677 1.00 43.38 16  B 1 
ATOM 3694  O OE1 . GLU B 2 16  ? -20.234 -84.174 -139.815 1.00 39.67 16  B 1 
ATOM 3695  O OE2 . GLU B 2 16  ? -19.670 -82.102 -139.308 1.00 42.22 16  B 1 
ATOM 3696  N N   . PRO B 2 17  ? -15.634 -81.130 -142.955 1.00 46.30 17  B 1 
ATOM 3697  C CA  . PRO B 2 17  ? -15.126 -80.048 -143.783 1.00 49.97 17  B 1 
ATOM 3698  C C   . PRO B 2 17  ? -15.399 -78.687 -143.128 1.00 51.65 17  B 1 
ATOM 3699  O O   . PRO B 2 17  ? -16.548 -78.367 -142.806 1.00 49.15 17  B 1 
ATOM 3700  C CB  . PRO B 2 17  ? -15.807 -80.210 -145.141 1.00 46.32 17  B 1 
ATOM 3701  C CG  . PRO B 2 17  ? -17.068 -80.994 -144.834 1.00 45.81 17  B 1 
ATOM 3702  C CD  . PRO B 2 17  ? -16.673 -81.880 -143.663 1.00 49.12 17  B 1 
ATOM 3703  N N   . LYS B 2 18  ? -14.331 -77.840 -142.826 1.00 60.41 18  B 1 
ATOM 3704  C CA  . LYS B 2 18  ? -14.409 -76.519 -142.182 1.00 62.84 18  B 1 
ATOM 3705  C C   . LYS B 2 18  ? -15.324 -75.589 -142.991 1.00 65.08 18  B 1 
ATOM 3706  O O   . LYS B 2 18  ? -14.928 -75.058 -144.029 1.00 59.67 18  B 1 
ATOM 3707  C CB  . LYS B 2 18  ? -13.009 -75.907 -142.027 1.00 57.54 18  B 1 
ATOM 3708  C CG  . LYS B 2 18  ? -12.162 -76.570 -140.924 1.00 52.11 18  B 1 
ATOM 3709  C CD  . LYS B 2 18  ? -10.813 -75.852 -140.799 1.00 49.04 18  B 1 
ATOM 3710  C CE  . LYS B 2 18  ? -10.000 -76.447 -139.645 1.00 43.15 18  B 1 
ATOM 3711  N NZ  . LYS B 2 18  ? -8.678  -75.783 -139.494 1.00 39.33 18  B 1 
ATOM 3712  N N   . SER B 2 19  ? -16.562 -75.315 -142.469 1.00 63.82 19  B 1 
ATOM 3713  C CA  . SER B 2 19  ? -17.464 -74.310 -143.033 1.00 68.16 19  B 1 
ATOM 3714  C C   . SER B 2 19  ? -16.927 -72.902 -142.770 1.00 71.59 19  B 1 
ATOM 3715  O O   . SER B 2 19  ? -16.470 -72.601 -141.659 1.00 64.96 19  B 1 
ATOM 3716  C CB  . SER B 2 19  ? -18.865 -74.460 -142.441 1.00 61.53 19  B 1 
ATOM 3717  O OG  . SER B 2 19  ? -19.722 -73.498 -143.026 1.00 54.44 19  B 1 
ATOM 3718  N N   . ARG B 2 20  ? -17.022 -71.961 -143.683 1.00 76.57 20  B 1 
ATOM 3719  C CA  . ARG B 2 20  ? -16.632 -70.549 -143.540 1.00 78.74 20  B 1 
ATOM 3720  C C   . ARG B 2 20  ? -17.630 -69.715 -142.735 1.00 82.16 20  B 1 
ATOM 3721  O O   . ARG B 2 20  ? -17.350 -68.558 -142.433 1.00 76.28 20  B 1 
ATOM 3722  C CB  . ARG B 2 20  ? -16.375 -69.934 -144.919 1.00 72.86 20  B 1 
ATOM 3723  C CG  . ARG B 2 20  ? -17.633 -69.895 -145.803 1.00 65.06 20  B 1 
ATOM 3724  C CD  . ARG B 2 20  ? -17.350 -69.195 -147.150 1.00 61.02 20  B 1 
ATOM 3725  N NE  . ARG B 2 20  ? -18.553 -69.150 -147.988 1.00 53.63 20  B 1 
ATOM 3726  C CZ  . ARG B 2 20  ? -18.648 -68.549 -149.162 1.00 47.97 20  B 1 
ATOM 3727  N NH1 . ARG B 2 20  ? -17.632 -67.954 -149.713 1.00 46.35 20  B 1 
ATOM 3728  N NH2 . ARG B 2 20  ? -19.775 -68.543 -149.825 1.00 43.75 20  B 1 
ATOM 3729  N N   . PHE B 2 21  ? -18.793 -70.231 -142.418 1.00 80.41 21  B 1 
ATOM 3730  C CA  . PHE B 2 21  ? -19.858 -69.551 -141.683 1.00 82.02 21  B 1 
ATOM 3731  C C   . PHE B 2 21  ? -19.925 -70.059 -140.240 1.00 83.33 21  B 1 
ATOM 3732  O O   . PHE B 2 21  ? -19.721 -71.240 -139.981 1.00 79.29 21  B 1 
ATOM 3733  C CB  . PHE B 2 21  ? -21.191 -69.749 -142.403 1.00 78.41 21  B 1 
ATOM 3734  C CG  . PHE B 2 21  ? -21.220 -69.194 -143.813 1.00 74.85 21  B 1 
ATOM 3735  C CD1 . PHE B 2 21  ? -21.113 -67.826 -144.044 1.00 67.51 21  B 1 
ATOM 3736  C CD2 . PHE B 2 21  ? -21.345 -70.063 -144.924 1.00 67.27 21  B 1 
ATOM 3737  C CE1 . PHE B 2 21  ? -21.138 -67.303 -145.343 1.00 64.05 21  B 1 
ATOM 3738  C CE2 . PHE B 2 21  ? -21.371 -69.547 -146.225 1.00 65.14 21  B 1 
ATOM 3739  C CZ  . PHE B 2 21  ? -21.271 -68.169 -146.435 1.00 68.95 21  B 1 
ATOM 3740  N N   . ALA B 2 22  ? -20.264 -69.161 -139.315 1.00 79.35 22  B 1 
ATOM 3741  C CA  . ALA B 2 22  ? -20.437 -69.522 -137.903 1.00 80.13 22  B 1 
ATOM 3742  C C   . ALA B 2 22  ? -21.690 -70.384 -137.699 1.00 81.54 22  B 1 
ATOM 3743  O O   . ALA B 2 22  ? -22.747 -70.107 -138.283 1.00 79.32 22  B 1 
ATOM 3744  C CB  . ALA B 2 22  ? -20.485 -68.247 -137.054 1.00 76.73 22  B 1 
ATOM 3745  N N   . MET B 2 23  ? -21.550 -71.386 -136.848 1.00 83.23 23  B 1 
ATOM 3746  C CA  . MET B 2 23  ? -22.686 -72.224 -136.457 1.00 83.41 23  B 1 
ATOM 3747  C C   . MET B 2 23  ? -23.634 -71.447 -135.551 1.00 83.95 23  B 1 
ATOM 3748  O O   . MET B 2 23  ? -23.202 -70.679 -134.678 1.00 81.30 23  B 1 
ATOM 3749  C CB  . MET B 2 23  ? -22.199 -73.499 -135.771 1.00 79.46 23  B 1 
ATOM 3750  C CG  . MET B 2 23  ? -21.511 -74.472 -136.732 1.00 72.66 23  B 1 
ATOM 3751  S SD  . MET B 2 23  ? -22.658 -75.278 -137.885 1.00 66.61 23  B 1 
ATOM 3752  C CE  . MET B 2 23  ? -21.607 -76.609 -138.508 1.00 59.49 23  B 1 
ATOM 3753  N N   . LEU B 2 24  ? -24.952 -71.650 -135.707 1.00 82.56 24  B 1 
ATOM 3754  C CA  . LEU B 2 24  ? -25.971 -71.008 -134.883 1.00 82.43 24  B 1 
ATOM 3755  C C   . LEU B 2 24  ? -25.825 -71.378 -133.409 1.00 83.23 24  B 1 
ATOM 3756  O O   . LEU B 2 24  ? -26.028 -70.521 -132.539 1.00 79.89 24  B 1 
ATOM 3757  C CB  . LEU B 2 24  ? -27.351 -71.428 -135.424 1.00 79.52 24  B 1 
ATOM 3758  C CG  . LEU B 2 24  ? -28.528 -70.775 -134.692 1.00 73.78 24  B 1 
ATOM 3759  C CD1 . LEU B 2 24  ? -28.578 -69.271 -134.912 1.00 65.84 24  B 1 
ATOM 3760  C CD2 . LEU B 2 24  ? -29.852 -71.360 -135.187 1.00 66.06 24  B 1 
ATOM 3761  N N   . ASP B 2 25  ? -25.425 -72.592 -133.101 1.00 85.23 25  B 1 
ATOM 3762  C CA  . ASP B 2 25  ? -25.259 -73.060 -131.731 1.00 85.36 25  B 1 
ATOM 3763  C C   . ASP B 2 25  ? -24.108 -72.349 -131.022 1.00 85.30 25  B 1 
ATOM 3764  O O   . ASP B 2 25  ? -24.274 -71.916 -129.888 1.00 82.09 25  B 1 
ATOM 3765  C CB  . ASP B 2 25  ? -25.097 -74.586 -131.714 1.00 82.92 25  B 1 
ATOM 3766  C CG  . ASP B 2 25  ? -26.400 -75.326 -132.036 1.00 76.99 25  B 1 
ATOM 3767  O OD1 . ASP B 2 25  ? -27.493 -74.733 -131.843 1.00 69.57 25  B 1 
ATOM 3768  O OD2 . ASP B 2 25  ? -26.308 -76.493 -132.458 1.00 67.95 25  B 1 
ATOM 3769  N N   . ASP B 2 26  ? -22.965 -72.143 -131.771 1.00 83.07 26  B 1 
ATOM 3770  C CA  . ASP B 2 26  ? -21.840 -71.396 -131.208 1.00 82.05 26  B 1 
ATOM 3771  C C   . ASP B 2 26  ? -22.234 -69.948 -130.893 1.00 82.38 26  B 1 
ATOM 3772  O O   . ASP B 2 26  ? -21.910 -69.410 -129.830 1.00 80.11 26  B 1 
ATOM 3773  C CB  . ASP B 2 26  ? -20.658 -71.412 -132.186 1.00 79.69 26  B 1 
ATOM 3774  C CG  . ASP B 2 26  ? -20.060 -72.792 -132.413 1.00 76.08 26  B 1 
ATOM 3775  O OD1 . ASP B 2 26  ? -20.158 -73.638 -131.508 1.00 70.03 26  B 1 
ATOM 3776  O OD2 . ASP B 2 26  ? -19.467 -72.970 -133.501 1.00 68.97 26  B 1 
ATOM 3777  N N   . VAL B 2 27  ? -22.992 -69.295 -131.795 1.00 80.36 27  B 1 
ATOM 3778  C CA  . VAL B 2 27  ? -23.499 -67.938 -131.570 1.00 80.49 27  B 1 
ATOM 3779  C C   . VAL B 2 27  ? -24.505 -67.902 -130.412 1.00 79.99 27  B 1 
ATOM 3780  O O   . VAL B 2 27  ? -24.485 -66.955 -129.619 1.00 78.43 27  B 1 
ATOM 3781  C CB  . VAL B 2 27  ? -24.107 -67.354 -132.859 1.00 79.04 27  B 1 
ATOM 3782  C CG1 . VAL B 2 27  ? -24.740 -65.976 -132.635 1.00 72.98 27  B 1 
ATOM 3783  C CG2 . VAL B 2 27  ? -23.036 -67.184 -133.934 1.00 73.03 27  B 1 
ATOM 3784  N N   . LYS B 2 28  ? -25.355 -68.919 -130.275 1.00 85.89 28  B 1 
ATOM 3785  C CA  . LYS B 2 28  ? -26.283 -69.023 -129.133 1.00 85.34 28  B 1 
ATOM 3786  C C   . LYS B 2 28  ? -25.551 -69.173 -127.808 1.00 85.52 28  B 1 
ATOM 3787  O O   . LYS B 2 28  ? -25.939 -68.531 -126.832 1.00 84.02 28  B 1 
ATOM 3788  C CB  . LYS B 2 28  ? -27.247 -70.185 -129.326 1.00 84.16 28  B 1 
ATOM 3789  C CG  . LYS B 2 28  ? -28.417 -69.830 -130.240 1.00 78.26 28  B 1 
ATOM 3790  C CD  . LYS B 2 28  ? -29.333 -71.057 -130.366 1.00 73.85 28  B 1 
ATOM 3791  C CE  . LYS B 2 28  ? -30.564 -70.735 -131.204 1.00 66.46 28  B 1 
ATOM 3792  N NZ  . LYS B 2 28  ? -31.404 -71.939 -131.399 1.00 59.97 28  B 1 
ATOM 3793  N N   . ILE B 2 29  ? -24.494 -69.993 -127.777 1.00 85.57 29  B 1 
ATOM 3794  C CA  . ILE B 2 29  ? -23.652 -70.143 -126.588 1.00 84.92 29  B 1 
ATOM 3795  C C   . ILE B 2 29  ? -23.007 -68.805 -126.247 1.00 84.52 29  B 1 
ATOM 3796  O O   . ILE B 2 29  ? -23.060 -68.372 -125.085 1.00 82.90 29  B 1 
ATOM 3797  C CB  . ILE B 2 29  ? -22.609 -71.256 -126.802 1.00 83.88 29  B 1 
ATOM 3798  C CG1 . ILE B 2 29  ? -23.310 -72.635 -126.844 1.00 79.27 29  B 1 
ATOM 3799  C CG2 . ILE B 2 29  ? -21.549 -71.243 -125.682 1.00 77.44 29  B 1 
ATOM 3800  C CD1 . ILE B 2 29  ? -22.413 -73.767 -127.354 1.00 71.62 29  B 1 
ATOM 3801  N N   . LEU B 2 30  ? -22.462 -68.078 -127.245 1.00 81.72 30  B 1 
ATOM 3802  C CA  . LEU B 2 30  ? -21.868 -66.759 -127.062 1.00 80.70 30  B 1 
ATOM 3803  C C   . LEU B 2 30  ? -22.892 -65.740 -126.545 1.00 80.45 30  B 1 
ATOM 3804  O O   . LEU B 2 30  ? -22.624 -65.026 -125.579 1.00 78.81 30  B 1 
ATOM 3805  C CB  . LEU B 2 30  ? -21.250 -66.309 -128.389 1.00 78.97 30  B 1 
ATOM 3806  C CG  . LEU B 2 30  ? -20.110 -65.314 -128.185 1.00 73.18 30  B 1 
ATOM 3807  C CD1 . LEU B 2 30  ? -18.801 -66.053 -127.951 1.00 66.56 30  B 1 
ATOM 3808  C CD2 . LEU B 2 30  ? -19.911 -64.435 -129.418 1.00 66.36 30  B 1 
ATOM 3809  N N   . ALA B 2 31  ? -24.093 -65.714 -127.168 1.00 80.85 31  B 1 
ATOM 3810  C CA  . ALA B 2 31  ? -25.165 -64.819 -126.739 1.00 80.80 31  B 1 
ATOM 3811  C C   . ALA B 2 31  ? -25.625 -65.101 -125.310 1.00 80.27 31  B 1 
ATOM 3812  O O   . ALA B 2 31  ? -25.820 -64.170 -124.520 1.00 79.18 31  B 1 
ATOM 3813  C CB  . ALA B 2 31  ? -26.333 -64.939 -127.730 1.00 80.14 31  B 1 
ATOM 3814  N N   . ASN B 2 32  ? -25.742 -66.353 -124.920 1.00 85.86 32  B 1 
ATOM 3815  C CA  . ASN B 2 32  ? -26.083 -66.725 -123.543 1.00 85.36 32  B 1 
ATOM 3816  C C   . ASN B 2 32  ? -24.979 -66.328 -122.556 1.00 84.00 32  B 1 
ATOM 3817  O O   . ASN B 2 32  ? -25.274 -65.800 -121.494 1.00 82.63 32  B 1 
ATOM 3818  C CB  . ASN B 2 32  ? -26.376 -68.234 -123.474 1.00 85.25 32  B 1 
ATOM 3819  C CG  . ASN B 2 32  ? -27.849 -68.557 -123.365 1.00 79.51 32  B 1 
ATOM 3820  O OD1 . ASN B 2 32  ? -28.717 -67.719 -123.222 1.00 71.88 32  B 1 
ATOM 3821  N ND2 . ASN B 2 32  ? -28.173 -69.827 -123.384 1.00 69.94 32  B 1 
ATOM 3822  N N   . GLY B 2 33  ? -23.703 -66.534 -122.916 1.00 81.40 33  B 1 
ATOM 3823  C CA  . GLY B 2 33  ? -22.563 -66.085 -122.125 1.00 80.21 33  B 1 
ATOM 3824  C C   . GLY B 2 33  ? -22.573 -64.576 -121.931 1.00 80.65 33  B 1 
ATOM 3825  O O   . GLY B 2 33  ? -22.379 -64.081 -120.816 1.00 79.02 33  B 1 
ATOM 3826  N N   . LEU B 2 34  ? -22.888 -63.839 -123.007 1.00 81.66 34  B 1 
ATOM 3827  C CA  . LEU B 2 34  ? -23.001 -62.383 -122.987 1.00 80.17 34  B 1 
ATOM 3828  C C   . LEU B 2 34  ? -24.169 -61.915 -122.100 1.00 80.08 34  B 1 
ATOM 3829  O O   . LEU B 2 34  ? -24.003 -60.973 -121.311 1.00 78.81 34  B 1 
ATOM 3830  C CB  . LEU B 2 34  ? -23.155 -61.888 -124.426 1.00 78.15 34  B 1 
ATOM 3831  C CG  . LEU B 2 34  ? -22.230 -60.724 -124.765 1.00 71.72 34  B 1 
ATOM 3832  C CD1 . LEU B 2 34  ? -21.785 -60.821 -126.224 1.00 65.00 34  B 1 
ATOM 3833  C CD2 . LEU B 2 34  ? -22.909 -59.379 -124.566 1.00 64.71 34  B 1 
ATOM 3834  N N   . LEU B 2 35  ? -25.294 -62.574 -122.166 1.00 83.24 35  B 1 
ATOM 3835  C CA  . LEU B 2 35  ? -26.451 -62.307 -121.306 1.00 83.39 35  B 1 
ATOM 3836  C C   . LEU B 2 35  ? -26.139 -62.571 -119.828 1.00 83.31 35  B 1 
ATOM 3837  O O   . LEU B 2 35  ? -26.444 -61.726 -118.984 1.00 82.66 35  B 1 
ATOM 3838  C CB  . LEU B 2 35  ? -27.646 -63.147 -121.779 1.00 82.85 35  B 1 
ATOM 3839  C CG  . LEU B 2 35  ? -28.592 -62.362 -122.702 1.00 76.64 35  B 1 
ATOM 3840  C CD1 . LEU B 2 35  ? -29.431 -63.318 -123.547 1.00 69.57 35  B 1 
ATOM 3841  C CD2 . LEU B 2 35  ? -29.545 -61.501 -121.867 1.00 68.59 35  B 1 
ATOM 3842  N N   . GLN B 2 36  ? -25.508 -63.667 -119.524 1.00 84.49 36  B 1 
ATOM 3843  C CA  . GLN B 2 36  ? -25.096 -63.975 -118.142 1.00 84.43 36  B 1 
ATOM 3844  C C   . GLN B 2 36  ? -24.068 -62.973 -117.623 1.00 84.07 36  B 1 
ATOM 3845  O O   . GLN B 2 36  ? -24.206 -62.481 -116.497 1.00 82.84 36  B 1 
ATOM 3846  C CB  . GLN B 2 36  ? -24.524 -65.392 -118.055 1.00 84.12 36  B 1 
ATOM 3847  C CG  . GLN B 2 36  ? -25.624 -66.450 -117.961 1.00 78.09 36  B 1 
ATOM 3848  C CD  . GLN B 2 36  ? -25.052 -67.830 -117.624 1.00 74.32 36  B 1 
ATOM 3849  O OE1 . GLN B 2 36  ? -23.870 -68.102 -117.748 1.00 67.38 36  B 1 
ATOM 3850  N NE2 . GLN B 2 36  ? -25.877 -68.747 -117.178 1.00 64.71 36  B 1 
ATOM 3851  N N   . LEU B 2 37  ? -23.069 -62.643 -118.419 1.00 81.99 37  B 1 
ATOM 3852  C CA  . LEU B 2 37  ? -22.071 -61.646 -118.055 1.00 81.12 37  B 1 
ATOM 3853  C C   . LEU B 2 37  ? -22.720 -60.280 -117.846 1.00 81.33 37  B 1 
ATOM 3854  O O   . LEU B 2 37  ? -22.445 -59.608 -116.850 1.00 79.32 37  B 1 
ATOM 3855  C CB  . LEU B 2 37  ? -20.996 -61.587 -119.154 1.00 79.57 37  B 1 
ATOM 3856  C CG  . LEU B 2 37  ? -19.671 -61.024 -118.631 1.00 75.22 37  B 1 
ATOM 3857  C CD1 . LEU B 2 37  ? -18.776 -62.153 -118.132 1.00 68.82 37  B 1 
ATOM 3858  C CD2 . LEU B 2 37  ? -18.904 -60.292 -119.725 1.00 68.24 37  B 1 
ATOM 3859  N N   . GLY B 2 38  ? -23.611 -59.854 -118.713 1.00 79.88 38  B 1 
ATOM 3860  C CA  . GLY B 2 38  ? -24.356 -58.604 -118.616 1.00 79.30 38  B 1 
ATOM 3861  C C   . GLY B 2 38  ? -25.229 -58.545 -117.369 1.00 80.55 38  B 1 
ATOM 3862  O O   . GLY B 2 38  ? -25.222 -57.525 -116.667 1.00 79.77 38  B 1 
ATOM 3863  N N   . HIS B 2 39  ? -25.930 -59.647 -117.075 1.00 85.34 39  B 1 
ATOM 3864  C CA  . HIS B 2 39  ? -26.711 -59.718 -115.846 1.00 85.95 39  B 1 
ATOM 3865  C C   . HIS B 2 39  ? -25.825 -59.630 -114.606 1.00 86.19 39  B 1 
ATOM 3866  O O   . HIS B 2 39  ? -26.060 -58.796 -113.740 1.00 84.92 39  B 1 
ATOM 3867  C CB  . HIS B 2 39  ? -27.575 -60.981 -115.822 1.00 85.03 39  B 1 
ATOM 3868  C CG  . HIS B 2 39  ? -29.010 -60.681 -116.150 1.00 79.80 39  B 1 
ATOM 3869  N ND1 . HIS B 2 39  ? -29.877 -59.997 -115.333 1.00 69.42 39  B 1 
ATOM 3870  C CD2 . HIS B 2 39  ? -29.704 -60.997 -117.286 1.00 69.39 39  B 1 
ATOM 3871  C CE1 . HIS B 2 39  ? -31.064 -59.919 -115.955 1.00 69.06 39  B 1 
ATOM 3872  N NE2 . HIS B 2 39  ? -30.998 -60.516 -117.143 1.00 69.72 39  B 1 
ATOM 3873  N N   . GLY B 2 40  ? -24.758 -60.399 -114.533 1.00 82.29 40  B 1 
ATOM 3874  C CA  . GLY B 2 40  ? -23.814 -60.374 -113.418 1.00 82.14 40  B 1 
ATOM 3875  C C   . GLY B 2 40  ? -23.146 -59.018 -113.267 1.00 83.14 40  B 1 
ATOM 3876  O O   . GLY B 2 40  ? -22.988 -58.514 -112.142 1.00 81.43 40  B 1 
ATOM 3877  N N   . LEU B 2 41  ? -22.809 -58.363 -114.354 1.00 83.27 41  B 1 
ATOM 3878  C CA  . LEU B 2 41  ? -22.243 -57.026 -114.347 1.00 82.53 41  B 1 
ATOM 3879  C C   . LEU B 2 41  ? -23.242 -55.983 -113.849 1.00 83.70 41  B 1 
ATOM 3880  O O   . LEU B 2 41  ? -22.884 -55.110 -113.064 1.00 82.44 41  B 1 
ATOM 3881  C CB  . LEU B 2 41  ? -21.760 -56.656 -115.754 1.00 80.37 41  B 1 
ATOM 3882  C CG  . LEU B 2 41  ? -20.529 -55.746 -115.688 1.00 75.48 41  B 1 
ATOM 3883  C CD1 . LEU B 2 41  ? -19.272 -56.599 -115.730 1.00 69.14 41  B 1 
ATOM 3884  C CD2 . LEU B 2 41  ? -20.478 -54.762 -116.841 1.00 68.62 41  B 1 
ATOM 3885  N N   . LYS B 2 42  ? -24.486 -56.059 -114.276 1.00 84.45 42  B 1 
ATOM 3886  C CA  . LYS B 2 42  ? -25.538 -55.129 -113.861 1.00 84.51 42  B 1 
ATOM 3887  C C   . LYS B 2 42  ? -25.790 -55.200 -112.360 1.00 85.68 42  B 1 
ATOM 3888  O O   . LYS B 2 42  ? -25.822 -54.161 -111.709 1.00 84.66 42  B 1 
ATOM 3889  C CB  . LYS B 2 42  ? -26.802 -55.411 -114.678 1.00 82.13 42  B 1 
ATOM 3890  C CG  . LYS B 2 42  ? -27.844 -54.305 -114.492 1.00 73.81 42  B 1 
ATOM 3891  C CD  . LYS B 2 42  ? -29.085 -54.612 -115.335 1.00 68.80 42  B 1 
ATOM 3892  C CE  . LYS B 2 42  ? -30.131 -53.514 -115.159 1.00 60.51 42  B 1 
ATOM 3893  N NZ  . LYS B 2 42  ? -31.361 -53.800 -115.914 1.00 54.67 42  B 1 
ATOM 3894  N N   . ASP B 2 43  ? -25.889 -56.384 -111.822 1.00 86.58 43  B 1 
ATOM 3895  C CA  . ASP B 2 43  ? -26.042 -56.587 -110.377 1.00 87.17 43  B 1 
ATOM 3896  C C   . ASP B 2 43  ? -24.815 -56.080 -109.604 1.00 87.54 43  B 1 
ATOM 3897  O O   . ASP B 2 43  ? -24.943 -55.370 -108.612 1.00 85.89 43  B 1 
ATOM 3898  C CB  . ASP B 2 43  ? -26.262 -58.073 -110.078 1.00 85.90 43  B 1 
ATOM 3899  C CG  . ASP B 2 43  ? -27.672 -58.558 -110.392 1.00 78.10 43  B 1 
ATOM 3900  O OD1 . ASP B 2 43  ? -28.568 -57.711 -110.602 1.00 70.99 43  B 1 
ATOM 3901  O OD2 . ASP B 2 43  ? -27.843 -59.792 -110.361 1.00 68.42 43  B 1 
ATOM 3902  N N   . PHE B 2 44  ? -23.612 -56.403 -110.115 1.00 86.98 44  B 1 
ATOM 3903  C CA  . PHE B 2 44  ? -22.378 -55.904 -109.519 1.00 86.66 44  B 1 
ATOM 3904  C C   . PHE B 2 44  ? -22.327 -54.381 -109.526 1.00 87.75 44  B 1 
ATOM 3905  O O   . PHE B 2 44  ? -22.082 -53.774 -108.476 1.00 86.74 44  B 1 
ATOM 3906  C CB  . PHE B 2 44  ? -21.170 -56.506 -110.233 1.00 85.76 44  B 1 
ATOM 3907  C CG  . PHE B 2 44  ? -19.870 -55.929 -109.760 1.00 85.36 44  B 1 
ATOM 3908  C CD1 . PHE B 2 44  ? -19.240 -54.902 -110.478 1.00 76.98 44  B 1 
ATOM 3909  C CD2 . PHE B 2 44  ? -19.307 -56.353 -108.543 1.00 76.44 44  B 1 
ATOM 3910  C CE1 . PHE B 2 44  ? -18.059 -54.315 -110.004 1.00 76.61 44  B 1 
ATOM 3911  C CE2 . PHE B 2 44  ? -18.125 -55.770 -108.063 1.00 74.92 44  B 1 
ATOM 3912  C CZ  . PHE B 2 44  ? -17.511 -54.750 -108.791 1.00 82.18 44  B 1 
ATOM 3913  N N   . VAL B 2 45  ? -22.598 -53.738 -110.674 1.00 86.06 45  B 1 
ATOM 3914  C CA  . VAL B 2 45  ? -22.610 -52.280 -110.798 1.00 85.12 45  B 1 
ATOM 3915  C C   . VAL B 2 45  ? -23.639 -51.660 -109.852 1.00 85.99 45  B 1 
ATOM 3916  O O   . VAL B 2 45  ? -23.328 -50.681 -109.170 1.00 86.13 45  B 1 
ATOM 3917  C CB  . VAL B 2 45  ? -22.897 -51.854 -112.253 1.00 83.16 45  B 1 
ATOM 3918  C CG1 . VAL B 2 45  ? -23.229 -50.360 -112.393 1.00 78.30 45  B 1 
ATOM 3919  C CG2 . VAL B 2 45  ? -21.676 -52.123 -113.140 1.00 78.03 45  B 1 
ATOM 3920  N N   . HIS B 2 46  ? -24.826 -52.219 -109.787 1.00 89.99 46  B 1 
ATOM 3921  C CA  . HIS B 2 46  ? -25.866 -51.702 -108.902 1.00 90.34 46  B 1 
ATOM 3922  C C   . HIS B 2 46  ? -25.458 -51.826 -107.437 1.00 90.49 46  B 1 
ATOM 3923  O O   . HIS B 2 46  ? -25.529 -50.848 -106.683 1.00 89.20 46  B 1 
ATOM 3924  C CB  . HIS B 2 46  ? -27.189 -52.425 -109.193 1.00 89.06 46  B 1 
ATOM 3925  C CG  . HIS B 2 46  ? -28.355 -51.759 -108.528 1.00 84.26 46  B 1 
ATOM 3926  N ND1 . HIS B 2 46  ? -28.583 -51.684 -107.184 1.00 72.60 46  B 1 
ATOM 3927  C CD2 . HIS B 2 46  ? -29.369 -51.060 -109.133 1.00 73.06 46  B 1 
ATOM 3928  C CE1 . HIS B 2 46  ? -29.695 -50.966 -106.980 1.00 71.73 46  B 1 
ATOM 3929  N NE2 . HIS B 2 46  ? -30.194 -50.569 -108.150 1.00 72.69 46  B 1 
ATOM 3930  N N   . LYS B 2 47  ? -24.946 -52.960 -107.016 1.00 88.93 47  B 1 
ATOM 3931  C CA  . LYS B 2 47  ? -24.483 -53.200 -105.649 1.00 89.32 47  B 1 
ATOM 3932  C C   . LYS B 2 47  ? -23.292 -52.318 -105.288 1.00 89.75 47  B 1 
ATOM 3933  O O   . LYS B 2 47  ? -23.307 -51.679 -104.240 1.00 88.24 47  B 1 
ATOM 3934  C CB  . LYS B 2 47  ? -24.171 -54.696 -105.492 1.00 87.86 47  B 1 
ATOM 3935  C CG  . LYS B 2 47  ? -23.832 -55.042 -104.038 1.00 80.10 47  B 1 
ATOM 3936  C CD  . LYS B 2 47  ? -23.659 -56.554 -103.862 1.00 76.27 47  B 1 
ATOM 3937  C CE  . LYS B 2 47  ? -23.365 -56.850 -102.393 1.00 67.53 47  B 1 
ATOM 3938  N NZ  . LYS B 2 47  ? -23.290 -58.309 -102.120 1.00 62.05 47  B 1 
ATOM 3939  N N   . THR B 2 48  ? -22.286 -52.230 -106.163 1.00 88.74 48  B 1 
ATOM 3940  C CA  . THR B 2 48  ? -21.091 -51.415 -105.923 1.00 87.93 48  B 1 
ATOM 3941  C C   . THR B 2 48  ? -21.435 -49.930 -105.832 1.00 88.55 48  B 1 
ATOM 3942  O O   . THR B 2 48  ? -20.932 -49.253 -104.938 1.00 87.61 48  B 1 
ATOM 3943  C CB  . THR B 2 48  ? -20.032 -51.655 -107.003 1.00 87.16 48  B 1 
ATOM 3944  O OG1 . THR B 2 48  ? -19.697 -53.016 -107.053 1.00 81.90 48  B 1 
ATOM 3945  C CG2 . THR B 2 48  ? -18.733 -50.898 -106.749 1.00 81.35 48  B 1 
ATOM 3946  N N   . LYS B 2 49  ? -22.320 -49.420 -106.694 1.00 88.58 49  B 1 
ATOM 3947  C CA  . LYS B 2 49  ? -22.794 -48.031 -106.569 1.00 88.27 49  B 1 
ATOM 3948  C C   . LYS B 2 49  ? -23.488 -47.784 -105.230 1.00 88.65 49  B 1 
ATOM 3949  O O   . LYS B 2 49  ? -23.236 -46.751 -104.616 1.00 87.75 49  B 1 
ATOM 3950  C CB  . LYS B 2 49  ? -23.758 -47.678 -107.708 1.00 86.82 49  B 1 
ATOM 3951  C CG  . LYS B 2 49  ? -23.020 -47.340 -109.014 1.00 82.40 49  B 1 
ATOM 3952  C CD  . LYS B 2 49  ? -24.030 -46.946 -110.088 1.00 79.63 49  B 1 
ATOM 3953  C CE  . LYS B 2 49  ? -23.321 -46.513 -111.367 1.00 71.49 49  B 1 
ATOM 3954  N NZ  . LYS B 2 49  ? -24.276 -46.098 -112.424 1.00 65.73 49  B 1 
ATOM 3955  N N   . GLY B 2 50  ? -24.311 -48.699 -104.763 1.00 90.73 50  B 1 
ATOM 3956  C CA  . GLY B 2 50  ? -24.953 -48.629 -103.457 1.00 90.93 50  B 1 
ATOM 3957  C C   . GLY B 2 50  ? -23.932 -48.594 -102.330 1.00 91.76 50  B 1 
ATOM 3958  O O   . GLY B 2 50  ? -23.921 -47.655 -101.530 1.00 89.79 50  B 1 
ATOM 3959  N N   . GLN B 2 51  ? -22.995 -49.524 -102.351 1.00 88.54 51  B 1 
ATOM 3960  C CA  . GLN B 2 51  ? -21.926 -49.594 -101.346 1.00 88.70 51  B 1 
ATOM 3961  C C   . GLN B 2 51  ? -21.053 -48.339 -101.329 1.00 89.75 51  B 1 
ATOM 3962  O O   . GLN B 2 51  ? -20.732 -47.833 -100.253 1.00 88.35 51  B 1 
ATOM 3963  C CB  . GLN B 2 51  ? -21.048 -50.824 -101.607 1.00 88.24 51  B 1 
ATOM 3964  C CG  . GLN B 2 51  ? -21.768 -52.135 -101.273 1.00 86.85 51  B 1 
ATOM 3965  C CD  . GLN B 2 51  ? -20.879 -53.349 -101.542 1.00 86.75 51  B 1 
ATOM 3966  O OE1 . GLN B 2 51  ? -20.350 -53.549 -102.625 1.00 79.28 51  B 1 
ATOM 3967  N NE2 . GLN B 2 51  ? -20.697 -54.198 -100.563 1.00 75.76 51  B 1 
ATOM 3968  N N   . ILE B 2 52  ? -20.678 -47.796 -102.487 1.00 88.50 52  B 1 
ATOM 3969  C CA  . ILE B 2 52  ? -19.894 -46.563 -102.570 1.00 88.25 52  B 1 
ATOM 3970  C C   . ILE B 2 52  ? -20.683 -45.367 -102.036 1.00 88.55 52  B 1 
ATOM 3971  O O   . ILE B 2 52  ? -20.116 -44.542 -101.320 1.00 87.73 52  B 1 
ATOM 3972  C CB  . ILE B 2 52  ? -19.376 -46.343 -104.012 1.00 87.19 52  B 1 
ATOM 3973  C CG1 . ILE B 2 52  ? -18.243 -47.355 -104.310 1.00 85.37 52  B 1 
ATOM 3974  C CG2 . ILE B 2 52  ? -18.872 -44.903 -104.222 1.00 84.07 52  B 1 
ATOM 3975  C CD1 . ILE B 2 52  ? -17.754 -47.351 -105.759 1.00 78.42 52  B 1 
ATOM 3976  N N   . ASN B 2 53  ? -21.965 -45.263 -102.324 1.00 91.28 53  B 1 
ATOM 3977  C CA  . ASN B 2 53  ? -22.809 -44.219 -101.754 1.00 90.95 53  B 1 
ATOM 3978  C C   . ASN B 2 53  ? -22.892 -44.330 -100.229 1.00 90.72 53  B 1 
ATOM 3979  O O   . ASN B 2 53  ? -22.705 -43.330 -99.548  1.00 89.75 53  B 1 
ATOM 3980  C CB  . ASN B 2 53  ? -24.207 -44.242 -102.389 1.00 90.39 53  B 1 
ATOM 3981  C CG  . ASN B 2 53  ? -24.345 -43.351 -103.614 1.00 83.07 53  B 1 
ATOM 3982  O OD1 . ASN B 2 53  ? -23.463 -42.634 -104.033 1.00 74.68 53  B 1 
ATOM 3983  N ND2 . ASN B 2 53  ? -25.525 -43.338 -104.191 1.00 72.36 53  B 1 
ATOM 3984  N N   . ASP B 2 54  ? -23.082 -45.537 -99.726  1.00 90.34 54  B 1 
ATOM 3985  C CA  . ASP B 2 54  ? -23.102 -45.773 -98.280  1.00 90.25 54  B 1 
ATOM 3986  C C   . ASP B 2 54  ? -21.767 -45.388 -97.635  1.00 90.27 54  B 1 
ATOM 3987  O O   . ASP B 2 54  ? -21.733 -44.756 -96.576  1.00 88.32 54  B 1 
ATOM 3988  C CB  . ASP B 2 54  ? -23.401 -47.247 -97.979  1.00 89.73 54  B 1 
ATOM 3989  C CG  . ASP B 2 54  ? -24.837 -47.700 -98.280  1.00 83.61 54  B 1 
ATOM 3990  O OD1 . ASP B 2 54  ? -25.710 -46.837 -98.475  1.00 76.70 54  B 1 
ATOM 3991  O OD2 . ASP B 2 54  ? -25.034 -48.934 -98.257  1.00 74.34 54  B 1 
ATOM 3992  N N   . ILE B 2 55  ? -20.648 -45.691 -98.252  1.00 89.54 55  B 1 
ATOM 3993  C CA  . ILE B 2 55  ? -19.314 -45.305 -97.799  1.00 88.74 55  B 1 
ATOM 3994  C C   . ILE B 2 55  ? -19.179 -43.778 -97.748  1.00 88.81 55  B 1 
ATOM 3995  O O   . ILE B 2 55  ? -18.756 -43.246 -96.725  1.00 88.08 55  B 1 
ATOM 3996  C CB  . ILE B 2 55  ? -18.221 -45.950 -98.680  1.00 88.46 55  B 1 
ATOM 3997  C CG1 . ILE B 2 55  ? -18.138 -47.470 -98.432  1.00 86.44 55  B 1 
ATOM 3998  C CG2 . ILE B 2 55  ? -16.841 -45.307 -98.419  1.00 87.03 55  B 1 
ATOM 3999  C CD1 . ILE B 2 55  ? -17.387 -48.233 -99.529  1.00 83.52 55  B 1 
ATOM 4000  N N   . PHE B 2 56  ? -19.552 -43.075 -98.834  1.00 88.91 56  B 1 
ATOM 4001  C CA  . PHE B 2 56  ? -19.487 -41.612 -98.840  1.00 88.35 56  B 1 
ATOM 4002  C C   . PHE B 2 56  ? -20.403 -40.978 -97.795  1.00 88.64 56  B 1 
ATOM 4003  O O   . PHE B 2 56  ? -20.023 -39.999 -97.159  1.00 87.70 56  B 1 
ATOM 4004  C CB  . PHE B 2 56  ? -19.815 -41.069 -100.239 1.00 87.89 56  B 1 
ATOM 4005  C CG  . PHE B 2 56  ? -18.647 -41.051 -101.176 1.00 87.45 56  B 1 
ATOM 4006  C CD1 . PHE B 2 56  ? -17.537 -40.234 -100.894 1.00 79.35 56  B 1 
ATOM 4007  C CD2 . PHE B 2 56  ? -18.652 -41.821 -102.350 1.00 78.16 56  B 1 
ATOM 4008  C CE1 . PHE B 2 56  ? -16.433 -40.203 -101.771 1.00 78.18 56  B 1 
ATOM 4009  C CE2 . PHE B 2 56  ? -17.557 -41.793 -103.222 1.00 76.16 56  B 1 
ATOM 4010  C CZ  . PHE B 2 56  ? -16.441 -40.990 -102.934 1.00 84.16 56  B 1 
ATOM 4011  N N   . GLN B 2 57  ? -21.568 -41.546 -97.602  1.00 91.18 57  B 1 
ATOM 4012  C CA  . GLN B 2 57  ? -22.502 -41.064 -96.604  1.00 91.05 57  B 1 
ATOM 4013  C C   . GLN B 2 57  ? -21.949 -41.266 -95.190  1.00 90.70 57  B 1 
ATOM 4014  O O   . GLN B 2 57  ? -21.953 -40.327 -94.389  1.00 88.74 57  B 1 
ATOM 4015  C CB  . GLN B 2 57  ? -23.855 -41.752 -96.813  1.00 90.66 57  B 1 
ATOM 4016  C CG  . GLN B 2 57  ? -25.010 -40.919 -96.230  1.00 82.48 57  B 1 
ATOM 4017  C CD  . GLN B 2 57  ? -26.377 -41.516 -96.555  1.00 77.75 57  B 1 
ATOM 4018  O OE1 . GLN B 2 57  ? -26.524 -42.630 -97.034  1.00 70.01 57  B 1 
ATOM 4019  N NE2 . GLN B 2 57  ? -27.448 -40.794 -96.294  1.00 66.74 57  B 1 
ATOM 4020  N N   . LYS B 2 58  ? -21.368 -42.431 -94.906  1.00 88.34 58  B 1 
ATOM 4021  C CA  . LYS B 2 58  ? -20.650 -42.682 -93.654  1.00 87.04 58  B 1 
ATOM 4022  C C   . LYS B 2 58  ? -19.469 -41.731 -93.475  1.00 87.20 58  B 1 
ATOM 4023  O O   . LYS B 2 58  ? -19.347 -41.152 -92.409  1.00 86.18 58  B 1 
ATOM 4024  C CB  . LYS B 2 58  ? -20.167 -44.132 -93.580  1.00 86.32 58  B 1 
ATOM 4025  C CG  . LYS B 2 58  ? -21.258 -45.102 -93.106  1.00 81.40 58  B 1 
ATOM 4026  C CD  . LYS B 2 58  ? -20.621 -46.429 -92.700  1.00 76.48 58  B 1 
ATOM 4027  C CE  . LYS B 2 58  ? -21.561 -47.283 -91.861  1.00 68.91 58  B 1 
ATOM 4028  N NZ  . LYS B 2 58  ? -20.821 -48.153 -90.912  1.00 63.03 58  B 1 
ATOM 4029  N N   . LEU B 2 59  ? -18.653 -41.521 -94.505  1.00 87.06 59  B 1 
ATOM 4030  C CA  . LEU B 2 59  ? -17.523 -40.591 -94.448  1.00 86.03 59  B 1 
ATOM 4031  C C   . LEU B 2 59  ? -17.965 -39.157 -94.144  1.00 86.00 59  B 1 
ATOM 4032  O O   . LEU B 2 59  ? -17.324 -38.492 -93.338  1.00 85.04 59  B 1 
ATOM 4033  C CB  . LEU B 2 59  ? -16.735 -40.635 -95.759  1.00 86.05 59  B 1 
ATOM 4034  C CG  . LEU B 2 59  ? -15.850 -41.878 -95.943  1.00 84.80 59  B 1 
ATOM 4035  C CD1 . LEU B 2 59  ? -15.279 -41.901 -97.359  1.00 78.31 59  B 1 
ATOM 4036  C CD2 . LEU B 2 59  ? -14.669 -41.890 -94.971  1.00 77.98 59  B 1 
ATOM 4037  N N   . ASN B 2 60  ? -19.051 -38.673 -94.701  1.00 88.33 60  B 1 
ATOM 4038  C CA  . ASN B 2 60  ? -19.576 -37.334 -94.404  1.00 88.29 60  B 1 
ATOM 4039  C C   . ASN B 2 60  ? -20.079 -37.216 -92.960  1.00 87.90 60  B 1 
ATOM 4040  O O   . ASN B 2 60  ? -19.817 -36.219 -92.297  1.00 86.94 60  B 1 
ATOM 4041  C CB  . ASN B 2 60  ? -20.703 -36.993 -95.386  1.00 88.38 60  B 1 
ATOM 4042  C CG  . ASN B 2 60  ? -20.215 -36.622 -96.778  1.00 83.37 60  B 1 
ATOM 4043  O OD1 . ASN B 2 60  ? -19.072 -36.286 -97.021  1.00 75.81 60  B 1 
ATOM 4044  N ND2 . ASN B 2 60  ? -21.114 -36.613 -97.739  1.00 73.78 60  B 1 
ATOM 4045  N N   . ILE B 2 61  ? -20.774 -38.242 -92.457  1.00 88.69 61  B 1 
ATOM 4046  C CA  . ILE B 2 61  ? -21.200 -38.285 -91.053  1.00 88.27 61  B 1 
ATOM 4047  C C   . ILE B 2 61  ? -19.966 -38.294 -90.142  1.00 87.92 61  B 1 
ATOM 4048  O O   . ILE B 2 61  ? -19.938 -37.595 -89.133  1.00 86.44 61  B 1 
ATOM 4049  C CB  . ILE B 2 61  ? -22.112 -39.497 -90.785  1.00 87.66 61  B 1 
ATOM 4050  C CG1 . ILE B 2 61  ? -23.462 -39.325 -91.522  1.00 83.50 61  B 1 
ATOM 4051  C CG2 . ILE B 2 61  ? -22.361 -39.695 -89.282  1.00 82.42 61  B 1 
ATOM 4052  C CD1 . ILE B 2 61  ? -24.284 -40.616 -91.604  1.00 75.84 61  B 1 
ATOM 4053  N N   . PHE B 2 62  ? -18.956 -39.055 -90.549  1.00 86.66 62  B 1 
ATOM 4054  C CA  . PHE B 2 62  ? -17.713 -39.155 -89.806  1.00 84.99 62  B 1 
ATOM 4055  C C   . PHE B 2 62  ? -16.951 -37.832 -89.785  1.00 85.48 62  B 1 
ATOM 4056  O O   . PHE B 2 62  ? -16.533 -37.398 -88.719  1.00 84.64 62  B 1 
ATOM 4057  C CB  . PHE B 2 62  ? -16.869 -40.284 -90.386  1.00 83.05 62  B 1 
ATOM 4058  C CG  . PHE B 2 62  ? -16.200 -41.089 -89.326  1.00 78.35 62  B 1 
ATOM 4059  C CD1 . PHE B 2 62  ? -15.059 -40.598 -88.679  1.00 70.69 62  B 1 
ATOM 4060  C CD2 . PHE B 2 62  ? -16.745 -42.326 -88.951  1.00 69.24 62  B 1 
ATOM 4061  C CE1 . PHE B 2 62  ? -14.465 -41.352 -87.652  1.00 67.35 62  B 1 
ATOM 4062  C CE2 . PHE B 2 62  ? -16.154 -43.083 -87.939  1.00 66.40 62  B 1 
ATOM 4063  C CZ  . PHE B 2 62  ? -15.014 -42.590 -87.287  1.00 70.12 62  B 1 
ATOM 4064  N N   . ASP B 2 63  ? -16.813 -37.128 -90.871  1.00 85.55 63  B 1 
ATOM 4065  C CA  . ASP B 2 63  ? -16.194 -35.801 -90.961  1.00 85.25 63  B 1 
ATOM 4066  C C   . ASP B 2 63  ? -16.886 -34.801 -90.030  1.00 85.52 63  B 1 
ATOM 4067  O O   . ASP B 2 63  ? -16.221 -34.089 -89.275  1.00 84.84 63  B 1 
ATOM 4068  C CB  . ASP B 2 63  ? -16.245 -35.280 -92.416  1.00 84.64 63  B 1 
ATOM 4069  C CG  . ASP B 2 63  ? -15.079 -35.692 -93.329  1.00 79.55 63  B 1 
ATOM 4070  O OD1 . ASP B 2 63  ? -13.992 -36.016 -92.813  1.00 73.01 63  B 1 
ATOM 4071  O OD2 . ASP B 2 63  ? -15.235 -35.586 -94.568  1.00 70.63 63  B 1 
ATOM 4072  N N   . GLN B 2 64  ? -18.220 -34.776 -90.046  1.00 87.49 64  B 1 
ATOM 4073  C CA  . GLN B 2 64  ? -18.978 -33.881 -89.179  1.00 88.45 64  B 1 
ATOM 4074  C C   . GLN B 2 64  ? -18.806 -34.235 -87.703  1.00 88.83 64  B 1 
ATOM 4075  O O   . GLN B 2 64  ? -18.512 -33.369 -86.879  1.00 87.14 64  B 1 
ATOM 4076  C CB  . GLN B 2 64  ? -20.465 -33.898 -89.599  1.00 88.13 64  B 1 
ATOM 4077  C CG  . GLN B 2 64  ? -21.266 -32.796 -88.866  1.00 79.46 64  B 1 
ATOM 4078  C CD  . GLN B 2 64  ? -20.754 -31.392 -89.210  1.00 75.65 64  B 1 
ATOM 4079  O OE1 . GLN B 2 64  ? -20.533 -31.056 -90.360  1.00 69.07 64  B 1 
ATOM 4080  N NE2 . GLN B 2 64  ? -20.537 -30.549 -88.225  1.00 64.81 64  B 1 
ATOM 4081  N N   . SER B 2 65  ? -18.908 -35.509 -87.358  1.00 85.86 65  B 1 
ATOM 4082  C CA  . SER B 2 65  ? -18.743 -35.977 -85.975  1.00 85.59 65  B 1 
ATOM 4083  C C   . SER B 2 65  ? -17.323 -35.722 -85.459  1.00 86.20 65  B 1 
ATOM 4084  O O   . SER B 2 65  ? -17.139 -35.363 -84.300  1.00 84.43 65  B 1 
ATOM 4085  C CB  . SER B 2 65  ? -19.055 -37.471 -85.878  1.00 84.33 65  B 1 
ATOM 4086  O OG  . SER B 2 65  ? -20.343 -37.767 -86.376  1.00 77.28 65  B 1 
ATOM 4087  N N   . PHE B 2 66  ? -16.314 -35.873 -86.292  1.00 85.02 66  B 1 
ATOM 4088  C CA  . PHE B 2 66  ? -14.926 -35.583 -85.959  1.00 84.78 66  B 1 
ATOM 4089  C C   . PHE B 2 66  ? -14.695 -34.085 -85.751  1.00 85.34 66  B 1 
ATOM 4090  O O   . PHE B 2 66  ? -14.021 -33.700 -84.801  1.00 84.23 66  B 1 
ATOM 4091  C CB  . PHE B 2 66  ? -14.022 -36.118 -87.072  1.00 83.09 66  B 1 
ATOM 4092  C CG  . PHE B 2 66  ? -12.562 -35.977 -86.750  1.00 83.03 66  B 1 
ATOM 4093  C CD1 . PHE B 2 66  ? -11.863 -34.804 -87.074  1.00 74.87 66  B 1 
ATOM 4094  C CD2 . PHE B 2 66  ? -11.901 -37.012 -86.069  1.00 73.90 66  B 1 
ATOM 4095  C CE1 . PHE B 2 66  ? -10.510 -34.673 -86.729  1.00 72.90 66  B 1 
ATOM 4096  C CE2 . PHE B 2 66  ? -10.556 -36.884 -85.718  1.00 71.21 66  B 1 
ATOM 4097  C CZ  . PHE B 2 66  ? -9.860  -35.718 -86.044  1.00 77.32 66  B 1 
ATOM 4098  N N   . TYR B 2 67  ? -15.282 -33.249 -86.607  1.00 88.13 67  B 1 
ATOM 4099  C CA  . TYR B 2 67  ? -15.203 -31.804 -86.458  1.00 88.55 67  B 1 
ATOM 4100  C C   . TYR B 2 67  ? -15.815 -31.352 -85.126  1.00 88.75 67  B 1 
ATOM 4101  O O   . TYR B 2 67  ? -15.162 -30.629 -84.374  1.00 87.84 67  B 1 
ATOM 4102  C CB  . TYR B 2 67  ? -15.881 -31.136 -87.655  1.00 88.36 67  B 1 
ATOM 4103  C CG  . TYR B 2 67  ? -15.784 -29.632 -87.616  1.00 87.19 67  B 1 
ATOM 4104  C CD1 . TYR B 2 67  ? -16.859 -28.865 -87.130  1.00 79.75 67  B 1 
ATOM 4105  C CD2 . TYR B 2 67  ? -14.598 -28.993 -88.025  1.00 79.15 67  B 1 
ATOM 4106  C CE1 . TYR B 2 67  ? -16.748 -27.464 -87.061  1.00 78.31 67  B 1 
ATOM 4107  C CE2 . TYR B 2 67  ? -14.485 -27.595 -87.963  1.00 77.24 67  B 1 
ATOM 4108  C CZ  . TYR B 2 67  ? -15.561 -26.832 -87.478  1.00 80.81 67  B 1 
ATOM 4109  O OH  . TYR B 2 67  ? -15.453 -25.471 -87.394  1.00 81.12 67  B 1 
ATOM 4110  N N   . ASP B 2 68  ? -16.998 -31.858 -84.810  1.00 87.39 68  B 1 
ATOM 4111  C CA  . ASP B 2 68  ? -17.665 -31.549 -83.546  1.00 87.73 68  B 1 
ATOM 4112  C C   . ASP B 2 68  ? -16.845 -32.029 -82.343  1.00 87.64 68  B 1 
ATOM 4113  O O   . ASP B 2 68  ? -16.689 -31.303 -81.354  1.00 85.70 68  B 1 
ATOM 4114  C CB  . ASP B 2 68  ? -19.058 -32.197 -83.519  1.00 87.29 68  B 1 
ATOM 4115  C CG  . ASP B 2 68  ? -20.065 -31.628 -84.528  1.00 82.27 68  B 1 
ATOM 4116  O OD1 . ASP B 2 68  ? -19.830 -30.531 -85.080  1.00 75.93 68  B 1 
ATOM 4117  O OD2 . ASP B 2 68  ? -21.108 -32.296 -84.717  1.00 73.56 68  B 1 
ATOM 4118  N N   . LEU B 2 69  ? -16.251 -33.210 -82.418  1.00 85.99 69  B 1 
ATOM 4119  C CA  . LEU B 2 69  ? -15.400 -33.748 -81.360  1.00 86.15 69  B 1 
ATOM 4120  C C   . LEU B 2 69  ? -14.104 -32.939 -81.215  1.00 86.54 69  B 1 
ATOM 4121  O O   . LEU B 2 69  ? -13.674 -32.662 -80.096  1.00 85.97 69  B 1 
ATOM 4122  C CB  . LEU B 2 69  ? -15.120 -35.228 -81.648  1.00 85.67 69  B 1 
ATOM 4123  C CG  . LEU B 2 69  ? -14.410 -35.963 -80.497  1.00 83.31 69  B 1 
ATOM 4124  C CD1 . LEU B 2 69  ? -15.284 -36.027 -79.242  1.00 74.88 69  B 1 
ATOM 4125  C CD2 . LEU B 2 69  ? -14.089 -37.392 -80.916  1.00 75.01 69  B 1 
ATOM 4126  N N   . SER B 2 70  ? -13.495 -32.520 -82.319  1.00 86.87 70  B 1 
ATOM 4127  C CA  . SER B 2 70  ? -12.303 -31.669 -82.318  1.00 86.56 70  B 1 
ATOM 4128  C C   . SER B 2 70  ? -12.588 -30.302 -81.698  1.00 86.99 70  B 1 
ATOM 4129  O O   . SER B 2 70  ? -11.810 -29.833 -80.862  1.00 86.24 70  B 1 
ATOM 4130  C CB  . SER B 2 70  ? -11.776 -31.522 -83.745  1.00 85.51 70  B 1 
ATOM 4131  O OG  . SER B 2 70  ? -10.568 -30.776 -83.746  1.00 76.38 70  B 1 
ATOM 4132  N N   . LEU B 2 71  ? -13.715 -29.676 -82.027  1.00 88.19 71  B 1 
ATOM 4133  C CA  . LEU B 2 71  ? -14.193 -28.448 -81.389  1.00 88.44 71  B 1 
ATOM 4134  C C   . LEU B 2 71  ? -14.342 -28.632 -79.886  1.00 88.51 71  B 1 
ATOM 4135  O O   . LEU B 2 71  ? -13.767 -27.872 -79.110  1.00 87.11 71  B 1 
ATOM 4136  C CB  . LEU B 2 71  ? -15.534 -28.031 -82.024  1.00 88.24 71  B 1 
ATOM 4137  C CG  . LEU B 2 71  ? -15.366 -26.966 -83.121  1.00 82.18 71  B 1 
ATOM 4138  C CD1 . LEU B 2 71  ? -16.606 -26.935 -84.006  1.00 74.44 71  B 1 
ATOM 4139  C CD2 . LEU B 2 71  ? -15.186 -25.580 -82.514  1.00 74.00 71  B 1 
ATOM 4140  N N   . ARG B 2 72  ? -15.020 -29.695 -79.490  1.00 87.78 72  B 1 
ATOM 4141  C CA  . ARG B 2 72  ? -15.239 -30.007 -78.080  1.00 87.32 72  B 1 
ATOM 4142  C C   . ARG B 2 72  ? -13.933 -30.246 -77.329  1.00 88.49 72  B 1 
ATOM 4143  O O   . ARG B 2 72  ? -13.778 -29.775 -76.209  1.00 86.62 72  B 1 
ATOM 4144  C CB  . ARG B 2 72  ? -16.191 -31.201 -77.999  1.00 86.09 72  B 1 
ATOM 4145  C CG  . ARG B 2 72  ? -16.878 -31.290 -76.641  1.00 77.89 72  B 1 
ATOM 4146  C CD  . ARG B 2 72  ? -17.913 -32.430 -76.682  1.00 74.77 72  B 1 
ATOM 4147  N NE  . ARG B 2 72  ? -18.795 -32.392 -75.502  1.00 67.42 72  B 1 
ATOM 4148  C CZ  . ARG B 2 72  ? -19.839 -33.170 -75.297  1.00 60.92 72  B 1 
ATOM 4149  N NH1 . ARG B 2 72  ? -20.183 -34.104 -76.148  1.00 56.14 72  B 1 
ATOM 4150  N NH2 . ARG B 2 72  ? -20.563 -33.029 -74.226  1.00 56.32 72  B 1 
ATOM 4151  N N   . THR B 2 73  ? -12.969 -30.905 -77.932  1.00 87.14 73  B 1 
ATOM 4152  C CA  . THR B 2 73  ? -11.633 -31.126 -77.356  1.00 86.43 73  B 1 
ATOM 4153  C C   . THR B 2 73  ? -10.859 -29.819 -77.215  1.00 86.68 73  B 1 
ATOM 4154  O O   . THR B 2 73  ? -10.164 -29.619 -76.218  1.00 85.43 73  B 1 
ATOM 4155  C CB  . THR B 2 73  ? -10.833 -32.121 -78.200  1.00 86.03 73  B 1 
ATOM 4156  O OG1 . THR B 2 73  ? -11.540 -33.321 -78.363  1.00 80.34 73  B 1 
ATOM 4157  C CG2 . THR B 2 73  ? -9.498  -32.497 -77.565  1.00 79.21 73  B 1 
ATOM 4158  N N   . ASN B 2 74  ? -10.975 -28.878 -78.134  1.00 89.10 74  B 1 
ATOM 4159  C CA  . ASN B 2 74  ? -10.351 -27.565 -78.030  1.00 88.57 74  B 1 
ATOM 4160  C C   . ASN B 2 74  ? -10.999 -26.710 -76.930  1.00 88.71 74  B 1 
ATOM 4161  O O   . ASN B 2 74  ? -10.266 -26.056 -76.192  1.00 87.30 74  B 1 
ATOM 4162  C CB  . ASN B 2 74  ? -10.407 -26.846 -79.384  1.00 88.05 74  B 1 
ATOM 4163  C CG  . ASN B 2 74  ? -9.411  -27.392 -80.390  1.00 83.86 74  B 1 
ATOM 4164  O OD1 . ASN B 2 74  ? -8.291  -27.770 -80.082  1.00 75.95 74  B 1 
ATOM 4165  N ND2 . ASN B 2 74  ? -9.777  -27.390 -81.651  1.00 74.32 74  B 1 
ATOM 4166  N N   . GLU B 2 75  ? -12.316 -26.749 -76.790  1.00 87.81 75  B 1 
ATOM 4167  C CA  . GLU B 2 75  ? -13.013 -26.099 -75.673  1.00 87.82 75  B 1 
ATOM 4168  C C   . GLU B 2 75  ? -12.511 -26.635 -74.326  1.00 87.97 75  B 1 
ATOM 4169  O O   . GLU B 2 75  ? -12.095 -25.849 -73.483  1.00 85.77 75  B 1 
ATOM 4170  C CB  . GLU B 2 75  ? -14.529 -26.297 -75.776  1.00 87.10 75  B 1 
ATOM 4171  C CG  . GLU B 2 75  ? -15.192 -25.434 -76.853  1.00 80.03 75  B 1 
ATOM 4172  C CD  . GLU B 2 75  ? -16.715 -25.662 -76.961  1.00 76.45 75  B 1 
ATOM 4173  O OE1 . GLU B 2 75  ? -17.368 -24.836 -77.635  1.00 68.54 75  B 1 
ATOM 4174  O OE2 . GLU B 2 75  ? -17.227 -26.659 -76.391  1.00 69.97 75  B 1 
ATOM 4175  N N   . ILE B 2 76  ? -12.454 -27.944 -74.151  1.00 86.21 76  B 1 
ATOM 4176  C CA  . ILE B 2 76  ? -11.927 -28.580 -72.936  1.00 85.44 76  B 1 
ATOM 4177  C C   . ILE B 2 76  ? -10.499 -28.108 -72.665  1.00 85.93 76  B 1 
ATOM 4178  O O   . ILE B 2 76  ? -10.174 -27.740 -71.532  1.00 85.12 76  B 1 
ATOM 4179  C CB  . ILE B 2 76  ? -12.011 -30.114 -73.049  1.00 84.94 76  B 1 
ATOM 4180  C CG1 . ILE B 2 76  ? -13.484 -30.585 -73.025  1.00 82.88 76  B 1 
ATOM 4181  C CG2 . ILE B 2 76  ? -11.239 -30.806 -71.915  1.00 81.61 76  B 1 
ATOM 4182  C CD1 . ILE B 2 76  ? -13.681 -32.026 -73.509  1.00 77.24 76  B 1 
ATOM 4183  N N   . LYS B 2 77  ? -9.635  -28.057 -73.677  1.00 86.87 77  B 1 
ATOM 4184  C CA  . LYS B 2 77  ? -8.242  -27.635 -73.514  1.00 86.45 77  B 1 
ATOM 4185  C C   . LYS B 2 77  ? -8.108  -26.169 -73.078  1.00 86.80 77  B 1 
ATOM 4186  O O   . LYS B 2 77  ? -7.216  -25.851 -72.291  1.00 86.00 77  B 1 
ATOM 4187  C CB  . LYS B 2 77  ? -7.474  -27.921 -74.809  1.00 85.30 77  B 1 
ATOM 4188  C CG  . LYS B 2 77  ? -5.972  -27.672 -74.628  1.00 79.09 77  B 1 
ATOM 4189  C CD  . LYS B 2 77  ? -5.160  -28.307 -75.764  1.00 73.35 77  B 1 
ATOM 4190  C CE  . LYS B 2 77  ? -3.657  -28.195 -75.423  1.00 65.24 77  B 1 
ATOM 4191  N NZ  . LYS B 2 77  ? -2.870  -29.356 -75.886  1.00 58.70 77  B 1 
ATOM 4192  N N   . GLU B 2 78  ? -8.945  -25.264 -73.577  1.00 89.41 78  B 1 
ATOM 4193  C CA  . GLU B 2 78  ? -8.950  -23.862 -73.135  1.00 89.69 78  B 1 
ATOM 4194  C C   . GLU B 2 78  ? -9.512  -23.727 -71.713  1.00 89.80 78  B 1 
ATOM 4195  O O   . GLU B 2 78  ? -8.912  -23.029 -70.888  1.00 88.28 78  B 1 
ATOM 4196  C CB  . GLU B 2 78  ? -9.695  -22.964 -74.134  1.00 89.14 78  B 1 
ATOM 4197  C CG  . GLU B 2 78  ? -8.865  -22.635 -75.401  1.00 80.85 78  B 1 
ATOM 4198  C CD  . GLU B 2 78  ? -7.564  -21.838 -75.124  1.00 76.59 78  B 1 
ATOM 4199  O OE1 . GLU B 2 78  ? -6.587  -21.995 -75.892  1.00 66.71 78  B 1 
ATOM 4200  O OE2 . GLU B 2 78  ? -7.500  -21.069 -74.146  1.00 67.88 78  B 1 
ATOM 4201  N N   . GLU B 2 79  ? -10.581 -24.441 -71.372  1.00 85.92 79  B 1 
ATOM 4202  C CA  . GLU B 2 79  ? -11.126 -24.473 -70.017  1.00 85.35 79  B 1 
ATOM 4203  C C   . GLU B 2 79  ? -10.096 -25.020 -69.010  1.00 86.21 79  B 1 
ATOM 4204  O O   . GLU B 2 79  ? -9.911  -24.439 -67.940  1.00 84.49 79  B 1 
ATOM 4205  C CB  . GLU B 2 79  ? -12.423 -25.292 -69.971  1.00 84.10 79  B 1 
ATOM 4206  C CG  . GLU B 2 79  ? -13.633 -24.610 -70.636  1.00 78.36 79  B 1 
ATOM 4207  C CD  . GLU B 2 79  ? -14.981 -25.328 -70.406  1.00 71.88 79  B 1 
ATOM 4208  O OE1 . GLU B 2 79  ? -16.001 -24.898 -70.999  1.00 63.26 79  B 1 
ATOM 4209  O OE2 . GLU B 2 79  ? -15.049 -26.253 -69.568  1.00 63.46 79  B 1 
ATOM 4210  N N   . GLU B 2 80  ? -9.370  -26.074 -69.336  1.00 87.00 80  B 1 
ATOM 4211  C CA  . GLU B 2 80  ? -8.313  -26.641 -68.502  1.00 86.75 80  B 1 
ATOM 4212  C C   . GLU B 2 80  ? -7.144  -25.653 -68.293  1.00 87.13 80  B 1 
ATOM 4213  O O   . GLU B 2 80  ? -6.620  -25.519 -67.193  1.00 86.49 80  B 1 
ATOM 4214  C CB  . GLU B 2 80  ? -7.796  -27.924 -69.153  1.00 84.86 80  B 1 
ATOM 4215  C CG  . GLU B 2 80  ? -6.907  -28.734 -68.198  1.00 77.32 80  B 1 
ATOM 4216  C CD  . GLU B 2 80  ? -6.128  -29.839 -68.905  1.00 73.37 80  B 1 
ATOM 4217  O OE1 . GLU B 2 80  ? -5.944  -30.901 -68.289  1.00 65.53 80  B 1 
ATOM 4218  O OE2 . GLU B 2 80  ? -5.673  -29.595 -70.035  1.00 66.72 80  B 1 
ATOM 4219  N N   . LYS B 2 81  ? -6.763  -24.914 -69.324  1.00 88.98 81  B 1 
ATOM 4220  C CA  . LYS B 2 81  ? -5.730  -23.882 -69.235  1.00 89.22 81  B 1 
ATOM 4221  C C   . LYS B 2 81  ? -6.137  -22.751 -68.297  1.00 89.68 81  B 1 
ATOM 4222  O O   . LYS B 2 81  ? -5.308  -22.250 -67.534  1.00 88.27 81  B 1 
ATOM 4223  C CB  . LYS B 2 81  ? -5.452  -23.374 -70.646  1.00 88.14 81  B 1 
ATOM 4224  C CG  . LYS B 2 81  ? -4.286  -22.382 -70.741  1.00 79.73 81  B 1 
ATOM 4225  C CD  . LYS B 2 81  ? -4.217  -21.936 -72.192  1.00 77.13 81  B 1 
ATOM 4226  C CE  . LYS B 2 81  ? -3.139  -20.900 -72.463  1.00 67.01 81  B 1 
ATOM 4227  N NZ  . LYS B 2 81  ? -3.293  -20.431 -73.855  1.00 60.81 81  B 1 
ATOM 4228  N N   . GLU B 2 82  ? -7.403  -22.352 -68.327  1.00 89.10 82  B 1 
ATOM 4229  C CA  . GLU B 2 82  ? -7.955  -21.360 -67.410  1.00 89.10 82  B 1 
ATOM 4230  C C   . GLU B 2 82  ? -8.011  -21.920 -65.967  1.00 89.54 82  B 1 
ATOM 4231  O O   . GLU B 2 82  ? -7.601  -21.243 -65.021  1.00 87.88 82  B 1 
ATOM 4232  C CB  . GLU B 2 82  ? -9.338  -20.927 -67.912  1.00 88.32 82  B 1 
ATOM 4233  C CG  . GLU B 2 82  ? -9.798  -19.630 -67.225  1.00 77.40 82  B 1 
ATOM 4234  C CD  . GLU B 2 82  ? -11.176 -19.157 -67.693  1.00 71.02 82  B 1 
ATOM 4235  O OE1 . GLU B 2 82  ? -11.398 -17.917 -67.646  1.00 61.45 82  B 1 
ATOM 4236  O OE2 . GLU B 2 82  ? -12.001 -20.013 -68.048  1.00 62.54 82  B 1 
ATOM 4237  N N   . LEU B 2 83  ? -8.383  -23.179 -65.812  1.00 87.66 83  B 1 
ATOM 4238  C CA  . LEU B 2 83  ? -8.388  -23.885 -64.536  1.00 87.08 83  B 1 
ATOM 4239  C C   . LEU B 2 83  ? -6.978  -23.980 -63.940  1.00 87.14 83  B 1 
ATOM 4240  O O   . LEU B 2 83  ? -6.790  -23.701 -62.757  1.00 86.90 83  B 1 
ATOM 4241  C CB  . LEU B 2 83  ? -8.990  -25.281 -64.743  1.00 86.28 83  B 1 
ATOM 4242  C CG  . LEU B 2 83  ? -9.839  -25.718 -63.537  1.00 80.98 83  B 1 
ATOM 4243  C CD1 . LEU B 2 83  ? -11.239 -25.132 -63.625  1.00 72.53 83  B 1 
ATOM 4244  C CD2 . LEU B 2 83  ? -9.957  -27.231 -63.498  1.00 72.32 83  B 1 
ATOM 4245  N N   . ARG B 2 84  ? -5.962  -24.282 -64.738  1.00 88.07 84  B 1 
ATOM 4246  C CA  . ARG B 2 84  ? -4.550  -24.322 -64.325  1.00 87.64 84  B 1 
ATOM 4247  C C   . ARG B 2 84  ? -4.068  -22.961 -63.819  1.00 88.11 84  B 1 
ATOM 4248  O O   . ARG B 2 84  ? -3.410  -22.895 -62.785  1.00 87.66 84  B 1 
ATOM 4249  C CB  . ARG B 2 84  ? -3.698  -24.874 -65.479  1.00 86.96 84  B 1 
ATOM 4250  C CG  . ARG B 2 84  ? -2.262  -25.208 -65.042  1.00 78.31 84  B 1 
ATOM 4251  C CD  . ARG B 2 84  ? -1.398  -25.701 -66.214  1.00 75.91 84  B 1 
ATOM 4252  N NE  . ARG B 2 84  ? -1.628  -27.122 -66.559  1.00 68.05 84  B 1 
ATOM 4253  C CZ  . ARG B 2 84  ? -0.767  -28.137 -66.400  1.00 61.42 84  B 1 
ATOM 4254  N NH1 . ARG B 2 84  ? 0.410   -27.984 -65.866  1.00 55.53 84  B 1 
ATOM 4255  N NH2 . ARG B 2 84  ? -1.069  -29.320 -66.788  1.00 56.56 84  B 1 
ATOM 4256  N N   . ARG B 2 85  ? -4.430  -21.853 -64.507  1.00 90.23 85  B 1 
ATOM 4257  C CA  . ARG B 2 85  ? -4.130  -20.488 -64.038  1.00 90.83 85  B 1 
ATOM 4258  C C   . ARG B 2 85  ? -4.808  -20.186 -62.709  1.00 91.23 85  B 1 
ATOM 4259  O O   . ARG B 2 85  ? -4.163  -19.653 -61.806  1.00 89.49 85  B 1 
ATOM 4260  C CB  . ARG B 2 85  ? -4.562  -19.448 -65.084  1.00 90.46 85  B 1 
ATOM 4261  C CG  . ARG B 2 85  ? -3.564  -19.337 -66.239  1.00 82.37 85  B 1 
ATOM 4262  C CD  . ARG B 2 85  ? -4.064  -18.260 -67.208  1.00 80.53 85  B 1 
ATOM 4263  N NE  . ARG B 2 85  ? -3.066  -17.970 -68.251  1.00 70.62 85  B 1 
ATOM 4264  C CZ  . ARG B 2 85  ? -3.207  -17.087 -69.231  1.00 63.96 85  B 1 
ATOM 4265  N NH1 . ARG B 2 85  ? -4.313  -16.406 -69.371  1.00 57.17 85  B 1 
ATOM 4266  N NH2 . ARG B 2 85  ? -2.243  -16.881 -70.071  1.00 56.82 85  B 1 
ATOM 4267  N N   . THR B 2 86  ? -6.072  -20.551 -62.557  1.00 87.00 86  B 1 
ATOM 4268  C CA  . THR B 2 86  ? -6.842  -20.362 -61.321  1.00 86.14 86  B 1 
ATOM 4269  C C   . THR B 2 86  ? -6.231  -21.152 -60.164  1.00 86.67 86  B 1 
ATOM 4270  O O   . THR B 2 86  ? -6.021  -20.601 -59.086  1.00 85.58 86  B 1 
ATOM 4271  C CB  . THR B 2 86  ? -8.307  -20.754 -61.538  1.00 85.64 86  B 1 
ATOM 4272  O OG1 . THR B 2 86  ? -8.841  -20.036 -62.625  1.00 79.57 86  B 1 
ATOM 4273  C CG2 . THR B 2 86  ? -9.173  -20.423 -60.326  1.00 76.73 86  B 1 
ATOM 4274  N N   . THR B 2 87  ? -5.856  -22.401 -60.398  1.00 87.89 87  B 1 
ATOM 4275  C CA  . THR B 2 87  ? -5.195  -23.260 -59.405  1.00 86.64 87  B 1 
ATOM 4276  C C   . THR B 2 87  ? -3.829  -22.711 -58.986  1.00 86.70 87  B 1 
ATOM 4277  O O   . THR B 2 87  ? -3.520  -22.680 -57.801  1.00 85.21 87  B 1 
ATOM 4278  C CB  . THR B 2 87  ? -5.047  -24.688 -59.939  1.00 85.81 87  B 1 
ATOM 4279  O OG1 . THR B 2 87  ? -6.297  -25.180 -60.330  1.00 77.92 87  B 1 
ATOM 4280  C CG2 . THR B 2 87  ? -4.515  -25.654 -58.886  1.00 76.12 87  B 1 
ATOM 4281  N N   . SER B 2 88  ? -3.024  -22.198 -59.923  1.00 87.92 88  B 1 
ATOM 4282  C CA  . SER B 2 88  ? -1.748  -21.542 -59.612  1.00 88.14 88  B 1 
ATOM 4283  C C   . SER B 2 88  ? -1.951  -20.297 -58.750  1.00 88.75 88  B 1 
ATOM 4284  O O   . SER B 2 88  ? -1.240  -20.105 -57.763  1.00 87.09 88  B 1 
ATOM 4285  C CB  . SER B 2 88  ? -1.028  -21.186 -60.917  1.00 87.71 88  B 1 
ATOM 4286  O OG  . SER B 2 88  ? 0.240   -20.633 -60.649  1.00 76.78 88  B 1 
ATOM 4287  N N   . THR B 2 89  ? -2.958  -19.476 -59.035  1.00 88.57 89  B 1 
ATOM 4288  C CA  . THR B 2 89  ? -3.304  -18.299 -58.226  1.00 88.25 89  B 1 
ATOM 4289  C C   . THR B 2 89  ? -3.748  -18.707 -56.820  1.00 88.45 89  B 1 
ATOM 4290  O O   . THR B 2 89  ? -3.352  -18.080 -55.836  1.00 86.46 89  B 1 
ATOM 4291  C CB  . THR B 2 89  ? -4.399  -17.466 -58.907  1.00 87.34 89  B 1 
ATOM 4292  O OG1 . THR B 2 89  ? -4.023  -17.146 -60.222  1.00 79.90 89  B 1 
ATOM 4293  C CG2 . THR B 2 89  ? -4.654  -16.144 -58.192  1.00 76.93 89  B 1 
ATOM 4294  N N   . LEU B 2 90  ? -4.528  -19.782 -56.715  1.00 87.90 90  B 1 
ATOM 4295  C CA  . LEU B 2 90  ? -4.923  -20.346 -55.424  1.00 86.77 90  B 1 
ATOM 4296  C C   . LEU B 2 90  ? -3.730  -20.853 -54.614  1.00 86.43 90  B 1 
ATOM 4297  O O   . LEU B 2 90  ? -3.692  -20.622 -53.411  1.00 85.54 90  B 1 
ATOM 4298  C CB  . LEU B 2 90  ? -5.931  -21.483 -55.632  1.00 86.60 90  B 1 
ATOM 4299  C CG  . LEU B 2 90  ? -7.372  -20.999 -55.827  1.00 82.62 90  B 1 
ATOM 4300  C CD1 . LEU B 2 90  ? -8.234  -22.169 -56.295  1.00 75.01 90  B 1 
ATOM 4301  C CD2 . LEU B 2 90  ? -7.957  -20.463 -54.525  1.00 74.66 90  B 1 
ATOM 4302  N N   . GLN B 2 91  ? -2.741  -21.493 -55.237  1.00 86.15 91  B 1 
ATOM 4303  C CA  . GLN B 2 91  ? -1.511  -21.920 -54.562  1.00 85.45 91  B 1 
ATOM 4304  C C   . GLN B 2 91  ? -0.779  -20.733 -53.944  1.00 86.07 91  B 1 
ATOM 4305  O O   . GLN B 2 91  ? -0.425  -20.782 -52.765  1.00 85.14 91  B 1 
ATOM 4306  C CB  . GLN B 2 91  ? -0.580  -22.661 -55.523  1.00 84.73 91  B 1 
ATOM 4307  C CG  . GLN B 2 91  ? -1.018  -24.110 -55.783  1.00 78.40 91  B 1 
ATOM 4308  C CD  . GLN B 2 91  ? -0.082  -24.839 -56.746  1.00 74.62 91  B 1 
ATOM 4309  O OE1 . GLN B 2 91  ? 0.563   -24.259 -57.594  1.00 68.62 91  B 1 
ATOM 4310  N NE2 . GLN B 2 91  ? 0.026   -26.139 -56.643  1.00 64.56 91  B 1 
ATOM 4311  N N   . VAL B 2 92  ? -0.586  -19.644 -54.695  1.00 88.81 92  B 1 
ATOM 4312  C CA  . VAL B 2 92  ? 0.069   -18.427 -54.205  1.00 89.18 92  B 1 
ATOM 4313  C C   . VAL B 2 92  ? -0.718  -17.818 -53.043  1.00 89.17 92  B 1 
ATOM 4314  O O   . VAL B 2 92  ? -0.147  -17.583 -51.975  1.00 88.04 92  B 1 
ATOM 4315  C CB  . VAL B 2 92  ? 0.272   -17.406 -55.337  1.00 88.95 92  B 1 
ATOM 4316  C CG1 . VAL B 2 92  ? 0.874   -16.092 -54.834  1.00 82.84 92  B 1 
ATOM 4317  C CG2 . VAL B 2 92  ? 1.205   -17.960 -56.410  1.00 82.10 92  B 1 
ATOM 4318  N N   . LYS B 2 93  ? -2.017  -17.629 -53.182  1.00 85.46 93  B 1 
ATOM 4319  C CA  . LYS B 2 93  ? -2.866  -17.098 -52.107  1.00 84.41 93  B 1 
ATOM 4320  C C   . LYS B 2 93  ? -2.836  -17.979 -50.855  1.00 84.89 93  B 1 
ATOM 4321  O O   . LYS B 2 93  ? -2.811  -17.452 -49.744  1.00 83.43 93  B 1 
ATOM 4322  C CB  . LYS B 2 93  ? -4.316  -16.968 -52.581  1.00 83.32 93  B 1 
ATOM 4323  C CG  . LYS B 2 93  ? -4.579  -15.730 -53.458  1.00 78.44 93  B 1 
ATOM 4324  C CD  . LYS B 2 93  ? -6.092  -15.614 -53.687  1.00 72.83 93  B 1 
ATOM 4325  C CE  . LYS B 2 93  ? -6.496  -14.279 -54.316  1.00 65.75 93  B 1 
ATOM 4326  N NZ  . LYS B 2 93  ? -7.974  -14.087 -54.201  1.00 59.98 93  B 1 
ATOM 4327  N N   . ASN B 2 94  ? -2.837  -19.287 -50.990  1.00 87.09 94  B 1 
ATOM 4328  C CA  . ASN B 2 94  ? -2.815  -20.205 -49.860  1.00 86.14 94  B 1 
ATOM 4329  C C   . ASN B 2 94  ? -1.486  -20.135 -49.102  1.00 86.43 94  B 1 
ATOM 4330  O O   . ASN B 2 94  ? -1.467  -20.176 -47.877  1.00 85.21 94  B 1 
ATOM 4331  C CB  . ASN B 2 94  ? -3.127  -21.619 -50.369  1.00 84.42 94  B 1 
ATOM 4332  C CG  . ASN B 2 94  ? -3.683  -22.540 -49.299  1.00 79.04 94  B 1 
ATOM 4333  O OD1 . ASN B 2 94  ? -4.011  -22.161 -48.196  1.00 69.87 94  B 1 
ATOM 4334  N ND2 . ASN B 2 94  ? -3.868  -23.796 -49.634  1.00 68.37 94  B 1 
ATOM 4335  N N   . GLU B 2 95  ? -0.363  -19.962 -49.810  1.00 85.54 95  B 1 
ATOM 4336  C CA  . GLU B 2 95  ? 0.943   -19.778 -49.191  1.00 86.58 95  B 1 
ATOM 4337  C C   . GLU B 2 95  ? 1.050   -18.417 -48.470  1.00 87.29 95  B 1 
ATOM 4338  O O   . GLU B 2 95  ? 1.570   -18.362 -47.361  1.00 85.57 95  B 1 
ATOM 4339  C CB  . GLU B 2 95  ? 2.054   -19.984 -50.232  1.00 85.94 95  B 1 
ATOM 4340  C CG  . GLU B 2 95  ? 3.367   -20.519 -49.636  1.00 77.27 95  B 1 
ATOM 4341  C CD  . GLU B 2 95  ? 3.297   -21.983 -49.124  1.00 71.98 95  B 1 
ATOM 4342  O OE1 . GLU B 2 95  ? 4.253   -22.416 -48.450  1.00 63.02 95  B 1 
ATOM 4343  O OE2 . GLU B 2 95  ? 2.312   -22.717 -49.387  1.00 63.08 95  B 1 
ATOM 4344  N N   . GLU B 2 96  ? 0.472   -17.346 -49.021  1.00 85.63 96  B 1 
ATOM 4345  C CA  . GLU B 2 96  ? 0.362   -16.053 -48.329  1.00 86.03 96  B 1 
ATOM 4346  C C   . GLU B 2 96  ? -0.440  -16.173 -47.021  1.00 86.42 96  B 1 
ATOM 4347  O O   . GLU B 2 96  ? 0.030   -15.750 -45.968  1.00 84.82 96  B 1 
ATOM 4348  C CB  . GLU B 2 96  ? -0.305  -14.999 -49.225  1.00 85.23 96  B 1 
ATOM 4349  C CG  . GLU B 2 96  ? 0.619   -14.408 -50.290  1.00 78.30 96  B 1 
ATOM 4350  C CD  . GLU B 2 96  ? -0.064  -13.307 -51.125  1.00 74.65 96  B 1 
ATOM 4351  O OE1 . GLU B 2 96  ? 0.679   -12.519 -51.759  1.00 66.66 96  B 1 
ATOM 4352  O OE2 . GLU B 2 96  ? -1.313  -13.243 -51.149  1.00 68.43 96  B 1 
ATOM 4353  N N   . VAL B 2 97  ? -1.611  -16.790 -47.040  1.00 85.09 97  B 1 
ATOM 4354  C CA  . VAL B 2 97  ? -2.445  -16.972 -45.847  1.00 84.81 97  B 1 
ATOM 4355  C C   . VAL B 2 97  ? -1.741  -17.844 -44.806  1.00 85.15 97  B 1 
ATOM 4356  O O   . VAL B 2 97  ? -1.811  -17.566 -43.607  1.00 83.76 97  B 1 
ATOM 4357  C CB  . VAL B 2 97  ? -3.827  -17.553 -46.219  1.00 83.15 97  B 1 
ATOM 4358  C CG1 . VAL B 2 97  ? -4.665  -17.866 -44.986  1.00 75.63 97  B 1 
ATOM 4359  C CG2 . VAL B 2 97  ? -4.632  -16.553 -47.060  1.00 74.50 97  B 1 
ATOM 4360  N N   . LYS B 2 98  ? -1.023  -18.879 -45.250  1.00 83.38 98  B 1 
ATOM 4361  C CA  . LYS B 2 98  ? -0.217  -19.715 -44.366  1.00 84.52 98  B 1 
ATOM 4362  C C   . LYS B 2 98  ? 0.891   -18.906 -43.689  1.00 85.29 98  B 1 
ATOM 4363  O O   . LYS B 2 98  ? 1.062   -19.016 -42.476  1.00 85.06 98  B 1 
ATOM 4364  C CB  . LYS B 2 98  ? 0.351   -20.884 -45.170  1.00 83.36 98  B 1
[truncated: 496,395 more chars]
