# Supplementary material for: Angiopoietin-like 3 monomers are abundant in human plasma but are unable to inhibit endothelial lipase
Source: JCI Insight. 2025 Oct 28;10(23):e197827. doi: 10.1172/jci.insight.197827 (PMC12867014; doi:10.1172/jci.insight.197827)
Supplement: undefined [file jciinsight-10-197827-s266.zip › jci.insight.197827.sdd2.cif]

# By using this file you agree to the legally binding terms of use found at alphafoldserver.com/output-terms
data_1ad9ac07bde7810d
#
_entry.id 1ad9ac07bde7810d
#
loop_
_atom_type.symbol
C 
N 
O 
S 
#
loop_
_audit_author.name
_audit_author.pdbx_ordinal
"Google DeepMind" 1 
"Isomorphic Labs" 2 
#
_audit_conform.dict_location https://raw.githubusercontent.com/ihmwg/ModelCIF/master/dist/mmcif_ma.dic
_audit_conform.dict_name     mmcif_ma.dic
_audit_conform.dict_version  1.4.5
#
loop_
_chem_comp.formula
_chem_comp.formula_weight
_chem_comp.id
_chem_comp.mon_nstd_flag
_chem_comp.name
_chem_comp.pdbx_smiles
_chem_comp.pdbx_synonyms
_chem_comp.type
"C3 H7 N O2"    89.093  ALA y ALANINE         C[C@H](N)C(O)=O                  ? "L-PEPTIDE LINKING" 
"C6 H15 N4 O2"  175.209 ARG y ARGININE        N[C@@H](CCCNC(N)=[NH2+])C(O)=O   ? "L-PEPTIDE LINKING" 
"C4 H8 N2 O3"   132.118 ASN y ASPARAGINE      N[C@@H](CC(N)=O)C(O)=O           ? "L-PEPTIDE LINKING" 
"C4 H7 N O4"    133.103 ASP y "ASPARTIC ACID" N[C@@H](CC(O)=O)C(O)=O           ? "L-PEPTIDE LINKING" 
"C3 H7 N O2 S"  121.158 CYS y CYSTEINE        N[C@@H](CS)C(O)=O                ? "L-PEPTIDE LINKING" 
"C5 H10 N2 O3"  146.144 GLN y GLUTAMINE       N[C@@H](CCC(N)=O)C(O)=O          ? "L-PEPTIDE LINKING" 
"C5 H9 N O4"    147.129 GLU y "GLUTAMIC ACID" N[C@@H](CCC(O)=O)C(O)=O          ? "L-PEPTIDE LINKING" 
"C2 H5 N O2"    75.067  GLY y GLYCINE         NCC(O)=O                         ? "PEPTIDE LINKING"   
"C6 H10 N3 O2"  156.162 HIS y HISTIDINE       N[C@@H](Cc1c[nH]c[nH+]1)C(O)=O   ? "L-PEPTIDE LINKING" 
"C6 H13 N O2"   131.173 ILE y ISOLEUCINE      CC[C@H](C)[C@H](N)C(O)=O         ? "L-PEPTIDE LINKING" 
"C6 H13 N O2"   131.173 LEU y LEUCINE         CC(C)C[C@H](N)C(O)=O             ? "L-PEPTIDE LINKING" 
"C6 H15 N2 O2"  147.195 LYS y LYSINE          N[C@@H](CCCC[NH3+])C(O)=O        ? "L-PEPTIDE LINKING" 
"C5 H11 N O2 S" 149.211 MET y METHIONINE      CSCC[C@H](N)C(O)=O               ? "L-PEPTIDE LINKING" 
"C9 H11 N O2"   165.189 PHE y PHENYLALANINE   N[C@@H](Cc1ccccc1)C(O)=O         ? "L-PEPTIDE LINKING" 
"C5 H9 N O2"    115.130 PRO y PROLINE         OC(=O)[C@@H]1CCCN1               ? "L-PEPTIDE LINKING" 
"C3 H7 N O3"    105.093 SER y SERINE          N[C@@H](CO)C(O)=O                ? "L-PEPTIDE LINKING" 
"C4 H9 N O3"    119.119 THR y THREONINE       C[C@@H](O)[C@H](N)C(O)=O         ? "L-PEPTIDE LINKING" 
"C11 H12 N2 O2" 204.225 TRP y TRYPTOPHAN      N[C@@H](Cc1c[nH]c2ccccc12)C(O)=O ? "L-PEPTIDE LINKING" 
"C9 H11 N O3"   181.189 TYR y TYROSINE        N[C@@H](Cc1ccc(O)cc1)C(O)=O      ? "L-PEPTIDE LINKING" 
"C5 H11 N O2"   117.146 VAL y VALINE          CC(C)[C@H](N)C(O)=O              ? "L-PEPTIDE LINKING" 
#
_citation.book_publisher          ?
_citation.country                 UK
_citation.id                      primary
_citation.journal_full            Nature
_citation.journal_id_ASTM         NATUAS
_citation.journal_id_CSD          0006
_citation.journal_id_ISSN         0028-0836
_citation.journal_volume          ?
_citation.page_first              ?
_citation.page_last               ?
_citation.pdbx_database_id_DOI    ?
_citation.pdbx_database_id_PubMed ?
_citation.title                   "Accurate structure prediction of biomolecular interactions with AlphaFold 3"
_citation.year                    2024
#
loop_
_citation_author.citation_id
_citation_author.name
_citation_author.ordinal
primary "Google DeepMind" 1 
primary "Isomorphic Labs" 2 
#
loop_
_entity.id
_entity.pdbx_description
_entity.type
1 . polymer 
2 . polymer 
3 . polymer 
#
loop_
_entity_poly.entity_id
_entity_poly.pdbx_strand_id
_entity_poly.type
1 A polypeptide(L) 
2 B polypeptide(L) 
3 C polypeptide(L) 
#
loop_
_entity_poly_seq.entity_id
_entity_poly_seq.hetero
_entity_poly_seq.mon_id
_entity_poly_seq.num
1 n SER 1   
1 n ARG 2   
1 n VAL 3   
1 n ASP 4   
1 n PRO 5   
1 n ASP 6   
1 n LEU 7   
1 n SER 8   
1 n SER 9   
1 n PHE 10  
1 n ASP 11  
1 n SER 12  
1 n ALA 13  
1 n PRO 14  
1 n SER 15  
1 n GLU 16  
1 n PRO 17  
1 n LYS 18  
1 n SER 19  
1 n ARG 20  
1 n PHE 21  
1 n ALA 22  
1 n MET 23  
1 n LEU 24  
1 n ASP 25  
1 n ASP 26  
1 n VAL 27  
1 n LYS 28  
1 n ILE 29  
1 n LEU 30  
1 n ALA 31  
1 n ASN 32  
1 n GLY 33  
1 n LEU 34  
1 n LEU 35  
1 n GLN 36  
1 n LEU 37  
1 n GLY 38  
1 n HIS 39  
1 n GLY 40  
1 n LEU 41  
1 n LYS 42  
1 n ASP 43  
1 n PHE 44  
1 n VAL 45  
1 n HIS 46  
1 n LYS 47  
1 n THR 48  
1 n LYS 49  
1 n GLY 50  
1 n GLN 51  
1 n ILE 52  
1 n ASN 53  
1 n ASP 54  
1 n ILE 55  
1 n PHE 56  
1 n GLN 57  
1 n LYS 58  
1 n LEU 59  
1 n ASN 60  
1 n ILE 61  
1 n PHE 62  
1 n ASP 63  
1 n GLN 64  
1 n SER 65  
1 n PHE 66  
1 n TYR 67  
1 n ASP 68  
1 n LEU 69  
1 n SER 70  
1 n LEU 71  
1 n ARG 72  
1 n THR 73  
1 n ASN 74  
1 n GLU 75  
1 n ILE 76  
1 n LYS 77  
1 n GLU 78  
1 n GLU 79  
1 n GLU 80  
1 n LYS 81  
1 n GLU 82  
1 n LEU 83  
1 n ARG 84  
1 n ARG 85  
1 n THR 86  
1 n THR 87  
1 n SER 88  
1 n THR 89  
1 n LEU 90  
1 n GLN 91  
1 n VAL 92  
1 n LYS 93  
1 n ASN 94  
1 n GLU 95  
1 n GLU 96  
1 n VAL 97  
1 n LYS 98  
1 n ASN 99  
1 n MET 100 
1 n SER 101 
1 n VAL 102 
1 n GLU 103 
1 n LEU 104 
1 n ASN 105 
1 n SER 106 
1 n LYS 107 
1 n LEU 108 
1 n GLU 109 
1 n SER 110 
1 n LEU 111 
1 n LEU 112 
1 n GLU 113 
1 n GLU 114 
1 n LYS 115 
1 n THR 116 
1 n ALA 117 
1 n LEU 118 
1 n GLN 119 
1 n HIS 120 
1 n LYS 121 
1 n VAL 122 
1 n ARG 123 
1 n ALA 124 
1 n LEU 125 
1 n GLU 126 
1 n GLU 127 
1 n GLN 128 
1 n LEU 129 
1 n THR 130 
1 n ASN 131 
1 n LEU 132 
1 n ILE 133 
1 n LEU 134 
1 n SER 135 
1 n PRO 136 
1 n ALA 137 
1 n GLY 138 
1 n ALA 139 
1 n GLN 140 
1 n GLU 141 
1 n HIS 142 
1 n PRO 143 
1 n GLU 144 
1 n VAL 145 
1 n THR 146 
1 n SER 147 
1 n LEU 148 
1 n LYS 149 
1 n SER 150 
1 n PHE 151 
1 n VAL 152 
1 n GLU 153 
1 n GLN 154 
1 n GLN 155 
1 n ASP 156 
1 n ASN 157 
1 n SER 158 
1 n ILE 159 
1 n ARG 160 
1 n GLU 161 
1 n LEU 162 
1 n LEU 163 
1 n GLN 164 
1 n SER 165 
1 n VAL 166 
1 n GLU 167 
1 n GLU 168 
1 n GLN 169 
1 n TYR 170 
1 n LYS 171 
1 n GLN 172 
1 n LEU 173 
1 n SER 174 
1 n GLN 175 
1 n GLN 176 
1 n HIS 177 
1 n MET 178 
1 n GLN 179 
1 n ILE 180 
1 n LYS 181 
1 n GLU 182 
1 n ILE 183 
1 n GLU 184 
1 n LYS 185 
1 n GLN 186 
1 n LEU 187 
1 n ARG 188 
1 n LYS 189 
1 n THR 190 
1 n GLY 191 
1 n ILE 192 
1 n GLN 193 
1 n GLU 194 
1 n PRO 195 
1 n SER 196 
1 n GLU 197 
1 n ASN 198 
1 n SER 199 
1 n LEU 200 
1 n SER 201 
1 n SER 202 
1 n LYS 203 
1 n SER 204 
1 n ARG 205 
1 n ALA 206 
1 n PRO 207 
1 n ARG 208 
1 n THR 209 
1 n THR 210 
1 n PRO 211 
1 n PRO 212 
1 n LEU 213 
1 n GLN 214 
1 n LEU 215 
1 n ASN 216 
1 n GLU 217 
1 n THR 218 
1 n GLU 219 
1 n ASN 220 
1 n THR 221 
1 n GLU 222 
1 n GLN 223 
1 n ASP 224 
1 n ASP 225 
1 n LEU 226 
1 n PRO 227 
1 n ALA 228 
1 n ASP 229 
1 n CYS 230 
1 n SER 231 
1 n ALA 232 
1 n VAL 233 
1 n TYR 234 
1 n ASN 235 
1 n ARG 236 
1 n GLY 237 
1 n GLU 238 
1 n HIS 239 
1 n THR 240 
1 n SER 241 
1 n GLY 242 
1 n VAL 243 
1 n TYR 244 
1 n THR 245 
1 n ILE 246 
1 n LYS 247 
1 n PRO 248 
1 n ARG 249 
1 n ASN 250 
1 n SER 251 
1 n GLN 252 
1 n GLY 253 
1 n PHE 254 
1 n ASN 255 
1 n VAL 256 
1 n TYR 257 
1 n CYS 258 
1 n ASP 259 
1 n THR 260 
1 n GLN 261 
1 n SER 262 
1 n GLY 263 
1 n SER 264 
1 n PRO 265 
1 n TRP 266 
1 n THR 267 
1 n LEU 268 
1 n ILE 269 
1 n GLN 270 
1 n HIS 271 
1 n ARG 272 
1 n LYS 273 
1 n ASP 274 
1 n GLY 275 
1 n SER 276 
1 n GLN 277 
1 n ASP 278 
1 n PHE 279 
1 n ASN 280 
1 n GLU 281 
1 n THR 282 
1 n TRP 283 
1 n GLU 284 
1 n ASN 285 
1 n TYR 286 
1 n GLU 287 
1 n LYS 288 
1 n GLY 289 
1 n PHE 290 
1 n GLY 291 
1 n ARG 292 
1 n LEU 293 
1 n ASP 294 
1 n GLY 295 
1 n GLU 296 
1 n PHE 297 
1 n TRP 298 
1 n LEU 299 
1 n GLY 300 
1 n LEU 301 
1 n GLU 302 
1 n LYS 303 
1 n ILE 304 
1 n TYR 305 
1 n ALA 306 
1 n ILE 307 
1 n VAL 308 
1 n GLN 309 
1 n GLN 310 
1 n SER 311 
1 n ASN 312 
1 n TYR 313 
1 n ILE 314 
1 n LEU 315 
1 n ARG 316 
1 n LEU 317 
1 n GLU 318 
1 n LEU 319 
1 n GLN 320 
1 n ASP 321 
1 n TRP 322 
1 n LYS 323 
1 n ASP 324 
1 n SER 325 
1 n LYS 326 
1 n HIS 327 
1 n TYR 328 
1 n VAL 329 
1 n GLU 330 
1 n TYR 331 
1 n SER 332 
1 n PHE 333 
1 n HIS 334 
1 n LEU 335 
1 n GLY 336 
1 n SER 337 
1 n HIS 338 
1 n GLU 339 
1 n THR 340 
1 n ASN 341 
1 n TYR 342 
1 n THR 343 
1 n LEU 344 
1 n HIS 345 
1 n VAL 346 
1 n ALA 347 
1 n GLU 348 
1 n ILE 349 
1 n ALA 350 
1 n GLY 351 
1 n ASN 352 
1 n ILE 353 
1 n PRO 354 
1 n GLY 355 
1 n ALA 356 
1 n LEU 357 
1 n PRO 358 
1 n GLU 359 
1 n HIS 360 
1 n THR 361 
1 n ASP 362 
1 n LEU 363 
1 n MET 364 
1 n PHE 365 
1 n SER 366 
1 n THR 367 
1 n TRP 368 
1 n ASN 369 
1 n HIS 370 
1 n ARG 371 
1 n ALA 372 
1 n LYS 373 
1 n GLY 374 
1 n GLN 375 
1 n LEU 376 
1 n TYR 377 
1 n CYS 378 
1 n PRO 379 
1 n GLU 380 
1 n SER 381 
1 n TYR 382 
1 n SER 383 
1 n GLY 384 
1 n GLY 385 
1 n TRP 386 
1 n TRP 387 
1 n TRP 388 
1 n ASN 389 
1 n ASP 390 
1 n ILE 391 
1 n CYS 392 
1 n GLY 393 
1 n GLU 394 
1 n ASN 395 
1 n ASN 396 
1 n LEU 397 
1 n ASN 398 
1 n GLY 399 
1 n LYS 400 
1 n TYR 401 
1 n ASN 402 
1 n LYS 403 
1 n PRO 404 
1 n ARG 405 
1 n THR 406 
1 n LYS 407 
1 n SER 408 
1 n ARG 409 
1 n PRO 410 
1 n GLU 411 
1 n ARG 412 
1 n ARG 413 
1 n ARG 414 
1 n GLY 415 
1 n ILE 416 
1 n TYR 417 
1 n TRP 418 
1 n ARG 419 
1 n PRO 420 
1 n GLN 421 
1 n SER 422 
1 n ARG 423 
1 n LYS 424 
1 n LEU 425 
1 n TYR 426 
1 n ALA 427 
1 n ILE 428 
1 n LYS 429 
1 n SER 430 
1 n SER 431 
1 n LYS 432 
1 n MET 433 
1 n MET 434 
1 n LEU 435 
1 n GLN 436 
1 n PRO 437 
1 n THR 438 
1 n THR 439 
2 n SER 1   
2 n ARG 2   
2 n VAL 3   
2 n ASP 4   
2 n PRO 5   
2 n ASP 6   
2 n LEU 7   
2 n SER 8   
2 n SER 9   
2 n PHE 10  
2 n ASP 11  
2 n SER 12  
2 n ALA 13  
2 n PRO 14  
2 n SER 15  
2 n GLU 16  
2 n PRO 17  
2 n LYS 18  
2 n SER 19  
2 n ARG 20  
2 n PHE 21  
2 n ALA 22  
2 n MET 23  
2 n LEU 24  
2 n ASP 25  
2 n ASP 26  
2 n VAL 27  
2 n LYS 28  
2 n ILE 29  
2 n LEU 30  
2 n ALA 31  
2 n ASN 32  
2 n GLY 33  
2 n LEU 34  
2 n LEU 35  
2 n GLN 36  
2 n LEU 37  
2 n GLY 38  
2 n HIS 39  
2 n GLY 40  
2 n LEU 41  
2 n LYS 42  
2 n ASP 43  
2 n PHE 44  
2 n VAL 45  
2 n HIS 46  
2 n LYS 47  
2 n THR 48  
2 n LYS 49  
2 n GLY 50  
2 n GLN 51  
2 n ILE 52  
2 n ASN 53  
2 n ASP 54  
2 n ILE 55  
2 n PHE 56  
2 n GLN 57  
2 n LYS 58  
2 n LEU 59  
2 n ASN 60  
2 n ILE 61  
2 n PHE 62  
2 n ASP 63  
2 n GLN 64  
2 n SER 65  
2 n PHE 66  
2 n TYR 67  
2 n ASP 68  
2 n LEU 69  
2 n SER 70  
2 n LEU 71  
2 n ARG 72  
2 n THR 73  
2 n ASN 74  
2 n GLU 75  
2 n ILE 76  
2 n LYS 77  
2 n GLU 78  
2 n GLU 79  
2 n GLU 80  
2 n LYS 81  
2 n GLU 82  
2 n LEU 83  
2 n ARG 84  
2 n ARG 85  
2 n THR 86  
2 n THR 87  
2 n SER 88  
2 n THR 89  
2 n LEU 90  
2 n GLN 91  
2 n VAL 92  
2 n LYS 93  
2 n ASN 94  
2 n GLU 95  
2 n GLU 96  
2 n VAL 97  
2 n LYS 98  
2 n ASN 99  
2 n MET 100 
2 n SER 101 
2 n VAL 102 
2 n GLU 103 
2 n LEU 104 
2 n ASN 105 
2 n SER 106 
2 n LYS 107 
2 n LEU 108 
2 n GLU 109 
2 n SER 110 
2 n LEU 111 
2 n LEU 112 
2 n GLU 113 
2 n GLU 114 
2 n LYS 115 
2 n THR 116 
2 n ALA 117 
2 n LEU 118 
2 n GLN 119 
2 n HIS 120 
2 n LYS 121 
2 n VAL 122 
2 n ARG 123 
2 n ALA 124 
2 n LEU 125 
2 n GLU 126 
2 n GLU 127 
2 n GLN 128 
2 n LEU 129 
2 n THR 130 
2 n ASN 131 
2 n LEU 132 
2 n ILE 133 
2 n LEU 134 
2 n SER 135 
2 n PRO 136 
2 n ALA 137 
2 n GLY 138 
2 n ALA 139 
2 n GLN 140 
2 n GLU 141 
2 n HIS 142 
2 n PRO 143 
2 n GLU 144 
2 n VAL 145 
2 n THR 146 
2 n SER 147 
2 n LEU 148 
2 n LYS 149 
2 n SER 150 
2 n PHE 151 
2 n VAL 152 
2 n GLU 153 
2 n GLN 154 
2 n GLN 155 
2 n ASP 156 
2 n ASN 157 
2 n SER 158 
2 n ILE 159 
2 n ARG 160 
2 n GLU 161 
2 n LEU 162 
2 n LEU 163 
2 n GLN 164 
2 n SER 165 
2 n VAL 166 
2 n GLU 167 
2 n GLU 168 
2 n GLN 169 
2 n TYR 170 
2 n LYS 171 
2 n GLN 172 
2 n LEU 173 
2 n SER 174 
2 n GLN 175 
2 n GLN 176 
2 n HIS 177 
2 n MET 178 
2 n GLN 179 
2 n ILE 180 
2 n LYS 181 
2 n GLU 182 
2 n ILE 183 
2 n GLU 184 
2 n LYS 185 
2 n GLN 186 
2 n LEU 187 
2 n ARG 188 
2 n LYS 189 
2 n THR 190 
2 n GLY 191 
2 n ILE 192 
2 n GLN 193 
2 n GLU 194 
2 n PRO 195 
2 n SER 196 
2 n GLU 197 
2 n ASN 198 
2 n SER 199 
2 n LEU 200 
2 n SER 201 
2 n SER 202 
2 n LYS 203 
2 n SER 204 
2 n ARG 205 
2 n ALA 206 
2 n PRO 207 
2 n ARG 208 
2 n THR 209 
2 n THR 210 
2 n PRO 211 
2 n PRO 212 
2 n LEU 213 
2 n GLN 214 
2 n LEU 215 
2 n ASN 216 
2 n GLU 217 
2 n THR 218 
2 n GLU 219 
2 n ASN 220 
2 n THR 221 
2 n GLU 222 
2 n GLN 223 
2 n ASP 224 
2 n ASP 225 
2 n LEU 226 
2 n PRO 227 
2 n ALA 228 
2 n ASP 229 
2 n CYS 230 
2 n SER 231 
2 n ALA 232 
2 n VAL 233 
2 n TYR 234 
2 n ASN 235 
2 n ARG 236 
2 n GLY 237 
2 n GLU 238 
2 n HIS 239 
2 n THR 240 
2 n SER 241 
2 n GLY 242 
2 n VAL 243 
2 n TYR 244 
2 n THR 245 
2 n ILE 246 
2 n LYS 247 
2 n PRO 248 
2 n ARG 249 
2 n ASN 250 
2 n SER 251 
2 n GLN 252 
2 n GLY 253 
2 n PHE 254 
2 n ASN 255 
2 n VAL 256 
2 n TYR 257 
2 n CYS 258 
2 n ASP 259 
2 n THR 260 
2 n GLN 261 
2 n SER 262 
2 n GLY 263 
2 n SER 264 
2 n PRO 265 
2 n TRP 266 
2 n THR 267 
2 n LEU 268 
2 n ILE 269 
2 n GLN 270 
2 n HIS 271 
2 n ARG 272 
2 n LYS 273 
2 n ASP 274 
2 n GLY 275 
2 n SER 276 
2 n GLN 277 
2 n ASP 278 
2 n PHE 279 
2 n ASN 280 
2 n GLU 281 
2 n THR 282 
2 n TRP 283 
2 n GLU 284 
2 n ASN 285 
2 n TYR 286 
2 n GLU 287 
2 n LYS 288 
2 n GLY 289 
2 n PHE 290 
2 n GLY 291 
2 n ARG 292 
2 n LEU 293 
2 n ASP 294 
2 n GLY 295 
2 n GLU 296 
2 n PHE 297 
2 n TRP 298 
2 n LEU 299 
2 n GLY 300 
2 n LEU 301 
2 n GLU 302 
2 n LYS 303 
2 n ILE 304 
2 n TYR 305 
2 n ALA 306 
2 n ILE 307 
2 n VAL 308 
2 n GLN 309 
2 n GLN 310 
2 n SER 311 
2 n ASN 312 
2 n TYR 313 
2 n ILE 314 
2 n LEU 315 
2 n ARG 316 
2 n LEU 317 
2 n GLU 318 
2 n LEU 319 
2 n GLN 320 
2 n ASP 321 
2 n TRP 322 
2 n LYS 323 
2 n ASP 324 
2 n SER 325 
2 n LYS 326 
2 n HIS 327 
2 n TYR 328 
2 n VAL 329 
2 n GLU 330 
2 n TYR 331 
2 n SER 332 
2 n PHE 333 
2 n HIS 334 
2 n LEU 335 
2 n GLY 336 
2 n SER 337 
2 n HIS 338 
2 n GLU 339 
2 n THR 340 
2 n ASN 341 
2 n TYR 342 
2 n THR 343 
2 n LEU 344 
2 n HIS 345 
2 n VAL 346 
2 n ALA 347 
2 n GLU 348 
2 n ILE 349 
2 n ALA 350 
2 n GLY 351 
2 n ASN 352 
2 n ILE 353 
2 n PRO 354 
2 n GLY 355 
2 n ALA 356 
2 n LEU 357 
2 n PRO 358 
2 n GLU 359 
2 n HIS 360 
2 n THR 361 
2 n ASP 362 
2 n LEU 363 
2 n MET 364 
2 n PHE 365 
2 n SER 366 
2 n THR 367 
2 n TRP 368 
2 n ASN 369 
2 n HIS 370 
2 n ARG 371 
2 n ALA 372 
2 n LYS 373 
2 n GLY 374 
2 n GLN 375 
2 n LEU 376 
2 n TYR 377 
2 n CYS 378 
2 n PRO 379 
2 n GLU 380 
2 n SER 381 
2 n TYR 382 
2 n SER 383 
2 n GLY 384 
2 n GLY 385 
2 n TRP 386 
2 n TRP 387 
2 n TRP 388 
2 n ASN 389 
2 n ASP 390 
2 n ILE 391 
2 n CYS 392 
2 n GLY 393 
2 n GLU 394 
2 n ASN 395 
2 n ASN 396 
2 n LEU 397 
2 n ASN 398 
2 n GLY 399 
2 n LYS 400 
2 n TYR 401 
2 n ASN 402 
2 n LYS 403 
2 n PRO 404 
2 n ARG 405 
2 n THR 406 
2 n LYS 407 
2 n SER 408 
2 n ARG 409 
2 n PRO 410 
2 n GLU 411 
2 n ARG 412 
2 n ARG 413 
2 n ARG 414 
2 n GLY 415 
2 n ILE 416 
2 n TYR 417 
2 n TRP 418 
2 n ARG 419 
2 n PRO 420 
2 n GLN 421 
2 n SER 422 
2 n ARG 423 
2 n LYS 424 
2 n LEU 425 
2 n TYR 426 
2 n ALA 427 
2 n ILE 428 
2 n LYS 429 
2 n SER 430 
2 n SER 431 
2 n LYS 432 
2 n MET 433 
2 n MET 434 
2 n LEU 435 
2 n GLN 436 
2 n PRO 437 
2 n THR 438 
2 n THR 439 
3 n SER 1   
3 n ARG 2   
3 n VAL 3   
3 n ASP 4   
3 n PRO 5   
3 n ASP 6   
3 n LEU 7   
3 n SER 8   
3 n SER 9   
3 n PHE 10  
3 n ASP 11  
3 n SER 12  
3 n ALA 13  
3 n PRO 14  
3 n SER 15  
3 n GLU 16  
3 n PRO 17  
3 n LYS 18  
3 n SER 19  
3 n ARG 20  
3 n PHE 21  
3 n ALA 22  
3 n MET 23  
3 n LEU 24  
3 n ASP 25  
3 n ASP 26  
3 n VAL 27  
3 n LYS 28  
3 n ILE 29  
3 n LEU 30  
3 n ALA 31  
3 n ASN 32  
3 n GLY 33  
3 n LEU 34  
3 n LEU 35  
3 n GLN 36  
3 n LEU 37  
3 n GLY 38  
3 n HIS 39  
3 n GLY 40  
3 n LEU 41  
3 n LYS 42  
3 n ASP 43  
3 n PHE 44  
3 n VAL 45  
3 n HIS 46  
3 n LYS 47  
3 n THR 48  
3 n LYS 49  
3 n GLY 50  
3 n GLN 51  
3 n ILE 52  
3 n ASN 53  
3 n ASP 54  
3 n ILE 55  
3 n PHE 56  
3 n GLN 57  
3 n LYS 58  
3 n LEU 59  
3 n ASN 60  
3 n ILE 61  
3 n PHE 62  
3 n ASP 63  
3 n GLN 64  
3 n SER 65  
3 n PHE 66  
3 n TYR 67  
3 n ASP 68  
3 n LEU 69  
3 n SER 70  
3 n LEU 71  
3 n ARG 72  
3 n THR 73  
3 n ASN 74  
3 n GLU 75  
3 n ILE 76  
3 n LYS 77  
3 n GLU 78  
3 n GLU 79  
3 n GLU 80  
3 n LYS 81  
3 n GLU 82  
3 n LEU 83  
3 n ARG 84  
3 n ARG 85  
3 n THR 86  
3 n THR 87  
3 n SER 88  
3 n THR 89  
3 n LEU 90  
3 n GLN 91  
3 n VAL 92  
3 n LYS 93  
3 n ASN 94  
3 n GLU 95  
3 n GLU 96  
3 n VAL 97  
3 n LYS 98  
3 n ASN 99  
3 n MET 100 
3 n SER 101 
3 n VAL 102 
3 n GLU 103 
3 n LEU 104 
3 n ASN 105 
3 n SER 106 
3 n LYS 107 
3 n LEU 108 
3 n GLU 109 
3 n SER 110 
3 n LEU 111 
3 n LEU 112 
3 n GLU 113 
3 n GLU 114 
3 n LYS 115 
3 n THR 116 
3 n ALA 117 
3 n LEU 118 
3 n GLN 119 
3 n HIS 120 
3 n LYS 121 
3 n VAL 122 
3 n ARG 123 
3 n ALA 124 
3 n LEU 125 
3 n GLU 126 
3 n GLU 127 
3 n GLN 128 
3 n LEU 129 
3 n THR 130 
3 n ASN 131 
3 n LEU 132 
3 n ILE 133 
3 n LEU 134 
3 n SER 135 
3 n PRO 136 
3 n ALA 137 
3 n GLY 138 
3 n ALA 139 
3 n GLN 140 
3 n GLU 141 
3 n HIS 142 
3 n PRO 143 
3 n GLU 144 
3 n VAL 145 
3 n THR 146 
3 n SER 147 
3 n LEU 148 
3 n LYS 149 
3 n SER 150 
3 n PHE 151 
3 n VAL 152 
3 n GLU 153 
3 n GLN 154 
3 n GLN 155 
3 n ASP 156 
3 n ASN 157 
3 n SER 158 
3 n ILE 159 
3 n ARG 160 
3 n GLU 161 
3 n LEU 162 
3 n LEU 163 
3 n GLN 164 
3 n SER 165 
3 n VAL 166 
3 n GLU 167 
3 n GLU 168 
3 n GLN 169 
3 n TYR 170 
3 n LYS 171 
3 n GLN 172 
3 n LEU 173 
3 n SER 174 
3 n GLN 175 
3 n GLN 176 
3 n HIS 177 
3 n MET 178 
3 n GLN 179 
3 n ILE 180 
3 n LYS 181 
3 n GLU 182 
3 n ILE 183 
3 n GLU 184 
3 n LYS 185 
3 n GLN 186 
3 n LEU 187 
3 n ARG 188 
3 n LYS 189 
3 n THR 190 
3 n GLY 191 
3 n ILE 192 
3 n GLN 193 
3 n GLU 194 
3 n PRO 195 
3 n SER 196 
3 n GLU 197 
3 n ASN 198 
3 n SER 199 
3 n LEU 200 
3 n SER 201 
3 n SER 202 
3 n LYS 203 
3 n SER 204 
3 n ARG 205 
3 n ALA 206 
3 n PRO 207 
3 n ARG 208 
3 n THR 209 
3 n THR 210 
3 n PRO 211 
3 n PRO 212 
3 n LEU 213 
3 n GLN 214 
3 n LEU 215 
3 n ASN 216 
3 n GLU 217 
3 n THR 218 
3 n GLU 219 
3 n ASN 220 
3 n THR 221 
3 n GLU 222 
3 n GLN 223 
3 n ASP 224 
3 n ASP 225 
3 n LEU 226 
3 n PRO 227 
3 n ALA 228 
3 n ASP 229 
3 n CYS 230 
3 n SER 231 
3 n ALA 232 
3 n VAL 233 
3 n TYR 234 
3 n ASN 235 
3 n ARG 236 
3 n GLY 237 
3 n GLU 238 
3 n HIS 239 
3 n THR 240 
3 n SER 241 
3 n GLY 242 
3 n VAL 243 
3 n TYR 244 
3 n THR 245 
3 n ILE 246 
3 n LYS 247 
3 n PRO 248 
3 n ARG 249 
3 n ASN 250 
3 n SER 251 
3 n GLN 252 
3 n GLY 253 
3 n PHE 254 
3 n ASN 255 
3 n VAL 256 
3 n TYR 257 
3 n CYS 258 
3 n ASP 259 
3 n THR 260 
3 n GLN 261 
3 n SER 262 
3 n GLY 263 
3 n SER 264 
3 n PRO 265 
3 n TRP 266 
3 n THR 267 
3 n LEU 268 
3 n ILE 269 
3 n GLN 270 
3 n HIS 271 
3 n ARG 272 
3 n LYS 273 
3 n ASP 274 
3 n GLY 275 
3 n SER 276 
3 n GLN 277 
3 n ASP 278 
3 n PHE 279 
3 n ASN 280 
3 n GLU 281 
3 n THR 282 
3 n TRP 283 
3 n GLU 284 
3 n ASN 285 
3 n TYR 286 
3 n GLU 287 
3 n LYS 288 
3 n GLY 289 
3 n PHE 290 
3 n GLY 291 
3 n ARG 292 
3 n LEU 293 
3 n ASP 294 
3 n GLY 295 
3 n GLU 296 
3 n PHE 297 
3 n TRP 298 
3 n LEU 299 
3 n GLY 300 
3 n LEU 301 
3 n GLU 302 
3 n LYS 303 
3 n ILE 304 
3 n TYR 305 
3 n ALA 306 
3 n ILE 307 
3 n VAL 308 
3 n GLN 309 
3 n GLN 310 
3 n SER 311 
3 n ASN 312 
3 n TYR 313 
3 n ILE 314 
3 n LEU 315 
3 n ARG 316 
3 n LEU 317 
3 n GLU 318 
3 n LEU 319 
3 n GLN 320 
3 n ASP 321 
3 n TRP 322 
3 n LYS 323 
3 n ASP 324 
3 n SER 325 
3 n LYS 326 
3 n HIS 327 
3 n TYR 328 
3 n VAL 329 
3 n GLU 330 
3 n TYR 331 
3 n SER 332 
3 n PHE 333 
3 n HIS 334 
3 n LEU 335 
3 n GLY 336 
3 n SER 337 
3 n HIS 338 
3 n GLU 339 
3 n THR 340 
3 n ASN 341 
3 n TYR 342 
3 n THR 343 
3 n LEU 344 
3 n HIS 345 
3 n VAL 346 
3 n ALA 347 
3 n GLU 348 
3 n ILE 349 
3 n ALA 350 
3 n GLY 351 
3 n ASN 352 
3 n ILE 353 
3 n PRO 354 
3 n GLY 355 
3 n ALA 356 
3 n LEU 357 
3 n PRO 358 
3 n GLU 359 
3 n HIS 360 
3 n THR 361 
3 n ASP 362 
3 n LEU 363 
3 n MET 364 
3 n PHE 365 
3 n SER 366 
3 n THR 367 
3 n TRP 368 
3 n ASN 369 
3 n HIS 370 
3 n ARG 371 
3 n ALA 372 
3 n LYS 373 
3 n GLY 374 
3 n GLN 375 
3 n LEU 376 
3 n TYR 377 
3 n CYS 378 
3 n PRO 379 
3 n GLU 380 
3 n SER 381 
3 n TYR 382 
3 n SER 383 
3 n GLY 384 
3 n GLY 385 
3 n TRP 386 
3 n TRP 387 
3 n TRP 388 
3 n ASN 389 
3 n ASP 390 
3 n ILE 391 
3 n CYS 392 
3 n GLY 393 
3 n GLU 394 
3 n ASN 395 
3 n ASN 396 
3 n LEU 397 
3 n ASN 398 
3 n GLY 399 
3 n LYS 400 
3 n TYR 401 
3 n ASN 402 
3 n LYS 403 
3 n PRO 404 
3 n ARG 405 
3 n THR 406 
3 n LYS 407 
3 n SER 408 
3 n ARG 409 
3 n PRO 410 
3 n GLU 411 
3 n ARG 412 
3 n ARG 413 
3 n ARG 414 
3 n GLY 415 
3 n ILE 416 
3 n TYR 417 
3 n TRP 418 
3 n ARG 419 
3 n PRO 420 
3 n GLN 421 
3 n SER 422 
3 n ARG 423 
3 n LYS 424 
3 n LEU 425 
3 n TYR 426 
3 n ALA 427 
3 n ILE 428 
3 n LYS 429 
3 n SER 430 
3 n SER 431 
3 n LYS 432 
3 n MET 433 
3 n MET 434 
3 n LEU 435 
3 n GLN 436 
3 n PRO 437 
3 n THR 438 
3 n THR 439 
#
_ma_data.content_type "model coordinates"
_ma_data.id           1
_ma_data.name         Model
#
_ma_model_list.data_id          1
_ma_model_list.model_group_id   1
_ma_model_list.model_group_name "AlphaFold-beta-20231127 (be2c21f9-b611-4c21-bfc0-bc05c526bf76 @ 2024-05-20 08:37:35)"
_ma_model_list.model_id         1
_ma_model_list.model_name       "Top ranked model"
_ma_model_list.model_type       "Ab initio model"
_ma_model_list.ordinal_id       1
#
loop_
_ma_protocol_step.method_type
_ma_protocol_step.ordinal_id
_ma_protocol_step.protocol_id
_ma_protocol_step.step_id
"coevolution MSA" 1 1 1 
"template search" 2 1 2 
modeling          3 1 3 
#
loop_
_ma_qa_metric.id
_ma_qa_metric.mode
_ma_qa_metric.name
_ma_qa_metric.software_group_id
_ma_qa_metric.type
1 global pLDDT 1 pLDDT 
2 local  pLDDT 1 pLDDT 
#
_ma_qa_metric_global.metric_id    1
_ma_qa_metric_global.metric_value 73.88
_ma_qa_metric_global.model_id     1
_ma_qa_metric_global.ordinal_id   1
#
_ma_software_group.group_id    1
_ma_software_group.ordinal_id  1
_ma_software_group.software_id 1
#
loop_
_ma_target_entity.data_id
_ma_target_entity.entity_id
_ma_target_entity.origin
1 1 . 
1 2 . 
1 3 . 
#
loop_
_ma_target_entity_instance.asym_id
_ma_target_entity_instance.details
_ma_target_entity_instance.entity_id
A . 1 
B . 2 
C . 3 
#
loop_
_pdbx_data_usage.details
_pdbx_data_usage.id
_pdbx_data_usage.type
_pdbx_data_usage.url
;NON-COMMERCIAL USE ONLY, BY USING THIS FILE YOU AGREE TO THE TERMS OF USE FOUND
AT alphafoldserver.com/output-terms.
;
1 license    ? 
;THE INFORMATION IS NOT INTENDED FOR, HAS NOT BEEN VALIDATED FOR, AND IS NOT
APPROVED FOR CLINICAL USE. IT SHOULD NOT BE USED FOR CLINICAL PURPOSE OR RELIED
ON FOR MEDICAL OR OTHER PROFESSIONAL ADVICE. IT IS THEORETICAL MODELLING ONLY
AND CAUTION SHOULD BE EXERCISED IN ITS USE. IT IS PROVIDED "AS-IS" WITHOUT ANY
WARRANTY OF ANY KIND, WHETHER EXPRESSED OR IMPLIED. NO WARRANTY IS GIVEN THAT
USE OF THE INFORMATION SHALL NOT INFRINGE THE RIGHTS OF ANY THIRD PARTY.
;
2 disclaimer ? 
#
loop_
_pdbx_poly_seq_scheme.asym_id
_pdbx_poly_seq_scheme.auth_seq_num
_pdbx_poly_seq_scheme.entity_id
_pdbx_poly_seq_scheme.hetero
_pdbx_poly_seq_scheme.mon_id
_pdbx_poly_seq_scheme.pdb_ins_code
_pdbx_poly_seq_scheme.pdb_seq_num
_pdbx_poly_seq_scheme.pdb_strand_id
_pdbx_poly_seq_scheme.seq_id
A 1   1 n SER . 1   A 1   
A 2   1 n ARG . 2   A 2   
A 3   1 n VAL . 3   A 3   
A 4   1 n ASP . 4   A 4   
A 5   1 n PRO . 5   A 5   
A 6   1 n ASP . 6   A 6   
A 7   1 n LEU . 7   A 7   
A 8   1 n SER . 8   A 8   
A 9   1 n SER . 9   A 9   
A 10  1 n PHE . 10  A 10  
A 11  1 n ASP . 11  A 11  
A 12  1 n SER . 12  A 12  
A 13  1 n ALA . 13  A 13  
A 14  1 n PRO . 14  A 14  
A 15  1 n SER . 15  A 15  
A 16  1 n GLU . 16  A 16  
A 17  1 n PRO . 17  A 17  
A 18  1 n LYS . 18  A 18  
A 19  1 n SER . 19  A 19  
A 20  1 n ARG . 20  A 20  
A 21  1 n PHE . 21  A 21  
A 22  1 n ALA . 22  A 22  
A 23  1 n MET . 23  A 23  
A 24  1 n LEU . 24  A 24  
A 25  1 n ASP . 25  A 25  
A 26  1 n ASP . 26  A 26  
A 27  1 n VAL . 27  A 27  
A 28  1 n LYS . 28  A 28  
A 29  1 n ILE . 29  A 29  
A 30  1 n LEU . 30  A 30  
A 31  1 n ALA . 31  A 31  
A 32  1 n ASN . 32  A 32  
A 33  1 n GLY . 33  A 33  
A 34  1 n LEU . 34  A 34  
A 35  1 n LEU . 35  A 35  
A 36  1 n GLN . 36  A 36  
A 37  1 n LEU . 37  A 37  
A 38  1 n GLY . 38  A 38  
A 39  1 n HIS . 39  A 39  
A 40  1 n GLY . 40  A 40  
A 41  1 n LEU . 41  A 41  
A 42  1 n LYS . 42  A 42  
A 43  1 n ASP . 43  A 43  
A 44  1 n PHE . 44  A 44  
A 45  1 n VAL . 45  A 45  
A 46  1 n HIS . 46  A 46  
A 47  1 n LYS . 47  A 47  
A 48  1 n THR . 48  A 48  
A 49  1 n LYS . 49  A 49  
A 50  1 n GLY . 50  A 50  
A 51  1 n GLN . 51  A 51  
A 52  1 n ILE . 52  A 52  
A 53  1 n ASN . 53  A 53  
A 54  1 n ASP . 54  A 54  
A 55  1 n ILE . 55  A 55  
A 56  1 n PHE . 56  A 56  
A 57  1 n GLN . 57  A 57  
A 58  1 n LYS . 58  A 58  
A 59  1 n LEU . 59  A 59  
A 60  1 n ASN . 60  A 60  
A 61  1 n ILE . 61  A 61  
A 62  1 n PHE . 62  A 62  
A 63  1 n ASP . 63  A 63  
A 64  1 n GLN . 64  A 64  
A 65  1 n SER . 65  A 65  
A 66  1 n PHE . 66  A 66  
A 67  1 n TYR . 67  A 67  
A 68  1 n ASP . 68  A 68  
A 69  1 n LEU . 69  A 69  
A 70  1 n SER . 70  A 70  
A 71  1 n LEU . 71  A 71  
A 72  1 n ARG . 72  A 72  
A 73  1 n THR . 73  A 73  
A 74  1 n ASN . 74  A 74  
A 75  1 n GLU . 75  A 75  
A 76  1 n ILE . 76  A 76  
A 77  1 n LYS . 77  A 77  
A 78  1 n GLU . 78  A 78  
A 79  1 n GLU . 79  A 79  
A 80  1 n GLU . 80  A 80  
A 81  1 n LYS . 81  A 81  
A 82  1 n GLU . 82  A 82  
A 83  1 n LEU . 83  A 83  
A 84  1 n ARG . 84  A 84  
A 85  1 n ARG . 85  A 85  
A 86  1 n THR . 86  A 86  
A 87  1 n THR . 87  A 87  
A 88  1 n SER . 88  A 88  
A 89  1 n THR . 89  A 89  
A 90  1 n LEU . 90  A 90  
A 91  1 n GLN . 91  A 91  
A 92  1 n VAL . 92  A 92  
A 93  1 n LYS . 93  A 93  
A 94  1 n ASN . 94  A 94  
A 95  1 n GLU . 95  A 95  
A 96  1 n GLU . 96  A 96  
A 97  1 n VAL . 97  A 97  
A 98  1 n LYS . 98  A 98  
A 99  1 n ASN . 99  A 99  
A 100 1 n MET . 100 A 100 
A 101 1 n SER . 101 A 101 
A 102 1 n VAL . 102 A 102 
A 103 1 n GLU . 103 A 103 
A 104 1 n LEU . 104 A 104 
A 105 1 n ASN . 105 A 105 
A 106 1 n SER . 106 A 106 
A 107 1 n LYS . 107 A 107 
A 108 1 n LEU . 108 A 108 
A 109 1 n GLU . 109 A 109 
A 110 1 n SER . 110 A 110 
A 111 1 n LEU . 111 A 111 
A 112 1 n LEU . 112 A 112 
A 113 1 n GLU . 113 A 113 
A 114 1 n GLU . 114 A 114 
A 115 1 n LYS . 115 A 115 
A 116 1 n THR . 116 A 116 
A 117 1 n ALA . 117 A 117 
A 118 1 n LEU . 118 A 118 
A 119 1 n GLN . 119 A 119 
A 120 1 n HIS . 120 A 120 
A 121 1 n LYS . 121 A 121 
A 122 1 n VAL . 122 A 122 
A 123 1 n ARG . 123 A 123 
A 124 1 n ALA . 124 A 124 
A 125 1 n LEU . 125 A 125 
A 126 1 n GLU . 126 A 126 
A 127 1 n GLU . 127 A 127 
A 128 1 n GLN . 128 A 128 
A 129 1 n LEU . 129 A 129 
A 130 1 n THR . 130 A 130 
A 131 1 n ASN . 131 A 131 
A 132 1 n LEU . 132 A 132 
A 133 1 n ILE . 133 A 133 
A 134 1 n LEU . 134 A 134 
A 135 1 n SER . 135 A 135 
A 136 1 n PRO . 136 A 136 
A 137 1 n ALA . 137 A 137 
A 138 1 n GLY . 138 A 138 
A 139 1 n ALA . 139 A 139 
A 140 1 n GLN . 140 A 140 
A 141 1 n GLU . 141 A 141 
A 142 1 n HIS . 142 A 142 
A 143 1 n PRO . 143 A 143 
A 144 1 n GLU . 144 A 144 
A 145 1 n VAL . 145 A 145 
A 146 1 n THR . 146 A 146 
A 147 1 n SER . 147 A 147 
A 148 1 n LEU . 148 A 148 
A 149 1 n LYS . 149 A 149 
A 150 1 n SER . 150 A 150 
A 151 1 n PHE . 151 A 151 
A 152 1 n VAL . 152 A 152 
A 153 1 n GLU . 153 A 153 
A 154 1 n GLN . 154 A 154 
A 155 1 n GLN . 155 A 155 
A 156 1 n ASP . 156 A 156 
A 157 1 n ASN . 157 A 157 
A 158 1 n SER . 158 A 158 
A 159 1 n ILE . 159 A 159 
A 160 1 n ARG . 160 A 160 
A 161 1 n GLU . 161 A 161 
A 162 1 n LEU . 162 A 162 
A 163 1 n LEU . 163 A 163 
A 164 1 n GLN . 164 A 164 
A 165 1 n SER . 165 A 165 
A 166 1 n VAL . 166 A 166 
A 167 1 n GLU . 167 A 167 
A 168 1 n GLU . 168 A 168 
A 169 1 n GLN . 169 A 169 
A 170 1 n TYR . 170 A 170 
A 171 1 n LYS . 171 A 171 
A 172 1 n GLN . 172 A 172 
A 173 1 n LEU . 173 A 173 
A 174 1 n SER . 174 A 174 
A 175 1 n GLN . 175 A 175 
A 176 1 n GLN . 176 A 176 
A 177 1 n HIS . 177 A 177 
A 178 1 n MET . 178 A 178 
A 179 1 n GLN . 179 A 179 
A 180 1 n ILE . 180 A 180 
A 181 1 n LYS . 181 A 181 
A 182 1 n GLU . 182 A 182 
A 183 1 n ILE . 183 A 183 
A 184 1 n GLU . 184 A 184 
A 185 1 n LYS . 185 A 185 
A 186 1 n GLN . 186 A 186 
A 187 1 n LEU . 187 A 187 
A 188 1 n ARG . 188 A 188 
A 189 1 n LYS . 189 A 189 
A 190 1 n THR . 190 A 190 
A 191 1 n GLY . 191 A 191 
A 192 1 n ILE . 192 A 192 
A 193 1 n GLN . 193 A 193 
A 194 1 n GLU . 194 A 194 
A 195 1 n PRO . 195 A 195 
A 196 1 n SER . 196 A 196 
A 197 1 n GLU . 197 A 197 
A 198 1 n ASN . 198 A 198 
A 199 1 n SER . 199 A 199 
A 200 1 n LEU . 200 A 200 
A 201 1 n SER . 201 A 201 
A 202 1 n SER . 202 A 202 
A 203 1 n LYS . 203 A 203 
A 204 1 n SER . 204 A 204 
A 205 1 n ARG . 205 A 205 
A 206 1 n ALA . 206 A 206 
A 207 1 n PRO . 207 A 207 
A 208 1 n ARG . 208 A 208 
A 209 1 n THR . 209 A 209 
A 210 1 n THR . 210 A 210 
A 211 1 n PRO . 211 A 211 
A 212 1 n PRO . 212 A 212 
A 213 1 n LEU . 213 A 213 
A 214 1 n GLN . 214 A 214 
A 215 1 n LEU . 215 A 215 
A 216 1 n ASN . 216 A 216 
A 217 1 n GLU . 217 A 217 
A 218 1 n THR . 218 A 218 
A 219 1 n GLU . 219 A 219 
A 220 1 n ASN . 220 A 220 
A 221 1 n THR . 221 A 221 
A 222 1 n GLU . 222 A 222 
A 223 1 n GLN . 223 A 223 
A 224 1 n ASP . 224 A 224 
A 225 1 n ASP . 225 A 225 
A 226 1 n LEU . 226 A 226 
A 227 1 n PRO . 227 A 227 
A 228 1 n ALA . 228 A 228 
A 229 1 n ASP . 229 A 229 
A 230 1 n CYS . 230 A 230 
A 231 1 n SER . 231 A 231 
A 232 1 n ALA . 232 A 232 
A 233 1 n VAL . 233 A 233 
A 234 1 n TYR . 234 A 234 
A 235 1 n ASN . 235 A 235 
A 236 1 n ARG . 236 A 236 
A 237 1 n GLY . 237 A 237 
A 238 1 n GLU . 238 A 238 
A 239 1 n HIS . 239 A 239 
A 240 1 n THR . 240 A 240 
A 241 1 n SER . 241 A 241 
A 242 1 n GLY . 242 A 242 
A 243 1 n VAL . 243 A 243 
A 244 1 n TYR . 244 A 244 
A 245 1 n THR . 245 A 245 
A 246 1 n ILE . 246 A 246 
A 247 1 n LYS . 247 A 247 
A 248 1 n PRO . 248 A 248 
A 249 1 n ARG . 249 A 249 
A 250 1 n ASN . 250 A 250 
A 251 1 n SER . 251 A 251 
A 252 1 n GLN . 252 A 252 
A 253 1 n GLY . 253 A 253 
A 254 1 n PHE . 254 A 254 
A 255 1 n ASN . 255 A 255 
A 256 1 n VAL . 256 A 256 
A 257 1 n TYR . 257 A 257 
A 258 1 n CYS . 258 A 258 
A 259 1 n ASP . 259 A 259 
A 260 1 n THR . 260 A 260 
A 261 1 n GLN . 261 A 261 
A 262 1 n SER . 262 A 262 
A 263 1 n GLY . 263 A 263 
A 264 1 n SER . 264 A 264 
A 265 1 n PRO . 265 A 265 
A 266 1 n TRP . 266 A 266 
A 267 1 n THR . 267 A 267 
A 268 1 n LEU . 268 A 268 
A 269 1 n ILE . 269 A 269 
A 270 1 n GLN . 270 A 270 
A 271 1 n HIS . 271 A 271 
A 272 1 n ARG . 272 A 272 
A 273 1 n LYS . 273 A 273 
A 274 1 n ASP . 274 A 274 
A 275 1 n GLY . 275 A 275 
A 276 1 n SER . 276 A 276 
A 277 1 n GLN . 277 A 277 
A 278 1 n ASP . 278 A 278 
A 279 1 n PHE . 279 A 279 
A 280 1 n ASN . 280 A 280 
A 281 1 n GLU . 281 A 281 
A 282 1 n THR . 282 A 282 
A 283 1 n TRP . 283 A 283 
A 284 1 n GLU . 284 A 284 
A 285 1 n ASN . 285 A 285 
A 286 1 n TYR . 286 A 286 
A 287 1 n GLU . 287 A 287 
A 288 1 n LYS . 288 A 288 
A 289 1 n GLY . 289 A 289 
A 290 1 n PHE . 290 A 290 
A 291 1 n GLY . 291 A 291 
A 292 1 n ARG . 292 A 292 
A 293 1 n LEU . 293 A 293 
A 294 1 n ASP . 294 A 294 
A 295 1 n GLY . 295 A 295 
A 296 1 n GLU . 296 A 296 
A 297 1 n PHE . 297 A 297 
A 298 1 n TRP . 298 A 298 
A 299 1 n LEU . 299 A 299 
A 300 1 n GLY . 300 A 300 
A 301 1 n LEU . 301 A 301 
A 302 1 n GLU . 302 A 302 
A 303 1 n LYS . 303 A 303 
A 304 1 n ILE . 304 A 304 
A 305 1 n TYR . 305 A 305 
A 306 1 n ALA . 306 A 306 
A 307 1 n ILE . 307 A 307 
A 308 1 n VAL . 308 A 308 
A 309 1 n GLN . 309 A 309 
A 310 1 n GLN . 310 A 310 
A 311 1 n SER . 311 A 311 
A 312 1 n ASN . 312 A 312 
A 313 1 n TYR . 313 A 313 
A 314 1 n ILE . 314 A 314 
A 315 1 n LEU . 315 A 315 
A 316 1 n ARG . 316 A 316 
A 317 1 n LEU . 317 A 317 
A 318 1 n GLU . 318 A 318 
A 319 1 n LEU . 319 A 319 
A 320 1 n GLN . 320 A 320 
A 321 1 n ASP . 321 A 321 
A 322 1 n TRP . 322 A 322 
A 323 1 n LYS . 323 A 323 
A 324 1 n ASP . 324 A 324 
A 325 1 n SER . 325 A 325 
A 326 1 n LYS . 326 A 326 
A 327 1 n HIS . 327 A 327 
A 328 1 n TYR . 328 A 328 
A 329 1 n VAL . 329 A 329 
A 330 1 n GLU . 330 A 330 
A 331 1 n TYR . 331 A 331 
A 332 1 n SER . 332 A 332 
A 333 1 n PHE . 333 A 333 
A 334 1 n HIS . 334 A 334 
A 335 1 n LEU . 335 A 335 
A 336 1 n GLY . 336 A 336 
A 337 1 n SER . 337 A 337 
A 338 1 n HIS . 338 A 338 
A 339 1 n GLU . 339 A 339 
A 340 1 n THR . 340 A 340 
A 341 1 n ASN . 341 A 341 
A 342 1 n TYR . 342 A 342 
A 343 1 n THR . 343 A 343 
A 344 1 n LEU . 344 A 344 
A 345 1 n HIS . 345 A 345 
A 346 1 n VAL . 346 A 346 
A 347 1 n ALA . 347 A 347 
A 348 1 n GLU . 348 A 348 
A 349 1 n ILE . 349 A 349 
A 350 1 n ALA . 350 A 350 
A 351 1 n GLY . 351 A 351 
A 352 1 n ASN . 352 A 352 
A 353 1 n ILE . 353 A 353 
A 354 1 n PRO . 354 A 354 
A 355 1 n GLY . 355 A 355 
A 356 1 n ALA . 356 A 356 
A 357 1 n LEU . 357 A 357 
A 358 1 n PRO . 358 A 358 
A 359 1 n GLU . 359 A 359 
A 360 1 n HIS . 360 A 360 
A 361 1 n THR . 361 A 361 
A 362 1 n ASP . 362 A 362 
A 363 1 n LEU . 363 A 363 
A 364 1 n MET . 364 A 364 
A 365 1 n PHE . 365 A 365 
A 366 1 n SER . 366 A 366 
A 367 1 n THR . 367 A 367 
A 368 1 n TRP . 368 A 368 
A 369 1 n ASN . 369 A 369 
A 370 1 n HIS . 370 A 370 
A 371 1 n ARG . 371 A 371 
A 372 1 n ALA . 372 A 372 
A 373 1 n LYS . 373 A 373 
A 374 1 n GLY . 374 A 374 
A 375 1 n GLN . 375 A 375 
A 376 1 n LEU . 376 A 376 
A 377 1 n TYR . 377 A 377 
A 378 1 n CYS . 378 A 378 
A 379 1 n PRO . 379 A 379 
A 380 1 n GLU . 380 A 380 
A 381 1 n SER . 381 A 381 
A 382 1 n TYR . 382 A 382 
A 383 1 n SER . 383 A 383 
A 384 1 n GLY . 384 A 384 
A 385 1 n GLY . 385 A 385 
A 386 1 n TRP . 386 A 386 
A 387 1 n TRP . 387 A 387 
A 388 1 n TRP . 388 A 388 
A 389 1 n ASN . 389 A 389 
A 390 1 n ASP . 390 A 390 
A 391 1 n ILE . 391 A 391 
A 392 1 n CYS . 392 A 392 
A 393 1 n GLY . 393 A 393 
A 394 1 n GLU . 394 A 394 
A 395 1 n ASN . 395 A 395 
A 396 1 n ASN . 396 A 396 
A 397 1 n LEU . 397 A 397 
A 398 1 n ASN . 398 A 398 
A 399 1 n GLY . 399 A 399 
A 400 1 n LYS . 400 A 400 
A 401 1 n TYR . 401 A 401 
A 402 1 n ASN . 402 A 402 
A 403 1 n LYS . 403 A 403 
A 404 1 n PRO . 404 A 404 
A 405 1 n ARG . 405 A 405 
A 406 1 n THR . 406 A 406 
A 407 1 n LYS . 407 A 407 
A 408 1 n SER . 408 A 408 
A 409 1 n ARG . 409 A 409 
A 410 1 n PRO . 410 A 410 
A 411 1 n GLU . 411 A 411 
A 412 1 n ARG . 412 A 412 
A 413 1 n ARG . 413 A 413 
A 414 1 n ARG . 414 A 414 
A 415 1 n GLY . 415 A 415 
A 416 1 n ILE . 416 A 416 
A 417 1 n TYR . 417 A 417 
A 418 1 n TRP . 418 A 418 
A 419 1 n ARG . 419 A 419 
A 420 1 n PRO . 420 A 420 
A 421 1 n GLN . 421 A 421 
A 422 1 n SER . 422 A 422 
A 423 1 n ARG . 423 A 423 
A 424 1 n LYS . 424 A 424 
A 425 1 n LEU . 425 A 425 
A 426 1 n TYR . 426 A 426 
A 427 1 n ALA . 427 A 427 
A 428 1 n ILE . 428 A 428 
A 429 1 n LYS . 429 A 429 
A 430 1 n SER . 430 A 430 
A 431 1 n SER . 431 A 431 
A 432 1 n LYS . 432 A 432 
A 433 1 n MET . 433 A 433 
A 434 1 n MET . 434 A 434 
A 435 1 n LEU . 435 A 435 
A 436 1 n GLN . 436 A 436 
A 437 1 n PRO . 437 A 437 
A 438 1 n THR . 438 A 438 
A 439 1 n THR . 439 A 439 
B 1   2 n SER . 1   B 1   
B 2   2 n ARG . 2   B 2   
B 3   2 n VAL . 3   B 3   
B 4   2 n ASP . 4   B 4   
B 5   2 n PRO . 5   B 5   
B 6   2 n ASP . 6   B 6   
B 7   2 n LEU . 7   B 7   
B 8   2 n SER . 8   B 8   
B 9   2 n SER . 9   B 9   
B 10  2 n PHE . 10  B 10  
B 11  2 n ASP . 11  B 11  
B 12  2 n SER . 12  B 12  
B 13  2 n ALA . 13  B 13  
B 14  2 n PRO . 14  B 14  
B 15  2 n SER . 15  B 15  
B 16  2 n GLU . 16  B 16  
B 17  2 n PRO . 17  B 17  
B 18  2 n LYS . 18  B 18  
B 19  2 n SER . 19  B 19  
B 20  2 n ARG . 20  B 20  
B 21  2 n PHE . 21  B 21  
B 22  2 n ALA . 22  B 22  
B 23  2 n MET . 23  B 23  
B 24  2 n LEU . 24  B 24  
B 25  2 n ASP . 25  B 25  
B 26  2 n ASP . 26  B 26  
B 27  2 n VAL . 27  B 27  
B 28  2 n LYS . 28  B 28  
B 29  2 n ILE . 29  B 29  
B 30  2 n LEU . 30  B 30  
B 31  2 n ALA . 31  B 31  
B 32  2 n ASN . 32  B 32  
B 33  2 n GLY . 33  B 33  
B 34  2 n LEU . 34  B 34  
B 35  2 n LEU . 35  B 35  
B 36  2 n GLN . 36  B 36  
B 37  2 n LEU . 37  B 37  
B 38  2 n GLY . 38  B 38  
B 39  2 n HIS . 39  B 39  
B 40  2 n GLY . 40  B 40  
B 41  2 n LEU . 41  B 41  
B 42  2 n LYS . 42  B 42  
B 43  2 n ASP . 43  B 43  
B 44  2 n PHE . 44  B 44  
B 45  2 n VAL . 45  B 45  
B 46  2 n HIS . 46  B 46  
B 47  2 n LYS . 47  B 47  
B 48  2 n THR . 48  B 48  
B 49  2 n LYS . 49  B 49  
B 50  2 n GLY . 50  B 50  
B 51  2 n GLN . 51  B 51  
B 52  2 n ILE . 52  B 52  
B 53  2 n ASN . 53  B 53  
B 54  2 n ASP . 54  B 54  
B 55  2 n ILE . 55  B 55  
B 56  2 n PHE . 56  B 56  
B 57  2 n GLN . 57  B 57  
B 58  2 n LYS . 58  B 58  
B 59  2 n LEU . 59  B 59  
B 60  2 n ASN . 60  B 60  
B 61  2 n ILE . 61  B 61  
B 62  2 n PHE . 62  B 62  
B 63  2 n ASP . 63  B 63  
B 64  2 n GLN . 64  B 64  
B 65  2 n SER . 65  B 65  
B 66  2 n PHE . 66  B 66  
B 67  2 n TYR . 67  B 67  
B 68  2 n ASP . 68  B 68  
B 69  2 n LEU . 69  B 69  
B 70  2 n SER . 70  B 70  
B 71  2 n LEU . 71  B 71  
B 72  2 n ARG . 72  B 72  
B 73  2 n THR . 73  B 73  
B 74  2 n ASN . 74  B 74  
B 75  2 n GLU . 75  B 75  
B 76  2 n ILE . 76  B 76  
B 77  2 n LYS . 77  B 77  
B 78  2 n GLU . 78  B 78  
B 79  2 n GLU . 79  B 79  
B 80  2 n GLU . 80  B 80  
B 81  2 n LYS . 81  B 81  
B 82  2 n GLU . 82  B 82  
B 83  2 n LEU . 83  B 83  
B 84  2 n ARG . 84  B 84  
B 85  2 n ARG . 85  B 85  
B 86  2 n THR . 86  B 86  
B 87  2 n THR . 87  B 87  
B 88  2 n SER . 88  B 88  
B 89  2 n THR . 89  B 89  
B 90  2 n LEU . 90  B 90  
B 91  2 n GLN . 91  B 91  
B 92  2 n VAL . 92  B 92  
B 93  2 n LYS . 93  B 93  
B 94  2 n ASN . 94  B 94  
B 95  2 n GLU . 95  B 95  
B 96  2 n GLU . 96  B 96  
B 97  2 n VAL . 97  B 97  
B 98  2 n LYS . 98  B 98  
B 99  2 n ASN . 99  B 99  
B 100 2 n MET . 100 B 100 
B 101 2 n SER . 101 B 101 
B 102 2 n VAL . 102 B 102 
B 103 2 n GLU . 103 B 103 
B 104 2 n LEU . 104 B 104 
B 105 2 n ASN . 105 B 105 
B 106 2 n SER . 106 B 106 
B 107 2 n LYS . 107 B 107 
B 108 2 n LEU . 108 B 108 
B 109 2 n GLU . 109 B 109 
B 110 2 n SER . 110 B 110 
B 111 2 n LEU . 111 B 111 
B 112 2 n LEU . 112 B 112 
B 113 2 n GLU . 113 B 113 
B 114 2 n GLU . 114 B 114 
B 115 2 n LYS . 115 B 115 
B 116 2 n THR . 116 B 116 
B 117 2 n ALA . 117 B 117 
B 118 2 n LEU . 118 B 118 
B 119 2 n GLN . 119 B 119 
B 120 2 n HIS . 120 B 120 
B 121 2 n LYS . 121 B 121 
B 122 2 n VAL . 122 B 122 
B 123 2 n ARG . 123 B 123 
B 124 2 n ALA . 124 B 124 
B 125 2 n LEU . 125 B 125 
B 126 2 n GLU . 126 B 126 
B 127 2 n GLU . 127 B 127 
B 128 2 n GLN . 128 B 128 
B 129 2 n LEU . 129 B 129 
B 130 2 n THR . 130 B 130 
B 131 2 n ASN . 131 B 131 
B 132 2 n LEU . 132 B 132 
B 133 2 n ILE . 133 B 133 
B 134 2 n LEU . 134 B 134 
B 135 2 n SER . 135 B 135 
B 136 2 n PRO . 136 B 136 
B 137 2 n ALA . 137 B 137 
B 138 2 n GLY . 138 B 138 
B 139 2 n ALA . 139 B 139 
B 140 2 n GLN . 140 B 140 
B 141 2 n GLU . 141 B 141 
B 142 2 n HIS . 142 B 142 
B 143 2 n PRO . 143 B 143 
B 144 2 n GLU . 144 B 144 
B 145 2 n VAL . 145 B 145 
B 146 2 n THR . 146 B 146 
B 147 2 n SER . 147 B 147 
B 148 2 n LEU . 148 B 148 
B 149 2 n LYS . 149 B 149 
B 150 2 n SER . 150 B 150 
B 151 2 n PHE . 151 B 151 
B 152 2 n VAL . 152 B 152 
B 153 2 n GLU . 153 B 153 
B 154 2 n GLN . 154 B 154 
B 155 2 n GLN . 155 B 155 
B 156 2 n ASP . 156 B 156 
B 157 2 n ASN . 157 B 157 
B 158 2 n SER . 158 B 158 
B 159 2 n ILE . 159 B 159 
B 160 2 n ARG . 160 B 160 
B 161 2 n GLU . 161 B 161 
B 162 2 n LEU . 162 B 162 
B 163 2 n LEU . 163 B 163 
B 164 2 n GLN . 164 B 164 
B 165 2 n SER . 165 B 165 
B 166 2 n VAL . 166 B 166 
B 167 2 n GLU . 167 B 167 
B 168 2 n GLU . 168 B 168 
B 169 2 n GLN . 169 B 169 
B 170 2 n TYR . 170 B 170 
B 171 2 n LYS . 171 B 171 
B 172 2 n GLN . 172 B 172 
B 173 2 n LEU . 173 B 173 
B 174 2 n SER . 174 B 174 
B 175 2 n GLN . 175 B 175 
B 176 2 n GLN . 176 B 176 
B 177 2 n HIS . 177 B 177 
B 178 2 n MET . 178 B 178 
B 179 2 n GLN . 179 B 179 
B 180 2 n ILE . 180 B 180 
B 181 2 n LYS . 181 B 181 
B 182 2 n GLU . 182 B 182 
B 183 2 n ILE . 183 B 183 
B 184 2 n GLU . 184 B 184 
B 185 2 n LYS . 185 B 185 
B 186 2 n GLN . 186 B 186 
B 187 2 n LEU . 187 B 187 
B 188 2 n ARG . 188 B 188 
B 189 2 n LYS . 189 B 189 
B 190 2 n THR . 190 B 190 
B 191 2 n GLY . 191 B 191 
B 192 2 n ILE . 192 B 192 
B 193 2 n GLN . 193 B 193 
B 194 2 n GLU . 194 B 194 
B 195 2 n PRO . 195 B 195 
B 196 2 n SER . 196 B 196 
B 197 2 n GLU . 197 B 197 
B 198 2 n ASN . 198 B 198 
B 199 2 n SER . 199 B 199 
B 200 2 n LEU . 200 B 200 
B 201 2 n SER . 201 B 201 
B 202 2 n SER . 202 B 202 
B 203 2 n LYS . 203 B 203 
B 204 2 n SER . 204 B 204 
B 205 2 n ARG . 205 B 205 
B 206 2 n ALA . 206 B 206 
B 207 2 n PRO . 207 B 207 
B 208 2 n ARG . 208 B 208 
B 209 2 n THR . 209 B 209 
B 210 2 n THR . 210 B 210 
B 211 2 n PRO . 211 B 211 
B 212 2 n PRO . 212 B 212 
B 213 2 n LEU . 213 B 213 
B 214 2 n GLN . 214 B 214 
B 215 2 n LEU . 215 B 215 
B 216 2 n ASN . 216 B 216 
B 217 2 n GLU . 217 B 217 
B 218 2 n THR . 218 B 218 
B 219 2 n GLU . 219 B 219 
B 220 2 n ASN . 220 B 220 
B 221 2 n THR . 221 B 221 
B 222 2 n GLU . 222 B 222 
B 223 2 n GLN . 223 B 223 
B 224 2 n ASP . 224 B 224 
B 225 2 n ASP . 225 B 225 
B 226 2 n LEU . 226 B 226 
B 227 2 n PRO . 227 B 227 
B 228 2 n ALA . 228 B 228 
B 229 2 n ASP . 229 B 229 
B 230 2 n CYS . 230 B 230 
B 231 2 n SER . 231 B 231 
B 232 2 n ALA . 232 B 232 
B 233 2 n VAL . 233 B 233 
B 234 2 n TYR . 234 B 234 
B 235 2 n ASN . 235 B 235 
B 236 2 n ARG . 236 B 236 
B 237 2 n GLY . 237 B 237 
B 238 2 n GLU . 238 B 238 
B 239 2 n HIS . 239 B 239 
B 240 2 n THR . 240 B 240 
B 241 2 n SER . 241 B 241 
B 242 2 n GLY . 242 B 242 
B 243 2 n VAL . 243 B 243 
B 244 2 n TYR . 244 B 244 
B 245 2 n THR . 245 B 245 
B 246 2 n ILE . 246 B 246 
B 247 2 n LYS . 247 B 247 
B 248 2 n PRO . 248 B 248 
B 249 2 n ARG . 249 B 249 
B 250 2 n ASN . 250 B 250 
B 251 2 n SER . 251 B 251 
B 252 2 n GLN . 252 B 252 
B 253 2 n GLY . 253 B 253 
B 254 2 n PHE . 254 B 254 
B 255 2 n ASN . 255 B 255 
B 256 2 n VAL . 256 B 256 
B 257 2 n TYR . 257 B 257 
B 258 2 n CYS . 258 B 258 
B 259 2 n ASP . 259 B 259 
B 260 2 n THR . 260 B 260 
B 261 2 n GLN . 261 B 261 
B 262 2 n SER . 262 B 262 
B 263 2 n GLY . 263 B 263 
B 264 2 n SER . 264 B 264 
B 265 2 n PRO . 265 B 265 
B 266 2 n TRP . 266 B 266 
B 267 2 n THR . 267 B 267 
B 268 2 n LEU . 268 B 268 
B 269 2 n ILE . 269 B 269 
B 270 2 n GLN . 270 B 270 
B 271 2 n HIS . 271 B 271 
B 272 2 n ARG . 272 B 272 
B 273 2 n LYS . 273 B 273 
B 274 2 n ASP . 274 B 274 
B 275 2 n GLY . 275 B 275 
B 276 2 n SER . 276 B 276 
B 277 2 n GLN . 277 B 277 
B 278 2 n ASP . 278 B 278 
B 279 2 n PHE . 279 B 279 
B 280 2 n ASN . 280 B 280 
B 281 2 n GLU . 281 B 281 
B 282 2 n THR . 282 B 282 
B 283 2 n TRP . 283 B 283 
B 284 2 n GLU . 284 B 284 
B 285 2 n ASN . 285 B 285 
B 286 2 n TYR . 286 B 286 
B 287 2 n GLU . 287 B 287 
B 288 2 n LYS . 288 B 288 
B 289 2 n GLY . 289 B 289 
B 290 2 n PHE . 290 B 290 
B 291 2 n GLY . 291 B 291 
B 292 2 n ARG . 292 B 292 
B 293 2 n LEU . 293 B 293 
B 294 2 n ASP . 294 B 294 
B 295 2 n GLY . 295 B 295 
B 296 2 n GLU . 296 B 296 
B 297 2 n PHE . 297 B 297 
B 298 2 n TRP . 298 B 298 
B 299 2 n LEU . 299 B 299 
B 300 2 n GLY . 300 B 300 
B 301 2 n LEU . 301 B 301 
B 302 2 n GLU . 302 B 302 
B 303 2 n LYS . 303 B 303 
B 304 2 n ILE . 304 B 304 
B 305 2 n TYR . 305 B 305 
B 306 2 n ALA . 306 B 306 
B 307 2 n ILE . 307 B 307 
B 308 2 n VAL . 308 B 308 
B 309 2 n GLN . 309 B 309 
B 310 2 n GLN . 310 B 310 
B 311 2 n SER . 311 B 311 
B 312 2 n ASN . 312 B 312 
B 313 2 n TYR . 313 B 313 
B 314 2 n ILE . 314 B 314 
B 315 2 n LEU . 315 B 315 
B 316 2 n ARG . 316 B 316 
B 317 2 n LEU . 317 B 317 
B 318 2 n GLU . 318 B 318 
B 319 2 n LEU . 319 B 319 
B 320 2 n GLN . 320 B 320 
B 321 2 n ASP . 321 B 321 
B 322 2 n TRP . 322 B 322 
B 323 2 n LYS . 323 B 323 
B 324 2 n ASP . 324 B 324 
B 325 2 n SER . 325 B 325 
B 326 2 n LYS . 326 B 326 
B 327 2 n HIS . 327 B 327 
B 328 2 n TYR . 328 B 328 
B 329 2 n VAL . 329 B 329 
B 330 2 n GLU . 330 B 330 
B 331 2 n TYR . 331 B 331 
B 332 2 n SER . 332 B 332 
B 333 2 n PHE . 333 B 333 
B 334 2 n HIS . 334 B 334 
B 335 2 n LEU . 335 B 335 
B 336 2 n GLY . 336 B 336 
B 337 2 n SER . 337 B 337 
B 338 2 n HIS . 338 B 338 
B 339 2 n GLU . 339 B 339 
B 340 2 n THR . 340 B 340 
B 341 2 n ASN . 341 B 341 
B 342 2 n TYR . 342 B 342 
B 343 2 n THR . 343 B 343 
B 344 2 n LEU . 344 B 344 
B 345 2 n HIS . 345 B 345 
B 346 2 n VAL . 346 B 346 
B 347 2 n ALA . 347 B 347 
B 348 2 n GLU . 348 B 348 
B 349 2 n ILE . 349 B 349 
B 350 2 n ALA . 350 B 350 
B 351 2 n GLY . 351 B 351 
B 352 2 n ASN . 352 B 352 
B 353 2 n ILE . 353 B 353 
B 354 2 n PRO . 354 B 354 
B 355 2 n GLY . 355 B 355 
B 356 2 n ALA . 356 B 356 
B 357 2 n LEU . 357 B 357 
B 358 2 n PRO . 358 B 358 
B 359 2 n GLU . 359 B 359 
B 360 2 n HIS . 360 B 360 
B 361 2 n THR . 361 B 361 
B 362 2 n ASP . 362 B 362 
B 363 2 n LEU . 363 B 363 
B 364 2 n MET . 364 B 364 
B 365 2 n PHE . 365 B 365 
B 366 2 n SER . 366 B 366 
B 367 2 n THR . 367 B 367 
B 368 2 n TRP . 368 B 368 
B 369 2 n ASN . 369 B 369 
B 370 2 n HIS . 370 B 370 
B 371 2 n ARG . 371 B 371 
B 372 2 n ALA . 372 B 372 
B 373 2 n LYS . 373 B 373 
B 374 2 n GLY . 374 B 374 
B 375 2 n GLN . 375 B 375 
B 376 2 n LEU . 376 B 376 
B 377 2 n TYR . 377 B 377 
B 378 2 n CYS . 378 B 378 
B 379 2 n PRO . 379 B 379 
B 380 2 n GLU . 380 B 380 
B 381 2 n SER . 381 B 381 
B 382 2 n TYR . 382 B 382 
B 383 2 n SER . 383 B 383 
B 384 2 n GLY . 384 B 384 
B 385 2 n GLY . 385 B 385 
B 386 2 n TRP . 386 B 386 
B 387 2 n TRP . 387 B 387 
B 388 2 n TRP . 388 B 388 
B 389 2 n ASN . 389 B 389 
B 390 2 n ASP . 390 B 390 
B 391 2 n ILE . 391 B 391 
B 392 2 n CYS . 392 B 392 
B 393 2 n GLY . 393 B 393 
B 394 2 n GLU . 394 B 394 
B 395 2 n ASN . 395 B 395 
B 396 2 n ASN . 396 B 396 
B 397 2 n LEU . 397 B 397 
B 398 2 n ASN . 398 B 398 
B 399 2 n GLY . 399 B 399 
B 400 2 n LYS . 400 B 400 
B 401 2 n TYR . 401 B 401 
B 402 2 n ASN . 402 B 402 
B 403 2 n LYS . 403 B 403 
B 404 2 n PRO . 404 B 404 
B 405 2 n ARG . 405 B 405 
B 406 2 n THR . 406 B 406 
B 407 2 n LYS . 407 B 407 
B 408 2 n SER . 408 B 408 
B 409 2 n ARG . 409 B 409 
B 410 2 n PRO . 410 B 410 
B 411 2 n GLU . 411 B 411 
B 412 2 n ARG . 412 B 412 
B 413 2 n ARG . 413 B 413 
B 414 2 n ARG . 414 B 414 
B 415 2 n GLY . 415 B 415 
B 416 2 n ILE . 416 B 416 
B 417 2 n TYR . 417 B 417 
B 418 2 n TRP . 418 B 418 
B 419 2 n ARG . 419 B 419 
B 420 2 n PRO . 420 B 420 
B 421 2 n GLN . 421 B 421 
B 422 2 n SER . 422 B 422 
B 423 2 n ARG . 423 B 423 
B 424 2 n LYS . 424 B 424 
B 425 2 n LEU . 425 B 425 
B 426 2 n TYR . 426 B 426 
B 427 2 n ALA . 427 B 427 
B 428 2 n ILE . 428 B 428 
B 429 2 n LYS . 429 B 429 
B 430 2 n SER . 430 B 430 
B 431 2 n SER . 431 B 431 
B 432 2 n LYS . 432 B 432 
B 433 2 n MET . 433 B 433 
B 434 2 n MET . 434 B 434 
B 435 2 n LEU . 435 B 435 
B 436 2 n GLN . 436 B 436 
B 437 2 n PRO . 437 B 437 
B 438 2 n THR . 438 B 438 
B 439 2 n THR . 439 B 439 
C 1   3 n SER . 1   C 1   
C 2   3 n ARG . 2   C 2   
C 3   3 n VAL . 3   C 3   
C 4   3 n ASP . 4   C 4   
C 5   3 n PRO . 5   C 5   
C 6   3 n ASP . 6   C 6   
C 7   3 n LEU . 7   C 7   
C 8   3 n SER . 8   C 8   
C 9   3 n SER . 9   C 9   
C 10  3 n PHE . 10  C 10  
C 11  3 n ASP . 11  C 11  
C 12  3 n SER . 12  C 12  
C 13  3 n ALA . 13  C 13  
C 14  3 n PRO . 14  C 14  
C 15  3 n SER . 15  C 15  
C 16  3 n GLU . 16  C 16  
C 17  3 n PRO . 17  C 17  
C 18  3 n LYS . 18  C 18  
C 19  3 n SER . 19  C 19  
C 20  3 n ARG . 20  C 20  
C 21  3 n PHE . 21  C 21  
C 22  3 n ALA . 22  C 22  
C 23  3 n MET . 23  C 23  
C 24  3 n LEU . 24  C 24  
C 25  3 n ASP . 25  C 25  
C 26  3 n ASP . 26  C 26  
C 27  3 n VAL . 27  C 27  
C 28  3 n LYS . 28  C 28  
C 29  3 n ILE . 29  C 29  
C 30  3 n LEU . 30  C 30  
C 31  3 n ALA . 31  C 31  
C 32  3 n ASN . 32  C 32  
C 33  3 n GLY . 33  C 33  
C 34  3 n LEU . 34  C 34  
C 35  3 n LEU . 35  C 35  
C 36  3 n GLN . 36  C 36  
C 37  3 n LEU . 37  C 37  
C 38  3 n GLY . 38  C 38  
C 39  3 n HIS . 39  C 39  
C 40  3 n GLY . 40  C 40  
C 41  3 n LEU . 41  C 41  
C 42  3 n LYS . 42  C 42  
C 43  3 n ASP . 43  C 43  
C 44  3 n PHE . 44  C 44  
C 45  3 n VAL . 45  C 45  
C 46  3 n HIS . 46  C 46  
C 47  3 n LYS . 47  C 47  
C 48  3 n THR . 48  C 48  
C 49  3 n LYS . 49  C 49  
C 50  3 n GLY . 50  C 50  
C 51  3 n GLN . 51  C 51  
C 52  3 n ILE . 52  C 52  
C 53  3 n ASN . 53  C 53  
C 54  3 n ASP . 54  C 54  
C 55  3 n ILE . 55  C 55  
C 56  3 n PHE . 56  C 56  
C 57  3 n GLN . 57  C 57  
C 58  3 n LYS . 58  C 58  
C 59  3 n LEU . 59  C 59  
C 60  3 n ASN . 60  C 60  
C 61  3 n ILE . 61  C 61  
C 62  3 n PHE . 62  C 62  
C 63  3 n ASP . 63  C 63  
C 64  3 n GLN . 64  C 64  
C 65  3 n SER . 65  C 65  
C 66  3 n PHE . 66  C 66  
C 67  3 n TYR . 67  C 67  
C 68  3 n ASP . 68  C 68  
C 69  3 n LEU . 69  C 69  
C 70  3 n SER . 70  C 70  
C 71  3 n LEU . 71  C 71  
C 72  3 n ARG . 72  C 72  
C 73  3 n THR . 73  C 73  
C 74  3 n ASN . 74  C 74  
C 75  3 n GLU . 75  C 75  
C 76  3 n ILE . 76  C 76  
C 77  3 n LYS . 77  C 77  
C 78  3 n GLU . 78  C 78  
C 79  3 n GLU . 79  C 79  
C 80  3 n GLU . 80  C 80  
C 81  3 n LYS . 81  C 81  
C 82  3 n GLU . 82  C 82  
C 83  3 n LEU . 83  C 83  
C 84  3 n ARG . 84  C 84  
C 85  3 n ARG . 85  C 85  
C 86  3 n THR . 86  C 86  
C 87  3 n THR . 87  C 87  
C 88  3 n SER . 88  C 88  
C 89  3 n THR . 89  C 89  
C 90  3 n LEU . 90  C 90  
C 91  3 n GLN . 91  C 91  
C 92  3 n VAL . 92  C 92  
C 93  3 n LYS . 93  C 93  
C 94  3 n ASN . 94  C 94  
C 95  3 n GLU . 95  C 95  
C 96  3 n GLU . 96  C 96  
C 97  3 n VAL . 97  C 97  
C 98  3 n LYS . 98  C 98  
C 99  3 n ASN . 99  C 99  
C 100 3 n MET . 100 C 100 
C 101 3 n SER . 101 C 101 
C 102 3 n VAL . 102 C 102 
C 103 3 n GLU . 103 C 103 
C 104 3 n LEU . 104 C 104 
C 105 3 n ASN . 105 C 105 
C 106 3 n SER . 106 C 106 
C 107 3 n LYS . 107 C 107 
C 108 3 n LEU . 108 C 108 
C 109 3 n GLU . 109 C 109 
C 110 3 n SER . 110 C 110 
C 111 3 n LEU . 111 C 111 
C 112 3 n LEU . 112 C 112 
C 113 3 n GLU . 113 C 113 
C 114 3 n GLU . 114 C 114 
C 115 3 n LYS . 115 C 115 
C 116 3 n THR . 116 C 116 
C 117 3 n ALA . 117 C 117 
C 118 3 n LEU . 118 C 118 
C 119 3 n GLN . 119 C 119 
C 120 3 n HIS . 120 C 120 
C 121 3 n LYS . 121 C 121 
C 122 3 n VAL . 122 C 122 
C 123 3 n ARG . 123 C 123 
C 124 3 n ALA . 124 C 124 
C 125 3 n LEU . 125 C 125 
C 126 3 n GLU . 126 C 126 
C 127 3 n GLU . 127 C 127 
C 128 3 n GLN . 128 C 128 
C 129 3 n LEU . 129 C 129 
C 130 3 n THR . 130 C 130 
C 131 3 n ASN . 131 C 131 
C 132 3 n LEU . 132 C 132 
C 133 3 n ILE . 133 C 133 
C 134 3 n LEU . 134 C 134 
C 135 3 n SER . 135 C 135 
C 136 3 n PRO . 136 C 136 
C 137 3 n ALA . 137 C 137 
C 138 3 n GLY . 138 C 138 
C 139 3 n ALA . 139 C 139 
C 140 3 n GLN . 140 C 140 
C 141 3 n GLU . 141 C 141 
C 142 3 n HIS . 142 C 142 
C 143 3 n PRO . 143 C 143 
C 144 3 n GLU . 144 C 144 
C 145 3 n VAL . 145 C 145 
C 146 3 n THR . 146 C 146 
C 147 3 n SER . 147 C 147 
C 148 3 n LEU . 148 C 148 
C 149 3 n LYS . 149 C 149 
C 150 3 n SER . 150 C 150 
C 151 3 n PHE . 151 C 151 
C 152 3 n VAL . 152 C 152 
C 153 3 n GLU . 153 C 153 
C 154 3 n GLN . 154 C 154 
C 155 3 n GLN . 155 C 155 
C 156 3 n ASP . 156 C 156 
C 157 3 n ASN . 157 C 157 
C 158 3 n SER . 158 C 158 
C 159 3 n ILE . 159 C 159 
C 160 3 n ARG . 160 C 160 
C 161 3 n GLU . 161 C 161 
C 162 3 n LEU . 162 C 162 
C 163 3 n LEU . 163 C 163 
C 164 3 n GLN . 164 C 164 
C 165 3 n SER . 165 C 165 
C 166 3 n VAL . 166 C 166 
C 167 3 n GLU . 167 C 167 
C 168 3 n GLU . 168 C 168 
C 169 3 n GLN . 169 C 169 
C 170 3 n TYR . 170 C 170 
C 171 3 n LYS . 171 C 171 
C 172 3 n GLN . 172 C 172 
C 173 3 n LEU . 173 C 173 
C 174 3 n SER . 174 C 174 
C 175 3 n GLN . 175 C 175 
C 176 3 n GLN . 176 C 176 
C 177 3 n HIS . 177 C 177 
C 178 3 n MET . 178 C 178 
C 179 3 n GLN . 179 C 179 
C 180 3 n ILE . 180 C 180 
C 181 3 n LYS . 181 C 181 
C 182 3 n GLU . 182 C 182 
C 183 3 n ILE . 183 C 183 
C 184 3 n GLU . 184 C 184 
C 185 3 n LYS . 185 C 185 
C 186 3 n GLN . 186 C 186 
C 187 3 n LEU . 187 C 187 
C 188 3 n ARG . 188 C 188 
C 189 3 n LYS . 189 C 189 
C 190 3 n THR . 190 C 190 
C 191 3 n GLY . 191 C 191 
C 192 3 n ILE . 192 C 192 
C 193 3 n GLN . 193 C 193 
C 194 3 n GLU . 194 C 194 
C 195 3 n PRO . 195 C 195 
C 196 3 n SER . 196 C 196 
C 197 3 n GLU . 197 C 197 
C 198 3 n ASN . 198 C 198 
C 199 3 n SER . 199 C 199 
C 200 3 n LEU . 200 C 200 
C 201 3 n SER . 201 C 201 
C 202 3 n SER . 202 C 202 
C 203 3 n LYS . 203 C 203 
C 204 3 n SER . 204 C 204 
C 205 3 n ARG . 205 C 205 
C 206 3 n ALA . 206 C 206 
C 207 3 n PRO . 207 C 207 
C 208 3 n ARG . 208 C 208 
C 209 3 n THR . 209 C 209 
C 210 3 n THR . 210 C 210 
C 211 3 n PRO . 211 C 211 
C 212 3 n PRO . 212 C 212 
C 213 3 n LEU . 213 C 213 
C 214 3 n GLN . 214 C 214 
C 215 3 n LEU . 215 C 215 
C 216 3 n ASN . 216 C 216 
C 217 3 n GLU . 217 C 217 
C 218 3 n THR . 218 C 218 
C 219 3 n GLU . 219 C 219 
C 220 3 n ASN . 220 C 220 
C 221 3 n THR . 221 C 221 
C 222 3 n GLU . 222 C 222 
C 223 3 n GLN . 223 C 223 
C 224 3 n ASP . 224 C 224 
C 225 3 n ASP . 225 C 225 
C 226 3 n LEU . 226 C 226 
C 227 3 n PRO . 227 C 227 
C 228 3 n ALA . 228 C 228 
C 229 3 n ASP . 229 C 229 
C 230 3 n CYS . 230 C 230 
C 231 3 n SER . 231 C 231 
C 232 3 n ALA . 232 C 232 
C 233 3 n VAL . 233 C 233 
C 234 3 n TYR . 234 C 234 
C 235 3 n ASN . 235 C 235 
C 236 3 n ARG . 236 C 236 
C 237 3 n GLY . 237 C 237 
C 238 3 n GLU . 238 C 238 
C 239 3 n HIS . 239 C 239 
C 240 3 n THR . 240 C 240 
C 241 3 n SER . 241 C 241 
C 242 3 n GLY . 242 C 242 
C 243 3 n VAL . 243 C 243 
C 244 3 n TYR . 244 C 244 
C 245 3 n THR . 245 C 245 
C 246 3 n ILE . 246 C 246 
C 247 3 n LYS . 247 C 247 
C 248 3 n PRO . 248 C 248 
C 249 3 n ARG . 249 C 249 
C 250 3 n ASN . 250 C 250 
C 251 3 n SER . 251 C 251 
C 252 3 n GLN . 252 C 252 
C 253 3 n GLY . 253 C 253 
C 254 3 n PHE . 254 C 254 
C 255 3 n ASN . 255 C 255 
C 256 3 n VAL . 256 C 256 
C 257 3 n TYR . 257 C 257 
C 258 3 n CYS . 258 C 258 
C 259 3 n ASP . 259 C 259 
C 260 3 n THR . 260 C 260 
C 261 3 n GLN . 261 C 261 
C 262 3 n SER . 262 C 262 
C 263 3 n GLY . 263 C 263 
C 264 3 n SER . 264 C 264 
C 265 3 n PRO . 265 C 265 
C 266 3 n TRP . 266 C 266 
C 267 3 n THR . 267 C 267 
C 268 3 n LEU . 268 C 268 
C 269 3 n ILE . 269 C 269 
C 270 3 n GLN . 270 C 270 
C 271 3 n HIS . 271 C 271 
C 272 3 n ARG . 272 C 272 
C 273 3 n LYS . 273 C 273 
C 274 3 n ASP . 274 C 274 
C 275 3 n GLY . 275 C 275 
C 276 3 n SER . 276 C 276 
C 277 3 n GLN . 277 C 277 
C 278 3 n ASP . 278 C 278 
C 279 3 n PHE . 279 C 279 
C 280 3 n ASN . 280 C 280 
C 281 3 n GLU . 281 C 281 
C 282 3 n THR . 282 C 282 
C 283 3 n TRP . 283 C 283 
C 284 3 n GLU . 284 C 284 
C 285 3 n ASN . 285 C 285 
C 286 3 n TYR . 286 C 286 
C 287 3 n GLU . 287 C 287 
C 288 3 n LYS . 288 C 288 
C 289 3 n GLY . 289 C 289 
C 290 3 n PHE . 290 C 290 
C 291 3 n GLY . 291 C 291 
C 292 3 n ARG . 292 C 292 
C 293 3 n LEU . 293 C 293 
C 294 3 n ASP . 294 C 294 
C 295 3 n GLY . 295 C 295 
C 296 3 n GLU . 296 C 296 
C 297 3 n PHE . 297 C 297 
C 298 3 n TRP . 298 C 298 
C 299 3 n LEU . 299 C 299 
C 300 3 n GLY . 300 C 300 
C 301 3 n LEU . 301 C 301 
C 302 3 n GLU . 302 C 302 
C 303 3 n LYS . 303 C 303 
C 304 3 n ILE . 304 C 304 
C 305 3 n TYR . 305 C 305 
C 306 3 n ALA . 306 C 306 
C 307 3 n ILE . 307 C 307 
C 308 3 n VAL . 308 C 308 
C 309 3 n GLN . 309 C 309 
C 310 3 n GLN . 310 C 310 
C 311 3 n SER . 311 C 311 
C 312 3 n ASN . 312 C 312 
C 313 3 n TYR . 313 C 313 
C 314 3 n ILE . 314 C 314 
C 315 3 n LEU . 315 C 315 
C 316 3 n ARG . 316 C 316 
C 317 3 n LEU . 317 C 317 
C 318 3 n GLU . 318 C 318 
C 319 3 n LEU . 319 C 319 
C 320 3 n GLN . 320 C 320 
C 321 3 n ASP . 321 C 321 
C 322 3 n TRP . 322 C 322 
C 323 3 n LYS . 323 C 323 
C 324 3 n ASP . 324 C 324 
C 325 3 n SER . 325 C 325 
C 326 3 n LYS . 326 C 326 
C 327 3 n HIS . 327 C 327 
C 328 3 n TYR . 328 C 328 
C 329 3 n VAL . 329 C 329 
C 330 3 n GLU . 330 C 330 
C 331 3 n TYR . 331 C 331 
C 332 3 n SER . 332 C 332 
C 333 3 n PHE . 333 C 333 
C 334 3 n HIS . 334 C 334 
C 335 3 n LEU . 335 C 335 
C 336 3 n GLY . 336 C 336 
C 337 3 n SER . 337 C 337 
C 338 3 n HIS . 338 C 338 
C 339 3 n GLU . 339 C 339 
C 340 3 n THR . 340 C 340 
C 341 3 n ASN . 341 C 341 
C 342 3 n TYR . 342 C 342 
C 343 3 n THR . 343 C 343 
C 344 3 n LEU . 344 C 344 
C 345 3 n HIS . 345 C 345 
C 346 3 n VAL . 346 C 346 
C 347 3 n ALA . 347 C 347 
C 348 3 n GLU . 348 C 348 
C 349 3 n ILE . 349 C 349 
C 350 3 n ALA . 350 C 350 
C 351 3 n GLY . 351 C 351 
C 352 3 n ASN . 352 C 352 
C 353 3 n ILE . 353 C 353 
C 354 3 n PRO . 354 C 354 
C 355 3 n GLY . 355 C 355 
C 356 3 n ALA . 356 C 356 
C 357 3 n LEU . 357 C 357 
C 358 3 n PRO . 358 C 358 
C 359 3 n GLU . 359 C 359 
C 360 3 n HIS . 360 C 360 
C 361 3 n THR . 361 C 361 
C 362 3 n ASP . 362 C 362 
C 363 3 n LEU . 363 C 363 
C 364 3 n MET . 364 C 364 
C 365 3 n PHE . 365 C 365 
C 366 3 n SER . 366 C 366 
C 367 3 n THR . 367 C 367 
C 368 3 n TRP . 368 C 368 
C 369 3 n ASN . 369 C 369 
C 370 3 n HIS . 370 C 370 
C 371 3 n ARG . 371 C 371 
C 372 3 n ALA . 372 C 372 
C 373 3 n LYS . 373 C 373 
C 374 3 n GLY . 374 C 374 
C 375 3 n GLN . 375 C 375 
C 376 3 n LEU . 376 C 376 
C 377 3 n TYR . 377 C 377 
C 378 3 n CYS . 378 C 378 
C 379 3 n PRO . 379 C 379 
C 380 3 n GLU . 380 C 380 
C 381 3 n SER . 381 C 381 
C 382 3 n TYR . 382 C 382 
C 383 3 n SER . 383 C 383 
C 384 3 n GLY . 384 C 384 
C 385 3 n GLY . 385 C 385 
C 386 3 n TRP . 386 C 386 
C 387 3 n TRP . 387 C 387 
C 388 3 n TRP . 388 C 388 
C 389 3 n ASN . 389 C 389 
C 390 3 n ASP . 390 C 390 
C 391 3 n ILE . 391 C 391 
C 392 3 n CYS . 392 C 392 
C 393 3 n GLY . 393 C 393 
C 394 3 n GLU . 394 C 394 
C 395 3 n ASN . 395 C 395 
C 396 3 n ASN . 396 C 396 
C 397 3 n LEU . 397 C 397 
C 398 3 n ASN . 398 C 398 
C 399 3 n GLY . 399 C 399 
C 400 3 n LYS . 400 C 400 
C 401 3 n TYR . 401 C 401 
C 402 3 n ASN . 402 C 402 
C 403 3 n LYS . 403 C 403 
C 404 3 n PRO . 404 C 404 
C 405 3 n ARG . 405 C 405 
C 406 3 n THR . 406 C 406 
C 407 3 n LYS . 407 C 407 
C 408 3 n SER . 408 C 408 
C 409 3 n ARG . 409 C 409 
C 410 3 n PRO . 410 C 410 
C 411 3 n GLU . 411 C 411 
C 412 3 n ARG . 412 C 412 
C 413 3 n ARG . 413 C 413 
C 414 3 n ARG . 414 C 414 
C 415 3 n GLY . 415 C 415 
C 416 3 n ILE . 416 C 416 
C 417 3 n TYR . 417 C 417 
C 418 3 n TRP . 418 C 418 
C 419 3 n ARG . 419 C 419 
C 420 3 n PRO . 420 C 420 
C 421 3 n GLN . 421 C 421 
C 422 3 n SER . 422 C 422 
C 423 3 n ARG . 423 C 423 
C 424 3 n LYS . 424 C 424 
C 425 3 n LEU . 425 C 425 
C 426 3 n TYR . 426 C 426 
C 427 3 n ALA . 427 C 427 
C 428 3 n ILE . 428 C 428 
C 429 3 n LYS . 429 C 429 
C 430 3 n SER . 430 C 430 
C 431 3 n SER . 431 C 431 
C 432 3 n LYS . 432 C 432 
C 433 3 n MET . 433 C 433 
C 434 3 n MET . 434 C 434 
C 435 3 n LEU . 435 C 435 
C 436 3 n GLN . 436 C 436 
C 437 3 n PRO . 437 C 437 
C 438 3 n THR . 438 C 438 
C 439 3 n THR . 439 C 439 
#
_software.classification other
_software.date           ?
_software.description    "Structure prediction"
_software.name           AlphaFold
_software.pdbx_ordinal   1
_software.type           package
_software.version        "AlphaFold-beta-20231127 (be2c21f9-b611-4c21-bfc0-bc05c526bf76 @ 2024-05-20 08:37:35)"
#
loop_
_struct_asym.entity_id
_struct_asym.id
1 A 
2 B 
3 C 
#
loop_
_atom_site.group_PDB
_atom_site.id
_atom_site.type_symbol
_atom_site.label_atom_id
_atom_site.label_alt_id
_atom_site.label_comp_id
_atom_site.label_asym_id
_atom_site.label_entity_id
_atom_site.label_seq_id
_atom_site.pdbx_PDB_ins_code
_atom_site.Cartn_x
_atom_site.Cartn_y
_atom_site.Cartn_z
_atom_site.occupancy
_atom_site.B_iso_or_equiv
_atom_site.auth_seq_id
_atom_site.auth_asym_id
_atom_site.pdbx_PDB_model_num
ATOM 1     N N   . SER A 1 1   ? 76.653  -69.512  -85.183 1.00 37.04 1   A 1 
ATOM 2     C CA  . SER A 1 1   ? 77.475  -70.273  -86.139 1.00 45.30 1   A 1 
ATOM 3     C C   . SER A 1 1   ? 76.887  -71.675  -86.275 1.00 46.52 1   A 1 
ATOM 4     O O   . SER A 1 1   ? 76.861  -72.394  -85.286 1.00 43.00 1   A 1 
ATOM 5     C CB  . SER A 1 1   ? 78.925  -70.334  -85.668 1.00 42.09 1   A 1 
ATOM 6     O OG  . SER A 1 1   ? 79.347  -69.020  -85.343 1.00 39.93 1   A 1 
ATOM 7     N N   . ARG A 1 2   ? 76.321  -71.993  -87.429 1.00 41.60 2   A 1 
ATOM 8     C CA  . ARG A 1 2   ? 75.754  -73.305  -87.779 1.00 47.14 2   A 1 
ATOM 9     C C   . ARG A 1 2   ? 76.905  -74.248  -88.123 1.00 46.01 2   A 1 
ATOM 10    O O   . ARG A 1 2   ? 77.262  -74.330  -89.296 1.00 43.79 2   A 1 
ATOM 11    C CB  . ARG A 1 2   ? 74.797  -73.176  -88.979 1.00 44.79 2   A 1 
ATOM 12    C CG  . ARG A 1 2   ? 73.470  -72.491  -88.676 1.00 42.14 2   A 1 
ATOM 13    C CD  . ARG A 1 2   ? 72.646  -72.454  -89.978 1.00 41.11 2   A 1 
ATOM 14    N NE  . ARG A 1 2   ? 71.301  -71.881  -89.766 1.00 37.71 2   A 1 
ATOM 15    C CZ  . ARG A 1 2   ? 70.399  -71.639  -90.708 1.00 35.59 2   A 1 
ATOM 16    N NH1 . ARG A 1 2   ? 70.645  -71.883  -91.966 1.00 34.71 2   A 1 
ATOM 17    N NH2 . ARG A 1 2   ? 69.226  -71.158  -90.406 1.00 34.73 2   A 1 
ATOM 18    N N   . VAL A 1 3   ? 77.515  -74.836  -87.098 1.00 41.61 3   A 1 
ATOM 19    C CA  . VAL A 1 3   ? 78.544  -75.832  -87.409 1.00 46.10 3   A 1 
ATOM 20    C C   . VAL A 1 3   ? 77.801  -77.069  -87.900 1.00 45.68 3   A 1 
ATOM 21    O O   . VAL A 1 3   ? 77.033  -77.663  -87.127 1.00 42.46 3   A 1 
ATOM 22    C CB  . VAL A 1 3   ? 79.456  -76.133  -86.213 1.00 42.70 3   A 1 
ATOM 23    C CG1 . VAL A 1 3   ? 80.594  -77.055  -86.624 1.00 38.96 3   A 1 
ATOM 24    C CG2 . VAL A 1 3   ? 80.082  -74.847  -85.643 1.00 41.61 3   A 1 
ATOM 25    N N   . ASP A 1 4   ? 77.953  -77.379  -89.169 1.00 44.20 4   A 1 
ATOM 26    C CA  . ASP A 1 4   ? 77.431  -78.575  -89.825 1.00 46.79 4   A 1 
ATOM 27    C C   . ASP A 1 4   ? 78.147  -79.810  -89.223 1.00 45.11 4   A 1 
ATOM 28    O O   . ASP A 1 4   ? 79.351  -79.972  -89.453 1.00 42.42 4   A 1 
ATOM 29    C CB  . ASP A 1 4   ? 77.700  -78.485  -91.340 1.00 43.34 4   A 1 
ATOM 30    C CG  . ASP A 1 4   ? 76.775  -77.515  -92.070 1.00 39.33 4   A 1 
ATOM 31    O OD1 . ASP A 1 4   ? 75.558  -77.576  -91.810 1.00 38.55 4   A 1 
ATOM 32    O OD2 . ASP A 1 4   ? 77.284  -76.717  -92.889 1.00 38.45 4   A 1 
ATOM 33    N N   . PRO A 1 5   ? 77.503  -80.627  -88.369 1.00 36.84 5   A 1 
ATOM 34    C CA  . PRO A 1 5   ? 78.136  -81.856  -87.923 1.00 40.64 5   A 1 
ATOM 35    C C   . PRO A 1 5   ? 78.202  -82.825  -89.106 1.00 41.13 5   A 1 
ATOM 36    O O   . PRO A 1 5   ? 77.188  -83.082  -89.768 1.00 39.18 5   A 1 
ATOM 37    C CB  . PRO A 1 5   ? 77.288  -82.366  -86.752 1.00 37.53 5   A 1 
ATOM 38    C CG  . PRO A 1 5   ? 75.896  -81.830  -87.071 1.00 38.30 5   A 1 
ATOM 39    C CD  . PRO A 1 5   ? 76.140  -80.544  -87.882 1.00 43.00 5   A 1 
ATOM 40    N N   . ASP A 1 6   ? 79.388  -83.311  -89.287 1.00 40.34 6   A 1 
ATOM 41    C CA  . ASP A 1 6   ? 79.818  -84.044  -90.472 1.00 42.64 6   A 1 
ATOM 42    C C   . ASP A 1 6   ? 79.007  -85.351  -90.648 1.00 41.55 6   A 1 
ATOM 43    O O   . ASP A 1 6   ? 78.908  -86.187  -89.751 1.00 39.28 6   A 1 
ATOM 44    C CB  . ASP A 1 6   ? 81.343  -84.285  -90.346 1.00 39.66 6   A 1 
ATOM 45    C CG  . ASP A 1 6   ? 82.119  -84.166  -91.638 1.00 36.14 6   A 1 
ATOM 46    O OD1 . ASP A 1 6   ? 81.496  -84.149  -92.713 1.00 35.71 6   A 1 
ATOM 47    O OD2 . ASP A 1 6   ? 83.370  -84.070  -91.530 1.00 35.31 6   A 1 
ATOM 48    N N   . LEU A 1 7   ? 78.403  -85.489  -91.811 1.00 38.48 7   A 1 
ATOM 49    C CA  . LEU A 1 7   ? 77.637  -86.655  -92.257 1.00 42.17 7   A 1 
ATOM 50    C C   . LEU A 1 7   ? 78.564  -87.855  -92.528 1.00 40.83 7   A 1 
ATOM 51    O O   . LEU A 1 7   ? 78.608  -88.366  -93.654 1.00 38.13 7   A 1 
ATOM 52    C CB  . LEU A 1 7   ? 76.840  -86.274  -93.519 1.00 39.04 7   A 1 
ATOM 53    C CG  . LEU A 1 7   ? 75.524  -85.523  -93.268 1.00 35.49 7   A 1 
ATOM 54    C CD1 . LEU A 1 7   ? 75.058  -84.834  -94.542 1.00 34.93 7   A 1 
ATOM 55    C CD2 . LEU A 1 7   ? 74.429  -86.501  -92.827 1.00 37.22 7   A 1 
ATOM 56    N N   . SER A 1 8   ? 79.333  -88.323  -91.534 1.00 33.09 8   A 1 
ATOM 57    C CA  . SER A 1 8   ? 80.242  -89.449  -91.730 1.00 37.18 8   A 1 
ATOM 58    C C   . SER A 1 8   ? 79.464  -90.694  -92.149 1.00 36.31 8   A 1 
ATOM 59    O O   . SER A 1 8   ? 78.749  -91.321  -91.374 1.00 34.83 8   A 1 
ATOM 60    C CB  . SER A 1 8   ? 81.132  -89.683  -90.501 1.00 35.46 8   A 1 
ATOM 61    O OG  . SER A 1 8   ? 80.387  -89.798  -89.316 1.00 33.54 8   A 1 
ATOM 62    N N   . SER A 1 9   ? 79.611  -90.958  -93.373 1.00 31.51 9   A 1 
ATOM 63    C CA  . SER A 1 9   ? 79.105  -92.140  -94.073 1.00 36.37 9   A 1 
ATOM 64    C C   . SER A 1 9   ? 79.822  -93.400  -93.555 1.00 35.80 9   A 1 
ATOM 65    O O   . SER A 1 9   ? 80.822  -93.823  -94.130 1.00 34.63 9   A 1 
ATOM 66    C CB  . SER A 1 9   ? 79.328  -91.935  -95.575 1.00 34.72 9   A 1 
ATOM 67    O OG  . SER A 1 9   ? 80.653  -91.555  -95.863 1.00 32.53 9   A 1 
ATOM 68    N N   . PHE A 1 10  ? 79.339  -93.922  -92.376 1.00 36.48 10  A 1 
ATOM 69    C CA  . PHE A 1 10  ? 79.845  -95.226  -91.948 1.00 38.46 10  A 1 
ATOM 70    C C   . PHE A 1 10  ? 79.415  -96.285  -92.961 1.00 36.64 10  A 1 
ATOM 71    O O   . PHE A 1 10  ? 78.224  -96.528  -93.154 1.00 34.03 10  A 1 
ATOM 72    C CB  . PHE A 1 10  ? 79.425  -95.545  -90.515 1.00 35.09 10  A 1 
ATOM 73    C CG  . PHE A 1 10  ? 80.480  -95.141  -89.509 1.00 34.18 10  A 1 
ATOM 74    C CD1 . PHE A 1 10  ? 81.526  -96.014  -89.192 1.00 33.58 10  A 1 
ATOM 75    C CD2 . PHE A 1 10  ? 80.439  -93.854  -88.917 1.00 33.64 10  A 1 
ATOM 76    C CE1 . PHE A 1 10  ? 82.523  -95.631  -88.282 1.00 31.23 10  A 1 
ATOM 77    C CE2 . PHE A 1 10  ? 81.441  -93.467  -88.019 1.00 32.81 10  A 1 
ATOM 78    C CZ  . PHE A 1 10  ? 82.478  -94.364  -87.691 1.00 34.04 10  A 1 
ATOM 79    N N   . ASP A 1 11  ? 80.447  -96.854  -93.606 1.00 37.21 11  A 1 
ATOM 80    C CA  . ASP A 1 11  ? 80.339  -97.830  -94.681 1.00 39.81 11  A 1 
ATOM 81    C C   . ASP A 1 11  ? 79.519  -99.049  -94.242 1.00 38.21 11  A 1 
ATOM 82    O O   . ASP A 1 11  ? 79.774  -99.694  -93.214 1.00 36.24 11  A 1 
ATOM 83    C CB  . ASP A 1 11  ? 81.744  -98.245  -95.145 1.00 37.05 11  A 1 
ATOM 84    C CG  . ASP A 1 11  ? 82.255  -97.450  -96.334 1.00 33.24 11  A 1 
ATOM 85    O OD1 . ASP A 1 11  ? 81.443  -97.170  -97.224 1.00 32.89 11  A 1 
ATOM 86    O OD2 . ASP A 1 11  ? 83.487  -97.189  -96.370 1.00 32.94 11  A 1 
ATOM 87    N N   . SER A 1 12  ? 78.550  -99.368  -95.041 1.00 34.67 12  A 1 
ATOM 88    C CA  . SER A 1 12  ? 77.707  -100.550 -94.894 1.00 39.67 12  A 1 
ATOM 89    C C   . SER A 1 12  ? 78.519  -101.817 -95.221 1.00 39.35 12  A 1 
ATOM 90    O O   . SER A 1 12  ? 78.595  -102.224 -96.384 1.00 37.30 12  A 1 
ATOM 91    C CB  . SER A 1 12  ? 76.480  -100.417 -95.797 1.00 37.67 12  A 1 
ATOM 92    O OG  . SER A 1 12  ? 76.847  -100.084 -97.125 1.00 35.12 12  A 1 
ATOM 93    N N   . ALA A 1 13  ? 79.069  -102.419 -94.163 1.00 41.42 13  A 1 
ATOM 94    C CA  . ALA A 1 13  ? 79.647  -103.749 -94.315 1.00 46.42 13  A 1 
ATOM 95    C C   . ALA A 1 13  ? 78.576  -104.728 -94.836 1.00 46.22 13  A 1 
ATOM 96    O O   . ALA A 1 13  ? 77.405  -104.609 -94.451 1.00 43.81 13  A 1 
ATOM 97    C CB  . ALA A 1 13  ? 80.238  -104.182 -92.967 1.00 43.67 13  A 1 
ATOM 98    N N   . PRO A 1 14  ? 78.945  -105.668 -95.700 1.00 36.78 14  A 1 
ATOM 99    C CA  . PRO A 1 14  ? 78.007  -106.527 -96.424 1.00 41.12 14  A 1 
ATOM 100   C C   . PRO A 1 14  ? 77.203  -107.372 -95.440 1.00 42.50 14  A 1 
ATOM 101   O O   . PRO A 1 14  ? 77.752  -108.115 -94.626 1.00 40.92 14  A 1 
ATOM 102   C CB  . PRO A 1 14  ? 78.866  -107.345 -97.382 1.00 38.05 14  A 1 
ATOM 103   C CG  . PRO A 1 14  ? 80.233  -107.350 -96.732 1.00 38.00 14  A 1 
ATOM 104   C CD  . PRO A 1 14  ? 80.310  -105.991 -96.029 1.00 42.97 14  A 1 
ATOM 105   N N   . SER A 1 15  ? 75.857  -107.193 -95.492 1.00 45.74 15  A 1 
ATOM 106   C CA  . SER A 1 15  ? 74.924  -107.899 -94.615 1.00 49.99 15  A 1 
ATOM 107   C C   . SER A 1 15  ? 74.949  -109.398 -94.917 1.00 50.03 15  A 1 
ATOM 108   O O   . SER A 1 15  ? 74.413  -109.839 -95.935 1.00 47.14 15  A 1 
ATOM 109   C CB  . SER A 1 15  ? 73.517  -107.323 -94.809 1.00 47.08 15  A 1 
ATOM 110   O OG  . SER A 1 15  ? 73.128  -107.356 -96.164 1.00 43.93 15  A 1 
ATOM 111   N N   . GLU A 1 16  ? 75.534  -110.136 -93.960 1.00 46.14 16  A 1 
ATOM 112   C CA  . GLU A 1 16  ? 75.409  -111.595 -93.987 1.00 49.34 16  A 1 
ATOM 113   C C   . GLU A 1 16  ? 73.930  -112.015 -94.003 1.00 48.28 16  A 1 
ATOM 114   O O   . GLU A 1 16  ? 73.081  -111.298 -93.442 1.00 45.36 16  A 1 
ATOM 115   C CB  . GLU A 1 16  ? 76.135  -112.227 -92.789 1.00 46.49 16  A 1 
ATOM 116   C CG  . GLU A 1 16  ? 77.644  -112.265 -92.954 1.00 42.27 16  A 1 
ATOM 117   C CD  . GLU A 1 16  ? 78.344  -113.120 -91.895 1.00 39.21 16  A 1 
ATOM 118   O OE1 . GLU A 1 16  ? 79.502  -113.541 -92.142 1.00 35.42 16  A 1 
ATOM 119   O OE2 . GLU A 1 16  ? 77.712  -113.380 -90.840 1.00 39.50 16  A 1 
ATOM 120   N N   . PRO A 1 17  ? 73.551  -113.098 -94.588 1.00 45.00 17  A 1 
ATOM 121   C CA  . PRO A 1 17  ? 72.168  -113.520 -94.804 1.00 48.98 17  A 1 
ATOM 122   C C   . PRO A 1 17  ? 71.462  -113.749 -93.456 1.00 50.95 17  A 1 
ATOM 123   O O   . PRO A 1 17  ? 71.739  -114.713 -92.744 1.00 48.41 17  A 1 
ATOM 124   C CB  . PRO A 1 17  ? 72.263  -114.766 -95.674 1.00 45.06 17  A 1 
ATOM 125   C CG  . PRO A 1 17  ? 73.649  -115.316 -95.383 1.00 44.79 17  A 1 
ATOM 126   C CD  . PRO A 1 17  ? 74.481  -114.076 -95.115 1.00 48.11 17  A 1 
ATOM 127   N N   . LYS A 1 18  ? 70.487  -112.780 -93.005 1.00 59.54 18  A 1 
ATOM 128   C CA  . LYS A 1 18  ? 69.739  -112.833 -91.749 1.00 61.52 18  A 1 
ATOM 129   C C   . LYS A 1 18  ? 68.825  -114.059 -91.731 1.00 63.98 18  A 1 
ATOM 130   O O   . LYS A 1 18  ? 68.009  -114.256 -92.633 1.00 58.58 18  A 1 
ATOM 131   C CB  . LYS A 1 18  ? 68.942  -111.538 -91.536 1.00 56.15 18  A 1 
ATOM 132   C CG  . LYS A 1 18  ? 69.850  -110.352 -91.165 1.00 50.84 18  A 1 
ATOM 133   C CD  . LYS A 1 18  ? 69.040  -109.083 -90.891 1.00 47.85 18  A 1 
ATOM 134   C CE  . LYS A 1 18  ? 69.968  -107.939 -90.452 1.00 42.60 18  A 1 
ATOM 135   N NZ  . LYS A 1 18  ? 69.247  -106.667 -90.216 1.00 38.95 18  A 1 
ATOM 136   N N   . SER A 1 19  ? 68.888  -114.873 -90.644 1.00 62.90 19  A 1 
ATOM 137   C CA  . SER A 1 19  ? 68.012  -116.028 -90.403 1.00 67.06 19  A 1 
ATOM 138   C C   . SER A 1 19  ? 66.547  -115.609 -90.323 1.00 70.15 19  A 1 
ATOM 139   O O   . SER A 1 19  ? 66.232  -114.572 -89.719 1.00 63.49 19  A 1 
ATOM 140   C CB  . SER A 1 19  ? 68.444  -116.721 -89.108 1.00 60.42 19  A 1 
ATOM 141   O OG  . SER A 1 19  ? 67.631  -117.839 -88.876 1.00 53.74 19  A 1 
ATOM 142   N N   . ARG A 1 20  ? 65.588  -116.389 -90.852 1.00 76.77 20  A 1 
ATOM 143   C CA  . ARG A 1 20  ? 64.140  -116.109 -90.803 1.00 78.91 20  A 1 
ATOM 144   C C   . ARG A 1 20  ? 63.531  -116.262 -89.414 1.00 82.18 20  A 1 
ATOM 145   O O   . ARG A 1 20  ? 62.408  -115.817 -89.194 1.00 76.13 20  A 1 
ATOM 146   C CB  . ARG A 1 20  ? 63.393  -117.002 -91.793 1.00 73.08 20  A 1 
ATOM 147   C CG  . ARG A 1 20  ? 63.535  -116.539 -93.255 1.00 64.96 20  A 1 
ATOM 148   C CD  . ARG A 1 20  ? 62.617  -117.388 -94.155 1.00 60.70 20  A 1 
ATOM 149   N NE  . ARG A 1 20  ? 62.648  -116.932 -95.538 1.00 53.37 20  A 1 
ATOM 150   C CZ  . ARG A 1 20  ? 61.891  -117.396 -96.527 1.00 47.59 20  A 1 
ATOM 151   N NH1 . ARG A 1 20  ? 61.050  -118.374 -96.355 1.00 46.16 20  A 1 
ATOM 152   N NH2 . ARG A 1 20  ? 61.976  -116.894 -97.736 1.00 43.60 20  A 1 
ATOM 153   N N   . PHE A 1 21  ? 64.209  -116.924 -88.441 1.00 80.53 21  A 1 
ATOM 154   C CA  . PHE A 1 21  ? 63.712  -117.189 -87.096 1.00 82.01 21  A 1 
ATOM 155   C C   . PHE A 1 21  ? 64.324  -116.216 -86.082 1.00 83.30 21  A 1 
ATOM 156   O O   . PHE A 1 21  ? 65.503  -115.883 -86.167 1.00 79.05 21  A 1 
ATOM 157   C CB  . PHE A 1 21  ? 64.005  -118.638 -86.721 1.00 78.25 21  A 1 
ATOM 158   C CG  . PHE A 1 21  ? 63.372  -119.635 -87.667 1.00 74.57 21  A 1 
ATOM 159   C CD1 . PHE A 1 21  ? 61.994  -119.783 -87.731 1.00 67.11 21  A 1 
ATOM 160   C CD2 . PHE A 1 21  ? 64.166  -120.421 -88.530 1.00 66.76 21  A 1 
ATOM 161   C CE1 . PHE A 1 21  ? 61.387  -120.688 -88.615 1.00 63.15 21  A 1 
ATOM 162   C CE2 . PHE A 1 21  ? 63.577  -121.324 -89.416 1.00 64.34 21  A 1 
ATOM 163   C CZ  . PHE A 1 21  ? 62.189  -121.455 -89.459 1.00 67.88 21  A 1 
ATOM 164   N N   . ALA A 1 22  ? 63.525  -115.826 -85.115 1.00 79.48 22  A 1 
ATOM 165   C CA  . ALA A 1 22  ? 63.994  -114.962 -84.045 1.00 80.21 22  A 1 
ATOM 166   C C   . ALA A 1 22  ? 64.987  -115.697 -83.130 1.00 81.64 22  A 1 
ATOM 167   O O   . ALA A 1 22  ? 64.755  -116.852 -82.736 1.00 79.24 22  A 1 
ATOM 168   C CB  . ALA A 1 22  ? 62.792  -114.434 -83.258 1.00 76.72 22  A 1 
ATOM 169   N N   . MET A 1 23  ? 66.039  -115.014 -82.735 1.00 82.32 23  A 1 
ATOM 170   C CA  . MET A 1 23  ? 67.003  -115.541 -81.771 1.00 82.42 23  A 1 
ATOM 171   C C   . MET A 1 23  ? 66.392  -115.585 -80.375 1.00 83.15 23  A 1 
ATOM 172   O O   . MET A 1 23  ? 65.704  -114.643 -79.953 1.00 80.42 23  A 1 
ATOM 173   C CB  . MET A 1 23  ? 68.279  -114.693 -81.788 1.00 78.38 23  A 1 
ATOM 174   C CG  . MET A 1 23  ? 69.054  -114.827 -83.107 1.00 71.91 23  A 1 
ATOM 175   S SD  . MET A 1 23  ? 70.131  -116.290 -83.189 1.00 66.15 23  A 1 
ATOM 176   C CE  . MET A 1 23  ? 71.634  -115.608 -82.440 1.00 59.25 23  A 1 
ATOM 177   N N   . LEU A 1 24  ? 66.642  -116.628 -79.561 1.00 82.56 24  A 1 
ATOM 178   C CA  . LEU A 1 24  ? 66.128  -116.771 -78.205 1.00 82.42 24  A 1 
ATOM 179   C C   . LEU A 1 24  ? 66.616  -115.657 -77.287 1.00 83.10 24  A 1 
ATOM 180   O O   . LEU A 1 24  ? 65.864  -115.180 -76.431 1.00 80.04 24  A 1 
ATOM 181   C CB  . LEU A 1 24  ? 66.574  -118.150 -77.678 1.00 79.60 24  A 1 
ATOM 182   C CG  . LEU A 1 24  ? 65.988  -118.506 -76.296 1.00 74.17 24  A 1 
ATOM 183   C CD1 . LEU A 1 24  ? 64.497  -118.761 -76.361 1.00 66.24 24  A 1 
ATOM 184   C CD2 . LEU A 1 24  ? 66.655  -119.759 -75.747 1.00 66.35 24  A 1 
ATOM 185   N N   . ASP A 1 25  ? 67.844  -115.199 -77.502 1.00 84.71 25  A 1 
ATOM 186   C CA  . ASP A 1 25  ? 68.427  -114.119 -76.704 1.00 84.75 25  A 1 
ATOM 187   C C   . ASP A 1 25  ? 67.698  -112.789 -76.924 1.00 84.72 25  A 1 
ATOM 188   O O   . ASP A 1 25  ? 67.385  -112.105 -75.951 1.00 81.35 25  A 1 
ATOM 189   C CB  . ASP A 1 25  ? 69.926  -113.998 -77.000 1.00 82.33 25  A 1 
ATOM 190   C CG  . ASP A 1 25  ? 70.736  -115.147 -76.413 1.00 76.57 25  A 1 
ATOM 191   O OD1 . ASP A 1 25  ? 70.283  -115.767 -75.424 1.00 69.15 25  A 1 
ATOM 192   O OD2 . ASP A 1 25  ? 71.837  -115.406 -76.949 1.00 67.64 25  A 1 
ATOM 193   N N   . ASP A 1 26  ? 67.342  -112.530 -78.213 1.00 82.97 26  A 1 
ATOM 194   C CA  . ASP A 1 26  ? 66.586  -111.308 -78.506 1.00 81.78 26  A 1 
ATOM 195   C C   . ASP A 1 26  ? 65.201  -111.343 -77.849 1.00 82.05 26  A 1 
ATOM 196   O O   . ASP A 1 26  ? 64.750  -110.356 -77.249 1.00 79.66 26  A 1 
ATOM 197   C CB  . ASP A 1 26  ? 66.435  -111.130 -80.021 1.00 79.45 26  A 1 
ATOM 198   C CG  . ASP A 1 26  ? 67.738  -110.855 -80.752 1.00 75.92 26  A 1 
ATOM 199   O OD1 . ASP A 1 26  ? 68.675  -110.324 -80.127 1.00 69.85 26  A 1 
ATOM 200   O OD2 . ASP A 1 26  ? 67.783  -111.159 -81.969 1.00 68.72 26  A 1 
ATOM 201   N N   . VAL A 1 27  ? 64.535  -112.484 -77.865 1.00 80.65 27  A 1 
ATOM 202   C CA  . VAL A 1 27  ? 63.240  -112.664 -77.195 1.00 80.97 27  A 1 
ATOM 203   C C   . VAL A 1 27  ? 63.383  -112.560 -75.669 1.00 80.78 27  A 1 
ATOM 204   O O   . VAL A 1 27  ? 62.524  -111.965 -75.015 1.00 79.17 27  A 1 
ATOM 205   C CB  . VAL A 1 27  ? 62.588  -113.998 -77.600 1.00 79.43 27  A 1 
ATOM 206   C CG1 . VAL A 1 27  ? 61.267  -114.247 -76.856 1.00 73.55 27  A 1 
ATOM 207   C CG2 . VAL A 1 27  ? 62.256  -114.017 -79.095 1.00 73.46 27  A 1 
ATOM 208   N N   . LYS A 1 28  ? 64.483  -113.110 -75.057 1.00 85.55 28  A 1 
ATOM 209   C CA  . LYS A 1 28  ? 64.754  -112.962 -73.618 1.00 85.13 28  A 1 
ATOM 210   C C   . LYS A 1 28  ? 65.003  -111.517 -73.225 1.00 85.20 28  A 1 
ATOM 211   O O   . LYS A 1 28  ? 64.479  -111.071 -72.197 1.00 83.71 28  A 1 
ATOM 212   C CB  . LYS A 1 28  ? 65.948  -113.812 -73.192 1.00 83.96 28  A 1 
ATOM 213   C CG  . LYS A 1 28  ? 65.557  -115.264 -72.892 1.00 78.22 28  A 1 
ATOM 214   C CD  . LYS A 1 28  ? 66.791  -116.017 -72.381 1.00 73.92 28  A 1 
ATOM 215   C CE  . LYS A 1 28  ? 66.433  -117.434 -71.927 1.00 66.39 28  A 1 
ATOM 216   N NZ  . LYS A 1 28  ? 67.629  -118.158 -71.452 1.00 60.07 28  A 1 
ATOM 217   N N   . ILE A 1 29  ? 65.763  -110.783 -74.010 1.00 84.86 29  A 1 
ATOM 218   C CA  . ILE A 1 29  ? 66.001  -109.349 -73.783 1.00 84.30 29  A 1 
ATOM 219   C C   . ILE A 1 29  ? 64.680  -108.596 -73.852 1.00 83.83 29  A 1 
ATOM 220   O O   . ILE A 1 29  ? 64.376  -107.794 -72.958 1.00 82.08 29  A 1 
ATOM 221   C CB  . ILE A 1 29  ? 67.038  -108.809 -74.785 1.00 83.17 29  A 1 
ATOM 222   C CG1 . ILE A 1 29  ? 68.437  -109.400 -74.470 1.00 78.74 29  A 1 
ATOM 223   C CG2 . ILE A 1 29  ? 67.104  -107.270 -74.740 1.00 76.93 29  A 1 
ATOM 224   C CD1 . ILE A 1 29  ? 69.467  -109.176 -75.584 1.00 71.16 29  A 1 
ATOM 225   N N   . LEU A 1 30  ? 63.853  -108.896 -74.845 1.00 81.42 30  A 1 
ATOM 226   C CA  . LEU A 1 30  ? 62.539  -108.294 -75.000 1.00 80.30 30  A 1 
ATOM 227   C C   . LEU A 1 30  ? 61.620  -108.616 -73.803 1.00 80.29 30  A 1 
ATOM 228   O O   . LEU A 1 30  ? 60.992  -107.716 -73.253 1.00 78.58 30  A 1 
ATOM 229   C CB  . LEU A 1 30  ? 61.929  -108.786 -76.325 1.00 78.51 30  A 1 
ATOM 230   C CG  . LEU A 1 30  ? 60.830  -107.864 -76.849 1.00 72.73 30  A 1 
ATOM 231   C CD1 . LEU A 1 30  ? 61.436  -106.658 -77.551 1.00 66.06 30  A 1 
ATOM 232   C CD2 . LEU A 1 30  ? 59.959  -108.597 -77.871 1.00 65.94 30  A 1 
ATOM 233   N N   . ALA A 1 31  ? 61.586  -109.908 -73.367 1.00 80.55 31  A 1 
ATOM 234   C CA  . ALA A 1 31  ? 60.800  -110.332 -72.211 1.00 80.73 31  A 1 
ATOM 235   C C   . ALA A 1 31  ? 61.256  -109.649 -70.921 1.00 80.39 31  A 1 
ATOM 236   O O   . ALA A 1 31  ? 60.417  -109.160 -70.156 1.00 79.41 31  A 1 
ATOM 237   C CB  . ALA A 1 31  ? 60.875  -111.860 -72.092 1.00 80.14 31  A 1 
ATOM 238   N N   . ASN A 1 32  ? 62.561  -109.550 -70.657 1.00 85.37 32  A 1 
ATOM 239   C CA  . ASN A 1 32  ? 63.078  -108.838 -69.485 1.00 84.98 32  A 1 
ATOM 240   C C   . ASN A 1 32  ? 62.757  -107.340 -69.534 1.00 83.61 32  A 1 
ATOM 241   O O   . ASN A 1 32  ? 62.341  -106.773 -68.525 1.00 82.15 32  A 1 
ATOM 242   C CB  . ASN A 1 32  ? 64.600  -109.065 -69.368 1.00 84.80 32  A 1 
ATOM 243   C CG  . ASN A 1 32  ? 64.971  -110.160 -68.396 1.00 79.12 32  A 1 
ATOM 244   O OD1 . ASN A 1 32  ? 64.188  -110.643 -67.610 1.00 71.69 32  A 1 
ATOM 245   N ND2 . ASN A 1 32  ? 66.230  -110.536 -68.389 1.00 69.90 32  A 1 
ATOM 246   N N   . GLY A 1 33  ? 62.888  -106.746 -70.702 1.00 81.11 33  A 1 
ATOM 247   C CA  . GLY A 1 33  ? 62.502  -105.358 -70.908 1.00 79.71 33  A 1 
ATOM 248   C C   . GLY A 1 33  ? 61.021  -105.137 -70.636 1.00 80.19 33  A 1 
ATOM 249   O O   . GLY A 1 33  ? 60.642  -104.185 -69.948 1.00 78.49 33  A 1 
ATOM 250   N N   . LEU A 1 34  ? 60.187  -106.057 -71.094 1.00 81.75 34  A 1 
ATOM 251   C CA  . LEU A 1 34  ? 58.747  -106.025 -70.845 1.00 80.45 34  A 1 
ATOM 252   C C   . LEU A 1 34  ? 58.424  -106.179 -69.358 1.00 80.47 34  A 1 
ATOM 253   O O   . LEU A 1 34  ? 57.550  -105.486 -68.831 1.00 79.22 34  A 1 
ATOM 254   C CB  . LEU A 1 34  ? 58.072  -107.146 -71.642 1.00 78.40 34  A 1 
ATOM 255   C CG  . LEU A 1 34  ? 56.709  -106.704 -72.189 1.00 71.86 34  A 1 
ATOM 256   C CD1 . LEU A 1 34  ? 56.906  -106.060 -73.567 1.00 65.18 34  A 1 
ATOM 257   C CD2 . LEU A 1 34  ? 55.771  -107.885 -72.367 1.00 64.84 34  A 1 
ATOM 258   N N   . LEU A 1 35  ? 59.146  -107.099 -68.659 1.00 82.80 35  A 1 
ATOM 259   C CA  . LEU A 1 35  ? 58.950  -107.370 -67.237 1.00 83.07 35  A 1 
ATOM 260   C C   . LEU A 1 35  ? 59.350  -106.163 -66.381 1.00 83.12 35  A 1 
ATOM 261   O O   . LEU A 1 35  ? 58.595  -105.758 -65.494 1.00 82.62 35  A 1 
ATOM 262   C CB  . LEU A 1 35  ? 59.711  -108.660 -66.870 1.00 82.34 35  A 1 
ATOM 263   C CG  . LEU A 1 35  ? 58.918  -109.599 -65.948 1.00 76.34 35  A 1 
ATOM 264   C CD1 . LEU A 1 35  ? 59.172  -111.049 -66.334 1.00 69.49 35  A 1 
ATOM 265   C CD2 . LEU A 1 35  ? 59.305  -109.410 -64.492 1.00 68.38 35  A 1 
ATOM 266   N N   . GLN A 1 36  ? 60.479  -105.545 -66.674 1.00 84.07 36  A 1 
ATOM 267   C CA  . GLN A 1 36  ? 60.886  -104.301 -66.016 1.00 84.12 36  A 1 
ATOM 268   C C   . GLN A 1 36  ? 59.911  -103.166 -66.298 1.00 83.86 36  A 1 
ATOM 269   O O   . GLN A 1 36  ? 59.522  -102.448 -65.375 1.00 82.52 36  A 1 
ATOM 270   C CB  . GLN A 1 36  ? 62.293  -103.888 -66.468 1.00 83.75 36  A 1 
ATOM 271   C CG  . GLN A 1 36  ? 63.390  -104.645 -65.712 1.00 77.89 36  A 1 
ATOM 272   C CD  . GLN A 1 36  ? 64.780  -104.064 -65.980 1.00 73.95 36  A 1 
ATOM 273   O OE1 . GLN A 1 36  ? 64.994  -103.250 -66.872 1.00 67.12 36  A 1 
ATOM 274   N NE2 . GLN A 1 36  ? 65.765  -104.449 -65.197 1.00 64.35 36  A 1 
ATOM 275   N N   . LEU A 1 37  ? 59.471  -103.005 -67.525 1.00 82.19 37  A 1 
ATOM 276   C CA  . LEU A 1 37  ? 58.482  -101.990 -67.895 1.00 81.33 37  A 1 
ATOM 277   C C   . LEU A 1 37  ? 57.155  -102.231 -67.158 1.00 81.61 37  A 1 
ATOM 278   O O   . LEU A 1 37  ? 56.588  -101.300 -66.601 1.00 79.63 37  A 1 
ATOM 279   C CB  . LEU A 1 37  ? 58.299  -102.013 -69.416 1.00 79.56 37  A 1 
ATOM 280   C CG  . LEU A 1 37  ? 57.419  -100.859 -69.935 1.00 75.06 37  A 1 
ATOM 281   C CD1 . LEU A 1 37  ? 58.148  -99.524  -69.864 1.00 68.62 37  A 1 
ATOM 282   C CD2 . LEU A 1 37  ? 57.032  -101.098 -71.397 1.00 67.98 37  A 1 
ATOM 283   N N   . GLY A 1 38  ? 56.702  -103.478 -67.091 1.00 79.48 38  A 1 
ATOM 284   C CA  . GLY A 1 38  ? 55.498  -103.862 -66.373 1.00 79.22 38  A 1 
ATOM 285   C C   . GLY A 1 38  ? 55.589  -103.580 -64.880 1.00 80.79 38  A 1 
ATOM 286   O O   . GLY A 1 38  ? 54.641  -103.045 -64.295 1.00 80.16 38  A 1 
ATOM 287   N N   . HIS A 1 39  ? 56.764  -103.897 -64.284 1.00 85.00 39  A 1 
ATOM 288   C CA  . HIS A 1 39  ? 56.973  -103.600 -62.865 1.00 85.88 39  A 1 
ATOM 289   C C   . HIS A 1 39  ? 56.978  -102.092 -62.601 1.00 86.17 39  A 1 
ATOM 290   O O   . HIS A 1 39  ? 56.250  -101.616 -61.733 1.00 84.85 39  A 1 
ATOM 291   C CB  . HIS A 1 39  ? 58.250  -104.288 -62.365 1.00 84.79 39  A 1 
ATOM 292   C CG  . HIS A 1 39  ? 58.008  -105.102 -61.133 1.00 79.59 39  A 1 
ATOM 293   N ND1 . HIS A 1 39  ? 57.569  -104.636 -59.927 1.00 69.27 39  A 1 
ATOM 294   C CD2 . HIS A 1 39  ? 58.132  -106.464 -61.000 1.00 69.13 39  A 1 
ATOM 295   C CE1 . HIS A 1 39  ? 57.435  -105.678 -59.081 1.00 68.91 39  A 1 
ATOM 296   N NE2 . HIS A 1 39  ? 57.777  -106.799 -59.717 1.00 69.44 39  A 1 
ATOM 297   N N   . GLY A 1 40  ? 57.704  -101.323 -63.371 1.00 82.96 40  A 1 
ATOM 298   C CA  . GLY A 1 40  ? 57.762  -99.866  -63.253 1.00 82.71 40  A 1 
ATOM 299   C C   . GLY A 1 40  ? 56.409  -99.206  -63.482 1.00 84.02 40  A 1 
ATOM 300   O O   . GLY A 1 40  ? 56.025  -98.288  -62.750 1.00 82.14 40  A 1 
ATOM 301   N N   . LEU A 1 41  ? 55.637  -99.691  -64.423 1.00 84.07 41  A 1 
ATOM 302   C CA  . LEU A 1 41  ? 54.276  -99.213  -64.658 1.00 83.40 41  A 1 
ATOM 303   C C   . LEU A 1 41  ? 53.333  -99.575  -63.509 1.00 84.61 41  A 1 
ATOM 304   O O   . LEU A 1 41  ? 52.499  -98.746  -63.144 1.00 83.30 41  A 1 
ATOM 305   C CB  . LEU A 1 41  ? 53.745  -99.785  -65.977 1.00 81.19 41  A 1 
ATOM 306   C CG  . LEU A 1 41  ? 54.282  -99.050  -67.215 1.00 76.20 41  A 1 
ATOM 307   C CD1 . LEU A 1 41  ? 53.917  -99.832  -68.481 1.00 69.51 41  A 1 
ATOM 308   C CD2 . LEU A 1 41  ? 53.685  -97.649  -67.342 1.00 68.92 41  A 1 
ATOM 309   N N   . LYS A 1 42  ? 53.460  -100.757 -62.913 1.00 84.97 42  A 1 
ATOM 310   C CA  . LYS A 1 42  ? 52.627  -101.176 -61.789 1.00 85.10 42  A 1 
ATOM 311   C C   . LYS A 1 42  ? 52.834  -100.278 -60.577 1.00 86.39 42  A 1 
ATOM 312   O O   . LYS A 1 42  ? 51.852  -99.815  -59.995 1.00 85.25 42  A 1 
ATOM 313   C CB  . LYS A 1 42  ? 52.913  -102.648 -61.471 1.00 82.61 42  A 1 
ATOM 314   C CG  . LYS A 1 42  ? 51.892  -103.231 -60.487 1.00 74.23 42  A 1 
ATOM 315   C CD  . LYS A 1 42  ? 52.235  -104.701 -60.193 1.00 69.10 42  A 1 
ATOM 316   C CE  . LYS A 1 42  ? 51.234  -105.287 -59.200 1.00 60.35 42  A 1 
ATOM 317   N NZ  . LYS A 1 42  ? 51.595  -106.664 -58.821 1.00 54.70 42  A 1 
ATOM 318   N N   . ASP A 1 43  ? 54.085  -99.995  -60.238 1.00 87.05 43  A 1 
ATOM 319   C CA  . ASP A 1 43  ? 54.410  -99.063  -59.154 1.00 87.48 43  A 1 
ATOM 320   C C   . ASP A 1 43  ? 53.908  -97.654  -59.452 1.00 87.91 43  A 1 
ATOM 321   O O   . ASP A 1 43  ? 53.293  -97.002  -58.597 1.00 86.17 43  A 1 
ATOM 322   C CB  . ASP A 1 43  ? 55.928  -99.049  -58.922 1.00 86.03 43  A 1 
ATOM 323   C CG  . ASP A 1 43  ? 56.456  -100.269 -58.192 1.00 77.94 43  A 1 
ATOM 324   O OD1 . ASP A 1 43  ? 55.644  -101.044 -57.640 1.00 70.76 43  A 1 
ATOM 325   O OD2 . ASP A 1 43  ? 57.699  -100.395 -58.149 1.00 68.05 43  A 1 
ATOM 326   N N   . PHE A 1 44  ? 54.121  -97.212  -60.686 1.00 87.39 44  A 1 
ATOM 327   C CA  . PHE A 1 44  ? 53.607  -95.916  -61.115 1.00 87.17 44  A 1 
ATOM 328   C C   . PHE A 1 44  ? 52.084  -95.837  -61.010 1.00 88.39 44  A 1 
ATOM 329   O O   . PHE A 1 44  ? 51.561  -94.884  -60.433 1.00 87.19 44  A 1 
ATOM 330   C CB  . PHE A 1 44  ? 54.077  -95.610  -62.535 1.00 86.25 44  A 1 
ATOM 331   C CG  . PHE A 1 44  ? 53.480  -94.351  -63.093 1.00 86.01 44  A 1 
ATOM 332   C CD1 . PHE A 1 44  ? 52.378  -94.406  -63.959 1.00 76.97 44  A 1 
ATOM 333   C CD2 . PHE A 1 44  ? 53.974  -93.099  -62.685 1.00 76.40 44  A 1 
ATOM 334   C CE1 . PHE A 1 44  ? 51.779  -93.228  -64.417 1.00 76.71 44  A 1 
ATOM 335   C CE2 . PHE A 1 44  ? 53.379  -91.920  -63.143 1.00 75.06 44  A 1 
ATOM 336   C CZ  . PHE A 1 44  ? 52.287  -91.988  -64.010 1.00 82.60 44  A 1 
ATOM 337   N N   . VAL A 1 45  ? 51.375  -96.843  -61.509 1.00 86.46 45  A 1 
ATOM 338   C CA  . VAL A 1 45  ? 49.908  -96.905  -61.429 1.00 85.82 45  A 1 
ATOM 339   C C   . VAL A 1 45  ? 49.442  -96.902  -59.974 1.00 86.56 45  A 1 
ATOM 340   O O   . VAL A 1 45  ? 48.502  -96.174  -59.632 1.00 86.59 45  A 1 
ATOM 341   C CB  . VAL A 1 45  ? 49.371  -98.149  -62.168 1.00 83.79 45  A 1 
ATOM 342   C CG1 . VAL A 1 45  ? 47.891  -98.442  -61.863 1.00 78.78 45  A 1 
ATOM 343   C CG2 . VAL A 1 45  ? 49.494  -97.973  -63.677 1.00 78.52 45  A 1 
ATOM 344   N N   . HIS A 1 46  ? 50.087  -97.684  -59.091 1.00 90.39 46  A 1 
ATOM 345   C CA  . HIS A 1 46  ? 49.716  -97.740  -57.688 1.00 90.62 46  A 1 
ATOM 346   C C   . HIS A 1 46  ? 49.939  -96.396  -56.999 1.00 90.68 46  A 1 
ATOM 347   O O   . HIS A 1 46  ? 49.019  -95.870  -56.363 1.00 89.35 46  A 1 
ATOM 348   C CB  . HIS A 1 46  ? 50.501  -98.870  -56.999 1.00 89.30 46  A 1 
ATOM 349   C CG  . HIS A 1 46  ? 49.967  -99.163  -55.625 1.00 84.21 46  A 1 
ATOM 350   N ND1 . HIS A 1 46  ? 48.678  -99.530  -55.324 1.00 72.77 46  A 1 
ATOM 351   C CD2 . HIS A 1 46  ? 50.647  -99.125  -54.439 1.00 72.91 46  A 1 
ATOM 352   C CE1 . HIS A 1 46  ? 48.587  -99.701  -53.997 1.00 71.51 46  A 1 
ATOM 353   N NE2 . HIS A 1 46  ? 49.769  -99.465  -53.433 1.00 72.32 46  A 1 
ATOM 354   N N   . LYS A 1 47  ? 51.087  -95.783  -57.164 1.00 89.12 47  A 1 
ATOM 355   C CA  . LYS A 1 47  ? 51.413  -94.478  -56.617 1.00 89.34 47  A 1 
ATOM 356   C C   . LYS A 1 47  ? 50.487  -93.386  -57.144 1.00 89.77 47  A 1 
ATOM 357   O O   . LYS A 1 47  ? 49.969  -92.587  -56.360 1.00 88.16 47  A 1 
ATOM 358   C CB  . LYS A 1 47  ? 52.886  -94.180  -56.910 1.00 87.76 47  A 1 
ATOM 359   C CG  . LYS A 1 47  ? 53.349  -92.897  -56.214 1.00 79.80 47  A 1 
ATOM 360   C CD  . LYS A 1 47  ? 54.856  -92.674  -56.411 1.00 76.12 47  A 1 
ATOM 361   C CE  . LYS A 1 47  ? 55.279  -91.403  -55.651 1.00 66.90 47  A 1 
ATOM 362   N NZ  . LYS A 1 47  ? 56.732  -91.191  -55.723 1.00 61.51 47  A 1 
ATOM 363   N N   . THR A 1 48  ? 50.237  -93.373  -58.445 1.00 89.02 48  A 1 
ATOM 364   C CA  . THR A 1 48  ? 49.360  -92.381  -59.070 1.00 88.23 48  A 1 
ATOM 365   C C   . THR A 1 48  ? 47.919  -92.504  -58.570 1.00 88.76 48  A 1 
ATOM 366   O O   . THR A 1 48  ? 47.309  -91.491  -58.262 1.00 87.85 48  A 1 
ATOM 367   C CB  . THR A 1 48  ? 49.410  -92.494  -60.600 1.00 87.47 48  A 1 
ATOM 368   O OG1 . THR A 1 48  ? 50.726  -92.331  -61.050 1.00 82.21 48  A 1 
ATOM 369   C CG2 . THR A 1 48  ? 48.575  -91.424  -61.302 1.00 81.67 48  A 1 
ATOM 370   N N   . LYS A 1 49  ? 47.404  -93.754  -58.421 1.00 88.99 49  A 1 
ATOM 371   C CA  . LYS A 1 49  ? 46.080  -93.955  -57.810 1.00 88.85 49  A 1 
ATOM 372   C C   . LYS A 1 49  ? 46.022  -93.427  -56.379 1.00 89.15 49  A 1 
ATOM 373   O O   . LYS A 1 49  ? 45.039  -92.782  -56.018 1.00 88.29 49  A 1 
ATOM 374   C CB  . LYS A 1 49  ? 45.690  -95.435  -57.835 1.00 87.37 49  A 1 
ATOM 375   C CG  . LYS A 1 49  ? 45.176  -95.886  -59.205 1.00 83.02 49  A 1 
ATOM 376   C CD  . LYS A 1 49  ? 44.755  -97.359  -59.146 1.00 80.35 49  A 1 
ATOM 377   C CE  . LYS A 1 49  ? 44.138  -97.805  -60.469 1.00 72.12 49  A 1 
ATOM 378   N NZ  . LYS A 1 49  ? 43.716  -99.217  -60.432 1.00 66.26 49  A 1 
ATOM 379   N N   . GLY A 1 50  ? 47.045  -93.666  -55.567 1.00 90.94 50  A 1 
ATOM 380   C CA  . GLY A 1 50  ? 47.154  -93.138  -54.214 1.00 91.00 50  A 1 
ATOM 381   C C   . GLY A 1 50  ? 47.130  -91.614  -54.204 1.00 91.98 50  A 1 
ATOM 382   O O   . GLY A 1 50  ? 46.268  -91.013  -53.554 1.00 90.05 50  A 1 
ATOM 383   N N   . GLN A 1 51  ? 47.989  -91.007  -55.012 1.00 88.90 51  A 1 
ATOM 384   C CA  . GLN A 1 51  ? 48.050  -89.548  -55.122 1.00 89.10 51  A 1 
ATOM 385   C C   . GLN A 1 51  ? 46.730  -88.927  -55.598 1.00 90.28 51  A 1 
ATOM 386   O O   . GLN A 1 51  ? 46.315  -87.897  -55.063 1.00 88.81 51  A 1 
ATOM 387   C CB  . GLN A 1 51  ? 49.179  -89.147  -56.077 1.00 88.55 51  A 1 
ATOM 388   C CG  . GLN A 1 51  ? 50.568  -89.388  -55.469 1.00 87.43 51  A 1 
ATOM 389   C CD  . GLN A 1 51  ? 51.689  -88.979  -56.432 1.00 87.26 51  A 1 
ATOM 390   O OE1 . GLN A 1 51  ? 51.746  -89.374  -57.594 1.00 79.66 51  A 1 
ATOM 391   N NE2 . GLN A 1 51  ? 52.621  -88.171  -55.979 1.00 76.02 51  A 1 
ATOM 392   N N   . ILE A 1 52  ? 46.063  -89.551  -56.566 1.00 88.91 52  A 1 
ATOM 393   C CA  . ILE A 1 52  ? 44.763  -89.072  -57.043 1.00 88.67 52  A 1 
ATOM 394   C C   . ILE A 1 52  ? 43.696  -89.175  -55.946 1.00 88.95 52  A 1 
ATOM 395   O O   . ILE A 1 52  ? 42.911  -88.243  -55.778 1.00 88.18 52  A 1 
ATOM 396   C CB  . ILE A 1 52  ? 44.355  -89.802  -58.340 1.00 87.49 52  A 1 
ATOM 397   C CG1 . ILE A 1 52  ? 45.231  -89.297  -59.509 1.00 85.78 52  A 1 
ATOM 398   C CG2 . ILE A 1 52  ? 42.859  -89.594  -58.668 1.00 84.66 52  A 1 
ATOM 399   C CD1 . ILE A 1 52  ? 45.057  -90.083  -60.815 1.00 79.12 52  A 1 
ATOM 400   N N   . ASN A 1 53  ? 43.681  -90.257  -55.150 1.00 91.46 53  A 1 
ATOM 401   C CA  . ASN A 1 53  ? 42.770  -90.382  -54.014 1.00 91.18 53  A 1 
ATOM 402   C C   . ASN A 1 53  ? 43.049  -89.317  -52.950 1.00 91.00 53  A 1 
ATOM 403   O O   . ASN A 1 53  ? 42.111  -88.691  -52.473 1.00 90.19 53  A 1 
ATOM 404   C CB  . ASN A 1 53  ? 42.849  -91.794  -53.414 1.00 90.69 53  A 1 
ATOM 405   C CG  . ASN A 1 53  ? 41.961  -92.805  -54.127 1.00 83.00 53  A 1 
ATOM 406   O OD1 . ASN A 1 53  ? 41.093  -92.500  -54.918 1.00 75.02 53  A 1 
ATOM 407   N ND2 . ASN A 1 53  ? 42.131  -94.062  -53.787 1.00 72.34 53  A 1 
ATOM 408   N N   . ASP A 1 54  ? 44.330  -89.081  -52.635 1.00 90.73 54  A 1 
ATOM 409   C CA  . ASP A 1 54  ? 44.712  -88.028  -51.694 1.00 90.56 54  A 1 
ATOM 410   C C   . ASP A 1 54  ? 44.279  -86.643  -52.194 1.00 90.58 54  A 1 
ATOM 411   O O   . ASP A 1 54  ? 43.769  -85.829  -51.429 1.00 88.73 54  A 1 
ATOM 412   C CB  . ASP A 1 54  ? 46.232  -88.038  -51.462 1.00 89.97 54  A 1 
ATOM 413   C CG  . ASP A 1 54  ? 46.762  -89.240  -50.693 1.00 83.70 54  A 1 
ATOM 414   O OD1 . ASP A 1 54  ? 45.965  -89.966  -50.066 1.00 77.02 54  A 1 
ATOM 415   O OD2 . ASP A 1 54  ? 48.008  -89.405  -50.717 1.00 74.32 54  A 1 
ATOM 416   N N   . ILE A 1 55  ? 44.437  -86.361  -53.477 1.00 89.90 55  A 1 
ATOM 417   C CA  . ILE A 1 55  ? 43.963  -85.128  -54.100 1.00 89.13 55  A 1 
ATOM 418   C C   . ILE A 1 55  ? 42.445  -84.992  -53.952 1.00 89.21 55  A 1 
ATOM 419   O O   . ILE A 1 55  ? 41.970  -83.936  -53.536 1.00 88.55 55  A 1 
ATOM 420   C CB  . ILE A 1 55  ? 44.394  -85.057  -55.582 1.00 88.98 55  A 1 
ATOM 421   C CG1 . ILE A 1 55  ? 45.922  -84.834  -55.694 1.00 86.95 55  A 1 
ATOM 422   C CG2 . ILE A 1 55  ? 43.650  -83.922  -56.332 1.00 87.55 55  A 1 
ATOM 423   C CD1 . ILE A 1 55  ? 46.482  -85.146  -57.082 1.00 84.08 55  A 1 
ATOM 424   N N   . PHE A 1 56  ? 41.669  -86.054  -54.247 1.00 89.34 56  A 1 
ATOM 425   C CA  . PHE A 1 56  ? 40.216  -86.010  -54.088 1.00 88.85 56  A 1 
ATOM 426   C C   . PHE A 1 56  ? 39.783  -85.830  -52.628 1.00 89.13 56  A 1 
ATOM 427   O O   . PHE A 1 56  ? 38.836  -85.087  -52.370 1.00 88.20 56  A 1 
ATOM 428   C CB  . PHE A 1 56  ? 39.579  -87.268  -54.694 1.00 88.34 56  A 1 
ATOM 429   C CG  . PHE A 1 56  ? 39.335  -87.182  -56.181 1.00 87.60 56  A 1 
ATOM 430   C CD1 . PHE A 1 56  ? 38.429  -86.229  -56.698 1.00 79.65 56  A 1 
ATOM 431   C CD2 . PHE A 1 56  ? 39.981  -88.056  -57.073 1.00 78.42 56  A 1 
ATOM 432   C CE1 . PHE A 1 56  ? 38.195  -86.147  -58.084 1.00 78.60 56  A 1 
ATOM 433   C CE2 . PHE A 1 56  ? 39.754  -87.974  -58.452 1.00 76.45 56  A 1 
ATOM 434   C CZ  . PHE A 1 56  ? 38.864  -87.017  -58.955 1.00 84.19 56  A 1 
ATOM 435   N N   . GLN A 1 57  ? 40.481  -86.468  -51.667 1.00 91.38 57  A 1 
ATOM 436   C CA  . GLN A 1 57  ? 40.232  -86.229  -50.245 1.00 91.38 57  A 1 
ATOM 437   C C   . GLN A 1 57  ? 40.507  -84.779  -49.867 1.00 91.02 57  A 1 
ATOM 438   O O   . GLN A 1 57  ? 39.642  -84.144  -49.254 1.00 89.02 57  A 1 
ATOM 439   C CB  . GLN A 1 57  ? 41.071  -87.166  -49.369 1.00 90.95 57  A 1 
ATOM 440   C CG  . GLN A 1 57  ? 40.386  -88.525  -49.158 1.00 82.78 57  A 1 
ATOM 441   C CD  . GLN A 1 57  ? 41.083  -89.359  -48.076 1.00 78.28 57  A 1 
ATOM 442   O OE1 . GLN A 1 57  ? 42.189  -89.088  -47.650 1.00 70.63 57  A 1 
ATOM 443   N NE2 . GLN A 1 57  ? 40.443  -90.398  -47.576 1.00 67.34 57  A 1 
ATOM 444   N N   . LYS A 1 58  ? 41.664  -84.233  -50.251 1.00 88.74 58  A 1 
ATOM 445   C CA  . LYS A 1 58  ? 41.961  -82.823  -50.014 1.00 87.41 58  A 1 
ATOM 446   C C   . LYS A 1 58  ? 40.923  -81.909  -50.647 1.00 87.50 58  A 1 
ATOM 447   O O   . LYS A 1 58  ? 40.465  -80.988  -49.978 1.00 86.51 58  A 1 
ATOM 448   C CB  . LYS A 1 58  ? 43.366  -82.458  -50.521 1.00 86.81 58  A 1 
ATOM 449   C CG  . LYS A 1 58  ? 44.424  -82.560  -49.414 1.00 81.75 58  A 1 
ATOM 450   C CD  . LYS A 1 58  ? 45.684  -81.783  -49.817 1.00 77.00 58  A 1 
ATOM 451   C CE  . LYS A 1 58  ? 46.629  -81.597  -48.623 1.00 69.28 58  A 1 
ATOM 452   N NZ  . LYS A 1 58  ? 47.541  -80.440  -48.799 1.00 63.23 58  A 1 
ATOM 453   N N   . LEU A 1 59  ? 40.522  -82.164  -51.861 1.00 87.66 59  A 1 
ATOM 454   C CA  . LEU A 1 59  ? 39.482  -81.389  -52.544 1.00 86.72 59  A 1 
ATOM 455   C C   . LEU A 1 59  ? 38.141  -81.453  -51.808 1.00 86.82 59  A 1 
ATOM 456   O O   . LEU A 1 59  ? 37.490  -80.420  -51.680 1.00 85.74 59  A 1 
ATOM 457   C CB  . LEU A 1 59  ? 39.323  -81.874  -53.988 1.00 86.73 59  A 1 
ATOM 458   C CG  . LEU A 1 59  ? 40.437  -81.424  -54.949 1.00 85.36 59  A 1 
ATOM 459   C CD1 . LEU A 1 59  ? 40.270  -82.122  -56.300 1.00 78.71 59  A 1 
ATOM 460   C CD2 . LEU A 1 59  ? 40.398  -79.911  -55.204 1.00 78.31 59  A 1 
ATOM 461   N N   . ASN A 1 60  ? 37.739  -82.587  -51.272 1.00 88.51 60  A 1 
ATOM 462   C CA  . ASN A 1 60  ? 36.519  -82.703  -50.471 1.00 88.57 60  A 1 
ATOM 463   C C   . ASN A 1 60  ? 36.611  -81.931  -49.153 1.00 88.22 60  A 1 
ATOM 464   O O   . ASN A 1 60  ? 35.657  -81.256  -48.774 1.00 87.25 60  A 1 
ATOM 465   C CB  . ASN A 1 60  ? 36.193  -84.184  -50.211 1.00 88.70 60  A 1 
ATOM 466   C CG  . ASN A 1 60  ? 35.200  -84.778  -51.197 1.00 83.41 60  A 1 
ATOM 467   O OD1 . ASN A 1 60  ? 34.610  -84.133  -52.041 1.00 76.25 60  A 1 
ATOM 468   N ND2 . ASN A 1 60  ? 34.957  -86.063  -51.073 1.00 73.90 60  A 1 
ATOM 469   N N   . ILE A 1 61  ? 37.759  -82.000  -48.456 1.00 88.97 61  A 1 
ATOM 470   C CA  . ILE A 1 61  ? 37.986  -81.227  -47.224 1.00 88.45 61  A 1 
ATOM 471   C C   . ILE A 1 61  ? 37.940  -79.732  -47.546 1.00 88.10 61  A 1 
ATOM 472   O O   . ILE A 1 61  ? 37.314  -78.965  -46.807 1.00 86.69 61  A 1 
ATOM 473   C CB  . ILE A 1 61  ? 39.320  -81.632  -46.573 1.00 87.82 61  A 1 
ATOM 474   C CG1 . ILE A 1 61  ? 39.249  -83.090  -46.040 1.00 83.73 61  A 1 
ATOM 475   C CG2 . ILE A 1 61  ? 39.687  -80.680  -45.411 1.00 83.09 61  A 1 
ATOM 476   C CD1 . ILE A 1 61  ? 40.616  -83.689  -45.699 1.00 76.31 61  A 1 
ATOM 477   N N   . PHE A 1 62  ? 38.557  -79.333  -48.645 1.00 87.67 62  A 1 
ATOM 478   C CA  . PHE A 1 62  ? 38.501  -77.951  -49.107 1.00 85.86 62  A 1 
ATOM 479   C C   . PHE A 1 62  ? 37.082  -77.512  -49.416 1.00 86.36 62  A 1 
ATOM 480   O O   . PHE A 1 62  ? 36.688  -76.432  -48.990 1.00 85.41 62  A 1 
ATOM 481   C CB  . PHE A 1 62  ? 39.390  -77.781  -50.339 1.00 83.92 62  A 1 
ATOM 482   C CG  . PHE A 1 62  ? 40.579  -76.932  -50.053 1.00 78.94 62  A 1 
ATOM 483   C CD1 . PHE A 1 62  ? 40.428  -75.530  -50.007 1.00 71.02 62  A 1 
ATOM 484   C CD2 . PHE A 1 62  ? 41.826  -77.512  -49.817 1.00 69.53 62  A 1 
ATOM 485   C CE1 . PHE A 1 62  ? 41.537  -74.719  -49.732 1.00 67.55 62  A 1 
ATOM 486   C CE2 . PHE A 1 62  ? 42.934  -76.702  -49.543 1.00 66.45 62  A 1 
ATOM 487   C CZ  . PHE A 1 62  ? 42.795  -75.304  -49.501 1.00 70.27 62  A 1 
ATOM 488   N N   . ASP A 1 63  ? 36.297  -78.311  -50.089 1.00 85.89 63  A 1 
ATOM 489   C CA  . ASP A 1 63  ? 34.917  -78.003  -50.478 1.00 85.58 63  A 1 
ATOM 490   C C   . ASP A 1 63  ? 34.048  -77.790  -49.235 1.00 85.72 63  A 1 
ATOM 491   O O   . ASP A 1 63  ? 33.325  -76.804  -49.129 1.00 84.86 63  A 1 
ATOM 492   C CB  . ASP A 1 63  ? 34.382  -79.150  -51.360 1.00 84.81 63  A 1 
ATOM 493   C CG  . ASP A 1 63  ? 33.417  -78.752  -52.479 1.00 79.41 63  A 1 
ATOM 494   O OD1 . ASP A 1 63  ? 33.373  -77.569  -52.866 1.00 73.20 63  A 1 
ATOM 495   O OD2 . ASP A 1 63  ? 32.792  -79.680  -53.065 1.00 70.66 63  A 1 
ATOM 496   N N   . GLN A 1 64  ? 34.210  -78.672  -48.243 1.00 87.76 64  A 1 
ATOM 497   C CA  . GLN A 1 64  ? 33.511  -78.559  -46.964 1.00 88.78 64  A 1 
ATOM 498   C C   . GLN A 1 64  ? 33.949  -77.309  -46.187 1.00 89.14 64  A 1 
ATOM 499   O O   . GLN A 1 64  ? 33.113  -76.528  -45.729 1.00 87.49 64  A 1 
ATOM 500   C CB  . GLN A 1 64  ? 33.770  -79.843  -46.153 1.00 88.40 64  A 1 
ATOM 501   C CG  . GLN A 1 64  ? 32.785  -79.975  -44.985 1.00 79.38 64  A 1 
ATOM 502   C CD  . GLN A 1 64  ? 31.357  -80.276  -45.466 1.00 75.68 64  A 1 
ATOM 503   O OE1 . GLN A 1 64  ? 31.142  -81.018  -46.409 1.00 68.77 64  A 1 
ATOM 504   N NE2 . GLN A 1 64  ? 30.364  -79.698  -44.836 1.00 64.53 64  A 1 
ATOM 505   N N   . SER A 1 65  ? 35.251  -77.086  -46.075 1.00 86.59 65  A 1 
ATOM 506   C CA  . SER A 1 65  ? 35.797  -75.925  -45.353 1.00 86.07 65  A 1 
ATOM 507   C C   . SER A 1 65  ? 35.414  -74.608  -46.023 1.00 86.73 65  A 1 
ATOM 508   O O   . SER A 1 65  ? 35.124  -73.624  -45.339 1.00 85.01 65  A 1 
ATOM 509   C CB  . SER A 1 65  ? 37.321  -76.023  -45.269 1.00 84.94 65  A 1 
ATOM 510   O OG  . SER A 1 65  ? 37.740  -77.244  -44.705 1.00 77.82 65  A 1 
ATOM 511   N N   . PHE A 1 66  ? 35.389  -74.573  -47.324 1.00 85.81 66  A 1 
ATOM 512   C CA  . PHE A 1 66  ? 34.943  -73.413  -48.089 1.00 85.48 66  A 1 
ATOM 513   C C   . PHE A 1 66  ? 33.446  -73.155  -47.901 1.00 85.92 66  A 1 
ATOM 514   O O   . PHE A 1 66  ? 33.050  -72.009  -47.719 1.00 84.78 66  A 1 
ATOM 515   C CB  . PHE A 1 66  ? 35.267  -73.637  -49.567 1.00 83.80 66  A 1 
ATOM 516   C CG  . PHE A 1 66  ? 34.899  -72.460  -50.429 1.00 83.72 66  A 1 
ATOM 517   C CD1 . PHE A 1 66  ? 33.610  -72.356  -50.981 1.00 75.58 66  A 1 
ATOM 518   C CD2 . PHE A 1 66  ? 35.831  -71.431  -50.634 1.00 74.69 66  A 1 
ATOM 519   C CE1 . PHE A 1 66  ? 33.266  -71.228  -51.746 1.00 73.69 66  A 1 
ATOM 520   C CE2 . PHE A 1 66  ? 35.497  -70.309  -51.394 1.00 71.99 66  A 1 
ATOM 521   C CZ  . PHE A 1 66  ? 34.215  -70.205  -51.956 1.00 78.28 66  A 1 
ATOM 522   N N   . TYR A 1 67  ? 32.629  -74.206  -47.879 1.00 88.12 67  A 1 
ATOM 523   C CA  . TYR A 1 67  ? 31.200  -74.089  -47.617 1.00 88.66 67  A 1 
ATOM 524   C C   . TYR A 1 67  ? 30.938  -73.509  -46.224 1.00 88.89 67  A 1 
ATOM 525   O O   . TYR A 1 67  ? 30.186  -72.542  -46.099 1.00 87.99 67  A 1 
ATOM 526   C CB  . TYR A 1 67  ? 30.536  -75.456  -47.805 1.00 88.44 67  A 1 
ATOM 527   C CG  . TYR A 1 67  ? 29.043  -75.408  -47.635 1.00 87.12 67  A 1 
ATOM 528   C CD1 . TYR A 1 67  ? 28.452  -75.771  -46.411 1.00 80.21 67  A 1 
ATOM 529   C CD2 . TYR A 1 67  ? 28.229  -74.952  -48.697 1.00 79.55 67  A 1 
ATOM 530   C CE1 . TYR A 1 67  ? 27.056  -75.695  -46.256 1.00 78.64 67  A 1 
ATOM 531   C CE2 . TYR A 1 67  ? 26.837  -74.870  -48.550 1.00 77.53 67  A 1 
ATOM 532   C CZ  . TYR A 1 67  ? 26.262  -75.245  -47.323 1.00 80.50 67  A 1 
ATOM 533   O OH  . TYR A 1 67  ? 24.897  -75.160  -47.166 1.00 81.05 67  A 1 
ATOM 534   N N   . ASP A 1 68  ? 31.626  -74.029  -45.214 1.00 87.57 68  A 1 
ATOM 535   C CA  . ASP A 1 68  ? 31.515  -73.526  -43.838 1.00 87.94 68  A 1 
ATOM 536   C C   . ASP A 1 68  ? 31.967  -72.067  -43.737 1.00 87.82 68  A 1 
ATOM 537   O O   . ASP A 1 68  ? 31.328  -71.250  -43.063 1.00 85.99 68  A 1 
ATOM 538   C CB  . ASP A 1 68  ? 32.361  -74.397  -42.893 1.00 87.52 68  A 1 
ATOM 539   C CG  . ASP A 1 68  ? 31.839  -75.824  -42.684 1.00 82.37 68  A 1 
ATOM 540   O OD1 . ASP A 1 68  ? 30.678  -76.115  -43.028 1.00 76.43 68  A 1 
ATOM 541   O OD2 . ASP A 1 68  ? 32.621  -76.628  -42.119 1.00 73.98 68  A 1 
ATOM 542   N N   . LEU A 1 69  ? 33.043  -71.686  -44.421 1.00 86.37 69  A 1 
ATOM 543   C CA  . LEU A 1 69  ? 33.533  -70.308  -44.451 1.00 86.45 69  A 1 
ATOM 544   C C   . LEU A 1 69  ? 32.556  -69.379  -45.180 1.00 86.83 69  A 1 
ATOM 545   O O   . LEU A 1 69  ? 32.297  -68.270  -44.704 1.00 86.13 69  A 1 
ATOM 546   C CB  . LEU A 1 69  ? 34.928  -70.287  -45.087 1.00 86.04 69  A 1 
ATOM 547   C CG  . LEU A 1 69  ? 35.653  -68.948  -44.922 1.00 83.70 69  A 1 
ATOM 548   C CD1 . LEU A 1 69  ? 35.992  -68.646  -43.459 1.00 75.04 69  A 1 
ATOM 549   C CD2 . LEU A 1 69  ? 36.964  -68.960  -45.706 1.00 75.20 69  A 1 
ATOM 550   N N   . SER A 1 70  ? 31.990  -69.837  -46.273 1.00 87.05 70  A 1 
ATOM 551   C CA  . SER A 1 70  ? 30.972  -69.092  -47.021 1.00 86.75 70  A 1 
ATOM 552   C C   . SER A 1 70  ? 29.713  -68.865  -46.174 1.00 87.16 70  A 1 
ATOM 553   O O   . SER A 1 70  ? 29.178  -67.749  -46.154 1.00 86.44 70  A 1 
ATOM 554   C CB  . SER A 1 70  ? 30.628  -69.838  -48.313 1.00 85.71 70  A 1 
ATOM 555   O OG  . SER A 1 70  ? 29.735  -69.070  -49.105 1.00 76.51 70  A 1 
ATOM 556   N N   . LEU A 1 71  ? 29.267  -69.873  -45.405 1.00 88.46 71  A 1 
ATOM 557   C CA  . LEU A 1 71  ? 28.175  -69.742  -44.441 1.00 88.84 71  A 1 
ATOM 558   C C   . LEU A 1 71  ? 28.496  -68.692  -43.376 1.00 88.94 71  A 1 
ATOM 559   O O   . LEU A 1 71  ? 27.710  -67.768  -43.190 1.00 87.55 71  A 1 
ATOM 560   C CB  . LEU A 1 71  ? 27.882  -71.109  -43.789 1.00 88.67 71  A 1 
ATOM 561   C CG  . LEU A 1 71  ? 26.889  -71.971  -44.592 1.00 82.22 71  A 1 
ATOM 562   C CD1 . LEU A 1 71  ? 26.923  -73.407  -44.067 1.00 74.88 71  A 1 
ATOM 563   C CD2 . LEU A 1 71  ? 25.456  -71.453  -44.441 1.00 74.46 71  A 1 
ATOM 564   N N   . ARG A 1 72  ? 29.674  -68.790  -42.756 1.00 88.36 72  A 1 
ATOM 565   C CA  . ARG A 1 72  ? 30.117  -67.780  -41.781 1.00 87.91 72  A 1 
ATOM 566   C C   . ARG A 1 72  ? 30.156  -66.377  -42.376 1.00 89.06 72  A 1 
ATOM 567   O O   . ARG A 1 72  ? 29.705  -65.439  -41.726 1.00 87.22 72  A 1 
ATOM 568   C CB  . ARG A 1 72  ? 31.498  -68.125  -41.227 1.00 86.94 72  A 1 
ATOM 569   C CG  . ARG A 1 72  ? 31.417  -69.080  -40.035 1.00 78.80 72  A 1 
ATOM 570   C CD  . ARG A 1 72  ? 32.816  -69.227  -39.420 1.00 75.95 72  A 1 
ATOM 571   N NE  . ARG A 1 72  ? 32.766  -69.927  -38.130 1.00 68.32 72  A 1 
ATOM 572   C CZ  . ARG A 1 72  ? 33.785  -70.029  -37.283 1.00 61.87 72  A 1 
ATOM 573   N NH1 . ARG A 1 72  ? 34.974  -69.528  -37.553 1.00 56.88 72  A 1 
ATOM 574   N NH2 . ARG A 1 72  ? 33.634  -70.632  -36.144 1.00 57.04 72  A 1 
ATOM 575   N N   . THR A 1 73  ? 30.659  -66.218  -43.568 1.00 87.60 73  A 1 
ATOM 576   C CA  . THR A 1 73  ? 30.720  -64.911  -44.243 1.00 86.82 73  A 1 
ATOM 577   C C   . THR A 1 73  ? 29.325  -64.363  -44.521 1.00 87.07 73  A 1 
ATOM 578   O O   . THR A 1 73  ? 29.088  -63.167  -44.364 1.00 85.74 73  A 1 
ATOM 579   C CB  . THR A 1 73  ? 31.525  -65.004  -45.542 1.00 86.38 73  A 1 
ATOM 580   O OG1 . THR A 1 73  ? 32.797  -65.553  -45.306 1.00 80.51 73  A 1 
ATOM 581   C CG2 . THR A 1 73  ? 31.767  -63.641  -46.180 1.00 79.35 73  A 1 
ATOM 582   N N   . ASN A 1 74  ? 28.358  -65.196  -44.856 1.00 89.02 74  A 1 
ATOM 583   C CA  . ASN A 1 74  ? 26.969  -64.779  -45.036 1.00 88.49 74  A 1 
ATOM 584   C C   . ASN A 1 74  ? 26.295  -64.402  -43.710 1.00 88.51 74  A 1 
ATOM 585   O O   . ASN A 1 74  ? 25.566  -63.415  -43.672 1.00 87.19 74  A 1 
ATOM 586   C CB  . ASN A 1 74  ? 26.182  -65.878  -45.762 1.00 87.93 74  A 1 
ATOM 587   C CG  . ASN A 1 74  ? 26.528  -65.992  -47.243 1.00 83.63 74  A 1 
ATOM 588   O OD1 . ASN A 1 74  ? 26.842  -65.047  -47.944 1.00 75.86 74  A 1 
ATOM 589   N ND2 . ASN A 1 74  ? 26.407  -67.185  -47.780 1.00 74.26 74  A 1 
ATOM 590   N N   . GLU A 1 75  ? 26.570  -65.154  -42.627 1.00 87.94 75  A 1 
ATOM 591   C CA  . GLU A 1 75  ? 26.106  -64.789  -41.280 1.00 88.00 75  A 1 
ATOM 592   C C   . GLU A 1 75  ? 26.644  -63.421  -40.867 1.00 88.08 75  A 1 
ATOM 593   O O   . GLU A 1 75  ? 25.864  -62.547  -40.494 1.00 85.96 75  A 1 
ATOM 594   C CB  . GLU A 1 75  ? 26.524  -65.849  -40.250 1.00 87.31 75  A 1 
ATOM 595   C CG  . GLU A 1 75  ? 25.706  -67.142  -40.335 1.00 80.42 75  A 1 
ATOM 596   C CD  . GLU A 1 75  ? 26.171  -68.216  -39.325 1.00 76.96 75  A 1 
ATOM 597   O OE1 . GLU A 1 75  ? 25.437  -69.227  -39.177 1.00 69.03 75  A 1 
ATOM 598   O OE2 . GLU A 1 75  ? 27.260  -68.061  -38.705 1.00 70.51 75  A 1 
ATOM 599   N N   . ILE A 1 76  ? 27.943  -63.165  -40.994 1.00 86.61 76  A 1 
ATOM 600   C CA  . ILE A 1 76  ? 28.569  -61.874  -40.699 1.00 85.81 76  A 1 
ATOM 601   C C   . ILE A 1 76  ? 27.922  -60.762  -41.520 1.00 86.10 76  A 1 
ATOM 602   O O   . ILE A 1 76  ? 27.575  -59.713  -40.981 1.00 85.44 76  A 1 
ATOM 603   C CB  . ILE A 1 76  ? 30.096  -61.945  -40.948 1.00 85.28 76  A 1 
ATOM 604   C CG1 . ILE A 1 76  ? 30.778  -62.865  -39.914 1.00 83.04 76  A 1 
ATOM 605   C CG2 . ILE A 1 76  ? 30.736  -60.546  -40.885 1.00 81.96 76  A 1 
ATOM 606   C CD1 . ILE A 1 76  ? 32.216  -63.286  -40.302 1.00 77.51 76  A 1 
ATOM 607   N N   . LYS A 1 77  ? 27.675  -60.995  -42.794 1.00 87.45 77  A 1 
ATOM 608   C CA  . LYS A 1 77  ? 27.043  -60.007  -43.669 1.00 87.15 77  A 1 
ATOM 609   C C   . LYS A 1 77  ? 25.610  -59.660  -43.242 1.00 87.42 77  A 1 
ATOM 610   O O   . LYS A 1 77  ? 25.208  -58.505  -43.356 1.00 86.56 77  A 1 
ATOM 611   C CB  . LYS A 1 77  ? 27.102  -60.512  -45.110 1.00 86.03 77  A 1 
ATOM 612   C CG  . LYS A 1 77  ? 26.603  -59.441  -46.090 1.00 79.68 77  A 1 
ATOM 613   C CD  . LYS A 1 77  ? 26.937  -59.808  -47.535 1.00 73.78 77  A 1 
ATOM 614   C CE  . LYS A 1 77  ? 26.568  -58.615  -48.430 1.00 65.63 77  A 1 
ATOM 615   N NZ  . LYS A 1 77  ? 27.449  -58.493  -49.618 1.00 58.97 77  A 1 
ATOM 616   N N   . GLU A 1 78  ? 24.826  -60.627  -42.766 1.00 89.71 78  A 1 
ATOM 617   C CA  . GLU A 1 78  ? 23.485  -60.361  -42.234 1.00 89.97 78  A 1 
ATOM 618   C C   . GLU A 1 78  ? 23.550  -59.634  -40.887 1.00 90.02 78  A 1 
ATOM 619   O O   . GLU A 1 78  ? 22.821  -58.652  -40.695 1.00 88.57 78  A 1 
ATOM 620   C CB  . GLU A 1 78  ? 22.662  -61.655  -42.145 1.00 89.38 78  A 1 
ATOM 621   C CG  . GLU A 1 78  ? 22.065  -62.084  -43.504 1.00 80.93 78  A 1 
ATOM 622   C CD  . GLU A 1 78  ? 21.052  -61.077  -44.108 1.00 77.00 78  A 1 
ATOM 623   O OE1 . GLU A 1 78  ? 20.968  -60.969  -45.353 1.00 67.21 78  A 1 
ATOM 624   O OE2 . GLU A 1 78  ? 20.349  -60.375  -43.338 1.00 68.26 78  A 1 
ATOM 625   N N   . GLU A 1 79  ? 24.463  -60.014  -39.974 1.00 86.50 79  A 1 
ATOM 626   C CA  . GLU A 1 79  ? 24.690  -59.313  -38.708 1.00 85.85 79  A 1 
ATOM 627   C C   . GLU A 1 79  ? 25.135  -57.855  -38.951 1.00 86.80 79  A 1 
ATOM 628   O O   . GLU A 1 79  ? 24.594  -56.938  -38.334 1.00 85.11 79  A 1 
ATOM 629   C CB  . GLU A 1 79  ? 25.702  -60.066  -37.833 1.00 84.72 79  A 1 
ATOM 630   C CG  . GLU A 1 79  ? 25.164  -61.381  -37.230 1.00 79.12 79  A 1 
ATOM 631   C CD  . GLU A 1 79  ? 26.090  -62.034  -36.180 1.00 72.70 79  A 1 
ATOM 632   O OE1 . GLU A 1 79  ? 25.613  -62.927  -35.437 1.00 64.04 79  A 1 
ATOM 633   O OE2 . GLU A 1 79  ? 27.262  -61.624  -36.017 1.00 64.13 79  A 1 
ATOM 634   N N   . GLU A 1 80  ? 26.032  -57.603  -39.883 1.00 87.42 80  A 1 
ATOM 635   C CA  . GLU A 1 80  ? 26.461  -56.258  -40.276 1.00 87.09 80  A 1 
ATOM 636   C C   . GLU A 1 80  ? 25.294  -55.426  -40.830 1.00 87.30 80  A 1 
ATOM 637   O O   . GLU A 1 80  ? 25.138  -54.246  -40.505 1.00 86.70 80  A 1 
ATOM 638   C CB  . GLU A 1 80  ? 27.562  -56.367  -41.333 1.00 85.14 80  A 1 
ATOM 639   C CG  . GLU A 1 80  ? 28.248  -55.023  -41.603 1.00 77.45 80  A 1 
ATOM 640   C CD  . GLU A 1 80  ? 29.114  -55.021  -42.862 1.00 73.45 80  A 1 
ATOM 641   O OE1 . GLU A 1 80  ? 30.047  -54.204  -42.909 1.00 65.57 80  A 1 
ATOM 642   O OE2 . GLU A 1 80  ? 28.801  -55.782  -43.794 1.00 66.73 80  A 1 
ATOM 643   N N   . LYS A 1 81  ? 24.421  -56.015  -41.606 1.00 89.18 81  A 1 
ATOM 644   C CA  . LYS A 1 81  ? 23.233  -55.364  -42.153 1.00 89.40 81  A 1 
ATOM 645   C C   . LYS A 1 81  ? 22.247  -54.971  -41.060 1.00 89.85 81  A 1 
ATOM 646   O O   . LYS A 1 81  ? 21.642  -53.892  -41.120 1.00 88.55 81  A 1 
ATOM 647   C CB  . LYS A 1 81  ? 22.606  -56.315  -43.170 1.00 88.47 81  A 1 
ATOM 648   C CG  . LYS A 1 81  ? 21.636  -55.635  -44.131 1.00 80.06 81  A 1 
ATOM 649   C CD  . LYS A 1 81  ? 21.108  -56.726  -45.059 1.00 77.16 81  A 1 
ATOM 650   C CE  . LYS A 1 81  ? 20.234  -56.189  -46.188 1.00 67.26 81  A 1 
ATOM 651   N NZ  . LYS A 1 81  ? 19.781  -57.336  -47.011 1.00 60.76 81  A 1 
ATOM 652   N N   . GLU A 1 82  ? 22.090  -55.824  -40.041 1.00 89.21 82  A 1 
ATOM 653   C CA  . GLU A 1 82  ? 21.296  -55.514  -38.855 1.00 89.20 82  A 1 
ATOM 654   C C   . GLU A 1 82  ? 21.942  -54.388  -38.036 1.00 89.52 82  A 1 
ATOM 655   O O   . GLU A 1 82  ? 21.268  -53.429  -37.647 1.00 87.99 82  A 1 
ATOM 656   C CB  . GLU A 1 82  ? 21.101  -56.789  -38.023 1.00 88.33 82  A 1 
ATOM 657   C CG  . GLU A 1 82  ? 20.036  -56.578  -36.935 1.00 77.40 82  A 1 
ATOM 658   C CD  . GLU A 1 82  ? 19.808  -57.806  -36.031 1.00 71.19 82  A 1 
ATOM 659   O OE1 . GLU A 1 82  ? 18.768  -57.811  -35.338 1.00 61.62 82  A 1 
ATOM 660   O OE2 . GLU A 1 82  ? 20.676  -58.695  -35.990 1.00 62.64 82  A 1 
ATOM 661   N N   . LEU A 1 83  ? 23.257  -54.413  -37.847 1.00 88.15 83  A 1 
ATOM 662   C CA  . LEU A 1 83  ? 24.030  -53.365  -37.190 1.00 87.45 83  A 1 
ATOM 663   C C   . LEU A 1 83  ? 23.876  -52.021  -37.904 1.00 87.54 83  A 1 
ATOM 664   O O   . LEU A 1 83  ? 23.646  -50.998  -37.263 1.00 87.33 83  A 1 
ATOM 665   C CB  . LEU A 1 83  ? 25.506  -53.776  -37.128 1.00 86.82 83  A 1 
ATOM 666   C CG  . LEU A 1 83  ? 26.103  -53.572  -35.729 1.00 81.37 83  A 1 
ATOM 667   C CD1 . LEU A 1 83  ? 25.862  -54.808  -34.865 1.00 72.76 83  A 1 
ATOM 668   C CD2 . LEU A 1 83  ? 27.596  -53.342  -35.811 1.00 72.50 83  A 1 
ATOM 669   N N   . ARG A 1 84  ? 23.920  -52.017  -39.235 1.00 88.87 84  A 1 
ATOM 670   C CA  . ARG A 1 84  ? 23.729  -50.818  -40.055 1.00 88.40 84  A 1 
ATOM 671   C C   . ARG A 1 84  ? 22.345  -50.202  -39.867 1.00 88.71 84  A 1 
ATOM 672   O O   . ARG A 1 84  ? 22.225  -48.989  -39.720 1.00 88.19 84  A 1 
ATOM 673   C CB  . ARG A 1 84  ? 24.008  -51.174  -41.522 1.00 87.72 84  A 1 
ATOM 674   C CG  . ARG A 1 84  ? 24.496  -49.969  -42.329 1.00 78.77 84  A 1 
ATOM 675   C CD  . ARG A 1 84  ? 24.752  -50.398  -43.767 1.00 76.25 84  A 1 
ATOM 676   N NE  . ARG A 1 84  ? 25.644  -49.454  -44.470 1.00 68.60 84  A 1 
ATOM 677   C CZ  . ARG A 1 84  ? 26.313  -49.698  -45.585 1.00 62.04 84  A 1 
ATOM 678   N NH1 . ARG A 1 84  ? 26.098  -50.771  -46.291 1.00 56.01 84  A 1 
ATOM 679   N NH2 . ARG A 1 84  ? 27.228  -48.879  -45.995 1.00 57.35 84  A 1 
ATOM 680   N N   . ARG A 1 85  ? 21.280  -51.026  -39.797 1.00 90.74 85  A 1 
ATOM 681   C CA  . ARG A 1 85  ? 19.915  -50.567  -39.478 1.00 91.24 85  A 1 
ATOM 682   C C   . ARG A 1 85  ? 19.841  -49.974  -38.072 1.00 91.54 85  A 1 
ATOM 683   O O   . ARG A 1 85  ? 19.271  -48.897  -37.896 1.00 89.86 85  A 1 
ATOM 684   C CB  . ARG A 1 85  ? 18.914  -51.716  -39.602 1.00 90.96 85  A 1 
ATOM 685   C CG  . ARG A 1 85  ? 18.542  -52.009  -41.062 1.00 82.57 85  A 1 
ATOM 686   C CD  . ARG A 1 85  ? 17.522  -53.150  -41.082 1.00 80.68 85  A 1 
ATOM 687   N NE  . ARG A 1 85  ? 17.013  -53.389  -42.443 1.00 70.75 85  A 1 
ATOM 688   C CZ  . ARG A 1 85  ? 16.160  -54.354  -42.790 1.00 64.05 85  A 1 
ATOM 689   N NH1 . ARG A 1 85  ? 15.715  -55.206  -41.911 1.00 57.22 85  A 1 
ATOM 690   N NH2 . ARG A 1 85  ? 15.755  -54.463  -44.012 1.00 56.83 85  A 1 
ATOM 691   N N   . THR A 1 86  ? 20.435  -50.636  -37.080 1.00 87.64 86  A 1 
ATOM 692   C CA  . THR A 1 86  ? 20.472  -50.177  -35.684 1.00 86.64 86  A 1 
ATOM 693   C C   . THR A 1 86  ? 21.208  -48.842  -35.568 1.00 87.18 86  A 1 
ATOM 694   O O   . THR A 1 86  ? 20.693  -47.906  -34.953 1.00 86.01 86  A 1 
ATOM 695   C CB  . THR A 1 86  ? 21.119  -51.238  -34.786 1.00 86.11 86  A 1 
ATOM 696   O OG1 . THR A 1 86  ? 20.453  -52.467  -34.938 1.00 79.95 86  A 1 
ATOM 697   C CG2 . THR A 1 86  ? 21.012  -50.862  -33.311 1.00 77.09 86  A 1 
ATOM 698   N N   . THR A 1 87  ? 22.355  -48.707  -36.219 1.00 88.38 87  A 1 
ATOM 699   C CA  . THR A 1 87  ? 23.136  -47.464  -36.254 1.00 87.14 87  A 1 
ATOM 700   C C   . THR A 1 87  ? 22.364  -46.326  -36.924 1.00 87.23 87  A 1 
ATOM 701   O O   . THR A 1 87  ? 22.350  -45.212  -36.408 1.00 85.65 87  A 1 
ATOM 702   C CB  . THR A 1 87  ? 24.476  -47.680  -36.961 1.00 86.30 87  A 1 
ATOM 703   O OG1 . THR A 1 87  ? 25.166  -48.738  -36.360 1.00 78.15 87  A 1 
ATOM 704   C CG2 . THR A 1 87  ? 25.390  -46.464  -36.860 1.00 76.10 87  A 1 
ATOM 705   N N   . SER A 1 88  ? 21.660  -46.567  -38.007 1.00 88.34 88  A 1 
ATOM 706   C CA  . SER A 1 88  ? 20.809  -45.576  -38.669 1.00 88.62 88  A 1 
ATOM 707   C C   . SER A 1 88  ? 19.667  -45.123  -37.752 1.00 89.05 88  A 1 
ATOM 708   O O   . SER A 1 88  ? 19.386  -43.928  -37.647 1.00 87.43 88  A 1 
ATOM 709   C CB  . SER A 1 88  ? 20.225  -46.125  -39.967 1.00 88.18 88  A 1 
ATOM 710   O OG  . SER A 1 88  ? 21.254  -46.518  -40.857 1.00 77.05 88  A 1 
ATOM 711   N N   . THR A 1 89  ? 19.036  -46.043  -37.029 1.00 88.46 89  A 1 
ATOM 712   C CA  . THR A 1 89  ? 17.985  -45.726  -36.045 1.00 88.28 89  A 1 
ATOM 713   C C   . THR A 1 89  ? 18.541  -44.880  -34.901 1.00 88.49 89  A 1 
ATOM 714   O O   . THR A 1 89  ? 17.908  -43.912  -34.482 1.00 86.46 89  A 1 
ATOM 715   C CB  . THR A 1 89  ? 17.339  -47.003  -35.494 1.00 87.24 89  A 1 
ATOM 716   O OG1 . THR A 1 89  ? 16.875  -47.809  -36.548 1.00 79.63 89  A 1 
ATOM 717   C CG2 . THR A 1 89  ? 16.130  -46.702  -34.603 1.00 76.73 89  A 1 
ATOM 718   N N   . LEU A 1 90  ? 19.737  -45.203  -34.403 1.00 88.31 90  A 1 
ATOM 719   C CA  . LEU A 1 90  ? 20.428  -44.413  -33.390 1.00 87.19 90  A 1 
ATOM 720   C C   . LEU A 1 90  ? 20.747  -42.998  -33.877 1.00 86.82 90  A 1 
ATOM 721   O O   . LEU A 1 90  ? 20.562  -42.059  -33.112 1.00 85.89 90  A 1 
ATOM 722   C CB  . LEU A 1 90  ? 21.720  -45.120  -32.965 1.00 86.96 90  A 1 
ATOM 723   C CG  . LEU A 1 90  ? 21.506  -46.216  -31.911 1.00 82.85 90  A 1 
ATOM 724   C CD1 . LEU A 1 90  ? 22.778  -47.043  -31.779 1.00 75.25 90  A 1 
ATOM 725   C CD2 . LEU A 1 90  ? 21.177  -45.604  -30.548 1.00 75.05 90  A 1 
ATOM 726   N N   . GLN A 1 91  ? 21.180  -42.818  -35.110 1.00 86.67 91  A 1 
ATOM 727   C CA  . GLN A 1 91  ? 21.426  -41.496  -35.689 1.00 86.06 91  A 1 
ATOM 728   C C   . GLN A 1 91  ? 20.166  -40.634  -35.668 1.00 86.49 91  A 1 
ATOM 729   O O   . GLN A 1 91  ? 20.217  -39.492  -35.206 1.00 85.50 91  A 1 
ATOM 730   C CB  . GLN A 1 91  ? 21.942  -41.616  -37.126 1.00 85.30 91  A 1 
ATOM 731   C CG  . GLN A 1 91  ? 23.418  -42.014  -37.194 1.00 78.73 91  A 1 
ATOM 732   C CD  . GLN A 1 91  ? 23.908  -42.196  -38.641 1.00 74.95 91  A 1 
ATOM 733   O OE1 . GLN A 1 91  ? 23.159  -42.502  -39.556 1.00 68.83 91  A 1 
ATOM 734   N NE2 . GLN A 1 91  ? 25.171  -42.011  -38.895 1.00 64.96 91  A 1 
ATOM 735   N N   . VAL A 1 92  ? 19.023  -41.171  -36.082 1.00 88.90 92  A 1 
ATOM 736   C CA  . VAL A 1 92  ? 17.738  -40.460  -36.079 1.00 89.38 92  A 1 
ATOM 737   C C   . VAL A 1 92  ? 17.338  -40.090  -34.651 1.00 89.27 92  A 1 
ATOM 738   O O   . VAL A 1 92  ? 17.078  -38.927  -34.372 1.00 88.17 92  A 1 
ATOM 739   C CB  . VAL A 1 92  ? 16.637  -41.291  -36.767 1.00 89.09 92  A 1 
ATOM 740   C CG1 . VAL A 1 92  ? 15.265  -40.616  -36.675 1.00 82.78 92  A 1 
ATOM 741   C CG2 . VAL A 1 92  ? 16.957  -41.482  -38.252 1.00 81.72 92  A 1 
ATOM 742   N N   . LYS A 1 93  ? 17.361  -41.035  -33.707 1.00 85.87 93  A 1 
ATOM 743   C CA  . LYS A 1 93  ? 17.045  -40.761  -32.301 1.00 84.80 93  A 1 
ATOM 744   C C   . LYS A 1 93  ? 17.962  -39.704  -31.688 1.00 85.39 93  A 1 
ATOM 745   O O   . LYS A 1 93  ? 17.501  -38.873  -30.920 1.00 84.02 93  A 1 
ATOM 746   C CB  . LYS A 1 93  ? 17.127  -42.045  -31.462 1.00 83.88 93  A 1 
ATOM 747   C CG  . LYS A 1 93  ? 15.908  -42.967  -31.608 1.00 79.02 93  A 1 
ATOM 748   C CD  . LYS A 1 93  ? 16.009  -44.080  -30.556 1.00 73.22 93  A 1 
ATOM 749   C CE  . LYS A 1 93  ? 14.735  -44.903  -30.435 1.00 66.16 93  A 1 
ATOM 750   N NZ  . LYS A 1 93  ? 14.758  -45.738  -29.197 1.00 60.29 93  A 1 
ATOM 751   N N   . ASN A 1 94  ? 19.250  -39.722  -31.992 1.00 87.15 94  A 1 
ATOM 752   C CA  . ASN A 1 94  ? 20.204  -38.754  -31.466 1.00 86.20 94  A 1 
ATOM 753   C C   . ASN A 1 94  ? 19.911  -37.337  -31.978 1.00 86.42 94  A 1 
ATOM 754   O O   . ASN A 1 94  ? 20.001  -36.379  -31.221 1.00 85.08 94  A 1 
ATOM 755   C CB  . ASN A 1 94  ? 21.629  -39.209  -31.823 1.00 84.55 94  A 1 
ATOM 756   C CG  . ASN A 1 94  ? 22.624  -39.042  -30.698 1.00 79.08 94  A 1 
ATOM 757   O OD1 . ASN A 1 94  ? 22.382  -38.468  -29.655 1.00 69.94 94  A 1 
ATOM 758   N ND2 . ASN A 1 94  ? 23.807  -39.595  -30.865 1.00 68.47 94  A 1 
ATOM 759   N N   . GLU A 1 95  ? 19.504  -37.193  -33.224 1.00 85.72 95  A 1 
ATOM 760   C CA  . GLU A 1 95  ? 19.136  -35.903  -33.793 1.00 86.89 95  A 1 
ATOM 761   C C   . GLU A 1 95  ? 17.799  -35.387  -33.212 1.00 87.48 95  A 1 
ATOM 762   O O   . GLU A 1 95  ? 17.692  -34.209  -32.921 1.00 85.74 95  A 1 
ATOM 763   C CB  . GLU A 1 95  ? 19.127  -35.986  -35.330 1.00 86.37 95  A 1 
ATOM 764   C CG  . GLU A 1 95  ? 19.596  -34.684  -36.013 1.00 77.68 95  A 1 
ATOM 765   C CD  . GLU A 1 95  ? 21.097  -34.336  -35.785 1.00 72.44 95  A 1 
ATOM 766   O OE1 . GLU A 1 95  ? 21.507  -33.222  -36.175 1.00 63.22 95  A 1 
ATOM 767   O OE2 . GLU A 1 95  ? 21.878  -35.149  -35.234 1.00 63.35 95  A 1 
ATOM 768   N N   . GLU A 1 96  ? 16.837  -36.267  -32.937 1.00 85.70 96  A 1 
ATOM 769   C CA  . GLU A 1 96  ? 15.604  -35.912  -32.218 1.00 86.22 96  A 1 
ATOM 770   C C   . GLU A 1 96  ? 15.899  -35.379  -30.808 1.00 86.63 96  A 1 
ATOM 771   O O   . GLU A 1 96  ? 15.433  -34.304  -30.439 1.00 84.89 96  A 1 
ATOM 772   C CB  . GLU A 1 96  ? 14.666  -37.123  -32.116 1.00 85.35 96  A 1 
ATOM 773   C CG  . GLU A 1 96  ? 13.964  -37.471  -33.435 1.00 78.29 96  A 1 
ATOM 774   C CD  . GLU A 1 96  ? 13.059  -38.715  -33.322 1.00 74.45 96  A 1 
ATOM 775   O OE1 . GLU A 1 96  ? 12.298  -38.966  -34.290 1.00 66.65 96  A 1 
ATOM 776   O OE2 . GLU A 1 96  ? 13.111  -39.432  -32.292 1.00 68.25 96  A 1 
ATOM 777   N N   . VAL A 1 97  ? 16.711  -36.090  -30.019 1.00 85.17 97  A 1 
ATOM 778   C CA  . VAL A 1 97  ? 17.076  -35.664  -28.662 1.00 84.91 97  A 1 
ATOM 779   C C   . VAL A 1 97  ? 17.867  -34.358  -28.681 1.00 85.26 97  A 1 
ATOM 780   O O   . VAL A 1 97  ? 17.651  -33.486  -27.836 1.00 83.91 97  A 1 
ATOM 781   C CB  . VAL A 1 97  ? 17.861  -36.773  -27.925 1.00 83.41 97  A 1 
ATOM 782   C CG1 . VAL A 1 97  ? 18.339  -36.319  -26.550 1.00 75.94 97  A 1 
ATOM 783   C CG2 . VAL A 1 97  ? 16.989  -38.011  -27.696 1.00 74.90 97  A 1 
ATOM 784   N N   . LYS A 1 98  ? 18.746  -34.171  -29.651 1.00 83.59 98  A 1 
ATOM 785   C CA  . LYS A 1 98  ? 19.484  -32.923  -29.842 1.00 84.83 98  A 1 
ATOM 786   C C   . LYS A 1 98  ? 18.550  -31.754  -30.129 1.00 85.38 98  A 1 
ATOM 787   O O   . LYS A 1 98  ? 18.677  -30.707  -29.498 1.00 85.11 98  A 1 
ATOM 788   C CB  . LYS A 1 98  ? 20.520  -33.113  -30.959 1.00 83.64 98  A 1 
ATOM 789   C CG  . LYS A 1 98  ? 21.376  -31.864  -31.137 1.00 78.93 98  A 1 
ATOM 790   C CD  . LYS A 1 98  ? 22.324  -32.071  -32.315 1.00 74.90 98  A 1 
ATOM 791   C CE  . LYS A 1 98  ? 23.094  -30.779  -32.579 1.00 65.77 98  A 1 
ATOM 792   N NZ  . LYS A 1 98  ? 23.856  -30.880  -33.837 1.00 60.29 98  A 1 
ATOM 793   N N   . ASN A 1 99  ? 17.605  -31.906  -31.023 1.00 87.39 99  A 1 
ATOM 794   C CA  . ASN A 1 99  ? 16.617  -30.881  -31.345 1.00 88.01 99  A 1 
ATOM 795   C C   . ASN A 1 99  ? 15.765  -30.533  -30.124 1.00 87.87 99  A 1 
ATOM 796   O O   . ASN A 1 99  ? 15.573  -29.360  -29.824 1.00 86.42 99  A 1 
ATOM 797   C CB  . ASN A 1 99  ? 15.763  -31.355  -32.528 1.00 88.09 99  A 1 
ATOM 798   C CG  . ASN A 1 99  ? 16.520  -31.341  -33.847 1.00 85.51 99  A 1 
ATOM 799   O OD1 . ASN A 1 99  ? 17.496  -30.639  -34.034 1.00 77.61 99  A 1 
ATOM 800   N ND2 . ASN A 1 99  ? 16.061  -32.104  -34.810 1.00 75.94 99  A 1 
ATOM 801   N N   . MET A 1 100 ? 15.339  -31.540  -29.369 1.00 84.04 100 A 1 
ATOM 802   C CA  . MET A 1 100 ? 14.607  -31.353  -28.115 1.00 83.71 100 A 1 
ATOM 803   C C   . MET A 1 100 ? 15.422  -30.544  -27.095 1.00 84.92 100 A 1 
ATOM 804   O O   . MET A 1 100 ? 14.917  -29.611  -26.489 1.00 83.96 100 A 1 
ATOM 805   C CB  . MET A 1 100 ? 14.231  -32.736  -27.574 1.00 82.28 100 A 1 
ATOM 806   C CG  . MET A 1 100 ? 12.986  -32.713  -26.701 1.00 75.82 100 A 1 
ATOM 807   S SD  . MET A 1 100 ? 12.500  -34.381  -26.152 1.00 71.90 100 A 1 
ATOM 808   C CE  . MET A 1 100 ? 10.809  -34.035  -25.642 1.00 63.14 100 A 1 
ATOM 809   N N   . SER A 1 101 ? 16.711  -30.836  -26.949 1.00 85.28 101 A 1 
ATOM 810   C CA  . SER A 1 101 ? 17.611  -30.096  -26.055 1.00 84.93 101 A 1 
ATOM 811   C C   . SER A 1 101 ? 17.819  -28.646  -26.500 1.00 85.57 101 A 1 
ATOM 812   O O   . SER A 1 101 ? 17.864  -27.753  -25.662 1.00 84.60 101 A 1 
ATOM 813   C CB  . SER A 1 101 ? 18.966  -30.795  -25.969 1.00 83.56 101 A 1 
ATOM 814   O OG  . SER A 1 101 ? 18.825  -32.116  -25.506 1.00 74.21 101 A 1 
ATOM 815   N N   . VAL A 1 102 ? 17.904  -28.371  -27.790 1.00 87.00 102 A 1 
ATOM 816   C CA  . VAL A 1 102 ? 17.998  -27.012  -28.338 1.00 87.56 102 A 1 
ATOM 817   C C   . VAL A 1 102 ? 16.710  -26.229  -28.082 1.00 88.09 102 A 1 
ATOM 818   O O   . VAL A 1 102 ? 16.769  -25.073  -27.661 1.00 87.06 102 A 1 
ATOM 819   C CB  . VAL A 1 102 ? 18.337  -27.051  -29.842 1.00 86.97 102 A 1 
ATOM 820   C CG1 . VAL A 1 102 ? 18.241  -25.673  -30.509 1.00 81.31 102 A 1 
ATOM 821   C CG2 . VAL A 1 102 ? 19.768  -27.552  -30.064 1.00 79.87 102 A 1 
ATOM 822   N N   . GLU A 1 103 ? 15.547  -26.841  -28.266 1.00 86.89 103 A 1 
ATOM 823   C CA  . GLU A 1 103 ? 14.259  -26.210  -27.993 1.00 87.29 103 A 1 
ATOM 824   C C   . GLU A 1 103 ? 14.097  -25.900  -26.500 1.00 87.30 103 A 1 
ATOM 825   O O   . GLU A 1 103 ? 13.707  -24.791  -26.130 1.00 85.78 103 A 1 
ATOM 826   C CB  . GLU A 1 103 ? 13.127  -27.118  -28.498 1.00 86.36 103 A 1 
ATOM 827   C CG  . GLU A 1 103 ? 11.798  -26.347  -28.546 1.00 76.17 103 A 1 
ATOM 828   C CD  . GLU A 1 103 ? 10.585  -27.220  -28.862 1.00 71.13 103 A 1 
ATOM 829   O OE1 . GLU A 1 103 ? 9.478   -26.773  -28.495 1.00 62.13 103 A 1 
ATOM 830   O OE2 . GLU A 1 103 ? 10.757  -28.320  -29.426 1.00 63.13 103 A 1 
ATOM 831   N N   . LEU A 1 104 ? 14.458  -26.829  -25.620 1.00 86.79 104 A 1 
ATOM 832   C CA  . LEU A 1 104 ? 14.474  -26.632  -24.179 1.00 86.93 104 A 1 
ATOM 833   C C   . LEU A 1 104 ? 15.376  -25.464  -23.777 1.00 87.21 104 A 1 
ATOM 834   O O   . LEU A 1 104 ? 14.962  -24.624  -22.986 1.00 86.12 104 A 1 
ATOM 835   C CB  . LEU A 1 104 ? 14.950  -27.920  -23.489 1.00 86.38 104 A 1 
ATOM 836   C CG  . LEU A 1 104 ? 13.888  -29.022  -23.395 1.00 82.44 104 A 1 
ATOM 837   C CD1 . LEU A 1 104 ? 14.533  -30.328  -22.944 1.00 74.70 104 A 1 
ATOM 838   C CD2 . LEU A 1 104 ? 12.807  -28.652  -22.390 1.00 75.24 104 A 1 
ATOM 839   N N   . ASN A 1 105 ? 16.568  -25.366  -24.343 1.00 85.75 105 A 1 
ATOM 840   C CA  . ASN A 1 105 ? 17.482  -24.267  -24.050 1.00 85.60 105 A 1 
ATOM 841   C C   . ASN A 1 105 ? 16.900  -22.914  -24.479 1.00 85.98 105 A 1 
ATOM 842   O O   . ASN A 1 105 ? 16.973  -21.947  -23.720 1.00 86.12 105 A 1 
ATOM 843   C CB  . ASN A 1 105 ? 18.839  -24.539  -24.712 1.00 85.19 105 A 1 
ATOM 844   C CG  . ASN A 1 105 ? 19.916  -23.632  -24.149 1.00 82.73 105 A 1 
ATOM 845   O OD1 . ASN A 1 105 ? 20.181  -23.613  -22.964 1.00 73.83 105 A 1 
ATOM 846   N ND2 . ASN A 1 105 ? 20.579  -22.865  -24.987 1.00 72.18 105 A 1 
ATOM 847   N N   . SER A 1 106 ? 16.266  -22.839  -25.635 1.00 87.75 106 A 1 
ATOM 848   C CA  . SER A 1 106 ? 15.597  -21.621  -26.104 1.00 88.17 106 A 1 
ATOM 849   C C   . SER A 1 106 ? 14.455  -21.201  -25.173 1.00 88.26 106 A 1 
ATOM 850   O O   . SER A 1 106 ? 14.357  -20.029  -24.800 1.00 86.97 106 A 1 
ATOM 851   C CB  . SER A 1 106 ? 15.081  -21.840  -27.522 1.00 88.09 106 A 1 
ATOM 852   O OG  . SER A 1 106 ? 14.530  -20.638  -28.030 1.00 76.21 106 A 1 
ATOM 853   N N   . LYS A 1 107 ? 13.615  -22.140  -24.730 1.00 85.84 107 A 1 
ATOM 854   C CA  . LYS A 1 107 ? 12.555  -21.875  -23.749 1.00 85.25 107 A 1 
ATOM 855   C C   . LYS A 1 107 ? 13.138  -21.403  -22.414 1.00 85.63 107 A 1 
ATOM 856   O O   . LYS A 1 107 ? 12.618  -20.456  -21.826 1.00 85.27 107 A 1 
ATOM 857   C CB  . LYS A 1 107 ? 11.690  -23.125  -23.542 1.00 84.24 107 A 1 
ATOM 858   C CG  . LYS A 1 107 ? 10.737  -23.409  -24.711 1.00 79.58 107 A 1 
ATOM 859   C CD  . LYS A 1 107 ? 9.888   -24.664  -24.422 1.00 76.61 107 A 1 
ATOM 860   C CE  . LYS A 1 107 ? 8.897   -24.952  -25.541 1.00 68.93 107 A 1 
ATOM 861   N NZ  . LYS A 1 107 ? 8.137   -26.210  -25.319 1.00 63.22 107 A 1 
ATOM 862   N N   . LEU A 1 108 ? 14.218  -22.006  -21.955 1.00 86.52 108 A 1 
ATOM 863   C CA  . LEU A 1 108 ? 14.883  -21.667  -20.701 1.00 86.66 108 A 1 
ATOM 864   C C   . LEU A 1 108 ? 15.477  -20.255  -20.724 1.00 86.63 108 A 1 
ATOM 865   O O   . LEU A 1 108 ? 15.321  -19.516  -19.758 1.00 85.51 108 A 1 
ATOM 866   C CB  . LEU A 1 108 ? 15.974  -22.711  -20.423 1.00 85.59 108 A 1 
ATOM 867   C CG  . LEU A 1 108 ? 16.335  -22.787  -18.931 1.00 82.35 108 A 1 
ATOM 868   C CD1 . LEU A 1 108 ? 15.540  -23.897  -18.256 1.00 72.86 108 A 1 
ATOM 869   C CD2 . LEU A 1 108 ? 17.809  -23.082  -18.742 1.00 73.32 108 A 1 
ATOM 870   N N   . GLU A 1 109 ? 16.113  -19.849  -21.808 1.00 86.13 109 A 1 
ATOM 871   C CA  . GLU A 1 109 ? 16.645  -18.492  -21.976 1.00 86.48 109 A 1 
ATOM 872   C C   . GLU A 1 109 ? 15.528  -17.439  -21.949 1.00 86.74 109 A 1 
ATOM 873   O O   . GLU A 1 109 ? 15.622  -16.457  -21.212 1.00 85.07 109 A 1 
ATOM 874   C CB  . GLU A 1 109 ? 17.471  -18.394  -23.273 1.00 85.51 109 A 1 
ATOM 875   C CG  . GLU A 1 109 ? 18.829  -19.135  -23.217 1.00 78.67 109 A 1 
ATOM 876   C CD  . GLU A 1 109 ? 19.822  -18.595  -22.173 1.00 72.06 109 A 1 
ATOM 877   O OE1 . GLU A 1 109 ? 20.685  -19.380  -21.718 1.00 63.21 109 A 1 
ATOM 878   O OE2 . GLU A 1 109 ? 19.722  -17.405  -21.827 1.00 63.63 109 A 1 
ATOM 879   N N   . SER A 1 110 ? 14.418  -17.674  -22.633 1.00 87.18 110 A 1 
ATOM 880   C CA  . SER A 1 110 ? 13.246  -16.789  -22.564 1.00 87.39 110 A 1 
ATOM 881   C C   . SER A 1 110 ? 12.708  -16.678  -21.135 1.00 87.88 110 A 1 
ATOM 882   O O   . SER A 1 110 ? 12.366  -15.590  -20.672 1.00 86.41 110 A 1 
ATOM 883   C CB  . SER A 1 110 ? 12.157  -17.304  -23.503 1.00 86.81 110 A 1 
ATOM 884   O OG  . SER A 1 110 ? 11.036  -16.443  -23.505 1.00 73.97 110 A 1 
ATOM 885   N N   . LEU A 1 111 ? 12.669  -17.786  -20.401 1.00 85.65 111 A 1 
ATOM 886   C CA  . LEU A 1 111 ? 12.204  -17.808  -19.021 1.00 85.40 111 A 1 
ATOM 887   C C   . LEU A 1 111 ? 13.151  -17.058  -18.076 1.00 85.99 111 A 1 
ATOM 888   O O   . LEU A 1 111 ? 12.695  -16.405  -17.142 1.00 84.86 111 A 1 
ATOM 889   C CB  . LEU A 1 111 ? 12.017  -19.265  -18.596 1.00 84.33 111 A 1 
ATOM 890   C CG  . LEU A 1 111 ? 10.742  -19.476  -17.761 1.00 77.87 111 A 1 
ATOM 891   C CD1 . LEU A 1 111 ? 9.917   -20.592  -18.374 1.00 69.91 111 A 1 
ATOM 892   C CD2 . LEU A 1 111 ? 11.065  -19.851  -16.320 1.00 70.53 111 A 1 
ATOM 893   N N   . LEU A 1 112 ? 14.466  -17.124  -18.316 1.00 84.85 112 A 1 
ATOM 894   C CA  . LEU A 1 112 ? 15.477  -16.357  -17.589 1.00 84.35 112 A 1 
ATOM 895   C C   . LEU A 1 112 ? 15.317  -14.851  -17.799 1.00 84.96 112 A 1 
ATOM 896   O O   . LEU A 1 112 ? 15.399  -14.091  -16.831 1.00 84.66 112 A 1 
ATOM 897   C CB  . LEU A 1 112 ? 16.881  -16.812  -18.022 1.00 83.87 112 A 1 
ATOM 898   C CG  . LEU A 1 112 ? 17.369  -18.098  -17.335 1.00 77.45 112 A 1 
ATOM 899   C CD1 . LEU A 1 112 ? 18.551  -18.688  -18.083 1.00 70.05 112 A 1 
ATOM 900   C CD2 . LEU A 1 112 ? 17.833  -17.807  -15.903 1.00 71.11 112 A 1 
ATOM 901   N N   . GLU A 1 113 ? 15.048  -14.397  -19.010 1.00 86.47 113 A 1 
ATOM 902   C CA  . GLU A 1 113 ? 14.770  -12.990  -19.309 1.00 87.10 113 A 1 
ATOM 903   C C   . GLU A 1 113 ? 13.494  -12.512  -18.608 1.00 87.21 113 A 1 
ATOM 904   O O   . GLU A 1 113 ? 13.504  -11.502  -17.903 1.00 85.47 113 A 1 
ATOM 905   C CB  . GLU A 1 113 ? 14.644  -12.770  -20.819 1.00 86.01 113 A 1 
ATOM 906   C CG  . GLU A 1 113 ? 15.982  -12.860  -21.559 1.00 77.68 113 A 1 
ATOM 907   C CD  . GLU A 1 113 ? 15.871  -12.463  -23.045 1.00 71.83 113 A 1 
ATOM 908   O OE1 . GLU A 1 113 ? 16.932  -12.234  -23.656 1.00 62.45 113 A 1 
ATOM 909   O OE2 . GLU A 1 113 ? 14.733  -12.346  -23.552 1.00 64.72 113 A 1 
ATOM 910   N N   . GLU A 1 114 ? 12.410  -13.276  -18.718 1.00 84.72 114 A 1 
ATOM 911   C CA  . GLU A 1 114 ? 11.146  -12.941  -18.065 1.00 85.28 114 A 1 
ATOM 912   C C   . GLU A 1 114 ? 11.263  -12.922  -16.535 1.00 85.82 114 A 1 
ATOM 913   O O   . GLU A 1 114 ? 10.732  -12.023  -15.884 1.00 83.78 114 A 1 
ATOM 914   C CB  . GLU A 1 114 ? 10.048  -13.917  -18.488 1.00 83.83 114 A 1 
ATOM 915   C CG  . GLU A 1 114 ? 9.575   -13.709  -19.928 1.00 79.50 114 A 1 
ATOM 916   C CD  . GLU A 1 114 ? 8.346   -14.576  -20.256 1.00 74.59 114 A 1 
ATOM 917   O OE1 . GLU A 1 114 ? 8.073   -14.887  -21.424 1.00 66.50 114 A 1 
ATOM 918   O OE2 . GLU A 1 114 ? 7.599   -14.931  -19.312 1.00 67.35 114 A 1 
ATOM 919   N N   . LYS A 1 115 ? 11.999  -13.873  -15.958 1.00 84.73 115 A 1 
ATOM 920   C CA  . LYS A 1 115 ? 12.302  -13.894  -14.525 1.00 84.41 115 A 1 
ATOM 921   C C   . LYS A 1 115 ? 13.059  -12.643  -14.096 1.00 85.25 115 A 1 
ATOM 922   O O   . LYS A 1 115 ? 12.765  -12.074  -13.053 1.00 85.88 115 A 1 
ATOM 923   C CB  . LYS A 1 115 ? 13.116  -15.158  -14.202 1.00 83.40 115 A 1 
ATOM 924   C CG  . LYS A 1 115 ? 13.580  -15.239  -12.739 1.00 79.29 115 A 1 
ATOM 925   C CD  . LYS A 1 115 ? 15.030  -15.709  -12.617 1.00 74.99 115 A 1 
ATOM 926   C CE  . LYS A 1 115 ? 16.022  -14.681  -13.144 1.00 67.27 115 A 1 
ATOM 927   N NZ  . LYS A 1 115 ? 17.425  -15.147  -13.013 1.00 62.30 115 A 1 
ATOM 928   N N   . THR A 1 116 ? 14.024  -12.201  -14.881 1.00 85.24 116 A 1 
ATOM 929   C CA  . THR A 1 116 ? 14.823  -11.009  -14.585 1.00 85.64 116 A 1 
ATOM 930   C C   . THR A 1 116 ? 13.955  -9.752   -14.615 1.00 86.38 116 A 1 
ATOM 931   O O   . THR A 1 116 ? 14.014  -8.935   -13.698 1.00 85.46 116 A 1 
ATOM 932   C CB  . THR A 1 116 ? 16.006  -10.884  -15.558 1.00 85.08 116 A 1 
ATOM 933   O OG1 . THR A 1 116 ? 16.765  -12.076  -15.535 1.00 77.88 116 A 1 
ATOM 934   C CG2 . THR A 1 116 ? 16.959  -9.754   -15.166 1.00 74.05 116 A 1 
ATOM 935   N N   . ALA A 1 117 ? 13.075  -9.642   -15.600 1.00 86.25 117 A 1 
ATOM 936   C CA  . ALA A 1 117 ? 12.076  -8.572   -15.659 1.00 86.99 117 A 1 
ATOM 937   C C   . ALA A 1 117 ? 11.137  -8.600   -14.443 1.00 87.53 117 A 1 
ATOM 938   O O   . ALA A 1 117 ? 10.876  -7.560   -13.840 1.00 85.84 117 A 1 
ATOM 939   C CB  . ALA A 1 117 ? 11.309  -8.697   -16.976 1.00 85.82 117 A 1 
ATOM 940   N N   . LEU A 1 118 ? 10.690  -9.779   -14.028 1.00 84.81 118 A 1 
ATOM 941   C CA  . LEU A 1 118 ? 9.849   -9.949   -12.854 1.00 84.80 118 A 1 
ATOM 942   C C   . LEU A 1 118 ? 10.567  -9.545   -11.563 1.00 85.10 118 A 1 
ATOM 943   O O   . LEU A 1 118 ? 9.996   -8.858   -10.732 1.00 85.03 118 A 1 
ATOM 944   C CB  . LEU A 1 118 ? 9.358   -11.401  -12.754 1.00 84.17 118 A 1 
ATOM 945   C CG  . LEU A 1 118 ? 7.850   -11.476  -12.480 1.00 78.94 118 A 1 
ATOM 946   C CD1 . LEU A 1 118 ? 7.080   -11.511  -13.791 1.00 70.93 118 A 1 
ATOM 947   C CD2 . LEU A 1 118 ? 7.497   -12.730  -11.698 1.00 71.06 118 A 1 
ATOM 948   N N   . GLN A 1 119 ? 11.837  -9.924   -11.411 1.00 84.54 119 A 1 
ATOM 949   C CA  . GLN A 1 119 ? 12.666  -9.523   -10.273 1.00 84.29 119 A 1 
ATOM 950   C C   . GLN A 1 119 ? 12.795  -8.004   -10.181 1.00 85.27 119 A 1 
ATOM 951   O O   . GLN A 1 119 ? 12.661  -7.448   -9.090  1.00 85.31 119 A 1 
ATOM 952   C CB  . GLN A 1 119 ? 14.060  -10.156  -10.372 1.00 83.16 119 A 1 
ATOM 953   C CG  . GLN A 1 119 ? 14.087  -11.617  -9.914  1.00 78.48 119 A 1 
ATOM 954   C CD  . GLN A 1 119 ? 15.478  -12.253  -10.030 1.00 74.99 119 A 1 
ATOM 955   O OE1 . GLN A 1 119 ? 16.318  -11.844  -10.816 1.00 70.07 119 A 1 
ATOM 956   N NE2 . GLN A 1 119 ? 15.764  -13.275  -9.249  1.00 65.42 119 A 1 
ATOM 957   N N   . HIS A 1 120 ? 12.991  -7.320   -11.293 1.00 85.97 120 A 1 
ATOM 958   C CA  . HIS A 1 120 ? 13.027  -5.862   -11.319 1.00 86.56 120 A 1 
ATOM 959   C C   . HIS A 1 120 ? 11.692  -5.245   -10.900 1.00 86.92 120 A 1 
ATOM 960   O O   . HIS A 1 120 ? 11.680  -4.333   -10.073 1.00 86.04 120 A 1 
ATOM 961   C CB  . HIS A 1 120 ? 13.441  -5.363   -12.703 1.00 85.68 120 A 1 
ATOM 962   C CG  . HIS A 1 120 ? 14.933  -5.275   -12.848 1.00 80.40 120 A 1 
ATOM 963   N ND1 . HIS A 1 120 ? 15.737  -4.362   -12.195 1.00 67.95 120 A 1 
ATOM 964   C CD2 . HIS A 1 120 ? 15.754  -6.053   -13.619 1.00 68.60 120 A 1 
ATOM 965   C CE1 . HIS A 1 120 ? 17.010  -4.585   -12.573 1.00 65.39 120 A 1 
ATOM 966   N NE2 . HIS A 1 120 ? 17.061  -5.607   -13.437 1.00 66.58 120 A 1 
ATOM 967   N N   . LYS A 1 121 ? 10.570  -5.757   -11.387 1.00 83.02 121 A 1 
ATOM 968   C CA  . LYS A 1 121 ? 9.234   -5.297   -10.982 1.00 82.87 121 A 1 
ATOM 969   C C   . LYS A 1 121 ? 8.978   -5.502   -9.493  1.00 83.78 121 A 1 
ATOM 970   O O   . LYS A 1 121 ? 8.544   -4.580   -8.820  1.00 83.90 121 A 1 
ATOM 971   C CB  . LYS A 1 121 ? 8.159   -6.018   -11.800 1.00 81.77 121 A 1 
ATOM 972   C CG  . LYS A 1 121 ? 8.014   -5.439   -13.208 1.00 77.04 121 A 1 
ATOM 973   C CD  . LYS A 1 121 ? 6.843   -6.135   -13.913 1.00 72.56 121 A 1 
ATOM 974   C CE  . LYS A 1 121 ? 6.386   -5.337   -15.137 1.00 64.79 121 A 1 
ATOM 975   N NZ  . LYS A 1 121 ? 4.912   -5.198   -15.133 1.00 58.57 121 A 1 
ATOM 976   N N   . VAL A 1 122 ? 9.282   -6.677   -8.968  1.00 84.63 122 A 1 
ATOM 977   C CA  . VAL A 1 122 ? 9.118   -6.983   -7.545  1.00 84.41 122 A 1 
ATOM 978   C C   . VAL A 1 122 ? 9.987   -6.068   -6.686  1.00 84.34 122 A 1 
ATOM 979   O O   . VAL A 1 122 ? 9.524   -5.564   -5.675  1.00 84.22 122 A 1 
ATOM 980   C CB  . VAL A 1 122 ? 9.412   -8.464   -7.256  1.00 83.96 122 A 1 
ATOM 981   C CG1 . VAL A 1 122 ? 9.476   -8.782   -5.760  1.00 80.22 122 A 1 
ATOM 982   C CG2 . VAL A 1 122 ? 8.315   -9.344   -7.856  1.00 79.23 122 A 1 
ATOM 983   N N   . ARG A 1 123 ? 11.206  -5.792   -7.106  1.00 85.20 123 A 1 
ATOM 984   C CA  . ARG A 1 123 ? 12.109  -4.890   -6.392  1.00 84.77 123 A 1 
ATOM 985   C C   . ARG A 1 123 ? 11.587  -3.455   -6.381  1.00 84.84 123 A 1 
ATOM 986   O O   . ARG A 1 123 ? 11.626  -2.811   -5.343  1.00 84.27 123 A 1 
ATOM 987   C CB  . ARG A 1 123 ? 13.500  -4.996   -7.013  1.00 84.67 123 A 1 
ATOM 988   C CG  . ARG A 1 123 ? 14.584  -4.508   -6.049  1.00 75.22 123 A 1 
ATOM 989   C CD  . ARG A 1 123 ? 15.947  -4.682   -6.718  1.00 71.97 123 A 1 
ATOM 990   N NE  . ARG A 1 123 ? 17.038  -4.569   -5.742  1.00 62.82 123 A 1 
ATOM 991   C CZ  . ARG A 1 123 ? 18.318  -4.806   -5.992  1.00 54.93 123 A 1 
ATOM 992   N NH1 . ARG A 1 123 ? 18.747  -5.107   -7.187  1.00 50.36 123 A 1 
ATOM 993   N NH2 . ARG A 1 123 ? 19.200  -4.742   -5.026  1.00 48.92 123 A 1 
ATOM 994   N N   . ALA A 1 124 ? 11.064  -2.975   -7.499  1.00 85.34 124 A 1 
ATOM 995   C CA  . ALA A 1 124 ? 10.431  -1.664   -7.579  1.00 85.49 124 A 1 
ATOM 996   C C   . ALA A 1 124 ? 9.183   -1.575   -6.681  1.00 85.71 124 A 1 
ATOM 997   O O   . ALA A 1 124 ? 8.997   -0.583   -5.981  1.00 84.37 124 A 1 
ATOM 998   C CB  . ALA A 1 124 ? 10.094  -1.357   -9.047  1.00 84.67 124 A 1 
ATOM 999   N N   . LEU A 1 125 ? 8.372   -2.630   -6.648  1.00 83.48 125 A 1 
ATOM 1000  C CA  . LEU A 1 125 ? 7.226   -2.731   -5.750  1.00 82.15 125 A 1 
ATOM 1001  C C   . LEU A 1 125 ? 7.655   -2.730   -4.282  1.00 81.73 125 A 1 
ATOM 1002  O O   . LEU A 1 125 ? 7.065   -2.010   -3.490  1.00 81.32 125 A 1 
ATOM 1003  C CB  . LEU A 1 125 ? 6.423   -4.000   -6.074  1.00 81.91 125 A 1 
ATOM 1004  C CG  . LEU A 1 125 ? 5.562   -3.911   -7.341  1.00 78.41 125 A 1 
ATOM 1005  C CD1 . LEU A 1 125 ? 5.089   -5.300   -7.754  1.00 71.27 125 A 1 
ATOM 1006  C CD2 . LEU A 1 125 ? 4.330   -3.042   -7.117  1.00 71.77 125 A 1 
ATOM 1007  N N   . GLU A 1 126 ? 8.677   -3.495   -3.925  1.00 82.47 126 A 1 
ATOM 1008  C CA  . GLU A 1 126 ? 9.249   -3.506   -2.567  1.00 81.44 126 A 1 
ATOM 1009  C C   . GLU A 1 126 ? 9.696   -2.097   -2.149  1.00 81.10 126 A 1 
ATOM 1010  O O   . GLU A 1 126 ? 9.407   -1.666   -1.045  1.00 80.57 126 A 1 
ATOM 1011  C CB  . GLU A 1 126 ? 10.455  -4.462   -2.473  1.00 80.21 126 A 1 
ATOM 1012  C CG  . GLU A 1 126 ? 10.078  -5.938   -2.328  1.00 74.18 126 A 1 
ATOM 1013  C CD  . GLU A 1 126 ? 11.288  -6.901   -2.278  1.00 69.84 126 A 1 
ATOM 1014  O OE1 . GLU A 1 126 ? 11.163  -8.009   -1.717  1.00 63.78 126 A 1 
ATOM 1015  O OE2 . GLU A 1 126 ? 12.385  -6.612   -2.814  1.00 64.82 126 A 1 
ATOM 1016  N N   . GLU A 1 127 ? 10.342  -1.380   -3.028  1.00 82.63 127 A 1 
ATOM 1017  C CA  . GLU A 1 127 ? 10.848  -0.038   -2.757  1.00 81.81 127 A 1 
ATOM 1018  C C   . GLU A 1 127 ? 9.708   0.975    -2.591  1.00 80.99 127 A 1 
ATOM 1019  O O   . GLU A 1 127 ? 9.689   1.744    -1.628  1.00 79.38 127 A 1 
ATOM 1020  C CB  . GLU A 1 127 ? 11.826  0.347    -3.881  1.00 81.20 127 A 1 
ATOM 1021  C CG  . GLU A 1 127 ? 12.964  1.249    -3.406  1.00 73.86 127 A 1 
ATOM 1022  C CD  . GLU A 1 127 ? 14.038  1.460    -4.493  1.00 68.54 127 A 1 
ATOM 1023  O OE1 . GLU A 1 127 ? 15.204  1.727    -4.108  1.00 60.98 127 A 1 
ATOM 1024  O OE2 . GLU A 1 127 ? 13.712  1.336    -5.689  1.00 62.58 127 A 1 
ATOM 1025  N N   . GLN A 1 128 ? 8.714   0.933    -3.460  1.00 78.29 128 A 1 
ATOM 1026  C CA  . GLN A 1 128 ? 7.528   1.779    -3.362  1.00 76.82 128 A 1 
ATOM 1027  C C   . GLN A 1 128 ? 6.707   1.479    -2.103  1.00 77.39 128 A 1 
ATOM 1028  O O   . GLN A 1 128 ? 6.280   2.402    -1.407  1.00 76.66 128 A 1 
ATOM 1029  C CB  . GLN A 1 128 ? 6.647   1.590    -4.606  1.00 75.62 128 A 1 
ATOM 1030  C CG  . GLN A 1 128 ? 7.209   2.283    -5.853  1.00 70.95 128 A 1 
ATOM 1031  C CD  . GLN A 1 128 ? 6.314   2.089    -7.076  1.00 66.93 128 A 1 
ATOM 1032  O OE1 . GLN A 1 128 ? 5.409   1.277    -7.114  1.00 62.48 128 A 1 
ATOM 1033  N NE2 . GLN A 1 128 ? 6.534   2.849    -8.129  1.00 58.93 128 A 1 
ATOM 1034  N N   . LEU A 1 129 ? 6.517   0.208    -1.783  1.00 76.58 129 A 1 
ATOM 1035  C CA  . LEU A 1 129 ? 5.777   -0.206   -0.599  1.00 75.63 129 A 1 
ATOM 1036  C C   . LEU A 1 129 ? 6.521   0.175    0.681   1.00 74.57 129 A 1 
ATOM 1037  O O   . LEU A 1 129 ? 5.917   0.664    1.624   1.00 72.76 129 A 1 
ATOM 1038  C CB  . LEU A 1 129 ? 5.524   -1.714   -0.670  1.00 75.37 129 A 1 
ATOM 1039  C CG  . LEU A 1 129 ? 4.333   -2.135   0.203   1.00 70.83 129 A 1 
ATOM 1040  C CD1 . LEU A 1 129 ? 3.012   -1.898   -0.518  1.00 64.72 129 A 1 
ATOM 1041  C CD2 . LEU A 1 129 ? 4.420   -3.623   0.522   1.00 65.49 129 A 1 
ATOM 1042  N N   . THR A 1 130 ? 7.825   0.012    0.695   1.00 77.10 130 A 1 
ATOM 1043  C CA  . THR A 1 130 ? 8.675   0.436    1.809   1.00 75.59 130 A 1 
ATOM 1044  C C   . THR A 1 130 ? 8.581   1.944    2.014   1.00 74.44 130 A 1 
ATOM 1045  O O   . THR A 1 130 ? 8.428   2.391    3.142   1.00 72.44 130 A 1 
ATOM 1046  C CB  . THR A 1 130 ? 10.131  0.013    1.596   1.00 74.92 130 A 1 
ATOM 1047  O OG1 . THR A 1 130 ? 10.207  -1.378   1.437   1.00 68.55 130 A 1 
ATOM 1048  C CG2 . THR A 1 130 ? 11.017  0.352    2.792   1.00 66.06 130 A 1 
ATOM 1049  N N   . ASN A 1 131 ? 8.585   2.726    0.951   1.00 74.82 131 A 1 
ATOM 1050  C CA  . ASN A 1 131 ? 8.371   4.169    1.041   1.00 73.25 131 A 1 
ATOM 1051  C C   . ASN A 1 131 ? 6.981   4.520    1.569   1.00 71.62 131 A 1 
ATOM 1052  O O   . ASN A 1 131 ? 6.856   5.420    2.397   1.00 70.10 131 A 1 
ATOM 1053  C CB  . ASN A 1 131 ? 8.638   4.809    -0.327  1.00 72.87 131 A 1 
ATOM 1054  C CG  . ASN A 1 131 ? 10.121  4.897    -0.655  1.00 69.67 131 A 1 
ATOM 1055  O OD1 . ASN A 1 131 ? 10.974  4.964    0.208   1.00 64.10 131 A 1 
ATOM 1056  N ND2 . ASN A 1 131 ? 10.458  4.936    -1.924  1.00 64.27 131 A 1 
ATOM 1057  N N   . LEU A 1 132 ? 5.938   3.792    1.157   1.00 72.41 132 A 1 
ATOM 1058  C CA  . LEU A 1 132 ? 4.584   3.966    1.682   1.00 70.16 132 A 1 
ATOM 1059  C C   . LEU A 1 132 ? 4.461   3.584    3.164   1.00 68.04 132 A 1 
ATOM 1060  O O   . LEU A 1 132 ? 3.690   4.203    3.880   1.00 65.66 132 A 1 
ATOM 1061  C CB  . LEU A 1 132 ? 3.601   3.133    0.838   1.00 68.95 132 A 1 
ATOM 1062  C CG  . LEU A 1 132 ? 2.940   3.947    -0.282  1.00 65.29 132 A 1 
ATOM 1063  C CD1 . LEU A 1 132 ? 2.464   3.019    -1.391  1.00 60.64 132 A 1 
ATOM 1064  C CD2 . LEU A 1 132 ? 1.733   4.717    0.251   1.00 60.38 132 A 1 
ATOM 1065  N N   . ILE A 1 133 ? 5.207   2.590    3.618   1.00 68.45 133 A 1 
ATOM 1066  C CA  . ILE A 1 133 ? 5.197   2.125    5.012   1.00 65.77 133 A 1 
ATOM 1067  C C   . ILE A 1 133 ? 6.055   3.017    5.907   1.00 62.79 133 A 1 
ATOM 1068  O O   . ILE A 1 133 ? 5.636   3.345    7.011   1.00 59.84 133 A 1 
ATOM 1069  C CB  . ILE A 1 133 ? 5.625   0.644    5.087   1.00 65.39 133 A 1 
ATOM 1070  C CG1 . ILE A 1 133 ? 4.560   -0.262   4.436   1.00 63.31 133 A 1 
ATOM 1071  C CG2 . ILE A 1 133 ? 5.845   0.198    6.555   1.00 62.26 133 A 1 
ATOM 1072  C CD1 . ILE A 1 133 ? 5.049   -1.688   4.173   1.00 58.64 133 A 1 
ATOM 1073  N N   . LEU A 1 134 ? 7.247   3.414    5.463   1.00 66.40 134 A 1 
ATOM 1074  C CA  . LEU A 1 134 ? 8.153   4.262    6.243   1.00 62.98 134 A 1 
ATOM 1075  C C   . LEU A 1 134 ? 7.703   5.723    6.266   1.00 60.11 134 A 1 
ATOM 1076  O O   . LEU A 1 134 ? 7.873   6.406    7.273   1.00 55.63 134 A 1 
ATOM 1077  C CB  . LEU A 1 134 ? 9.573   4.188    5.658   1.00 60.86 134 A 1 
ATOM 1078  C CG  . LEU A 1 134 ? 10.307  2.865    5.891   1.00 56.63 134 A 1 
ATOM 1079  C CD1 . LEU A 1 134 ? 11.664  2.923    5.199   1.00 53.06 134 A 1 
ATOM 1080  C CD2 . LEU A 1 134 ? 10.545  2.580    7.374   1.00 52.80 134 A 1 
ATOM 1081  N N   . SER A 1 135 ? 7.148   6.191    5.162   1.00 57.64 135 A 1 
ATOM 1082  C CA  . SER A 1 135 ? 6.491   7.478    5.026   1.00 55.17 135 A 1 
ATOM 1083  C C   . SER A 1 135 ? 5.048   7.250    4.594   1.00 53.55 135 A 1 
ATOM 1084  O O   . SER A 1 135 ? 4.675   7.648    3.496   1.00 49.69 135 A 1 
ATOM 1085  C CB  . SER A 1 135 ? 7.238   8.382    4.040   1.00 50.52 135 A 1 
ATOM 1086  O OG  . SER A 1 135 ? 8.566   8.596    4.476   1.00 46.11 135 A 1 
ATOM 1087  N N   . PRO A 1 136 ? 4.210   6.562    5.424   1.00 46.99 136 A 1 
ATOM 1088  C CA  . PRO A 1 136 ? 2.811   6.448    5.104   1.00 45.57 136 A 1 
ATOM 1089  C C   . PRO A 1 136 ? 2.268   7.858    4.930   1.00 44.88 136 A 1 
ATOM 1090  O O   . PRO A 1 136 ? 2.649   8.765    5.677   1.00 43.03 136 A 1 
ATOM 1091  C CB  . PRO A 1 136 ? 2.164   5.681    6.266   1.00 42.34 136 A 1 
ATOM 1092  C CG  . PRO A 1 136 ? 3.127   5.862    7.428   1.00 41.85 136 A 1 
ATOM 1093  C CD  . PRO A 1 136 ? 4.476   6.061    6.754   1.00 44.36 136 A 1 
ATOM 1094  N N   . ALA A 1 137 ? 1.384   8.050    3.956   1.00 47.88 137 A 1 
ATOM 1095  C CA  . ALA A 1 137 ? 0.768   9.354    3.741   1.00 46.80 137 A 1 
ATOM 1096  C C   . ALA A 1 137 ? 0.102   9.909    5.015   1.00 46.66 137 A 1 
ATOM 1097  O O   . ALA A 1 137 ? -0.029  11.117   5.171   1.00 44.27 137 A 1 
ATOM 1098  C CB  . ALA A 1 137 ? -0.237  9.220    2.593   1.00 43.15 137 A 1 
ATOM 1099  N N   . GLY A 1 138 ? -0.245  9.027    5.968   1.00 42.37 138 A 1 
ATOM 1100  C CA  . GLY A 1 138 ? -0.628  9.406    7.320   1.00 42.14 138 A 1 
ATOM 1101  C C   . GLY A 1 138 ? 0.509   9.949    8.192   1.00 43.17 138 A 1 
ATOM 1102  O O   . GLY A 1 138 ? 0.231   10.760   9.056   1.00 40.98 138 A 1 
ATOM 1103  N N   . ALA A 1 139 ? 1.776   9.540    8.005   1.00 43.13 139 A 1 
ATOM 1104  C CA  . ALA A 1 139 ? 2.879   10.065   8.822   1.00 43.15 139 A 1 
ATOM 1105  C C   . ALA A 1 139 ? 3.395   11.422   8.306   1.00 45.22 139 A 1 
ATOM 1106  O O   . ALA A 1 139 ? 3.893   12.226   9.094   1.00 43.18 139 A 1 
ATOM 1107  C CB  . ALA A 1 139 ? 4.020   9.053    8.900   1.00 39.37 139 A 1 
ATOM 1108  N N   . GLN A 1 140 ? 3.249   11.700   7.003   1.00 47.36 140 A 1 
ATOM 1109  C CA  . GLN A 1 140 ? 3.268   13.067   6.543   1.00 49.00 140 A 1 
ATOM 1110  C C   . GLN A 1 140 ? 1.931   13.696   6.939   1.00 51.94 140 A 1 
ATOM 1111  O O   . GLN A 1 140 ? 0.888   13.311   6.430   1.00 49.98 140 A 1 
ATOM 1112  C CB  . GLN A 1 140 ? 3.535   13.177   5.040   1.00 44.93 140 A 1 
ATOM 1113  C CG  . GLN A 1 140 ? 5.014   12.965   4.736   1.00 39.84 140 A 1 
ATOM 1114  C CD  . GLN A 1 140 ? 5.393   13.250   3.289   1.00 35.46 140 A 1 
ATOM 1115  O OE1 . GLN A 1 140 ? 4.575   13.446   2.407   1.00 33.80 140 A 1 
ATOM 1116  N NE2 . GLN A 1 140 ? 6.671   13.293   2.989   1.00 31.38 140 A 1 
ATOM 1117  N N   . GLU A 1 141 ? 2.001   14.646   7.855   1.00 50.17 141 A 1 
ATOM 1118  C CA  . GLU A 1 141 ? 0.895   15.496   8.265   1.00 51.93 141 A 1 
ATOM 1119  C C   . GLU A 1 141 ? 0.177   16.006   7.009   1.00 54.98 141 A 1 
ATOM 1120  O O   . GLU A 1 141 ? 0.769   16.695   6.174   1.00 53.36 141 A 1 
ATOM 1121  C CB  . GLU A 1 141 ? 1.487   16.642   9.103   1.00 48.72 141 A 1 
ATOM 1122  C CG  . GLU A 1 141 ? 0.486   17.282   10.061  1.00 44.13 141 A 1 
ATOM 1123  C CD  . GLU A 1 141 ? 1.107   18.413   10.896  1.00 40.32 141 A 1 
ATOM 1124  O OE1 . GLU A 1 141 ? 0.453   18.830   11.876  1.00 38.25 141 A 1 
ATOM 1125  O OE2 . GLU A 1 141 ? 2.185   18.921   10.534  1.00 39.26 141 A 1 
ATOM 1126  N N   . HIS A 1 142 ? -1.081  15.610   6.838   1.00 60.52 142 A 1 
ATOM 1127  C CA  . HIS A 1 142 ? -1.828  16.025   5.669   1.00 61.92 142 A 1 
ATOM 1128  C C   . HIS A 1 142 ? -1.955  17.551   5.692   1.00 65.00 142 A 1 
ATOM 1129  O O   . HIS A 1 142 ? -2.252  18.097   6.751   1.00 64.51 142 A 1 
ATOM 1130  C CB  . HIS A 1 142 ? -3.189  15.325   5.637   1.00 57.76 142 A 1 
ATOM 1131  C CG  . HIS A 1 142 ? -3.833  15.453   4.290   1.00 53.34 142 A 1 
ATOM 1132  N ND1 . HIS A 1 142 ? -4.808  16.350   3.915   1.00 48.32 142 A 1 
ATOM 1133  C CD2 . HIS A 1 142 ? -3.458  14.775   3.158   1.00 46.58 142 A 1 
ATOM 1134  C CE1 . HIS A 1 142 ? -5.015  16.212   2.596   1.00 43.97 142 A 1 
ATOM 1135  N NE2 . HIS A 1 142 ? -4.209  15.269   2.099   1.00 44.67 142 A 1 
ATOM 1136  N N   . PRO A 1 143 ? -1.730  18.267   4.582   1.00 58.68 143 A 1 
ATOM 1137  C CA  . PRO A 1 143 ? -1.775  19.734   4.585   1.00 58.56 143 A 1 
ATOM 1138  C C   . PRO A 1 143 ? -3.055  20.294   5.215   1.00 61.42 143 A 1 
ATOM 1139  O O   . PRO A 1 143 ? -3.014  21.265   5.953   1.00 60.77 143 A 1 
ATOM 1140  C CB  . PRO A 1 143 ? -1.644  20.133   3.114   1.00 55.61 143 A 1 
ATOM 1141  C CG  . PRO A 1 143 ? -0.866  18.991   2.494   1.00 54.38 143 A 1 
ATOM 1142  C CD  . PRO A 1 143 ? -1.338  17.765   3.283   1.00 57.23 143 A 1 
ATOM 1143  N N   . GLU A 1 144 ? -4.177  19.627   4.979   1.00 61.41 144 A 1 
ATOM 1144  C CA  . GLU A 1 144 ? -5.469  19.989   5.561   1.00 62.71 144 A 1 
ATOM 1145  C C   . GLU A 1 144 ? -5.491  19.828   7.082   1.00 65.53 144 A 1 
ATOM 1146  O O   . GLU A 1 144 ? -6.043  20.678   7.761   1.00 65.16 144 A 1 
ATOM 1147  C CB  . GLU A 1 144 ? -6.574  19.121   4.965   1.00 59.57 144 A 1 
ATOM 1148  C CG  . GLU A 1 144 ? -6.665  19.268   3.448   1.00 54.03 144 A 1 
ATOM 1149  C CD  . GLU A 1 144 ? -7.977  18.706   2.921   1.00 49.86 144 A 1 
ATOM 1150  O OE1 . GLU A 1 144 ? -8.583  19.409   2.082   1.00 46.13 144 A 1 
ATOM 1151  O OE2 . GLU A 1 144 ? -8.418  17.653   3.404   1.00 47.77 144 A 1 
ATOM 1152  N N   . VAL A 1 145 ? -4.875  18.775   7.612   1.00 68.82 145 A 1 
ATOM 1153  C CA  . VAL A 1 145 ? -4.775  18.564   9.061   1.00 71.15 145 A 1 
ATOM 1154  C C   . VAL A 1 145 ? -3.871  19.619   9.682   1.00 72.59 145 A 1 
ATOM 1155  O O   . VAL A 1 145 ? -4.201  20.161   10.729  1.00 72.59 145 A 1 
ATOM 1156  C CB  . VAL A 1 145 ? -4.274  17.147   9.402   1.00 69.48 145 A 1 
ATOM 1157  C CG1 . VAL A 1 145 ? -4.151  16.933   10.913  1.00 65.65 145 A 1 
ATOM 1158  C CG2 . VAL A 1 145 ? -5.225  16.076   8.859   1.00 65.60 145 A 1 
ATOM 1159  N N   . THR A 1 146 ? -2.771  19.962   9.015   1.00 67.81 146 A 1 
ATOM 1160  C CA  . THR A 1 146 ? -1.867  21.017   9.492   1.00 67.06 146 A 1 
ATOM 1161  C C   . THR A 1 146 ? -2.561  22.375   9.555   1.00 68.29 146 A 1 
ATOM 1162  O O   . THR A 1 146 ? -2.410  23.104   10.530  1.00 67.46 146 A 1 
ATOM 1163  C CB  . THR A 1 146 ? -0.619  21.130   8.601   1.00 64.27 146 A 1 
ATOM 1164  O OG1 . THR A 1 146 ? -0.003  19.886   8.424   1.00 59.12 146 A 1 
ATOM 1165  C CG2 . THR A 1 146 ? 0.435   22.055   9.208   1.00 56.61 146 A 1 
ATOM 1166  N N   . SER A 1 147 ? -3.344  22.712   8.524   1.00 66.62 147 A 1 
ATOM 1167  C CA  . SER A 1 147 ? -4.110  23.960   8.500   1.00 66.26 147 A 1 
ATOM 1168  C C   . SER A 1 147 ? -5.212  23.952   9.558   1.00 68.34 147 A 1 
ATOM 1169  O O   . SER A 1 147 ? -5.364  24.926   10.292  1.00 68.74 147 A 1 
ATOM 1170  C CB  . SER A 1 147 ? -4.703  24.177   7.113   1.00 63.52 147 A 1 
ATOM 1171  O OG  . SER A 1 147 ? -5.204  25.492   7.001   1.00 57.22 147 A 1 
ATOM 1172  N N   . LEU A 1 148 ? -5.928  22.846   9.691   1.00 69.57 148 A 1 
ATOM 1173  C CA  . LEU A 1 148 ? -6.976  22.676   10.683  1.00 71.32 148 A 1 
ATOM 1174  C C   . LEU A 1 148 ? -6.433  22.791   12.109  1.00 72.96 148 A 1 
ATOM 1175  O O   . LEU A 1 148 ? -7.029  23.492   12.921  1.00 73.80 148 A 1 
ATOM 1176  C CB  . LEU A 1 148 ? -7.659  21.329   10.439  1.00 71.14 148 A 1 
ATOM 1177  C CG  . LEU A 1 148 ? -8.903  21.083   11.310  1.00 69.15 148 A 1 
ATOM 1178  C CD1 . LEU A 1 148 ? -10.005 22.105   11.032  1.00 63.56 148 A 1 
ATOM 1179  C CD2 . LEU A 1 148 ? -9.453  19.693   10.987  1.00 63.72 148 A 1 
ATOM 1180  N N   . LYS A 1 149 ? -5.277  22.188   12.397  1.00 72.24 149 A 1 
ATOM 1181  C CA  . LYS A 1 149 ? -4.597  22.365   13.690  1.00 71.26 149 A 1 
ATOM 1182  C C   . LYS A 1 149 ? -4.301  23.839   13.972  1.00 71.95 149 A 1 
ATOM 1183  O O   . LYS A 1 149 ? -4.651  24.323   15.044  1.00 73.17 149 A 1 
ATOM 1184  C CB  . LYS A 1 149 ? -3.281  21.578   13.731  1.00 69.29 149 A 1 
ATOM 1185  C CG  . LYS A 1 149 ? -3.479  20.085   13.987  1.00 64.67 149 A 1 
ATOM 1186  C CD  . LYS A 1 149 ? -2.098  19.428   14.006  1.00 62.04 149 A 1 
ATOM 1187  C CE  . LYS A 1 149 ? -2.160  17.959   14.405  1.00 56.66 149 A 1 
ATOM 1188  N NZ  . LYS A 1 149 ? -0.798  17.419   14.495  1.00 51.74 149 A 1 
ATOM 1189  N N   . SER A 1 150 ? -3.708  24.531   13.009  1.00 72.84 150 A 1 
ATOM 1190  C CA  . SER A 1 150 ? -3.409  25.960   13.161  1.00 71.51 150 A 1 
ATOM 1191  C C   . SER A 1 150 ? -4.674  26.788   13.397  1.00 72.61 150 A 1 
ATOM 1192  O O   . SER A 1 150 ? -4.639  27.733   14.187  1.00 71.54 150 A 1 
ATOM 1193  C CB  . SER A 1 150 ? -2.684  26.464   11.913  1.00 69.01 150 A 1 
ATOM 1194  O OG  . SER A 1 150 ? -2.339  27.835   12.023  1.00 62.35 150 A 1 
ATOM 1195  N N   . PHE A 1 151 ? -5.785  26.442   12.745  1.00 74.47 151 A 1 
ATOM 1196  C CA  . PHE A 1 151 ? -7.054  27.145   12.915  1.00 74.30 151 A 1 
ATOM 1197  C C   . PHE A 1 151 ? -7.691  26.861   14.279  1.00 76.24 151 A 1 
ATOM 1198  O O   . PHE A 1 151 ? -8.144  27.780   14.951  1.00 76.31 151 A 1 
ATOM 1199  C CB  . PHE A 1 151 ? -7.984  26.749   11.770  1.00 72.60 151 A 1 
ATOM 1200  C CG  . PHE A 1 151 ? -9.197  27.639   11.696  1.00 72.47 151 A 1 
ATOM 1201  C CD1 . PHE A 1 151 ? -10.452 27.172   12.106  1.00 65.20 151 A 1 
ATOM 1202  C CD2 . PHE A 1 151 ? -9.062  28.970   11.241  1.00 64.40 151 A 1 
ATOM 1203  C CE1 . PHE A 1 151 ? -11.567 28.015   12.060  1.00 61.74 151 A 1 
ATOM 1204  C CE2 . PHE A 1 151 ? -10.172 29.816   11.203  1.00 61.73 151 A 1 
ATOM 1205  C CZ  . PHE A 1 151 ? -11.424 29.342   11.613  1.00 65.42 151 A 1 
ATOM 1206  N N   . VAL A 1 152 ? -7.645  25.610   14.741  1.00 77.16 152 A 1 
ATOM 1207  C CA  . VAL A 1 152 ? -8.138  25.224   16.069  1.00 78.43 152 A 1 
ATOM 1208  C C   . VAL A 1 152 ? -7.320  25.880   17.183  1.00 78.06 152 A 1 
ATOM 1209  O O   . VAL A 1 152 ? -7.892  26.316   18.177  1.00 77.55 152 A 1 
ATOM 1210  C CB  . VAL A 1 152 ? -8.152  23.693   16.196  1.00 78.67 152 A 1 
ATOM 1211  C CG1 . VAL A 1 152 ? -8.438  23.218   17.617  1.00 74.95 152 A 1 
ATOM 1212  C CG2 . VAL A 1 152 ? -9.232  23.093   15.294  1.00 74.69 152 A 1 
ATOM 1213  N N   . GLU A 1 153 ? -6.000  26.018   17.009  1.00 77.94 153 A 1 
ATOM 1214  C CA  . GLU A 1 153 ? -5.152  26.776   17.940  1.00 76.89 153 A 1 
ATOM 1215  C C   . GLU A 1 153 ? -5.554  28.260   17.993  1.00 77.19 153 A 1 
ATOM 1216  O O   . GLU A 1 153 ? -5.594  28.858   19.072  1.00 75.58 153 A 1 
ATOM 1217  C CB  . GLU A 1 153 ? -3.676  26.661   17.512  1.00 74.51 153 A 1 
ATOM 1218  C CG  . GLU A 1 153 ? -3.062  25.285   17.787  1.00 69.70 153 A 1 
ATOM 1219  C CD  . GLU A 1 153 ? -1.665  25.098   17.169  1.00 65.53 153 A 1 
ATOM 1220  O OE1 . GLU A 1 153 ? -1.106  23.994   17.324  1.00 59.43 153 A 1 
ATOM 1221  O OE2 . GLU A 1 153 ? -1.122  26.034   16.531  1.00 60.36 153 A 1 
ATOM 1222  N N   . GLN A 1 154 ? -5.891  28.848   16.850  1.00 77.85 154 A 1 
ATOM 1223  C CA  . GLN A 1 154 ? -6.397  30.217   16.789  1.00 76.04 154 A 1 
ATOM 1224  C C   . GLN A 1 154 ? -7.761  30.351   17.475  1.00 78.00 154 A 1 
ATOM 1225  O O   . GLN A 1 154 ? -7.986  31.306   18.220  1.00 76.87 154 A 1 
ATOM 1226  C CB  . GLN A 1 154 ? -6.460  30.649   15.320  1.00 73.43 154 A 1 
ATOM 1227  C CG  . GLN A 1 154 ? -7.033  32.060   15.136  1.00 65.81 154 A 1 
ATOM 1228  C CD  . GLN A 1 154 ? -7.440  32.324   13.692  1.00 59.70 154 A 1 
ATOM 1229  O OE1 . GLN A 1 154 ? -7.117  31.587   12.768  1.00 54.37 154 A 1 
ATOM 1230  N NE2 . GLN A 1 154 ? -8.188  33.372   13.447  1.00 50.37 154 A 1 
ATOM 1231  N N   . GLN A 1 155 ? -8.660  29.396   17.266  1.00 77.55 155 A 1 
ATOM 1232  C CA  . GLN A 1 155 ? -9.952  29.356   17.955  1.00 78.30 155 A 1 
ATOM 1233  C C   . GLN A 1 155 ? -9.773  29.257   19.472  1.00 79.12 155 A 1 
ATOM 1234  O O   . GLN A 1 155 ? -10.444 29.973   20.207  1.00 79.11 155 A 1 
ATOM 1235  C CB  . GLN A 1 155 ? -10.791 28.179   17.462  1.00 78.34 155 A 1 
ATOM 1236  C CG  . GLN A 1 155 ? -11.380 28.411   16.066  1.00 76.34 155 A 1 
ATOM 1237  C CD  . GLN A 1 155 ? -12.380 27.317   15.688  1.00 74.47 155 A 1 
ATOM 1238  O OE1 . GLN A 1 155 ? -12.310 26.182   16.138  1.00 67.65 155 A 1 
ATOM 1239  N NE2 . GLN A 1 155 ? -13.352 27.629   14.870  1.00 65.23 155 A 1 
ATOM 1240  N N   . ASP A 1 156 ? -8.839  28.428   19.933  1.00 78.98 156 A 1 
ATOM 1241  C CA  . ASP A 1 156 ? -8.535  28.301   21.360  1.00 77.42 156 A 1 
ATOM 1242  C C   . ASP A 1 156 ? -8.069  29.635   21.959  1.00 78.38 156 A 1 
ATOM 1243  O O   . ASP A 1 156 ? -8.558  30.056   23.013  1.00 77.32 156 A 1 
ATOM 1244  C CB  . ASP A 1 156 ? -7.481  27.215   21.563  1.00 75.51 156 A 1 
ATOM 1245  C CG  . ASP A 1 156 ? -7.210  26.983   23.047  1.00 72.16 156 A 1 
ATOM 1246  O OD1 . ASP A 1 156 ? -8.127  26.509   23.750  1.00 65.32 156 A 1 
ATOM 1247  O OD2 . ASP A 1 156 ? -6.071  27.262   23.484  1.00 64.60 156 A 1 
ATOM 1248  N N   . ASN A 1 157 ? -7.207  30.354   21.248  1.00 79.04 157 A 1 
ATOM 1249  C CA  . ASN A 1 157 ? -6.808  31.696   21.667  1.00 78.78 157 A 1 
ATOM 1250  C C   . ASN A 1 157 ? -8.007  32.655   21.724  1.00 79.85 157 A 1 
ATOM 1251  O O   . ASN A 1 157 ? -8.161  33.375   22.714  1.00 79.09 157 A 1 
ATOM 1252  C CB  . ASN A 1 157 ? -5.685  32.205   20.744  1.00 77.47 157 A 1 
ATOM 1253  C CG  . ASN A 1 157 ? -4.350  31.547   21.046  1.00 73.78 157 A 1 
ATOM 1254  O OD1 . ASN A 1 157 ? -4.089  31.096   22.150  1.00 66.26 157 A 1 
ATOM 1255  N ND2 . ASN A 1 157 ? -3.439  31.524   20.100  1.00 65.65 157 A 1 
ATOM 1256  N N   . SER A 1 158 ? -8.887  32.610   20.728  1.00 80.52 158 A 1 
ATOM 1257  C CA  . SER A 1 158 ? -10.112 33.421   20.721  1.00 80.79 158 A 1 
ATOM 1258  C C   . SER A 1 158 ? -11.047 33.060   21.877  1.00 82.99 158 A 1 
ATOM 1259  O O   . SER A 1 158 ? -11.590 33.949   22.532  1.00 82.58 158 A 1 
ATOM 1260  C CB  . SER A 1 158 ? -10.854 33.257   19.388  1.00 79.18 158 A 1 
ATOM 1261  O OG  . SER A 1 158 ? -10.019 33.607   18.296  1.00 72.20 158 A 1 
ATOM 1262  N N   . ILE A 1 159 ? -11.192 31.781   22.187  1.00 81.98 159 A 1 
ATOM 1263  C CA  . ILE A 1 159 ? -11.969 31.297   23.337  1.00 82.17 159 A 1 
ATOM 1264  C C   . ILE A 1 159 ? -11.377 31.808   24.646  1.00 82.87 159 A 1 
ATOM 1265  O O   . ILE A 1 159 ? -12.110 32.261   25.529  1.00 82.92 159 A 1 
ATOM 1266  C CB  . ILE A 1 159 ? -12.064 29.750   23.314  1.00 82.52 159 A 1 
ATOM 1267  C CG1 . ILE A 1 159 ? -12.978 29.284   22.160  1.00 81.31 159 A 1 
ATOM 1268  C CG2 . ILE A 1 159 ? -12.598 29.195   24.650  1.00 79.80 159 A 1 
ATOM 1269  C CD1 . ILE A 1 159 ? -12.821 27.795   21.824  1.00 75.43 159 A 1 
ATOM 1270  N N   . ARG A 1 160 ? -10.048 31.784   24.781  1.00 82.90 160 A 1 
ATOM 1271  C CA  . ARG A 1 160 ? -9.364  32.295   25.974  1.00 81.08 160 A 1 
ATOM 1272  C C   . ARG A 1 160 ? -9.551  33.810   26.138  1.00 82.23 160 A 1 
ATOM 1273  O O   . ARG A 1 160 ? -9.834  34.252   27.252  1.00 81.88 160 A 1 
ATOM 1274  C CB  . ARG A 1 160 ? -7.877  31.942   25.923  1.00 79.36 160 A 1 
ATOM 1275  C CG  . ARG A 1 160 ? -7.639  30.451   26.229  1.00 72.36 160 A 1 
ATOM 1276  C CD  . ARG A 1 160 ? -6.164  30.080   26.039  1.00 68.82 160 A 1 
ATOM 1277  N NE  . ARG A 1 160 ? -5.306  30.814   26.981  1.00 60.93 160 A 1 
ATOM 1278  C CZ  . ARG A 1 160 ? -3.988  30.980   26.858  1.00 53.61 160 A 1 
ATOM 1279  N NH1 . ARG A 1 160 ? -3.317  30.447   25.880  1.00 48.89 160 A 1 
ATOM 1280  N NH2 . ARG A 1 160 ? -3.345  31.689   27.731  1.00 48.15 160 A 1 
ATOM 1281  N N   . GLU A 1 161 ? -9.451  34.570   25.053  1.00 83.97 161 A 1 
ATOM 1282  C CA  . GLU A 1 161 ? -9.735  36.009   25.088  1.00 83.23 161 A 1 
ATOM 1283  C C   . GLU A 1 161 ? -11.195 36.289   25.456  1.00 84.50 161 A 1 
ATOM 1284  O O   . GLU A 1 161 ? -11.476 37.185   26.263  1.00 83.49 161 A 1 
ATOM 1285  C CB  . GLU A 1 161 ? -9.413  36.666   23.736  1.00 81.69 161 A 1 
ATOM 1286  C CG  . GLU A 1 161 ? -7.909  36.806   23.482  1.00 73.90 161 A 1 
ATOM 1287  C CD  . GLU A 1 161 ? -7.593  37.661   22.240  1.00 68.39 161 A 1 
ATOM 1288  O OE1 . GLU A 1 161 ? -6.397  38.024   22.078  1.00 60.18 161 A 1 
ATOM 1289  O OE2 . GLU A 1 161 ? -8.521  37.995   21.471  1.00 60.88 161 A 1 
ATOM 1290  N N   . LEU A 1 162 ? -12.115 35.483   24.928  1.00 84.97 162 A 1 
ATOM 1291  C CA  . LEU A 1 162 ? -13.530 35.554   25.288  1.00 85.12 162 A 1 
ATOM 1292  C C   . LEU A 1 162 ? -13.762 35.249   26.766  1.00 86.05 162 A 1 
ATOM 1293  O O   . LEU A 1 162 ? -14.447 36.014   27.436  1.00 86.19 162 A 1 
ATOM 1294  C CB  . LEU A 1 162 ? -14.334 34.572   24.422  1.00 85.70 162 A 1 
ATOM 1295  C CG  . LEU A 1 162 ? -14.827 35.197   23.113  1.00 81.98 162 A 1 
ATOM 1296  C CD1 . LEU A 1 162 ? -15.291 34.099   22.155  1.00 75.95 162 A 1 
ATOM 1297  C CD2 . LEU A 1 162 ? -16.010 36.128   23.394  1.00 76.77 162 A 1 
ATOM 1298  N N   . LEU A 1 163 ? -13.171 34.179   27.288  1.00 84.61 163 A 1 
ATOM 1299  C CA  . LEU A 1 163 ? -13.263 33.819   28.704  1.00 82.95 163 A 1 
ATOM 1300  C C   . LEU A 1 163 ? -12.761 34.955   29.591  1.00 83.82 163 A 1 
ATOM 1301  O O   . LEU A 1 163 ? -13.433 35.326   30.554  1.00 84.04 163 A 1 
ATOM 1302  C CB  . LEU A 1 163 ? -12.450 32.537   28.973  1.00 82.18 163 A 1 
ATOM 1303  C CG  . LEU A 1 163 ? -13.172 31.239   28.579  1.00 76.62 163 A 1 
ATOM 1304  C CD1 . LEU A 1 163 ? -12.186 30.068   28.561  1.00 70.10 163 A 1 
ATOM 1305  C CD2 . LEU A 1 163 ? -14.284 30.893   29.574  1.00 70.67 163 A 1 
ATOM 1306  N N   . GLN A 1 164 ? -11.633 35.545   29.236  1.00 85.61 164 A 1 
ATOM 1307  C CA  . GLN A 1 164 ? -11.060 36.655   29.983  1.00 85.12 164 A 1 
ATOM 1308  C C   . GLN A 1 164 ? -11.948 37.898   29.921  1.00 85.80 164 A 1 
ATOM 1309  O O   . GLN A 1 164 ? -12.212 38.531   30.944  1.00 85.01 164 A 1 
ATOM 1310  C CB  . GLN A 1 164 ? -9.640  36.897   29.448  1.00 84.55 164 A 1 
ATOM 1311  C CG  . GLN A 1 164 ? -8.816  37.774   30.418  1.00 76.08 164 A 1 
ATOM 1312  C CD  . GLN A 1 164 ? -7.357  37.898   29.997  1.00 71.10 164 A 1 
ATOM 1313  O OE1 . GLN A 1 164 ? -6.888  37.406   28.981  1.00 64.13 164 A 1 
ATOM 1314  N NE2 . GLN A 1 164 ? -6.552  38.573   30.798  1.00 60.25 164 A 1 
ATOM 1315  N N   . SER A 1 165 ? -12.478 38.208   28.737  1.00 84.72 165 A 1 
ATOM 1316  C CA  . SER A 1 165 ? -13.405 39.329   28.553  1.00 84.87 165 A 1 
ATOM 1317  C C   . SER A 1 165 ? -14.706 39.139   29.336  1.00 86.17 165 A 1 
ATOM 1318  O O   . SER A 1 165 ? -15.161 40.056   30.007  1.00 85.32 165 A 1 
ATOM 1319  C CB  . SER A 1 165 ? -13.738 39.511   27.068  1.00 84.46 165 A 1 
ATOM 1320  O OG  . SER A 1 165 ? -12.566 39.750   26.312  1.00 75.84 165 A 1 
ATOM 1321  N N   . VAL A 1 166 ? -15.277 37.938   29.300  1.00 84.54 166 A 1 
ATOM 1322  C CA  . VAL A 1 166 ? -16.479 37.588   30.076  1.00 84.48 166 A 1 
ATOM 1323  C C   . VAL A 1 166 ? -16.209 37.692   31.575  1.00 84.68 166 A 1 
ATOM 1324  O O   . VAL A 1 166 ? -17.044 38.217   32.314  1.00 84.72 166 A 1 
ATOM 1325  C CB  . VAL A 1 166 ? -16.975 36.183   29.686  1.00 84.29 166 A 1 
ATOM 1326  C CG1 . VAL A 1 166 ? -18.043 35.631   30.641  1.00 79.10 166 A 1 
ATOM 1327  C CG2 . VAL A 1 166 ? -17.606 36.202   28.293  1.00 78.67 166 A 1 
ATOM 1328  N N   . GLU A 1 167 ? -15.039 37.263   32.032  1.00 86.10 167 A 1 
ATOM 1329  C CA  . GLU A 1 167 ? -14.663 37.354   33.442  1.00 85.24 167 A 1 
ATOM 1330  C C   . GLU A 1 167 ? -14.480 38.808   33.904  1.00 85.87 167 A 1 
ATOM 1331  O O   . GLU A 1 167 ? -14.930 39.184   34.985  1.00 85.08 167 A 1 
ATOM 1332  C CB  . GLU A 1 167 ? -13.394 36.516   33.681  1.00 84.17 167 A 1 
ATOM 1333  C CG  . GLU A 1 167 ? -13.246 36.133   35.168  1.00 75.25 167 A 1 
ATOM 1334  C CD  . GLU A 1 167 ? -11.957 35.377   35.496  1.00 68.54 167 A 1 
ATOM 1335  O OE1 . GLU A 1 167 ? -11.843 34.978   36.684  1.00 60.74 167 A 1 
ATOM 1336  O OE2 . GLU A 1 167 ? -11.074 35.253   34.630  1.00 60.75 167 A 1 
ATOM 1337  N N   . GLU A 1 168 ? -13.884 39.656   33.054  1.00 87.02 168 A 1 
ATOM 1338  C CA  . GLU A 1 168 ? -13.771 41.095   33.313  1.00 86.93 168 A 1 
ATOM 1339  C C   . GLU A 1 168 ? -15.140 41.774   33.323  1.00 87.67 168 A 1 
ATOM 1340  O O   . GLU A 1 168 ? -15.443 42.533   34.247  1.00 86.11 168 A 1 
ATOM 1341  C CB  . GLU A 1 168 ? -12.867 41.769   32.273  1.00 86.27 168 A 1 
ATOM 1342  C CG  . GLU A 1 168 ? -11.379 41.481   32.520  1.00 77.85 168 A 1 
ATOM 1343  C CD  . GLU A 1 168 ? -10.453 42.244   31.568  1.00 71.11 168 A 1 
ATOM 1344  O OE1 . GLU A 1 168 ? -9.218  42.138   31.774  1.00 62.40 168 A 1 
ATOM 1345  O OE2 . GLU A 1 168 ? -10.957 42.962   30.682  1.00 63.20 168 A 1 
ATOM 1346  N N   . GLN A 1 169 ? -15.995 41.461   32.362  1.00 85.36 169 A 1 
ATOM 1347  C CA  . GLN A 1 169 ? -17.354 41.985   32.314  1.00 84.89 169 A 1 
ATOM 1348  C C   . GLN A 1 169 ? -18.158 41.548   33.533  1.00 85.73 169 A 1 
ATOM 1349  O O   . GLN A 1 169 ? -18.858 42.368   34.128  1.00 86.32 169 A 1 
ATOM 1350  C CB  . GLN A 1 169 ? -18.060 41.540   31.031  1.00 85.22 169 A 1 
ATOM 1351  C CG  . GLN A 1 169 ? -17.554 42.308   29.801  1.00 82.62 169 A 1 
ATOM 1352  C CD  . GLN A 1 169 ? -18.339 41.986   28.537  1.00 81.30 169 A 1 
ATOM 1353  O OE1 . GLN A 1 169 ? -19.428 41.444   28.559  1.00 75.19 169 A 1 
ATOM 1354  N NE2 . GLN A 1 169 ? -17.820 42.337   27.384  1.00 71.35 169 A 1 
ATOM 1355  N N   . TYR A 1 170 ? -18.030 40.292   33.951  1.00 86.24 170 A 1 
ATOM 1356  C CA  . TYR A 1 170 ? -18.698 39.801   35.161  1.00 85.48 170 A 1 
ATOM 1357  C C   . TYR A 1 170 ? -18.263 40.567   36.410  1.00 85.54 170 A 1 
ATOM 1358  O O   . TYR A 1 170 ? -19.106 40.939   37.235  1.00 85.95 170 A 1 
ATOM 1359  C CB  . TYR A 1 170 ? -18.422 38.306   35.314  1.00 84.29 170 A 1 
ATOM 1360  C CG  . TYR A 1 170 ? -19.177 37.693   36.469  1.00 81.88 170 A 1 
ATOM 1361  C CD1 . TYR A 1 170 ? -18.547 37.479   37.715  1.00 74.30 170 A 1 
ATOM 1362  C CD2 . TYR A 1 170 ? -20.539 37.368   36.324  1.00 74.04 170 A 1 
ATOM 1363  C CE1 . TYR A 1 170 ? -19.268 36.939   38.794  1.00 71.06 170 A 1 
ATOM 1364  C CE2 . TYR A 1 170 ? -21.265 36.825   37.394  1.00 70.70 170 A 1 
ATOM 1365  C CZ  . TYR A 1 170 ? -20.630 36.611   38.635  1.00 71.99 170 A 1 
ATOM 1366  O OH  . TYR A 1 170 ? -21.336 36.095   39.680  1.00 73.28 170 A 1 
ATOM 1367  N N   . LYS A 1 171 ? -16.960 40.862   36.533  1.00 87.82 171 A 1 
ATOM 1368  C CA  . LYS A 1 171 ? -16.450 41.702   37.623  1.00 87.58 171 A 1 
ATOM 1369  C C   . LYS A 1 171 ? -17.047 43.102   37.583  1.00 88.01 171 A 1 
ATOM 1370  O O   . LYS A 1 171 ? -17.526 43.574   38.606  1.00 86.86 171 A 1 
ATOM 1371  C CB  . LYS A 1 171 ? -14.916 41.772   37.587  1.00 86.88 171 A 1 
ATOM 1372  C CG  . LYS A 1 171 ? -14.261 40.508   38.153  1.00 79.73 171 A 1 
ATOM 1373  C CD  . LYS A 1 171 ? -12.740 40.584   37.993  1.00 76.25 171 A 1 
ATOM 1374  C CE  . LYS A 1 171 ? -12.084 39.310   38.519  1.00 66.58 171 A 1 
ATOM 1375  N NZ  . LYS A 1 171 ? -10.683 39.174   38.051  1.00 59.37 171 A 1 
ATOM 1376  N N   . GLN A 1 172 ? -17.081 43.733   36.406  1.00 86.77 172 A 1 
ATOM 1377  C CA  . GLN A 1 172 ? -17.698 45.044   36.254  1.00 86.15 172 A 1 
ATOM 1378  C C   . GLN A 1 172 ? -19.189 45.007   36.581  1.00 87.46 172 A 1 
ATOM 1379  O O   . GLN A 1 172 ? -19.684 45.874   37.300  1.00 86.78 172 A 1 
ATOM 1380  C CB  . GLN A 1 172 ? -17.483 45.578   34.832  1.00 85.29 172 A 1 
ATOM 1381  C CG  . GLN A 1 172 ? -16.051 46.060   34.583  1.00 77.82 172 A 1 
ATOM 1382  C CD  . GLN A 1 172 ? -15.896 46.773   33.242  1.00 72.91 172 A 1 
ATOM 1383  O OE1 . GLN A 1 172 ? -16.826 46.907   32.462  1.00 67.08 172 A 1 
ATOM 1384  N NE2 . GLN A 1 172 ? -14.726 47.285   32.935  1.00 62.58 172 A 1 
ATOM 1385  N N   . LEU A 1 173 ? -19.894 43.994   36.115  1.00 86.17 173 A 1 
ATOM 1386  C CA  . LEU A 1 173 ? -21.325 43.803   36.372  1.00 85.73 173 A 1 
ATOM 1387  C C   . LEU A 1 173 ? -21.611 43.656   37.866  1.00 86.55 173 A 1 
ATOM 1388  O O   . LEU A 1 173 ? -22.524 44.291   38.398  1.00 86.62 173 A 1 
ATOM 1389  C CB  . LEU A 1 173 ? -21.790 42.549   35.617  1.00 85.49 173 A 1 
ATOM 1390  C CG  . LEU A 1 173 ? -23.226 42.695   35.089  1.00 81.93 173 A 1 
ATOM 1391  C CD1 . LEU A 1 173 ? -23.198 42.921   33.589  1.00 72.83 173 A 1 
ATOM 1392  C CD2 . LEU A 1 173 ? -24.026 41.440   35.362  1.00 73.84 173 A 1 
ATOM 1393  N N   . SER A 1 174 ? -20.798 42.865   38.547  1.00 88.01 174 A 1 
ATOM 1394  C CA  . SER A 1 174 ? -20.888 42.697   39.999  1.00 87.47 174 A 1 
ATOM 1395  C C   . SER A 1 174 ? -20.613 44.007   40.734  1.00 87.76 174 A 1 
ATOM 1396  O O   . SER A 1 174 ? -21.316 44.348   41.685  1.00 87.47 174 A 1 
ATOM 1397  C CB  . SER A 1 174 ? -19.902 41.605   40.439  1.00 86.80 174 A 1 
ATOM 1398  O OG  . SER A 1 174 ? -20.077 41.319   41.817  1.00 76.82 174 A 1 
ATOM 1399  N N   . GLN A 1 175 ? -19.629 44.778   40.262  1.00 88.36 175 A 1 
ATOM 1400  C CA  . GLN A 1 175 ? -19.303 46.081   40.823  1.00 87.79 175 A 1 
ATOM 1401  C C   . GLN A 1 175 ? -20.449 47.080   40.627  1.00 88.38 175 A 1 
ATOM 1402  O O   . GLN A 1 175 ? -20.870 47.740   41.582  1.00 86.96 175 A 1 
ATOM 1403  C CB  . GLN A 1 175 ? -17.991 46.576   40.198  1.00 86.95 175 A 1 
ATOM 1404  C CG  . GLN A 1 175 ? -17.067 47.230   41.234  1.00 78.03 175 A 1 
ATOM 1405  C CD  . GLN A 1 175 ? -15.709 47.602   40.646  1.00 73.23 175 A 1 
ATOM 1406  O OE1 . GLN A 1 175 ? -15.417 47.446   39.470  1.00 66.56 175 A 1 
ATOM 1407  N NE2 . GLN A 1 175 ? -14.815 48.120   41.454  1.00 62.71 175 A 1 
ATOM 1408  N N   . GLN A 1 176 ? -21.012 47.132   39.430  1.00 87.22 176 A 1 
ATOM 1409  C CA  . GLN A 1 176 ? -22.179 47.960   39.130  1.00 86.71 176 A 1 
ATOM 1410  C C   . GLN A 1 176 ? -23.400 47.538   39.950  1.00 87.55 176 A 1 
ATOM 1411  O O   . GLN A 1 176 ? -24.121 48.390   40.461  1.00 87.49 176 A 1 
ATOM 1412  C CB  . GLN A 1 176 ? -22.503 47.897   37.633  1.00 86.49 176 A 1 
ATOM 1413  C CG  . GLN A 1 176 ? -21.467 48.651   36.790  1.00 84.30 176 A 1 
ATOM 1414  C CD  . GLN A 1 176 ? -21.843 48.713   35.309  1.00 83.93 176 A 1 
ATOM 1415  O OE1 . GLN A 1 176 ? -22.902 48.300   34.884  1.00 77.99 176 A 1 
ATOM 1416  N NE2 . GLN A 1 176 ? -20.979 49.259   34.488  1.00 74.78 176 A 1 
ATOM 1417  N N   . HIS A 1 177 ? -23.611 46.226   40.124  1.00 87.42 177 A 1 
ATOM 1418  C CA  . HIS A 1 177 ? -24.696 45.729   40.967  1.00 86.62 177 A 1 
ATOM 1419  C C   . HIS A 1 177 ? -24.566 46.221   42.410  1.00 87.13 177 A 1 
ATOM 1420  O O   . HIS A 1 177 ? -25.556 46.625   43.022  1.00 87.30 177 A 1 
ATOM 1421  C CB  . HIS A 1 177 ? -24.717 44.201   40.914  1.00 85.78 177 A 1 
ATOM 1422  C CG  . HIS A 1 177 ? -25.912 43.622   41.614  1.00 83.78 177 A 1 
ATOM 1423  N ND1 . HIS A 1 177 ? -27.214 43.707   41.179  1.00 72.06 177 A 1 
ATOM 1424  C CD2 . HIS A 1 177 ? -25.940 42.938   42.805  1.00 72.73 177 A 1 
ATOM 1425  C CE1 . HIS A 1 177 ? -28.001 43.082   42.075  1.00 70.95 177 A 1 
ATOM 1426  N NE2 . HIS A 1 177 ? -27.263 42.599   43.073  1.00 72.65 177 A 1 
ATOM 1427  N N   . MET A 1 178 ? -23.345 46.243   42.962  1.00 88.50 178 A 1 
ATOM 1428  C CA  . MET A 1 178 ? -23.073 46.802   44.277  1.00 88.23 178 A 1 
ATOM 1429  C C   . MET A 1 178 ? -23.334 48.312   44.311  1.00 88.53 178 A 1 
ATOM 1430  O O   . MET A 1 178 ? -23.956 48.794   45.254  1.00 87.16 178 A 1 
ATOM 1431  C CB  . MET A 1 178 ? -21.627 46.488   44.685  1.00 87.82 178 A 1 
ATOM 1432  C CG  . MET A 1 178 ? -21.418 45.001   45.003  1.00 79.61 178 A 1 
ATOM 1433  S SD  . MET A 1 178 ? -22.058 44.463   46.617  1.00 71.97 178 A 1 
ATOM 1434  C CE  . MET A 1 178 ? -20.694 45.041   47.672  1.00 61.67 178 A 1 
ATOM 1435  N N   . GLN A 1 179 ? -22.921 49.031   43.269  1.00 85.96 179 A 1 
ATOM 1436  C CA  . GLN A 1 179 ? -23.188 50.467   43.159  1.00 85.18 179 A 1 
ATOM 1437  C C   . GLN A 1 179 ? -24.693 50.755   43.091  1.00 86.18 179 A 1 
ATOM 1438  O O   . GLN A 1 179 ? -25.181 51.616   43.823  1.00 85.09 179 A 1 
ATOM 1439  C CB  . GLN A 1 179 ? -22.486 51.044   41.920  1.00 84.36 179 A 1 
ATOM 1440  C CG  . GLN A 1 179 ? -20.970 51.150   42.091  1.00 81.82 179 A 1 
ATOM 1441  C CD  . GLN A 1 179 ? -20.303 51.722   40.830  1.00 80.30 179 A 1 
ATOM 1442  O OE1 . GLN A 1 179 ? -20.494 51.239   39.728  1.00 72.96 179 A 1 
ATOM 1443  N NE2 . GLN A 1 179 ? -19.530 52.767   40.951  1.00 69.69 179 A 1 
ATOM 1444  N N   . ILE A 1 180 ? -25.444 50.008   42.284  1.00 86.74 180 A 1 
ATOM 1445  C CA  . ILE A 1 180 ? -26.902 50.127   42.185  1.00 85.63 180 A 1 
ATOM 1446  C C   . ILE A 1 180 ? -27.559 49.875   43.547  1.00 85.85 180 A 1 
ATOM 1447  O O   . ILE A 1 180 ? -28.394 50.669   43.974  1.00 85.86 180 A 1 
ATOM 1448  C CB  . ILE A 1 180 ? -27.456 49.180   41.099  1.00 85.57 180 A 1 
ATOM 1449  C CG1 . ILE A 1 180 ? -27.052 49.680   39.691  1.00 83.49 180 A 1 
ATOM 1450  C CG2 . ILE A 1 180 ? -28.988 49.066   41.179  1.00 81.99 180 A 1 
ATOM 1451  C CD1 . ILE A 1 180 ? -27.214 48.623   38.599  1.00 77.30 180 A 1 
ATOM 1452  N N   . LYS A 1 181 ? -27.142 48.823   44.247  1.00 86.97 181 A 1 
ATOM 1453  C CA  . LYS A 1 181 ? -27.648 48.551   45.600  1.00 85.66 181 A 1 
ATOM 1454  C C   . LYS A 1 181 ? -27.391 49.705   46.560  1.00 85.63 181 A 1 
ATOM 1455  O O   . LYS A 1 181 ? -28.255 50.012   47.377  1.00 84.64 181 A 1 
ATOM 1456  C CB  . LYS A 1 181 ? -27.027 47.274   46.168  1.00 84.93 181 A 1 
ATOM 1457  C CG  . LYS A 1 181 ? -27.901 46.057   45.875  1.00 76.52 181 A 1 
ATOM 1458  C CD  . LYS A 1 181 ? -27.363 44.842   46.616  1.00 71.94 181 A 1 
ATOM 1459  C CE  . LYS A 1 181 ? -28.360 43.693   46.486  1.00 64.21 181 A 1 
ATOM 1460  N NZ  . LYS A 1 181 ? -27.837 42.442   47.076  1.00 57.59 181 A 1 
ATOM 1461  N N   . GLU A 1 182 ? -26.223 50.307   46.496  1.00 86.23 182 A 1 
ATOM 1462  C CA  . GLU A 1 182 ? -25.888 51.421   47.371  1.00 85.39 182 A 1 
ATOM 1463  C C   . GLU A 1 182 ? -26.704 52.676   47.019  1.00 85.43 182 A 1 
ATOM 1464  O O   . GLU A 1 182 ? -27.242 53.327   47.915  1.00 83.80 182 A 1 
ATOM 1465  C CB  . GLU A 1 182 ? -24.365 51.662   47.346  1.00 84.56 182 A 1 
ATOM 1466  C CG  . GLU A 1 182 ? -23.846 52.334   48.625  1.00 75.85 182 A 1 
ATOM 1467  C CD  . GLU A 1 182 ? -24.116 51.529   49.916  1.00 70.69 182 A 1 
ATOM 1468  O OE1 . GLU A 1 182 ? -24.083 52.136   51.010  1.00 63.78 182 A 1 
ATOM 1469  O OE2 . GLU A 1 182 ? -24.407 50.316   49.843  1.00 64.06 182 A 1 
ATOM 1470  N N   . ILE A 1 183 ? -26.902 52.938   45.730  1.00 85.61 183 A 1 
ATOM 1471  C CA  . ILE A 1 183 ? -27.777 54.009   45.238  1.00 84.15 183 A 1 
ATOM 1472  C C   . ILE A 1 183 ? -29.219 53.786   45.705  1.00 84.03 183 A 1 
ATOM 1473  O O   . ILE A 1 183 ? -29.840 54.694   46.252  1.00 83.22 183 A 1 
ATOM 1474  C CB  . ILE A 1 183 ? -27.684 54.114   43.702  1.00 84.01 183 A 1 
ATOM 1475  C CG1 . ILE A 1 183 ? -26.309 54.655   43.277  1.00 81.34 183 A 1 
ATOM 1476  C CG2 . ILE A 1 183 ? -28.800 55.011   43.140  1.00 79.76 183 A 1 
ATOM 1477  C CD1 . ILE A 1 183 ? -25.988 54.423   41.796  1.00 75.33 183 A 1 
ATOM 1478  N N   . GLU A 1 184 ? -29.755 52.569   45.545  1.00 83.82 184 A 1 
ATOM 1479  C CA  . GLU A 1 184 ? -31.091 52.215   46.033  1.00 82.46 184 A 1 
ATOM 1480  C C   . GLU A 1 184 ? -31.211 52.430   47.544  1.00 82.48 184 A 1 
ATOM 1481  O O   . GLU A 1 184 ? -32.235 52.892   48.041  1.00 81.62 184 A 1 
ATOM 1482  C CB  . GLU A 1 184 ? -31.410 50.751   45.735  1.00 81.66 184 A 1 
ATOM 1483  C CG  . GLU A 1 184 ? -31.777 50.461   44.274  1.00 78.23 184 A 1 
ATOM 1484  C CD  . GLU A 1 184 ? -32.154 48.991   44.042  1.00 75.31 184 A 1 
ATOM 1485  O OE1 . GLU A 1 184 ? -32.711 48.696   42.966  1.00 68.63 184 A 1 
ATOM 1486  O OE2 . GLU A 1 184 ? -31.927 48.155   44.945  1.00 69.42 184 A 1 
ATOM 1487  N N   . LYS A 1 185 ? -30.162 52.116   48.292  1.00 83.86 185 A 1 
ATOM 1488  C CA  . LYS A 1 185 ? -30.117 52.291   49.737  1.00 82.98 185 A 1 
ATOM 1489  C C   . LYS A 1 185 ? -30.125 53.765   50.125  1.00 82.29 185 A 1 
ATOM 1490  O O   . LYS A 1 185 ? -30.851 54.137   51.050  1.00 79.93 185 A 1 
ATOM 1491  C CB  . LYS A 1 185 ? -28.875 51.568   50.262  1.00 82.19 185 A 1 
ATOM 1492  C CG  . LYS A 1 185 ? -29.039 51.037   51.683  1.00 74.29 185 A 1 
ATOM 1493  C CD  . LYS A 1 185 ? -27.722 50.375   52.063  1.00 71.44 185 A 1 
ATOM 1494  C CE  . LYS A 1 185 ? -27.751 49.728   53.440  1.00 63.73 185 A 1 
ATOM 1495  N NZ  . LYS A 1 185 ? -26.386 49.266   53.763  1.00 58.17 185 A 1 
ATOM 1496  N N   . GLN A 1 186 ? -29.380 54.589   49.407  1.00 82.89 186 A 1 
ATOM 1497  C CA  . GLN A 1 186 ? -29.390 56.041   49.604  1.00 80.76 186 A 1 
ATOM 1498  C C   . GLN A 1 186 ? -30.756 56.643   49.250  1.00 80.39 186 A 1 
ATOM 1499  O O   . GLN A 1 186 ? -31.310 57.409   50.044  1.00 77.63 186 A 1 
ATOM 1500  C CB  . GLN A 1 186 ? -28.279 56.694   48.781  1.00 79.37 186 A 1 
ATOM 1501  C CG  . GLN A 1 186 ? -26.888 56.430   49.379  1.00 74.41 186 A 1 
ATOM 1502  C CD  . GLN A 1 186 ? -25.771 57.163   48.631  1.00 69.98 186 A 1 
ATOM 1503  O OE1 . GLN A 1 186 ? -25.979 57.872   47.670  1.00 64.90 186 A 1 
ATOM 1504  N NE2 . GLN A 1 186 ? -24.540 57.020   49.072  1.00 60.97 186 A 1 
ATOM 1505  N N   . LEU A 1 187 ? -31.358 56.218   48.141  1.00 80.56 187 A 1 
ATOM 1506  C CA  . LEU A 1 187 ? -32.704 56.639   47.751  1.00 78.80 187 A 1 
ATOM 1507  C C   . LEU A 1 187 ? -33.767 56.241   48.786  1.00 78.47 187 A 1 
ATOM 1508  O O   . LEU A 1 187 ? -34.676 57.020   49.064  1.00 75.87 187 A 1 
ATOM 1509  C CB  . LEU A 1 187 ? -33.052 56.037   46.384  1.00 77.30 187 A 1 
ATOM 1510  C CG  . LEU A 1 187 ? -32.414 56.783   45.201  1.00 72.85 187 A 1 
ATOM 1511  C CD1 . LEU A 1 187 ? -32.555 55.950   43.929  1.00 66.80 187 A 1 
ATOM 1512  C CD2 . LEU A 1 187 ? -33.103 58.124   44.962  1.00 67.12 187 A 1 
ATOM 1513  N N   . ARG A 1 188 ? -33.657 55.076   49.412  1.00 79.54 188 A 1 
ATOM 1514  C CA  . ARG A 1 188 ? -34.551 54.676   50.510  1.00 78.44 188 A 1 
ATOM 1515  C C   . ARG A 1 188 ? -34.370 55.560   51.741  1.00 77.53 188 A 1 
ATOM 1516  O O   . ARG A 1 188 ? -35.363 55.921   52.360  1.00 74.98 188 A 1 
ATOM 1517  C CB  . ARG A 1 188 ? -34.343 53.211   50.887  1.00 77.25 188 A 1 
ATOM 1518  C CG  . ARG A 1 188 ? -34.953 52.269   49.843  1.00 71.47 188 A 1 
ATOM 1519  C CD  . ARG A 1 188 ? -34.662 50.816   50.233  1.00 68.62 188 A 1 
ATOM 1520  N NE  . ARG A 1 188 ? -34.926 49.924   49.111  1.00 62.03 188 A 1 
ATOM 1521  C CZ  . ARG A 1 188 ? -35.056 48.598   49.156  1.00 56.56 188 A 1 
ATOM 1522  N NH1 . ARG A 1 188 ? -35.029 47.939   50.278  1.00 53.08 188 A 1 
ATOM 1523  N NH2 . ARG A 1 188 ? -35.196 47.931   48.048  1.00 52.12 188 A 1 
ATOM 1524  N N   . LYS A 1 189 ? -33.129 55.912   52.078  1.00 78.26 189 A 1 
ATOM 1525  C CA  . LYS A 1 189 ? -32.848 56.808   53.214  1.00 77.41 189 A 1 
ATOM 1526  C C   . LYS A 1 189 ? -33.428 58.208   53.016  1.00 76.69 189 A 1 
ATOM 1527  O O   . LYS A 1 189 ? -33.913 58.790   53.978  1.00 71.73 189 A 1 
ATOM 1528  C CB  . LYS A 1 189 ? -31.340 56.917   53.463  1.00 75.48 189 A 1 
ATOM 1529  C CG  . LYS A 1 189 ? -30.744 55.749   54.268  1.00 69.91 189 A 1 
ATOM 1530  C CD  . LYS A 1 189 ? -29.272 56.076   54.532  1.00 66.22 189 A 1 
ATOM 1531  C CE  . LYS A 1 189 ? -28.587 55.126   55.516  1.00 59.12 189 A 1 
ATOM 1532  N NZ  . LYS A 1 189 ? -27.242 55.639   55.861  1.00 53.36 189 A 1 
ATOM 1533  N N   . THR A 1 190 ? -33.414 58.745   51.817  1.00 75.90 190 A 1 
ATOM 1534  C CA  . THR A 1 190 ? -33.997 60.062   51.512  1.00 72.96 190 A 1 
ATOM 1535  C C   . THR A 1 190 ? -35.524 60.079   51.530  1.00 71.66 190 A 1 
ATOM 1536  O O   . THR A 1 190 ? -36.123 61.131   51.301  1.00 64.46 190 A 1 
ATOM 1537  C CB  . THR A 1 190 ? -33.480 60.628   50.191  1.00 69.48 190 A 1 
ATOM 1538  O OG1 . THR A 1 190 ? -33.353 59.636   49.200  1.00 64.02 190 A 1 
ATOM 1539  C CG2 . THR A 1 190 ? -32.093 61.234   50.372  1.00 61.23 190 A 1 
ATOM 1540  N N   . GLY A 1 191 ? -36.179 58.980   51.831  1.00 63.52 191 A 1 
ATOM 1541  C CA  . GLY A 1 191 ? -37.633 58.899   51.992  1.00 62.47 191 A 1 
ATOM 1542  C C   . GLY A 1 191 ? -38.428 59.044   50.691  1.00 62.43 191 A 1 
ATOM 1543  O O   . GLY A 1 191 ? -39.650 59.176   50.731  1.00 57.45 191 A 1 
ATOM 1544  N N   . ILE A 1 192 ? -37.777 59.019   49.564  1.00 59.42 192 A 1 
ATOM 1545  C CA  . ILE A 1 192 ? -38.385 59.223   48.244  1.00 57.47 192 A 1 
ATOM 1546  C C   . ILE A 1 192 ? -39.131 57.976   47.740  1.00 57.10 192 A 1 
ATOM 1547  O O   . ILE A 1 192 ? -39.809 58.017   46.704  1.00 52.56 192 A 1 
ATOM 1548  C CB  . ILE A 1 192 ? -37.324 59.743   47.248  1.00 52.92 192 A 1 
ATOM 1549  C CG1 . ILE A 1 192 ? -36.589 60.996   47.805  1.00 49.94 192 A 1 
ATOM 1550  C CG2 . ILE A 1 192 ? -37.924 60.086   45.882  1.00 48.39 192 A 1 
ATOM 1551  C CD1 . ILE A 1 192 ? -35.365 61.421   47.003  1.00 45.94 192 A 1 
ATOM 1552  N N   . GLN A 1 193 ? -39.076 56.873   48.457  1.00 52.16 193 A 1 
ATOM 1553  C CA  . GLN A 1 193 ? -39.962 55.751   48.169  1.00 52.82 193 A 1 
ATOM 1554  C C   . GLN A 1 193 ? -41.394 56.169   48.515  1.00 54.07 193 A 1 
ATOM 1555  O O   . GLN A 1 193 ? -41.808 56.093   49.675  1.00 50.64 193 A 1 
ATOM 1556  C CB  . GLN A 1 193 ? -39.538 54.465   48.895  1.00 48.18 193 A 1 
ATOM 1557  C CG  . GLN A 1 193 ? -38.336 53.823   48.201  1.00 44.42 193 A 1 
ATOM 1558  C CD  . GLN A 1 193 ? -38.030 52.400   48.670  1.00 41.20 193 A 1 
ATOM 1559  O OE1 . GLN A 1 193 ? -38.404 51.950   49.739  1.00 39.69 193 A 1 
ATOM 1560  N NE2 . GLN A 1 193 ? -37.341 51.633   47.864  1.00 37.49 193 A 1 
ATOM 1561  N N   . GLU A 1 194 ? -42.134 56.600   47.496  1.00 47.91 194 A 1 
ATOM 1562  C CA  . GLU A 1 194 ? -43.592 56.623   47.614  1.00 49.66 194 A 1 
ATOM 1563  C C   . GLU A 1 194 ? -44.051 55.237   48.072  1.00 49.19 194 A 1 
ATOM 1564  O O   . GLU A 1 194 ? -43.534 54.212   47.590  1.00 45.82 194 A 1 
ATOM 1565  C CB  . GLU A 1 194 ? -44.268 57.001   46.284  1.00 46.10 194 A 1 
ATOM 1566  C CG  . GLU A 1 194 ? -44.307 58.509   46.048  1.00 41.81 194 A 1 
ATOM 1567  C CD  . GLU A 1 194 ? -44.929 58.917   44.688  1.00 38.95 194 A 1 
ATOM 1568  O OE1 . GLU A 1 194 ? -45.257 60.109   44.507  1.00 36.03 194 A 1 
ATOM 1569  O OE2 . GLU A 1 194 ? -44.997 58.075   43.758  1.00 37.06 194 A 1 
ATOM 1570  N N   . PRO A 1 195 ? -45.004 55.164   48.999  1.00 41.36 195 A 1 
ATOM 1571  C CA  . PRO A 1 195 ? -45.580 53.891   49.379  1.00 42.98 195 A 1 
ATOM 1572  C C   . PRO A 1 195 ? -46.115 53.232   48.105  1.00 43.59 195 A 1 
ATOM 1573  O O   . PRO A 1 195 ? -46.872 53.843   47.354  1.00 41.49 195 A 1 
ATOM 1574  C CB  . PRO A 1 195 ? -46.679 54.226   50.390  1.00 38.99 195 A 1 
ATOM 1575  C CG  . PRO A 1 195 ? -47.040 55.670   50.061  1.00 38.80 195 A 1 
ATOM 1576  C CD  . PRO A 1 195 ? -45.728 56.270   49.548  1.00 42.72 195 A 1 
ATOM 1577  N N   . SER A 1 196 ? -45.701 51.999   47.860  1.00 44.44 196 A 1 
ATOM 1578  C CA  . SER A 1 196 ? -46.219 51.217   46.746  1.00 46.36 196 A 1 
ATOM 1579  C C   . SER A 1 196 ? -47.725 51.089   46.926  1.00 45.71 196 A 1 
ATOM 1580  O O   . SER A 1 196 ? -48.179 50.284   47.746  1.00 43.05 196 A 1 
ATOM 1581  C CB  . SER A 1 196 ? -45.543 49.835   46.696  1.00 43.43 196 A 1 
ATOM 1582  O OG  . SER A 1 196 ? -45.697 49.161   47.937  1.00 40.07 196 A 1 
ATOM 1583  N N   . GLU A 1 197 ? -48.494 51.910   46.213  1.00 39.64 197 A 1 
ATOM 1584  C CA  . GLU A 1 197 ? -49.928 51.679   46.124  1.00 41.28 197 A 1 
ATOM 1585  C C   . GLU A 1 197 ? -50.153 50.241   45.662  1.00 40.05 197 A 1 
ATOM 1586  O O   . GLU A 1 197 ? -49.437 49.713   44.808  1.00 37.47 197 A 1 
ATOM 1587  C CB  . GLU A 1 197 ? -50.618 52.671   45.179  1.00 38.76 197 A 1 
ATOM 1588  C CG  . GLU A 1 197 ? -50.870 54.040   45.825  1.00 35.37 197 A 1 
ATOM 1589  C CD  . GLU A 1 197 ? -51.824 54.915   44.980  1.00 33.95 197 A 1 
ATOM 1590  O OE1 . GLU A 1 197 ? -52.462 55.813   45.582  1.00 30.79 197 A 1 
ATOM 1591  O OE2 . GLU A 1 197 ? -51.941 54.673   43.759  1.00 34.34 197 A 1 
ATOM 1592  N N   . ASN A 1 198 ? -51.172 49.615   46.247  1.00 41.64 198 A 1 
ATOM 1593  C CA  . ASN A 1 198 ? -51.630 48.293   45.838  1.00 43.03 198 A 1 
ATOM 1594  C C   . ASN A 1 198 ? -51.879 48.315   44.329  1.00 42.60 198 A 1 
ATOM 1595  O O   . ASN A 1 198 ? -52.896 48.840   43.877  1.00 39.34 198 A 1 
ATOM 1596  C CB  . ASN A 1 198 ? -52.928 47.949   46.599  1.00 38.89 198 A 1 
ATOM 1597  C CG  . ASN A 1 198 ? -52.696 47.285   47.944  1.00 34.19 198 A 1 
ATOM 1598  O OD1 . ASN A 1 198 ? -51.746 46.554   48.147  1.00 33.38 198 A 1 
ATOM 1599  N ND2 . ASN A 1 198 ? -53.591 47.479   48.886  1.00 33.16 198 A 1 
ATOM 1600  N N   . SER A 1 199 ? -50.953 47.777   43.572  1.00 40.29 199 A 1 
ATOM 1601  C CA  . SER A 1 199 ? -51.110 47.645   42.130  1.00 42.33 199 A 1 
ATOM 1602  C C   . SER A 1 199 ? -52.324 46.757   41.882  1.00 41.79 199 A 1 
ATOM 1603  O O   . SER A 1 199 ? -52.251 45.535   42.020  1.00 39.75 199 A 1 
ATOM 1604  C CB  . SER A 1 199 ? -49.842 47.091   41.477  1.00 39.62 199 A 1 
ATOM 1605  O OG  . SER A 1 199 ? -49.531 45.805   41.977  1.00 36.79 199 A 1 
ATOM 1606  N N   . LEU A 1 200 ? -53.437 47.386   41.571  1.00 39.95 200 A 1 
ATOM 1607  C CA  . LEU A 1 200 ? -54.642 46.706   41.126  1.00 41.49 200 A 1 
ATOM 1608  C C   . LEU A 1 200 ? -54.281 45.760   39.985  1.00 40.84 200 A 1 
ATOM 1609  O O   . LEU A 1 200 ? -53.425 46.049   39.146  1.00 37.57 200 A 1 
ATOM 1610  C CB  . LEU A 1 200 ? -55.690 47.749   40.698  1.00 37.44 200 A 1 
ATOM 1611  C CG  . LEU A 1 200 ? -56.601 48.208   41.848  1.00 34.19 200 A 1 
ATOM 1612  C CD1 . LEU A 1 200 ? -57.223 49.567   41.533  1.00 33.12 200 A 1 
ATOM 1613  C CD2 . LEU A 1 200 ? -57.743 47.204   42.060  1.00 34.27 200 A 1 
ATOM 1614  N N   . SER A 1 201 ? -54.982 44.662   39.957  1.00 37.49 201 A 1 
ATOM 1615  C CA  . SER A 1 201 ? -54.897 43.630   38.921  1.00 39.59 201 A 1 
ATOM 1616  C C   . SER A 1 201 ? -55.338 44.169   37.558  1.00 39.22 201 A 1 
ATOM 1617  O O   . SER A 1 201 ? -56.378 43.773   37.023  1.00 37.18 201 A 1 
ATOM 1618  C CB  . SER A 1 201 ? -55.765 42.444   39.344  1.00 37.15 201 A 1 
ATOM 1619  O OG  . SER A 1 201 ? -57.112 42.846   39.509  1.00 34.48 201 A 1 
ATOM 1620  N N   . SER A 1 202 ? -54.595 45.115   37.009  1.00 36.74 202 A 1 
ATOM 1621  C CA  . SER A 1 202 ? -54.843 45.559   35.654  1.00 38.56 202 A 1 
ATOM 1622  C C   . SER A 1 202 ? -54.655 44.347   34.747  1.00 37.96 202 A 1 
ATOM 1623  O O   . SER A 1 202 ? -53.600 43.716   34.755  1.00 35.33 202 A 1 
ATOM 1624  C CB  . SER A 1 202 ? -53.934 46.741   35.264  1.00 35.40 202 A 1 
ATOM 1625  O OG  . SER A 1 202 ? -52.576 46.412   35.342  1.00 33.61 202 A 1 
ATOM 1626  N N   . LYS A 1 203 ? -55.719 44.016   34.033  1.00 36.22 203 A 1 
ATOM 1627  C CA  . LYS A 1 203 ? -55.748 42.879   33.116  1.00 38.54 203 A 1 
ATOM 1628  C C   . LYS A 1 203 ? -54.498 42.949   32.236  1.00 37.68 203 A 1 
ATOM 1629  O O   . LYS A 1 203 ? -54.335 43.916   31.495  1.00 35.20 203 A 1 
ATOM 1630  C CB  . LYS A 1 203 ? -57.004 42.921   32.234  1.00 35.34 203 A 1 
ATOM 1631  C CG  . LYS A 1 203 ? -58.260 42.482   32.995  1.00 32.68 203 A 1 
ATOM 1632  C CD  . LYS A 1 203 ? -59.496 42.554   32.079  1.00 31.22 203 A 1 
ATOM 1633  C CE  . LYS A 1 203 ? -60.722 41.993   32.813  1.00 27.36 203 A 1 
ATOM 1634  N NZ  . LYS A 1 203 ? -61.961 42.048   31.992  1.00 26.25 203 A 1 
ATOM 1635  N N   . SER A 1 204 ? -53.688 41.951   32.337  1.00 35.14 204 A 1 
ATOM 1636  C CA  . SER A 1 204 ? -52.556 41.738   31.447  1.00 37.17 204 A 1 
ATOM 1637  C C   . SER A 1 204 ? -53.086 41.675   30.023  1.00 36.65 204 A 1 
ATOM 1638  O O   . SER A 1 204 ? -53.546 40.632   29.559  1.00 34.61 204 A 1 
ATOM 1639  C CB  . SER A 1 204 ? -51.819 40.440   31.836  1.00 34.12 204 A 1 
ATOM 1640  O OG  . SER A 1 204 ? -52.734 39.364   31.943  1.00 31.59 204 A 1 
ATOM 1641  N N   . ARG A 1 205 ? -53.102 42.831   29.340  1.00 30.64 205 A 1 
ATOM 1642  C CA  . ARG A 1 205 ? -53.317 42.812   27.902  1.00 33.13 205 A 1 
ATOM 1643  C C   . ARG A 1 205 ? -52.195 41.964   27.348  1.00 32.45 205 A 1 
ATOM 1644  O O   . ARG A 1 205 ? -51.036 42.310   27.544  1.00 30.67 205 A 1 
ATOM 1645  C CB  . ARG A 1 205 ? -53.310 44.219   27.299  1.00 31.25 205 A 1 
ATOM 1646  C CG  . ARG A 1 205 ? -54.696 44.874   27.373  1.00 29.02 205 A 1 
ATOM 1647  C CD  . ARG A 1 205 ? -54.665 46.245   26.695  1.00 27.09 205 A 1 
ATOM 1648  N NE  . ARG A 1 205 ? -56.012 46.830   26.591  1.00 24.89 205 A 1 
ATOM 1649  C CZ  . ARG A 1 205 ? -56.312 48.043   26.116  1.00 23.79 205 A 1 
ATOM 1650  N NH1 . ARG A 1 205 ? -55.374 48.859   25.706  1.00 21.67 205 A 1 
ATOM 1651  N NH2 . ARG A 1 205 ? -57.545 48.444   26.053  1.00 20.82 205 A 1 
ATOM 1652  N N   . ALA A 1 206 ? -52.571 40.881   26.700  1.00 32.23 206 A 1 
ATOM 1653  C CA  . ALA A 1 206 ? -51.619 40.105   25.933  1.00 33.15 206 A 1 
ATOM 1654  C C   . ALA A 1 206 ? -50.776 41.095   25.123  1.00 33.34 206 A 1 
ATOM 1655  O O   . ALA A 1 206 ? -51.365 41.933   24.424  1.00 31.63 206 A 1 
ATOM 1656  C CB  . ALA A 1 206 ? -52.375 39.137   25.013  1.00 30.75 206 A 1 
ATOM 1657  N N   . PRO A 1 207 ? -49.454 41.090   25.293  1.00 31.93 207 A 1 
ATOM 1658  C CA  . PRO A 1 207 ? -48.609 41.963   24.507  1.00 32.02 207 A 1 
ATOM 1659  C C   . PRO A 1 207 ? -48.953 41.661   23.056  1.00 32.45 207 A 1 
ATOM 1660  O O   . PRO A 1 207 ? -48.791 40.524   22.603  1.00 30.66 207 A 1 
ATOM 1661  C CB  . PRO A 1 207 ? -47.165 41.622   24.901  1.00 29.47 207 A 1 
ATOM 1662  C CG  . PRO A 1 207 ? -47.259 40.199   25.449  1.00 29.37 207 A 1 
ATOM 1663  C CD  . PRO A 1 207 ? -48.663 40.122   26.042  1.00 33.01 207 A 1 
ATOM 1664  N N   . ARG A 1 208 ? -49.528 42.631   22.356  1.00 28.09 208 A 1 
ATOM 1665  C CA  . ARG A 1 208 ? -49.705 42.482   20.923  1.00 30.47 208 A 1 
ATOM 1666  C C   . ARG A 1 208 ? -48.319 42.167   20.399  1.00 29.68 208 A 1 
ATOM 1667  O O   . ARG A 1 208 ? -47.387 42.913   20.671  1.00 28.20 208 A 1 
ATOM 1668  C CB  . ARG A 1 208 ? -50.255 43.759   20.273  1.00 29.34 208 A 1 
ATOM 1669  C CG  . ARG A 1 208 ? -51.793 43.807   20.296  1.00 27.36 208 A 1 
ATOM 1670  C CD  . ARG A 1 208 ? -52.282 45.069   19.579  1.00 25.54 208 A 1 
ATOM 1671  N NE  . ARG A 1 208 ? -53.743 45.061   19.406  1.00 23.48 208 A 1 
ATOM 1672  C CZ  . ARG A 1 208 ? -54.467 46.039   18.858  1.00 22.00 208 A 1 
ATOM 1673  N NH1 . ARG A 1 208 ? -53.914 47.160   18.468  1.00 20.41 208 A 1 
ATOM 1674  N NH2 . ARG A 1 208 ? -55.749 45.902   18.694  1.00 19.33 208 A 1 
ATOM 1675  N N   . THR A 1 209 ? -48.203 41.077   19.692  1.00 25.84 209 A 1 
ATOM 1676  C CA  . THR A 1 209 ? -47.056 40.810   18.837  1.00 27.64 209 A 1 
ATOM 1677  C C   . THR A 1 209 ? -46.931 42.019   17.917  1.00 27.85 209 A 1 
ATOM 1678  O O   . THR A 1 209 ? -47.632 42.115   16.911  1.00 25.84 209 A 1 
ATOM 1679  C CB  . THR A 1 209 ? -47.286 39.531   18.015  1.00 24.81 209 A 1 
ATOM 1680  O OG1 . THR A 1 209 ? -48.606 39.514   17.496  1.00 22.35 209 A 1 
ATOM 1681  C CG2 . THR A 1 209 ? -47.127 38.275   18.880  1.00 22.30 209 A 1 
ATOM 1682  N N   . THR A 1 210 ? -46.176 43.012   18.362  1.00 27.64 210 A 1 
ATOM 1683  C CA  . THR A 1 210 ? -45.804 44.118   17.499  1.00 29.16 210 A 1 
ATOM 1684  C C   . THR A 1 210 ? -45.149 43.464   16.300  1.00 28.82 210 A 1 
ATOM 1685  O O   . THR A 1 210 ? -44.258 42.635   16.493  1.00 26.85 210 A 1 
ATOM 1686  C CB  . THR A 1 210 ? -44.841 45.108   18.184  1.00 26.53 210 A 1 
ATOM 1687  O OG1 . THR A 1 210 ? -44.120 44.497   19.235  1.00 24.07 210 A 1 
ATOM 1688  C CG2 . THR A 1 210 ? -45.616 46.274   18.798  1.00 24.45 210 A 1 
ATOM 1689  N N   . PRO A 1 211 ? -45.657 43.724   15.081  1.00 26.94 211 A 1 
ATOM 1690  C CA  . PRO A 1 211 ? -45.017 43.185   13.899  1.00 28.36 211 A 1 
ATOM 1691  C C   . PRO A 1 211 ? -43.540 43.581   13.978  1.00 28.95 211 A 1 
ATOM 1692  O O   . PRO A 1 211 ? -43.247 44.657   14.509  1.00 27.19 211 A 1 
ATOM 1693  C CB  . PRO A 1 211 ? -45.742 43.808   12.706  1.00 25.80 211 A 1 
ATOM 1694  C CG  . PRO A 1 211 ? -46.357 45.079   13.283  1.00 25.62 211 A 1 
ATOM 1695  C CD  . PRO A 1 211 ? -46.639 44.727   14.739  1.00 28.53 211 A 1 
ATOM 1696  N N   . PRO A 1 212 ? -42.617 42.720   13.525  1.00 26.55 212 A 1 
ATOM 1697  C CA  . PRO A 1 212 ? -41.205 43.048   13.536  1.00 26.47 212 A 1 
ATOM 1698  C C   . PRO A 1 212 ? -41.067 44.437   12.912  1.00 27.45 212 A 1 
ATOM 1699  O O   . PRO A 1 212 ? -41.547 44.651   11.803  1.00 26.08 212 A 1 
ATOM 1700  C CB  . PRO A 1 212 ? -40.503 41.947   12.728  1.00 24.38 212 A 1 
ATOM 1701  C CG  . PRO A 1 212 ? -41.623 41.359   11.877  1.00 24.23 212 A 1 
ATOM 1702  C CD  . PRO A 1 212 ? -42.878 41.536   12.738  1.00 27.53 212 A 1 
ATOM 1703  N N   . LEU A 1 213 ? -40.537 45.361   13.687  1.00 28.05 213 A 1 
ATOM 1704  C CA  . LEU A 1 213 ? -40.407 46.745   13.242  1.00 29.45 213 A 1 
ATOM 1705  C C   . LEU A 1 213 ? -39.637 46.705   11.932  1.00 28.96 213 A 1 
ATOM 1706  O O   . LEU A 1 213 ? -38.511 46.231   11.886  1.00 27.58 213 A 1 
ATOM 1707  C CB  . LEU A 1 213 ? -39.691 47.576   14.328  1.00 27.60 213 A 1 
ATOM 1708  C CG  . LEU A 1 213 ? -40.650 48.301   15.295  1.00 24.92 213 A 1 
ATOM 1709  C CD1 . LEU A 1 213 ? -39.982 48.536   16.657  1.00 24.20 213 A 1 
ATOM 1710  C CD2 . LEU A 1 213 ? -41.059 49.671   14.734  1.00 26.60 213 A 1 
ATOM 1711  N N   . GLN A 1 214 ? -40.264 47.202   10.871  1.00 26.99 214 A 1 
ATOM 1712  C CA  . GLN A 1 214 ? -39.594 47.540   9.619   1.00 28.42 214 A 1 
ATOM 1713  C C   . GLN A 1 214 ? -38.666 48.747   9.880   1.00 27.78 214 A 1 
ATOM 1714  O O   . GLN A 1 214 ? -38.844 49.825   9.331   1.00 26.56 214 A 1 
ATOM 1715  C CB  . GLN A 1 214 ? -40.623 47.851   8.520   1.00 27.47 214 A 1 
ATOM 1716  C CG  . GLN A 1 214 ? -41.390 46.627   7.991   1.00 25.77 214 A 1 
ATOM 1717  C CD  . GLN A 1 214 ? -42.380 47.037   6.889   1.00 23.60 214 A 1 
ATOM 1718  O OE1 . GLN A 1 214 ? -43.179 47.933   7.061   1.00 22.65 214 A 1 
ATOM 1719  N NE2 . GLN A 1 214 ? -42.364 46.397   5.745   1.00 23.43 214 A 1 
ATOM 1720  N N   . LEU A 1 215 ? -37.695 48.568   10.752  1.00 29.85 215 A 1 
ATOM 1721  C CA  . LEU A 1 215 ? -36.610 49.530   10.980  1.00 30.45 215 A 1 
ATOM 1722  C C   . LEU A 1 215 ? -35.792 49.747   9.704   1.00 29.52 215 A 1 
ATOM 1723  O O   . LEU A 1 215 ? -35.105 50.748   9.590   1.00 28.01 215 A 1 
ATOM 1724  C CB  . LEU A 1 215 ? -35.719 49.025   12.131  1.00 28.15 215 A 1 
ATOM 1725  C CG  . LEU A 1 215 ? -36.250 49.397   13.532  1.00 25.32 215 A 1 
ATOM 1726  C CD1 . LEU A 1 215 ? -35.614 48.510   14.610  1.00 24.89 215 A 1 
ATOM 1727  C CD2 . LEU A 1 215 ? -35.919 50.865   13.867  1.00 26.33 215 A 1 
ATOM 1728  N N   . ASN A 1 216 ? -35.910 48.854   8.736   1.00 29.96 216 A 1 
ATOM 1729  C CA  . ASN A 1 216 ? -35.201 48.973   7.468   1.00 31.21 216 A 1 
ATOM 1730  C C   . ASN A 1 216 ? -35.576 50.227   6.665   1.00 30.48 216 A 1 
ATOM 1731  O O   . ASN A 1 216 ? -34.758 50.669   5.864   1.00 28.26 216 A 1 
ATOM 1732  C CB  . ASN A 1 216 ? -35.446 47.707   6.626   1.00 28.70 216 A 1 
ATOM 1733  C CG  . ASN A 1 216 ? -34.610 46.509   7.051   1.00 25.45 216 A 1 
ATOM 1734  O OD1 . ASN A 1 216 ? -33.741 46.568   7.884   1.00 24.54 216 A 1 
ATOM 1735  N ND2 . ASN A 1 216 ? -34.845 45.362   6.432   1.00 24.24 216 A 1 
ATOM 1736  N N   . GLU A 1 217 ? -36.780 50.770   6.791   1.00 27.95 217 A 1 
ATOM 1737  C CA  . GLU A 1 217 ? -37.182 51.854   5.881   1.00 29.99 217 A 1 
ATOM 1738  C C   . GLU A 1 217 ? -36.573 53.215   6.232   1.00 29.13 217 A 1 
ATOM 1739  O O   . GLU A 1 217 ? -36.189 53.952   5.332   1.00 27.89 217 A 1 
ATOM 1740  C CB  . GLU A 1 217 ? -38.712 51.966   5.790   1.00 28.49 217 A 1 
ATOM 1741  C CG  . GLU A 1 217 ? -39.337 50.855   4.927   1.00 26.25 217 A 1 
ATOM 1742  C CD  . GLU A 1 217 ? -40.844 51.053   4.678   1.00 24.89 217 A 1 
ATOM 1743  O OE1 . GLU A 1 217 ? -41.380 50.320   3.823   1.00 22.04 217 A 1 
ATOM 1744  O OE2 . GLU A 1 217 ? -41.472 51.898   5.358   1.00 26.08 217 A 1 
ATOM 1745  N N   . THR A 1 218 ? -36.461 53.541   7.518   1.00 29.43 218 A 1 
ATOM 1746  C CA  . THR A 1 218 ? -36.039 54.893   7.919   1.00 30.80 218 A 1 
ATOM 1747  C C   . THR A 1 218 ? -34.534 55.120   7.812   1.00 30.95 218 A 1 
ATOM 1748  O O   . THR A 1 218 ? -34.128 56.183   7.342   1.00 28.69 218 A 1 
ATOM 1749  C CB  . THR A 1 218 ? -36.515 55.248   9.333   1.00 27.41 218 A 1 
ATOM 1750  O OG1 . THR A 1 218 ? -36.456 54.132   10.195  1.00 24.79 218 A 1 
ATOM 1751  C CG2 . THR A 1 218 ? -37.970 55.727   9.312   1.00 25.01 218 A 1 
ATOM 1752  N N   . GLU A 1 219 ? -33.710 54.140   8.181   1.00 37.64 219 A 1 
ATOM 1753  C CA  . GLU A 1 219 ? -32.249 54.285   8.039   1.00 39.89 219 A 1 
ATOM 1754  C C   . GLU A 1 219 ? -31.805 54.308   6.566   1.00 39.17 219 A 1 
ATOM 1755  O O   . GLU A 1 219 ? -30.760 54.855   6.243   1.00 36.99 219 A 1 
ATOM 1756  C CB  . GLU A 1 219 ? -31.503 53.197   8.817   1.00 37.20 219 A 1 
ATOM 1757  C CG  . GLU A 1 219 ? -31.451 53.466   10.321  1.00 33.87 219 A 1 
ATOM 1758  C CD  . GLU A 1 219 ? -30.536 52.487   11.081  1.00 31.88 219 A 1 
ATOM 1759  O OE1 . GLU A 1 219 ? -30.161 52.822   12.231  1.00 28.32 219 A 1 
ATOM 1760  O OE2 . GLU A 1 219 ? -30.239 51.407   10.527  1.00 31.73 219 A 1 
ATOM 1761  N N   . ASN A 1 220 ? -32.611 53.779   5.661   1.00 44.16 220 A 1 
ATOM 1762  C CA  . ASN A 1 220 ? -32.283 53.811   4.235   1.00 45.36 220 A 1 
ATOM 1763  C C   . ASN A 1 220 ? -32.218 55.223   3.656   1.00 45.03 220 A 1 
ATOM 1764  O O   . ASN A 1 220 ? -31.448 55.459   2.734   1.00 41.96 220 A 1 
ATOM 1765  C CB  . ASN A 1 220 ? -33.286 52.954   3.449   1.00 41.03 220 A 1 
ATOM 1766  C CG  . ASN A 1 220 ? -32.840 51.514   3.274   1.00 36.87 220 A 1 
ATOM 1767  O OD1 . ASN A 1 220 ? -31.662 51.171   3.251   1.00 36.13 220 A 1 
ATOM 1768  N ND2 . ASN A 1 220 ? -33.773 50.614   3.068   1.00 35.74 220 A 1 
ATOM 1769  N N   . THR A 1 221 ? -33.000 56.168   4.171   1.00 41.79 221 A 1 
ATOM 1770  C CA  . THR A 1 221 ? -33.054 57.523   3.592   1.00 43.61 221 A 1 
ATOM 1771  C C   . THR A 1 221 ? -31.768 58.318   3.801   1.00 44.21 221 A 1 
ATOM 1772  O O   . THR A 1 221 ? -31.310 58.966   2.865   1.00 41.48 221 A 1 
ATOM 1773  C CB  . THR A 1 221 ? -34.249 58.333   4.101   1.00 38.88 221 A 1 
ATOM 1774  O OG1 . THR A 1 221 ? -34.554 58.062   5.459   1.00 35.66 221 A 1 
ATOM 1775  C CG2 . THR A 1 221 ? -35.515 58.005   3.305   1.00 35.41 221 A 1 
ATOM 1776  N N   . GLU A 1 222 ? -31.156 58.242   4.978   1.00 54.18 222 A 1 
ATOM 1777  C CA  . GLU A 1 222 ? -29.861 58.896   5.202   1.00 55.42 222 A 1 
ATOM 1778  C C   . GLU A 1 222 ? -28.709 58.156   4.505   1.00 56.28 222 A 1 
ATOM 1779  O O   . GLU A 1 222 ? -27.717 58.772   4.118   1.00 52.61 222 A 1 
ATOM 1780  C CB  . GLU A 1 222 ? -29.557 59.034   6.701   1.00 50.32 222 A 1 
ATOM 1781  C CG  . GLU A 1 222 ? -30.354 60.172   7.358   1.00 45.32 222 A 1 
ATOM 1782  C CD  . GLU A 1 222 ? -29.904 60.469   8.802   1.00 41.67 222 A 1 
ATOM 1783  O OE1 . GLU A 1 222 ? -30.203 61.587   9.275   1.00 37.33 222 A 1 
ATOM 1784  O OE2 . GLU A 1 222 ? -29.284 59.579   9.421   1.00 39.81 222 A 1 
ATOM 1785  N N   . GLN A 1 223 ? -28.829 56.850   4.287   1.00 56.51 223 A 1 
ATOM 1786  C CA  . GLN A 1 223 ? -27.799 56.073   3.592   1.00 58.01 223 A 1 
ATOM 1787  C C   . GLN A 1 223 ? -27.703 56.401   2.095   1.00 61.60 223 A 1 
ATOM 1788  O O   . GLN A 1 223 ? -26.669 56.129   1.501   1.00 56.65 223 A 1 
ATOM 1789  C CB  . GLN A 1 223 ? -28.027 54.572   3.794   1.00 52.15 223 A 1 
ATOM 1790  C CG  . GLN A 1 223 ? -27.582 54.092   5.179   1.00 49.13 223 A 1 
ATOM 1791  C CD  . GLN A 1 223 ? -27.560 52.566   5.290   1.00 45.48 223 A 1 
ATOM 1792  O OE1 . GLN A 1 223 ? -27.774 51.833   4.329   1.00 43.56 223 A 1 
ATOM 1793  N NE2 . GLN A 1 223 ? -27.251 52.038   6.446   1.00 42.35 223 A 1 
ATOM 1794  N N   . ASP A 1 224 ? -28.735 56.956   1.489   1.00 62.58 224 A 1 
ATOM 1795  C CA  . ASP A 1 224 ? -28.738 57.217   0.047   1.00 64.27 224 A 1 
ATOM 1796  C C   . ASP A 1 224 ? -27.783 58.328   -0.392  1.00 69.12 224 A 1 
ATOM 1797  O O   . ASP A 1 224 ? -27.356 58.346   -1.551  1.00 63.49 224 A 1 
ATOM 1798  C CB  . ASP A 1 224 ? -30.165 57.460   -0.463  1.00 55.50 224 A 1 
ATOM 1799  C CG  . ASP A 1 224 ? -30.902 56.167   -0.841  1.00 48.76 224 A 1 
ATOM 1800  O OD1 . ASP A 1 224 ? -30.247 55.094   -0.905  1.00 44.27 224 A 1 
ATOM 1801  O OD2 . ASP A 1 224 ? -32.111 56.260   -1.139  1.00 42.32 224 A 1 
ATOM 1802  N N   . ASP A 1 225 ? -27.360 59.178   0.510   1.00 76.80 225 A 1 
ATOM 1803  C CA  . ASP A 1 225 ? -26.368 60.214   0.222   1.00 81.38 225 A 1 
ATOM 1804  C C   . ASP A 1 225 ? -24.952 59.858   0.715   1.00 85.69 225 A 1 
ATOM 1805  O O   . ASP A 1 225 ? -24.087 60.721   0.871   1.00 80.50 225 A 1 
ATOM 1806  C CB  . ASP A 1 225 ? -26.873 61.582   0.703   1.00 72.56 225 A 1 
ATOM 1807  C CG  . ASP A 1 225 ? -26.146 62.751   0.034   1.00 62.89 225 A 1 
ATOM 1808  O OD1 . ASP A 1 225 ? -25.426 62.534   -0.972  1.00 56.59 225 A 1 
ATOM 1809  O OD2 . ASP A 1 225 ? -26.274 63.890   0.526   1.00 55.20 225 A 1 
ATOM 1810  N N   . LEU A 1 226 ? -24.671 58.584   0.975   1.00 84.86 226 A 1 
ATOM 1811  C CA  . LEU A 1 226 ? -23.315 58.170   1.343   1.00 87.99 226 A 1 
ATOM 1812  C C   . LEU A 1 226 ? -22.397 58.109   0.113   1.00 90.12 226 A 1 
ATOM 1813  O O   . LEU A 1 226 ? -22.819 57.699   -0.967  1.00 87.19 226 A 1 
ATOM 1814  C CB  . LEU A 1 226 ? -23.341 56.848   2.119   1.00 84.98 226 A 1 
ATOM 1815  C CG  . LEU A 1 226 ? -23.894 56.981   3.557   1.00 82.62 226 A 1 
ATOM 1816  C CD1 . LEU A 1 226 ? -24.056 55.582   4.153   1.00 74.33 226 A 1 
ATOM 1817  C CD2 . LEU A 1 226 ? -22.957 57.769   4.469   1.00 75.02 226 A 1 
ATOM 1818  N N   . PRO A 1 227 ? -21.118 58.484   0.269   1.00 90.68 227 A 1 
ATOM 1819  C CA  . PRO A 1 227 ? -20.134 58.381   -0.810  1.00 91.45 227 A 1 
ATOM 1820  C C   . PRO A 1 227 ? -19.899 56.912   -1.217  1.00 92.11 227 A 1 
ATOM 1821  O O   . PRO A 1 227 ? -19.944 56.014   -0.385  1.00 89.79 227 A 1 
ATOM 1822  C CB  . PRO A 1 227 ? -18.866 59.043   -0.260  1.00 89.67 227 A 1 
ATOM 1823  C CG  . PRO A 1 227 ? -18.993 58.866   1.256   1.00 88.43 227 A 1 
ATOM 1824  C CD  . PRO A 1 227 ? -20.497 58.960   1.494   1.00 90.83 227 A 1 
ATOM 1825  N N   . ALA A 1 228 ? -19.605 56.680   -2.507  1.00 91.31 228 A 1 
ATOM 1826  C CA  . ALA A 1 228 ? -19.470 55.333   -3.070  1.00 91.74 228 A 1 
ATOM 1827  C C   . ALA A 1 228 ? -18.117 54.665   -2.779  1.00 92.51 228 A 1 
ATOM 1828  O O   . ALA A 1 228 ? -18.018 53.440   -2.801  1.00 88.73 228 A 1 
ATOM 1829  C CB  . ALA A 1 228 ? -19.730 55.431   -4.577  1.00 89.13 228 A 1 
ATOM 1830  N N   . ASP A 1 229 ? -17.090 55.479   -2.534  1.00 91.69 229 A 1 
ATOM 1831  C CA  . ASP A 1 229 ? -15.733 55.041   -2.188  1.00 92.21 229 A 1 
ATOM 1832  C C   . ASP A 1 229 ? -14.941 56.195   -1.536  1.00 92.91 229 A 1 
ATOM 1833  O O   . ASP A 1 229 ? -15.467 57.291   -1.325  1.00 90.59 229 A 1 
ATOM 1834  C CB  . ASP A 1 229 ? -15.031 54.496   -3.454  1.00 89.53 229 A 1 
ATOM 1835  C CG  . ASP A 1 229 ? -14.825 55.522   -4.575  1.00 89.05 229 A 1 
ATOM 1836  O OD1 . ASP A 1 229 ? -14.870 56.737   -4.312  1.00 80.37 229 A 1 
ATOM 1837  O OD2 . ASP A 1 229 ? -14.565 55.063   -5.706  1.00 81.52 229 A 1 
ATOM 1838  N N   . CYS A 1 230 ? -13.656 55.953   -1.228  1.00 92.50 230 A 1 
ATOM 1839  C CA  . CYS A 1 230 ? -12.814 56.989   -0.635  1.00 93.15 230 A 1 
ATOM 1840  C C   . CYS A 1 230 ? -12.520 58.165   -1.580  1.00 93.00 230 A 1 
ATOM 1841  O O   . CYS A 1 230 ? -12.250 59.264   -1.096  1.00 91.01 230 A 1 
ATOM 1842  C CB  . CYS A 1 230 ? -11.517 56.368   -0.124  1.00 92.64 230 A 1 
ATOM 1843  S SG  . CYS A 1 230 ? -11.784 55.312   1.342   1.00 90.83 230 A 1 
ATOM 1844  N N   . SER A 1 231 ? -12.588 57.968   -2.883  1.00 92.59 231 A 1 
ATOM 1845  C CA  . SER A 1 231 ? -12.472 59.081   -3.837  1.00 91.69 231 A 1 
ATOM 1846  C C   . SER A 1 231 ? -13.685 60.002   -3.742  1.00 91.74 231 A 1 
ATOM 1847  O O   . SER A 1 231 ? -13.534 61.221   -3.719  1.00 89.35 231 A 1 
ATOM 1848  C CB  . SER A 1 231 ? -12.320 58.565   -5.272  1.00 90.33 231 A 1 
ATOM 1849  O OG  . SER A 1 231 ? -11.197 57.716   -5.357  1.00 79.01 231 A 1 
ATOM 1850  N N   . ALA A 1 232 ? -14.876 59.445   -3.583  1.00 92.33 232 A 1 
ATOM 1851  C CA  . ALA A 1 232 ? -16.087 60.210   -3.339  1.00 91.74 232 A 1 
ATOM 1852  C C   . ALA A 1 232 ? -16.068 60.906   -1.965  1.00 92.03 232 A 1 
ATOM 1853  O O   . ALA A 1 232 ? -16.500 62.054   -1.869  1.00 89.92 232 A 1 
ATOM 1854  C CB  . ALA A 1 232 ? -17.297 59.285   -3.515  1.00 90.76 232 A 1 
ATOM 1855  N N   . VAL A 1 233 ? -15.511 60.245   -0.930  1.00 92.01 233 A 1 
ATOM 1856  C CA  . VAL A 1 233 ? -15.269 60.888   0.377   1.00 91.77 233 A 1 
ATOM 1857  C C   . VAL A 1 233 ? -14.371 62.114   0.211   1.00 91.80 233 A 1 
ATOM 1858  O O   . VAL A 1 233 ? -14.715 63.208   0.654   1.00 89.78 233 A 1 
ATOM 1859  C CB  . VAL A 1 233 ? -14.646 59.905   1.396   1.00 90.91 233 A 1 
ATOM 1860  C CG1 . VAL A 1 233 ? -14.261 60.594   2.707   1.00 83.75 233 A 1 
ATOM 1861  C CG2 . VAL A 1 233 ? -15.595 58.769   1.758   1.00 83.54 233 A 1 
ATOM 1862  N N   . TYR A 1 234 ? -13.241 61.952   -0.478  1.00 91.68 234 A 1 
ATOM 1863  C CA  . TYR A 1 234 ? -12.275 63.021   -0.711  1.00 91.28 234 A 1 
ATOM 1864  C C   . TYR A 1 234 ? -12.891 64.192   -1.491  1.00 91.37 234 A 1 
ATOM 1865  O O   . TYR A 1 234 ? -12.738 65.351   -1.110  1.00 88.47 234 A 1 
ATOM 1866  C CB  . TYR A 1 234 ? -11.076 62.426   -1.447  1.00 89.57 234 A 1 
ATOM 1867  C CG  . TYR A 1 234 ? -9.870  63.339   -1.492  1.00 89.07 234 A 1 
ATOM 1868  C CD1 . TYR A 1 234 ? -9.685  64.236   -2.561  1.00 81.78 234 A 1 
ATOM 1869  C CD2 . TYR A 1 234 ? -8.922  63.284   -0.456  1.00 82.30 234 A 1 
ATOM 1870  C CE1 . TYR A 1 234 ? -8.559  65.079   -2.595  1.00 81.47 234 A 1 
ATOM 1871  C CE2 . TYR A 1 234 ? -7.793  64.120   -0.479  1.00 81.24 234 A 1 
ATOM 1872  C CZ  . TYR A 1 234 ? -7.617  65.021   -1.555  1.00 86.09 234 A 1 
ATOM 1873  O OH  . TYR A 1 234 ? -6.521  65.835   -1.577  1.00 83.79 234 A 1 
ATOM 1874  N N   . ASN A 1 235 ? -13.652 63.882   -2.516  1.00 91.24 235 A 1 
ATOM 1875  C CA  . ASN A 1 235 ? -14.335 64.885   -3.337  1.00 89.94 235 A 1 
ATOM 1876  C C   . ASN A 1 235 ? -15.434 65.646   -2.576  1.00 89.49 235 A 1 
ATOM 1877  O O   . ASN A 1 235 ? -15.803 66.745   -2.973  1.00 85.63 235 A 1 
ATOM 1878  C CB  . ASN A 1 235 ? -14.900 64.200   -4.584  1.00 88.27 235 A 1 
ATOM 1879  C CG  . ASN A 1 235 ? -13.817 63.723   -5.544  1.00 84.27 235 A 1 
ATOM 1880  O OD1 . ASN A 1 235 ? -12.691 64.171   -5.538  1.00 75.84 235 A 1 
ATOM 1881  N ND2 . ASN A 1 235 ? -14.156 62.809   -6.439  1.00 74.95 235 A 1 
ATOM 1882  N N   . ARG A 1 236 ? -15.948 65.092   -1.471  1.00 90.46 236 A 1 
ATOM 1883  C CA  . ARG A 1 236 ? -16.877 65.773   -0.555  1.00 89.50 236 A 1 
ATOM 1884  C C   . ARG A 1 236 ? -16.173 66.687   0.460   1.00 89.02 236 A 1 
ATOM 1885  O O   . ARG A 1 236 ? -16.842 67.312   1.271   1.00 82.87 236 A 1 
ATOM 1886  C CB  . ARG A 1 236 ? -17.778 64.735   0.139   1.00 86.98 236 A 1 
ATOM 1887  C CG  . ARG A 1 236 ? -18.808 64.125   -0.821  1.00 82.67 236 A 1 
ATOM 1888  C CD  . ARG A 1 236 ? -19.603 63.009   -0.126  1.00 81.24 236 A 1 
ATOM 1889  N NE  . ARG A 1 236 ? -20.576 62.364   -1.023  1.00 76.93 236 A 1 
ATOM 1890  C CZ  . ARG A 1 236 ? -21.791 61.948   -0.709  1.00 73.12 236 A 1 
ATOM 1891  N NH1 . ARG A 1 236 ? -22.262 61.988   0.505   1.00 68.50 236 A 1 
ATOM 1892  N NH2 . ARG A 1 236 ? -22.577 61.464   -1.623  1.00 66.09 236 A 1 
ATOM 1893  N N   . GLY A 1 237 ? -14.840 66.789   0.399   1.00 88.58 237 A 1 
ATOM 1894  C CA  . GLY A 1 237 ? -14.026 67.670   1.250   1.00 87.69 237 A 1 
ATOM 1895  C C   . GLY A 1 237 ? -13.356 66.994   2.443   1.00 88.82 237 A 1 
ATOM 1896  O O   . GLY A 1 237 ? -12.656 67.661   3.203   1.00 83.85 237 A 1 
ATOM 1897  N N   . GLU A 1 238 ? -13.529 65.662   2.613   1.00 88.59 238 A 1 
ATOM 1898  C CA  . GLU A 1 238 ? -12.873 64.875   3.659   1.00 88.04 238 A 1 
ATOM 1899  C C   . GLU A 1 238 ? -11.486 64.407   3.180   1.00 88.91 238 A 1 
ATOM 1900  O O   . GLU A 1 238 ? -11.343 63.343   2.587   1.00 85.11 238 A 1 
ATOM 1901  C CB  . GLU A 1 238 ? -13.779 63.705   4.064   1.00 85.40 238 A 1 
ATOM 1902  C CG  . GLU A 1 238 ? -15.069 64.143   4.786   1.00 80.02 238 A 1 
ATOM 1903  C CD  . GLU A 1 238 ? -14.846 64.711   6.191   1.00 76.34 238 A 1 
ATOM 1904  O OE1 . GLU A 1 238 ? -15.812 65.276   6.748   1.00 67.86 238 A 1 
ATOM 1905  O OE2 . GLU A 1 238 ? -13.718 64.576   6.722   1.00 69.17 238 A 1 
ATOM 1906  N N   . HIS A 1 239 ? -10.455 65.204   3.427   1.00 90.46 239 A 1 
ATOM 1907  C CA  . HIS A 1 239 ? -9.097  64.949   2.913   1.00 89.82 239 A 1 
ATOM 1908  C C   . HIS A 1 239 ? -8.162  64.259   3.912   1.00 90.29 239 A 1 
ATOM 1909  O O   . HIS A 1 239 ? -6.990  64.019   3.618   1.00 85.22 239 A 1 
ATOM 1910  C CB  . HIS A 1 239 ? -8.490  66.261   2.410   1.00 87.13 239 A 1 
ATOM 1911  C CG  . HIS A 1 239 ? -9.303  66.949   1.338   1.00 86.12 239 A 1 
ATOM 1912  N ND1 . HIS A 1 239 ? -9.900  66.360   0.260   1.00 73.99 239 A 1 
ATOM 1913  C CD2 . HIS A 1 239 ? -9.583  68.287   1.264   1.00 74.02 239 A 1 
ATOM 1914  C CE1 . HIS A 1 239 ? -10.520 67.315   -0.451  1.00 74.94 239 A 1 
ATOM 1915  N NE2 . HIS A 1 239 ? -10.345 68.495   0.127   1.00 76.38 239 A 1 
ATOM 1916  N N   . THR A 1 240 ? -8.649  63.944   5.109   1.00 89.87 240 A 1 
ATOM 1917  C CA  . THR A 1 240 ? -7.865  63.287   6.149   1.00 89.79 240 A 1 
ATOM 1918  C C   . THR A 1 240 ? -7.979  61.768   6.053   1.00 90.75 240 A 1 
ATOM 1919  O O   . THR A 1 240 ? -9.074  61.239   5.883   1.00 87.71 240 A 1 
ATOM 1920  C CB  . THR A 1 240 ? -8.270  63.768   7.548   1.00 86.91 240 A 1 
ATOM 1921  O OG1 . THR A 1 240 ? -9.669  63.852   7.677   1.00 75.94 240 A 1 
ATOM 1922  C CG2 . THR A 1 240 ? -7.719  65.158   7.837   1.00 73.37 240 A 1 
ATOM 1923  N N   . SER A 1 241 ? -6.856  61.058   6.208   1.00 90.85 241 A 1 
ATOM 1924  C CA  . SER A 1 241 ? -6.893  59.599   6.345   1.00 91.00 241 A 1 
ATOM 1925  C C   . SER A 1 241 ? -7.684  59.200   7.590   1.00 91.08 241 A 1 
ATOM 1926  O O   . SER A 1 241 ? -7.520  59.813   8.650   1.00 87.72 241 A 1 
ATOM 1927  C CB  . SER A 1 241 ? -5.480  59.012   6.425   1.00 89.21 241 A 1 
ATOM 1928  O OG  . SER A 1 241 ? -4.724  59.335   5.275   1.00 80.15 241 A 1 
ATOM 1929  N N   . GLY A 1 242 ? -8.505  58.190   7.470   1.00 90.84 242 A 1 
ATOM 1930  C CA  . GLY A 1 242 ? -9.321  57.722   8.581   1.00 91.16 242 A 1 
ATOM 1931  C C   . GLY A 1 242 ? -10.409 56.739   8.161   1.00 92.87 242 A 1 
ATOM 1932  O O   . GLY A 1 242 ? -10.493 56.333   7.003   1.00 91.00 242 A 1 
ATOM 1933  N N   . VAL A 1 243 ? -11.240 56.352   9.119   1.00 92.57 243 A 1 
ATOM 1934  C CA  . VAL A 1 243 ? -12.393 55.485   8.886   1.00 92.79 243 A 1 
ATOM 1935  C C   . VAL A 1 243 ? -13.582 56.332   8.439   1.00 92.71 243 A 1 
ATOM 1936  O O   . VAL A 1 243 ? -13.962 57.276   9.123   1.00 90.40 243 A 1 
ATOM 1937  C CB  . VAL A 1 243 ? -12.742 54.651   10.129  1.00 91.39 243 A 1 
ATOM 1938  C CG1 . VAL A 1 243 ? -13.941 53.730   9.871   1.00 84.46 243 A 1 
ATOM 1939  C CG2 . VAL A 1 243 ? -11.556 53.772   10.548  1.00 83.70 243 A 1 
ATOM 1940  N N   . TYR A 1 244 ? -14.173 55.953   7.324   1.00 93.05 244 A 1 
ATOM 1941  C CA  . TYR A 1 244 ? -15.363 56.589   6.761   1.00 93.08 244 A 1 
ATOM 1942  C C   . TYR A 1 244 ? -16.402 55.528   6.399   1.00 93.76 244 A 1 
ATOM 1943  O O   . TYR A 1 244 ? -16.068 54.392   6.088   1.00 91.34 244 A 1 
ATOM 1944  C CB  . TYR A 1 244 ? -14.980 57.418   5.535   1.00 91.97 244 A 1 
ATOM 1945  C CG  . TYR A 1 244 ? -14.072 58.587   5.841   1.00 91.82 244 A 1 
ATOM 1946  C CD1 . TYR A 1 244 ? -14.619 59.843   6.163   1.00 83.17 244 A 1 
ATOM 1947  C CD2 . TYR A 1 244 ? -12.672 58.428   5.831   1.00 83.53 244 A 1 
ATOM 1948  C CE1 . TYR A 1 244 ? -13.785 60.930   6.458   1.00 82.07 244 A 1 
ATOM 1949  C CE2 . TYR A 1 244 ? -11.829 59.509   6.131   1.00 82.15 244 A 1 
ATOM 1950  C CZ  . TYR A 1 244 ? -12.386 60.759   6.444   1.00 87.99 244 A 1 
ATOM 1951  O OH  . TYR A 1 244 ? -11.570 61.819   6.733   1.00 86.83 244 A 1 
ATOM 1952  N N   . THR A 1 245 ? -17.677 55.928   6.421   1.00 93.03 245 A 1 
ATOM 1953  C CA  . THR A 1 245 ? -18.763 55.084   5.927   1.00 92.98 245 A 1 
ATOM 1954  C C   . THR A 1 245 ? -18.977 55.366   4.448   1.00 93.13 245 A 1 
ATOM 1955  O O   . THR A 1 245 ? -19.179 56.517   4.062   1.00 91.14 245 A 1 
ATOM 1956  C CB  . THR A 1 245 ? -20.054 55.305   6.718   1.00 91.54 245 A 1 
ATOM 1957  O OG1 . THR A 1 245 ? -19.802 55.203   8.104   1.00 83.62 245 A 1 
ATOM 1958  C CG2 . THR A 1 245 ? -21.115 54.257   6.387   1.00 82.45 245 A 1 
ATOM 1959  N N   . ILE A 1 246 ? -18.952 54.336   3.624   1.00 93.39 246 A 1 
ATOM 1960  C CA  . ILE A 1 246 ? -19.250 54.396   2.191   1.00 93.58 246 A 1 
ATOM 1961  C C   . ILE A 1 246 ? -20.442 53.503   1.867   1.00 93.77 246 A 1 
ATOM 1962  O O   . ILE A 1 246 ? -20.710 52.526   2.573   1.00 92.35 246 A 1 
ATOM 1963  C CB  . ILE A 1 246 ? -18.022 54.045   1.319   1.00 92.80 246 A 1 
ATOM 1964  C CG1 . ILE A 1 246 ? -17.568 52.582   1.480   1.00 87.91 246 A 1 
ATOM 1965  C CG2 . ILE A 1 246 ? -16.863 55.024   1.607   1.00 84.92 246 A 1 
ATOM 1966  C CD1 . ILE A 1 246 ? -16.599 52.113   0.386   1.00 84.95 246 A 1 
ATOM 1967  N N   . LYS A 1 247 ? -21.134 53.791   0.787   1.00 93.09 247 A 1 
ATOM 1968  C CA  . LYS A 1 247 ? -22.232 52.973   0.266   1.00 93.05 247 A 1 
ATOM 1969  C C   . LYS A 1 247 ? -22.022 52.745   -1.228  1.00 93.09 247 A 1 
ATOM 1970  O O   . LYS A 1 247 ? -22.507 53.542   -2.035  1.00 90.13 247 A 1 
ATOM 1971  C CB  . LYS A 1 247 ? -23.571 53.629   0.599   1.00 91.27 247 A 1 
ATOM 1972  C CG  . LYS A 1 247 ? -24.762 52.722   0.218   1.00 86.84 247 A 1 
ATOM 1973  C CD  . LYS A 1 247 ? -26.086 53.428   0.490   1.00 82.44 247 A 1 
ATOM 1974  C CE  . LYS A 1 247 ? -27.258 52.551   0.063   1.00 76.35 247 A 1 
ATOM 1975  N NZ  . LYS A 1 247 ? -28.553 53.256   0.212   1.00 67.94 247 A 1 
ATOM 1976  N N   . PRO A 1 248 ? -21.321 51.685   -1.634  1.00 93.09 248 A 1 
ATOM 1977  C CA  . PRO A 1 248 ? -21.207 51.324   -3.036  1.00 92.62 248 A 1 
ATOM 1978  C C   . PRO A 1 248 ? -22.581 51.087   -3.663  1.00 92.12 248 A 1 
ATOM 1979  O O   . PRO A 1 248 ? -23.546 50.723   -2.989  1.00 88.77 248 A 1 
ATOM 1980  C CB  . PRO A 1 248 ? -20.341 50.067   -3.080  1.00 91.20 248 A 1 
ATOM 1981  C CG  . PRO A 1 248 ? -19.560 50.126   -1.778  1.00 89.59 248 A 1 
ATOM 1982  C CD  . PRO A 1 248 ? -20.548 50.771   -0.820  1.00 91.92 248 A 1 
ATOM 1983  N N   . ARG A 1 249 ? -22.661 51.264   -4.970  1.00 90.32 249 A 1 
ATOM 1984  C CA  . ARG A 1 249 ? -23.895 51.029   -5.716  1.00 88.74 249 A 1 
ATOM 1985  C C   . ARG A 1 249 ? -24.378 49.591   -5.515  1.00 87.78 249 A 1 
ATOM 1986  O O   . ARG A 1 249 ? -23.613 48.651   -5.658  1.00 80.19 249 A 1 
ATOM 1987  C CB  . ARG A 1 249 ? -23.639 51.360   -7.190  1.00 85.47 249 A 1 
ATOM 1988  C CG  . ARG A 1 249 ? -24.936 51.309   -8.010  1.00 76.21 249 A 1 
ATOM 1989  C CD  . ARG A 1 249 ? -24.630 51.656   -9.466  1.00 73.38 249 A 1 
ATOM 1990  N NE  . ARG A 1 249 ? -25.858 51.570   -10.280 1.00 65.28 249 A 1 
ATOM 1991  C CZ  . ARG A 1 249 ? -25.939 51.783   -11.586 1.00 59.34 249 A 1 
ATOM 1992  N NH1 . ARG A 1 249 ? -24.871 52.105   -12.288 1.00 54.78 249 A 1 
ATOM 1993  N NH2 . ARG A 1 249 ? -27.081 51.672   -12.207 1.00 53.26 249 A 1 
ATOM 1994  N N   . ASN A 1 250 ? -25.669 49.414   -5.238  1.00 87.91 250 A 1 
ATOM 1995  C CA  . ASN A 1 250 ? -26.301 48.115   -4.987  1.00 87.53 250 A 1 
ATOM 1996  C C   . ASN A 1 250 ? -25.746 47.348   -3.763  1.00 88.27 250 A 1 
ATOM 1997  O O   . ASN A 1 250 ? -25.956 46.140   -3.655  1.00 82.63 250 A 1 
ATOM 1998  C CB  . ASN A 1 250 ? -26.302 47.244   -6.258  1.00 83.99 250 A 1 
ATOM 1999  C CG  . ASN A 1 250 ? -26.935 47.900   -7.471  1.00 77.64 250 A 1 
ATOM 2000  O OD1 . ASN A 1 250 ? -27.793 48.761   -7.400  1.00 68.71 250 A 1 
ATOM 2001  N ND2 . ASN A 1 250 ? -26.529 47.475   -8.645  1.00 67.19 250 A 1 
ATOM 2002  N N   . SER A 1 251 ? -25.051 48.032   -2.855  1.00 88.47 251 A 1 
ATOM 2003  C CA  . SER A 1 251 ? -24.579 47.469   -1.592  1.00 89.09 251 A 1 
ATOM 2004  C C   . SER A 1 251 ? -25.192 48.215   -0.409  1.00 89.64 251 A 1 
ATOM 2005  O O   . SER A 1 251 ? -25.671 49.347   -0.534  1.00 85.83 251 A 1 
ATOM 2006  C CB  . SER A 1 251 ? -23.049 47.528   -1.536  1.00 87.05 251 A 1 
ATOM 2007  O OG  . SER A 1 251 ? -22.565 46.902   -0.370  1.00 80.02 251 A 1 
ATOM 2008  N N   . GLN A 1 252 ? -25.161 47.572   0.763   1.00 90.00 252 A 1 
ATOM 2009  C CA  . GLN A 1 252 ? -25.378 48.275   2.019   1.00 89.96 252 A 1 
ATOM 2010  C C   . GLN A 1 252 ? -24.174 49.176   2.328   1.00 91.45 252 A 1 
ATOM 2011  O O   . GLN A 1 252 ? -23.080 48.987   1.787   1.00 88.53 252 A 1 
ATOM 2012  C CB  . GLN A 1 252 ? -25.643 47.274   3.143   1.00 86.42 252 A 1 
ATOM 2013  C CG  . GLN A 1 252 ? -26.974 46.520   2.924   1.00 75.28 252 A 1 
ATOM 2014  C CD  . GLN A 1 252 ? -27.356 45.616   4.105   1.00 67.70 252 A 1 
ATOM 2015  O OE1 . GLN A 1 252 ? -26.626 45.440   5.059   1.00 58.75 252 A 1 
ATOM 2016  N NE2 . GLN A 1 252 ? -28.522 45.018   4.081   1.00 55.71 252 A 1 
ATOM 2017  N N   . GLY A 1 253 ? -24.375 50.148   3.205   1.00 90.90 253 A 1 
ATOM 2018  C CA  . GLY A 1 253 ? -23.285 50.964   3.720   1.00 91.82 253 A 1 
ATOM 2019  C C   . GLY A 1 253 ? -22.366 50.164   4.644   1.00 92.89 253 A 1 
ATOM 2020  O O   . GLY A 1 253 ? -22.827 49.314   5.404   1.00 89.58 253 A 1 
ATOM 2021  N N   . PHE A 1 254 ? -21.070 50.439   4.566   1.00 92.78 254 A 1 
ATOM 2022  C CA  . PHE A 1 254 ? -20.081 49.862   5.467   1.00 93.61 254 A 1 
ATOM 2023  C C   . PHE A 1 254 ? -18.896 50.816   5.664   1.00 94.33 254 A 1 
ATOM 2024  O O   . PHE A 1 254 ? -18.678 51.736   4.869   1.00 92.20 254 A 1 
ATOM 2025  C CB  . PHE A 1 254 ? -19.619 48.489   4.968   1.00 92.67 254 A 1 
ATOM 2026  C CG  . PHE A 1 254 ? -19.105 48.447   3.543   1.00 93.89 254 A 1 
ATOM 2027  C CD1 . PHE A 1 254 ? -19.953 48.033   2.502   1.00 86.21 254 A 1 
ATOM 2028  C CD2 . PHE A 1 254 ? -17.774 48.787   3.254   1.00 85.44 254 A 1 
ATOM 2029  C CE1 . PHE A 1 254 ? -19.469 47.946   1.183   1.00 84.83 254 A 1 
ATOM 2030  C CE2 . PHE A 1 254 ? -17.285 48.714   1.940   1.00 85.37 254 A 1 
ATOM 2031  C CZ  . PHE A 1 254 ? -18.134 48.284   0.900   1.00 91.31 254 A 1 
ATOM 2032  N N   . ASN A 1 255 ? -18.130 50.584   6.719   1.00 93.47 255 A 1 
ATOM 2033  C CA  . ASN A 1 255 ? -16.946 51.370   7.007   1.00 93.70 255 A 1 
ATOM 2034  C C   . ASN A 1 255 ? -15.734 50.861   6.225   1.00 94.25 255 A 1 
ATOM 2035  O O   . ASN A 1 255 ? -15.548 49.654   6.062   1.00 92.39 255 A 1 
ATOM 2036  C CB  . ASN A 1 255 ? -16.701 51.399   8.522   1.00 92.53 255 A 1 
ATOM 2037  C CG  . ASN A 1 255 ? -17.803 52.129   9.281   1.00 91.83 255 A 1 
ATOM 2038  O OD1 . ASN A 1 255 ? -18.537 52.944   8.758   1.00 83.86 255 A 1 
ATOM 2039  N ND2 . ASN A 1 255 ? -17.929 51.875   10.560  1.00 82.83 255 A 1 
ATOM 2040  N N   . VAL A 1 256 ? -14.899 51.803   5.788   1.00 94.57 256 A 1 
ATOM 2041  C CA  . VAL A 1 256 ? -13.606 51.567   5.142   1.00 94.83 256 A 1 
ATOM 2042  C C   . VAL A 1 256 ? -12.563 52.517   5.720   1.00 94.95 256 A 1 
ATOM 2043  O O   . VAL A 1 256 ? -12.913 53.550   6.296   1.00 93.44 256 A 1 
ATOM 2044  C CB  . VAL A 1 256 ? -13.675 51.735   3.610   1.00 93.83 256 A 1 
ATOM 2045  C CG1 . VAL A 1 256 ? -14.609 50.708   2.973   1.00 86.45 256 A 1 
ATOM 2046  C CG2 . VAL A 1 256 ? -14.114 53.144   3.179   1.00 85.04 256 A 1 
ATOM 2047  N N   . TYR A 1 257 ? -11.289 52.176   5.573   1.00 93.90 257 A 1 
ATOM 2048  C CA  . TYR A 1 257 ? -10.203 53.116   5.855   1.00 94.31 257 A 1 
ATOM 2049  C C   . TYR A 1 257 ? -9.801  53.807   4.558   1.00 94.59 257 A 1 
ATOM 2050  O O   . TYR A 1 257 ? -9.409  53.151   3.600   1.00 93.19 257 A 1 
ATOM 2051  C CB  . TYR A 1 257 ? -9.041  52.385   6.530   1.00 93.97 257 A 1 
ATOM 2052  C CG  . TYR A 1 257 ? -7.974  53.331   7.052   1.00 94.07 257 A 1 
ATOM 2053  C CD1 . TYR A 1 257 ? -6.963  53.802   6.197   1.00 86.87 257 A 1 
ATOM 2054  C CD2 . TYR A 1 257 ? -8.005  53.763   8.390   1.00 87.34 257 A 1 
ATOM 2055  C CE1 . TYR A 1 257 ? -5.984  54.697   6.674   1.00 86.50 257 A 1 
ATOM 2056  C CE2 . TYR A 1 257 ? -7.037  54.649   8.880   1.00 86.35 257 A 1 
ATOM 2057  C CZ  . TYR A 1 257 ? -6.029  55.120   8.018   1.00 90.51 257 A 1 
ATOM 2058  O OH  . TYR A 1 257 ? -5.083  56.003   8.490   1.00 88.90 257 A 1 
ATOM 2059  N N   . CYS A 1 258 ? -9.873  55.133   4.532   1.00 94.67 258 A 1 
ATOM 2060  C CA  . CYS A 1 258 ? -9.399  55.954   3.427   1.00 94.46 258 A 1 
ATOM 2061  C C   . CYS A 1 258 ? -7.982  56.443   3.720   1.00 94.04 258 A 1 
ATOM 2062  O O   . CYS A 1 258 ? -7.740  57.068   4.753   1.00 92.07 258 A 1 
ATOM 2063  C CB  . CYS A 1 258 ? -10.377 57.106   3.182   1.00 93.65 258 A 1 
ATOM 2064  S SG  . CYS A 1 258 ? -12.017 56.538   2.652   1.00 90.94 258 A 1 
ATOM 2065  N N   . ASP A 1 259 ? -7.039  56.165   2.827   1.00 93.62 259 A 1 
ATOM 2066  C CA  . ASP A 1 259 ? -5.650  56.614   2.917   1.00 93.00 259 A 1 
ATOM 2067  C C   . ASP A 1 259 ? -5.417  57.729   1.897   1.00 92.78 259 A 1 
ATOM 2068  O O   . ASP A 1 259 ? -5.629  57.554   0.704   1.00 90.07 259 A 1 
ATOM 2069  C CB  . ASP A 1 259 ? -4.699  55.422   2.735   1.00 91.32 259 A 1 
ATOM 2070  C CG  . ASP A 1 259 ? -3.265  55.734   3.176   1.00 89.26 259 A 1 
ATOM 2071  O OD1 . ASP A 1 259 ? -2.803  56.877   3.002   1.00 79.90 259 A 1 
ATOM 2072  O OD2 . ASP A 1 259 ? -2.603  54.817   3.731   1.00 79.82 259 A 1 
ATOM 2073  N N   . THR A 1 260 ? -4.986  58.888   2.378   1.00 92.08 260 A 1 
ATOM 2074  C CA  . THR A 1 260 ? -4.724  60.076   1.567   1.00 90.20 260 A 1 
ATOM 2075  C C   . THR A 1 260 ? -3.253  60.500   1.604   1.00 88.80 260 A 1 
ATOM 2076  O O   . THR A 1 260 ? -2.908  61.565   1.100   1.00 83.67 260 A 1 
ATOM 2077  C CB  . THR A 1 260 ? -5.631  61.243   1.975   1.00 88.46 260 A 1 
ATOM 2078  O OG1 . THR A 1 260 ? -5.380  61.624   3.304   1.00 81.24 260 A 1 
ATOM 2079  C CG2 . THR A 1 260 ? -7.117  60.892   1.872   1.00 80.07 260 A 1 
ATOM 2080  N N   . GLN A 1 261 ? -2.362  59.678   2.177   1.00 87.81 261 A 1 
ATOM 2081  C CA  . GLN A 1 261 ? -0.944  60.023   2.366   1.00 84.97 261 A 1 
ATOM 2082  C C   . GLN A 1 261 ? -0.201  60.326   1.066   1.00 84.84 261 A 1 
ATOM 2083  O O   . GLN A 1 261 ? 0.723   61.140   1.063   1.00 78.50 261 A 1 
ATOM 2084  C CB  . GLN A 1 261 ? -0.219  58.880   3.089   1.00 80.36 261 A 1 
ATOM 2085  C CG  . GLN A 1 261 ? -0.539  58.843   4.588   1.00 70.51 261 A 1 
ATOM 2086  C CD  . GLN A 1 261 ? 0.262   57.773   5.347   1.00 65.25 261 A 1 
ATOM 2087  O OE1 . GLN A 1 261 ? 0.937   56.919   4.798   1.00 56.82 261 A 1 
ATOM 2088  N NE2 . GLN A 1 261 ? 0.235   57.817   6.657   1.00 54.99 261 A 1 
ATOM 2089  N N   . SER A 1 262 ? -0.587  59.705   -0.040  1.00 81.90 262 A 1 
ATOM 2090  C CA  . SER A 1 262 ? 0.003   59.955   -1.360  1.00 80.68 262 A 1 
ATOM 2091  C C   . SER A 1 262 ? -0.519  61.229   -2.042  1.00 82.05 262 A 1 
ATOM 2092  O O   . SER A 1 262 ? -0.140  61.515   -3.170  1.00 76.09 262 A 1 
ATOM 2093  C CB  . SER A 1 262 ? -0.231  58.747   -2.266  1.00 77.35 262 A 1 
ATOM 2094  O OG  . SER A 1 262 ? -1.620  58.528   -2.443  1.00 71.58 262 A 1 
ATOM 2095  N N   . GLY A 1 263 ? -1.397  61.978   -1.394  1.00 80.80 263 A 1 
ATOM 2096  C CA  . GLY A 1 263 ? -2.114  63.114   -1.982  1.00 80.86 263 A 1 
ATOM 2097  C C   . GLY A 1 263 ? -3.319  62.714   -2.836  1.00 83.73 263 A 1 
ATOM 2098  O O   . GLY A 1 263 ? -4.053  63.581   -3.296  1.00 78.70 263 A 1 
ATOM 2099  N N   . SER A 1 264 ? -3.530  61.413   -3.032  1.00 87.04 264 A 1 
ATOM 2100  C CA  . SER A 1 264 ? -4.699  60.864   -3.704  1.00 87.96 264 A 1 
ATOM 2101  C C   . SER A 1 264 ? -5.500  59.990   -2.735  1.00 90.35 264 A 1 
ATOM 2102  O O   . SER A 1 264 ? -4.901  59.321   -1.893  1.00 87.44 264 A 1 
ATOM 2103  C CB  . SER A 1 264 ? -4.288  60.046   -4.931  1.00 83.12 264 A 1 
ATOM 2104  O OG  . SER A 1 264 ? -3.633  60.866   -5.880  1.00 73.17 264 A 1 
ATOM 2105  N N   . PRO A 1 265 ? -6.826  59.959   -2.840  1.00 90.85 265 A 1 
ATOM 2106  C CA  . PRO A 1 265 ? -7.657  59.136   -1.972  1.00 91.70 265 A 1 
ATOM 2107  C C   . PRO A 1 265 ? -7.620  57.665   -2.402  1.00 92.57 265 A 1 
ATOM 2108  O O   . PRO A 1 265 ? -7.970  57.338   -3.537  1.00 90.23 265 A 1 
ATOM 2109  C CB  . PRO A 1 265 ? -9.060  59.731   -2.089  1.00 89.70 265 A 1 
ATOM 2110  C CG  . PRO A 1 265 ? -9.084  60.312   -3.507  1.00 87.08 265 A 1 
ATOM 2111  C CD  . PRO A 1 265 ? -7.644  60.777   -3.726  1.00 89.88 265 A 1 
ATOM 2112  N N   . TRP A 1 266 ? -7.235  56.769   -1.496  1.00 93.46 266 A 1 
ATOM 2113  C CA  . TRP A 1 266 ? -7.234  55.327   -1.708  1.00 94.28 266 A 1 
ATOM 2114  C C   . TRP A 1 266 ? -8.137  54.637   -0.687  1.00 94.52 266 A 1 
ATOM 2115  O O   . TRP A 1 266 ? -8.050  54.906   0.508   1.00 92.10 266 A 1 
ATOM 2116  C CB  . TRP A 1 266 ? -5.798  54.788   -1.621  1.00 93.49 266 A 1 
ATOM 2117  C CG  . TRP A 1 266 ? -4.897  55.202   -2.736  1.00 93.55 266 A 1 
ATOM 2118  C CD1 . TRP A 1 266 ? -4.116  56.307   -2.768  1.00 89.20 266 A 1 
ATOM 2119  C CD2 . TRP A 1 266 ? -4.683  54.520   -4.011  1.00 92.25 266 A 1 
ATOM 2120  N NE1 . TRP A 1 266 ? -3.429  56.360   -3.964  1.00 89.69 266 A 1 
ATOM 2121  C CE2 . TRP A 1 266 ? -3.745  55.283   -4.753  1.00 91.43 266 A 1 
ATOM 2122  C CE3 . TRP A 1 266 ? -5.189  53.346   -4.589  1.00 91.05 266 A 1 
ATOM 2123  C CZ2 . TRP A 1 266 ? -3.320  54.889   -6.053  1.00 91.11 266 A 1 
ATOM 2124  C CZ3 . TRP A 1 266 ? -4.776  52.948   -5.875  1.00 88.58 266 A 1 
ATOM 2125  C CH2 . TRP A 1 266 ? -3.854  53.721   -6.589  1.00 88.94 266 A 1 
ATOM 2126  N N   . THR A 1 267 ? -8.969  53.700   -1.142  1.00 94.64 267 A 1 
ATOM 2127  C CA  . THR A 1 267 ? -9.746  52.820   -0.269  1.00 94.72 267 A 1 
ATOM 2128  C C   . THR A 1 267 ? -8.883  51.619   0.108   1.00 94.91 267 A 1 
ATOM 2129  O O   . THR A 1 267 ? -8.592  50.794   -0.750  1.00 93.86 267 A 1 
ATOM 2130  C CB  . THR A 1 267 ? -11.035 52.358   -0.958  1.00 94.14 267 A 1 
ATOM 2131  O OG1 . THR A 1 267 ? -11.768 53.457   -1.459  1.00 85.57 267 A 1 
ATOM 2132  C CG2 . THR A 1 267 ? -11.962 51.609   -0.000  1.00 84.08 267 A 1 
ATOM 2133  N N   . LEU A 1 268 ? -8.474  51.507   1.374   1.00 95.09 268 A 1 
ATOM 2134  C CA  . LEU A 1 268 ? -7.721  50.349   1.831   1.00 95.22 268 A 1 
ATOM 2135  C C   . LEU A 1 268 ? -8.624  49.112   1.876   1.00 95.45 268 A 1 
ATOM 2136  O O   . LEU A 1 268 ? -9.730  49.159   2.402   1.00 93.91 268 A 1 
ATOM 2137  C CB  . LEU A 1 268 ? -7.072  50.602   3.203   1.00 93.98 268 A 1 
ATOM 2138  C CG  . LEU A 1 268 ? -5.648  51.187   3.116   1.00 89.24 268 A 1 
ATOM 2139  C CD1 . LEU A 1 268 ? -5.626  52.575   2.496   1.00 76.70 268 A 1 
ATOM 2140  C CD2 . LEU A 1 268 ? -5.042  51.287   4.510   1.00 76.75 268 A 1 
ATOM 2141  N N   . ILE A 1 269 ? -8.105  47.989   1.359   1.00 95.44 269 A 1 
ATOM 2142  C CA  . ILE A 1 269 ? -8.776  46.681   1.422   1.00 95.30 269 A 1 
ATOM 2143  C C   . ILE A 1 269 ? -8.031  45.679   2.306   1.00 95.59 269 A 1 
ATOM 2144  O O   . ILE A 1 269 ? -8.625  44.713   2.765   1.00 93.91 269 A 1 
ATOM 2145  C CB  . ILE A 1 269 ? -9.045  46.116   0.016   1.00 94.14 269 A 1 
ATOM 2146  C CG1 . ILE A 1 269 ? -7.748  45.775   -0.751  1.00 88.64 269 A 1 
ATOM 2147  C CG2 . ILE A 1 269 ? -9.925  47.113   -0.782  1.00 86.37 269 A 1 
ATOM 2148  C CD1 . ILE A 1 269 ? -7.989  44.973   -2.033  1.00 84.65 269 A 1 
ATOM 2149  N N   . GLN A 1 270 ? -6.758  45.915   2.553   1.00 94.91 270 A 1 
ATOM 2150  C CA  . GLN A 1 270 ? -5.922  45.143   3.472   1.00 95.30 270 A 1 
ATOM 2151  C C   . GLN A 1 270 ? -4.846  46.025   4.085   1.00 95.04 270 A 1 
ATOM 2152  O O   . GLN A 1 270 ? -4.281  46.889   3.417   1.00 93.55 270 A 1 
ATOM 2153  C CB  . GLN A 1 270 ? -5.334  43.937   2.716   1.00 94.44 270 A 1 
ATOM 2154  C CG  . GLN A 1 270 ? -4.546  42.941   3.590   1.00 92.91 270 A 1 
ATOM 2155  C CD  . GLN A 1 270 ? -3.028  43.014   3.417   1.00 92.68 270 A 1 
ATOM 2156  O OE1 . GLN A 1 270 ? -2.403  44.047   3.278   1.00 82.92 270 A 1 
ATOM 2157  N NE2 . GLN A 1 270 ? -2.373  41.871   3.432   1.00 81.59 270 A 1 
ATOM 2158  N N   . HIS A 1 271 ? -4.529  45.785   5.360   1.00 95.21 271 A 1 
ATOM 2159  C CA  . HIS A 1 271 ? -3.398  46.388   6.046   1.00 95.16 271 A 1 
ATOM 2160  C C   . HIS A 1 271 ? -2.752  45.380   6.995   1.00 95.04 271 A 1 
ATOM 2161  O O   . HIS A 1 271 ? -3.425  44.788   7.826   1.00 93.35 271 A 1 
ATOM 2162  C CB  . HIS A 1 271 ? -3.868  47.660   6.765   1.00 94.14 271 A 1 
ATOM 2163  C CG  . HIS A 1 271 ? -2.793  48.584   7.269   1.00 93.42 271 A 1 
ATOM 2164  N ND1 . HIS A 1 271 ? -3.035  49.662   8.095   1.00 81.62 271 A 1 
ATOM 2165  C CD2 . HIS A 1 271 ? -1.451  48.618   6.971   1.00 82.83 271 A 1 
ATOM 2166  C CE1 . HIS A 1 271 ? -1.876  50.308   8.288   1.00 83.48 271 A 1 
ATOM 2167  N NE2 . HIS A 1 271 ? -0.891  49.707   7.623   1.00 85.92 271 A 1 
ATOM 2168  N N   . ARG A 1 272 ? -1.448  45.190   6.877   1.00 94.27 272 A 1 
ATOM 2169  C CA  . ARG A 1 272 ? -0.597  44.419   7.802   1.00 93.72 272 A 1 
ATOM 2170  C C   . ARG A 1 272 ? 0.497   45.341   8.317   1.00 93.66 272 A 1 
ATOM 2171  O O   . ARG A 1 272 ? 1.095   46.052   7.509   1.00 91.07 272 A 1 
ATOM 2172  C CB  . ARG A 1 272 ? 0.049   43.221   7.093   1.00 91.96 272 A 1 
ATOM 2173  C CG  . ARG A 1 272 ? -0.915  42.288   6.349   1.00 88.36 272 A 1 
ATOM 2174  C CD  . ARG A 1 272 ? -1.939  41.599   7.257   1.00 86.99 272 A 1 
ATOM 2175  N NE  . ARG A 1 272 ? -1.331  40.668   8.212   1.00 85.94 272 A 1 
ATOM 2176  C CZ  . ARG A 1 272 ? -0.988  39.396   7.996   1.00 88.02 272 A 1 
ATOM 2177  N NH1 . ARG A 1 272 ? -1.100  38.836   6.828   1.00 77.04 272 A 1 
ATOM 2178  N NH2 . ARG A 1 272 ? -0.537  38.673   8.966   1.00 80.75 272 A 1 
ATOM 2179  N N   . LYS A 1 273 ? 0.785   45.318   9.627   1.00 92.77 273 A 1 
ATOM 2180  C CA  . LYS A 1 273 ? 1.837   46.172   10.200  1.00 91.85 273 A 1 
ATOM 2181  C C   . LYS A 1 273 ? 2.554   45.621   11.431  1.00 91.34 273 A 1 
ATOM 2182  O O   . LYS A 1 273 ? 3.722   45.955   11.630  1.00 86.59 273 A 1 
ATOM 2183  C CB  . LYS A 1 273 ? 1.264   47.574   10.467  1.00 89.14 273 A 1 
ATOM 2184  C CG  . LYS A 1 273 ? 0.153   47.602   11.529  1.00 84.99 273 A 1 
ATOM 2185  C CD  . LYS A 1 273 ? -0.507  48.984   11.603  1.00 83.71 273 A 1 
ATOM 2186  C CE  . LYS A 1 273 ? -1.509  48.972   12.752  1.00 75.60 273 A 1 
ATOM 2187  N NZ  . LYS A 1 273 ? -2.378  50.177   12.748  1.00 69.81 273 A 1 
ATOM 2188  N N   . ASP A 1 274 ? 1.909   44.768   12.231  1.00 90.63 274 A 1 
ATOM 2189  C CA  . ASP A 1 274 ? 2.455   44.315   13.517  1.00 89.17 274 A 1 
ATOM 2190  C C   . ASP A 1 274 ? 2.145   42.854   13.878  1.00 88.43 274 A 1 
ATOM 2191  O O   . ASP A 1 274 ? 2.800   42.303   14.768  1.00 82.77 274 A 1 
ATOM 2192  C CB  . ASP A 1 274 ? 1.998   45.278   14.626  1.00 87.16 274 A 1 
ATOM 2193  C CG  . ASP A 1 274 ? 0.481   45.507   14.681  1.00 85.99 274 A 1 
ATOM 2194  O OD1 . ASP A 1 274 ? -0.272  44.605   14.272  1.00 78.17 274 A 1 
ATOM 2195  O OD2 . ASP A 1 274 ? 0.071   46.616   15.092  1.00 78.96 274 A 1 
ATOM 2196  N N   . GLY A 1 275 ? 1.230   42.185   13.193  1.00 87.56 275 A 1 
ATOM 2197  C CA  . GLY A 1 275 ? 0.800   40.812   13.461  1.00 86.51 275 A 1 
ATOM 2198  C C   . GLY A 1 275 ? -0.225  40.695   14.589  1.00 86.75 275 A 1 
ATOM 2199  O O   . GLY A 1 275 ? -0.340  39.625   15.176  1.00 83.08 275 A 1 
ATOM 2200  N N   . SER A 1 276 ? -0.938  41.784   14.896  1.00 87.37 276 A 1 
ATOM 2201  C CA  . SER A 1 276 ? -2.004  41.799   15.904  1.00 86.18 276 A 1 
ATOM 2202  C C   . SER A 1 276 ? -3.266  41.040   15.475  1.00 85.73 276 A 1 
ATOM 2203  O O   . SER A 1 276 ? -3.997  40.560   16.331  1.00 82.26 276 A 1 
ATOM 2204  C CB  . SER A 1 276 ? -2.374  43.248   16.253  1.00 84.80 276 A 1 
ATOM 2205  O OG  . SER A 1 276 ? -2.706  44.002   15.110  1.00 80.24 276 A 1 
ATOM 2206  N N   . GLN A 1 277 ? -3.506  40.911   14.171  1.00 87.60 277 A 1 
ATOM 2207  C CA  . GLN A 1 277 ? -4.625  40.153   13.604  1.00 87.41 277 A 1 
ATOM 2208  C C   . GLN A 1 277 ? -4.139  38.828   13.016  1.00 86.92 277 A 1 
ATOM 2209  O O   . GLN A 1 277 ? -3.195  38.797   12.227  1.00 84.63 277 A 1 
ATOM 2210  C CB  . GLN A 1 277 ? -5.346  41.019   12.557  1.00 87.02 277 A 1 
ATOM 2211  C CG  . GLN A 1 277 ? -6.545  40.338   11.901  1.00 84.30 277 A 1 
ATOM 2212  C CD  . GLN A 1 277 ? -7.640  39.960   12.902  1.00 84.66 277 A 1 
ATOM 2213  O OE1 . GLN A 1 277 ? -8.073  40.773   13.700  1.00 76.24 277 A 1 
ATOM 2214  N NE2 . GLN A 1 277 ? -8.116  38.732   12.887  1.00 74.26 277 A 1 
ATOM 2215  N N   . ASP A 1 278 ? -4.839  37.732   13.338  1.00 85.46 278 A 1 
ATOM 2216  C CA  . ASP A 1 278 ? -4.647  36.477   12.630  1.00 84.52 278 A 1 
ATOM 2217  C C   . ASP A 1 278 ? -5.343  36.527   11.255  1.00 85.99 278 A 1 
ATOM 2218  O O   . ASP A 1 278 ? -6.446  37.060   11.127  1.00 83.28 278 A 1 
ATOM 2219  C CB  . ASP A 1 278 ? -5.111  35.291   13.489  1.00 80.11 278 A 1 
ATOM 2220  C CG  . ASP A 1 278 ? -4.520  33.962   13.002  1.00 74.61 278 A 1 
ATOM 2221  O OD1 . ASP A 1 278 ? -4.297  33.800   11.780  1.00 67.07 278 A 1 
ATOM 2222  O OD2 . ASP A 1 278 ? -4.249  33.089   13.853  1.00 65.96 278 A 1 
ATOM 2223  N N   . PHE A 1 279 ? -4.671  36.033   10.229  1.00 86.03 279 A 1 
ATOM 2224  C CA  . PHE A 1 279 ? -5.150  35.991   8.855   1.00 88.03 279 A 1 
ATOM 2225  C C   . PHE A 1 279 ? -5.421  34.558   8.371   1.00 87.11 279 A 1 
ATOM 2226  O O   . PHE A 1 279 ? -5.766  34.377   7.203   1.00 84.46 279 A 1 
ATOM 2227  C CB  . PHE A 1 279 ? -4.191  36.759   7.932   1.00 89.70 279 A 1 
ATOM 2228  C CG  . PHE A 1 279 ? -4.427  38.255   7.879   1.00 91.14 279 A 1 
ATOM 2229  C CD1 . PHE A 1 279 ? -4.870  38.855   6.685   1.00 84.14 279 A 1 
ATOM 2230  C CD2 . PHE A 1 279 ? -4.219  39.063   9.010   1.00 84.40 279 A 1 
ATOM 2231  C CE1 . PHE A 1 279 ? -5.097  40.246   6.622   1.00 83.61 279 A 1 
ATOM 2232  C CE2 . PHE A 1 279 ? -4.453  40.447   8.958   1.00 84.35 279 A 1 
ATOM 2233  C CZ  . PHE A 1 279 ? -4.892  41.036   7.762   1.00 91.04 279 A 1 
ATOM 2234  N N   . ASN A 1 280 ? -5.261  33.528   9.211   1.00 85.30 280 A 1 
ATOM 2235  C CA  . ASN A 1 280 ? -5.616  32.156   8.867   1.00 83.09 280 A 1 
ATOM 2236  C C   . ASN A 1 280 ? -7.120  31.907   9.062   1.00 83.14 280 A 1 
ATOM 2237  O O   . ASN A 1 280 ? -7.523  31.011   9.797   1.00 80.25 280 A 1 
ATOM 2238  C CB  . ASN A 1 280 ? -4.733  31.155   9.622   1.00 79.66 280 A 1 
ATOM 2239  C CG  . ASN A 1 280 ? -4.839  29.768   9.006   1.00 74.48 280 A 1 
ATOM 2240  O OD1 . ASN A 1 280 ? -4.807  29.593   7.794   1.00 67.28 280 A 1 
ATOM 2241  N ND2 . ASN A 1 280 ? -4.917  28.736   9.810   1.00 66.34 280 A 1 
ATOM 2242  N N   . GLU A 1 281 ? -7.928  32.722   8.423   1.00 84.77 281 A 1 
ATOM 2243  C CA  . GLU A 1 281 ? -9.384  32.747   8.572   1.00 84.28 281 A 1 
ATOM 2244  C C   . GLU A 1 281 ? -10.110 31.821   7.593   1.00 84.02 281 A 1 
ATOM 2245  O O   . GLU A 1 281 ? -9.562  31.360   6.592   1.00 81.06 281 A 1 
ATOM 2246  C CB  . GLU A 1 281 ? -9.856  34.206   8.434   1.00 82.35 281 A 1 
ATOM 2247  C CG  . GLU A 1 281 ? -9.460  35.101   9.618   1.00 77.58 281 A 1 
ATOM 2248  C CD  . GLU A 1 281 ? -10.159 34.716   10.930  1.00 78.16 281 A 1 
ATOM 2249  O OE1 . GLU A 1 281 ? -9.732  35.207   11.988  1.00 67.87 281 A 1 
ATOM 2250  O OE2 . GLU A 1 281 ? -11.126 33.915   10.873  1.00 69.50 281 A 1 
ATOM 2251  N N   . THR A 1 282 ? -11.381 31.563   7.871   1.00 83.87 282 A 1 
ATOM 2252  C CA  . THR A 1 282 ? -12.272 30.807   6.990   1.00 84.16 282 A 1 
ATOM 2253  C C   . THR A 1 282 ? -12.619 31.593   5.719   1.00 86.11 282 A 1 
ATOM 2254  O O   . THR A 1 282 ? -12.475 32.817   5.649   1.00 85.30 282 A 1 
ATOM 2255  C CB  . THR A 1 282 ? -13.580 30.418   7.702   1.00 80.89 282 A 1 
ATOM 2256  O OG1 . THR A 1 282 ? -14.304 31.567   8.073   1.00 75.93 282 A 1 
ATOM 2257  C CG2 . THR A 1 282 ? -13.343 29.568   8.945   1.00 73.86 282 A 1 
ATOM 2258  N N   . TRP A 1 283 ? -13.124 30.870   4.717   1.00 85.23 283 A 1 
ATOM 2259  C CA  . TRP A 1 283 ? -13.674 31.489   3.515   1.00 87.04 283 A 1 
ATOM 2260  C C   . TRP A 1 283 ? -14.722 32.550   3.851   1.00 87.87 283 A 1 
ATOM 2261  O O   . TRP A 1 283 ? -14.662 33.662   3.332   1.00 86.92 283 A 1 
ATOM 2262  C CB  . TRP A 1 283 ? -14.296 30.413   2.629   1.00 86.58 283 A 1 
ATOM 2263  C CG  . TRP A 1 283 ? -14.993 30.942   1.414   1.00 87.50 283 A 1 
ATOM 2264  C CD1 . TRP A 1 283 ? -16.309 31.219   1.300   1.00 83.48 283 A 1 
ATOM 2265  C CD2 . TRP A 1 283 ? -14.397 31.294   0.114   1.00 86.25 283 A 1 
ATOM 2266  N NE1 . TRP A 1 283 ? -16.576 31.701   0.024   1.00 83.59 283 A 1 
ATOM 2267  C CE2 . TRP A 1 283 ? -15.427 31.761   -0.731  1.00 85.13 283 A 1 
ATOM 2268  C CE3 . TRP A 1 283 ? -13.084 31.238   -0.404  1.00 86.21 283 A 1 
ATOM 2269  C CZ2 . TRP A 1 283 ? -15.181 32.175   -2.064  1.00 85.69 283 A 1 
ATOM 2270  C CZ3 . TRP A 1 283 ? -12.833 31.646   -1.724  1.00 82.97 283 A 1 
ATOM 2271  C CH2 . TRP A 1 283 ? -13.870 32.112   -2.537  1.00 82.90 283 A 1 
ATOM 2272  N N   . GLU A 1 284 ? -15.639 32.242   4.754   1.00 85.69 284 A 1 
ATOM 2273  C CA  . GLU A 1 284 ? -16.711 33.152   5.139   1.00 85.38 284 A 1 
ATOM 2274  C C   . GLU A 1 284 ? -16.176 34.431   5.798   1.00 86.86 284 A 1 
ATOM 2275  O O   . GLU A 1 284 ? -16.667 35.522   5.532   1.00 85.47 284 A 1 
ATOM 2276  C CB  . GLU A 1 284 ? -17.686 32.394   6.051   1.00 82.45 284 A 1 
ATOM 2277  C CG  . GLU A 1 284 ? -18.978 33.189   6.282   1.00 71.16 284 A 1 
ATOM 2278  C CD  . GLU A 1 284 ? -20.072 32.388   7.009   1.00 62.85 284 A 1 
ATOM 2279  O OE1 . GLU A 1 284 ? -21.148 32.990   7.237   1.00 54.02 284 A 1 
ATOM 2280  O OE2 . GLU A 1 284 ? -19.852 31.204   7.325   1.00 53.54 284 A 1 
ATOM 2281  N N   . ASN A 1 285 ? -15.109 34.316   6.606   1.00 88.23 285 A 1 
ATOM 2282  C CA  . ASN A 1 285 ? -14.469 35.479   7.215   1.00 88.53 285 A 1 
ATOM 2283  C C   . ASN A 1 285 ? -13.739 36.335   6.175   1.00 90.35 285 A 1 
ATOM 2284  O O   . ASN A 1 285 ? -13.823 37.561   6.220   1.00 89.52 285 A 1 
ATOM 2285  C CB  . ASN A 1 285 ? -13.567 35.019   8.368   1.00 86.36 285 A 1 
ATOM 2286  C CG  . ASN A 1 285 ? -14.367 34.492   9.554   1.00 83.13 285 A 1 
ATOM 2287  O OD1 . ASN A 1 285 ? -15.580 34.530   9.584   1.00 73.86 285 A 1 
ATOM 2288  N ND2 . ASN A 1 285 ? -13.692 33.990   10.573  1.00 71.79 285 A 1 
ATOM 2289  N N   . TYR A 1 286 ? -13.093 35.696   5.170   1.00 90.35 286 A 1 
ATOM 2290  C CA  . TYR A 1 286 ? -12.523 36.420   4.028   1.00 92.10 286 A 1 
ATOM 2291  C C   . TYR A 1 286 ? -13.590 37.114   3.167   1.00 93.12 286 A 1 
ATOM 2292  O O   . TYR A 1 286 ? -13.338 38.197   2.657   1.00 92.69 286 A 1 
ATOM 2293  C CB  . TYR A 1 286 ? -11.650 35.482   3.186   1.00 92.08 286 A 1 
ATOM 2294  C CG  . TYR A 1 286 ? -10.205 35.486   3.632   1.00 92.04 286 A 1 
ATOM 2295  C CD1 . TYR A 1 286 ? -9.368  36.571   3.287   1.00 83.05 286 A 1 
ATOM 2296  C CD2 . TYR A 1 286 ? -9.689  34.454   4.441   1.00 82.55 286 A 1 
ATOM 2297  C CE1 . TYR A 1 286 ? -8.035  36.621   3.733   1.00 82.77 286 A 1 
ATOM 2298  C CE2 . TYR A 1 286 ? -8.362  34.495   4.901   1.00 82.11 286 A 1 
ATOM 2299  C CZ  . TYR A 1 286 ? -7.550  35.589   4.541   1.00 89.70 286 A 1 
ATOM 2300  O OH  . TYR A 1 286 ? -6.254  35.653   5.007   1.00 88.64 286 A 1 
ATOM 2301  N N   . GLU A 1 287 ? -14.788 36.539   3.060   1.00 92.42 287 A 1 
ATOM 2302  C CA  . GLU A 1 287 ? -15.906 37.189   2.364   1.00 93.04 287 A 1 
ATOM 2303  C C   . GLU A 1 287 ? -16.439 38.397   3.148   1.00 93.42 287 A 1 
ATOM 2304  O O   . GLU A 1 287 ? -16.597 39.479   2.578   1.00 92.48 287 A 1 
ATOM 2305  C CB  . GLU A 1 287 ? -17.049 36.197   2.117   1.00 91.80 287 A 1 
ATOM 2306  C CG  . GLU A 1 287 ? -16.719 35.180   1.021   1.00 86.72 287 A 1 
ATOM 2307  C CD  . GLU A 1 287 ? -17.987 34.459   0.578   1.00 87.12 287 A 1 
ATOM 2308  O OE1 . GLU A 1 287 ? -18.459 34.773   -0.537  1.00 78.01 287 A 1 
ATOM 2309  O OE2 . GLU A 1 287 ? -18.523 33.639   1.332   1.00 79.99 287 A 1 
ATOM 2310  N N   . LYS A 1 288 ? -16.680 38.240   4.451   1.00 91.83 288 A 1 
ATOM 2311  C CA  . LYS A 1 288 ? -17.293 39.280   5.296   1.00 91.06 288 A 1 
ATOM 2312  C C   . LYS A 1 288 ? -16.299 40.351   5.749   1.00 91.75 288 A 1 
ATOM 2313  O O   . LYS A 1 288 ? -16.700 41.500   5.963   1.00 89.20 288 A 1 
ATOM 2314  C CB  . LYS A 1 288 ? -17.996 38.630   6.500   1.00 89.17 288 A 1 
ATOM 2315  C CG  . LYS A 1 288 ? -19.152 37.678   6.126   1.00 85.27 288 A 1 
ATOM 2316  C CD  . LYS A 1 288 ? -20.246 38.328   5.279   1.00 77.10 288 A 1 
ATOM 2317  C CE  . LYS A 1 288 ? -21.308 37.310   4.897   1.00 69.89 288 A 1 
ATOM 2318  N NZ  . LYS A 1 288 ? -22.177 37.815   3.806   1.00 61.20 288 A 1 
ATOM 2319  N N   . GLY A 1 289 ? -15.028 40.001   5.836   1.00 92.47 289 A 1 
ATOM 2320  C CA  . GLY A 1 289 ? -13.960 40.834   6.383   1.00 92.87 289 A 1 
ATOM 2321  C C   . GLY A 1 289 ? -13.770 40.637   7.885   1.00 92.88 289 A 1 
ATOM 2322  O O   . GLY A 1 289 ? -14.676 40.227   8.596   1.00 90.32 289 A 1 
ATOM 2323  N N   . PHE A 1 290 ? -12.554 40.951   8.349   1.00 92.34 290 A 1 
ATOM 2324  C CA  . PHE A 1 290 ? -12.147 40.785   9.744   1.00 92.60 290 A 1 
ATOM 2325  C C   . PHE A 1 290 ? -11.073 41.808   10.154  1.00 93.34 290 A 1 
ATOM 2326  O O   . PHE A 1 290 ? -10.507 42.499   9.303   1.00 91.98 290 A 1 
ATOM 2327  C CB  . PHE A 1 290 ? -11.667 39.336   9.971   1.00 91.54 290 A 1 
ATOM 2328  C CG  . PHE A 1 290 ? -10.574 38.872   9.029   1.00 92.34 290 A 1 
ATOM 2329  C CD1 . PHE A 1 290 ? -10.902 38.110   7.890   1.00 85.07 290 A 1 
ATOM 2330  C CD2 . PHE A 1 290 ? -9.222  39.182   9.280   1.00 84.37 290 A 1 
ATOM 2331  C CE1 . PHE A 1 290 ? -9.897  37.655   7.019   1.00 83.23 290 A 1 
ATOM 2332  C CE2 . PHE A 1 290 ? -8.214  38.731   8.412   1.00 83.16 290 A 1 
ATOM 2333  C CZ  . PHE A 1 290 ? -8.555  37.967   7.289   1.00 89.58 290 A 1 
ATOM 2334  N N   . GLY A 1 291 ? -10.784 41.890   11.442  1.00 91.03 291 A 1 
ATOM 2335  C CA  . GLY A 1 291 ? -9.823  42.840   12.003  1.00 90.74 291 A 1 
ATOM 2336  C C   . GLY A 1 291 ? -10.411 44.227   12.278  1.00 91.33 291 A 1 
ATOM 2337  O O   . GLY A 1 291 ? -11.631 44.417   12.313  1.00 88.65 291 A 1 
ATOM 2338  N N   . ARG A 1 292 ? -9.533  45.196   12.494  1.00 90.90 292 A 1 
ATOM 2339  C CA  . ARG A 1 292 ? -9.906  46.577   12.819  1.00 91.01 292 A 1 
ATOM 2340  C C   . ARG A 1 292 ? -9.367  47.533   11.762  1.00 92.14 292 A 1 
ATOM 2341  O O   . ARG A 1 292 ? -8.171  47.535   11.489  1.00 89.38 292 A 1 
ATOM 2342  C CB  . ARG A 1 292 ? -9.383  46.960   14.209  1.00 87.54 292 A 1 
ATOM 2343  C CG  . ARG A 1 292 ? -10.049 46.149   15.335  1.00 77.43 292 A 1 
ATOM 2344  C CD  . ARG A 1 292 ? -9.556  46.656   16.698  1.00 74.01 292 A 1 
ATOM 2345  N NE  . ARG A 1 292 ? -10.178 45.912   17.804  1.00 63.63 292 A 1 
ATOM 2346  C CZ  . ARG A 1 292 ? -9.986  46.126   19.102  1.00 55.72 292 A 1 
ATOM 2347  N NH1 . ARG A 1 292 ? -9.185  47.061   19.525  1.00 51.65 292 A 1 
ATOM 2348  N NH2 . ARG A 1 292 ? -10.597 45.385   19.988  1.00 48.98 292 A 1 
ATOM 2349  N N   . LEU A 1 293 ? -10.225 48.388   11.241  1.00 90.77 293 A 1 
ATOM 2350  C CA  . LEU A 1 293 ? -9.877  49.327   10.161  1.00 91.91 293 A 1 
ATOM 2351  C C   . LEU A 1 293 ? -8.755  50.316   10.528  1.00 92.49 293 A 1 
ATOM 2352  O O   . LEU A 1 293 ? -8.019  50.771   9.660   1.00 89.83 293 A 1 
ATOM 2353  C CB  . LEU A 1 293 ? -11.139 50.094   9.740   1.00 91.62 293 A 1 
ATOM 2354  C CG  . LEU A 1 293 ? -12.195 49.249   9.006   1.00 91.60 293 A 1 
ATOM 2355  C CD1 . LEU A 1 293 ? -13.481 50.049   8.841   1.00 82.56 293 A 1 
ATOM 2356  C CD2 . LEU A 1 293 ? -11.724 48.825   7.617   1.00 82.79 293 A 1 
ATOM 2357  N N   . ASP A 1 294 ? -8.615  50.640   11.806  1.00 91.24 294 A 1 
ATOM 2358  C CA  . ASP A 1 294 ? -7.530  51.460   12.345  1.00 89.59 294 A 1 
ATOM 2359  C C   . ASP A 1 294 ? -6.263  50.649   12.709  1.00 90.04 294 A 1 
ATOM 2360  O O   . ASP A 1 294 ? -5.217  51.224   13.017  1.00 84.73 294 A 1 
ATOM 2361  C CB  . ASP A 1 294 ? -8.064  52.244   13.556  1.00 86.45 294 A 1 
ATOM 2362  C CG  . ASP A 1 294 ? -8.515  51.363   14.741  1.00 79.35 294 A 1 
ATOM 2363  O OD1 . ASP A 1 294 ? -8.912  50.200   14.518  1.00 69.64 294 A 1 
ATOM 2364  O OD2 . ASP A 1 294 ? -8.467  51.870   15.888  1.00 70.19 294 A 1 
ATOM 2365  N N   . GLY A 1 295 ? -6.336  49.320   12.637  1.00 90.76 295 A 1 
ATOM 2366  C CA  . GLY A 1 295 ? -5.266  48.372   12.921  1.00 91.09 295 A 1 
ATOM 2367  C C   . GLY A 1 295 ? -4.866  47.551   11.697  1.00 92.94 295 A 1 
ATOM 2368  O O   . GLY A 1 295 ? -4.613  48.081   10.617  1.00 90.70 295 A 1 
ATOM 2369  N N   . GLU A 1 296 ? -4.784  46.232   11.877  1.00 92.78 296 A 1 
ATOM 2370  C CA  . GLU A 1 296 ? -4.677  45.260   10.795  1.00 93.43 296 A 1 
ATOM 2371  C C   . GLU A 1 296 ? -6.075  44.763   10.428  1.00 93.47 296 A 1 
ATOM 2372  O O   . GLU A 1 296 ? -6.904  44.514   11.312  1.00 91.18 296 A 1 
ATOM 2373  C CB  . GLU A 1 296 ? -3.781  44.072   11.183  1.00 91.94 296 A 1 
ATOM 2374  C CG  . GLU A 1 296 ? -2.327  44.475   11.463  1.00 89.28 296 A 1 
ATOM 2375  C CD  . GLU A 1 296 ? -1.373  43.276   11.506  1.00 90.96 296 A 1 
ATOM 2376  O OE1 . GLU A 1 296 ? -0.217  43.419   11.045  1.00 81.77 296 A 1 
ATOM 2377  O OE2 . GLU A 1 296 ? -1.753  42.195   11.984  1.00 84.02 296 A 1 
ATOM 2378  N N   . PHE A 1 297 ? -6.332  44.616   9.133   1.00 94.26 297 A 1 
ATOM 2379  C CA  . PHE A 1 297 ? -7.626  44.133   8.672   1.00 95.01 297 A 1 
ATOM 2380  C C   . PHE A 1 297 ? -7.589  43.559   7.257   1.00 95.44 297 A 1 
ATOM 2381  O O   . PHE A 1 297 ? -6.702  43.866   6.452   1.00 94.35 297 A 1 
ATOM 2382  C CB  . PHE A 1 297 ? -8.681  45.249   8.756   1.00 94.28 297 A 1 
ATOM 2383  C CG  . PHE A 1 297 ? -8.495  46.379   7.754   1.00 94.96 297 A 1 
ATOM 2384  C CD1 . PHE A 1 297 ? -7.640  47.451   8.049   1.00 89.91 297 A 1 
ATOM 2385  C CD2 . PHE A 1 297 ? -9.164  46.353   6.516   1.00 89.63 297 A 1 
ATOM 2386  C CE1 . PHE A 1 297 ? -7.453  48.485   7.120   1.00 88.90 297 A 1 
ATOM 2387  C CE2 . PHE A 1 297 ? -8.990  47.385   5.593   1.00 88.85 297 A 1 
ATOM 2388  C CZ  . PHE A 1 297 ? -8.132  48.453   5.890   1.00 91.92 297 A 1 
ATOM 2389  N N   . TRP A 1 298 ? -8.603  42.776   6.947   1.00 95.33 298 A 1 
ATOM 2390  C CA  . TRP A 1 298 ? -9.042  42.428   5.604   1.00 95.51 298 A 1 
ATOM 2391  C C   . TRP A 1 298 ? -10.457 42.966   5.414   1.00 95.37 298 A 1 
ATOM 2392  O O   . TRP A 1 298 ? -11.331 42.687   6.233   1.00 93.40 298 A 1 
ATOM 2393  C CB  . TRP A 1 298 ? -9.012  40.921   5.439   1.00 95.24 298 A 1 
ATOM 2394  C CG  . TRP A 1 298 ? -9.504  40.443   4.120   1.00 95.71 298 A 1 
ATOM 2395  C CD1 . TRP A 1 298 ? -10.709 39.893   3.863   1.00 92.91 298 A 1 
ATOM 2396  C CD2 . TRP A 1 298 ? -8.810  40.505   2.831   1.00 94.98 298 A 1 
ATOM 2397  N NE1 . TRP A 1 298 ? -10.812 39.589   2.517   1.00 92.92 298 A 1 
ATOM 2398  C CE2 . TRP A 1 298 ? -9.669  39.948   1.846   1.00 94.42 298 A 1 
ATOM 2399  C CE3 . TRP A 1 298 ? -7.544  40.970   2.420   1.00 94.48 298 A 1 
ATOM 2400  C CZ2 . TRP A 1 298 ? -9.282  39.864   0.482   1.00 94.20 298 A 1 
ATOM 2401  C CZ3 . TRP A 1 298 ? -7.159  40.882   1.068   1.00 91.50 298 A 1 
ATOM 2402  C CH2 . TRP A 1 298 ? -8.022  40.337   0.115   1.00 91.98 298 A 1 
ATOM 2403  N N   . LEU A 1 299 ? -10.709 43.759   4.375   1.00 95.52 299 A 1 
ATOM 2404  C CA  . LEU A 1 299 ? -11.998 44.444   4.205   1.00 95.46 299 A 1 
ATOM 2405  C C   . LEU A 1 299 ? -13.166 43.468   3.983   1.00 95.20 299 A 1 
ATOM 2406  O O   . LEU A 1 299 ? -14.287 43.746   4.414   1.00 93.06 299 A 1 
ATOM 2407  C CB  . LEU A 1 299 ? -11.878 45.465   3.062   1.00 94.91 299 A 1 
ATOM 2408  C CG  . LEU A 1 299 ? -13.159 46.273   2.807   1.00 94.59 299 A 1 
ATOM 2409  C CD1 . LEU A 1 299 ? -13.605 47.098   4.022   1.00 86.65 299 A 1 
ATOM 2410  C CD2 . LEU A 1 299 ? -12.950 47.246   1.647   1.00 86.45 299 A 1 
ATOM 2411  N N   . GLY A 1 300 ? -12.908 42.339   3.327   1.00 94.93 300 A 1 
ATOM 2412  C CA  . GLY A 1 300 ? -13.898 41.345   2.935   1.00 95.19 300 A 1 
ATOM 2413  C C   . GLY A 1 300 ? -14.150 41.341   1.434   1.00 95.87 300 A 1 
ATOM 2414  O O   . GLY A 1 300 ? -14.359 42.392   0.833   1.00 94.21 300 A 1 
ATOM 2415  N N   . LEU A 1 301 ? -14.128 40.159   0.822   1.00 94.99 301 A 1 
ATOM 2416  C CA  . LEU A 1 301 ? -14.262 39.994   -0.630  1.00 95.11 301 A 1 
ATOM 2417  C C   . LEU A 1 301 ? -15.598 40.528   -1.160  1.00 95.07 301 A 1 
ATOM 2418  O O   . LEU A 1 301 ? -15.611 41.166   -2.205  1.00 94.25 301 A 1 
ATOM 2419  C CB  . LEU A 1 301 ? -14.105 38.512   -0.988  1.00 94.56 301 A 1 
ATOM 2420  C CG  . LEU A 1 301 ? -12.670 37.985   -0.837  1.00 93.74 301 A 1 
ATOM 2421  C CD1 . LEU A 1 301 ? -12.669 36.456   -0.840  1.00 85.83 301 A 1 
ATOM 2422  C CD2 . LEU A 1 301 ? -11.768 38.454   -1.989  1.00 86.34 301 A 1 
ATOM 2423  N N   . GLU A 1 302 ? -16.693 40.351   -0.428  1.00 95.12 302 A 1 
ATOM 2424  C CA  . GLU A 1 302 ? -18.001 40.908   -0.798  1.00 94.67 302 A 1 
ATOM 2425  C C   . GLU A 1 302 ? -17.958 42.440   -0.888  1.00 94.78 302 A 1 
ATOM 2426  O O   . GLU A 1 302 ? -18.476 43.029   -1.833  1.00 93.26 302 A 1 
ATOM 2427  C CB  . GLU A 1 302 ? -19.077 40.519   0.225   1.00 92.98 302 A 1 
ATOM 2428  C CG  . GLU A 1 302 ? -19.460 39.037   0.227   1.00 85.45 302 A 1 
ATOM 2429  C CD  . GLU A 1 302 ? -20.552 38.715   1.271   1.00 85.07 302 A 1 
ATOM 2430  O OE1 . GLU A 1 302 ? -21.065 37.580   1.294   1.00 76.57 302 A 1 
ATOM 2431  O OE2 . GLU A 1 302 ? -20.895 39.575   2.112   1.00 79.35 302 A 1 
ATOM 2432  N N   . LYS A 1 303 ? -17.307 43.092   0.073   1.00 94.77 303 A 1 
ATOM 2433  C CA  . LYS A 1 303 ? -17.182 44.550   0.119   1.00 94.72 303 A 1 
ATOM 2434  C C   . LYS A 1 303 ? -16.250 45.059   -0.990  1.00 94.85 303 A 1 
ATOM 2435  O O   . LYS A 1 303 ? -16.582 46.023   -1.665  1.00 93.47 303 A 1 
ATOM 2436  C CB  . LYS A 1 303 ? -16.678 45.002   1.491   1.00 94.26 303 A 1 
ATOM 2437  C CG  . LYS A 1 303 ? -17.659 44.684   2.635   1.00 93.06 303 A 1 
ATOM 2438  C CD  . LYS A 1 303 ? -17.011 45.017   3.985   1.00 90.20 303 A 1 
ATOM 2439  C CE  . LYS A 1 303 ? -17.875 44.550   5.158   1.00 86.11 303 A 1 
ATOM 2440  N NZ  . LYS A 1 303 ? -17.085 44.466   6.404   1.00 80.50 303 A 1 
ATOM 2441  N N   . ILE A 1 304 ? -15.134 44.382   -1.202  1.00 95.24 304 A 1 
ATOM 2442  C CA  . ILE A 1 304 ? -14.207 44.696   -2.294  1.00 95.22 304 A 1 
ATOM 2443  C C   . ILE A 1 304 ? -14.930 44.575   -3.639  1.00 94.98 304 A 1 
ATOM 2444  O O   . ILE A 1 304 ? -14.883 45.506   -4.440  1.00 93.75 304 A 1 
ATOM 2445  C CB  . ILE A 1 304 ? -12.957 43.789   -2.246  1.00 95.38 304 A 1 
ATOM 2446  C CG1 . ILE A 1 304 ? -12.145 44.010   -0.949  1.00 92.93 304 A 1 
ATOM 2447  C CG2 . ILE A 1 304 ? -12.047 44.045   -3.461  1.00 91.84 304 A 1 
ATOM 2448  C CD1 . ILE A 1 304 ? -11.129 42.894   -0.658  1.00 88.37 304 A 1 
ATOM 2449  N N   . TYR A 1 305 ? -15.645 43.468   -3.854  1.00 94.78 305 A 1 
ATOM 2450  C CA  . TYR A 1 305 ? -16.429 43.251   -5.064  1.00 94.45 305 A 1 
ATOM 2451  C C   . TYR A 1 305 ? -17.466 44.359   -5.268  1.00 94.25 305 A 1 
ATOM 2452  O O   . TYR A 1 305 ? -17.527 44.940   -6.350  1.00 93.31 305 A 1 
ATOM 2453  C CB  . TYR A 1 305 ? -17.084 41.872   -5.010  1.00 94.39 305 A 1 
ATOM 2454  C CG  . TYR A 1 305 ? -17.932 41.563   -6.226  1.00 94.04 305 A 1 
ATOM 2455  C CD1 . TYR A 1 305 ? -19.332 41.682   -6.177  1.00 85.74 305 A 1 
ATOM 2456  C CD2 . TYR A 1 305 ? -17.309 41.190   -7.433  1.00 86.96 305 A 1 
ATOM 2457  C CE1 . TYR A 1 305 ? -20.113 41.424   -7.326  1.00 86.88 305 A 1 
ATOM 2458  C CE2 . TYR A 1 305 ? -18.078 40.930   -8.583  1.00 86.69 305 A 1 
ATOM 2459  C CZ  . TYR A 1 305 ? -19.478 41.053   -8.527  1.00 90.97 305 A 1 
ATOM 2460  O OH  . TYR A 1 305 ? -20.225 40.810   -9.645  1.00 89.78 305 A 1 
ATOM 2461  N N   . ALA A 1 306 ? -18.214 44.716   -4.221  1.00 94.61 306 A 1 
ATOM 2462  C CA  . ALA A 1 306 ? -19.201 45.792   -4.291  1.00 94.18 306 A 1 
ATOM 2463  C C   . ALA A 1 306 ? -18.581 47.136   -4.714  1.00 93.87 306 A 1 
ATOM 2464  O O   . ALA A 1 306 ? -19.188 47.868   -5.497  1.00 92.14 306 A 1 
ATOM 2465  C CB  . ALA A 1 306 ? -19.899 45.900   -2.934  1.00 93.81 306 A 1 
ATOM 2466  N N   . ILE A 1 307 ? -17.376 47.434   -4.239  1.00 94.41 307 A 1 
ATOM 2467  C CA  . ILE A 1 307 ? -16.651 48.643   -4.631  1.00 94.06 307 A 1 
ATOM 2468  C C   . ILE A 1 307 ? -16.254 48.566   -6.113  1.00 93.65 307 A 1 
ATOM 2469  O O   . ILE A 1 307 ? -16.621 49.446   -6.887  1.00 92.17 307 A 1 
ATOM 2470  C CB  . ILE A 1 307 ? -15.425 48.879   -3.713  1.00 94.02 307 A 1 
ATOM 2471  C CG1 . ILE A 1 307 ? -15.874 49.195   -2.266  1.00 90.67 307 A 1 
ATOM 2472  C CG2 . ILE A 1 307 ? -14.547 50.038   -4.231  1.00 89.67 307 A 1 
ATOM 2473  C CD1 . ILE A 1 307 ? -14.742 49.043   -1.235  1.00 86.64 307 A 1 
ATOM 2474  N N   . VAL A 1 308 ? -15.553 47.515   -6.530  1.00 93.95 308 A 1 
ATOM 2475  C CA  . VAL A 1 308 ? -14.930 47.450   -7.865  1.00 93.47 308 A 1 
ATOM 2476  C C   . VAL A 1 308 ? -15.912 47.212   -9.015  1.00 92.81 308 A 1 
ATOM 2477  O O   . VAL A 1 308 ? -15.562 47.446   -10.160 1.00 90.04 308 A 1 
ATOM 2478  C CB  . VAL A 1 308 ? -13.782 46.426   -7.927  1.00 92.49 308 A 1 
ATOM 2479  C CG1 . VAL A 1 308 ? -12.728 46.729   -6.861  1.00 83.02 308 A 1 
ATOM 2480  C CG2 . VAL A 1 308 ? -14.248 44.977   -7.777  1.00 82.70 308 A 1 
ATOM 2481  N N   . GLN A 1 309 ? -17.143 46.797   -8.723  1.00 93.14 309 A 1 
ATOM 2482  C CA  . GLN A 1 309 ? -18.201 46.702   -9.736  1.00 91.95 309 A 1 
ATOM 2483  C C   . GLN A 1 309 ? -18.753 48.063   -10.185 1.00 91.55 309 A 1 
ATOM 2484  O O   . GLN A 1 309 ? -19.537 48.119   -11.128 1.00 88.05 309 A 1 
ATOM 2485  C CB  . GLN A 1 309 ? -19.345 45.814   -9.226  1.00 90.08 309 A 1 
ATOM 2486  C CG  . GLN A 1 309 ? -18.985 44.313   -9.170  1.00 81.42 309 A 1 
ATOM 2487  C CD  . GLN A 1 309 ? -18.432 43.777   -10.483 1.00 77.27 309 A 1 
ATOM 2488  O OE1 . GLN A 1 309 ? -19.081 43.816   -11.513 1.00 67.41 309 A 1 
ATOM 2489  N NE2 . GLN A 1 309 ? -17.218 43.277   -10.484 1.00 65.03 309 A 1 
ATOM 2490  N N   . GLN A 1 310 ? -18.369 49.158   -9.517  1.00 91.85 310 A 1 
ATOM 2491  C CA  . GLN A 1 310 ? -18.884 50.494   -9.852  1.00 90.17 310 A 1 
ATOM 2492  C C   . GLN A 1 310 ? -18.215 51.100   -11.093 1.00 90.10 310 A 1 
ATOM 2493  O O   . GLN A 1 310 ? -18.862 51.821   -11.851 1.00 85.40 310 A 1 
ATOM 2494  C CB  . GLN A 1 310 ? -18.703 51.424   -8.647  1.00 88.08 310 A 1 
ATOM 2495  C CG  . GLN A 1 310 ? -19.429 50.913   -7.392  1.00 86.92 310 A 1 
ATOM 2496  C CD  . GLN A 1 310 ? -19.263 51.883   -6.232  1.00 89.29 310 A 1 
ATOM 2497  O OE1 . GLN A 1 310 ? -20.197 52.563   -5.859  1.00 80.03 310 A 1 
ATOM 2498  N NE2 . GLN A 1 310 ? -18.083 51.983   -5.653  1.00 79.56 310 A 1 
ATOM 2499  N N   . SER A 1 311 ? -16.922 50.856   -11.277 1.00 90.27 311 A 1 
ATOM 2500  C CA  . SER A 1 311 ? -16.106 51.341   -12.391 1.00 90.06 311 A 1 
ATOM 2501  C C   . SER A 1 311 ? -14.816 50.528   -12.506 1.00 91.27 311 A 1 
ATOM 2502  O O   . SER A 1 311 ? -14.633 49.535   -11.791 1.00 87.43 311 A 1 
ATOM 2503  C CB  . SER A 1 311 ? -15.807 52.838   -12.195 1.00 86.36 311 A 1 
ATOM 2504  O OG  . SER A 1 311 ? -14.988 53.060   -11.073 1.00 78.97 311 A 1 
ATOM 2505  N N   . ASN A 1 312 ? -13.908 50.919   -13.387 1.00 90.27 312 A 1 
ATOM 2506  C CA  . ASN A 1 312 ? -12.570 50.337   -13.404 1.00 90.61 312 A 1 
ATOM 2507  C C   . ASN A 1 312 ? -11.768 50.868   -12.217 1.00 91.46 312 A 1 
ATOM 2508  O O   . ASN A 1 312 ? -11.793 52.060   -11.936 1.00 88.47 312 A 1 
ATOM 2509  C CB  . ASN A 1 312 ? -11.883 50.652   -14.738 1.00 87.97 312 A 1 
ATOM 2510  C CG  . ASN A 1 312 ? -12.534 49.964   -15.929 1.00 83.87 312 A 1 
ATOM 2511  O OD1 . ASN A 1 312 ? -13.146 48.911   -15.830 1.00 74.68 312 A 1 
ATOM 2512  N ND2 . ASN A 1 312 ? -12.410 50.540   -17.098 1.00 73.24 312 A 1 
ATOM 2513  N N   . TYR A 1 313 ? -11.038 49.994   -11.552 1.00 91.73 313 A 1 
ATOM 2514  C CA  . TYR A 1 313 ? -10.196 50.334   -10.407 1.00 93.26 313 A 1 
ATOM 2515  C C   . TYR A 1 313 ? -8.737  49.951   -10.651 1.00 93.40 313 A 1 
ATOM 2516  O O   . TYR A 1 313 ? -8.425  49.012   -11.383 1.00 90.95 313 A 1 
ATOM 2517  C CB  . TYR A 1 313 ? -10.751 49.694   -9.129  1.00 92.92 313 A 1 
ATOM 2518  C CG  . TYR A 1 313 ? -11.878 50.491   -8.487  1.00 93.30 313 A 1 
ATOM 2519  C CD1 . TYR A 1 313 ? -11.627 51.323   -7.379  1.00 83.21 313 A 1 
ATOM 2520  C CD2 . TYR A 1 313 ? -13.178 50.417   -9.006  1.00 83.12 313 A 1 
ATOM 2521  C CE1 . TYR A 1 313 ? -12.653 52.093   -6.811  1.00 83.20 313 A 1 
ATOM 2522  C CE2 . TYR A 1 313 ? -14.217 51.185   -8.453  1.00 83.02 313 A 1 
ATOM 2523  C CZ  . TYR A 1 313 ? -13.952 52.026   -7.355  1.00 91.51 313 A 1 
ATOM 2524  O OH  . TYR A 1 313 ? -14.961 52.794   -6.838  1.00 90.78 313 A 1 
ATOM 2525  N N   . ILE A 1 314 ? -7.848  50.683   -9.997  1.00 93.57 314 A 1 
ATOM 2526  C CA  . ILE A 1 314 ? -6.434  50.357   -9.842  1.00 93.63 314 A 1 
ATOM 2527  C C   . ILE A 1 314 ? -6.246  49.779   -8.442  1.00 93.98 314 A 1 
ATOM 2528  O O   . ILE A 1 314 ? -6.712  50.355   -7.461  1.00 92.11 314 A 1 
ATOM 2529  C CB  . ILE A 1 314 ? -5.559  51.608   -10.081 1.00 91.79 314 A 1 
ATOM 2530  C CG1 . ILE A 1 314 ? -5.755  52.145   -11.518 1.00 83.32 314 A 1 
ATOM 2531  C CG2 . ILE A 1 314 ? -4.077  51.283   -9.825  1.00 82.27 314 A 1 
ATOM 2532  C CD1 . ILE A 1 314 ? -5.118  53.517   -11.767 1.00 75.87 314 A 1 
ATOM 2533  N N   . LEU A 1 315 ? -5.538  48.665   -8.357  1.00 93.41 315 A 1 
ATOM 2534  C CA  . LEU A 1 315 ? -5.029  48.113   -7.107  1.00 93.33 315 A 1 
ATOM 2535  C C   . LEU A 1 315 ? -3.592  48.597   -6.920  1.00 93.31 315 A 1 
ATOM 2536  O O   . LEU A 1 315 ? -2.721  48.261   -7.721  1.00 92.22 315 A 1 
ATOM 2537  C CB  . LEU A 1 315 ? -5.110  46.580   -7.154  1.00 93.07 315 A 1 
ATOM 2538  C CG  . LEU A 1 315 ? -4.429  45.869   -5.965  1.00 92.71 315 A 1 
ATOM 2539  C CD1 . LEU A 1 315 ? -5.163  46.111   -4.655  1.00 83.90 315 A 1 
ATOM 2540  C CD2 . LEU A 1 315 ? -4.376  44.363   -6.218  1.00 84.20 315 A 1 
ATOM 2541  N N   . ARG A 1 316 ? -3.324  49.313   -5.844  1.00 93.45 316 A 1 
ATOM 2542  C CA  . ARG A 1 316 ? -1.974  49.669   -5.418  1.00 93.50 316 A 1 
ATOM 2543  C C   . ARG A 1 316 ? -1.575  48.800   -4.227  1.00 93.69 316 A 1 
ATOM 2544  O O   . ARG A 1 316 ? -2.299  48.744   -3.237  1.00 92.41 316 A 1 
ATOM 2545  C CB  . ARG A 1 316 ? -1.920  51.168   -5.125  1.00 92.41 316 A 1 
ATOM 2546  C CG  . ARG A 1 316 ? -0.539  51.642   -4.644  1.00 89.76 316 A 1 
ATOM 2547  C CD  . ARG A 1 316 ? -0.574  53.159   -4.447  1.00 87.67 316 A 1 
ATOM 2548  N NE  . ARG A 1 316 ? 0.685   53.682   -3.923  1.00 84.78 316 A 1 
ATOM 2549  C CZ  . ARG A 1 316 ? 1.703   54.187   -4.617  1.00 83.39 316 A 1 
ATOM 2550  N NH1 . ARG A 1 316 ? 1.686   54.280   -5.915  1.00 73.79 316 A 1 
ATOM 2551  N NH2 . ARG A 1 316 ? 2.751   54.601   -3.998  1.00 78.83 316 A 1 
ATOM 2552  N N   . LEU A 1 317 ? -0.412  48.180   -4.322  1.00 92.10 317 A 1 
ATOM 2553  C CA  . LEU A 1 317 ? 0.217   47.456   -3.230  1.00 91.45 317 A 1 
ATOM 2554  C C   . LEU A 1 317 ? 1.380   48.289   -2.699  1.00 91.15 317 A 1 
ATOM 2555  O O   . LEU A 1 317 ? 2.322   48.559   -3.442  1.00 89.35 317 A 1 
ATOM 2556  C CB  . LEU A 1 317 ? 0.698   46.077   -3.711  1.00 90.40 317 A 1 
ATOM 2557  C CG  . LEU A 1 317 ? -0.396  45.199   -4.361  1.00 87.85 317 A 1 
ATOM 2558  C CD1 . LEU A 1 317 ? 0.197   43.866   -4.786  1.00 77.39 317 A 1 
ATOM 2559  C CD2 . LEU A 1 317 ? -1.540  44.912   -3.391  1.00 77.61 317 A 1 
ATOM 2560  N N   . GLU A 1 318 ? 1.327   48.700   -1.431  1.00 91.74 318 A 1 
ATOM 2561  C CA  . GLU A 1 318 ? 2.453   49.325   -0.754  1.00 91.71 318 A 1 
ATOM 2562  C C   . GLU A 1 318 ? 3.061   48.331   0.234   1.00 91.81 318 A 1 
ATOM 2563  O O   . GLU A 1 318 ? 2.394   47.844   1.147   1.00 90.31 318 A 1 
ATOM 2564  C CB  . GLU A 1 318 ? 2.056   50.627   -0.050  1.00 90.97 318 A 1 
ATOM 2565  C CG  . GLU A 1 318 ? 1.650   51.712   -1.043  1.00 86.01 318 A 1 
ATOM 2566  C CD  . GLU A 1 318 ? 1.473   53.103   -0.420  1.00 86.63 318 A 1 
ATOM 2567  O OE1 . GLU A 1 318 ? 1.396   54.074   -1.209  1.00 77.90 318 A 1 
ATOM 2568  O OE2 . GLU A 1 318 ? 1.441   53.227   0.825   1.00 79.86 318 A 1 
ATOM 2569  N N   . LEU A 1 319 ? 4.352   48.024   0.045   1.00 90.91 319 A 1 
ATOM 2570  C CA  . LEU A 1 319 ? 5.068   47.035   0.819   1.00 90.41 319 A 1 
ATOM 2571  C C   . LEU A 1 319 ? 6.285   47.681   1.478   1.00 90.23 319 A 1 
ATOM 2572  O O   . LEU A 1 319 ? 7.052   48.393   0.827   1.00 88.28 319 A 1 
ATOM 2573  C CB  . LEU A 1 319 ? 5.491   45.864   -0.090  1.00 89.01 319 A 1 
ATOM 2574  C CG  . LEU A 1 319 ? 4.359   45.228   -0.931  1.00 87.48 319 A 1 
ATOM 2575  C CD1 . LEU A 1 319 ? 4.923   44.126   -1.812  1.00 79.93 319 A 1 
ATOM 2576  C CD2 . LEU A 1 319 ? 3.253   44.627   -0.065  1.00 80.09 319 A 1 
ATOM 2577  N N   . GLN A 1 320 ? 6.480   47.400   2.758   1.00 90.14 320 A 1 
ATOM 2578  C CA  . GLN A 1 320 ? 7.707   47.725   3.470   1.00 90.05 320 A 1 
ATOM 2579  C C   . GLN A 1 320 ? 8.382   46.430   3.903   1.00 89.68 320 A 1 
ATOM 2580  O O   . GLN A 1 320 ? 7.761   45.584   4.545   1.00 87.88 320 A 1 
ATOM 2581  C CB  . GLN A 1 320 ? 7.376   48.661   4.637   1.00 89.14 320 A 1 
ATOM 2582  C CG  . GLN A 1 320 ? 8.644   49.248   5.288   1.00 81.06 320 A 1 
ATOM 2583  C CD  . GLN A 1 320 ? 8.331   50.262   6.400   1.00 79.12 320 A 1 
ATOM 2584  O OE1 . GLN A 1 320 ? 7.205   50.520   6.774   1.00 71.38 320 A 1 
ATOM 2585  N NE2 . GLN A 1 320 ? 9.334   50.891   6.967   1.00 67.78 320 A 1 
ATOM 2586  N N   . ASP A 1 321 ? 9.658   46.267   3.533   1.00 86.98 321 A 1 
ATOM 2587  C CA  . ASP A 1 321 ? 10.441  45.110   3.957   1.00 85.83 321 A 1 
ATOM 2588  C C   . ASP A 1 321 ? 11.038  45.310   5.369   1.00 86.41 321 A 1 
ATOM 2589  O O   . ASP A 1 321 ? 10.900  46.361   6.003   1.00 83.92 321 A 1 
ATOM 2590  C CB  . ASP A 1 321 ? 11.472  44.730   2.868   1.00 82.45 321 A 1 
ATOM 2591  C CG  . ASP A 1 321 ? 12.663  45.682   2.697   1.00 77.68 321 A 1 
ATOM 2592  O OD1 . ASP A 1 321 ? 12.941  46.484   3.609   1.00 68.98 321 A 1 
ATOM 2593  O OD2 . ASP A 1 321 ? 13.358  45.567   1.664   1.00 71.06 321 A 1 
ATOM 2594  N N   . TRP A 1 322 ? 11.702  44.249   5.884   1.00 85.11 322 A 1 
ATOM 2595  C CA  . TRP A 1 322 ? 12.357  44.306   7.192   1.00 84.73 322 A 1 
ATOM 2596  C C   . TRP A 1 322 ? 13.625  45.174   7.234   1.00 83.78 322 A 1 
ATOM 2597  O O   . TRP A 1 322 ? 14.198  45.363   8.309   1.00 79.33 322 A 1 
ATOM 2598  C CB  . TRP A 1 322 ? 12.649  42.884   7.674   1.00 83.96 322 A 1 
ATOM 2599  C CG  . TRP A 1 322 ? 11.431  42.136   8.112   1.00 83.97 322 A 1 
ATOM 2600  C CD1 . TRP A 1 322 ? 10.797  41.164   7.418   1.00 77.45 322 A 1 
ATOM 2601  C CD2 . TRP A 1 322 ? 10.669  42.321   9.345   1.00 82.08 322 A 1 
ATOM 2602  N NE1 . TRP A 1 322 ? 9.704   40.720   8.148   1.00 78.35 322 A 1 
ATOM 2603  C CE2 . TRP A 1 322 ? 9.589   41.403   9.336   1.00 80.36 322 A 1 
ATOM 2604  C CE3 . TRP A 1 322 ? 10.810  43.175   10.459  1.00 80.65 322 A 1 
ATOM 2605  C CZ2 . TRP A 1 322 ? 8.661   41.327   10.397  1.00 80.35 322 A 1 
ATOM 2606  C CZ3 . TRP A 1 322 ? 9.883   43.098   11.523  1.00 77.22 322 A 1 
ATOM 2607  C CH2 . TRP A 1 322 ? 8.826   42.185   11.489  1.00 77.60 322 A 1 
ATOM 2608  N N   . LYS A 1 323 ? 14.067  45.708   6.098   1.00 84.40 323 A 1 
ATOM 2609  C CA  . LYS A 1 323 ? 15.119  46.734   6.000   1.00 83.51 323 A 1 
ATOM 2610  C C   . LYS A 1 323 ? 14.525  48.147   5.888   1.00 84.46 323 A 1 
ATOM 2611  O O   . LYS A 1 323 ? 15.256  49.075   5.570   1.00 79.11 323 A 1 
ATOM 2612  C CB  . LYS A 1 323 ? 16.040  46.436   4.820   1.00 80.37 323 A 1 
ATOM 2613  C CG  . LYS A 1 323 ? 16.727  45.070   4.915   1.00 73.09 323 A 1 
ATOM 2614  C CD  . LYS A 1 323 ? 17.636  44.895   3.702   1.00 66.68 323 A 1 
ATOM 2615  C CE  . LYS A 1 323 ? 18.357  43.552   3.777   1.00 58.41 323 A 1 
ATOM 2616  N NZ  . LYS A 1 323 ? 19.257  43.377   2.620   1.00 51.38 323 A 1 
ATOM 2617  N N   . ASP A 1 324 ? 13.230  48.284   6.118   1.00 84.12 324 A 1 
ATOM 2618  C CA  . ASP A 1 324 ? 12.457  49.513   5.998   1.00 84.91 324 A 1 
ATOM 2619  C C   . ASP A 1 324 ? 12.432  50.121   4.579   1.00 86.15 324 A 1 
ATOM 2620  O O   . ASP A 1 324 ? 12.008  51.257   4.395   1.00 81.69 324 A 1 
ATOM 2621  C CB  . ASP A 1 324 ? 12.818  50.504   7.121   1.00 82.15 324 A 1 
ATOM 2622  C CG  . ASP A 1 324 ? 12.560  49.905   8.505   1.00 79.14 324 A 1 
ATOM 2623  O OD1 . ASP A 1 324 ? 11.414  49.453   8.753   1.00 71.63 324 A 1 
ATOM 2624  O OD2 . ASP A 1 324 ? 13.478  49.900   9.359   1.00 71.32 324 A 1 
ATOM 2625  N N   . SER A 1 325 ? 12.853  49.335   3.570   1.00 84.97 325 A 1 
ATOM 2626  C CA  . SER A 1 325 ? 12.716  49.740   2.171   1.00 84.74 325 A 1 
ATOM 2627  C C   . SER A 1 325 ? 11.244  49.704   1.771   1.00 85.67 325 A 1 
ATOM 2628  O O   . SER A 1 325 ? 10.555  48.716   2.013   1.00 83.83 325 A 1 
ATOM 2629  C CB  . SER A 1 325 ? 13.518  48.836   1.236   1.00 82.28 325 A 1 
ATOM 2630  O OG  . SER A 1 325 ? 14.864  48.721   1.660   1.00 72.65 325 A 1 
ATOM 2631  N N   . LYS A 1 326 ? 10.775  50.776   1.135   1.00 86.63 326 A 1 
ATOM 2632  C CA  . LYS A 1 326 ? 9.397   50.887   0.656   1.00 86.71 326 A 1 
ATOM 2633  C C   . LYS A 1 326 ? 9.324   50.526   -0.826  1.00 86.67 326 A 1 
ATOM 2634  O O   . LYS A 1 326 ? 10.123  50.999   -1.629  1.00 83.64 326 A 1 
ATOM 2635  C CB  . LYS A 1 326 ? 8.833   52.282   0.923   1.00 84.67 326 A 1 
ATOM 2636  C CG  . LYS A 1 326 ? 8.704   52.565   2.434   1.00 79.33 326 A 1 
ATOM 2637  C CD  . LYS A 1 326 ? 7.986   53.894   2.675   1.00 75.12 326 A 1 
ATOM 2638  C CE  . LYS A 1 326 ? 7.818   54.128   4.174   1.00 65.96 326 A 1 
ATOM 2639  N NZ  . LYS A 1 326 ? 6.964   55.310   4.450   1.00 58.74 326 A 1 
ATOM 2640  N N   . HIS A 1 327 ? 8.353   49.725   -1.157  1.00 88.33 327 A 1 
ATOM 2641  C CA  . HIS A 1 327 ? 8.073   49.288   -2.518  1.00 87.22 327 A 1 
ATOM 2642  C C   . HIS A 1 327 ? 6.594   49.505   -2.831  1.00 88.11 327 A 1 
ATOM 2643  O O   . HIS A 1 327 ? 5.763   49.486   -1.926  1.00 86.25 327 A 1 
ATOM 2644  C CB  . HIS A 1 327 ? 8.461   47.815   -2.667  1.00 85.07 327 A 1 
ATOM 2645  C CG  . HIS A 1 327 ? 9.886   47.527   -2.320  1.00 82.48 327 A 1 
ATOM 2646  N ND1 . HIS A 1 327 ? 10.998  47.884   -3.075  1.00 70.73 327 A 1 
ATOM 2647  C CD2 . HIS A 1 327 ? 10.357  46.901   -1.191  1.00 71.32 327 A 1 
ATOM 2648  C CE1 . HIS A 1 327 ? 12.094  47.475   -2.413  1.00 71.65 327 A 1 
ATOM 2649  N NE2 . HIS A 1 327 ? 11.738  46.884   -1.278  1.00 72.15 327 A 1 
ATOM 2650  N N   . TYR A 1 328 ? 6.275   49.696   -4.097  1.00 88.55 328 A 1 
ATOM 2651  C CA  . TYR A 1 328 ? 4.888   49.750   -4.553  1.00 88.96 328 A 1 
ATOM 2652  C C   . TYR A 1 328 ? 4.758   49.086   -5.926  1.00 89.33 328 A 1 
ATOM 2653  O O   . TYR A 1 328 ? 5.705   49.065   -6.711  1.00 87.54 328 A 1 
ATOM 2654  C CB  . TYR A 1 328 ? 4.365   51.192   -4.562  1.00 87.00 328 A 1 
ATOM 2655  C CG  . TYR A 1 328 ? 4.846   52.022   -5.733  1.00 84.95 328 A 1 
ATOM 2656  C CD1 . TYR A 1 328 ? 6.106   52.664   -5.699  1.00 79.59 328 A 1 
ATOM 2657  C CD2 . TYR A 1 328 ? 4.045   52.142   -6.887  1.00 79.69 328 A 1 
ATOM 2658  C CE1 . TYR A 1 328 ? 6.562   53.405   -6.800  1.00 76.88 328 A 1 
ATOM 2659  C CE2 . TYR A 1 328 ? 4.491   52.881   -8.000  1.00 76.82 328 A 1 
ATOM 2660  C CZ  . TYR A 1 328 ? 5.749   53.507   -7.950  1.00 80.09 328 A 1 
ATOM 2661  O OH  . TYR A 1 328 ? 6.187   54.223   -9.038  1.00 77.86 328 A 1 
ATOM 2662  N N   . VAL A 1 329 ? 3.563   48.578   -6.189  1.00 89.31 329 A 1 
ATOM 2663  C CA  . VAL A 1 329 ? 3.143   48.114   -7.515  1.00 90.00 329 A 1 
ATOM 2664  C C   . VAL A 1 329 ? 1.692   48.545   -7.706  1.00 90.76 329 A 1 
ATOM 2665  O O   . VAL A 1 329 ? 0.909   48.481   -6.767  1.00 90.28 329 A 1 
ATOM 2666  C CB  . VAL A 1 329 ? 3.257   46.583   -7.672  1.00 88.16 329 A 1 
ATOM 2667  C CG1 . VAL A 1 329 ? 2.994   46.161   -9.108  1.00 74.24 329 A 1 
ATOM 2668  C CG2 . VAL A 1 329 ? 4.642   46.055   -7.298  1.00 74.88 329 A 1 
ATOM 2669  N N   . GLU A 1 330 ? 1.351   48.972   -8.910  1.00 90.22 330 A 1 
ATOM 2670  C CA  . GLU A 1 330 ? -0.013  49.297   -9.302  1.00 90.69 330 A 1 
ATOM 2671  C C   . GLU A 1 330 ? -0.468  48.366   -10.425 1.00 90.79 330 A 1 
ATOM 2672  O O   . GLU A 1 330 ? 0.260   48.138   -11.392 1.00 88.71 330 A 1 
ATOM 2673  C CB  . GLU A 1 330 ? -0.134  50.776   -9.708  1.00 89.57 330 A 1 
ATOM 2674  C CG  . GLU A 1 330 ? 0.002   51.703   -8.493  1.00 86.03 330 A 1 
ATOM 2675  C CD  . GLU A 1 330 ? -0.027  53.202   -8.812  1.00 87.45 330 A 1 
ATOM 2676  O OE1 . GLU A 1 330 ? 0.284   53.981   -7.876  1.00 77.57 330 A 1 
ATOM 2677  O OE2 . GLU A 1 330 ? -0.326  53.587   -9.960  1.00 79.72 330 A 1 
ATOM 2678  N N   . TYR A 1 331 ? -1.672  47.834   -10.291 1.00 91.76 331 A 1 
ATOM 2679  C CA  . TYR A 1 331 ? -2.311  46.961   -11.262 1.00 91.88 331 A 1 
ATOM 2680  C C   . TYR A 1 331 ? -3.674  47.510   -11.670 1.00 92.32 331 A 1 
ATOM 2681  O O   . TYR A 1 331 ? -4.414  48.017   -10.819 1.00 90.82 331 A 1 
ATOM 2682  C CB  . TYR A 1 331 ? -2.487  45.559   -10.672 1.00 90.30 331 A 1 
ATOM 2683  C CG  . TYR A 1 331 ? -1.199  44.832   -10.353 1.00 89.48 331 A 1 
ATOM 2684  C CD1 . TYR A 1 331 ? -0.571  44.055   -11.343 1.00 79.88 331 A 1 
ATOM 2685  C CD2 . TYR A 1 331 ? -0.635  44.895   -9.067  1.00 81.12 331 A 1 
ATOM 2686  C CE1 . TYR A 1 331 ? 0.603   43.344   -11.059 1.00 79.56 331 A 1 
ATOM 2687  C CE2 . TYR A 1 331 ? 0.540   44.190   -8.773  1.00 79.55 331 A 1 
ATOM 2688  C CZ  . TYR A 1 331 ? 1.156   43.413   -9.770  1.00 85.47 331 A 1 
ATOM 2689  O OH  . TYR A 1 331 ? 2.292   42.709   -9.495  1.00 82.80 331 A 1 
ATOM 2690  N N   . SER A 1 332 ? -4.059  47.341   -12.938 1.00 92.08 332 A 1 
ATOM 2691  C CA  . SER A 1 332 ? -5.479  47.314   -13.262 1.00 91.86 332 A 1 
ATOM 2692  C C   . SER A 1 332 ? -6.116  46.124   -12.545 1.00 91.92 332 A 1 
ATOM 2693  O O   . SER A 1 332 ? -5.572  45.018   -12.572 1.00 89.92 332 A 1 
ATOM 2694  C CB  . SER A 1 332 ? -5.715  47.212   -14.776 1.00 90.72 332 A 1 
ATOM 2695  O OG  . SER A 1 332 ? -5.261  45.988   -15.288 1.00 79.68 332 A 1 
ATOM 2696  N N   . PHE A 1 333 ? -7.241  46.317   -11.885 1.00 91.83 333 A 1 
ATOM 2697  C CA  . PHE A 1 333 ? -7.847  45.349   -10.988 1.00 92.36 333 A 1 
ATOM 2698  C C   . PHE A 1 333 ? -9.269  45.008   -11.423 1.00 92.50 333 A 1 
ATOM 2699  O O   . PHE A 1 333 ? -10.155 45.873   -11.433 1.00 90.17 333 A 1 
ATOM 2700  C CB  . PHE A 1 333 ? -7.806  45.912   -9.563  1.00 91.32 333 A 1 
ATOM 2701  C CG  . PHE A 1 333 ? -8.377  44.988   -8.500  1.00 92.51 333 A 1 
ATOM 2702  C CD1 . PHE A 1 333 ? -9.724  45.100   -8.113  1.00 83.99 333 A 1 
ATOM 2703  C CD2 . PHE A 1 333 ? -7.554  44.047   -7.875  1.00 84.71 333 A 1 
ATOM 2704  C CE1 . PHE A 1 333 ? -10.238 44.280   -7.101  1.00 83.82 333 A 1 
ATOM 2705  C CE2 . PHE A 1 333 ? -8.058  43.222   -6.851  1.00 84.15 333 A 1 
ATOM 2706  C CZ  . PHE A 1 333 ? -9.396  43.342   -6.461  1.00 90.35 333 A 1 
ATOM 2707  N N   . HIS A 1 334 ? -9.485  43.739   -11.736 1.00 92.42 334 A 1 
ATOM 2708  C CA  . HIS A 1 334 ? -10.817 43.188   -11.959 1.00 91.79 334 A 1 
ATOM 2709  C C   . HIS A 1 334 ? -11.041 42.014   -11.016 1.00 92.21 334 A 1 
ATOM 2710  O O   . HIS A 1 334 ? -10.157 41.183   -10.822 1.00 90.42 334 A 1 
ATOM 2711  C CB  . HIS A 1 334 ? -10.986 42.785   -13.426 1.00 88.90 334 A 1 
ATOM 2712  C CG  . HIS A 1 334 ? -10.869 43.954   -14.366 1.00 78.61 334 A 1 
ATOM 2713  N ND1 . HIS A 1 334 ? -11.784 44.979   -14.499 1.00 66.10 334 A 1 
ATOM 2714  C CD2 . HIS A 1 334 ? -9.816  44.244   -15.196 1.00 64.98 334 A 1 
ATOM 2715  C CE1 . HIS A 1 334 ? -11.292 45.854   -15.400 1.00 60.17 334 A 1 
ATOM 2716  N NE2 . HIS A 1 334 ? -10.100 45.444   -15.843 1.00 60.56 334 A 1 
ATOM 2717  N N   . LEU A 1 335 ? -12.221 41.946   -10.423 1.00 91.50 335 A 1 
ATOM 2718  C CA  . LEU A 1 335 ? -12.619 40.903   -9.484  1.00 92.96 335 A 1 
ATOM 2719  C C   . LEU A 1 335 ? -13.956 40.315   -9.931  1.00 93.19 335 A 1 
ATOM 2720  O O   . LEU A 1 335 ? -14.914 41.048   -10.175 1.00 90.39 335 A 1 
ATOM 2721  C CB  . LEU A 1 335 ? -12.683 41.506   -8.069  1.00 91.96 335 A 1 
ATOM 2722  C CG  . LEU A 1 335 ? -12.783 40.452   -6.952  1.00 91.86 335 A 1 
ATOM 2723  C CD1 . LEU A 1 335 ? -11.456 39.711   -6.758  1.00 82.57 335 A 1 
ATOM 2724  C CD2 . LEU A 1 335 ? -13.137 41.128   -5.634  1.00 82.62 335 A 1 
ATOM 2725  N N   . GLY A 1 336 ? -14.014 38.991   -10.026 1.00 92.40 336 A 1 
ATOM 2726  C CA  . GLY A 1 336 ? -15.243 38.256   -10.290 1.00 92.52 336 A 1 
ATOM 2727  C C   . GLY A 1 336 ? -16.138 38.135   -9.051  1.00 93.24 336 A 1 
ATOM 2728  O O   . GLY A 1 336 ? -15.738 38.441   -7.932  1.00 91.54 336 A 1 
ATOM 2729  N N   . SER A 1 337 ? -17.368 37.685   -9.260  1.00 91.97 337 A 1 
ATOM 2730  C CA  . SER A 1 337 ? -18.351 37.482   -8.194  1.00 91.99 337 A 1 
ATOM 2731  C C   . SER A 1 337 ? -18.041 36.248   -7.337  1.00 91.96 337 A 1 
ATOM 2732  O O   . SER A 1 337 ? -17.150 35.454   -7.647  1.00 89.92 337 A 1 
ATOM 2733  C CB  . SER A 1 337 ? -19.756 37.379   -8.803  1.00 89.99 337 A 1 
ATOM 2734  O OG  . SER A 1 337 ? -19.902 36.182   -9.535  1.00 85.03 337 A 1 
ATOM 2735  N N   . HIS A 1 338 ? -18.823 36.046   -6.282  1.00 92.05 338 A 1 
ATOM 2736  C CA  . HIS A 1 338 ? -18.765 34.854   -5.444  1.00 91.01 338 A 1 
ATOM 2737  C C   . HIS A 1 338 ? -18.811 33.551   -6.246  1.00 91.08 338 A 1 
ATOM 2738  O O   . HIS A 1 338 ? -18.052 32.621   -5.978  1.00 88.57 338 A 1 
ATOM 2739  C CB  . HIS A 1 338 ? -19.948 34.911   -4.460  1.00 88.66 338 A 1 
ATOM 2740  C CG  . HIS A 1 338 ? -20.122 33.653   -3.652  1.00 86.09 338 A 1 
ATOM 2741  N ND1 . HIS A 1 338 ? -19.448 33.328   -2.493  1.00 72.75 338 A 1 
ATOM 2742  C CD2 . HIS A 1 338 ? -20.944 32.589   -3.933  1.00 72.86 338 A 1 
ATOM 2743  C CE1 . HIS A 1 338 ? -19.853 32.119   -2.092  1.00 72.20 338 A 1 
ATOM 2744  N NE2 . HIS A 1 338 ? -20.766 31.644   -2.945  1.00 73.08 338 A 1 
ATOM 2745  N N   . GLU A 1 339 ? -19.647 33.475   -7.288  1.00 89.87 339 A 1 
ATOM 2746  C CA  . GLU A 1 339 ? -19.793 32.279   -8.120  1.00 88.40 339 A 1 
ATOM 2747  C C   . GLU A 1 339 ? -18.525 31.934   -8.925  1.00 88.25 339 A 1 
ATOM 2748  O O   . GLU A 1 339 ? -18.379 30.794   -9.372  1.00 85.18 339 A 1 
ATOM 2749  C CB  . GLU A 1 339 ? -20.970 32.433   -9.102  1.00 87.30 339 A 1 
ATOM 2750  C CG  . GLU A 1 339 ? -22.340 32.670   -8.441  1.00 79.12 339 A 1 
ATOM 2751  C CD  . GLU A 1 339 ? -22.608 34.124   -8.005  1.00 69.99 339 A 1 
ATOM 2752  O OE1 . GLU A 1 339 ? -23.656 34.351   -7.373  1.00 60.06 339 A 1 
ATOM 2753  O OE2 . GLU A 1 339 ? -21.781 35.002   -8.333  1.00 61.42 339 A 1 
ATOM 2754  N N   . THR A 1 340 ? -17.630 32.896   -9.091  1.00 89.13 340 A 1 
ATOM 2755  C CA  . THR A 1 340 ? -16.327 32.709   -9.740  1.00 88.63 340 A 1 
ATOM 2756  C C   . THR A 1 340 ? -15.198 32.505   -8.729  1.00 89.16 340 A 1 
ATOM 2757  O O   . THR A 1 340 ? -14.029 32.562   -9.112  1.00 86.93 340 A 1 
ATOM 2758  C CB  . THR A 1 340 ? -15.988 33.873   -10.685 1.00 87.56 340 A 1 
ATOM 2759  O OG1 . THR A 1 340 ? -15.718 35.052   -9.982  1.00 82.91 340 A 1 
ATOM 2760  C CG2 . THR A 1 340 ? -17.108 34.176   -11.683 1.00 81.85 340 A 1 
ATOM 2761  N N   . ASN A 1 341 ? -15.495 32.274   -7.450  1.00 90.03 341 A 1 
ATOM 2762  C CA  . ASN A 1 341 ? -14.533 32.281   -6.337  1.00 89.98 341 A 1 
ATOM 2763  C C   . ASN A 1 341 ? -13.711 33.583   -6.294  1.00 90.64 341 A 1 
ATOM 2764  O O   . ASN A 1 341 ? -12.507 33.553   -6.068  1.00 89.07 341 A 1 
ATOM 2765  C CB  . ASN A 1 341 ? -13.657 31.018   -6.364  1.00 88.08 341 A 1 
ATOM 2766  C CG  . ASN A 1 341 ? -14.453 29.731   -6.252  1.00 85.45 341 A 1 
ATOM 2767  O OD1 . ASN A 1 341 ? -15.355 29.583   -5.456  1.00 75.75 341 A 1 
ATOM 2768  N ND2 . ASN A 1 341 ? -14.108 28.746   -7.043  1.00 74.79 341 A 1 
ATOM 2769  N N   . TYR A 1 342 ? -14.362 34.713   -6.545  1.00 92.49 342 A 1 
ATOM 2770  C CA  . TYR A 1 342 ? -13.733 36.031   -6.597  1.00 93.48 342 A 1 
ATOM 2771  C C   . TYR A 1 342 ? -12.485 36.051   -7.492  1.00 93.56 342 A 1 
ATOM 2772  O O   . TYR A 1 342 ? -11.424 36.518   -7.084  1.00 91.84 342 A 1 
ATOM 2773  C CB  . TYR A 1 342 ? -13.478 36.554   -5.186  1.00 93.56 342 A 1 
ATOM 2774  C CG  . TYR A 1 342 ? -14.727 36.645   -4.338  1.00 94.14 342 A 1 
ATOM 2775  C CD1 . TYR A 1 342 ? -15.589 37.752   -4.463  1.00 86.55 342 A 1 
ATOM 2776  C CD2 . TYR A 1 342 ? -15.043 35.620   -3.433  1.00 86.54 342 A 1 
ATOM 2777  C CE1 . TYR A 1 342 ? -16.744 37.852   -3.686  1.00 86.80 342 A 1 
ATOM 2778  C CE2 . TYR A 1 342 ? -16.203 35.708   -2.640  1.00 86.10 342 A 1 
ATOM 2779  C CZ  . TYR A 1 342 ? -17.048 36.827   -2.765  1.00 92.99 342 A 1 
ATOM 2780  O OH  . TYR A 1 342 ? -18.175 36.924   -1.995  1.00 92.03 342 A 1 
ATOM 2781  N N   . THR A 1 343 ? -12.617 35.532   -8.706  1.00 92.16 343 A 1 
ATOM 2782  C CA  . THR A 1 343 ? -11.508 35.454   -9.660  1.00 92.26 343 A 1 
ATOM 2783  C C   . THR A 1 343 ? -10.887 36.829   -9.885  1.00 92.39 343 A 1 
ATOM 2784  O O   . THR A 1 343 ? -11.573 37.775   -10.277 1.00 90.51 343 A 1 
ATOM 2785  C CB  . THR A 1 343 ? -11.958 34.850   -10.987 1.00 90.55 343 A 1 
ATOM 2786  O OG1 . THR A 1 343 ? -12.365 33.513   -10.786 1.00 77.87 343 A 1 
ATOM 2787  C CG2 . THR A 1 343 ? -10.857 34.803   -12.038 1.00 75.85 343 A 1 
ATOM 2788  N N   . LEU A 1 344 ? -9.580  36.913   -9.644  1.00 91.44 344 A 1 
ATOM 2789  C CA  . LEU A 1 344 ? -8.783  38.109   -9.851  1.00 91.17 344 A 1 
ATOM 2790  C C   . LEU A 1 344 ? -8.212  38.105   -11.270 1.00 91.08 344 A 1 
ATOM 2791  O O   . LEU A 1 344 ? -7.689  37.085   -11.722 1.00 89.32 344 A 1 
ATOM 2792  C CB  . LEU A 1 344 ? -7.670  38.137   -8.790  1.00 90.21 344 A 1 
ATOM 2793  C CG  . LEU A 1 344 ? -6.713  39.330   -8.895  1.00 89.96 344 A 1 
ATOM 2794  C CD1 . LEU A 1 344 ? -7.408  40.643   -8.540  1.00 80.44 344 A 1 
ATOM 2795  C CD2 . LEU A 1 344 ? -5.545  39.141   -7.934  1.00 80.21 344 A 1 
ATOM 2796  N N   . HIS A 1 345 ? -8.245  39.268   -11.922 1.00 90.55 345 A 1 
ATOM 2797  C CA  . HIS A 1 345 ? -7.557  39.507   -13.183 1.00 90.38 345 A 1 
ATOM 2798  C C   . HIS A 1 345 ? -6.843  40.849   -13.098 1.00 90.77 345 A 1 
ATOM 2799  O O   . HIS A 1 345 ? -7.469  41.869   -12.829 1.00 88.55 345 A 1 
ATOM 2800  C CB  . HIS A 1 345 ? -8.567  39.450   -14.331 1.00 87.70 345 A 1 
ATOM 2801  C CG  . HIS A 1 345 ? -7.924  39.287   -15.676 1.00 82.63 345 A 1 
ATOM 2802  N ND1 . HIS A 1 345 ? -7.767  38.087   -16.343 1.00 69.62 345 A 1 
ATOM 2803  C CD2 . HIS A 1 345 ? -7.434  40.262   -16.496 1.00 70.27 345 A 1 
ATOM 2804  C CE1 . HIS A 1 345 ? -7.212  38.341   -17.535 1.00 69.20 345 A 1 
ATOM 2805  N NE2 . HIS A 1 345 ? -6.994  39.651   -17.663 1.00 70.18 345 A 1 
ATOM 2806  N N   . VAL A 1 346 ? -5.518  40.836   -13.279 1.00 89.72 346 A 1 
ATOM 2807  C CA  . VAL A 1 346 ? -4.694  42.033   -13.137 1.00 89.54 346 A 1 
ATOM 2808  C C   . VAL A 1 346 ? -3.739  42.221   -14.314 1.00 89.01 346 A 1 
ATOM 2809  O O   . VAL A 1 346 ? -3.310  41.252   -14.942 1.00 86.95 346 A 1 
ATOM 2810  C CB  . VAL A 1 346 ? -3.900  42.054   -11.808 1.00 88.08 346 A 1 
ATOM 2811  C CG1 . VAL A 1 346 ? -4.822  42.129   -10.603 1.00 80.60 346 A 1 
ATOM 2812  C CG2 . VAL A 1 346 ? -2.958  40.851   -11.630 1.00 79.46 346 A 1 
ATOM 2813  N N   . ALA A 1 347 ? -3.374  43.482   -14.578 1.00 88.44 347 A 1 
ATOM 2814  C CA  . ALA A 1 347 ? -2.262  43.845   -15.451 1.00 88.14 347 A 1 
ATOM 2815  C C   . ALA A 1 347 ? -1.434  44.932   -14.771 1.00 88.55 347 A 1 
ATOM 2816  O O   . ALA A 1 347 ? -1.997  45.878   -14.224 1.00 85.87 347 A 1 
ATOM 2817  C CB  . ALA A 1 347 ? -2.809  44.288   -16.811 1.00 85.94 347 A 1 
ATOM 2818  N N   . GLU A 1 348 ? -0.109  44.812   -14.785 1.00 86.32 348 A 1 
ATOM 2819  C CA  . GLU A 1 348 ? 0.776   45.786   -14.155 1.00 85.10 348 A 1 
ATOM 2820  C C   . GLU A 1 348 ? 0.740   47.121   -14.907 1.00 84.62 348 A 1 
ATOM 2821  O O   . GLU A 1 348 ? 0.844   47.173   -16.131 1.00 80.78 348 A 1 
ATOM 2822  C CB  . GLU A 1 348 ? 2.206   45.221   -14.024 1.00 81.28 348 A 1 
ATOM 2823  C CG  . GLU A 1 348 ? 3.108   46.088   -13.128 1.00 75.34 348 A 1 
ATOM 2824  C CD  . GLU A 1 348 ? 4.497   45.476   -12.809 1.00 73.07 348 A 1 
ATOM 2825  O OE1 . GLU A 1 348 ? 5.441   46.265   -12.571 1.00 65.31 348 A 1 
ATOM 2826  O OE2 . GLU A 1 348 ? 4.625   44.243   -12.753 1.00 68.15 348 A 1 
ATOM 2827  N N   . ILE A 1 349 ? 0.598   48.200   -14.152 1.00 86.65 349 A 1 
ATOM 2828  C CA  . ILE A 1 349 ? 0.592   49.567   -14.676 1.00 85.48 349 A 1 
ATOM 2829  C C   . ILE A 1 349 ? 1.924   50.251   -14.368 1.00 84.35 349 A 1 
ATOM 2830  O O   . ILE A 1 349 ? 2.554   50.832   -15.241 1.00 78.01 349 A 1 
ATOM 2831  C CB  . ILE A 1 349 ? -0.589  50.373   -14.082 1.00 83.65 349 A 1 
ATOM 2832  C CG1 . ILE A 1 349 ? -1.952  49.717   -14.432 1.00 77.78 349 A 1 
ATOM 2833  C CG2 . ILE A 1 349 ? -0.567  51.835   -14.577 1.00 75.62 349 A 1 
ATOM 2834  C CD1 . ILE A 1 349 ? -3.136  50.338   -13.679 1.00 72.66 349 A 1 
ATOM 2835  N N   . ALA A 1 350 ? 2.352   50.201   -13.111 1.00 84.57 350 A 1 
ATOM 2836  C CA  . ALA A 1 350 ? 3.568   50.826   -12.622 1.00 83.92 350 A 1 
ATOM 2837  C C   . ALA A 1 350 ? 4.071   50.142   -11.353 1.00 84.45 350 A 1 
ATOM 2838  O O   . ALA A 1 350 ? 3.312   49.523   -10.615 1.00 79.11 350 A 1 
ATOM 2839  C CB  . ALA A 1 350 ? 3.286   52.314   -12.359 1.00 79.84 350 A 1 
ATOM 2840  N N   . GLY A 1 351 ? 5.364   50.300   -11.057 1.00 82.63 351 A 1 
ATOM 2841  C CA  . GLY A 1 351 ? 5.931   49.807   -9.813  1.00 82.13 351 A 1 
ATOM 2842  C C   . GLY A 1 351 ? 7.427   50.067   -9.700  1.00 83.53 351 A 1 
ATOM 2843  O O   . GLY A 1 351 ? 8.119   50.293   -10.690 1.00 79.01 351 A 1 
ATOM 2844  N N   . ASN A 1 352 ? 7.948   50.014   -8.473  1.00 81.73 352 A 1 
ATOM 2845  C CA  . ASN A 1 352 ? 9.389   50.042   -8.196  1.00 80.82 352 A 1 
ATOM 2846  C C   . ASN A 1 352 ? 9.934   48.687   -7.725  1.00 81.23 352 A 1 
ATOM 2847  O O   . ASN A 1 352 ? 11.111  48.556   -7.383  1.00 76.32 352 A 1 
ATOM 2848  C CB  . ASN A 1 352 ? 9.711   51.194   -7.227  1.00 77.25 352 A 1 
ATOM 2849  C CG  . ASN A 1 352 ? 9.279   50.946   -5.790  1.00 74.69 352 A 1 
ATOM 2850  O OD1 . ASN A 1 352 ? 8.698   49.942   -5.420  1.00 66.60 352 A 1 
ATOM 2851  N ND2 . ASN A 1 352 ? 9.592   51.869   -4.908  1.00 69.55 352 A 1 
ATOM 2852  N N   . ILE A 1 353 ? 9.082   47.677   -7.706  1.00 79.74 353 A 1 
ATOM 2853  C CA  . ILE A 1 353 ? 9.395   46.267   -7.473  1.00 78.89 353 A 1 
ATOM 2854  C C   . ILE A 1 353 ? 8.714   45.459   -8.583  1.00 78.81 353 A 1 
ATOM 2855  O O   . ILE A 1 353 ? 7.602   45.815   -8.976  1.00 75.40 353 A 1 
ATOM 2856  C CB  . ILE A 1 353 ? 8.940   45.857   -6.051  1.00 75.13 353 A 1 
ATOM 2857  C CG1 . ILE A 1 353 ? 9.423   44.448   -5.698  1.00 68.01 353 A 1 
ATOM 2858  C CG2 . ILE A 1 353 ? 7.405   45.964   -5.872  1.00 64.53 353 A 1 
ATOM 2859  C CD1 . ILE A 1 353 ? 9.158   44.047   -4.243  1.00 62.19 353 A 1 
ATOM 2860  N N   . PRO A 1 354 ? 9.353   44.398   -9.115  1.00 76.52 354 A 1 
ATOM 2861  C CA  . PRO A 1 354 ? 8.675   43.536   -10.083 1.00 74.53 354 A 1 
ATOM 2862  C C   . PRO A 1 354 ? 7.395   42.958   -9.496  1.00 75.13 354 A 1 
ATOM 2863  O O   . PRO A 1 354 ? 7.378   42.515   -8.337  1.00 69.71 354 A 1 
ATOM 2864  C CB  . PRO A 1 354 ? 9.687   42.451   -10.457 1.00 70.03 354 A 1 
ATOM 2865  C CG  . PRO A 1 354 ? 11.038  43.075   -10.125 1.00 68.00 354 A 1 
ATOM 2866  C CD  . PRO A 1 354 ? 10.730  43.955   -8.920  1.00 71.03 354 A 1 
ATOM 2867  N N   . GLY A 1 355 ? 6.332   42.920   -10.293 1.00 76.53 355 A 1 
ATOM 2868  C CA  . GLY A 1 355 ? 5.075   42.294   -9.929  1.00 75.06 355 A 1 
ATOM 2869  C C   . GLY A 1 355 ? 5.236   40.791   -9.679  1.00 77.41 355 A 1 
ATOM 2870  O O   . GLY A 1 355 ? 6.026   40.119   -10.334 1.00 71.36 355 A 1 
ATOM 2871  N N   . ALA A 1 356 ? 4.486   40.279   -8.714  1.00 79.36 356 A 1 
ATOM 2872  C CA  . ALA A 1 356 ? 4.452   38.862   -8.386  1.00 79.04 356 A 1 
ATOM 2873  C C   . ALA A 1 356 ? 3.093   38.208   -8.692  1.00 81.60 356 A 1 
ATOM 2874  O O   . ALA A 1 356 ? 3.004   36.987   -8.742  1.00 77.75 356 A 1 
ATOM 2875  C CB  . ALA A 1 356 ? 4.834   38.684   -6.910  1.00 72.32 356 A 1 
ATOM 2876  N N   . LEU A 1 357 ? 2.054   38.993   -8.877  1.00 78.17 357 A 1 
ATOM 2877  C CA  . LEU A 1 357 ? 0.775   38.505   -9.377  1.00 80.43 357 A 1 
ATOM 2878  C C   . LEU A 1 357 ? 0.909   38.204   -10.874 1.00 82.04 357 A 1 
ATOM 2879  O O   . LEU A 1 357 ? 1.370   39.075   -11.616 1.00 80.42 357 A 1 
ATOM 2880  C CB  . LEU A 1 357 ? -0.334  39.538   -9.109  1.00 79.17 357 A 1 
ATOM 2881  C CG  . LEU A 1 357 ? -0.635  39.780   -7.625  1.00 78.89 357 A 1 
ATOM 2882  C CD1 . LEU A 1 357 ? -1.602  40.955   -7.458  1.00 72.01 357 A 1 
ATOM 2883  C CD2 . LEU A 1 357 ? -1.277  38.560   -6.958  1.00 73.04 357 A 1 
ATOM 2884  N N   . PRO A 1 358 ? 0.507   37.007   -11.335 1.00 76.37 358 A 1 
ATOM 2885  C CA  . PRO A 1 358 ? 0.465   36.702   -12.758 1.00 75.94 358 A 1 
ATOM 2886  C C   . PRO A 1 358 ? -0.509  37.637   -13.476 1.00 76.91 358 A 1 
ATOM 2887  O O   . PRO A 1 358 ? -1.682  37.735   -13.113 1.00 74.94 358 A 1 
ATOM 2888  C CB  . PRO A 1 358 ? 0.047   35.237   -12.873 1.00 72.47 358 A 1 
ATOM 2889  C CG  . PRO A 1 358 ? 0.373   34.664   -11.496 1.00 71.85 358 A 1 
ATOM 2890  C CD  . PRO A 1 358 ? 0.140   35.843   -10.565 1.00 75.93 358 A 1 
ATOM 2891  N N   . GLU A 1 359 ? -0.014  38.323   -14.498 1.00 79.41 359 A 1 
ATOM 2892  C CA  . GLU A 1 359 ? -0.817  39.244   -15.292 1.00 78.13 359 A 1 
ATOM 2893  C C   . GLU A 1 359 ? -1.665  38.501   -16.330 1.00 76.55 359 A 1 
ATOM 2894  O O   . GLU A 1 359 ? -1.274  37.442   -16.819 1.00 72.96 359 A 1 
ATOM 2895  C CB  . GLU A 1 359 ? 0.091   40.262   -15.983 1.00 75.79 359 A 1 
ATOM 2896  C CG  . GLU A 1 359 ? 0.868   41.150   -15.007 1.00 72.25 359 A 1 
ATOM 2897  C CD  . GLU A 1 359 ? 1.693   42.161   -15.794 1.00 73.60 359 A 1 
ATOM 2898  O OE1 . GLU A 1 359 ? 2.939   42.008   -15.834 1.00 65.44 359 A 1 
ATOM 2899  O OE2 . GLU A 1 359 ? 1.079   43.066   -16.396 1.00 71.98 359 A 1 
ATOM 2900  N N   . HIS A 1 360 ? -2.797  39.071   -16.675 1.00 81.97 360 A 1 
ATOM 2901  C CA  . HIS A 1 360 ? -3.705  38.535   -17.687 1.00 80.73 360 A 1 
ATOM 2902  C C   . HIS A 1 360 ? -4.123  37.076   -17.438 1.00 81.38 360 A 1 
ATOM 2903  O O   . HIS A 1 360 ? -4.429  36.338   -18.371 1.00 76.47 360 A 1 
ATOM 2904  C CB  . HIS A 1 360 ? -3.123  38.752   -19.089 1.00 76.86 360 A 1 
ATOM 2905  C CG  . HIS A 1 360 ? -2.699  40.171   -19.335 1.00 77.27 360 A 1 
ATOM 2906  N ND1 . HIS A 1 360 ? -3.539  41.258   -19.407 1.00 67.65 360 A 1 
ATOM 2907  C CD2 . HIS A 1 360 ? -1.420  40.634   -19.504 1.00 66.98 360 A 1 
ATOM 2908  C CE1 . HIS A 1 360 ? -2.779  42.347   -19.624 1.00 68.45 360 A 1 
ATOM 2909  N NE2 . HIS A 1 360 ? -1.491  42.010   -19.687 1.00 67.70 360 A 1 
ATOM 2910  N N   . THR A 1 361 ? -4.124  36.649   -16.172 1.00 81.65 361 A 1 
ATOM 2911  C CA  . THR A 1 361 ? -4.427  35.285   -15.744 1.00 81.45 361 A 1 
ATOM 2912  C C   . THR A 1 361 ? -5.545  35.310   -14.712 1.00 83.26 361 A 1 
ATOM 2913  O O   . THR A 1 361 ? -5.523  36.109   -13.783 1.00 80.10 361 A 1 
ATOM 2914  C CB  . THR A 1 361 ? -3.175  34.601   -15.166 1.00 76.81 361 A 1 
ATOM 2915  O OG1 . THR A 1 361 ? -2.132  34.631   -16.115 1.00 67.99 361 A 1 
ATOM 2916  C CG2 . THR A 1 361 ? -3.408  33.143   -14.819 1.00 66.70 361 A 1 
ATOM 2917  N N   . ASP A 1 362 ? -6.501  34.402   -14.868 1.00 82.53 362 A 1 
ATOM 2918  C CA  . ASP A 1 362 ? -7.586  34.223   -13.920 1.00 82.90 362 A 1 
ATOM 2919  C C   . ASP A 1 362 ? -7.093  33.475   -12.671 1.00 83.39 362 A 1 
ATOM 2920  O O   . ASP A 1 362 ? -6.740  32.296   -12.730 1.00 81.15 362 A 1 
ATOM 2921  C CB  . ASP A 1 362 ? -8.746  33.472   -14.590 1.00 80.53 362 A 1 
ATOM 2922  C CG  . ASP A 1 362 ? -9.537  34.307   -15.606 1.00 78.89 362 A 1 
ATOM 2923  O OD1 . ASP A 1 362 ? -9.470  35.554   -15.539 1.00 72.70 362 A 1 
ATOM 2924  O OD2 . ASP A 1 362 ? -10.260 33.684   -16.405 1.00 73.99 362 A 1 
ATOM 2925  N N   . LEU A 1 363 ? -7.073  34.168   -11.537 1.00 86.25 363 A 1 
ATOM 2926  C CA  . LEU A 1 363 ? -6.613  33.648   -10.254 1.00 86.89 363 A 1 
ATOM 2927  C C   . LEU A 1 363 ? -7.796  33.524   -9.297  1.00 88.19 363 A 1 
ATOM 2928  O O   . LEU A 1 363 ? -8.304  34.531   -8.798  1.00 87.59 363 A 1 
ATOM 2929  C CB  . LEU A 1 363 ? -5.529  34.564   -9.677  1.00 85.10 363 A 1 
ATOM 2930  C CG  . LEU A 1 363 ? -4.301  34.783   -10.580 1.00 82.56 363 A 1 
ATOM 2931  C CD1 . LEU A 1 363 ? -3.383  35.818   -9.949  1.00 75.12 363 A 1 
ATOM 2932  C CD2 . LEU A 1 363 ? -3.515  33.494   -10.795 1.00 74.77 363 A 1 
ATOM 2933  N N   . MET A 1 364 ? -8.226  32.304   -9.007  1.00 86.91 364 A 1 
ATOM 2934  C CA  . MET A 1 364 ? -9.309  32.078   -8.057  1.00 87.12 364 A 1 
ATOM 2935  C C   . MET A 1 364 ? -8.815  32.270   -6.621  1.00 87.37 364 A 1 
ATOM 2936  O O   . MET A 1 364 ? -7.728  31.809   -6.270  1.00 85.79 364 A 1 
ATOM 2937  C CB  . MET A 1 364 ? -9.913  30.683   -8.238  1.00 85.10 364 A 1 
ATOM 2938  C CG  . MET A 1 364 ? -10.534 30.501   -9.624  1.00 79.66 364 A 1 
ATOM 2939  S SD  . MET A 1 364 ? -11.255 28.856   -9.862  1.00 77.29 364 A 1 
ATOM 2940  C CE  . MET A 1 364 ? -11.610 28.923   -11.628 1.00 66.56 364 A 1 
ATOM 2941  N N   . PHE A 1 365 ? -9.630  32.909   -5.784  1.00 89.64 365 A 1 
ATOM 2942  C CA  . PHE A 1 365 ? -9.345  33.003   -4.351  1.00 90.49 365 A 1 
ATOM 2943  C C   . PHE A 1 365 ? -9.527  31.641   -3.685  1.00 89.56 365 A 1 
ATOM 2944  O O   . PHE A 1 365 ? -10.413 30.871   -4.053  1.00 88.10 365 A 1 
ATOM 2945  C CB  . PHE A 1 365 ? -10.231 34.073   -3.720  1.00 91.33 365 A 1 
ATOM 2946  C CG  . PHE A 1 365 ? -9.691  34.587   -2.402  1.00 92.01 365 A 1 
ATOM 2947  C CD1 . PHE A 1 365 ? -10.143 34.064   -1.182  1.00 86.44 365 A 1 
ATOM 2948  C CD2 . PHE A 1 365 ? -8.720  35.605   -2.392  1.00 86.01 365 A 1 
ATOM 2949  C CE1 . PHE A 1 365 ? -9.635  34.555   0.030   1.00 86.82 365 A 1 
ATOM 2950  C CE2 . PHE A 1 365 ? -8.210  36.096   -1.187  1.00 86.26 365 A 1 
ATOM 2951  C CZ  . PHE A 1 365 ? -8.663  35.574   0.027   1.00 91.88 365 A 1 
ATOM 2952  N N   . SER A 1 366 ? -8.703  31.327   -2.704  1.00 87.40 366 A 1 
ATOM 2953  C CA  . SER A 1 366 ? -8.840  30.109   -1.912  1.00 86.23 366 A 1 
ATOM 2954  C C   . SER A 1 366 ? -8.404  30.310   -0.462  1.00 86.67 366 A 1 
ATOM 2955  O O   . SER A 1 366 ? -7.512  31.107   -0.165  1.00 85.31 366 A 1 
ATOM 2956  C CB  . SER A 1 366 ? -8.102  28.932   -2.559  1.00 83.16 366 A 1 
ATOM 2957  O OG  . SER A 1 366 ? -6.729  29.170   -2.715  1.00 72.17 366 A 1 
ATOM 2958  N N   . THR A 1 367 ? -9.048  29.563   0.432   1.00 85.02 367 A 1 
ATOM 2959  C CA  . THR A 1 367 ? -8.730  29.458   1.854   1.00 84.07 367 A 1 
ATOM 2960  C C   . THR A 1 367 ? -8.546  27.981   2.222   1.00 81.50 367 A 1 
ATOM 2961  O O   . THR A 1 367 ? -8.759  27.104   1.384   1.00 78.45 367 A 1 
ATOM 2962  C CB  . THR A 1 367 ? -9.830  30.092   2.724   1.00 84.62 367 A 1 
ATOM 2963  O OG1 . THR A 1 367 ? -11.030 29.389   2.543   1.00 78.41 367 A 1 
ATOM 2964  C CG2 . THR A 1 367 ? -10.081 31.555   2.383   1.00 77.88 367 A 1 
ATOM 2965  N N   . TRP A 1 368 ? -8.153  27.687   3.450   1.00 79.36 368 A 1 
ATOM 2966  C CA  . TRP A 1 368 ? -7.942  26.291   3.877   1.00 75.80 368 A 1 
ATOM 2967  C C   . TRP A 1 368 ? -9.219  25.430   3.804   1.00 75.22 368 A 1 
ATOM 2968  O O   . TRP A 1 368 ? -9.128  24.222   3.600   1.00 72.92 368 A 1 
ATOM 2969  C CB  . TRP A 1 368 ? -7.363  26.286   5.299   1.00 73.50 368 A 1 
ATOM 2970  C CG  . TRP A 1 368 ? -8.304  26.734   6.382   1.00 74.11 368 A 1 
ATOM 2971  C CD1 . TRP A 1 368 ? -8.366  27.962   6.915   1.00 66.54 368 A 1 
ATOM 2972  C CD2 . TRP A 1 368 ? -9.329  25.942   7.064   1.00 70.40 368 A 1 
ATOM 2973  N NE1 . TRP A 1 368 ? -9.370  28.006   7.880   1.00 65.51 368 A 1 
ATOM 2974  C CE2 . TRP A 1 368 ? -9.987  26.785   7.987   1.00 67.81 368 A 1 
ATOM 2975  C CE3 . TRP A 1 368 ? -9.750  24.605   6.973   1.00 68.09 368 A 1 
ATOM 2976  C CZ2 . TRP A 1 368 ? -11.056 26.322   8.787   1.00 67.22 368 A 1 
ATOM 2977  C CZ3 . TRP A 1 368 ? -10.816 24.139   7.775   1.00 65.77 368 A 1 
ATOM 2978  C CH2 . TRP A 1 368 ? -11.464 24.987   8.664   1.00 64.99 368 A 1 
ATOM 2979  N N   . ASN A 1 369 ? -10.393 26.031   3.935   1.00 78.62 369 A 1 
ATOM 2980  C CA  . ASN A 1 369 ? -11.687 25.347   3.933   1.00 76.88 369 A 1 
ATOM 2981  C C   . ASN A 1 369 ? -12.474 25.488   2.621   1.00 76.47 369 A 1 
ATOM 2982  O O   . ASN A 1 369 ? -13.479 24.795   2.437   1.00 73.82 369 A 1 
ATOM 2983  C CB  . ASN A 1 369 ? -12.507 25.827   5.151   1.00 74.92 369 A 1 
ATOM 2984  C CG  . ASN A 1 369 ? -13.016 27.251   5.021   1.00 75.42 369 A 1 
ATOM 2985  O OD1 . ASN A 1 369 ? -12.350 28.143   4.534   1.00 70.06 369 A 1 
ATOM 2986  N ND2 . ASN A 1 369 ? -14.226 27.490   5.471   1.00 70.22 369 A 1 
ATOM 2987  N N   . HIS A 1 370 ? -12.022 26.327   1.688   1.00 78.25 370 A 1 
ATOM 2988  C CA  . HIS A 1 370 ? -12.661 26.504   0.392   1.00 78.41 370 A 1 
ATOM 2989  C C   . HIS A 1 370 ? -11.646 26.715   -0.725  1.00 78.43 370 A 1 
ATOM 2990  O O   . HIS A 1 370 ? -10.887 27.679   -0.729  1.00 76.72 370 A 1 
ATOM 2991  C CB  . HIS A 1 370 ? -13.652 27.670   0.454   1.00 77.52 370 A 1 
ATOM 2992  C CG  . HIS A 1 370 ? -14.526 27.780   -0.765  1.00 76.89 370 A 1 
ATOM 2993  N ND1 . HIS A 1 370 ? -15.841 27.370   -0.843  1.00 67.58 370 A 1 
ATOM 2994  C CD2 . HIS A 1 370 ? -14.203 28.295   -1.988  1.00 68.12 370 A 1 
ATOM 2995  C CE1 . HIS A 1 370 ? -16.294 27.639   -2.079  1.00 68.27 370 A 1 
ATOM 2996  N NE2 . HIS A 1 370 ? -15.324 28.196   -2.795  1.00 69.22 370 A 1 
ATOM 2997  N N   . ARG A 1 371 ? -11.677 25.829   -1.734  1.00 76.60 371 A 1 
ATOM 2998  C CA  . ARG A 1 371 ? -10.920 25.980   -2.981  1.00 74.69 371 A 1 
ATOM 2999  C C   . ARG A 1 371 ? -11.703 25.434   -4.168  1.00 74.18 371 A 1 
ATOM 3000  O O   . ARG A 1 371 ? -12.521 24.516   -4.036  1.00 69.89 371 A 1 
ATOM 3001  C CB  . ARG A 1 371 ? -9.533  25.331   -2.864  1.00 70.51 371 A 1 
ATOM 3002  C CG  . ARG A 1 371 ? -9.565  23.833   -2.558  1.00 63.27 371 A 1 
ATOM 3003  C CD  . ARG A 1 371 ? -8.153  23.256   -2.570  1.00 61.69 371 A 1 
ATOM 3004  N NE  . ARG A 1 371 ? -8.083  22.112   -1.641  1.00 57.37 371 A 1 
ATOM 3005  C CZ  . ARG A 1 371 ? -7.611  22.170   -0.415  1.00 52.33 371 A 1 
ATOM 3006  N NH1 . ARG A 1 371 ? -6.981  23.215   0.042   1.00 50.34 371 A 1 
ATOM 3007  N NH2 . ARG A 1 371 ? -7.785  21.183   0.387   1.00 48.13 371 A 1 
ATOM 3008  N N   . ALA A 1 372 ? -11.421 25.982   -5.342  1.00 73.08 372 A 1 
ATOM 3009  C CA  . ALA A 1 372 ? -11.967 25.456   -6.580  1.00 70.70 372 A 1 
ATOM 3010  C C   . ALA A 1 372 ? -11.454 24.026   -6.843  1.00 69.93 372 A 1 
ATOM 3011  O O   . ALA A 1 372 ? -10.346 23.639   -6.463  1.00 65.11 372 A 1 
ATOM 3012  C CB  . ALA A 1 372 ? -11.624 26.403   -7.734  1.00 66.58 372 A 1 
ATOM 3013  N N   . LYS A 1 373 ? -12.257 23.233   -7.537  1.00 66.70 373 A 1 
ATOM 3014  C CA  . LYS A 1 373 ? -11.891 21.869   -7.895  1.00 64.62 373 A 1 
ATOM 3015  C C   . LYS A 1 373 ? -10.645 21.867   -8.780  1.00 64.81 373 A 1 
ATOM 3016  O O   . LYS A 1 373 ? -10.620 22.519   -9.813  1.00 58.76 373 A 1 
ATOM 3017  C CB  . LYS A 1 373 ? -13.087 21.185   -8.582  1.00 58.52 373 A 1 
ATOM 3018  C CG  . LYS A 1 373 ? -12.822 19.692   -8.795  1.00 51.02 373 A 1 
ATOM 3019  C CD  . LYS A 1 373 ? -14.034 19.018   -9.447  1.00 45.37 373 A 1 
ATOM 3020  C CE  . LYS A 1 373 ? -13.734 17.532   -9.622  1.00 38.43 373 A 1 
ATOM 3021  N NZ  . LYS A 1 373 ? -14.850 16.816   -10.275 1.00 33.78 373 A 1 
ATOM 3022  N N   . GLY A 1 374 ? -9.653  21.064   -8.396  1.00 63.10 374 A 1 
ATOM 3023  C CA  . GLY A 1 374 ? -8.386  20.944   -9.121  1.00 61.64 374 A 1 
ATOM 3024  C C   . GLY A 1 374 ? -7.295  21.922   -8.682  1.00 63.65 374 A 1 
ATOM 3025  O O   . GLY A 1 374 ? -6.166  21.784   -9.139  1.00 59.26 374 A 1 
ATOM 3026  N N   . GLN A 1 375 ? -7.594  22.870   -7.793  1.00 63.82 375 A 1 
ATOM 3027  C CA  . GLN A 1 375 ? -6.555  23.717   -7.208  1.00 64.02 375 A 1 
ATOM 3028  C C   . GLN A 1 375 ? -5.688  22.943   -6.215  1.00 63.75 375 A 1 
ATOM 3029  O O   . GLN A 1 375 ? -6.129  22.002   -5.558  1.00 61.28 375 A 1 
ATOM 3030  C CB  . GLN A 1 375 ? -7.156  24.963   -6.548  1.00 62.34 375 A 1 
ATOM 3031  C CG  . GLN A 1 375 ? -7.681  25.953   -7.593  1.00 58.59 375 A 1 
ATOM 3032  C CD  . GLN A 1 375 ? -7.838  27.361   -7.019  1.00 55.00 375 A 1 
ATOM 3033  O OE1 . GLN A 1 375 ? -8.182  27.551   -5.866  1.00 51.80 375 A 1 
ATOM 3034  N NE2 . GLN A 1 375 ? -7.575  28.382   -7.801  1.00 51.20 375 A 1 
ATOM 3035  N N   . LEU A 1 376 ? -4.434  23.397   -6.102  1.00 64.69 376 A 1 
ATOM 3036  C CA  . LEU A 1 376 ? -3.472  22.866   -5.150  1.00 63.87 376 A 1 
ATOM 3037  C C   . LEU A 1 376 ? -3.826  23.275   -3.710  1.00 65.63 376 A 1 
ATOM 3038  O O   . LEU A 1 376 ? -4.479  24.287   -3.472  1.00 61.49 376 A 1 
ATOM 3039  C CB  . LEU A 1 376 ? -2.062  23.357   -5.535  1.00 58.21 376 A 1 
ATOM 3040  C CG  . LEU A 1 376 ? -1.554  22.862   -6.903  1.00 52.71 376 A 1 
ATOM 3041  C CD1 . LEU A 1 376 ? -0.240  23.547   -7.242  1.00 48.35 376 A 1 
ATOM 3042  C CD2 . LEU A 1 376 ? -1.333  21.349   -6.917  1.00 48.07 376 A 1 
ATOM 3043  N N   . TYR A 1 377 ? -3.317  22.522   -2.743  1.00 65.34 377 A 1 
ATOM 3044  C CA  . TYR A 1 377 ? -3.451  22.798   -1.309  1.00 65.08 377 A 1 
ATOM 3045  C C   . TYR A 1 377 ? -2.527  23.939   -0.855  1.00 66.68 377 A 1 
ATOM 3046  O O   . TYR A 1 377 ? -1.689  23.784   0.030   1.00 62.76 377 A 1 
ATOM 3047  C CB  . TYR A 1 377 ? -3.211  21.495   -0.525  1.00 59.96 377 A 1 
ATOM 3048  C CG  . TYR A 1 377 ? -4.297  20.449   -0.694  1.00 57.22 377 A 1 
ATOM 3049  C CD1 . TYR A 1 377 ? -5.377  20.423   0.205   1.00 51.97 377 A 1 
ATOM 3050  C CD2 . TYR A 1 377 ? -4.249  19.501   -1.727  1.00 51.31 377 A 1 
ATOM 3051  C CE1 . TYR A 1 377 ? -6.397  19.478   0.074   1.00 46.45 377 A 1 
ATOM 3052  C CE2 . TYR A 1 377 ? -5.274  18.550   -1.875  1.00 47.05 377 A 1 
ATOM 3053  C CZ  . TYR A 1 377 ? -6.353  18.544   -0.971  1.00 47.13 377 A 1 
ATOM 3054  O OH  . TYR A 1 377 ? -7.369  17.632   -1.105  1.00 43.12 377 A 1 
ATOM 3055  N N   . CYS A 1 378 ? -2.627  25.092   -1.505  1.00 68.28 378 A 1 
ATOM 3056  C CA  . CYS A 1 378 ? -1.783  26.237   -1.196  1.00 69.36 378 A 1 
ATOM 3057  C C   . CYS A 1 378 ? -2.097  26.852   0.181   1.00 70.25 378 A 1 
ATOM 3058  O O   . CYS A 1 378 ? -1.155  27.052   0.948   1.00 67.97 378 A 1 
ATOM 3059  C CB  . CYS A 1 378 ? -1.831  27.282   -2.310  1.00 67.84 378 A 1 
ATOM 3060  S SG  . CYS A 1 378 ? -1.358  26.681   -3.954  1.00 65.78 378 A 1 
ATOM 3061  N N   . PRO A 1 379 ? -3.363  27.112   0.550   1.00 66.67 379 A 1 
ATOM 3062  C CA  . PRO A 1 379 ? -3.691  27.752   1.824   1.00 64.54 379 A 1 
ATOM 3063  C C   . PRO A 1 379 ? -3.236  26.931   3.027   1.00 65.10 379 A 1 
ATOM 3064  O O   . PRO A 1 379 ? -2.622  27.456   3.944   1.00 63.05 379 A 1 
ATOM 3065  C CB  . PRO A 1 379 ? -5.210  27.953   1.812   1.00 61.14 379 A 1 
ATOM 3066  C CG  . PRO A 1 379 ? -5.562  27.921   0.340   1.00 60.68 379 A 1 
ATOM 3067  C CD  . PRO A 1 379 ? -4.571  26.923   -0.228  1.00 65.10 379 A 1 
ATOM 3068  N N   . GLU A 1 380 ? -3.442  25.624   2.990   1.00 63.29 380 A 1 
ATOM 3069  C CA  . GLU A 1 380 ? -2.990  24.716   4.034   1.00 59.67 380 A 1 
ATOM 3070  C C   . GLU A 1 380 ? -1.466  24.702   4.176   1.00 60.77 380 A 1 
ATOM 3071  O O   . GLU A 1 380 ? -0.918  24.575   5.267   1.00 57.02 380 A 1 
ATOM 3072  C CB  . GLU A 1 380 ? -3.477  23.287   3.730   1.00 54.67 380 A 1 
ATOM 3073  C CG  . GLU A 1 380 ? -4.998  23.120   3.727   1.00 50.42 380 A 1 
ATOM 3074  C CD  . GLU A 1 380 ? -5.664  23.357   2.368   1.00 43.99 380 A 1 
ATOM 3075  O OE1 . GLU A 1 380 ? -6.807  22.883   2.199   1.00 40.69 380 A 1 
ATOM 3076  O OE2 . GLU A 1 380 ? -5.070  23.987   1.472   1.00 43.47 380 A 1 
ATOM 3077  N N   . SER A 1 381 ? -0.782  24.873   3.048   1.00 63.02 381 A 1 
ATOM 3078  C CA  . SER A 1 381 ? 0.673   24.864   3.023   1.00 61.11 381 A 1 
ATOM 3079  C C   . SER A 1 381 ? 1.310   26.186   3.458   1.00 62.73 381 A 1 
ATOM 3080  O O   . SER A 1 381 ? 2.423   26.161   3.983   1.00 58.68 381 A 1 
ATOM 3081  C CB  . SER A 1 381 ? 1.165   24.498   1.626   1.00 55.25 381 A 1 
ATOM 3082  O OG  . SER A 1 381 ? 0.839   23.154   1.335   1.00 50.62 381 A 1 
ATOM 3083  N N   . TYR A 1 382 ? 0.634   27.312   3.226   1.00 70.17 382 A 1 
ATOM 3084  C CA  . TYR A 1 382 ? 1.205   28.654   3.375   1.00 68.83 382 A 1 
ATOM 3085  C C   . TYR A 1 382 ? 0.418   29.575   4.313   1.00 69.43 382 A 1 
ATOM 3086  O O   . TYR A 1 382 ? 0.913   30.655   4.635   1.00 64.48 382 A 1 
ATOM 3087  C CB  . TYR A 1 382 ? 1.373   29.282   1.990   1.00 64.26 382 A 1 
ATOM 3088  C CG  . TYR A 1 382 ? 2.473   28.643   1.170   1.00 62.73 382 A 1 
ATOM 3089  C CD1 . TYR A 1 382 ? 3.801   29.059   1.337   1.00 58.07 382 A 1 
ATOM 3090  C CD2 . TYR A 1 382 ? 2.183   27.610   0.265   1.00 57.27 382 A 1 
ATOM 3091  C CE1 . TYR A 1 382 ? 4.836   28.462   0.605   1.00 53.44 382 A 1 
ATOM 3092  C CE2 . TYR A 1 382 ? 3.208   26.999   -0.473  1.00 53.73 382 A 1 
ATOM 3093  C CZ  . TYR A 1 382 ? 4.535   27.426   -0.300  1.00 54.62 382 A 1 
ATOM 3094  O OH  . TYR A 1 382 ? 5.539   26.834   -1.020  1.00 50.30 382 A 1 
ATOM 3095  N N   . SER A 1 383 ? -0.756  29.163   4.799   1.00 75.99 383 A 1 
ATOM 3096  C CA  . SER A 1 383 ? -1.649  29.928   5.679   1.00 76.49 383 A 1 
ATOM 3097  C C   . SER A 1 383 ? -2.325  31.134   5.002   1.00 77.89 383 A 1 
ATOM 3098  O O   . SER A 1 383 ? -1.816  31.675   4.021   1.00 73.25 383 A 1 
ATOM 3099  C CB  . SER A 1 383 ? -0.904  30.321   6.965   1.00 72.38 383 A 1 
ATOM 3100  O OG  . SER A 1 383 ? -1.764  30.769   7.969   1.00 65.88 383 A 1 
ATOM 3101  N N   . GLY A 1 384 ? -3.461  31.527   5.543   1.00 81.76 384 A 1 
ATOM 3102  C CA  . GLY A 1 384 ? -4.250  32.645   5.047   1.00 82.68 384 A 1 
ATOM 3103  C C   . GLY A 1 384 ? -5.091  32.335   3.804   1.00 84.33 384 A 1 
ATOM 3104  O O   . GLY A 1 384 ? -5.126  31.209   3.310   1.00 81.25 384 A 1 
ATOM 3105  N N   . GLY A 1 385 ? -5.753  33.345   3.287   1.00 87.13 385 A 1 
ATOM 3106  C CA  . GLY A 1 385 ? -6.504  33.308   2.033   1.00 88.52 385 A 1 
ATOM 3107  C C   . GLY A 1 385 ? -5.845  34.196   0.984   1.00 89.29 385 A 1 
ATOM 3108  O O   . GLY A 1 385 ? -5.392  35.296   1.292   1.00 87.96 385 A 1 
ATOM 3109  N N   . TRP A 1 386 ? -5.789  33.726   -0.260  1.00 88.57 386 A 1 
ATOM 3110  C CA  . TRP A 1 386 ? -5.115  34.451   -1.338  1.00 89.69 386 A 1 
ATOM 3111  C C   . TRP A 1 386 ? -5.573  33.988   -2.723  1.00 89.75 386 A 1 
ATOM 3112  O O   . TRP A 1 386 ? -6.217  32.942   -2.871  1.00 87.96 386 A 1 
ATOM 3113  C CB  . TRP A 1 386 ? -3.599  34.281   -1.179  1.00 88.97 386 A 1 
ATOM 3114  C CG  . TRP A 1 386 ? -2.775  35.255   -1.959  1.00 89.03 386 A 1 
ATOM 3115  C CD1 . TRP A 1 386 ? -1.993  34.957   -3.007  1.00 85.84 386 A 1 
ATOM 3116  C CD2 . TRP A 1 386 ? -2.676  36.692   -1.761  1.00 88.84 386 A 1 
ATOM 3117  N NE1 . TRP A 1 386 ? -1.409  36.120   -3.489  1.00 85.45 386 A 1 
ATOM 3118  C CE2 . TRP A 1 386 ? -1.814  37.200   -2.760  1.00 87.91 386 A 1 
ATOM 3119  C CE3 . TRP A 1 386 ? -3.233  37.613   -0.857  1.00 88.18 386 A 1 
ATOM 3120  C CZ2 . TRP A 1 386 ? -1.533  38.580   -2.875  1.00 88.00 386 A 1 
ATOM 3121  C CZ3 . TRP A 1 386 ? -2.951  38.982   -0.965  1.00 85.44 386 A 1 
ATOM 3122  C CH2 . TRP A 1 386 ? -2.120  39.458   -1.971  1.00 85.72 386 A 1 
ATOM 3123  N N   . TRP A 1 387 ? -5.236  34.753   -3.744  1.00 88.58 387 A 1 
ATOM 3124  C CA  . TRP A 1 387 ? -5.361  34.368   -5.149  1.00 88.91 387 A 1 
ATOM 3125  C C   . TRP A 1 387 ? -4.109  33.596   -5.565  1.00 87.40 387 A 1 
ATOM 3126  O O   . TRP A 1 387 ? -3.063  34.185   -5.849  1.00 84.25 387 A 1 
ATOM 3127  C CB  . TRP A 1 387 ? -5.570  35.603   -6.018  1.00 89.79 387 A 1 
ATOM 3128  C CG  . TRP A 1 387 ? -6.814  36.379   -5.722  1.00 90.86 387 A 1 
ATOM 3129  C CD1 . TRP A 1 387 ? -8.055  36.089   -6.174  1.00 87.45 387 A 1 
ATOM 3130  C CD2 . TRP A 1 387 ? -6.951  37.594   -4.924  1.00 91.17 387 A 1 
ATOM 3131  N NE1 . TRP A 1 387 ? -8.952  37.041   -5.718  1.00 89.42 387 A 1 
ATOM 3132  C CE2 . TRP A 1 387 ? -8.317  37.987   -4.960  1.00 91.13 387 A 1 
ATOM 3133  C CE3 . TRP A 1 387 ? -6.046  38.394   -4.196  1.00 91.88 387 A 1 
ATOM 3134  C CZ2 . TRP A 1 387 ? -8.773  39.147   -4.299  1.00 92.00 387 A 1 
ATOM 3135  C CZ3 . TRP A 1 387 ? -6.507  39.553   -3.535  1.00 88.99 387 A 1 
ATOM 3136  C CH2 . TRP A 1 387 ? -7.855  39.920   -3.589  1.00 89.52 387 A 1 
ATOM 3137  N N   . TRP A 1 388 ? -4.203  32.281   -5.575  1.00 82.60 388 A 1 
ATOM 3138  C CA  . TRP A 1 388 ? -3.091  31.406   -5.910  1.00 79.99 388 A 1 
ATOM 3139  C C   . TRP A 1 388 ? -3.089  31.063   -7.392  1.00 77.70 388 A 1 
ATOM 3140  O O   . TRP A 1 388 ? -4.140  30.813   -7.988  1.00 71.91 388 A 1 
ATOM 3141  C CB  . TRP A 1 388 ? -3.145  30.149   -5.050  1.00 77.17 388 A 1 
ATOM 3142  C CG  . TRP A 1 388 ? -3.084  30.405   -3.568  1.00 76.69 388 A 1 
ATOM 3143  C CD1 . TRP A 1 388 ? -4.145  30.439   -2.736  1.00 66.87 388 A 1 
ATOM 3144  C CD2 . TRP A 1 388 ? -1.906  30.677   -2.751  1.00 72.02 388 A 1 
ATOM 3145  N NE1 . TRP A 1 388 ? -3.704  30.692   -1.434  1.00 67.34 388 A 1 
ATOM 3146  C CE2 . TRP A 1 388 ? -2.338  30.836   -1.404  1.00 69.10 388 A 1 
ATOM 3147  C CE3 . TRP A 1 388 ? -0.532  30.780   -3.024  1.00 67.62 388 A 1 
ATOM 3148  C CZ2 . TRP A 1 388 ? -1.436  31.091   -0.360  1.00 65.19 388 A 1 
ATOM 3149  C CZ3 . TRP A 1 388 ? 0.363   31.032   -1.973  1.00 60.14 388 A 1 
ATOM 3150  C CH2 . TRP A 1 388 ? -0.072  31.185   -0.662  1.00 61.52 388 A 1 
ATOM 3151  N N   . ASN A 1 389 ? -1.898  31.010   -7.968  1.00 76.92 389 A 1 
ATOM 3152  C CA  . ASN A 1 389 ? -1.649  30.416   -9.282  1.00 72.74 389 A 1 
ATOM 3153  C C   . ASN A 1 389 ? -1.246  28.934   -9.129  1.00 71.29 389 A 1 
ATOM 3154  O O   . ASN A 1 389 ? -1.371  28.338   -8.055  1.00 62.85 389 A 1 
ATOM 3155  C CB  . ASN A 1 389 ? -0.637  31.285   -10.037 1.00 66.94 389 A 1 
ATOM 3156  C CG  . ASN A 1 389 ? 0.773   31.241   -9.462  1.00 60.68 389 A 1 
ATOM 3157  O OD1 . ASN A 1 389 ? 1.088   30.525   -8.534  1.00 55.26 389 A 1 
ATOM 3158  N ND2 . ASN A 1 389 ? 1.671   31.998   -10.048 1.00 54.99 389 A 1 
ATOM 3159  N N   . ASP A 1 390 ? -0.711  28.355   -10.214 1.00 67.01 390 A 1 
ATOM 3160  C CA  . ASP A 1 390 ? -0.266  26.959   -10.219 1.00 64.45 390 A 1 
ATOM 3161  C C   . ASP A 1 390 ? 0.979   26.700   -9.348  1.00 65.26 390 A 1 
ATOM 3162  O O   . ASP A 1 390 ? 1.346   25.547   -9.103  1.00 59.77 390 A 1 
ATOM 3163  C CB  . ASP A 1 390 ? -0.014  26.513   -11.663 1.00 57.81 390 A 1 
ATOM 3164  C CG  . ASP A 1 390 ? -1.272  26.566   -12.534 1.00 52.48 390 A 1 
ATOM 3165  O OD1 . ASP A 1 390 ? -2.372  26.273   -12.000 1.00 47.23 390 A 1 
ATOM 3166  O OD2 . ASP A 1 390 ? -1.128  26.886   -13.734 1.00 46.09 390 A 1 
ATOM 3167  N N   . ILE A 1 391 ? 1.652   27.744   -8.868  1.00 65.58 391 A 1 
ATOM 3168  C CA  . ILE A 1 391 ? 2.865   27.663   -8.057  1.00 64.35 391 A 1 
ATOM 3169  C C   . ILE A 1 391 ? 2.586   28.292   -6.698  1.00 65.63 391 A 1 
ATOM 3170  O O   . ILE A 1 391 ? 2.725   29.502   -6.500  1.00 60.33 391 A 1 
ATOM 3171  C CB  . ILE A 1 391 ? 4.084   28.289   -8.778  1.00 58.15 391 A 1 
ATOM 3172  C CG1 . ILE A 1 391 ? 4.271   27.711   -10.204 1.00 51.98 391 A 1 
ATOM 3173  C CG2 . ILE A 1 391 ? 5.338   28.046   -7.926  1.00 50.03 391 A 1 
ATOM 3174  C CD1 . ILE A 1 391 ? 5.364   28.416   -11.019 1.00 45.12 391 A 1 
ATOM 3175  N N   . CYS A 1 392 ? 2.242   27.458   -5.733  1.00 67.67 392 A 1 
ATOM 3176  C CA  . CYS A 1 392 ? 2.019   27.924   -4.373  1.00 65.18 392 A 1 
ATOM 3177  C C   . CYS A 1 392 ? 3.235   28.686   -3.813  1.00 63.42 392 A 1 
ATOM 3178  O O   . CYS A 1 392 ? 4.383   28.278   -3.972  1.00 58.25 392 A 1 
ATOM 3179  C CB  . CYS A 1 392 ? 1.700   26.741   -3.449  1.00 62.60 392 A 1 
ATOM 3180  S SG  . CYS A 1 392 ? 0.345   25.645   -3.948  1.00 59.78 392 A 1 
ATOM 3181  N N   . GLY A 1 393 ? 2.977   29.757   -3.081  1.00 61.74 393 A 1 
ATOM 3182  C CA  . GLY A 1 393 ? 3.979   30.483   -2.306  1.00 59.85 393 A 1 
ATOM 3183  C C   . GLY A 1 393 ? 4.840   31.468   -3.092  1.00 62.59 393 A 1 
ATOM 3184  O O   . GLY A 1 393 ? 5.867   31.910   -2.574  1.00 57.63 393 A 1 
ATOM 3185  N N   . GLU A 1 394 ? 4.449   31.854   -4.309  1.00 68.89 394 A 1 
ATOM 3186  C CA  . GLU A 1 394 ? 5.111   32.947   -5.032  1.00 67.69 394 A 1 
ATOM 3187  C C   . GLU A 1 394 ? 4.864   34.299   -4.359  1.00 70.20 394 A 1 
ATOM 3188  O O   . GLU A 1 394 ? 5.780   35.106   -4.246  1.00 65.43 394 A 1 
ATOM 3189  C CB  . GLU A 1 394 ? 4.633   32.997   -6.481  1.00 60.96 394 A 1 
ATOM 3190  C CG  . GLU A 1 394 ? 5.246   31.860   -7.292  1.00 53.92 394 A 1 
ATOM 3191  C CD  . GLU A 1 394 ? 5.018   32.019   -8.794  1.00 49.43 394 A 1 
ATOM 3192  O OE1 . GLU A 1 394 ? 5.765   31.345   -9.549  1.00 43.77 394 A 1 
ATOM 3193  O OE2 . GLU A 1 394 ? 4.131   32.796   -9.178  1.00 44.29 394 A 1 
ATOM 3194  N N   . ASN A 1 395 ? 3.655   34.514   -3.890  1.00 77.79 395 A 1 
ATOM 3195  C CA  . ASN A 1 395 ? 3.300   35.650   -3.068  1.00 78.49 395 A 1 
ATOM 3196  C C   . ASN A 1 395 ? 2.184   35.263   -2.105  1.00 79.99 395 A 1 
ATOM 3197  O O   . ASN A 1 395 ? 1.358   34.404   -2.415  1.00 76.55 395 A 1 
ATOM 3198  C CB  . ASN A 1 395 ? 2.924   36.847   -3.964  1.00 74.56 395 A 1 
ATOM 3199  C CG  . ASN A 1 395 ? 1.678   36.585   -4.791  1.00 69.89 395 A 1 
ATOM 3200  O OD1 . ASN A 1 395 ? 0.571   36.809   -4.352  1.00 62.24 395 A 1 
ATOM 3201  N ND2 . ASN A 1 395 ? 1.828   36.106   -6.007  1.00 63.28 395 A 1 
ATOM 3202  N N   . ASN A 1 396 ? 2.173   35.895   -0.952  1.00 82.22 396 A 1 
ATOM 3203  C CA  . ASN A 1 396 ? 1.090   35.755   0.018   1.00 83.68 396 A 1 
ATOM 3204  C C   . ASN A 1 396 ? 1.142   36.917   1.016   1.00 85.02 396 A 1 
ATOM 3205  O O   . ASN A 1 396 ? 1.860   36.844   2.013   1.00 83.19 396 A 1 
ATOM 3206  C CB  . ASN A 1 396 ? 1.191   34.395   0.726   1.00 80.86 396 A 1 
ATOM 3207  C CG  . ASN A 1 396 ? 0.004   34.157   1.657   1.00 79.66 396 A 1 
ATOM 3208  O OD1 . ASN A 1 396 ? -0.940  34.933   1.705   1.00 72.74 396 A 1 
ATOM 3209  N ND2 . ASN A 1 396 ? 0.023   33.075   2.398   1.00 72.81 396 A 1 
ATOM 3210  N N   . LEU A 1 397 ? 0.409   37.983   0.759   1.00 87.02 397 A 1 
ATOM 3211  C CA  . LEU A 1 397 ? 0.336   39.125   1.680   1.00 88.85 397 A 1 
ATOM 3212  C C   . LEU A 1 397 ? -0.569  38.858   2.892   1.00 89.53 397 A 1 
ATOM 3213  O O   . LEU A 1 397 ? -0.498  39.581   3.878   1.00 87.74 397 A 1 
ATOM 3214  C CB  . LEU A 1 397 ? -0.081  40.394   0.923   1.00 88.50 397 A 1 
ATOM 3215  C CG  . LEU A 1 397 ? 0.857   40.811   -0.220  1.00 88.53 397 A 1 
ATOM 3216  C CD1 . LEU A 1 397 ? 0.365   42.117   -0.837  1.00 81.23 397 A 1 
ATOM 3217  C CD2 . LEU A 1 397 ? 2.303   41.020   0.238   1.00 81.03 397 A 1 
ATOM 3218  N N   . ASN A 1 398 ? -1.368  37.791   2.838   1.00 89.48 398 A 1 
ATOM 3219  C CA  . ASN A 1 398 ? -2.236  37.343   3.926   1.00 89.77 398 A 1 
ATOM 3220  C C   . ASN A 1 398 ? -1.629  36.180   4.735   1.00 88.22 398 A 1 
ATOM 3221  O O   . ASN A 1 398 ? -2.326  35.528   5.503   1.00 84.52 398 A 1 
ATOM 3222  C CB  . ASN A 1 398 ? -3.631  37.032   3.354   1.00 90.50 398 A 1 
ATOM 3223  C CG  . ASN A 1 398 ? -4.344  38.265   2.805   1.00 91.33 398 A 1 
ATOM 3224  O OD1 . ASN A 1 398 ? -4.017  39.403   3.085   1.00 84.25 398 A 1 
ATOM 3225  N ND2 . ASN A 1 398 ? -5.373  38.063   2.008   1.00 83.66 398 A 1 
ATOM 3226  N N   . GLY A 1 399 ? -0.331  35.912   4.583   1.00 86.91 399 A 1 
ATOM 3227  C CA  . GLY A 1 399 ? 0.376   34.901   5.370   1.00 86.04 399 A 1 
ATOM 3228  C C   . GLY A 1 399 ? 0.551   35.273   6.851   1.00 86.37 399 A 1 
ATOM 3229  O O   . GLY A 1 399 ? 0.231   36.383   7.282   1.00 84.92 399 A 1 
ATOM 3230  N N   . LYS A 1 400 ? 1.104   34.348   7.633   1.00 83.89 400 A 1 
ATOM 3231  C CA  . LYS A 1 400 ? 1.391   34.555   9.059   1.00 83.17 400 A 1 
ATOM 3232  C C   . LYS A 1 400 ? 2.414   35.676   9.248   1.00 83.71 400 A 1 
ATOM 3233  O O   . LYS A 1 400 ? 3.443   35.703   8.580   1.00 81.30 400 A 1 
ATOM 3234  C CB  . LYS A 1 400 ? 1.857   33.218   9.683   1.00 79.60 400 A 1 
ATOM 3235  C CG  . LYS A 1 400 ? 2.018   33.266   11.221  1.00 70.97 400 A 1 
ATOM 3236  C CD  . LYS A 1 400 ? 2.400   31.890   11.807  1.00 66.01 400 A 1 
ATOM 3237  C CE  . LYS A 1 400 ? 2.535   31.945   13.337  1.00 57.69 400 A 1 
ATOM 3238  N NZ  . LYS A 1 400 ? 2.927   30.641   13.943  1.00 51.63 400 A 1 
ATOM 3239  N N   . TYR A 1 401 ? 2.170   36.565   10.193  1.00 84.10 401 A 1 
ATOM 3240  C CA  . TYR A 1 401 ? 3.112   37.633   10.515  1.00 85.16 401 A 1 
ATOM 3241  C C   . TYR A 1 401 ? 4.307   37.085   11.308  1.00 83.89 401 A 1 
ATOM 3242  O O   . TYR A 1 401 ? 4.256   36.933   12.525  1.00 80.08 401 A 1 
ATOM 3243  C CB  . TYR A 1 401 ? 2.390   38.768   11.243  1.00 85.51 401 A 1 
ATOM 3244  C CG  . TYR A 1 401 ? 3.193   40.052   11.241  1.00 87.04 401 A 1 
ATOM 3245  C CD1 . TYR A 1 401 ? 4.125   40.324   12.260  1.00 78.36 401 A 1 
ATOM 3246  C CD2 . TYR A 1 401 ? 3.036   40.982   10.184  1.00 79.34 401 A 1 
ATOM 3247  C CE1 . TYR A 1 401 ? 4.887   41.507   12.234  1.00 78.89 401 A 1 
ATOM 3248  C CE2 . TYR A 1 401 ? 3.791   42.161   10.151  1.00 78.77 401 A 1 
ATOM 3249  C CZ  . TYR A 1 401 ? 4.715   42.429   11.181  1.00 86.16 401 A 1 
ATOM 3250  O OH  . TYR A 1 401 ? 5.450   43.575   11.143  1.00 84.64 401 A 1 
ATOM 3251  N N   . ASN A 1 402 ? 5.400   36.790   10.619  1.00 82.68 402 A 1 
ATOM 3252  C CA  . ASN A 1 402 ? 6.613   36.252   11.223  1.00 80.91 402 A 1 
ATOM 3253  C C   . ASN A 1 402 ? 7.653   37.352   11.460  1.00 80.52 402 A 1 
ATOM 3254  O O   . ASN A 1 402 ? 8.042   38.068   10.542  1.00 76.42 402 A 1 
ATOM 3255  C CB  . ASN A 1 402 ? 7.176   35.141   10.331  1.00 77.14 402 A 1 
ATOM 3256  C CG  . ASN A 1 402 ? 6.344   33.869   10.380  1.00 73.83 402 A 1 
ATOM 3257  O OD1 . ASN A 1 402 ? 5.767   33.494   11.384  1.00 66.45 402 A 1 
ATOM 3258  N ND2 . ASN A 1 402 ? 6.332   33.114   9.299   1.00 66.58 402 A 1 
ATOM 3259  N N   . LYS A 1 403 ? 8.181   37.410   12.678  1.00 79.46 403 A 1 
ATOM 3260  C CA  . LYS A 1 403 ? 9.352   38.246   12.978  1.00 77.86 403 A 1 
ATOM 3261  C C   . LYS A 1 403 ? 10.625  37.612   12.378  1.00 76.75 403 A 1 
ATOM 3262  O O   . LYS A 1 403 ? 10.702  36.395   12.254  1.00 70.45 403 A 1 
ATOM 3263  C CB  . LYS A 1 403 ? 9.454   38.496   14.500  1.00 73.71 403 A 1 
ATOM 3264  C CG  . LYS A 1 403 ? 8.273   39.351   15.002  1.00 67.43 403 A 1 
ATOM 3265  C CD  . LYS A 1 403 ? 8.336   39.640   16.517  1.00 63.14 403 A 1 
ATOM 3266  C CE  . LYS A 1 403 ? 7.092   40.453   16.916  1.00 56.02 403 A 1 
ATOM 3267  N NZ  . LYS A 1 403 ? 6.954   40.661   18.376  1.00 49.74 403 A 1 
ATOM 3268  N N   . PRO A 1 404 ? 11.664  38.405   12.069  1.00 75.68 404 A 1 
ATOM 3269  C CA  . PRO A 1 404 ? 12.884  37.910   11.411  1.00 73.01 404 A 1 
ATOM 3270  C C   . PRO A 1 404 ? 13.616  36.778   12.141  1.00 71.34 404 A 1 
ATOM 3271  O O   . PRO A 1 404 ? 14.356  36.008   11.523  1.00 64.75 404 A 1 
ATOM 3272  C CB  . PRO A 1 404 ? 13.796  39.127   11.284  1.00 68.88 404 A 1 
ATOM 3273  C CG  . PRO A 1 404 ? 12.834  40.306   11.255  1.00 66.66 404 A 1 
ATOM 3274  C CD  . PRO A 1 404 ? 11.685  39.853   12.159  1.00 69.24 404 A 1 
ATOM 3275  N N   . ARG A 1 405 ? 13.446  36.675   13.449  1.00 66.87 405 A 1 
ATOM 3276  C CA  . ARG A 1 405 ? 14.084  35.643   14.278  1.00 64.58 405 A 1 
ATOM 3277  C C   . ARG A 1 405 ? 13.423  34.266   14.160  1.00 64.37 405 A 1 
ATOM 3278  O O   . ARG A 1 405 ? 14.020  33.287   14.614  1.00 56.98 405 A 1 
ATOM 3279  C CB  . ARG A 1 405 ? 14.151  36.093   15.749  1.00 57.31 405 A 1 
ATOM 3280  C CG  . ARG A 1 405 ? 15.112  37.271   15.956  1.00 50.02 405 A 1 
ATOM 3281  C CD  . ARG A 1 405 ? 15.239  37.586   17.457  1.00 45.49 405 A 1 
ATOM 3282  N NE  . ARG A 1 405 ? 16.183  38.685   17.716  1.00 40.23 405 A 1 
ATOM 3283  C CZ  . ARG A 1 405 ? 16.508  39.175   18.911  1.00 35.37 405 A 1 
ATOM 3284  N NH1 . ARG A 1 405 ? 15.984  38.701   20.010  1.00 33.13 405 A 1 
ATOM 3285  N NH2 . ARG A 1 405 ? 17.366  40.156   19.020  1.00 31.23 405 A 1 
ATOM 3286  N N   . THR A 1 406 ? 12.260  34.146   13.549  1.00 58.87 406 A 1 
ATOM 3287  C CA  . THR A 1 406 ? 11.581  32.865   13.351  1.00 57.15 406 A 1 
ATOM 3288  C C   . THR A 1 406 ? 12.447  31.946   12.496  1.00 56.86 406 A 1 
ATOM 3289  O O   . THR A 1 406 ? 12.750  32.250   11.338  1.00 51.93 406 A 1 
ATOM 3290  C CB  . THR A 1 406 ? 10.190  33.045   12.724  1.00 52.10 406 A 1 
ATOM 3291  O OG1 . THR A 1 406 ? 9.489   34.062   13.397  1.00 47.92 406 A 1 
ATOM 3292  C CG2 . THR A 1 406 ? 9.346   31.776   12.840  1.00 46.50 406 A 1 
ATOM 3293  N N   . LYS A 1 407 ? 12.918  30.836   13.074  1.00 54.42 407 A 1 
ATOM 3294  C CA  . LYS A 1 407 ? 13.896  29.939   12.437  1.00 53.65 407 A 1 
ATOM 3295  C C   . LYS A 1 407 ? 13.286  28.706   11.773  1.00 55.66 407 A 1 
ATOM 3296  O O   . LYS A 1 407 ? 13.931  28.136   10.898  1.00 50.15 407 A 1 
ATOM 3297  C CB  . LYS A 1 407 ? 14.990  29.536   13.439  1.00 46.40 407 A 1 
ATOM 3298  C CG  . LYS A 1 407 ? 15.972  30.687   13.746  1.00 41.12 407 A 1 
ATOM 3299  C CD  . LYS A 1 407 ? 17.109  30.203   14.648  1.00 37.34 407 A 1 
ATOM 3300  C CE  . LYS A 1 407 ? 18.090  31.339   14.966  1.00 32.12 407 A 1 
ATOM 3301  N NZ  . LYS A 1 407 ? 19.181  30.905   15.884  1.00 28.80 407 A 1 
ATOM 3302  N N   . SER A 1 408 ? 12.100  28.278   12.172  1.00 54.70 408 A 1 
ATOM 3303  C CA  . SER A 1 408 ? 11.516  27.050   11.640  1.00 55.38 408 A 1 
ATOM 3304  C C   . SER A 1 408 ? 11.178  27.207   10.147  1.00 57.05 408 A 1 
ATOM 3305  O O   . SER A 1 408 ? 10.604  28.204   9.715   1.00 53.70 408 A 1 
ATOM 3306  C CB  . SER A 1 408 ? 10.338  26.564   12.504  1.00 50.70 408 A 1 
ATOM 3307  O OG  . SER A 1 408 ? 9.084   26.910   11.970  1.00 46.19 408 A 1 
ATOM 3308  N N   . ARG A 1 409 ? 11.595  26.231   9.329   1.00 54.38 409 A 1 
ATOM 3309  C CA  . ARG A 1 409 ? 11.339  26.272   7.875   1.00 55.34 409 A 1 
ATOM 3310  C C   . ARG A 1 409 ? 9.837   26.249   7.548   1.00 57.42 409 A 1 
ATOM 3311  O O   . ARG A 1 409 ? 9.436   27.036   6.704   1.00 54.66 409 A 1 
ATOM 3312  C CB  . ARG A 1 409 ? 12.061  25.137   7.131   1.00 50.44 409 A 1 
ATOM 3313  C CG  . ARG A 1 409 ? 13.420  25.562   6.548   1.00 45.43 409 A 1 
ATOM 3314  C CD  . ARG A 1 409 ? 13.984  24.427   5.693   1.00 41.92 409 A 1 
ATOM 3315  N NE  . ARG A 1 409 ? 15.203  24.821   4.957   1.00 37.88 409 A 1 
ATOM 3316  C CZ  . ARG A 1 409 ? 15.887  24.048   4.110   1.00 34.10 409 A 1 
ATOM 3317  N NH1 . ARG A 1 409 ? 15.532  22.813   3.867   1.00 31.67 409 A 1 
ATOM 3318  N NH2 . ARG A 1 409 ? 16.935  24.508   3.494   1.00 30.39 409 A 1 
ATOM 3319  N N   . PRO A 1 410 ? 9.038   25.401   8.184   1.00 53.78 410 A 1 
ATOM 3320  C CA  . PRO A 1 410 ? 7.594   25.354   7.931   1.00 53.95 410 A 1 
ATOM 3321  C C   . PRO A 1 410 ? 6.902   26.679   8.264   1.00 57.12 410 A 1 
ATOM 3322  O O   . PRO A 1 410 ? 6.108   27.167   7.472   1.00 55.72 410 A 1 
ATOM 3323  C CB  . PRO A 1 410 ? 7.051   24.194   8.782   1.00 49.76 410 A 1 
ATOM 3324  C CG  . PRO A 1 410 ? 8.270   23.316   9.024   1.00 48.70 410 A 1 
ATOM 3325  C CD  . PRO A 1 410 ? 9.413   24.324   9.094   1.00 50.84 410 A 1 
ATOM 3326  N N   . GLU A 1 411 ? 7.250   27.283   9.393   1.00 60.19 411 A 1 
ATOM 3327  C CA  . GLU A 1 411 ? 6.655   28.566   9.788   1.00 61.55 411 A 1 
ATOM 3328  C C   . GLU A 1 411 ? 7.089   29.716   8.880   1.00 64.30 411 A 1 
ATOM 3329  O O   . GLU A 1 411 ? 6.267   30.541   8.507   1.00 61.82 411 A 1 
ATOM 3330  C CB  . GLU A 1 411 ? 7.035   28.916   11.217  1.00 57.51 411 A 1 
ATOM 3331  C CG  . GLU A 1 411 ? 6.355   28.014   12.252  1.00 52.24 411 A 1 
ATOM 3332  C CD  . GLU A 1 411 ? 6.576   28.628   13.628  1.00 47.51 411 A 1 
ATOM 3333  O OE1 . GLU A 1 411 ? 5.554   28.940   14.267  1.00 43.43 411 A 1 
ATOM 3334  O OE2 . GLU A 1 411 ? 7.759   28.878   13.953  1.00 44.63 411 A 1 
ATOM 3335  N N   . ARG A 1 412 ? 8.362   29.767   8.490   1.00 61.32 412 A 1 
ATOM 3336  C CA  . ARG A 1 412 ? 8.849   30.765   7.530   1.00 62.32 412 A 1 
ATOM 3337  C C   . ARG A 1 412 ? 8.101   30.674   6.210   1.00 65.28 412 A 1 
ATOM 3338  O O   . ARG A 1 412 ? 7.782   31.703   5.635   1.00 63.87 412 A 1 
ATOM 3339  C CB  . ARG A 1 412 ? 10.347  30.593   7.274   1.00 58.75 412 A 1 
ATOM 3340  C CG  . ARG A 1 412 ? 11.197  31.099   8.446   1.00 53.72 412 A 1 
ATOM 3341  C CD  . ARG A 1 412 ? 12.670  30.872   8.109   1.00 51.06 412 A 1 
ATOM 3342  N NE  . ARG A 1 412 ? 13.544  31.257   9.221   1.00 46.90 412 A 1 
ATOM 3343  C CZ  . ARG A 1 412 ? 14.852  31.401   9.168   1.00 42.41 412 A 1 
ATOM 3344  N NH1 . ARG A 1 412 ? 15.525  31.217   8.061   1.00 40.84 412 A 1 
ATOM 3345  N NH2 . ARG A 1 412 ? 15.504  31.722   10.240  1.00 37.87 412 A 1 
ATOM 3346  N N   . ARG A 1 413 ? 7.812   29.472   5.751   1.00 63.84 413 A 1 
ATOM 3347  C CA  . ARG A 1 413 ? 7.067   29.243   4.507   1.00 64.51 413 A 1 
ATOM 3348  C C   . ARG A 1 413 ? 5.666   29.867   4.554   1.00 67.23 413 A 1 
ATOM 3349  O O   . ARG A 1 413 ? 5.175   30.302   3.526   1.00 65.15 413 A 1 
ATOM 3350  C CB  . ARG A 1 413 ? 7.002   27.726   4.243   1.00 60.35 413 A 1 
ATOM 3351  C CG  . ARG A 1 413 ? 6.464   27.404   2.843   1.00 55.64 413 A 1 
ATOM 3352  C CD  . ARG A 1 413 ? 6.394   25.890   2.573   1.00 52.50 413 A 1 
ATOM 3353  N NE  . ARG A 1 413 ? 5.335   25.261   3.367   1.00 47.13 413 A 1 
ATOM 3354  C CZ  . ARG A 1 413 ? 4.906   23.999   3.265   1.00 43.07 413 A 1 
ATOM 3355  N NH1 . ARG A 1 413 ? 5.453   23.167   2.424   1.00 41.21 413 A 1 
ATOM 3356  N NH2 . ARG A 1 413 ? 3.925   23.571   3.999   1.00 38.05 413 A 1 
ATOM 3357  N N   . ARG A 1 414 ? 5.054   29.929   5.729   1.00 68.68 414 A 1 
ATOM 3358  C CA  . ARG A 1 414 ? 3.719   30.498   5.940   1.00 69.97 414 A 1 
ATOM 3359  C C   . ARG A 1 414 ? 3.703   32.026   6.124   1.00 72.96 414 A 1 
ATOM 3360  O O   . ARG A 1 414 ? 2.637   32.593   6.316   1.00 70.05 414 A 1 
ATOM 3361  C CB  . ARG A 1 414 ? 3.050   29.801   7.143   1.00 66.57 414 A 1 
ATOM 3362  C CG  . ARG A 1 414 ? 2.808   28.303   6.903   1.00 61.93 414 A 1 
ATOM 3363  C CD  . ARG A 1 414 ? 2.122   27.668   8.120   1.00 59.29 414 A 1 
ATOM 3364  N NE  . ARG A 1 414 ? 1.940   26.212   7.933   1.00 53.74 414 A 1 
ATOM 3365  C CZ  . ARG A 1 414 ? 1.335   25.377   8.768   1.00 48.67 414 A 1 
ATOM 3366  N NH1 . ARG A 1 414 ? 0.808   25.782   9.895   1.00 46.57 414 A 1 
ATOM 3367  N NH2 . ARG A 1 414 ? 1.260   24.121   8.475   1.00 43.46 414 A 1 
ATOM 3368  N N   . GLY A 1 415 ? 4.853   32.670   6.095   1.00 74.54 415 A 1 
ATOM 3369  C CA  . GLY A 1 415 ? 4.975   34.105   6.322   1.00 76.25 415 A 1 
ATOM 3370  C C   . GLY A 1 415 ? 4.425   34.983   5.192   1.00 78.82 415 A 1 
ATOM 3371  O O   . GLY A 1 415 ? 4.087   34.502   4.110   1.00 77.21 415 A 1 
ATOM 3372  N N   . ILE A 1 416 ? 4.399   36.270   5.435   1.00 76.86 416 A 1 
ATOM 3373  C CA  . ILE A 1 416 ? 4.039   37.283   4.438   1.00 79.28 416 A 1 
ATOM 3374  C C   . ILE A 1 416 ? 5.218   37.455   3.480   1.00 80.48 416 A 1 
ATOM 3375  O O   . ILE A 1 416 ? 6.288   37.920   3.886   1.00 79.22 416 A 1 
ATOM 3376  C CB  . ILE A 1 416 ? 3.664   38.623   5.105   1.00 78.14 416 A 1 
ATOM 3377  C CG1 . ILE A 1 416 ? 2.640   38.452   6.244   1.00 73.86 416 A 1 
ATOM 3378  C CG2 . ILE A 1 416 ? 3.099   39.579   4.032   1.00 73.88 416 A 1 
ATOM 3379  C CD1 . ILE A 1 416 ? 2.391   39.745   7.041   1.00 68.29 416 A 1 
ATOM 3380  N N   . TYR A 1 417 ? 5.025   37.101   2.211   1.00 79.36 417 A 1 
ATOM 3381  C CA  . TYR A 1 417 ? 6.075   37.177   1.199   1.00 79.10 417 A 1 
ATOM 3382  C C   . TYR A 1 417 ? 5.572   37.814   -0.091  1.00 80.60 417 A 1 
ATOM 3383  O O   . TYR A 1 417 ? 4.448   37.592   -0.521  1.00 78.93 417 A 1 
ATOM 3384  C CB  . TYR A 1 417 ? 6.636   35.777   0.907   1.00 74.62 417 A 1 
ATOM 3385  C CG  . TYR A 1 417 ? 7.338   35.138   2.078   1.00 68.28 417 A 1 
ATOM 3386  C CD1 . TYR A 1 417 ? 8.483   35.738   2.655   1.00 62.20 417 A 1 
ATOM 3387  C CD2 . TYR A 1 417 ? 6.850   33.943   2.629   1.00 61.21 417 A 1 
ATOM 3388  C CE1 . TYR A 1 417 ? 9.122   35.167   3.758   1.00 54.38 417 A 1 
ATOM 3389  C CE2 . TYR A 1 417 ? 7.486   33.350   3.740   1.00 55.76 417 A 1 
ATOM 3390  C CZ  . TYR A 1 417 ? 8.621   33.972   4.303   1.00 54.85 417 A 1 
ATOM 3391  O OH  . TYR A 1 417 ? 9.240   33.410   5.390   1.00 49.37 417 A 1 
ATOM 3392  N N   . TRP A 1 418 ? 6.477   38.523   -0.736  1.00 80.12 418 A 1 
ATOM 3393  C CA  . TRP A 1 418 ? 6.362   38.969   -2.113  1.00 80.98 418 A 1 
ATOM 3394  C C   . TRP A 1 418 ? 7.511   38.363   -2.912  1.00 80.66 418 A 1 
ATOM 3395  O O   . TRP A 1 418 ? 8.676   38.644   -2.628  1.00 77.37 418 A 1 
ATOM 3396  C CB  . TRP A 1 418 ? 6.384   40.494   -2.163  1.00 79.58 418 A 1 
ATOM 3397  C CG  . TRP A 1 418 ? 6.041   41.057   -3.498  1.00 80.09 418 A 1 
ATOM 3398  C CD1 . TRP A 1 418 ? 6.901   41.586   -4.395  1.00 73.49 418 A 1 
ATOM 3399  C CD2 . TRP A 1 418 ? 4.713   41.160   -4.094  1.00 79.21 418 A 1 
ATOM 3400  N NE1 . TRP A 1 418 ? 6.202   42.022   -5.502  1.00 73.34 418 A 1 
ATOM 3401  C CE2 . TRP A 1 418 ? 4.853   41.779   -5.363  1.00 77.97 418 A 1 
ATOM 3402  C CE3 . TRP A 1 418 ? 3.417   40.789   -3.674  1.00 79.30 418 A 1 
ATOM 3403  C CZ2 . TRP A 1 418 ? 3.745   42.015   -6.200  1.00 78.93 418 A 1 
ATOM 3404  C CZ3 . TRP A 1 418 ? 2.311   41.028   -4.505  1.00 72.19 418 A 1 
ATOM 3405  C CH2 . TRP A 1 418 ? 2.481   41.627   -5.752  1.00 72.45 418 A 1 
ATOM 3406  N N   . ARG A 1 419 ? 7.197   37.500   -3.865  1.00 75.27 419 A 1 
ATOM 3407  C CA  . ARG A 1 419 ? 8.182   36.722   -4.624  1.00 73.95 419 A 1 
ATOM 3408  C C   . ARG A 1 419 ? 7.964   36.900   -6.129  1.00 73.76 419 A 1 
ATOM 3409  O O   . ARG A 1 419 ? 7.340   36.040   -6.751  1.00 69.95 419 A 1 
ATOM 3410  C CB  . ARG A 1 419 ? 8.132   35.262   -4.175  1.00 69.72 419 A 1 
ATOM 3411  C CG  . ARG A 1 419 ? 9.406   34.519   -4.588  1.00 62.67 419 A 1 
ATOM 3412  C CD  . ARG A 1 419 ? 9.300   33.046   -4.220  1.00 60.56 419 A 1 
ATOM 3413  N NE  . ARG A 1 419 ? 10.578  32.528   -3.706  1.00 55.24 419 A 1 
ATOM 3414  C CZ  . ARG A 1 419 ? 10.769  31.304   -3.232  1.00 50.41 419 A 1 
ATOM 3415  N NH1 . ARG A 1 419 ? 9.839   30.386   -3.296  1.00 48.02 419 A 1 
ATOM 3416  N NH2 . ARG A 1 419 ? 11.898  31.004   -2.666  1.00 44.83 419 A 1 
ATOM 3417  N N   . PRO A 1 420 ? 8.475   37.973   -6.709  1.00 74.88 420 A 1 
ATOM 3418  C CA  . PRO A 1 420 ? 8.358   38.187   -8.141  1.00 71.89 420 A 1 
ATOM 3419  C C   . PRO A 1 420 ? 9.113   37.126   -8.942  1.00 70.63 420 A 1 
ATOM 3420  O O   . PRO A 1 420 ? 9.974   36.406   -8.412  1.00 65.20 420 A 1 
ATOM 3421  C CB  . PRO A 1 420 ? 8.912   39.602   -8.377  1.00 67.96 420 A 1 
ATOM 3422  C CG  . PRO A 1 420 ? 9.932   39.771   -7.255  1.00 66.61 420 A 1 
ATOM 3423  C CD  . PRO A 1 420 ? 9.290   39.022   -6.097  1.00 70.65 420 A 1 
ATOM 3424  N N   . GLN A 1 421 ? 8.866   37.077   -10.245 1.00 68.53 421 A 1 
ATOM 3425  C CA  . GLN A 1 421 ? 9.493   36.117   -11.172 1.00 65.37 421 A 1 
ATOM 3426  C C   . GLN A 1 421 ? 11.033  36.129   -11.130 1.00 65.33 421 A 1 
ATOM 3427  O O   . GLN A 1 421 ? 11.677  35.121   -11.413 1.00 58.02 421 A 1 
ATOM 3428  C CB  . GLN A 1 421 ? 9.033   36.420   -12.598 1.00 58.58 421 A 1 
ATOM 3429  C CG  . GLN A 1 421 ? 7.539   36.139   -12.838 1.00 52.26 421 A 1 
ATOM 3430  C CD  . GLN A 1 421 ? 7.126   36.400   -14.290 1.00 47.35 421 A 1 
ATOM 3431  O OE1 . GLN A 1 421 ? 7.906   36.838   -15.114 1.00 42.77 421 A 1 
ATOM 3432  N NE2 . GLN A 1 421 ? 5.885   36.139   -14.639 1.00 41.44 421 A 1 
ATOM 3433  N N   . SER A 1 422 ? 11.637  37.235   -10.722 1.00 61.60 422 A 1 
ATOM 3434  C CA  . SER A 1 422 ? 13.087  37.349   -10.503 1.00 59.05 422 A 1 
ATOM 3435  C C   . SER A 1 422 ? 13.631  36.438   -9.388  1.00 60.14 422 A 1 
ATOM 3436  O O   . SER A 1 422 ? 14.841  36.431   -9.138  1.00 54.36 422 A 1 
ATOM 3437  C CB  . SER A 1 422 ? 13.455  38.805   -10.206 1.00 52.50 422 A 1 
ATOM 3438  O OG  . SER A 1 422 ? 12.988  39.196   -8.929  1.00 47.51 422 A 1 
ATOM 3439  N N   . ARG A 1 423 ? 12.785  35.697   -8.718  1.00 61.02 423 A 1 
ATOM 3440  C CA  . ARG A 1 423 ? 13.080  34.792   -7.585  1.00 61.36 423 A 1 
ATOM 3441  C C   . ARG A 1 423 ? 13.597  35.494   -6.325  1.00 64.87 423 A 1 
ATOM 3442  O O   . ARG A 1 423 ? 13.862  34.815   -5.329  1.00 59.09 423 A 1 
ATOM 3443  C CB  . ARG A 1 423 ? 14.015  33.646   -8.009  1.00 53.34 423 A 1 
ATOM 3444  C CG  . ARG A 1 423 ? 13.491  32.829   -9.195  1.00 46.13 423 A 1 
ATOM 3445  C CD  . ARG A 1 423 ? 14.481  31.694   -9.493  1.00 41.82 423 A 1 
ATOM 3446  N NE  . ARG A 1 423 ? 13.995  30.840   -10.581 1.00 37.25 423 A 1 
ATOM 3447  C CZ  . ARG A 1 423 ? 14.587  29.742   -11.048 1.00 32.39 423 A 1 
ATOM 3448  N NH1 . ARG A 1 423 ? 15.728  29.323   -10.559 1.00 30.42 423 A 1 
ATOM 3449  N NH2 . ARG A 1 423 ? 14.045  29.072   -12.009 1.00 28.21 423 A 1 
ATOM 3450  N N   . LYS A 1 424 ? 13.744  36.804   -6.330  1.00 65.30 424 A 1 
ATOM 3451  C CA  . LYS A 1 424 ? 14.085  37.557   -5.126  1.00 67.48 424 A 1 
ATOM 3452  C C   . LYS A 1 424 ? 12.887  37.526   -4.180  1.00 70.95 424 A 1 
ATOM 3453  O O   . LYS A 1 424 ? 11.803  37.968   -4.545  1.00 67.61 424 A 1 
ATOM 3454  C CB  . LYS A 1 424 ? 14.516  38.978   -5.497  1.00 61.88 424 A 1 
ATOM 3455  C CG  . LYS A 1 424 ? 14.987  39.779   -4.277  1.00 54.13 424 A 1 
ATOM 3456  C CD  . LYS A 1 424 ? 15.387  41.199   -4.700  1.00 49.56 424 A 1 
ATOM 3457  C CE  . LYS A 1 424 ? 15.738  42.043   -3.476  1.00 42.68 424 A 1 
ATOM 3458  N NZ  . LYS A 1 424 ? 15.837  43.477   -3.830  1.00 37.70 424 A 1 
ATOM 3459  N N   . LEU A 1 425 ? 13.108  37.021   -2.970  1.00 70.62 425 A 1 
ATOM 3460  C CA  . LEU A 1 425 ? 12.091  36.962   -1.930  1.00 71.59 425 A 1 
ATOM 3461  C C   . LEU A 1 425 ? 12.160  38.226   -1.080  1.00 74.94 425 A 1 
ATOM 3462  O O   . LEU A 1 425 ? 13.207  38.521   -0.502  1.00 72.60 425 A 1 
ATOM 3463  C CB  . LEU A 1 425 ? 12.325  35.697   -1.093  1.00 66.16 425 A 1 
ATOM 3464  C CG  . LEU A 1 425 ? 11.211  35.409   -0.065  1.00 59.80 425 A 1 
ATOM 3465  C CD1 . LEU A 1 425 ? 9.945   34.916   -0.763  1.00 55.30 425 A 1 
ATOM 3466  C CD2 . LEU A 1 425 ? 11.668  34.324   0.907   1.00 55.36 425 A 1 
ATOM 3467  N N   . TYR A 1 426 ? 11.037  38.926   -0.960  1.00 73.70 426 A 1 
ATOM 3468  C CA  . TYR A 1 426 ? 10.879  40.034   -0.032  1.00 76.04 426 A 1 
ATOM 3469  C C   . TYR A 1 426 ? 10.089  39.542   1.178   1.00 77.45 426 A 1 
ATOM 3470  O O   . TYR A 1 426 ? 8.938   39.130   1.037   1.00 75.93 426 A 1 
ATOM 3471  C CB  . TYR A 1 426 ? 10.195  41.213   -0.731  1.00 74.53 426 A 1 
ATOM 3472  C CG  . TYR A 1 426 ? 10.972  41.774   -1.909  1.00 73.24 426 A 1 
ATOM 3473  C CD1 . TYR A 1 426 ? 11.794  42.901   -1.746  1.00 66.74 426 A 1 
ATOM 3474  C CD2 . TYR A 1 426 ? 10.873  41.175   -3.178  1.00 66.11 426 A 1 
ATOM 3475  C CE1 . TYR A 1 426 ? 12.507  43.432   -2.833  1.00 63.31 426 A 1 
ATOM 3476  C CE2 . TYR A 1 426 ? 11.590  41.694   -4.272  1.00 63.02 426 A 1 
ATOM 3477  C CZ  . TYR A 1 426 ? 12.403  42.827   -4.094  1.00 67.97 426 A 1 
ATOM 3478  O OH  . TYR A 1 426 ? 13.094  43.346   -5.159  1.00 65.00 426 A 1 
ATOM 3479  N N   . ALA A 1 427 ? 10.704  39.538   2.352   1.00 79.34 427 A 1 
ATOM 3480  C CA  . ALA A 1 427 ? 10.016  39.290   3.605   1.00 79.58 427 A 1 
ATOM 3481  C C   . ALA A 1 427 ? 9.394   40.613   4.073   1.00 81.28 427 A 1 
ATOM 3482  O O   . ALA A 1 427 ? 10.117  41.587   4.279   1.00 79.64 427 A 1 
ATOM 3483  C CB  . ALA A 1 427 ? 11.000  38.708   4.620   1.00 75.82 427 A 1 
ATOM 3484  N N   . ILE A 1 428 ? 8.091   40.648   4.199   1.00 83.34 428 A 1 
ATOM 3485  C CA  . ILE A 1 428 ? 7.334   41.879   4.392   1.00 85.53 428 A 1 
ATOM 3486  C C   . ILE A 1 428 ? 7.105   42.146   5.884   1.00 86.17 428 A 1 
ATOM 3487  O O   . ILE A 1 428 ? 6.716   41.260   6.632   1.00 84.71 428 A 1 
ATOM 3488  C CB  . ILE A 1 428 ? 6.028   41.821   3.575   1.00 84.52 428 A 1 
ATOM 3489  C CG1 . ILE A 1 428 ? 6.275   41.562   2.075   1.00 80.93 428 A 1 
ATOM 3490  C CG2 . ILE A 1 428 ? 5.190   43.090   3.755   1.00 79.34 428 A 1 
ATOM 3491  C CD1 . ILE A 1 428 ? 7.213   42.565   1.374   1.00 74.13 428 A 1 
ATOM 3492  N N   . LYS A 1 429 ? 7.366   43.369   6.286   1.00 88.31 429 A 1 
ATOM 3493  C CA  . LYS A 1 429 ? 7.102   43.913   7.626   1.00 89.22 429 A 1 
ATOM 3494  C C   . LYS A 1 429 ? 5.750   44.607   7.698   1.00 89.81 429 A 1 
ATOM 3495  O O   . LYS A 1 429 ? 5.064   44.514   8.711   1.00 87.77 429 A 1 
ATOM 3496  C CB  . LYS A 1 429 ? 8.253   44.874   7.983   1.00 87.57 429 A 1 
ATOM 3497  C CG  . LYS A 1 429 ? 8.048   45.644   9.308   1.00 84.03 429 A 1 
ATOM 3498  C CD  . LYS A 1 429 ? 9.208   46.617   9.518   1.00 82.18 429 A 1 
ATOM 3499  C CE  . LYS A 1 429 ? 8.985   47.529   10.726  1.00 74.59 429 A 1 
ATOM 3500  N NZ  . LYS A 1 429 ? 10.047  48.562   10.795  1.00 68.34 429 A 1 
ATOM 3501  N N   . SER A 1 430 ? 5.387   45.314   6.643   1.00 91.77 430 A 1 
ATOM 3502  C CA  . SER A 1 430 ? 4.070   45.931   6.526   1.00 92.02 430 A 1 
ATOM 3503  C C   . SER A 1 430 ? 3.580   45.918   5.084   1.00 92.10 430 A 1 
ATOM 3504  O O   . SER A 1 430 ? 4.376   45.962   4.145   1.00 90.33 430 A 1 
ATOM 3505  C CB  . SER A 1 430 ? 4.065   47.350   7.098   1.00 90.47 430 A 1 
ATOM 3506  O OG  . SER A 1 430 ? 4.795   48.253   6.290   1.00 75.95 430 A 1 
ATOM 3507  N N   . SER A 1 431 ? 2.276   45.836   4.913   1.00 92.72 431 A 1 
ATOM 3508  C CA  . SER A 1 431 ? 1.636   45.884   3.607   1.00 93.06 431 A 1 
ATOM 3509  C C   . SER A 1 431 ? 0.336   46.672   3.664   1.00 93.58 431 A 1 
ATOM 3510  O O   . SER A 1 431 ? -0.403  46.591   4.644   1.00 92.49 431 A 1 
ATOM 3511  C CB  . SER A 1 431 ? 1.385   44.471   3.061   1.00 91.58 431 A 1 
ATOM 3512  O OG  . SER A 1 431 ? 0.407   43.785   3.798   1.00 85.29 431 A 1 
ATOM 3513  N N   . LYS A 1 432 ? 0.049   47.385   2.602   1.00 93.12 432 A 1 
ATOM 3514  C CA  . LYS A 1 432 ? -1.267  47.944   2.321   1.00 93.67 432 A 1 
ATOM 3515  C C   . LYS A 1 432 ? -1.697  47.512   0.929   1.00 93.40 432 A 1 
ATOM 3516  O O   . LYS A 1 432 ? -0.914  47.603   -0.010  1.00 91.74 432 A 1 
ATOM 3517  C CB  . LYS A 1 432 ? -1.251  49.474   2.413   1.00 92.48 432 A 1 
ATOM 3518  C CG  . LYS A 1 432 ? -0.918  50.016   3.809   1.00 89.58 432 A 1 
ATOM 3519  C CD  . LYS A 1 432 ? -0.915  51.541   3.761   1.00 88.40 432 A 1 
ATOM 3520  C CE  . LYS A 1 432 ? -0.693  52.171   5.138   1.00 82.56 432 A 1 
ATOM 3521  N NZ  . LYS A 1 432 ? -0.784  53.631   5.040   1.00 77.65 432 A 1 
ATOM 3522  N N   . MET A 1 433 ? -2.929  47.067   0.800   1.00 94.08 433 A 1 
ATOM 3523  C CA  . MET A 1 433 ? -3.606  46.889   -0.479  1.00 94.46 433 A 1 
ATOM 3524  C C   . MET A 1 433 ? -4.709  47.938   -0.547  1.00 94.66 433 A 1 
ATOM 3525  O O   . MET A 1 433 ? -5.507  48.042   0.383   1.00 93.72 433 A 1 
ATOM 3526  C CB  . MET A 1 433 ? -4.197  45.490   -0.615  1.00 94.28 433 A 1 
ATOM 3527  C CG  . MET A 1 433 ? -3.177  44.364   -0.410  1.00 92.23 433 A 1 
ATOM 3528  S SD  . MET A 1 433 ? -3.882  42.680   -0.494  1.00 90.65 433 A 1 
ATOM 3529  C CE  . MET A 1 433 ? -4.490  42.652   -2.195  1.00 80.61 433 A 1 
ATOM 3530  N N   . MET A 1 434 ? -4.727  48.749   -1.595  1.00 94.99 434 A 1 
ATOM 3531  C CA  . MET A 1 434 ? -5.648  49.870   -1.695  1.00 94.96 434 A 1 
ATOM 3532  C C   . MET A 1 434 ? -6.166  50.041   -3.123  1.00 94.92 434 A 1 
ATOM 3533  O O   . MET A 1 434 ? -5.494  49.687   -4.082  1.00 93.32 434 A 1 
ATOM 3534  C CB  . MET A 1 434 ? -4.987  51.138   -1.137  1.00 92.76 434 A 1 
ATOM 3535  C CG  . MET A 1 434 ? -3.694  51.538   -1.848  1.00 88.68 434 A 1 
ATOM 3536  S SD  . MET A 1 434 ? -2.801  52.918   -1.049  1.00 88.08 434 A 1 
ATOM 3537  C CE  . MET A 1 434 ? -1.969  52.041   0.287   1.00 77.55 434 A 1 
ATOM 3538  N N   . LEU A 1 435 ? -7.372  50.558   -3.246  1.00 94.40 435 A 1 
ATOM 3539  C CA  . LEU A 1 435 ? -8.088  50.732   -4.500  1.00 94.63 435 A 1 
ATOM 3540  C C   . LEU A 1 435 ? -8.360  52.206   -4.774  1.00 94.56 435 A 1 
ATOM 3541  O O   . LEU A 1 435 ? -8.732  52.958   -3.877  1.00 92.79 435 A 1 
ATOM 3542  C CB  . LEU A 1 435 ? -9.401  49.943   -4.464  1.00 93.56 435 A 1 
ATOM 3543  C CG  . LEU A 1 435 ? -9.247  48.413   -4.359  1.00 92.56 435 A 1 
ATOM 3544  C CD1 . LEU A 1 435 ? -10.617 47.774   -4.169  1.00 84.00 435 A 1 
ATOM 3545  C CD2 . LEU A 1 435 ? -8.618  47.820   -5.630  1.00 84.55 435 A 1 
ATOM 3546  N N   . GLN A 1 436 ? -8.236  52.577   -6.036  1.00 93.51 436 A 1 
ATOM 3547  C CA  . GLN A 1 436 ? -8.642  53.884   -6.546  1.00 93.11 436 A 1 
ATOM 3548  C C   . GLN A 1 436 ? -9.324  53.694   -7.910  1.00 93.59 436 A 1 
ATOM 3549  O O   . GLN A 1 436 ? -8.824  52.911   -8.711  1.00 91.64 436 A 1 
ATOM 3550  C CB  . GLN A 1 436 ? -7.398  54.780   -6.645  1.00 90.35 436 A 1 
ATOM 3551  C CG  . GLN A 1 436 ? -7.742  56.236   -6.975  1.00 85.26 436 A 1 
ATOM 3552  C CD  . GLN A 1 436 ? -6.484  57.110   -7.063  1.00 85.25 436 A 1 
ATOM 3553  O OE1 . GLN A 1 436 ? -5.465  56.736   -7.615  1.00 76.31 436 A 1 
ATOM 3554  N NE2 . GLN A 1 436 ? -6.521  58.296   -6.516  1.00 74.42 436 A 1 
ATOM 3555  N N   . PRO A 1 437 ? -10.421 54.374   -8.189  1.00 92.87 437 A 1 
ATOM 3556  C CA  . PRO A 1 437 ? -11.020 54.342   -9.514  1.00 92.14 437 A 1 
ATOM 3557  C C   . PRO A 1 437 ? -10.078 54.961   -10.547 1.00 91.63 437 A 1 
ATOM 3558  O O   . PRO A 1 437 ? -9.389  55.953   -10.273 1.00 88.24 437 A 1 
ATOM 3559  C CB  . PRO A 1 437 ? -12.331 55.111   -9.397  1.00 90.40 437 A 1 
ATOM 3560  C CG  . PRO A 1 437 ? -12.083 56.068   -8.233  1.00 88.47 437 A 1 
ATOM 3561  C CD  . PRO A 1 437 ? -11.137 55.287   -7.327  1.00 91.29 437 A 1 
ATOM 3562  N N   . THR A 1 438 ? -10.043 54.392   -11.739 1.00 89.38 438 A 1 
ATOM 3563  C CA  . THR A 1 438 ? -9.399  55.044   -12.879 1.00 85.18 438 A 1 
ATOM 3564  C C   . THR A 1 438 ? -10.198 56.285   -13.234 1.00 80.79 438 A 1 
ATOM 3565  O O   . THR A 1 438 ? -11.401 56.201   -13.481 1.00 69.09 438 A 1 
ATOM 3566  C CB  . THR A 1 438 ? -9.304  54.114   -14.100 1.00 81.02 438 A 1 
ATOM 3567  O OG1 . THR A 1 438 ? -10.554 53.571   -14.424 1.00 70.87 438 A 1 
ATOM 3568  C CG2 . THR A 1 438 ? -8.349  52.946   -13.849 1.00 70.12 438 A 1 
ATOM 3569  N N   . THR A 1 439 ? -9.535  57.402   -13.229 1.00 76.09 439 A 1 
ATOM 3570  C CA  . THR A 1 439 ? -10.119 58.694   -13.603 1.00 71.64 439 A 1 
ATOM 3571  C C   . THR A 1 439 ? -10.440 58.780   -15.087 1.00 66.11 439 A 1 
ATOM 3572  O O   . THR A 1 439 ? -9.631  58.278   -15.885 1.00 57.31 439 A 1 
ATOM 3573  C CB  . THR A 1 439 ? -9.165  59.842   -13.282 1.00 62.90 439 A 1 
ATOM 3574  O OG1 . THR A 1 439 ? -7.901  59.514   -13.780 1.00 55.28 439 A 1 
ATOM 3575  C CG2 . THR A 1 439 ? -9.075  60.085   -11.776 1.00 52.88 439 A 1 
ATOM 3576  O OXT . THR A 1 439 ? -11.487 59.414   -15.393 1.00 51.24 439 A 1 
ATOM 3577  N N   . SER B 2 1   ? 15.910  -104.998 -79.549 1.00 35.06 1   B 1 
ATOM 3578  C CA  . SER B 2 1   ? 15.801  -105.524 -80.917 1.00 43.24 1   B 1 
ATOM 3579  C C   . SER B 2 1   ? 16.954  -106.482 -81.176 1.00 44.55 1   B 1 
ATOM 3580  O O   . SER B 2 1   ? 18.070  -106.193 -80.787 1.00 41.18 1   B 1 
ATOM 3581  C CB  . SER B 2 1   ? 15.798  -104.398 -81.934 1.00 40.22 1   B 1 
ATOM 3582  O OG  . SER B 2 1   ? 14.747  -103.499 -81.584 1.00 38.04 1   B 1 
ATOM 3583  N N   . ARG B 2 2   ? 16.623  -107.648 -81.787 1.00 40.80 2   B 1 
ATOM 3584  C CA  . ARG B 2 2   ? 17.436  -108.868 -81.914 1.00 46.11 2   B 1 
ATOM 3585  C C   . ARG B 2 2   ? 18.486  -108.863 -83.039 1.00 45.02 2   B 1 
ATOM 3586  O O   . ARG B 2 2   ? 18.703  -109.940 -83.583 1.00 43.10 2   B 1 
ATOM 3587  C CB  . ARG B 2 2   ? 16.475  -110.048 -82.165 1.00 44.19 2   B 1 
ATOM 3588  C CG  . ARG B 2 2   ? 15.776  -110.633 -80.948 1.00 41.39 2   B 1 
ATOM 3589  C CD  . ARG B 2 2   ? 14.965  -111.843 -81.440 1.00 40.32 2   B 1 
ATOM 3590  N NE  . ARG B 2 2   ? 14.355  -112.583 -80.348 1.00 36.77 2   B 1 
ATOM 3591  C CZ  . ARG B 2 2   ? 13.539  -113.622 -80.475 1.00 34.85 2   B 1 
ATOM 3592  N NH1 . ARG B 2 2   ? 13.171  -114.072 -81.644 1.00 33.88 2   B 1 
ATOM 3593  N NH2 . ARG B 2 2   ? 13.083  -114.238 -79.431 1.00 33.95 2   B 1 
ATOM 3594  N N   . VAL B 2 3   ? 18.998  -107.722 -83.428 1.00 40.64 3   B 1 
ATOM 3595  C CA  . VAL B 2 3   ? 19.758  -107.754 -84.677 1.00 45.13 3   B 1 
ATOM 3596  C C   . VAL B 2 3   ? 20.934  -108.717 -84.503 1.00 44.58 3   B 1 
ATOM 3597  O O   . VAL B 2 3   ? 21.910  -108.399 -83.824 1.00 41.60 3   B 1 
ATOM 3598  C CB  . VAL B 2 3   ? 20.211  -106.375 -85.164 1.00 41.97 3   B 1 
ATOM 3599  C CG1 . VAL B 2 3   ? 20.799  -106.460 -86.556 1.00 38.15 3   B 1 
ATOM 3600  C CG2 . VAL B 2 3   ? 19.030  -105.392 -85.213 1.00 40.82 3   B 1 
ATOM 3601  N N   . ASP B 2 4   ? 20.725  -109.957 -85.075 1.00 43.33 4   B 1 
ATOM 3602  C CA  . ASP B 2 4   ? 21.729  -111.014 -85.186 1.00 45.88 4   B 1 
ATOM 3603  C C   . ASP B 2 4   ? 22.797  -110.552 -86.190 1.00 44.32 4   B 1 
ATOM 3604  O O   . ASP B 2 4   ? 22.519  -110.559 -87.397 1.00 41.86 4   B 1 
ATOM 3605  C CB  . ASP B 2 4   ? 21.051  -112.306 -85.693 1.00 42.85 4   B 1 
ATOM 3606  C CG  . ASP B 2 4   ? 20.188  -113.018 -84.640 1.00 38.69 4   B 1 
ATOM 3607  O OD1 . ASP B 2 4   ? 20.678  -113.177 -83.516 1.00 37.99 4   B 1 
ATOM 3608  O OD2 . ASP B 2 4   ? 19.055  -113.410 -84.989 1.00 37.68 4   B 1 
ATOM 3609  N N   . PRO B 2 5   ? 23.955  -110.099 -85.760 1.00 35.90 5   B 1 
ATOM 3610  C CA  . PRO B 2 5   ? 25.009  -109.817 -86.710 1.00 39.53 5   B 1 
ATOM 3611  C C   . PRO B 2 5   ? 25.565  -111.157 -87.216 1.00 40.00 5   B 1 
ATOM 3612  O O   . PRO B 2 5   ? 25.980  -112.010 -86.418 1.00 38.23 5   B 1 
ATOM 3613  C CB  . PRO B 2 5   ? 26.032  -108.965 -85.959 1.00 36.65 5   B 1 
ATOM 3614  C CG  . PRO B 2 5   ? 25.885  -109.434 -84.517 1.00 37.38 5   B 1 
ATOM 3615  C CD  . PRO B 2 5   ? 24.430  -109.911 -84.403 1.00 42.04 5   B 1 
ATOM 3616  N N   . ASP B 2 6   ? 25.483  -111.307 -88.506 1.00 40.22 6   B 1 
ATOM 3617  C CA  . ASP B 2 6   ? 25.748  -112.546 -89.243 1.00 42.62 6   B 1 
ATOM 3618  C C   . ASP B 2 6   ? 27.189  -113.032 -88.993 1.00 41.67 6   B 1 
ATOM 3619  O O   . ASP B 2 6   ? 28.174  -112.414 -89.395 1.00 39.64 6   B 1 
ATOM 3620  C CB  . ASP B 2 6   ? 25.451  -112.275 -90.734 1.00 39.92 6   B 1 
ATOM 3621  C CG  . ASP B 2 6   ? 24.749  -113.401 -91.471 1.00 36.31 6   B 1 
ATOM 3622  O OD1 . ASP B 2 6   ? 24.676  -114.520 -90.927 1.00 35.81 6   B 1 
ATOM 3623  O OD2 . ASP B 2 6   ? 24.268  -113.119 -92.589 1.00 35.29 6   B 1 
ATOM 3624  N N   . LEU B 2 7   ? 27.277  -114.148 -88.244 1.00 38.35 7   B 1 
ATOM 3625  C CA  . LEU B 2 7   ? 28.533  -114.846 -87.972 1.00 41.97 7   B 1 
ATOM 3626  C C   . LEU B 2 7   ? 29.036  -115.541 -89.240 1.00 40.50 7   B 1 
ATOM 3627  O O   . LEU B 2 7   ? 28.981  -116.776 -89.349 1.00 38.02 7   B 1 
ATOM 3628  C CB  . LEU B 2 7   ? 28.325  -115.853 -86.822 1.00 39.11 7   B 1 
ATOM 3629  C CG  . LEU B 2 7   ? 28.356  -115.247 -85.408 1.00 35.47 7   B 1 
ATOM 3630  C CD1 . LEU B 2 7   ? 27.762  -116.212 -84.401 1.00 34.73 7   B 1 
ATOM 3631  C CD2 . LEU B 2 7   ? 29.799  -114.955 -84.974 1.00 36.99 7   B 1 
ATOM 3632  N N   . SER B 2 8   ? 29.459  -114.779 -90.218 1.00 33.09 8   B 1 
ATOM 3633  C CA  . SER B 2 8   ? 30.016  -115.330 -91.444 1.00 37.08 8   B 1 
ATOM 3634  C C   . SER B 2 8   ? 31.240  -116.188 -91.121 1.00 36.12 8   B 1 
ATOM 3635  O O   . SER B 2 8   ? 32.297  -115.717 -90.716 1.00 34.88 8   B 1 
ATOM 3636  C CB  . SER B 2 8   ? 30.321  -114.228 -92.466 1.00 35.71 8   B 1 
ATOM 3637  O OG  . SER B 2 8   ? 31.121  -113.208 -91.931 1.00 33.74 8   B 1 
ATOM 3638  N N   . SER B 2 9   ? 30.972  -117.459 -91.299 1.00 31.80 9   B 1 
ATOM 3639  C CA  . SER B 2 9   ? 31.953  -118.530 -91.176 1.00 36.45 9   B 1 
ATOM 3640  C C   . SER B 2 9   ? 32.985  -118.450 -92.313 1.00 35.83 9   B 1 
ATOM 3641  O O   . SER B 2 9   ? 32.846  -119.132 -93.326 1.00 34.75 9   B 1 
ATOM 3642  C CB  . SER B 2 9   ? 31.206  -119.873 -91.205 1.00 35.07 9   B 1 
ATOM 3643  O OG  . SER B 2 9   ? 30.341  -119.955 -92.320 1.00 32.81 9   B 1 
ATOM 3644  N N   . PHE B 2 10  ? 33.935  -117.540 -92.126 1.00 35.99 10  B 1 
ATOM 3645  C CA  . PHE B 2 10  ? 35.064  -117.556 -93.052 1.00 37.99 10  B 1 
ATOM 3646  C C   . PHE B 2 10  ? 35.854  -118.852 -92.871 1.00 36.20 10  B 1 
ATOM 3647  O O   . PHE B 2 10  ? 36.346  -119.161 -91.788 1.00 33.71 10  B 1 
ATOM 3648  C CB  . PHE B 2 10  ? 35.927  -116.307 -92.913 1.00 34.89 10  B 1 
ATOM 3649  C CG  . PHE B 2 10  ? 35.513  -115.214 -93.861 1.00 33.75 10  B 1 
ATOM 3650  C CD1 . PHE B 2 10  ? 36.010  -115.191 -95.172 1.00 33.25 10  B 1 
ATOM 3651  C CD2 . PHE B 2 10  ? 34.588  -114.235 -93.452 1.00 33.07 10  B 1 
ATOM 3652  C CE1 . PHE B 2 10  ? 35.611  -114.192 -96.068 1.00 31.04 10  B 1 
ATOM 3653  C CE2 . PHE B 2 10  ? 34.176  -113.239 -94.349 1.00 32.63 10  B 1 
ATOM 3654  C CZ  . PHE B 2 10  ? 34.690  -113.214 -95.658 1.00 33.84 10  B 1 
ATOM 3655  N N   . ASP B 2 11  ? 35.854  -119.675 -93.978 1.00 37.40 11  B 1 
ATOM 3656  C CA  . ASP B 2 11  ? 36.440  -121.002 -94.074 1.00 40.14 11  B 1 
ATOM 3657  C C   . ASP B 2 11  ? 37.905  -121.008 -93.633 1.00 38.53 11  B 1 
ATOM 3658  O O   . ASP B 2 11  ? 38.751  -120.267 -94.117 1.00 36.55 11  B 1 
ATOM 3659  C CB  . ASP B 2 11  ? 36.309  -121.529 -95.507 1.00 37.52 11  B 1 
ATOM 3660  C CG  . ASP B 2 11  ? 35.053  -122.368 -95.732 1.00 33.50 11  B 1 
ATOM 3661  O OD1 . ASP B 2 11  ? 34.727  -123.147 -94.825 1.00 33.27 11  B 1 
ATOM 3662  O OD2 . ASP B 2 11  ? 34.479  -122.257 -96.829 1.00 33.19 11  B 1 
ATOM 3663  N N   . SER B 2 12  ? 38.157  -121.915 -92.712 1.00 35.07 12  B 1 
ATOM 3664  C CA  . SER B 2 12  ? 39.504  -122.202 -92.240 1.00 39.98 12  B 1 
ATOM 3665  C C   . SER B 2 12  ? 40.319  -122.884 -93.356 1.00 39.56 12  B 1 
ATOM 3666  O O   . SER B 2 12  ? 40.218  -124.095 -93.542 1.00 37.82 12  B 1 
ATOM 3667  C CB  . SER B 2 12  ? 39.445  -123.061 -90.982 1.00 38.23 12  B 1 
ATOM 3668  O OG  . SER B 2 12  ? 38.624  -124.192 -91.171 1.00 35.42 12  B 1 
ATOM 3669  N N   . ALA B 2 13  ? 41.088  -122.133 -94.059 1.00 41.21 13  B 1 
ATOM 3670  C CA  . ALA B 2 13  ? 42.084  -122.670 -94.977 1.00 46.22 13  B 1 
ATOM 3671  C C   . ALA B 2 13  ? 43.017  -123.648 -94.231 1.00 45.90 13  B 1 
ATOM 3672  O O   . ALA B 2 13  ? 43.294  -123.453 -93.045 1.00 43.77 13  B 1 
ATOM 3673  C CB  . ALA B 2 13  ? 42.851  -121.519 -95.620 1.00 43.90 13  B 1 
ATOM 3674  N N   . PRO B 2 14  ? 43.426  -124.717 -94.881 1.00 38.28 14  B 1 
ATOM 3675  C CA  . PRO B 2 14  ? 44.125  -125.837 -94.259 1.00 42.41 14  B 1 
ATOM 3676  C C   . PRO B 2 14  ? 45.401  -125.368 -93.558 1.00 43.83 14  B 1 
ATOM 3677  O O   . PRO B 2 14  ? 46.224  -124.668 -94.135 1.00 42.47 14  B 1 
ATOM 3678  C CB  . PRO B 2 14  ? 44.381  -126.834 -95.385 1.00 39.34 14  B 1 
ATOM 3679  C CG  . PRO B 2 14  ? 44.361  -125.971 -96.629 1.00 39.13 14  B 1 
ATOM 3680  C CD  . PRO B 2 14  ? 43.364  -124.875 -96.305 1.00 43.99 14  B 1 
ATOM 3681  N N   . SER B 2 15  ? 45.484  -125.775 -92.280 1.00 44.64 15  B 1 
ATOM 3682  C CA  . SER B 2 15  ? 46.623  -125.439 -91.431 1.00 48.96 15  B 1 
ATOM 3683  C C   . SER B 2 15  ? 47.913  -126.051 -91.966 1.00 48.93 15  B 1 
ATOM 3684  O O   . SER B 2 15  ? 48.171  -127.245 -91.764 1.00 46.43 15  B 1 
ATOM 3685  C CB  . SER B 2 15  ? 46.355  -125.925 -90.005 1.00 46.43 15  B 1 
ATOM 3686  O OG  . SER B 2 15  ? 46.063  -127.306 -89.982 1.00 42.97 15  B 1 
ATOM 3687  N N   . GLU B 2 16  ? 48.674  -125.218 -92.605 1.00 48.34 16  B 1 
ATOM 3688  C CA  . GLU B 2 16  ? 50.060  -125.587 -92.872 1.00 51.50 16  B 1 
ATOM 3689  C C   . GLU B 2 16  ? 50.767  -125.964 -91.560 1.00 50.46 16  B 1 
ATOM 3690  O O   . GLU B 2 16  ? 50.419  -125.427 -90.493 1.00 47.48 16  B 1 
ATOM 3691  C CB  . GLU B 2 16  ? 50.814  -124.461 -93.588 1.00 48.73 16  B 1 
ATOM 3692  C CG  . GLU B 2 16  ? 50.489  -124.381 -95.079 1.00 44.50 16  B 1 
ATOM 3693  C CD  . GLU B 2 16  ? 51.439  -123.466 -95.861 1.00 41.72 16  B 1 
ATOM 3694  O OE1 . GLU B 2 16  ? 51.525  -123.615 -97.098 1.00 37.89 16  B 1 
ATOM 3695  O OE2 . GLU B 2 16  ? 52.125  -122.626 -95.217 1.00 41.11 16  B 1 
ATOM 3696  N N   . PRO B 2 17  ? 51.688  -126.858 -91.549 1.00 46.74 17  B 1 
ATOM 3697  C CA  . PRO B 2 17  ? 52.345  -127.357 -90.351 1.00 50.38 17  B 1 
ATOM 3698  C C   . PRO B 2 17  ? 53.007  -126.188 -89.597 1.00 52.25 17  B 1 
ATOM 3699  O O   . PRO B 2 17  ? 53.972  -125.590 -90.082 1.00 49.82 17  B 1 
ATOM 3700  C CB  . PRO B 2 17  ? 53.332  -128.412 -90.834 1.00 46.86 17  B 1 
ATOM 3701  C CG  . PRO B 2 17  ? 53.601  -128.029 -92.275 1.00 46.38 17  B 1 
ATOM 3702  C CD  . PRO B 2 17  ? 52.298  -127.410 -92.737 1.00 49.72 17  B 1 
ATOM 3703  N N   . LYS B 2 18  ? 52.411  -125.807 -88.332 1.00 59.94 18  B 1 
ATOM 3704  C CA  . LYS B 2 18  ? 52.908  -124.718 -87.495 1.00 62.11 18  B 1 
ATOM 3705  C C   . LYS B 2 18  ? 54.369  -124.985 -87.116 1.00 64.38 18  B 1 
ATOM 3706  O O   . LYS B 2 18  ? 54.665  -125.918 -86.365 1.00 59.12 18  B 1 
ATOM 3707  C CB  . LYS B 2 18  ? 52.036  -124.542 -86.247 1.00 56.92 18  B 1 
ATOM 3708  C CG  . LYS B 2 18  ? 50.664  -123.900 -86.549 1.00 51.53 18  B 1 
ATOM 3709  C CD  . LYS B 2 18  ? 49.865  -123.714 -85.268 1.00 48.65 18  B 1 
ATOM 3710  C CE  . LYS B 2 18  ? 48.554  -122.990 -85.558 1.00 42.99 18  B 1 
ATOM 3711  N NZ  . LYS B 2 18  ? 47.723  -122.841 -84.335 1.00 39.45 18  B 1 
ATOM 3712  N N   . SER B 2 19  ? 55.266  -124.162 -87.569 1.00 62.43 19  B 1 
ATOM 3713  C CA  . SER B 2 19  ? 56.662  -124.190 -87.142 1.00 66.87 19  B 1 
ATOM 3714  C C   . SER B 2 19  ? 56.759  -123.985 -85.631 1.00 70.19 19  B 1 
ATOM 3715  O O   . SER B 2 19  ? 56.090  -123.097 -85.089 1.00 63.71 19  B 1 
ATOM 3716  C CB  . SER B 2 19  ? 57.450  -123.110 -87.874 1.00 60.42 19  B 1 
ATOM 3717  O OG  . SER B 2 19  ? 58.794  -123.139 -87.465 1.00 53.49 19  B 1 
ATOM 3718  N N   . ARG B 2 20  ? 57.555  -124.762 -84.886 1.00 75.67 20  B 1 
ATOM 3719  C CA  . ARG B 2 20  ? 57.777  -124.596 -83.439 1.00 78.00 20  B 1 
ATOM 3720  C C   . ARG B 2 20  ? 58.507  -123.309 -83.069 1.00 81.45 20  B 1 
ATOM 3721  O O   . ARG B 2 20  ? 58.532  -122.931 -81.905 1.00 75.63 20  B 1 
ATOM 3722  C CB  . ARG B 2 20  ? 58.533  -125.801 -82.872 1.00 72.22 20  B 1 
ATOM 3723  C CG  . ARG B 2 20  ? 57.645  -127.036 -82.695 1.00 64.59 20  B 1 
ATOM 3724  C CD  . ARG B 2 20  ? 58.445  -128.127 -81.950 1.00 60.54 20  B 1 
ATOM 3725  N NE  . ARG B 2 20  ? 57.612  -129.300 -81.672 1.00 53.22 20  B 1 
ATOM 3726  C CZ  . ARG B 2 20  ? 57.992  -130.346 -80.954 1.00 47.53 20  B 1 
ATOM 3727  N NH1 . ARG B 2 20  ? 59.193  -130.458 -80.456 1.00 45.97 20  B 1 
ATOM 3728  N NH2 . ARG B 2 20  ? 57.169  -131.344 -80.732 1.00 43.34 20  B 1 
ATOM 3729  N N   . PHE B 2 21  ? 59.118  -122.651 -84.012 1.00 79.81 21  B 1 
ATOM 3730  C CA  . PHE B 2 21  ? 59.920  -121.443 -83.807 1.00 81.41 21  B 1 
ATOM 3731  C C   . PHE B 2 21  ? 59.164  -120.207 -84.273 1.00 82.74 21  B 1 
ATOM 3732  O O   . PHE B 2 21  ? 58.521  -120.214 -85.311 1.00 78.72 21  B 1 
ATOM 3733  C CB  . PHE B 2 21  ? 61.258  -121.611 -84.512 1.00 77.76 21  B 1 
ATOM 3734  C CG  . PHE B 2 21  ? 62.043  -122.819 -84.047 1.00 74.13 21  B 1 
ATOM 3735  C CD1 . PHE B 2 21  ? 62.547  -122.877 -82.751 1.00 66.80 21  B 1 
ATOM 3736  C CD2 . PHE B 2 21  ? 62.234  -123.921 -84.902 1.00 66.63 21  B 1 
ATOM 3737  C CE1 . PHE B 2 21  ? 63.260  -123.995 -82.301 1.00 63.31 21  B 1 
ATOM 3738  C CE2 . PHE B 2 21  ? 62.944  -125.043 -84.457 1.00 64.46 21  B 1 
ATOM 3739  C CZ  . PHE B 2 21  ? 63.453  -125.082 -83.160 1.00 68.18 21  B 1 
ATOM 3740  N N   . ALA B 2 22  ? 59.294  -119.160 -83.499 1.00 79.09 22  B 1 
ATOM 3741  C CA  . ALA B 2 22  ? 58.694  -117.884 -83.868 1.00 80.01 22  B 1 
ATOM 3742  C C   . ALA B 2 22  ? 59.414  -117.271 -85.072 1.00 81.33 22  B 1 
ATOM 3743  O O   . ALA B 2 22  ? 60.649  -117.291 -85.153 1.00 79.07 22  B 1 
ATOM 3744  C CB  . ALA B 2 22  ? 58.733  -116.948 -82.658 1.00 76.63 22  B 1 
ATOM 3745  N N   . MET B 2 23  ? 58.632  -116.712 -85.968 1.00 83.01 23  B 1 
ATOM 3746  C CA  . MET B 2 23  ? 59.180  -115.985 -87.113 1.00 83.23 23  B 1 
ATOM 3747  C C   . MET B 2 23  ? 59.858  -114.689 -86.654 1.00 83.87 23  B 1 
ATOM 3748  O O   . MET B 2 23  ? 59.329  -113.976 -85.790 1.00 81.12 23  B 1 
ATOM 3749  C CB  . MET B 2 23  ? 58.089  -115.691 -88.135 1.00 79.39 23  B 1 
ATOM 3750  C CG  . MET B 2 23  ? 57.580  -116.965 -88.825 1.00 72.65 23  B 1 
ATOM 3751  S SD  . MET B 2 23  ? 58.575  -117.482 -90.256 1.00 66.65 23  B 1 
ATOM 3752  C CE  . MET B 2 23  ? 57.823  -116.463 -91.541 1.00 59.47 23  B 1 
ATOM 3753  N N   . LEU B 2 24  ? 60.992  -114.349 -87.206 1.00 82.29 24  B 1 
ATOM 3754  C CA  . LEU B 2 24  ? 61.718  -113.129 -86.866 1.00 82.20 24  B 1 
ATOM 3755  C C   . LEU B 2 24  ? 60.883  -111.874 -87.120 1.00 83.04 24  B 1 
ATOM 3756  O O   . LEU B 2 24  ? 60.951  -110.919 -86.341 1.00 79.65 24  B 1 
ATOM 3757  C CB  . LEU B 2 24  ? 63.022  -113.109 -87.678 1.00 79.40 24  B 1 
ATOM 3758  C CG  . LEU B 2 24  ? 63.953  -111.928 -87.332 1.00 73.67 24  B 1 
ATOM 3759  C CD1 . LEU B 2 24  ? 64.549  -112.075 -85.945 1.00 65.74 24  B 1 
ATOM 3760  C CD2 . LEU B 2 24  ? 65.098  -111.858 -88.331 1.00 65.99 24  B 1 
ATOM 3761  N N   . ASP B 2 25  ? 60.076  -111.911 -88.166 1.00 84.92 25  B 1 
ATOM 3762  C CA  . ASP B 2 25  ? 59.221  -110.777 -88.522 1.00 85.06 25  B 1 
ATOM 3763  C C   . ASP B 2 25  ? 58.126  -110.530 -87.477 1.00 85.03 25  B 1 
ATOM 3764  O O   . ASP B 2 25  ? 57.927  -109.393 -87.072 1.00 81.72 25  B 1 
ATOM 3765  C CB  . ASP B 2 25  ? 58.635  -110.991 -89.919 1.00 82.60 25  B 1 
ATOM 3766  C CG  . ASP B 2 25  ? 59.672  -110.829 -91.032 1.00 76.70 25  B 1 
ATOM 3767  O OD1 . ASP B 2 25  ? 60.685  -110.124 -90.801 1.00 69.28 25  B 1 
ATOM 3768  O OD2 . ASP B 2 25  ? 59.445  -111.406 -92.109 1.00 67.72 25  B 1 
ATOM 3769  N N   . ASP B 2 26  ? 57.509  -111.656 -86.940 1.00 82.99 26  B 1 
ATOM 3770  C CA  . ASP B 2 26  ? 56.502  -111.520 -85.881 1.00 82.09 26  B 1 
ATOM 3771  C C   . ASP B 2 26  ? 57.115  -110.937 -84.608 1.00 82.39 26  B 1 
ATOM 3772  O O   . ASP B 2 26  ? 56.547  -110.044 -83.972 1.00 80.11 26  B 1 
ATOM 3773  C CB  . ASP B 2 26  ? 55.867  -112.883 -85.578 1.00 79.77 26  B 1 
ATOM 3774  C CG  . ASP B 2 26  ? 55.039  -113.449 -86.720 1.00 76.24 26  B 1 
ATOM 3775  O OD1 . ASP B 2 26  ? 54.538  -112.658 -87.544 1.00 70.21 26  B 1 
ATOM 3776  O OD2 . ASP B 2 26  ? 54.890  -114.690 -86.737 1.00 69.12 26  B 1 
ATOM 3777  N N   . VAL B 2 27  ? 58.321  -111.395 -84.218 1.00 80.66 27  B 1 
ATOM 3778  C CA  . VAL B 2 27  ? 59.044  -110.855 -83.065 1.00 80.78 27  B 1 
ATOM 3779  C C   . VAL B 2 27  ? 59.440  -109.392 -83.293 1.00 80.36 27  B 1 
ATOM 3780  O O   . VAL B 2 27  ? 59.351  -108.581 -82.361 1.00 78.70 27  B 1 
ATOM 3781  C CB  . VAL B 2 27  ? 60.273  -111.718 -82.726 1.00 79.39 27  B 1 
ATOM 3782  C CG1 . VAL B 2 27  ? 61.102  -111.133 -81.579 1.00 73.41 27  B 1 
ATOM 3783  C CG2 . VAL B 2 27  ? 59.847  -113.127 -82.292 1.00 73.49 27  B 1 
ATOM 3784  N N   . LYS B 2 28  ? 59.857  -109.029 -84.530 1.00 85.47 28  B 1 
ATOM 3785  C CA  . LYS B 2 28  ? 60.157  -107.628 -84.867 1.00 85.03 28  B 1 
ATOM 3786  C C   . LYS B 2 28  ? 58.925  -106.730 -84.771 1.00 85.14 28  B 1 
ATOM 3787  O O   . LYS B 2 28  ? 59.034  -105.628 -84.231 1.00 83.60 28  B 1 
ATOM 3788  C CB  . LYS B 2 28  ? 60.771  -107.515 -86.258 1.00 83.70 28  B 1 
ATOM 3789  C CG  . LYS B 2 28  ? 62.277  -107.750 -86.246 1.00 77.89 28  B 1 
ATOM 3790  C CD  . LYS B 2 28  ? 62.828  -107.534 -87.660 1.00 73.43 28  B 1 
ATOM 3791  C CE  . LYS B 2 28  ? 64.350  -107.620 -87.681 1.00 66.04 28  B 1 
ATOM 3792  N NZ  . LYS B 2 28  ? 64.883  -107.460 -89.051 1.00 59.62 28  B 1 
ATOM 3793  N N   . ILE B 2 29  ? 57.773  -107.192 -85.248 1.00 84.95 29  B 1 
ATOM 3794  C CA  . ILE B 2 29  ? 56.506  -106.463 -85.125 1.00 84.40 29  B 1 
ATOM 3795  C C   . ILE B 2 29  ? 56.144  -106.282 -83.659 1.00 84.02 29  B 1 
ATOM 3796  O O   . ILE B 2 29  ? 55.815  -105.170 -83.229 1.00 82.33 29  B 1 
ATOM 3797  C CB  . ILE B 2 29  ? 55.390  -107.177 -85.918 1.00 83.30 29  B 1 
ATOM 3798  C CG1 . ILE B 2 29  ? 55.664  -107.051 -87.435 1.00 78.72 29  B 1 
ATOM 3799  C CG2 . ILE B 2 29  ? 53.998  -106.585 -85.592 1.00 76.88 29  B 1 
ATOM 3800  C CD1 . ILE B 2 29  ? 54.815  -107.989 -88.293 1.00 71.24 29  B 1 
ATOM 3801  N N   . LEU B 2 30  ? 56.287  -107.375 -82.846 1.00 81.84 30  B 1 
ATOM 3802  C CA  . LEU B 2 30  ? 56.042  -107.331 -81.409 1.00 80.82 30  B 1 
ATOM 3803  C C   . LEU B 2 30  ? 56.995  -106.356 -80.705 1.00 80.65 30  B 1 
ATOM 3804  O O   . LEU B 2 30  ? 56.550  -105.523 -79.913 1.00 79.01 30  B 1 
ATOM 3805  C CB  . LEU B 2 30  ? 56.168  -108.748 -80.835 1.00 79.08 30  B 1 
ATOM 3806  C CG  . LEU B 2 30  ? 55.427  -108.911 -79.511 1.00 73.29 30  B 1 
ATOM 3807  C CD1 . LEU B 2 30  ? 53.949  -109.119 -79.737 1.00 66.68 30  B 1 
ATOM 3808  C CD2 . LEU B 2 30  ? 55.947  -110.135 -78.757 1.00 66.50 30  B 1 
ATOM 3809  N N   . ALA B 2 31  ? 58.301  -106.431 -81.009 1.00 80.76 31  B 1 
ATOM 3810  C CA  . ALA B 2 31  ? 59.295  -105.524 -80.444 1.00 80.72 31  B 1 
ATOM 3811  C C   . ALA B 2 31  ? 59.030  -104.063 -80.807 1.00 80.28 31  B 1 
ATOM 3812  O O   . ALA B 2 31  ? 59.090  -103.198 -79.933 1.00 79.15 31  B 1 
ATOM 3813  C CB  . ALA B 2 31  ? 60.687  -105.974 -80.907 1.00 79.96 31  B 1 
ATOM 3814  N N   . ASN B 2 32  ? 58.659  -103.770 -82.030 1.00 85.68 32  B 1 
ATOM 3815  C CA  . ASN B 2 32  ? 58.304  -102.409 -82.445 1.00 85.17 32  B 1 
ATOM 3816  C C   . ASN B 2 32  ? 57.035  -101.905 -81.753 1.00 83.82 32  B 1 
ATOM 3817  O O   . ASN B 2 32  ? 56.999  -100.775 -81.288 1.00 82.35 32  B 1 
ATOM 3818  C CB  . ASN B 2 32  ? 58.158  -102.349 -83.968 1.00 84.98 32  B 1 
ATOM 3819  C CG  . ASN B 2 32  ? 59.399  -101.851 -84.672 1.00 79.20 32  B 1 
ATOM 3820  O OD1 . ASN B 2 32  ? 60.319  -101.298 -84.102 1.00 71.73 32  B 1 
ATOM 3821  N ND2 . ASN B 2 32  ? 59.428  -101.972 -85.984 1.00 69.85 32  B 1 
ATOM 3822  N N   . GLY B 2 33  ? 56.010  -102.773 -81.622 1.00 81.02 33  B 1 
ATOM 3823  C CA  . GLY B 2 33  ? 54.796  -102.456 -80.879 1.00 79.91 33  B 1 
ATOM 3824  C C   . GLY B 2 33  ? 55.090  -102.159 -79.415 1.00 80.48 33  B 1 
ATOM 3825  O O   . GLY B 2 33  ? 54.590  -101.168 -78.857 1.00 78.82 33  B 1 
ATOM 3826  N N   . LEU B 2 34  ? 55.963  -102.953 -78.785 1.00 81.89 34  B 1 
ATOM 3827  C CA  . LEU B 2 34  ? 56.409  -102.745 -77.406 1.00 80.37 34  B 1 
ATOM 3828  C C   . LEU B 2 34  ? 57.175  -101.422 -77.248 1.00 80.36 34  B 1 
ATOM 3829  O O   . LEU B 2 34  ? 56.970  -100.703 -76.271 1.00 79.08 34  B 1 
ATOM 3830  C CB  . LEU B 2 34  ? 57.300  -103.915 -76.966 1.00 78.33 34  B 1 
ATOM 3831  C CG  . LEU B 2 34  ? 56.954  -104.386 -75.554 1.00 71.81 34  B 1 
ATOM 3832  C CD1 . LEU B 2 34  ? 55.973  -105.542 -75.641 1.00 65.07 34  B 1 
ATOM 3833  C CD2 . LEU B 2 34  ? 58.182  -104.875 -74.808 1.00 64.79 34  B 1 
ATOM 3834  N N   . LEU B 2 35  ? 58.041  -101.131 -78.214 1.00 83.14 35  B 1 
ATOM 3835  C CA  . LEU B 2 35  ? 58.857  -99.917  -78.197 1.00 83.46 35  B 1 
ATOM 3836  C C   . LEU B 2 35  ? 57.992  -98.655  -78.349 1.00 83.42 35  B 1 
ATOM 3837  O O   . LEU B 2 35  ? 58.154  -97.704  -77.584 1.00 82.74 35  B 1 
ATOM 3838  C CB  . LEU B 2 35  ? 59.946  -100.047 -79.269 1.00 82.72 35  B 1 
ATOM 3839  C CG  . LEU B 2 35  ? 61.327  -99.552  -78.803 1.00 76.48 35  B 1 
ATOM 3840  C CD1 . LEU B 2 35  ? 62.427  -100.463 -79.354 1.00 69.38 35  B 1 
ATOM 3841  C CD2 . LEU B 2 35  ? 61.605  -98.139  -79.257 1.00 68.44 35  B 1 
ATOM 3842  N N   . GLN B 2 36  ? 57.020  -98.695  -79.231 1.00 84.49 36  B 1 
ATOM 3843  C CA  . GLN B 2 36  ? 56.037  -97.607  -79.359 1.00 84.54 36  B 1 
ATOM 3844  C C   . GLN B 2 36  ? 55.166  -97.475  -78.106 1.00 84.17 36  B 1 
ATOM 3845  O O   . GLN B 2 36  ? 54.970  -96.356  -77.614 1.00 82.86 36  B 1 
ATOM 3846  C CB  . GLN B 2 36  ? 55.131  -97.835  -80.572 1.00 84.18 36  B 1 
ATOM 3847  C CG  . GLN B 2 36  ? 55.796  -97.387  -81.881 1.00 78.11 36  B 1 
ATOM 3848  C CD  . GLN B 2 36  ? 54.805  -97.386  -83.056 1.00 74.35 36  B 1 
ATOM 3849  O OE1 . GLN B 2 36  ? 53.707  -97.903  -82.990 1.00 67.47 36  B 1 
ATOM 3850  N NE2 . GLN B 2 36  ? 55.174  -96.784  -84.161 1.00 64.75 36  B 1 
ATOM 3851  N N   . LEU B 2 37  ? 54.672  -98.573  -77.529 1.00 82.06 37  B 1 
ATOM 3852  C CA  . LEU B 2 37  ? 53.898  -98.563  -76.289 1.00 81.23 37  B 1 
ATOM 3853  C C   . LEU B 2 37  ? 54.729  -98.018  -75.130 1.00 81.51 37  B 1 
ATOM 3854  O O   . LEU B 2 37  ? 54.254  -97.161  -74.377 1.00 79.40 37  B 1 
ATOM 3855  C CB  . LEU B 2 37  ? 53.400  -99.998  -76.004 1.00 79.52 37  B 1 
ATOM 3856  C CG  . LEU B 2 37  ? 52.404  -100.071 -74.839 1.00 75.17 37  B 1 
ATOM 3857  C CD1 . LEU B 2 37  ? 51.046  -99.508  -75.212 1.00 68.61 37  B 1 
ATOM 3858  C CD2 . LEU B 2 37  ? 52.193  -101.526 -74.409 1.00 68.10 37  B 1 
ATOM 3859  N N   . GLY B 2 38  ? 55.958  -98.436  -74.983 1.00 79.99 38  B 1 
ATOM 3860  C CA  . GLY B 2 38  ? 56.896  -97.960  -73.975 1.00 79.54 38  B 1 
ATOM 3861  C C   . GLY B 2 38  ? 57.177  -96.474  -74.105 1.00 80.89 38  B 1 
ATOM 3862  O O   . GLY B 2 38  ? 57.166  -95.760  -73.091 1.00 80.10 38  B 1 
ATOM 3863  N N   . HIS B 2 39  ? 57.388  -96.028  -75.367 1.00 85.43 39  B 1 
ATOM 3864  C CA  . HIS B 2 39  ? 57.587  -94.592  -75.597 1.00 86.25 39  B 1 
ATOM 3865  C C   . HIS B 2 39  ? 56.344  -93.788  -75.237 1.00 86.56 39  B 1 
ATOM 3866  O O   . HIS B 2 39  ? 56.425  -92.825  -74.472 1.00 85.21 39  B 1 
ATOM 3867  C CB  . HIS B 2 39  ? 58.035  -94.350  -77.046 1.00 85.22 39  B 1 
ATOM 3868  C CG  . HIS B 2 39  ? 59.322  -93.576  -77.106 1.00 79.96 39  B 1 
ATOM 3869  N ND1 . HIS B 2 39  ? 59.532  -92.317  -76.625 1.00 69.53 39  B 1 
ATOM 3870  C CD2 . HIS B 2 39  ? 60.521  -94.004  -77.622 1.00 69.50 39  B 1 
ATOM 3871  C CE1 . HIS B 2 39  ? 60.815  -91.976  -76.845 1.00 69.10 39  B 1 
ATOM 3872  N NE2 . HIS B 2 39  ? 61.447  -92.987  -77.454 1.00 69.79 39  B 1 
ATOM 3873  N N   . GLY B 2 40  ? 55.154  -94.183  -75.638 1.00 82.86 40  B 1 
ATOM 3874  C CA  . GLY B 2 40  ? 53.884  -93.527  -75.323 1.00 82.83 40  B 1 
ATOM 3875  C C   . GLY B 2 40  ? 53.581  -93.527  -73.832 1.00 84.12 40  B 1 
ATOM 3876  O O   . GLY B 2 40  ? 53.147  -92.506  -73.277 1.00 82.19 40  B 1 
ATOM 3877  N N   . LEU B 2 41  ? 53.856  -94.627  -73.129 1.00 84.09 41  B 1 
ATOM 3878  C CA  . LEU B 2 41  ? 53.710  -94.696  -71.675 1.00 83.42 41  B 1 
ATOM 3879  C C   . LEU B 2 41  ? 54.709  -93.796  -70.945 1.00 84.72 41  B 1 
ATOM 3880  O O   . LEU B 2 41  ? 54.332  -93.158  -69.955 1.00 83.38 41  B 1 
ATOM 3881  C CB  . LEU B 2 41  ? 53.869  -96.145  -71.205 1.00 81.30 41  B 1 
ATOM 3882  C CG  . LEU B 2 41  ? 52.624  -97.014  -71.450 1.00 76.48 41  B 1 
ATOM 3883  C CD1 . LEU B 2 41  ? 52.954  -98.480  -71.185 1.00 69.85 41  B 1 
ATOM 3884  C CD2 . LEU B 2 41  ? 51.476  -96.616  -70.519 1.00 69.36 41  B 1 
ATOM 3885  N N   . LYS B 2 42  ? 55.965  -93.707  -71.412 1.00 85.16 42  B 1 
ATOM 3886  C CA  . LYS B 2 42  ? 56.981  -92.851  -70.803 1.00 85.22 42  B 1 
ATOM 3887  C C   . LYS B 2 42  ? 56.584  -91.378  -70.872 1.00 86.47 42  B 1 
ATOM 3888  O O   . LYS B 2 42  ? 56.655  -90.683  -69.848 1.00 85.30 42  B 1 
ATOM 3889  C CB  . LYS B 2 42  ? 58.330  -93.117  -71.476 1.00 82.62 42  B 1 
ATOM 3890  C CG  . LYS B 2 42  ? 59.486  -92.487  -70.699 1.00 74.19 42  B 1 
ATOM 3891  C CD  . LYS B 2 42  ? 60.815  -92.782  -71.412 1.00 68.96 42  B 1 
ATOM 3892  C CE  . LYS B 2 42  ? 61.978  -92.158  -70.646 1.00 60.47 42  B 1 
ATOM 3893  N NZ  . LYS B 2 42  ? 63.260  -92.348  -71.353 1.00 54.65 42  B 1 
ATOM 3894  N N   . ASP B 2 43  ? 56.116  -90.941  -72.021 1.00 87.05 43  B 1 
ATOM 3895  C CA  . ASP B 2 43  ? 55.607  -89.581  -72.184 1.00 87.77 43  B 1 
ATOM 3896  C C   . ASP B 2 43  ? 54.367  -89.328  -71.308 1.00 88.12 43  B 1 
ATOM 3897  O O   . ASP B 2 43  ? 54.272  -88.310  -70.625 1.00 86.30 43  B 1 
ATOM 3898  C CB  . ASP B 2 43  ? 55.266  -89.329  -73.662 1.00 86.44 43  B 1 
ATOM 3899  C CG  . ASP B 2 43  ? 56.486  -89.087  -74.540 1.00 78.44 43  B 1 
ATOM 3900  O OD1 . ASP B 2 43  ? 57.591  -88.879  -73.994 1.00 71.20 43  B 1 
ATOM 3901  O OD2 . ASP B 2 43  ? 56.278  -89.056  -75.771 1.00 68.69 43  B 1 
ATOM 3902  N N   . PHE B 2 44  ? 53.450  -90.309  -71.273 1.00 87.36 44  B 1 
ATOM 3903  C CA  . PHE B 2 44  ? 52.279  -90.224  -70.411 1.00 87.06 44  B 1 
ATOM 3904  C C   . PHE B 2 44  ? 52.666  -90.125  -68.935 1.00 88.15 44  B 1 
ATOM 3905  O O   . PHE B 2 44  ? 52.175  -89.231  -68.236 1.00 87.11 44  B 1 
ATOM 3906  C CB  . PHE B 2 44  ? 51.355  -91.417  -70.666 1.00 86.06 44  B 1 
ATOM 3907  C CG  . PHE B 2 44  ? 50.194  -91.472  -69.713 1.00 85.71 44  B 1 
ATOM 3908  C CD1 . PHE B 2 44  ? 50.238  -92.297  -68.583 1.00 76.90 44  B 1 
ATOM 3909  C CD2 . PHE B 2 44  ? 49.086  -90.623  -69.903 1.00 76.35 44  B 1 
ATOM 3910  C CE1 . PHE B 2 44  ? 49.187  -92.291  -67.656 1.00 76.61 44  B 1 
ATOM 3911  C CE2 . PHE B 2 44  ? 48.034  -90.615  -68.982 1.00 74.83 44  B 1 
ATOM 3912  C CZ  . PHE B 2 44  ? 48.089  -91.451  -67.864 1.00 82.43 44  B 1 
ATOM 3913  N N   . VAL B 2 45  ? 53.569  -90.984  -68.448 1.00 86.69 45  B 1 
ATOM 3914  C CA  . VAL B 2 45  ? 54.053  -90.966  -67.062 1.00 85.71 45  B 1 
ATOM 3915  C C   . VAL B 2 45  ? 54.727  -89.631  -66.739 1.00 86.56 45  B 1 
ATOM 3916  O O   . VAL B 2 45  ? 54.467  -89.054  -65.679 1.00 86.68 45  B 1 
ATOM 3917  C CB  . VAL B 2 45  ? 55.026  -92.135  -66.803 1.00 83.82 45  B 1 
ATOM 3918  C CG1 . VAL B 2 45  ? 55.801  -92.004  -65.485 1.00 78.94 45  B 1 
ATOM 3919  C CG2 . VAL B 2 45  ? 54.272  -93.465  -66.747 1.00 78.65 45  B 1 
ATOM 3920  N N   . HIS B 2 46  ? 55.554  -89.121  -67.633 1.00 90.37 46  B 1 
ATOM 3921  C CA  . HIS B 2 46  ? 56.228  -87.842  -67.414 1.00 90.70 46  B 1 
ATOM 3922  C C   . HIS B 2 46  ? 55.238  -86.691  -67.329 1.00 90.87 46  B 1 
ATOM 3923  O O   . HIS B 2 46  ? 55.262  -85.911  -66.373 1.00 89.41 46  B 1 
ATOM 3924  C CB  . HIS B 2 46  ? 57.281  -87.626  -68.508 1.00 89.33 46  B 1 
ATOM 3925  C CG  . HIS B 2 46  ? 58.201  -86.484  -68.188 1.00 84.41 46  B 1 
ATOM 3926  N ND1 . HIS B 2 46  ? 58.894  -86.326  -67.014 1.00 72.67 46  B 1 
ATOM 3927  C CD2 . HIS B 2 46  ? 58.534  -85.428  -68.986 1.00 73.05 46  B 1 
ATOM 3928  C CE1 . HIS B 2 46  ? 59.616  -85.200  -67.100 1.00 71.57 46  B 1 
ATOM 3929  N NE2 . HIS B 2 46  ? 59.422  -84.633  -68.285 1.00 72.54 46  B 1 
ATOM 3930  N N   . LYS B 2 47  ? 54.310  -86.632  -68.256 1.00 89.20 47  B 1 
ATOM 3931  C CA  . LYS B 2 47  ? 53.256  -85.607  -68.273 1.00 89.61 47  B 1 
ATOM 3932  C C   . LYS B 2 47  ? 52.353  -85.698  -67.048 1.00 90.05 47  B 1 
ATOM 3933  O O   . LYS B 2 47  ? 52.092  -84.682  -66.402 1.00 88.43 47  B 1 
ATOM 3934  C CB  . LYS B 2 47  ? 52.473  -85.742  -69.579 1.00 88.06 47  B 1 
ATOM 3935  C CG  . LYS B 2 47  ? 51.468  -84.597  -69.746 1.00 80.22 47  B 1 
ATOM 3936  C CD  . LYS B 2 47  ? 50.771  -84.678  -71.108 1.00 76.41 47  B 1 
ATOM 3937  C CE  . LYS B 2 47  ? 49.822  -83.488  -71.250 1.00 67.55 47  B 1 
ATOM 3938  N NZ  . LYS B 2 47  ? 49.169  -83.446  -72.578 1.00 62.06 47  B 1 
ATOM 3939  N N   . THR B 2 48  ? 51.917  -86.911  -66.671 1.00 88.82 48  B 1 
ATOM 3940  C CA  . THR B 2 48  ? 51.046  -87.124  -65.503 1.00 88.04 48  B 1 
ATOM 3941  C C   . THR B 2 48  ? 51.744  -86.737  -64.202 1.00 88.69 48  B 1 
ATOM 3942  O O   . THR B 2 48  ? 51.135  -86.069  -63.368 1.00 87.72 48  B 1 
ATOM 3943  C CB  . THR B 2 48  ? 50.561  -88.577  -65.437 1.00 87.34 48  B 1 
ATOM 3944  O OG1 . THR B 2 48  ? 49.892  -88.912  -66.625 1.00 82.17 48  B 1 
ATOM 3945  C CG2 . THR B 2 48  ? 49.574  -88.826  -64.297 1.00 81.64 48  B 1 
ATOM 3946  N N   . LYS B 2 49  ? 53.022  -87.082  -64.038 1.00 88.87 49  B 1 
ATOM 3947  C CA  . LYS B 2 49  ? 53.793  -86.620  -62.873 1.00 88.59 49  B 1 
ATOM 3948  C C   . LYS B 2 49  ? 53.880  -85.100  -62.805 1.00 88.86 49  B 1 
ATOM 3949  O O   . LYS B 2 49  ? 53.714  -84.540  -61.726 1.00 87.99 49  B 1 
ATOM 3950  C CB  . LYS B 2 49  ? 55.214  -87.209  -62.888 1.00 87.09 49  B 1 
ATOM 3951  C CG  . LYS B 2 49  ? 55.253  -88.659  -62.386 1.00 82.71 49  B 1 
ATOM 3952  C CD  . LYS B 2 49  ? 56.696  -89.161  -62.370 1.00 79.97 49  B 1 
ATOM 3953  C CE  . LYS B 2 49  ? 56.779  -90.565  -61.767 1.00 71.83 49  B 1 
ATOM 3954  N NZ  . LYS B 2 49  ? 58.172  -91.066  -61.724 1.00 66.06 49  B 1 
ATOM 3955  N N   . GLY B 2 50  ? 54.113  -84.445  -63.916 1.00 90.80 50  B 1 
ATOM 3956  C CA  . GLY B 2 50  ? 54.115  -82.989  -64.001 1.00 91.00 50  B 1 
ATOM 3957  C C   . GLY B 2 50  ? 52.774  -82.398  -63.585 1.00 91.89 50  B 1 
ATOM 3958  O O   . GLY B 2 50  ? 52.712  -81.590  -62.659 1.00 89.89 50  B 1 
ATOM 3959  N N   . GLN B 2 51  ? 51.702  -82.904  -64.152 1.00 88.93 51  B 1 
ATOM 3960  C CA  . GLN B 2 51  ? 50.343  -82.454  -63.819 1.00 89.12 51  B 1 
ATOM 3961  C C   . GLN B 2 51  ? 49.984  -82.678  -62.349 1.00 90.15 51  B 1 
ATOM 3962  O O   . GLN B 2 51  ? 49.391  -81.796  -61.720 1.00 88.75 51  B 1 
ATOM 3963  C CB  . GLN B 2 51  ? 49.329  -83.180  -64.715 1.00 88.58 51  B 1 
ATOM 3964  C CG  . GLN B 2 51  ? 49.375  -82.684  -66.168 1.00 87.22 51  B 1 
ATOM 3965  C CD  . GLN B 2 51  ? 48.354  -83.408  -67.052 1.00 87.06 51  B 1 
ATOM 3966  O OE1 . GLN B 2 51  ? 48.260  -84.625  -67.099 1.00 79.55 51  B 1 
ATOM 3967  N NE2 . GLN B 2 51  ? 47.562  -82.673  -67.791 1.00 75.98 51  B 1 
ATOM 3968  N N   . ILE B 2 52  ? 50.350  -83.836  -61.775 1.00 88.84 52  B 1 
ATOM 3969  C CA  . ILE B 2 52  ? 50.103  -84.105  -60.357 1.00 88.55 52  B 1 
ATOM 3970  C C   . ILE B 2 52  ? 50.902  -83.147  -59.468 1.00 88.86 52  B 1 
ATOM 3971  O O   . ILE B 2 52  ? 50.359  -82.651  -58.476 1.00 88.01 52  B 1 
ATOM 3972  C CB  . ILE B 2 52  ? 50.387  -85.588  -60.032 1.00 87.45 52  B 1 
ATOM 3973  C CG1 . ILE B 2 52  ? 49.262  -86.467  -60.630 1.00 85.69 52  B 1 
ATOM 3974  C CG2 . ILE B 2 52  ? 50.491  -85.835  -58.509 1.00 84.44 52  B 1 
ATOM 3975  C CD1 . ILE B 2 52  ? 49.523  -87.970  -60.545 1.00 78.74 52  B 1 
ATOM 3976  N N   . ASN B 2 53  ? 52.137  -82.840  -59.780 1.00 91.48 53  B 1 
ATOM 3977  C CA  . ASN B 2 53  ? 52.922  -81.856  -59.037 1.00 91.08 53  B 1 
ATOM 3978  C C   . ASN B 2 53  ? 52.300  -80.456  -59.121 1.00 90.82 53  B 1 
ATOM 3979  O O   . ASN B 2 53  ? 52.184  -79.794  -58.093 1.00 89.91 53  B 1 
ATOM 3980  C CB  . ASN B 2 53  ? 54.373  -81.847  -59.535 1.00 90.49 53  B 1 
ATOM 3981  C CG  . ASN B 2 53  ? 55.254  -82.900  -58.889 1.00 83.15 53  B 1 
ATOM 3982  O OD1 . ASN B 2 53  ? 54.940  -83.534  -57.904 1.00 74.71 53  B 1 
ATOM 3983  N ND2 . ASN B 2 53  ? 56.445  -83.071  -59.420 1.00 72.44 53  B 1 
ATOM 3984  N N   . ASP B 2 54  ? 51.845  -80.052  -60.296 1.00 90.73 54  B 1 
ATOM 3985  C CA  . ASP B 2 54  ? 51.152  -78.768  -60.466 1.00 90.66 54  B 1 
ATOM 3986  C C   . ASP B 2 54  ? 49.859  -78.722  -59.653 1.00 90.68 54  B 1 
ATOM 3987  O O   . ASP B 2 54  ? 49.548  -77.714  -59.004 1.00 88.86 54  B 1 
ATOM 3988  C CB  . ASP B 2 54  ? 50.837  -78.534  -61.952 1.00 90.17 54  B 1 
ATOM 3989  C CG  . ASP B 2 54  ? 52.057  -78.266  -62.840 1.00 83.96 54  B 1 
ATOM 3990  O OD1 . ASP B 2 54  ? 53.141  -77.972  -62.297 1.00 77.00 54  B 1 
ATOM 3991  O OD2 . ASP B 2 54  ? 51.855  -78.328  -64.071 1.00 74.64 54  B 1 
ATOM 3992  N N   . ILE B 2 55  ? 49.104  -79.802  -59.598 1.00 89.74 55  B 1 
ATOM 3993  C CA  . ILE B 2 55  ? 47.904  -79.932  -58.767 1.00 89.01 55  B 1 
ATOM 3994  C C   . ILE B 2 55  ? 48.261  -79.762  -57.288 1.00 89.11 55  B 1 
ATOM 3995  O O   . ILE B 2 55  ? 47.604  -78.980  -56.594 1.00 88.35 55  B 1 
ATOM 3996  C CB  . ILE B 2 55  ? 47.186  -81.264  -59.035 1.00 88.73 55  B 1 
ATOM 3997  C CG1 . ILE B 2 55  ? 46.518  -81.256  -60.434 1.00 86.75 55  B 1 
ATOM 3998  C CG2 . ILE B 2 55  ? 46.105  -81.550  -57.963 1.00 87.37 55  B 1 
ATOM 3999  C CD1 . ILE B 2 55  ? 46.135  -82.655  -60.937 1.00 83.90 55  B 1 
ATOM 4000  N N   . PHE B 2 56  ? 49.285  -80.448  -56.789 1.00 89.24 56  B 1 
ATOM 4001  C CA  . PHE B 2 56  ? 49.696  -80.311  -55.393 1.00 88.59 56  B 1 
ATOM 4002  C C   . PHE B 2 56  ? 50.186  -78.895  -55.062 1.00 88.83 56  B 1 
ATOM 4003  O O   . PHE B 2 56  ? 49.880  -78.391  -53.982 1.00 87.90 56  B 1 
ATOM 4004  C CB  . PHE B 2 56  ? 50.773  -81.350  -55.047 1.00 88.08 56  B 1 
ATOM 4005  C CG  . PHE B 2 56  ? 50.224  -82.699  -54.664 1.00 87.66 56  B 1 
ATOM 4006  C CD1 . PHE B 2 56  ? 49.443  -82.829  -53.502 1.00 79.48 56  B 1 
ATOM 4007  C CD2 . PHE B 2 56  ? 50.508  -83.838  -55.431 1.00 78.33 56  B 1 
ATOM 4008  C CE1 . PHE B 2 56  ? 48.935  -84.091  -53.125 1.00 78.29 56  B 1 
ATOM 4009  C CE2 . PHE B 2 56  ? 50.008  -85.089  -55.060 1.00 76.29 56  B 1 
ATOM 4010  C CZ  . PHE B 2 56  ? 49.217  -85.217  -53.913 1.00 84.30 56  B 1 
ATOM 4011  N N   . GLN B 2 57  ? 50.909  -78.257  -55.954 1.00 91.39 57  B 1 
ATOM 4012  C CA  . GLN B 2 57  ? 51.296  -76.858  -55.777 1.00 91.26 57  B 1 
ATOM 4013  C C   . GLN B 2 57  ? 50.075  -75.947  -55.704 1.00 90.92 57  B 1 
ATOM 4014  O O   . GLN B 2 57  ? 49.976  -75.155  -54.770 1.00 88.98 57  B 1 
ATOM 4015  C CB  . GLN B 2 57  ? 52.225  -76.386  -56.900 1.00 90.84 57  B 1 
ATOM 4016  C CG  . GLN B 2 57  ? 53.695  -76.704  -56.610 1.00 82.59 57  B 1 
ATOM 4017  C CD  . GLN B 2 57  ? 54.637  -76.016  -57.589 1.00 77.84 57  B 1 
ATOM 4018  O OE1 . GLN B 2 57  ? 54.259  -75.510  -58.635 1.00 70.11 57  B 1 
ATOM 4019  N NE2 . GLN B 2 57  ? 55.918  -75.944  -57.279 1.00 66.82 57  B 1 
ATOM 4020  N N   . LYS B 2 58  ? 49.133  -76.091  -56.631 1.00 88.53 58  B 1 
ATOM 4021  C CA  . LYS B 2 58  ? 47.880  -75.333  -56.584 1.00 87.34 58  B 1 
ATOM 4022  C C   . LYS B 2 58  ? 47.114  -75.587  -55.293 1.00 87.44 58  B 1 
ATOM 4023  O O   . LYS B 2 58  ? 46.682  -74.629  -54.673 1.00 86.55 58  B 1 
ATOM 4024  C CB  . LYS B 2 58  ? 46.998  -75.643  -57.797 1.00 86.79 58  B 1 
ATOM 4025  C CG  . LYS B 2 58  ? 47.227  -74.668  -58.953 1.00 81.95 58  B 1 
ATOM 4026  C CD  . LYS B 2 58  ? 46.051  -74.704  -59.930 1.00 77.12 58  B 1 
ATOM 4027  C CE  . LYS B 2 58  ? 46.095  -73.529  -60.908 1.00 69.56 58  B 1 
ATOM 4028  N NZ  . LYS B 2 58  ? 44.761  -73.208  -61.485 1.00 63.60 58  B 1 
ATOM 4029  N N   . LEU B 2 59  ? 46.997  -76.824  -54.847 1.00 87.78 59  B 1 
ATOM 4030  C CA  . LEU B 2 59  ? 46.336  -77.175  -53.592 1.00 86.72 59  B 1 
ATOM 4031  C C   . LEU B 2 59  ? 47.023  -76.542  -52.379 1.00 86.73 59  B 1 
ATOM 4032  O O   . LEU B 2 59  ? 46.329  -76.051  -51.496 1.00 85.67 59  B 1 
ATOM 4033  C CB  . LEU B 2 59  ? 46.281  -78.698  -53.434 1.00 86.76 59  B 1 
ATOM 4034  C CG  . LEU B 2 59  ? 45.226  -79.400  -54.308 1.00 85.62 59  B 1 
ATOM 4035  C CD1 . LEU B 2 59  ? 45.397  -80.910  -54.196 1.00 78.96 59  B 1 
ATOM 4036  C CD2 . LEU B 2 59  ? 43.805  -79.055  -53.873 1.00 78.55 59  B 1 
ATOM 4037  N N   . ASN B 2 60  ? 48.332  -76.489  -52.316 1.00 88.53 60  B 1 
ATOM 4038  C CA  . ASN B 2 60  ? 49.052  -75.818  -51.229 1.00 88.49 60  B 1 
ATOM 4039  C C   . ASN B 2 60  ? 48.834  -74.299  -51.242 1.00 88.10 60  B 1 
ATOM 4040  O O   . ASN B 2 60  ? 48.627  -73.713  -50.186 1.00 87.14 60  B 1 
ATOM 4041  C CB  . ASN B 2 60  ? 50.554  -76.140  -51.317 1.00 88.60 60  B 1 
ATOM 4042  C CG  . ASN B 2 60  ? 50.984  -77.330  -50.481 1.00 83.58 60  B 1 
ATOM 4043  O OD1 . ASN B 2 60  ? 50.259  -77.903  -49.698 1.00 75.95 60  B 1 
ATOM 4044  N ND2 . ASN B 2 60  ? 52.244  -77.711  -50.600 1.00 73.91 60  B 1 
ATOM 4045  N N   . ILE B 2 61  ? 48.848  -73.687  -52.406 1.00 88.95 61  B 1 
ATOM 4046  C CA  . ILE B 2 61  ? 48.554  -72.253  -52.534 1.00 88.69 61  B 1 
ATOM 4047  C C   . ILE B 2 61  ? 47.123  -71.972  -52.077 1.00 88.43 61  B 1 
ATOM 4048  O O   . ILE B 2 61  ? 46.887  -71.016  -51.345 1.00 86.95 61  B 1 
ATOM 4049  C CB  . ILE B 2 61  ? 48.795  -71.767  -53.980 1.00 88.08 61  B 1 
ATOM 4050  C CG1 . ILE B 2 61  ? 50.304  -71.816  -54.320 1.00 84.03 61  B 1 
ATOM 4051  C CG2 . ILE B 2 61  ? 48.262  -70.331  -54.184 1.00 83.00 61  B 1 
ATOM 4052  C CD1 . ILE B 2 61  ? 50.601  -71.693  -55.820 1.00 76.27 61  B 1 
ATOM 4053  N N   . PHE B 2 62  ? 46.172  -72.822  -52.453 1.00 87.29 62  B 1 
ATOM 4054  C CA  . PHE B 2 62  ? 44.792  -72.725  -52.002 1.00 85.56 62  B 1 
ATOM 4055  C C   . PHE B 2 62  ? 44.659  -72.876  -50.499 1.00 85.97 62  B 1 
ATOM 4056  O O   . PHE B 2 62  ? 43.965  -72.084  -49.877 1.00 85.06 62  B 1 
ATOM 4057  C CB  . PHE B 2 62  ? 43.933  -73.781  -52.709 1.00 83.68 62  B 1 
ATOM 4058  C CG  . PHE B 2 62  ? 43.060  -73.185  -53.757 1.00 79.00 62  B 1 
ATOM 4059  C CD1 . PHE B 2 62  ? 41.901  -72.494  -53.365 1.00 71.22 62  B 1 
ATOM 4060  C CD2 . PHE B 2 62  ? 43.389  -73.294  -55.110 1.00 69.80 62  B 1 
ATOM 4061  C CE1 . PHE B 2 62  ? 41.076  -71.908  -54.345 1.00 67.98 62  B 1 
ATOM 4062  C CE2 . PHE B 2 62  ? 42.575  -72.720  -56.086 1.00 66.94 62  B 1 
ATOM 4063  C CZ  . PHE B 2 62  ? 41.417  -72.024  -55.703 1.00 70.82 62  B 1 
ATOM 4064  N N   . ASP B 2 63  ? 45.321  -73.847  -49.887 1.00 85.86 63  B 1 
ATOM 4065  C CA  . ASP B 2 63  ? 45.280  -74.108  -48.447 1.00 85.38 63  B 1 
ATOM 4066  C C   . ASP B 2 63  ? 45.777  -72.893  -47.657 1.00 85.63 63  B 1 
ATOM 4067  O O   . ASP B 2 63  ? 45.120  -72.433  -46.722 1.00 84.96 63  B 1 
ATOM 4068  C CB  . ASP B 2 63  ? 46.124  -75.365  -48.152 1.00 84.69 63  B 1 
ATOM 4069  C CG  . ASP B 2 63  ? 45.652  -76.244  -46.989 1.00 79.66 63  B 1 
ATOM 4070  O OD1 . ASP B 2 63  ? 44.473  -76.159  -46.600 1.00 73.15 63  B 1 
ATOM 4071  O OD2 . ASP B 2 63  ? 46.448  -77.121  -46.569 1.00 70.75 63  B 1 
ATOM 4072  N N   . GLN B 2 64  ? 46.887  -72.316  -48.101 1.00 87.89 64  B 1 
ATOM 4073  C CA  . GLN B 2 64  ? 47.433  -71.103  -47.494 1.00 88.77 64  B 1 
ATOM 4074  C C   . GLN B 2 64  ? 46.496  -69.904  -47.664 1.00 89.24 64  B 1 
ATOM 4075  O O   . GLN B 2 64  ? 46.192  -69.207  -46.700 1.00 87.52 64  B 1 
ATOM 4076  C CB  . GLN B 2 64  ? 48.814  -70.830  -48.126 1.00 88.42 64  B 1 
ATOM 4077  C CG  . GLN B 2 64  ? 49.616  -69.806  -47.301 1.00 79.58 64  B 1 
ATOM 4078  C CD  . GLN B 2 64  ? 50.032  -70.368  -45.937 1.00 75.83 64  B 1 
ATOM 4079  O OE1 . GLN B 2 64  ? 50.412  -71.520  -45.807 1.00 69.10 64  B 1 
ATOM 4080  N NE2 . GLN B 2 64  ? 49.964  -69.574  -44.892 1.00 64.81 64  B 1 
ATOM 4081  N N   . SER B 2 65  ? 45.984  -69.698  -48.856 1.00 86.45 65  B 1 
ATOM 4082  C CA  . SER B 2 65  ? 45.071  -68.586  -49.151 1.00 86.27 65  B 1 
ATOM 4083  C C   . SER B 2 65  ? 43.754  -68.712  -48.387 1.00 86.73 65  B 1 
ATOM 4084  O O   . SER B 2 65  ? 43.202  -67.723  -47.910 1.00 85.03 65  B 1 
ATOM 4085  C CB  . SER B 2 65  ? 44.783  -68.509  -50.646 1.00 85.30 65  B 1 
ATOM 4086  O OG  . SER B 2 65  ? 45.974  -68.433  -51.405 1.00 78.36 65  B 1 
ATOM 4087  N N   . PHE B 2 66  ? 43.241  -69.919  -48.221 1.00 85.73 66  B 1 
ATOM 4088  C CA  . PHE B 2 66  ? 42.042  -70.209  -47.430 1.00 85.29 66  B 1 
ATOM 4089  C C   . PHE B 2 66  ? 42.279  -69.964  -45.945 1.00 85.84 66  B 1 
ATOM 4090  O O   . PHE B 2 66  ? 41.424  -69.375  -45.279 1.00 84.69 66  B 1 
ATOM 4091  C CB  . PHE B 2 66  ? 41.611  -71.658  -47.678 1.00 83.64 66  B 1 
ATOM 4092  C CG  . PHE B 2 66  ? 40.349  -72.018  -46.957 1.00 83.52 66  B 1 
ATOM 4093  C CD1 . PHE B 2 66  ? 40.394  -72.516  -45.644 1.00 75.39 66  B 1 
ATOM 4094  C CD2 . PHE B 2 66  ? 39.105  -71.812  -47.577 1.00 74.42 66  B 1 
ATOM 4095  C CE1 . PHE B 2 66  ? 39.211  -72.806  -44.958 1.00 73.36 66  B 1 
ATOM 4096  C CE2 . PHE B 2 66  ? 37.921  -72.103  -46.902 1.00 71.67 66  B 1 
ATOM 4097  C CZ  . PHE B 2 66  ? 37.972  -72.597  -45.593 1.00 77.63 66  B 1 
ATOM 4098  N N   . TYR B 2 67  ? 43.428  -70.348  -45.408 1.00 88.22 67  B 1 
ATOM 4099  C CA  . TYR B 2 67  ? 43.789  -70.095  -44.019 1.00 88.65 67  B 1 
ATOM 4100  C C   . TYR B 2 67  ? 43.848  -68.592  -43.732 1.00 88.85 67  B 1 
ATOM 4101  O O   . TYR B 2 67  ? 43.229  -68.125  -42.778 1.00 88.01 67  B 1 
ATOM 4102  C CB  . TYR B 2 67  ? 45.118  -70.791  -43.707 1.00 88.42 67  B 1 
ATOM 4103  C CG  . TYR B 2 67  ? 45.518  -70.655  -42.266 1.00 87.25 67  B 1 
ATOM 4104  C CD1 . TYR B 2 67  ? 46.447  -69.674  -41.875 1.00 79.73 67  B 1 
ATOM 4105  C CD2 . TYR B 2 67  ? 44.936  -71.493  -41.291 1.00 79.16 67  B 1 
ATOM 4106  C CE1 . TYR B 2 67  ? 46.793  -69.534  -40.521 1.00 78.28 67  B 1 
ATOM 4107  C CE2 . TYR B 2 67  ? 45.280  -71.358  -39.933 1.00 77.16 67  B 1 
ATOM 4108  C CZ  . TYR B 2 67  ? 46.210  -70.377  -39.553 1.00 80.71 67  B 1 
ATOM 4109  O OH  . TYR B 2 67  ? 46.541  -70.224  -38.230 1.00 81.06 67  B 1 
ATOM 4110  N N   . ASP B 2 68  ? 44.498  -67.838  -44.592 1.00 87.57 68  B 1 
ATOM 4111  C CA  . ASP B 2 68  ? 44.574  -66.383  -44.471 1.00 88.04 68  B 1 
ATOM 4112  C C   . ASP B 2 68  ? 43.189  -65.735  -44.552 1.00 87.91 68  B 1 
ATOM 4113  O O   . ASP B 2 68  ? 42.873  -64.811  -43.788 1.00 86.01 68  B 1 
ATOM 4114  C CB  . ASP B 2 68  ? 45.484  -65.816  -45.573 1.00 87.55 68  B 1 
ATOM 4115  C CG  . ASP B 2 68  ? 46.973  -66.163  -45.443 1.00 82.54 68  B 1 
ATOM 4116  O OD1 . ASP B 2 68  ? 47.403  -66.612  -44.359 1.00 76.13 68  B 1 
ATOM 4117  O OD2 . ASP B 2 68  ? 47.693  -65.912  -46.441 1.00 73.77 68  B 1 
ATOM 4118  N N   . LEU B 2 69  ? 42.326  -66.219  -45.418 1.00 86.35 69  B 1 
ATOM 4119  C CA  . LEU B 2 69  ? 40.959  -65.721  -45.547 1.00 86.47 69  B 1 
ATOM 4120  C C   . LEU B 2 69  ? 40.109  -66.074  -44.320 1.00 86.84 69  B 1 
ATOM 4121  O O   . LEU B 2 69  ? 39.356  -65.237  -43.833 1.00 86.25 69  B 1 
ATOM 4122  C CB  . LEU B 2 69  ? 40.343  -66.276  -46.842 1.00 86.04 69  B 1 
ATOM 4123  C CG  . LEU B 2 69  ? 39.015  -65.601  -47.224 1.00 83.80 69  B 1 
ATOM 4124  C CD1 . LEU B 2 69  ? 39.213  -64.132  -47.605 1.00 75.28 69  B 1 
ATOM 4125  C CD2 . LEU B 2 69  ? 38.397  -66.312  -48.414 1.00 75.44 69  B 1 
ATOM 4126  N N   . SER B 2 70  ? 40.265  -67.285  -43.790 1.00 86.96 70  B 1 
ATOM 4127  C CA  . SER B 2 70  ? 39.594  -67.716  -42.561 1.00 86.69 70  B 1 
ATOM 4128  C C   . SER B 2 70  ? 40.017  -66.868  -41.358 1.00 87.05 70  B 1 
ATOM 4129  O O   . SER B 2 70  ? 39.164  -66.451  -40.574 1.00 86.35 70  B 1 
ATOM 4130  C CB  . SER B 2 70  ? 39.888  -69.199  -42.304 1.00 85.60 70  B 1 
ATOM 4131  O OG  . SER B 2 70  ? 39.161  -69.662  -41.179 1.00 76.53 70  B 1 
ATOM 4132  N N   . LEU B 2 71  ? 41.314  -66.552  -41.233 1.00 88.25 71  B 1 
ATOM 4133  C CA  . LEU B 2 71  ? 41.822  -65.626  -40.222 1.00 88.41 71  B 1 
ATOM 4134  C C   . LEU B 2 71  ? 41.180  -64.249  -40.351 1.00 88.62 71  B 1 
ATOM 4135  O O   . LEU B 2 71  ? 40.618  -63.751  -39.377 1.00 87.18 71  B 1 
ATOM 4136  C CB  . LEU B 2 71  ? 43.358  -65.525  -40.324 1.00 88.30 71  B 1 
ATOM 4137  C CG  . LEU B 2 71  ? 44.108  -66.603  -39.521 1.00 82.24 71  B 1 
ATOM 4138  C CD1 . LEU B 2 71  ? 45.571  -66.628  -39.951 1.00 74.43 71  B 1 
ATOM 4139  C CD2 . LEU B 2 71  ? 44.066  -66.302  -38.022 1.00 74.00 71  B 1 
ATOM 4140  N N   . ARG B 2 72  ? 41.182  -63.677  -41.546 1.00 88.17 72  B 1 
ATOM 4141  C CA  . ARG B 2 72  ? 40.516  -62.394  -41.793 1.00 87.80 72  B 1 
ATOM 4142  C C   . ARG B 2 72  ? 39.037  -62.430  -41.445 1.00 88.77 72  B 1 
ATOM 4143  O O   . ARG B 2 72  ? 38.548  -61.483  -40.833 1.00 87.00 72  B 1 
ATOM 4144  C CB  . ARG B 2 72  ? 40.673  -61.977  -43.253 1.00 86.72 72  B 1 
ATOM 4145  C CG  . ARG B 2 72  ? 42.020  -61.303  -43.509 1.00 78.85 72  B 1 
ATOM 4146  C CD  . ARG B 2 72  ? 42.028  -60.769  -44.945 1.00 75.68 72  B 1 
ATOM 4147  N NE  . ARG B 2 72  ? 43.197  -59.905  -45.180 1.00 68.45 72  B 1 
ATOM 4148  C CZ  . ARG B 2 72  ? 43.390  -59.169  -46.274 1.00 61.97 72  B 1 
ATOM 4149  N NH1 . ARG B 2 72  ? 42.545  -59.186  -47.267 1.00 57.06 72  B 1 
ATOM 4150  N NH2 . ARG B 2 72  ? 44.444  -58.416  -46.367 1.00 57.50 72  B 1 
ATOM 4151  N N   . THR B 2 73  ? 38.321  -63.488  -41.783 1.00 87.52 73  B 1 
ATOM 4152  C CA  . THR B 2 73  ? 36.893  -63.629  -41.468 1.00 86.71 73  B 1 
ATOM 4153  C C   . THR B 2 73  ? 36.659  -63.706  -39.960 1.00 86.95 73  B 1 
ATOM 4154  O O   . THR B 2 73  ? 35.701  -63.123  -39.463 1.00 85.67 73  B 1 
ATOM 4155  C CB  . THR B 2 73  ? 36.301  -64.866  -42.161 1.00 86.33 73  B 1 
ATOM 4156  O OG1 . THR B 2 73  ? 36.551  -64.826  -43.544 1.00 80.56 73  B 1 
ATOM 4157  C CG2 . THR B 2 73  ? 34.790  -64.945  -42.007 1.00 79.47 73  B 1 
ATOM 4158  N N   . ASN B 2 74  ? 37.519  -64.350  -39.197 1.00 88.94 74  B 1 
ATOM 4159  C CA  . ASN B 2 74  ? 37.433  -64.393  -37.738 1.00 88.35 74  B 1 
ATOM 4160  C C   . ASN B 2 74  ? 37.741  -63.033  -37.108 1.00 88.54 74  B 1 
ATOM 4161  O O   . ASN B 2 74  ? 37.051  -62.651  -36.163 1.00 87.12 74  B 1 
ATOM 4162  C CB  . ASN B 2 74  ? 38.359  -65.482  -37.194 1.00 87.85 74  B 1 
ATOM 4163  C CG  . ASN B 2 74  ? 37.855  -66.897  -37.439 1.00 83.80 74  B 1 
ATOM 4164  O OD1 . ASN B 2 74  ? 36.673  -67.197  -37.455 1.00 75.91 74  B 1 
ATOM 4165  N ND2 . ASN B 2 74  ? 38.768  -67.833  -37.589 1.00 74.33 74  B 1 
ATOM 4166  N N   . GLU B 2 75  ? 38.727  -62.294  -37.615 1.00 88.32 75  B 1 
ATOM 4167  C CA  . GLU B 2 75  ? 38.994  -60.920  -37.175 1.00 88.22 75  B 1 
ATOM 4168  C C   . GLU B 2 75  ? 37.776  -60.020  -37.389 1.00 88.36 75  B 1 
ATOM 4169  O O   . GLU B 2 75  ? 37.330  -59.375  -36.446 1.00 86.26 75  B 1 
ATOM 4170  C CB  . GLU B 2 75  ? 40.213  -60.334  -37.914 1.00 87.52 75  B 1 
ATOM 4171  C CG  . GLU B 2 75  ? 41.556  -60.902  -37.442 1.00 80.44 75  B 1 
ATOM 4172  C CD  . GLU B 2 75  ? 42.770  -60.358  -38.229 1.00 76.86 75  B 1 
ATOM 4173  O OE1 . GLU B 2 75  ? 43.911  -60.605  -37.776 1.00 68.94 75  B 1 
ATOM 4174  O OE2 . GLU B 2 75  ? 42.574  -59.705  -39.294 1.00 70.41 75  B 1 
ATOM 4175  N N   . ILE B 2 76  ? 37.180  -60.018  -38.565 1.00 86.70 76  B 1 
ATOM 4176  C CA  . ILE B 2 76  ? 35.956  -59.262  -38.872 1.00 85.82 76  B 1 
ATOM 4177  C C   . ILE B 2 76  ? 34.837  -59.640  -37.906 1.00 86.32 76  B 1 
ATOM 4178  O O   . ILE B 2 76  ? 34.167  -58.759  -37.364 1.00 85.54 76  B 1 
ATOM 4179  C CB  . ILE B 2 76  ? 35.541  -59.493  -40.339 1.00 85.40 76  B 1 
ATOM 4180  C CG1 . ILE B 2 76  ? 36.558  -58.850  -41.308 1.00 83.32 76  B 1 
ATOM 4181  C CG2 . ILE B 2 76  ? 34.137  -58.924  -40.627 1.00 82.08 76  B 1 
ATOM 4182  C CD1 . ILE B 2 76  ? 36.432  -59.337  -42.754 1.00 77.67 76  B 1 
ATOM 4183  N N   . LYS B 2 77  ? 34.651  -60.924  -37.608 1.00 86.89 77  B 1 
ATOM 4184  C CA  . LYS B 2 77  ? 33.610  -61.395  -36.690 1.00 86.69 77  B 1 
ATOM 4185  C C   . LYS B 2 77  ? 33.806  -60.897  -35.257 1.00 87.01 77  B 1 
ATOM 4186  O O   . LYS B 2 77  ? 32.832  -60.588  -34.576 1.00 86.25 77  B 1 
ATOM 4187  C CB  . LYS B 2 77  ? 33.542  -62.922  -36.759 1.00 85.56 77  B 1 
ATOM 4188  C CG  . LYS B 2 77  ? 32.360  -63.461  -35.936 1.00 79.42 77  B 1 
ATOM 4189  C CD  . LYS B 2 77  ? 32.076  -64.924  -36.251 1.00 73.79 77  B 1 
ATOM 4190  C CE  . LYS B 2 77  ? 30.778  -65.327  -35.535 1.00 65.69 77  B 1 
ATOM 4191  N NZ  . LYS B 2 77  ? 30.027  -66.368  -36.253 1.00 59.16 77  B 1 
ATOM 4192  N N   . GLU B 2 78  ? 35.047  -60.816  -34.759 1.00 89.63 78  B 1 
ATOM 4193  C CA  . GLU B 2 78  ? 35.332  -60.241  -33.439 1.00 89.76 78  B 1 
ATOM 4194  C C   . GLU B 2 78  ? 35.135  -58.721  -33.431 1.00 89.90 78  B 1 
ATOM 4195  O O   . GLU B 2 78  ? 34.505  -58.206  -32.498 1.00 88.34 78  B 1 
ATOM 4196  C CB  . GLU B 2 78  ? 36.738  -60.638  -32.960 1.00 89.23 78  B 1 
ATOM 4197  C CG  . GLU B 2 78  ? 36.802  -62.070  -32.387 1.00 80.91 78  B 1 
ATOM 4198  C CD  . GLU B 2 78  ? 35.949  -62.275  -31.108 1.00 76.61 78  B 1 
ATOM 4199  O OE1 . GLU B 2 78  ? 35.446  -63.403  -30.896 1.00 66.75 78  B 1 
ATOM 4200  O OE2 . GLU B 2 78  ? 35.767  -61.314  -30.330 1.00 67.93 78  B 1 
ATOM 4201  N N   . GLU B 2 79  ? 35.565  -58.009  -34.467 1.00 86.40 79  B 1 
ATOM 4202  C CA  . GLU B 2 79  ? 35.318  -56.571  -34.601 1.00 85.88 79  B 1 
ATOM 4203  C C   . GLU B 2 79  ? 33.812  -56.258  -34.665 1.00 86.84 79  B 1 
ATOM 4204  O O   . GLU B 2 79  ? 33.343  -55.355  -33.969 1.00 85.04 79  B 1 
ATOM 4205  C CB  . GLU B 2 79  ? 36.047  -56.002  -35.841 1.00 84.76 79  B 1 
ATOM 4206  C CG  . GLU B 2 79  ? 37.579  -55.929  -35.687 1.00 79.18 79  B 1 
ATOM 4207  C CD  . GLU B 2 79  ? 38.284  -55.120  -36.796 1.00 72.63 79  B 1 
ATOM 4208  O OE1 . GLU B 2 79  ? 39.452  -54.699  -36.578 1.00 63.91 79  B 1 
ATOM 4209  O OE2 . GLU B 2 79  ? 37.683  -54.833  -37.845 1.00 64.07 79  B 1 
ATOM 4210  N N   . GLU B 2 80  ? 33.022  -57.032  -35.383 1.00 87.23 80  B 1 
ATOM 4211  C CA  . GLU B 2 80  ? 31.568  -56.897  -35.451 1.00 86.95 80  B 1 
ATOM 4212  C C   . GLU B 2 80  ? 30.910  -57.127  -34.083 1.00 87.40 80  B 1 
ATOM 4213  O O   . GLU B 2 80  ? 30.004  -56.403  -33.677 1.00 86.75 80  B 1 
ATOM 4214  C CB  . GLU B 2 80  ? 31.014  -57.896  -36.469 1.00 85.17 80  B 1 
ATOM 4215  C CG  . GLU B 2 80  ? 29.531  -57.644  -36.777 1.00 77.64 80  B 1 
ATOM 4216  C CD  . GLU B 2 80  ? 28.875  -58.782  -37.552 1.00 73.77 80  B 1 
ATOM 4217  O OE1 . GLU B 2 80  ? 27.904  -58.508  -38.286 1.00 65.92 80  B 1 
ATOM 4218  O OE2 . GLU B 2 80  ? 29.291  -59.937  -37.354 1.00 67.13 80  B 1 
ATOM 4219  N N   . LYS B 2 81  ? 31.390  -58.103  -33.324 1.00 89.09 81  B 1 
ATOM 4220  C CA  . LYS B 2 81  ? 30.901  -58.392  -31.977 1.00 89.10 81  B 1 
ATOM 4221  C C   . LYS B 2 81  ? 31.175  -57.240  -31.010 1.00 89.66 81  B 1 
ATOM 4222  O O   . LYS B 2 81  ? 30.327  -56.924  -30.169 1.00 88.29 81  B 1 
ATOM 4223  C CB  . LYS B 2 81  ? 31.549  -59.689  -31.513 1.00 88.10 81  B 1 
ATOM 4224  C CG  . LYS B 2 81  ? 30.863  -60.327  -30.298 1.00 79.81 81  B 1 
ATOM 4225  C CD  . LYS B 2 81  ? 31.642  -61.590  -29.976 1.00 77.18 81  B 1 
ATOM 4226  C CE  . LYS B 2 81  ? 31.015  -62.418  -28.866 1.00 67.16 81  B 1 
ATOM 4227  N NZ  . LYS B 2 81  ? 31.867  -63.610  -28.632 1.00 61.01 81  B 1 
ATOM 4228  N N   . GLU B 2 82  ? 32.332  -56.591  -31.120 1.00 89.22 82  B 1 
ATOM 4229  C CA  . GLU B 2 82  ? 32.670  -55.383  -30.369 1.00 89.31 82  B 1 
ATOM 4230  C C   . GLU B 2 82  ? 31.778  -54.202  -30.791 1.00 89.64 82  B 1 
ATOM 4231  O O   . GLU B 2 82  ? 31.222  -53.504  -29.938 1.00 88.05 82  B 1 
ATOM 4232  C CB  . GLU B 2 82  ? 34.163  -55.076  -30.540 1.00 88.45 82  B 1 
ATOM 4233  C CG  . GLU B 2 82  ? 34.629  -54.002  -29.538 1.00 77.61 82  B 1 
ATOM 4234  C CD  . GLU B 2 82  ? 36.109  -53.616  -29.680 1.00 71.23 82  B 1 
ATOM 4235  O OE1 . GLU B 2 82  ? 36.615  -52.980  -28.721 1.00 61.61 82  B 1 
ATOM 4236  O OE2 . GLU B 2 82  ? 36.718  -53.915  -30.725 1.00 62.69 82  B 1 
ATOM 4237  N N   . LEU B 2 83  ? 31.554  -54.023  -32.073 1.00 88.07 83  B 1 
ATOM 4238  C CA  . LEU B 2 83  ? 30.648  -53.020  -32.621 1.00 87.37 83  B 1 
ATOM 4239  C C   . LEU B 2 83  ? 29.225  -53.200  -32.098 1.00 87.53 83  B 1 
ATOM 4240  O O   . LEU B 2 83  ? 28.590  -52.231  -31.678 1.00 87.28 83  B 1 
ATOM 4241  C CB  . LEU B 2 83  ? 30.675  -53.090  -34.156 1.00 86.61 83  B 1 
ATOM 4242  C CG  . LEU B 2 83  ? 30.851  -51.699  -34.796 1.00 81.32 83  B 1 
ATOM 4243  C CD1 . LEU B 2 83  ? 32.330  -51.338  -34.892 1.00 72.80 83  B 1 
ATOM 4244  C CD2 . LEU B 2 83  ? 30.262  -51.673  -36.193 1.00 72.60 83  B 1 
ATOM 4245  N N   . ARG B 2 84  ? 28.733  -54.447  -32.032 1.00 88.49 84  B 1 
ATOM 4246  C CA  . ARG B 2 84  ? 27.405  -54.778  -31.506 1.00 88.10 84  B 1 
ATOM 4247  C C   . ARG B 2 84  ? 27.257  -54.396  -30.035 1.00 88.50 84  B 1 
ATOM 4248  O O   . ARG B 2 84  ? 26.238  -53.833  -29.646 1.00 88.06 84  B 1 
ATOM 4249  C CB  . ARG B 2 84  ? 27.138  -56.268  -31.741 1.00 87.47 84  B 1 
ATOM 4250  C CG  . ARG B 2 84  ? 25.641  -56.572  -31.894 1.00 78.78 84  B 1 
ATOM 4251  C CD  . ARG B 2 84  ? 25.434  -58.061  -32.129 1.00 76.36 84  B 1 
ATOM 4252  N NE  . ARG B 2 84  ? 24.136  -58.331  -32.769 1.00 68.48 84  B 1 
ATOM 4253  C CZ  . ARG B 2 84  ? 23.804  -59.460  -33.379 1.00 61.78 84  B 1 
ATOM 4254  N NH1 . ARG B 2 84  ? 24.533  -60.544  -33.309 1.00 55.79 84  B 1 
ATOM 4255  N NH2 . ARG B 2 84  ? 22.727  -59.514  -34.094 1.00 56.87 84  B 1 
ATOM 4256  N N   . ARG B 2 85  ? 28.295  -54.655  -29.205 1.00 90.44 85  B 1 
ATOM 4257  C CA  . ARG B 2 85  ? 28.323  -54.211  -27.799 1.00 90.92 85  B 1 
ATOM 4258  C C   . ARG B 2 85  ? 28.297  -52.694  -27.692 1.00 91.23 85  B 1 
ATOM 4259  O O   . ARG B 2 85  ? 27.522  -52.151  -26.905 1.00 89.56 85  B 1 
ATOM 4260  C CB  . ARG B 2 85  ? 29.561  -54.762  -27.084 1.00 90.56 85  B 1 
ATOM 4261  C CG  . ARG B 2 85  ? 29.411  -56.240  -26.716 1.00 82.45 85  B 1 
ATOM 4262  C CD  . ARG B 2 85  ? 30.678  -56.693  -25.988 1.00 80.55 85  B 1 
ATOM 4263  N NE  . ARG B 2 85  ? 30.554  -58.070  -25.481 1.00 70.65 85  B 1 
ATOM 4264  C CZ  . ARG B 2 85  ? 31.508  -58.759  -24.872 1.00 64.00 85  B 1 
ATOM 4265  N NH1 . ARG B 2 85  ? 32.699  -58.247  -24.687 1.00 57.21 85  B 1 
ATOM 4266  N NH2 . ARG B 2 85  ? 31.282  -59.960  -24.440 1.00 56.85 85  B 1 
ATOM 4267  N N   . THR B 2 86  ? 29.095  -51.997  -28.494 1.00 87.61 86  B 1 
ATOM 4268  C CA  . THR B 2 86  ? 29.156  -50.526  -28.522 1.00 86.64 86  B 1 
ATOM 4269  C C   . THR B 2 86  ? 27.816  -49.921  -28.932 1.00 87.08 86  B 1 
ATOM 4270  O O   . THR B 2 86  ? 27.317  -49.023  -28.261 1.00 85.99 86  B 1 
ATOM 4271  C CB  . THR B 2 86  ? 30.280  -50.059  -29.455 1.00 86.17 86  B 1 
ATOM 4272  O OG1 . THR B 2 86  ? 31.497  -50.660  -29.086 1.00 80.04 86  B 1 
ATOM 4273  C CG2 . THR B 2 86  ? 30.491  -48.548  -29.371 1.00 77.14 86  B 1 
ATOM 4274  N N   . THR B 2 87  ? 27.183  -50.458  -29.958 1.00 88.08 87  B 1 
ATOM 4275  C CA  . THR B 2 87  ? 25.850  -50.029  -30.423 1.00 86.83 87  B 1 
ATOM 4276  C C   . THR B 2 87  ? 24.778  -50.253  -29.364 1.00 86.92 87  B 1 
ATOM 4277  O O   . THR B 2 87  ? 23.961  -49.362  -29.131 1.00 85.42 87  B 1 
ATOM 4278  C CB  . THR B 2 87  ? 25.477  -50.759  -31.717 1.00 86.00 87  B 1 
ATOM 4279  O OG1 . THR B 2 87  ? 26.476  -50.585  -32.677 1.00 77.91 87  B 1 
ATOM 4280  C CG2 . THR B 2 87  ? 24.190  -50.217  -32.332 1.00 76.09 87  B 1 
ATOM 4281  N N   . SER B 2 88  ? 24.791  -51.381  -28.647 1.00 88.12 88  B 1 
ATOM 4282  C CA  . SER B 2 88  ? 23.859  -51.648  -27.544 1.00 88.21 88  B 1 
ATOM 4283  C C   . SER B 2 88  ? 24.043  -50.647  -26.404 1.00 88.87 88  B 1 
ATOM 4284  O O   . SER B 2 88  ? 23.074  -50.113  -25.875 1.00 87.21 88  B 1 
ATOM 4285  C CB  . SER B 2 88  ? 24.040  -53.071  -27.007 1.00 87.81 88  B 1 
ATOM 4286  O OG  . SER B 2 88  ? 23.861  -54.025  -28.032 1.00 76.92 88  B 1 
ATOM 4287  N N   . THR B 2 89  ? 25.281  -50.307  -26.050 1.00 88.45 89  B 1 
ATOM 4288  C CA  . THR B 2 89  ? 25.591  -49.293  -25.032 1.00 88.16 89  B 1 
ATOM 4289  C C   . THR B 2 89  ? 25.103  -47.908  -25.463 1.00 88.46 89  B 1 
ATOM 4290  O O   . THR B 2 89  ? 24.534  -47.177  -24.656 1.00 86.41 89  B 1 
ATOM 4291  C CB  . THR B 2 89  ? 27.097  -49.252  -24.741 1.00 87.20 89  B 1 
ATOM 4292  O OG1 . THR B 2 89  ? 27.565  -50.535  -24.404 1.00 79.76 89  B 1 
ATOM 4293  C CG2 . THR B 2 89  ? 27.436  -48.339  -23.562 1.00 76.80 89  B 1 
ATOM 4294  N N   . LEU B 2 90  ? 25.283  -47.560  -26.727 1.00 88.00 90  B 1 
ATOM 4295  C CA  . LEU B 2 90  ? 24.756  -46.319  -27.298 1.00 86.89 90  B 1 
ATOM 4296  C C   . LEU B 2 90  ? 23.228  -46.260  -27.252 1.00 86.61 90  B 1 
ATOM 4297  O O   . LEU B 2 90  ? 22.696  -45.212  -26.914 1.00 85.77 90  B 1 
ATOM 4298  C CB  . LEU B 2 90  ? 25.242  -46.168  -28.746 1.00 86.74 90  B 1 
ATOM 4299  C CG  . LEU B 2 90  ? 26.645  -45.569  -28.862 1.00 82.76 90  B 1 
ATOM 4300  C CD1 . LEU B 2 90  ? 27.138  -45.721  -30.295 1.00 75.21 90  B 1 
ATOM 4301  C CD2 . LEU B 2 90  ? 26.651  -44.080  -28.508 1.00 74.86 90  B 1 
ATOM 4302  N N   . GLN B 2 91  ? 22.518  -47.337  -27.526 1.00 86.36 91  B 1 
ATOM 4303  C CA  . GLN B 2 91  ? 21.056  -47.396  -27.426 1.00 85.75 91  B 1 
ATOM 4304  C C   . GLN B 2 91  ? 20.591  -47.077  -26.006 1.00 86.38 91  B 1 
ATOM 4305  O O   . GLN B 2 91  ? 19.708  -46.235  -25.835 1.00 85.47 91  B 1 
ATOM 4306  C CB  . GLN B 2 91  ? 20.535  -48.775  -27.834 1.00 85.11 91  B 1 
ATOM 4307  C CG  . GLN B 2 91  ? 20.514  -48.965  -29.361 1.00 78.82 91  B 1 
ATOM 4308  C CD  . GLN B 2 91  ? 20.042  -50.361  -29.765 1.00 75.15 91  B 1 
ATOM 4309  O OE1 . GLN B 2 91  ? 20.150  -51.337  -29.035 1.00 69.10 91  B 1 
ATOM 4310  N NE2 . GLN B 2 91  ? 19.488  -50.516  -30.944 1.00 65.04 91  B 1 
ATOM 4311  N N   . VAL B 2 92  ? 21.199  -47.676  -24.979 1.00 88.80 92  B 1 
ATOM 4312  C CA  . VAL B 2 92  ? 20.867  -47.420  -23.570 1.00 89.16 92  B 1 
ATOM 4313  C C   . VAL B 2 92  ? 21.131  -45.958  -23.215 1.00 89.19 92  B 1 
ATOM 4314  O O   . VAL B 2 92  ? 20.237  -45.282  -22.719 1.00 88.04 92  B 1 
ATOM 4315  C CB  . VAL B 2 92  ? 21.638  -48.373  -22.637 1.00 88.95 92  B 1 
ATOM 4316  C CG1 . VAL B 2 92  ? 21.384  -48.060  -21.160 1.00 82.81 92  B 1 
ATOM 4317  C CG2 . VAL B 2 92  ? 21.217  -49.824  -22.877 1.00 82.04 92  B 1 
ATOM 4318  N N   . LYS B 2 93  ? 22.314  -45.427  -23.520 1.00 85.65 93  B 1 
ATOM 4319  C CA  . LYS B 2 93  ? 22.637  -44.021  -23.255 1.00 84.54 93  B 1 
ATOM 4320  C C   . LYS B 2 93  ? 21.681  -43.053  -23.956 1.00 85.07 93  B 1 
ATOM 4321  O O   . LYS B 2 93  ? 21.313  -42.043  -23.376 1.00 83.63 93  B 1 
ATOM 4322  C CB  . LYS B 2 93  ? 24.071  -43.704  -23.686 1.00 83.51 93  B 1 
ATOM 4323  C CG  . LYS B 2 93  ? 25.145  -44.182  -22.696 1.00 78.69 93  B 1 
ATOM 4324  C CD  . LYS B 2 93  ? 26.496  -43.606  -23.144 1.00 73.15 93  B 1 
ATOM 4325  C CE  . LYS B 2 93  ? 27.598  -43.803  -22.102 1.00 66.08 93  B 1 
ATOM 4326  N NZ  . LYS B 2 93  ? 28.783  -42.974  -22.443 1.00 60.26 93  B 1 
ATOM 4327  N N   . ASN B 2 94  ? 21.271  -43.340  -25.165 1.00 87.26 94  B 1 
ATOM 4328  C CA  . ASN B 2 94  ? 20.362  -42.485  -25.922 1.00 86.34 94  B 1 
ATOM 4329  C C   . ASN B 2 94  ? 18.968  -42.457  -25.285 1.00 86.63 94  B 1 
ATOM 4330  O O   . ASN B 2 94  ? 18.341  -41.408  -25.214 1.00 85.41 94  B 1 
ATOM 4331  C CB  . ASN B 2 94  ? 20.314  -42.967  -27.376 1.00 84.70 94  B 1 
ATOM 4332  C CG  . ASN B 2 94  ? 20.288  -41.844  -28.393 1.00 79.35 94  B 1 
ATOM 4333  O OD1 . ASN B 2 94  ? 20.216  -40.667  -28.103 1.00 70.20 94  B 1 
ATOM 4334  N ND2 . ASN B 2 94  ? 20.394  -42.190  -29.662 1.00 68.68 94  B 1 
ATOM 4335  N N   . GLU B 2 95  ? 18.489  -43.575  -24.758 1.00 85.63 95  B 1 
ATOM 4336  C CA  . GLU B 2 95  ? 17.210  -43.641  -24.066 1.00 86.56 95  B 1 
ATOM 4337  C C   . GLU B 2 95  ? 17.266  -42.919  -22.708 1.00 87.26 95  B 1 
ATOM 4338  O O   . GLU B 2 95  ? 16.324  -42.223  -22.354 1.00 85.57 95  B 1 
ATOM 4339  C CB  . GLU B 2 95  ? 16.749  -45.107  -23.949 1.00 85.99 95  B 1 
ATOM 4340  C CG  . GLU B 2 95  ? 15.221  -45.273  -24.059 1.00 77.40 95  B 1 
ATOM 4341  C CD  . GLU B 2 95  ? 14.628  -44.932  -25.451 1.00 72.08 95  B 1 
ATOM 4342  O OE1 . GLU B 2 95  ? 13.382  -44.874  -25.569 1.00 63.06 95  B 1 
ATOM 4343  O OE2 . GLU B 2 95  ? 15.364  -44.732  -26.445 1.00 63.17 95  B 1 
ATOM 4344  N N   . GLU B 2 96  ? 18.382  -43.004  -21.975 1.00 85.71 96  B 1 
ATOM 4345  C CA  . GLU B 2 96  ? 18.610  -42.219  -20.757 1.00 86.02 96  B 1 
ATOM 4346  C C   . GLU B 2 96  ? 18.554  -40.705  -21.034 1.00 86.53 96  B 1 
ATOM 4347  O O   . GLU B 2 96  ? 17.816  -39.985  -20.368 1.00 84.91 96  B 1 
ATOM 4348  C CB  . GLU B 2 96  ? 19.961  -42.570  -20.117 1.00 85.33 96  B 1 
ATOM 4349  C CG  . GLU B 2 96  ? 19.978  -43.932  -19.419 1.00 78.51 96  B 1 
ATOM 4350  C CD  . GLU B 2 96  ? 21.357  -44.292  -18.827 1.00 74.91 96  B 1 
ATOM 4351  O OE1 . GLU B 2 96  ? 21.420  -45.281  -18.064 1.00 66.88 96  B 1 
ATOM 4352  O OE2 . GLU B 2 96  ? 22.359  -43.602  -19.136 1.00 68.66 96  B 1 
ATOM 4353  N N   . VAL B 2 97  ? 19.278  -40.215  -22.030 1.00 85.15 97  B 1 
ATOM 4354  C CA  . VAL B 2 97  ? 19.283  -38.791  -22.397 1.00 84.93 97  B 1 
ATOM 4355  C C   . VAL B 2 97  ? 17.900  -38.332  -22.869 1.00 85.26 97  B 1 
ATOM 4356  O O   . VAL B 2 97  ? 17.464  -37.227  -22.532 1.00 83.96 97  B 1 
ATOM 4357  C CB  . VAL B 2 97  ? 20.350  -38.496  -23.463 1.00 83.35 97  B 1 
ATOM 4358  C CG1 . VAL B 2 97  ? 20.305  -37.049  -23.936 1.00 75.85 97  B 1 
ATOM 4359  C CG2 . VAL B 2 97  ? 21.762  -38.729  -22.913 1.00 74.75 97  B 1 
ATOM 4360  N N   . LYS B 2 98  ? 17.176  -39.159  -23.594 1.00 83.25 98  B 1 
ATOM 4361  C CA  . LYS B 2 98  ? 15.803  -38.880  -24.018 1.00 84.42 98  B 1 
ATOM 4362  C C   . LYS B 2 98  ? 14.868  -38.736  -22.822 1.00 85.08 98  B 1 
ATOM 4363  O O   . LYS B 2 98  ? 14.111  -37.768  -22.758 1.00 84.93 98  B 1 
ATOM 4364  C CB  . LYS B 2 98  ? 15.339  -39.978  -24.973 1.00 83.29 98  B 1
[truncated: 496,395 more chars]
