# Supplementary material for: Angiopoietin-like 3 monomers are abundant in human plasma but are unable to inhibit endothelial lipase
Source: JCI Insight. 2025 Oct 28;10(23):e197827. doi: 10.1172/jci.insight.197827 (PMC12867014; doi:10.1172/jci.insight.197827)
Supplement: undefined [file jciinsight-10-197827-s266.zip › jci.insight.197827.sdd3.cif]

# By using this file you agree to the legally binding terms of use found at alphafoldserver.com/output-terms
data_1ad9ac07bde7810d
#
_entry.id 1ad9ac07bde7810d
#
loop_
_atom_type.symbol
C 
N 
O 
S 
#
loop_
_audit_author.name
_audit_author.pdbx_ordinal
"Google DeepMind" 1 
"Isomorphic Labs" 2 
#
_audit_conform.dict_location https://raw.githubusercontent.com/ihmwg/ModelCIF/master/dist/mmcif_ma.dic
_audit_conform.dict_name     mmcif_ma.dic
_audit_conform.dict_version  1.4.5
#
loop_
_chem_comp.formula
_chem_comp.formula_weight
_chem_comp.id
_chem_comp.mon_nstd_flag
_chem_comp.name
_chem_comp.pdbx_smiles
_chem_comp.pdbx_synonyms
_chem_comp.type
"C3 H7 N O2"    89.093  ALA y ALANINE         C[C@H](N)C(O)=O                  ? "L-PEPTIDE LINKING" 
"C6 H15 N4 O2"  175.209 ARG y ARGININE        N[C@@H](CCCNC(N)=[NH2+])C(O)=O   ? "L-PEPTIDE LINKING" 
"C4 H8 N2 O3"   132.118 ASN y ASPARAGINE      N[C@@H](CC(N)=O)C(O)=O           ? "L-PEPTIDE LINKING" 
"C4 H7 N O4"    133.103 ASP y "ASPARTIC ACID" N[C@@H](CC(O)=O)C(O)=O           ? "L-PEPTIDE LINKING" 
"C3 H7 N O2 S"  121.158 CYS y CYSTEINE        N[C@@H](CS)C(O)=O                ? "L-PEPTIDE LINKING" 
"C5 H10 N2 O3"  146.144 GLN y GLUTAMINE       N[C@@H](CCC(N)=O)C(O)=O          ? "L-PEPTIDE LINKING" 
"C5 H9 N O4"    147.129 GLU y "GLUTAMIC ACID" N[C@@H](CCC(O)=O)C(O)=O          ? "L-PEPTIDE LINKING" 
"C2 H5 N O2"    75.067  GLY y GLYCINE         NCC(O)=O                         ? "PEPTIDE LINKING"   
"C6 H10 N3 O2"  156.162 HIS y HISTIDINE       N[C@@H](Cc1c[nH]c[nH+]1)C(O)=O   ? "L-PEPTIDE LINKING" 
"C6 H13 N O2"   131.173 ILE y ISOLEUCINE      CC[C@H](C)[C@H](N)C(O)=O         ? "L-PEPTIDE LINKING" 
"C6 H13 N O2"   131.173 LEU y LEUCINE         CC(C)C[C@H](N)C(O)=O             ? "L-PEPTIDE LINKING" 
"C6 H15 N2 O2"  147.195 LYS y LYSINE          N[C@@H](CCCC[NH3+])C(O)=O        ? "L-PEPTIDE LINKING" 
"C5 H11 N O2 S" 149.211 MET y METHIONINE      CSCC[C@H](N)C(O)=O               ? "L-PEPTIDE LINKING" 
"C9 H11 N O2"   165.189 PHE y PHENYLALANINE   N[C@@H](Cc1ccccc1)C(O)=O         ? "L-PEPTIDE LINKING" 
"C5 H9 N O2"    115.130 PRO y PROLINE         OC(=O)[C@@H]1CCCN1               ? "L-PEPTIDE LINKING" 
"C3 H7 N O3"    105.093 SER y SERINE          N[C@@H](CO)C(O)=O                ? "L-PEPTIDE LINKING" 
"C4 H9 N O3"    119.119 THR y THREONINE       C[C@@H](O)[C@H](N)C(O)=O         ? "L-PEPTIDE LINKING" 
"C11 H12 N2 O2" 204.225 TRP y TRYPTOPHAN      N[C@@H](Cc1c[nH]c2ccccc12)C(O)=O ? "L-PEPTIDE LINKING" 
"C9 H11 N O3"   181.189 TYR y TYROSINE        N[C@@H](Cc1ccc(O)cc1)C(O)=O      ? "L-PEPTIDE LINKING" 
"C5 H11 N O2"   117.146 VAL y VALINE          CC(C)[C@H](N)C(O)=O              ? "L-PEPTIDE LINKING" 
#
_citation.book_publisher          ?
_citation.country                 UK
_citation.id                      primary
_citation.journal_full            Nature
_citation.journal_id_ASTM         NATUAS
_citation.journal_id_CSD          0006
_citation.journal_id_ISSN         0028-0836
_citation.journal_volume          ?
_citation.page_first              ?
_citation.page_last               ?
_citation.pdbx_database_id_DOI    ?
_citation.pdbx_database_id_PubMed ?
_citation.title                   "Accurate structure prediction of biomolecular interactions with AlphaFold 3"
_citation.year                    2024
#
loop_
_citation_author.citation_id
_citation_author.name
_citation_author.ordinal
primary "Google DeepMind" 1 
primary "Isomorphic Labs" 2 
#
loop_
_entity.id
_entity.pdbx_description
_entity.type
1 . polymer 
2 . polymer 
3 . polymer 
#
loop_
_entity_poly.entity_id
_entity_poly.pdbx_strand_id
_entity_poly.type
1 A polypeptide(L) 
2 B polypeptide(L) 
3 C polypeptide(L) 
#
loop_
_entity_poly_seq.entity_id
_entity_poly_seq.hetero
_entity_poly_seq.mon_id
_entity_poly_seq.num
1 n SER 1   
1 n ARG 2   
1 n VAL 3   
1 n ASP 4   
1 n PRO 5   
1 n ASP 6   
1 n LEU 7   
1 n SER 8   
1 n SER 9   
1 n PHE 10  
1 n ASP 11  
1 n SER 12  
1 n ALA 13  
1 n PRO 14  
1 n SER 15  
1 n GLU 16  
1 n PRO 17  
1 n LYS 18  
1 n SER 19  
1 n ARG 20  
1 n PHE 21  
1 n ALA 22  
1 n MET 23  
1 n LEU 24  
1 n ASP 25  
1 n ASP 26  
1 n VAL 27  
1 n LYS 28  
1 n ILE 29  
1 n LEU 30  
1 n ALA 31  
1 n ASN 32  
1 n GLY 33  
1 n LEU 34  
1 n LEU 35  
1 n GLN 36  
1 n LEU 37  
1 n GLY 38  
1 n HIS 39  
1 n GLY 40  
1 n LEU 41  
1 n LYS 42  
1 n ASP 43  
1 n PHE 44  
1 n VAL 45  
1 n HIS 46  
1 n LYS 47  
1 n THR 48  
1 n LYS 49  
1 n GLY 50  
1 n GLN 51  
1 n ILE 52  
1 n ASN 53  
1 n ASP 54  
1 n ILE 55  
1 n PHE 56  
1 n GLN 57  
1 n LYS 58  
1 n LEU 59  
1 n ASN 60  
1 n ILE 61  
1 n PHE 62  
1 n ASP 63  
1 n GLN 64  
1 n SER 65  
1 n PHE 66  
1 n TYR 67  
1 n ASP 68  
1 n LEU 69  
1 n SER 70  
1 n LEU 71  
1 n ARG 72  
1 n THR 73  
1 n ASN 74  
1 n GLU 75  
1 n ILE 76  
1 n LYS 77  
1 n GLU 78  
1 n GLU 79  
1 n GLU 80  
1 n LYS 81  
1 n GLU 82  
1 n LEU 83  
1 n ARG 84  
1 n ARG 85  
1 n THR 86  
1 n THR 87  
1 n SER 88  
1 n THR 89  
1 n LEU 90  
1 n GLN 91  
1 n VAL 92  
1 n LYS 93  
1 n ASN 94  
1 n GLU 95  
1 n GLU 96  
1 n VAL 97  
1 n LYS 98  
1 n ASN 99  
1 n MET 100 
1 n SER 101 
1 n VAL 102 
1 n GLU 103 
1 n LEU 104 
1 n ASN 105 
1 n SER 106 
1 n LYS 107 
1 n LEU 108 
1 n GLU 109 
1 n SER 110 
1 n LEU 111 
1 n LEU 112 
1 n GLU 113 
1 n GLU 114 
1 n LYS 115 
1 n THR 116 
1 n ALA 117 
1 n LEU 118 
1 n GLN 119 
1 n HIS 120 
1 n LYS 121 
1 n VAL 122 
1 n ARG 123 
1 n ALA 124 
1 n LEU 125 
1 n GLU 126 
1 n GLU 127 
1 n GLN 128 
1 n LEU 129 
1 n THR 130 
1 n ASN 131 
1 n LEU 132 
1 n ILE 133 
1 n LEU 134 
1 n SER 135 
1 n PRO 136 
1 n ALA 137 
1 n GLY 138 
1 n ALA 139 
1 n GLN 140 
1 n GLU 141 
1 n HIS 142 
1 n PRO 143 
1 n GLU 144 
1 n VAL 145 
1 n THR 146 
1 n SER 147 
1 n LEU 148 
1 n LYS 149 
1 n SER 150 
1 n PHE 151 
1 n VAL 152 
1 n GLU 153 
1 n GLN 154 
1 n GLN 155 
1 n ASP 156 
1 n ASN 157 
1 n SER 158 
1 n ILE 159 
1 n ARG 160 
1 n GLU 161 
1 n LEU 162 
1 n LEU 163 
1 n GLN 164 
1 n SER 165 
1 n VAL 166 
1 n GLU 167 
1 n GLU 168 
1 n GLN 169 
1 n TYR 170 
1 n LYS 171 
1 n GLN 172 
1 n LEU 173 
1 n SER 174 
1 n GLN 175 
1 n GLN 176 
1 n HIS 177 
1 n MET 178 
1 n GLN 179 
1 n ILE 180 
1 n LYS 181 
1 n GLU 182 
1 n ILE 183 
1 n GLU 184 
1 n LYS 185 
1 n GLN 186 
1 n LEU 187 
1 n ARG 188 
1 n LYS 189 
1 n THR 190 
1 n GLY 191 
1 n ILE 192 
1 n GLN 193 
1 n GLU 194 
1 n PRO 195 
1 n SER 196 
1 n GLU 197 
1 n ASN 198 
1 n SER 199 
1 n LEU 200 
1 n SER 201 
1 n SER 202 
1 n LYS 203 
1 n SER 204 
1 n ARG 205 
1 n ALA 206 
1 n PRO 207 
1 n ARG 208 
1 n THR 209 
1 n THR 210 
1 n PRO 211 
1 n PRO 212 
1 n LEU 213 
1 n GLN 214 
1 n LEU 215 
1 n ASN 216 
1 n GLU 217 
1 n THR 218 
1 n GLU 219 
1 n ASN 220 
1 n THR 221 
1 n GLU 222 
1 n GLN 223 
1 n ASP 224 
1 n ASP 225 
1 n LEU 226 
1 n PRO 227 
1 n ALA 228 
1 n ASP 229 
1 n CYS 230 
1 n SER 231 
1 n ALA 232 
1 n VAL 233 
1 n TYR 234 
1 n ASN 235 
1 n ARG 236 
1 n GLY 237 
1 n GLU 238 
1 n HIS 239 
1 n THR 240 
1 n SER 241 
1 n GLY 242 
1 n VAL 243 
1 n TYR 244 
1 n THR 245 
1 n ILE 246 
1 n LYS 247 
1 n PRO 248 
1 n ARG 249 
1 n ASN 250 
1 n SER 251 
1 n GLN 252 
1 n GLY 253 
1 n PHE 254 
1 n ASN 255 
1 n VAL 256 
1 n TYR 257 
1 n CYS 258 
1 n ASP 259 
1 n THR 260 
1 n GLN 261 
1 n SER 262 
1 n GLY 263 
1 n SER 264 
1 n PRO 265 
1 n TRP 266 
1 n THR 267 
1 n LEU 268 
1 n ILE 269 
1 n GLN 270 
1 n HIS 271 
1 n ARG 272 
1 n LYS 273 
1 n ASP 274 
1 n GLY 275 
1 n SER 276 
1 n GLN 277 
1 n ASP 278 
1 n PHE 279 
1 n ASN 280 
1 n GLU 281 
1 n THR 282 
1 n TRP 283 
1 n GLU 284 
1 n ASN 285 
1 n TYR 286 
1 n GLU 287 
1 n LYS 288 
1 n GLY 289 
1 n PHE 290 
1 n GLY 291 
1 n ARG 292 
1 n LEU 293 
1 n ASP 294 
1 n GLY 295 
1 n GLU 296 
1 n PHE 297 
1 n TRP 298 
1 n LEU 299 
1 n GLY 300 
1 n LEU 301 
1 n GLU 302 
1 n LYS 303 
1 n ILE 304 
1 n TYR 305 
1 n ALA 306 
1 n ILE 307 
1 n VAL 308 
1 n GLN 309 
1 n GLN 310 
1 n SER 311 
1 n ASN 312 
1 n TYR 313 
1 n ILE 314 
1 n LEU 315 
1 n ARG 316 
1 n LEU 317 
1 n GLU 318 
1 n LEU 319 
1 n GLN 320 
1 n ASP 321 
1 n TRP 322 
1 n LYS 323 
1 n ASP 324 
1 n SER 325 
1 n LYS 326 
1 n HIS 327 
1 n TYR 328 
1 n VAL 329 
1 n GLU 330 
1 n TYR 331 
1 n SER 332 
1 n PHE 333 
1 n HIS 334 
1 n LEU 335 
1 n GLY 336 
1 n SER 337 
1 n HIS 338 
1 n GLU 339 
1 n THR 340 
1 n ASN 341 
1 n TYR 342 
1 n THR 343 
1 n LEU 344 
1 n HIS 345 
1 n VAL 346 
1 n ALA 347 
1 n GLU 348 
1 n ILE 349 
1 n ALA 350 
1 n GLY 351 
1 n ASN 352 
1 n ILE 353 
1 n PRO 354 
1 n GLY 355 
1 n ALA 356 
1 n LEU 357 
1 n PRO 358 
1 n GLU 359 
1 n HIS 360 
1 n THR 361 
1 n ASP 362 
1 n LEU 363 
1 n MET 364 
1 n PHE 365 
1 n SER 366 
1 n THR 367 
1 n TRP 368 
1 n ASN 369 
1 n HIS 370 
1 n ARG 371 
1 n ALA 372 
1 n LYS 373 
1 n GLY 374 
1 n GLN 375 
1 n LEU 376 
1 n TYR 377 
1 n CYS 378 
1 n PRO 379 
1 n GLU 380 
1 n SER 381 
1 n TYR 382 
1 n SER 383 
1 n GLY 384 
1 n GLY 385 
1 n TRP 386 
1 n TRP 387 
1 n TRP 388 
1 n ASN 389 
1 n ASP 390 
1 n ILE 391 
1 n CYS 392 
1 n GLY 393 
1 n GLU 394 
1 n ASN 395 
1 n ASN 396 
1 n LEU 397 
1 n ASN 398 
1 n GLY 399 
1 n LYS 400 
1 n TYR 401 
1 n ASN 402 
1 n LYS 403 
1 n PRO 404 
1 n ARG 405 
1 n THR 406 
1 n LYS 407 
1 n SER 408 
1 n ARG 409 
1 n PRO 410 
1 n GLU 411 
1 n ARG 412 
1 n ARG 413 
1 n ARG 414 
1 n GLY 415 
1 n ILE 416 
1 n TYR 417 
1 n TRP 418 
1 n ARG 419 
1 n PRO 420 
1 n GLN 421 
1 n SER 422 
1 n ARG 423 
1 n LYS 424 
1 n LEU 425 
1 n TYR 426 
1 n ALA 427 
1 n ILE 428 
1 n LYS 429 
1 n SER 430 
1 n SER 431 
1 n LYS 432 
1 n MET 433 
1 n MET 434 
1 n LEU 435 
1 n GLN 436 
1 n PRO 437 
1 n THR 438 
1 n THR 439 
2 n SER 1   
2 n ARG 2   
2 n VAL 3   
2 n ASP 4   
2 n PRO 5   
2 n ASP 6   
2 n LEU 7   
2 n SER 8   
2 n SER 9   
2 n PHE 10  
2 n ASP 11  
2 n SER 12  
2 n ALA 13  
2 n PRO 14  
2 n SER 15  
2 n GLU 16  
2 n PRO 17  
2 n LYS 18  
2 n SER 19  
2 n ARG 20  
2 n PHE 21  
2 n ALA 22  
2 n MET 23  
2 n LEU 24  
2 n ASP 25  
2 n ASP 26  
2 n VAL 27  
2 n LYS 28  
2 n ILE 29  
2 n LEU 30  
2 n ALA 31  
2 n ASN 32  
2 n GLY 33  
2 n LEU 34  
2 n LEU 35  
2 n GLN 36  
2 n LEU 37  
2 n GLY 38  
2 n HIS 39  
2 n GLY 40  
2 n LEU 41  
2 n LYS 42  
2 n ASP 43  
2 n PHE 44  
2 n VAL 45  
2 n HIS 46  
2 n LYS 47  
2 n THR 48  
2 n LYS 49  
2 n GLY 50  
2 n GLN 51  
2 n ILE 52  
2 n ASN 53  
2 n ASP 54  
2 n ILE 55  
2 n PHE 56  
2 n GLN 57  
2 n LYS 58  
2 n LEU 59  
2 n ASN 60  
2 n ILE 61  
2 n PHE 62  
2 n ASP 63  
2 n GLN 64  
2 n SER 65  
2 n PHE 66  
2 n TYR 67  
2 n ASP 68  
2 n LEU 69  
2 n SER 70  
2 n LEU 71  
2 n ARG 72  
2 n THR 73  
2 n ASN 74  
2 n GLU 75  
2 n ILE 76  
2 n LYS 77  
2 n GLU 78  
2 n GLU 79  
2 n GLU 80  
2 n LYS 81  
2 n GLU 82  
2 n LEU 83  
2 n ARG 84  
2 n ARG 85  
2 n THR 86  
2 n THR 87  
2 n SER 88  
2 n THR 89  
2 n LEU 90  
2 n GLN 91  
2 n VAL 92  
2 n LYS 93  
2 n ASN 94  
2 n GLU 95  
2 n GLU 96  
2 n VAL 97  
2 n LYS 98  
2 n ASN 99  
2 n MET 100 
2 n SER 101 
2 n VAL 102 
2 n GLU 103 
2 n LEU 104 
2 n ASN 105 
2 n SER 106 
2 n LYS 107 
2 n LEU 108 
2 n GLU 109 
2 n SER 110 
2 n LEU 111 
2 n LEU 112 
2 n GLU 113 
2 n GLU 114 
2 n LYS 115 
2 n THR 116 
2 n ALA 117 
2 n LEU 118 
2 n GLN 119 
2 n HIS 120 
2 n LYS 121 
2 n VAL 122 
2 n ARG 123 
2 n ALA 124 
2 n LEU 125 
2 n GLU 126 
2 n GLU 127 
2 n GLN 128 
2 n LEU 129 
2 n THR 130 
2 n ASN 131 
2 n LEU 132 
2 n ILE 133 
2 n LEU 134 
2 n SER 135 
2 n PRO 136 
2 n ALA 137 
2 n GLY 138 
2 n ALA 139 
2 n GLN 140 
2 n GLU 141 
2 n HIS 142 
2 n PRO 143 
2 n GLU 144 
2 n VAL 145 
2 n THR 146 
2 n SER 147 
2 n LEU 148 
2 n LYS 149 
2 n SER 150 
2 n PHE 151 
2 n VAL 152 
2 n GLU 153 
2 n GLN 154 
2 n GLN 155 
2 n ASP 156 
2 n ASN 157 
2 n SER 158 
2 n ILE 159 
2 n ARG 160 
2 n GLU 161 
2 n LEU 162 
2 n LEU 163 
2 n GLN 164 
2 n SER 165 
2 n VAL 166 
2 n GLU 167 
2 n GLU 168 
2 n GLN 169 
2 n TYR 170 
2 n LYS 171 
2 n GLN 172 
2 n LEU 173 
2 n SER 174 
2 n GLN 175 
2 n GLN 176 
2 n HIS 177 
2 n MET 178 
2 n GLN 179 
2 n ILE 180 
2 n LYS 181 
2 n GLU 182 
2 n ILE 183 
2 n GLU 184 
2 n LYS 185 
2 n GLN 186 
2 n LEU 187 
2 n ARG 188 
2 n LYS 189 
2 n THR 190 
2 n GLY 191 
2 n ILE 192 
2 n GLN 193 
2 n GLU 194 
2 n PRO 195 
2 n SER 196 
2 n GLU 197 
2 n ASN 198 
2 n SER 199 
2 n LEU 200 
2 n SER 201 
2 n SER 202 
2 n LYS 203 
2 n SER 204 
2 n ARG 205 
2 n ALA 206 
2 n PRO 207 
2 n ARG 208 
2 n THR 209 
2 n THR 210 
2 n PRO 211 
2 n PRO 212 
2 n LEU 213 
2 n GLN 214 
2 n LEU 215 
2 n ASN 216 
2 n GLU 217 
2 n THR 218 
2 n GLU 219 
2 n ASN 220 
2 n THR 221 
2 n GLU 222 
2 n GLN 223 
2 n ASP 224 
2 n ASP 225 
2 n LEU 226 
2 n PRO 227 
2 n ALA 228 
2 n ASP 229 
2 n CYS 230 
2 n SER 231 
2 n ALA 232 
2 n VAL 233 
2 n TYR 234 
2 n ASN 235 
2 n ARG 236 
2 n GLY 237 
2 n GLU 238 
2 n HIS 239 
2 n THR 240 
2 n SER 241 
2 n GLY 242 
2 n VAL 243 
2 n TYR 244 
2 n THR 245 
2 n ILE 246 
2 n LYS 247 
2 n PRO 248 
2 n ARG 249 
2 n ASN 250 
2 n SER 251 
2 n GLN 252 
2 n GLY 253 
2 n PHE 254 
2 n ASN 255 
2 n VAL 256 
2 n TYR 257 
2 n CYS 258 
2 n ASP 259 
2 n THR 260 
2 n GLN 261 
2 n SER 262 
2 n GLY 263 
2 n SER 264 
2 n PRO 265 
2 n TRP 266 
2 n THR 267 
2 n LEU 268 
2 n ILE 269 
2 n GLN 270 
2 n HIS 271 
2 n ARG 272 
2 n LYS 273 
2 n ASP 274 
2 n GLY 275 
2 n SER 276 
2 n GLN 277 
2 n ASP 278 
2 n PHE 279 
2 n ASN 280 
2 n GLU 281 
2 n THR 282 
2 n TRP 283 
2 n GLU 284 
2 n ASN 285 
2 n TYR 286 
2 n GLU 287 
2 n LYS 288 
2 n GLY 289 
2 n PHE 290 
2 n GLY 291 
2 n ARG 292 
2 n LEU 293 
2 n ASP 294 
2 n GLY 295 
2 n GLU 296 
2 n PHE 297 
2 n TRP 298 
2 n LEU 299 
2 n GLY 300 
2 n LEU 301 
2 n GLU 302 
2 n LYS 303 
2 n ILE 304 
2 n TYR 305 
2 n ALA 306 
2 n ILE 307 
2 n VAL 308 
2 n GLN 309 
2 n GLN 310 
2 n SER 311 
2 n ASN 312 
2 n TYR 313 
2 n ILE 314 
2 n LEU 315 
2 n ARG 316 
2 n LEU 317 
2 n GLU 318 
2 n LEU 319 
2 n GLN 320 
2 n ASP 321 
2 n TRP 322 
2 n LYS 323 
2 n ASP 324 
2 n SER 325 
2 n LYS 326 
2 n HIS 327 
2 n TYR 328 
2 n VAL 329 
2 n GLU 330 
2 n TYR 331 
2 n SER 332 
2 n PHE 333 
2 n HIS 334 
2 n LEU 335 
2 n GLY 336 
2 n SER 337 
2 n HIS 338 
2 n GLU 339 
2 n THR 340 
2 n ASN 341 
2 n TYR 342 
2 n THR 343 
2 n LEU 344 
2 n HIS 345 
2 n VAL 346 
2 n ALA 347 
2 n GLU 348 
2 n ILE 349 
2 n ALA 350 
2 n GLY 351 
2 n ASN 352 
2 n ILE 353 
2 n PRO 354 
2 n GLY 355 
2 n ALA 356 
2 n LEU 357 
2 n PRO 358 
2 n GLU 359 
2 n HIS 360 
2 n THR 361 
2 n ASP 362 
2 n LEU 363 
2 n MET 364 
2 n PHE 365 
2 n SER 366 
2 n THR 367 
2 n TRP 368 
2 n ASN 369 
2 n HIS 370 
2 n ARG 371 
2 n ALA 372 
2 n LYS 373 
2 n GLY 374 
2 n GLN 375 
2 n LEU 376 
2 n TYR 377 
2 n CYS 378 
2 n PRO 379 
2 n GLU 380 
2 n SER 381 
2 n TYR 382 
2 n SER 383 
2 n GLY 384 
2 n GLY 385 
2 n TRP 386 
2 n TRP 387 
2 n TRP 388 
2 n ASN 389 
2 n ASP 390 
2 n ILE 391 
2 n CYS 392 
2 n GLY 393 
2 n GLU 394 
2 n ASN 395 
2 n ASN 396 
2 n LEU 397 
2 n ASN 398 
2 n GLY 399 
2 n LYS 400 
2 n TYR 401 
2 n ASN 402 
2 n LYS 403 
2 n PRO 404 
2 n ARG 405 
2 n THR 406 
2 n LYS 407 
2 n SER 408 
2 n ARG 409 
2 n PRO 410 
2 n GLU 411 
2 n ARG 412 
2 n ARG 413 
2 n ARG 414 
2 n GLY 415 
2 n ILE 416 
2 n TYR 417 
2 n TRP 418 
2 n ARG 419 
2 n PRO 420 
2 n GLN 421 
2 n SER 422 
2 n ARG 423 
2 n LYS 424 
2 n LEU 425 
2 n TYR 426 
2 n ALA 427 
2 n ILE 428 
2 n LYS 429 
2 n SER 430 
2 n SER 431 
2 n LYS 432 
2 n MET 433 
2 n MET 434 
2 n LEU 435 
2 n GLN 436 
2 n PRO 437 
2 n THR 438 
2 n THR 439 
3 n SER 1   
3 n ARG 2   
3 n VAL 3   
3 n ASP 4   
3 n PRO 5   
3 n ASP 6   
3 n LEU 7   
3 n SER 8   
3 n SER 9   
3 n PHE 10  
3 n ASP 11  
3 n SER 12  
3 n ALA 13  
3 n PRO 14  
3 n SER 15  
3 n GLU 16  
3 n PRO 17  
3 n LYS 18  
3 n SER 19  
3 n ARG 20  
3 n PHE 21  
3 n ALA 22  
3 n MET 23  
3 n LEU 24  
3 n ASP 25  
3 n ASP 26  
3 n VAL 27  
3 n LYS 28  
3 n ILE 29  
3 n LEU 30  
3 n ALA 31  
3 n ASN 32  
3 n GLY 33  
3 n LEU 34  
3 n LEU 35  
3 n GLN 36  
3 n LEU 37  
3 n GLY 38  
3 n HIS 39  
3 n GLY 40  
3 n LEU 41  
3 n LYS 42  
3 n ASP 43  
3 n PHE 44  
3 n VAL 45  
3 n HIS 46  
3 n LYS 47  
3 n THR 48  
3 n LYS 49  
3 n GLY 50  
3 n GLN 51  
3 n ILE 52  
3 n ASN 53  
3 n ASP 54  
3 n ILE 55  
3 n PHE 56  
3 n GLN 57  
3 n LYS 58  
3 n LEU 59  
3 n ASN 60  
3 n ILE 61  
3 n PHE 62  
3 n ASP 63  
3 n GLN 64  
3 n SER 65  
3 n PHE 66  
3 n TYR 67  
3 n ASP 68  
3 n LEU 69  
3 n SER 70  
3 n LEU 71  
3 n ARG 72  
3 n THR 73  
3 n ASN 74  
3 n GLU 75  
3 n ILE 76  
3 n LYS 77  
3 n GLU 78  
3 n GLU 79  
3 n GLU 80  
3 n LYS 81  
3 n GLU 82  
3 n LEU 83  
3 n ARG 84  
3 n ARG 85  
3 n THR 86  
3 n THR 87  
3 n SER 88  
3 n THR 89  
3 n LEU 90  
3 n GLN 91  
3 n VAL 92  
3 n LYS 93  
3 n ASN 94  
3 n GLU 95  
3 n GLU 96  
3 n VAL 97  
3 n LYS 98  
3 n ASN 99  
3 n MET 100 
3 n SER 101 
3 n VAL 102 
3 n GLU 103 
3 n LEU 104 
3 n ASN 105 
3 n SER 106 
3 n LYS 107 
3 n LEU 108 
3 n GLU 109 
3 n SER 110 
3 n LEU 111 
3 n LEU 112 
3 n GLU 113 
3 n GLU 114 
3 n LYS 115 
3 n THR 116 
3 n ALA 117 
3 n LEU 118 
3 n GLN 119 
3 n HIS 120 
3 n LYS 121 
3 n VAL 122 
3 n ARG 123 
3 n ALA 124 
3 n LEU 125 
3 n GLU 126 
3 n GLU 127 
3 n GLN 128 
3 n LEU 129 
3 n THR 130 
3 n ASN 131 
3 n LEU 132 
3 n ILE 133 
3 n LEU 134 
3 n SER 135 
3 n PRO 136 
3 n ALA 137 
3 n GLY 138 
3 n ALA 139 
3 n GLN 140 
3 n GLU 141 
3 n HIS 142 
3 n PRO 143 
3 n GLU 144 
3 n VAL 145 
3 n THR 146 
3 n SER 147 
3 n LEU 148 
3 n LYS 149 
3 n SER 150 
3 n PHE 151 
3 n VAL 152 
3 n GLU 153 
3 n GLN 154 
3 n GLN 155 
3 n ASP 156 
3 n ASN 157 
3 n SER 158 
3 n ILE 159 
3 n ARG 160 
3 n GLU 161 
3 n LEU 162 
3 n LEU 163 
3 n GLN 164 
3 n SER 165 
3 n VAL 166 
3 n GLU 167 
3 n GLU 168 
3 n GLN 169 
3 n TYR 170 
3 n LYS 171 
3 n GLN 172 
3 n LEU 173 
3 n SER 174 
3 n GLN 175 
3 n GLN 176 
3 n HIS 177 
3 n MET 178 
3 n GLN 179 
3 n ILE 180 
3 n LYS 181 
3 n GLU 182 
3 n ILE 183 
3 n GLU 184 
3 n LYS 185 
3 n GLN 186 
3 n LEU 187 
3 n ARG 188 
3 n LYS 189 
3 n THR 190 
3 n GLY 191 
3 n ILE 192 
3 n GLN 193 
3 n GLU 194 
3 n PRO 195 
3 n SER 196 
3 n GLU 197 
3 n ASN 198 
3 n SER 199 
3 n LEU 200 
3 n SER 201 
3 n SER 202 
3 n LYS 203 
3 n SER 204 
3 n ARG 205 
3 n ALA 206 
3 n PRO 207 
3 n ARG 208 
3 n THR 209 
3 n THR 210 
3 n PRO 211 
3 n PRO 212 
3 n LEU 213 
3 n GLN 214 
3 n LEU 215 
3 n ASN 216 
3 n GLU 217 
3 n THR 218 
3 n GLU 219 
3 n ASN 220 
3 n THR 221 
3 n GLU 222 
3 n GLN 223 
3 n ASP 224 
3 n ASP 225 
3 n LEU 226 
3 n PRO 227 
3 n ALA 228 
3 n ASP 229 
3 n CYS 230 
3 n SER 231 
3 n ALA 232 
3 n VAL 233 
3 n TYR 234 
3 n ASN 235 
3 n ARG 236 
3 n GLY 237 
3 n GLU 238 
3 n HIS 239 
3 n THR 240 
3 n SER 241 
3 n GLY 242 
3 n VAL 243 
3 n TYR 244 
3 n THR 245 
3 n ILE 246 
3 n LYS 247 
3 n PRO 248 
3 n ARG 249 
3 n ASN 250 
3 n SER 251 
3 n GLN 252 
3 n GLY 253 
3 n PHE 254 
3 n ASN 255 
3 n VAL 256 
3 n TYR 257 
3 n CYS 258 
3 n ASP 259 
3 n THR 260 
3 n GLN 261 
3 n SER 262 
3 n GLY 263 
3 n SER 264 
3 n PRO 265 
3 n TRP 266 
3 n THR 267 
3 n LEU 268 
3 n ILE 269 
3 n GLN 270 
3 n HIS 271 
3 n ARG 272 
3 n LYS 273 
3 n ASP 274 
3 n GLY 275 
3 n SER 276 
3 n GLN 277 
3 n ASP 278 
3 n PHE 279 
3 n ASN 280 
3 n GLU 281 
3 n THR 282 
3 n TRP 283 
3 n GLU 284 
3 n ASN 285 
3 n TYR 286 
3 n GLU 287 
3 n LYS 288 
3 n GLY 289 
3 n PHE 290 
3 n GLY 291 
3 n ARG 292 
3 n LEU 293 
3 n ASP 294 
3 n GLY 295 
3 n GLU 296 
3 n PHE 297 
3 n TRP 298 
3 n LEU 299 
3 n GLY 300 
3 n LEU 301 
3 n GLU 302 
3 n LYS 303 
3 n ILE 304 
3 n TYR 305 
3 n ALA 306 
3 n ILE 307 
3 n VAL 308 
3 n GLN 309 
3 n GLN 310 
3 n SER 311 
3 n ASN 312 
3 n TYR 313 
3 n ILE 314 
3 n LEU 315 
3 n ARG 316 
3 n LEU 317 
3 n GLU 318 
3 n LEU 319 
3 n GLN 320 
3 n ASP 321 
3 n TRP 322 
3 n LYS 323 
3 n ASP 324 
3 n SER 325 
3 n LYS 326 
3 n HIS 327 
3 n TYR 328 
3 n VAL 329 
3 n GLU 330 
3 n TYR 331 
3 n SER 332 
3 n PHE 333 
3 n HIS 334 
3 n LEU 335 
3 n GLY 336 
3 n SER 337 
3 n HIS 338 
3 n GLU 339 
3 n THR 340 
3 n ASN 341 
3 n TYR 342 
3 n THR 343 
3 n LEU 344 
3 n HIS 345 
3 n VAL 346 
3 n ALA 347 
3 n GLU 348 
3 n ILE 349 
3 n ALA 350 
3 n GLY 351 
3 n ASN 352 
3 n ILE 353 
3 n PRO 354 
3 n GLY 355 
3 n ALA 356 
3 n LEU 357 
3 n PRO 358 
3 n GLU 359 
3 n HIS 360 
3 n THR 361 
3 n ASP 362 
3 n LEU 363 
3 n MET 364 
3 n PHE 365 
3 n SER 366 
3 n THR 367 
3 n TRP 368 
3 n ASN 369 
3 n HIS 370 
3 n ARG 371 
3 n ALA 372 
3 n LYS 373 
3 n GLY 374 
3 n GLN 375 
3 n LEU 376 
3 n TYR 377 
3 n CYS 378 
3 n PRO 379 
3 n GLU 380 
3 n SER 381 
3 n TYR 382 
3 n SER 383 
3 n GLY 384 
3 n GLY 385 
3 n TRP 386 
3 n TRP 387 
3 n TRP 388 
3 n ASN 389 
3 n ASP 390 
3 n ILE 391 
3 n CYS 392 
3 n GLY 393 
3 n GLU 394 
3 n ASN 395 
3 n ASN 396 
3 n LEU 397 
3 n ASN 398 
3 n GLY 399 
3 n LYS 400 
3 n TYR 401 
3 n ASN 402 
3 n LYS 403 
3 n PRO 404 
3 n ARG 405 
3 n THR 406 
3 n LYS 407 
3 n SER 408 
3 n ARG 409 
3 n PRO 410 
3 n GLU 411 
3 n ARG 412 
3 n ARG 413 
3 n ARG 414 
3 n GLY 415 
3 n ILE 416 
3 n TYR 417 
3 n TRP 418 
3 n ARG 419 
3 n PRO 420 
3 n GLN 421 
3 n SER 422 
3 n ARG 423 
3 n LYS 424 
3 n LEU 425 
3 n TYR 426 
3 n ALA 427 
3 n ILE 428 
3 n LYS 429 
3 n SER 430 
3 n SER 431 
3 n LYS 432 
3 n MET 433 
3 n MET 434 
3 n LEU 435 
3 n GLN 436 
3 n PRO 437 
3 n THR 438 
3 n THR 439 
#
_ma_data.content_type "model coordinates"
_ma_data.id           1
_ma_data.name         Model
#
_ma_model_list.data_id          1
_ma_model_list.model_group_id   1
_ma_model_list.model_group_name "AlphaFold-beta-20231127 (be2c21f9-b611-4c21-bfc0-bc05c526bf76 @ 2024-05-20 08:37:35)"
_ma_model_list.model_id         1
_ma_model_list.model_name       "Top ranked model"
_ma_model_list.model_type       "Ab initio model"
_ma_model_list.ordinal_id       1
#
loop_
_ma_protocol_step.method_type
_ma_protocol_step.ordinal_id
_ma_protocol_step.protocol_id
_ma_protocol_step.step_id
"coevolution MSA" 1 1 1 
"template search" 2 1 2 
modeling          3 1 3 
#
loop_
_ma_qa_metric.id
_ma_qa_metric.mode
_ma_qa_metric.name
_ma_qa_metric.software_group_id
_ma_qa_metric.type
1 global pLDDT 1 pLDDT 
2 local  pLDDT 1 pLDDT 
#
_ma_qa_metric_global.metric_id    1
_ma_qa_metric_global.metric_value 74.08
_ma_qa_metric_global.model_id     1
_ma_qa_metric_global.ordinal_id   1
#
_ma_software_group.group_id    1
_ma_software_group.ordinal_id  1
_ma_software_group.software_id 1
#
loop_
_ma_target_entity.data_id
_ma_target_entity.entity_id
_ma_target_entity.origin
1 1 . 
1 2 . 
1 3 . 
#
loop_
_ma_target_entity_instance.asym_id
_ma_target_entity_instance.details
_ma_target_entity_instance.entity_id
A . 1 
B . 2 
C . 3 
#
loop_
_pdbx_data_usage.details
_pdbx_data_usage.id
_pdbx_data_usage.type
_pdbx_data_usage.url
;NON-COMMERCIAL USE ONLY, BY USING THIS FILE YOU AGREE TO THE TERMS OF USE FOUND
AT alphafoldserver.com/output-terms.
;
1 license    ? 
;THE INFORMATION IS NOT INTENDED FOR, HAS NOT BEEN VALIDATED FOR, AND IS NOT
APPROVED FOR CLINICAL USE. IT SHOULD NOT BE USED FOR CLINICAL PURPOSE OR RELIED
ON FOR MEDICAL OR OTHER PROFESSIONAL ADVICE. IT IS THEORETICAL MODELLING ONLY
AND CAUTION SHOULD BE EXERCISED IN ITS USE. IT IS PROVIDED "AS-IS" WITHOUT ANY
WARRANTY OF ANY KIND, WHETHER EXPRESSED OR IMPLIED. NO WARRANTY IS GIVEN THAT
USE OF THE INFORMATION SHALL NOT INFRINGE THE RIGHTS OF ANY THIRD PARTY.
;
2 disclaimer ? 
#
loop_
_pdbx_poly_seq_scheme.asym_id
_pdbx_poly_seq_scheme.auth_seq_num
_pdbx_poly_seq_scheme.entity_id
_pdbx_poly_seq_scheme.hetero
_pdbx_poly_seq_scheme.mon_id
_pdbx_poly_seq_scheme.pdb_ins_code
_pdbx_poly_seq_scheme.pdb_seq_num
_pdbx_poly_seq_scheme.pdb_strand_id
_pdbx_poly_seq_scheme.seq_id
A 1   1 n SER . 1   A 1   
A 2   1 n ARG . 2   A 2   
A 3   1 n VAL . 3   A 3   
A 4   1 n ASP . 4   A 4   
A 5   1 n PRO . 5   A 5   
A 6   1 n ASP . 6   A 6   
A 7   1 n LEU . 7   A 7   
A 8   1 n SER . 8   A 8   
A 9   1 n SER . 9   A 9   
A 10  1 n PHE . 10  A 10  
A 11  1 n ASP . 11  A 11  
A 12  1 n SER . 12  A 12  
A 13  1 n ALA . 13  A 13  
A 14  1 n PRO . 14  A 14  
A 15  1 n SER . 15  A 15  
A 16  1 n GLU . 16  A 16  
A 17  1 n PRO . 17  A 17  
A 18  1 n LYS . 18  A 18  
A 19  1 n SER . 19  A 19  
A 20  1 n ARG . 20  A 20  
A 21  1 n PHE . 21  A 21  
A 22  1 n ALA . 22  A 22  
A 23  1 n MET . 23  A 23  
A 24  1 n LEU . 24  A 24  
A 25  1 n ASP . 25  A 25  
A 26  1 n ASP . 26  A 26  
A 27  1 n VAL . 27  A 27  
A 28  1 n LYS . 28  A 28  
A 29  1 n ILE . 29  A 29  
A 30  1 n LEU . 30  A 30  
A 31  1 n ALA . 31  A 31  
A 32  1 n ASN . 32  A 32  
A 33  1 n GLY . 33  A 33  
A 34  1 n LEU . 34  A 34  
A 35  1 n LEU . 35  A 35  
A 36  1 n GLN . 36  A 36  
A 37  1 n LEU . 37  A 37  
A 38  1 n GLY . 38  A 38  
A 39  1 n HIS . 39  A 39  
A 40  1 n GLY . 40  A 40  
A 41  1 n LEU . 41  A 41  
A 42  1 n LYS . 42  A 42  
A 43  1 n ASP . 43  A 43  
A 44  1 n PHE . 44  A 44  
A 45  1 n VAL . 45  A 45  
A 46  1 n HIS . 46  A 46  
A 47  1 n LYS . 47  A 47  
A 48  1 n THR . 48  A 48  
A 49  1 n LYS . 49  A 49  
A 50  1 n GLY . 50  A 50  
A 51  1 n GLN . 51  A 51  
A 52  1 n ILE . 52  A 52  
A 53  1 n ASN . 53  A 53  
A 54  1 n ASP . 54  A 54  
A 55  1 n ILE . 55  A 55  
A 56  1 n PHE . 56  A 56  
A 57  1 n GLN . 57  A 57  
A 58  1 n LYS . 58  A 58  
A 59  1 n LEU . 59  A 59  
A 60  1 n ASN . 60  A 60  
A 61  1 n ILE . 61  A 61  
A 62  1 n PHE . 62  A 62  
A 63  1 n ASP . 63  A 63  
A 64  1 n GLN . 64  A 64  
A 65  1 n SER . 65  A 65  
A 66  1 n PHE . 66  A 66  
A 67  1 n TYR . 67  A 67  
A 68  1 n ASP . 68  A 68  
A 69  1 n LEU . 69  A 69  
A 70  1 n SER . 70  A 70  
A 71  1 n LEU . 71  A 71  
A 72  1 n ARG . 72  A 72  
A 73  1 n THR . 73  A 73  
A 74  1 n ASN . 74  A 74  
A 75  1 n GLU . 75  A 75  
A 76  1 n ILE . 76  A 76  
A 77  1 n LYS . 77  A 77  
A 78  1 n GLU . 78  A 78  
A 79  1 n GLU . 79  A 79  
A 80  1 n GLU . 80  A 80  
A 81  1 n LYS . 81  A 81  
A 82  1 n GLU . 82  A 82  
A 83  1 n LEU . 83  A 83  
A 84  1 n ARG . 84  A 84  
A 85  1 n ARG . 85  A 85  
A 86  1 n THR . 86  A 86  
A 87  1 n THR . 87  A 87  
A 88  1 n SER . 88  A 88  
A 89  1 n THR . 89  A 89  
A 90  1 n LEU . 90  A 90  
A 91  1 n GLN . 91  A 91  
A 92  1 n VAL . 92  A 92  
A 93  1 n LYS . 93  A 93  
A 94  1 n ASN . 94  A 94  
A 95  1 n GLU . 95  A 95  
A 96  1 n GLU . 96  A 96  
A 97  1 n VAL . 97  A 97  
A 98  1 n LYS . 98  A 98  
A 99  1 n ASN . 99  A 99  
A 100 1 n MET . 100 A 100 
A 101 1 n SER . 101 A 101 
A 102 1 n VAL . 102 A 102 
A 103 1 n GLU . 103 A 103 
A 104 1 n LEU . 104 A 104 
A 105 1 n ASN . 105 A 105 
A 106 1 n SER . 106 A 106 
A 107 1 n LYS . 107 A 107 
A 108 1 n LEU . 108 A 108 
A 109 1 n GLU . 109 A 109 
A 110 1 n SER . 110 A 110 
A 111 1 n LEU . 111 A 111 
A 112 1 n LEU . 112 A 112 
A 113 1 n GLU . 113 A 113 
A 114 1 n GLU . 114 A 114 
A 115 1 n LYS . 115 A 115 
A 116 1 n THR . 116 A 116 
A 117 1 n ALA . 117 A 117 
A 118 1 n LEU . 118 A 118 
A 119 1 n GLN . 119 A 119 
A 120 1 n HIS . 120 A 120 
A 121 1 n LYS . 121 A 121 
A 122 1 n VAL . 122 A 122 
A 123 1 n ARG . 123 A 123 
A 124 1 n ALA . 124 A 124 
A 125 1 n LEU . 125 A 125 
A 126 1 n GLU . 126 A 126 
A 127 1 n GLU . 127 A 127 
A 128 1 n GLN . 128 A 128 
A 129 1 n LEU . 129 A 129 
A 130 1 n THR . 130 A 130 
A 131 1 n ASN . 131 A 131 
A 132 1 n LEU . 132 A 132 
A 133 1 n ILE . 133 A 133 
A 134 1 n LEU . 134 A 134 
A 135 1 n SER . 135 A 135 
A 136 1 n PRO . 136 A 136 
A 137 1 n ALA . 137 A 137 
A 138 1 n GLY . 138 A 138 
A 139 1 n ALA . 139 A 139 
A 140 1 n GLN . 140 A 140 
A 141 1 n GLU . 141 A 141 
A 142 1 n HIS . 142 A 142 
A 143 1 n PRO . 143 A 143 
A 144 1 n GLU . 144 A 144 
A 145 1 n VAL . 145 A 145 
A 146 1 n THR . 146 A 146 
A 147 1 n SER . 147 A 147 
A 148 1 n LEU . 148 A 148 
A 149 1 n LYS . 149 A 149 
A 150 1 n SER . 150 A 150 
A 151 1 n PHE . 151 A 151 
A 152 1 n VAL . 152 A 152 
A 153 1 n GLU . 153 A 153 
A 154 1 n GLN . 154 A 154 
A 155 1 n GLN . 155 A 155 
A 156 1 n ASP . 156 A 156 
A 157 1 n ASN . 157 A 157 
A 158 1 n SER . 158 A 158 
A 159 1 n ILE . 159 A 159 
A 160 1 n ARG . 160 A 160 
A 161 1 n GLU . 161 A 161 
A 162 1 n LEU . 162 A 162 
A 163 1 n LEU . 163 A 163 
A 164 1 n GLN . 164 A 164 
A 165 1 n SER . 165 A 165 
A 166 1 n VAL . 166 A 166 
A 167 1 n GLU . 167 A 167 
A 168 1 n GLU . 168 A 168 
A 169 1 n GLN . 169 A 169 
A 170 1 n TYR . 170 A 170 
A 171 1 n LYS . 171 A 171 
A 172 1 n GLN . 172 A 172 
A 173 1 n LEU . 173 A 173 
A 174 1 n SER . 174 A 174 
A 175 1 n GLN . 175 A 175 
A 176 1 n GLN . 176 A 176 
A 177 1 n HIS . 177 A 177 
A 178 1 n MET . 178 A 178 
A 179 1 n GLN . 179 A 179 
A 180 1 n ILE . 180 A 180 
A 181 1 n LYS . 181 A 181 
A 182 1 n GLU . 182 A 182 
A 183 1 n ILE . 183 A 183 
A 184 1 n GLU . 184 A 184 
A 185 1 n LYS . 185 A 185 
A 186 1 n GLN . 186 A 186 
A 187 1 n LEU . 187 A 187 
A 188 1 n ARG . 188 A 188 
A 189 1 n LYS . 189 A 189 
A 190 1 n THR . 190 A 190 
A 191 1 n GLY . 191 A 191 
A 192 1 n ILE . 192 A 192 
A 193 1 n GLN . 193 A 193 
A 194 1 n GLU . 194 A 194 
A 195 1 n PRO . 195 A 195 
A 196 1 n SER . 196 A 196 
A 197 1 n GLU . 197 A 197 
A 198 1 n ASN . 198 A 198 
A 199 1 n SER . 199 A 199 
A 200 1 n LEU . 200 A 200 
A 201 1 n SER . 201 A 201 
A 202 1 n SER . 202 A 202 
A 203 1 n LYS . 203 A 203 
A 204 1 n SER . 204 A 204 
A 205 1 n ARG . 205 A 205 
A 206 1 n ALA . 206 A 206 
A 207 1 n PRO . 207 A 207 
A 208 1 n ARG . 208 A 208 
A 209 1 n THR . 209 A 209 
A 210 1 n THR . 210 A 210 
A 211 1 n PRO . 211 A 211 
A 212 1 n PRO . 212 A 212 
A 213 1 n LEU . 213 A 213 
A 214 1 n GLN . 214 A 214 
A 215 1 n LEU . 215 A 215 
A 216 1 n ASN . 216 A 216 
A 217 1 n GLU . 217 A 217 
A 218 1 n THR . 218 A 218 
A 219 1 n GLU . 219 A 219 
A 220 1 n ASN . 220 A 220 
A 221 1 n THR . 221 A 221 
A 222 1 n GLU . 222 A 222 
A 223 1 n GLN . 223 A 223 
A 224 1 n ASP . 224 A 224 
A 225 1 n ASP . 225 A 225 
A 226 1 n LEU . 226 A 226 
A 227 1 n PRO . 227 A 227 
A 228 1 n ALA . 228 A 228 
A 229 1 n ASP . 229 A 229 
A 230 1 n CYS . 230 A 230 
A 231 1 n SER . 231 A 231 
A 232 1 n ALA . 232 A 232 
A 233 1 n VAL . 233 A 233 
A 234 1 n TYR . 234 A 234 
A 235 1 n ASN . 235 A 235 
A 236 1 n ARG . 236 A 236 
A 237 1 n GLY . 237 A 237 
A 238 1 n GLU . 238 A 238 
A 239 1 n HIS . 239 A 239 
A 240 1 n THR . 240 A 240 
A 241 1 n SER . 241 A 241 
A 242 1 n GLY . 242 A 242 
A 243 1 n VAL . 243 A 243 
A 244 1 n TYR . 244 A 244 
A 245 1 n THR . 245 A 245 
A 246 1 n ILE . 246 A 246 
A 247 1 n LYS . 247 A 247 
A 248 1 n PRO . 248 A 248 
A 249 1 n ARG . 249 A 249 
A 250 1 n ASN . 250 A 250 
A 251 1 n SER . 251 A 251 
A 252 1 n GLN . 252 A 252 
A 253 1 n GLY . 253 A 253 
A 254 1 n PHE . 254 A 254 
A 255 1 n ASN . 255 A 255 
A 256 1 n VAL . 256 A 256 
A 257 1 n TYR . 257 A 257 
A 258 1 n CYS . 258 A 258 
A 259 1 n ASP . 259 A 259 
A 260 1 n THR . 260 A 260 
A 261 1 n GLN . 261 A 261 
A 262 1 n SER . 262 A 262 
A 263 1 n GLY . 263 A 263 
A 264 1 n SER . 264 A 264 
A 265 1 n PRO . 265 A 265 
A 266 1 n TRP . 266 A 266 
A 267 1 n THR . 267 A 267 
A 268 1 n LEU . 268 A 268 
A 269 1 n ILE . 269 A 269 
A 270 1 n GLN . 270 A 270 
A 271 1 n HIS . 271 A 271 
A 272 1 n ARG . 272 A 272 
A 273 1 n LYS . 273 A 273 
A 274 1 n ASP . 274 A 274 
A 275 1 n GLY . 275 A 275 
A 276 1 n SER . 276 A 276 
A 277 1 n GLN . 277 A 277 
A 278 1 n ASP . 278 A 278 
A 279 1 n PHE . 279 A 279 
A 280 1 n ASN . 280 A 280 
A 281 1 n GLU . 281 A 281 
A 282 1 n THR . 282 A 282 
A 283 1 n TRP . 283 A 283 
A 284 1 n GLU . 284 A 284 
A 285 1 n ASN . 285 A 285 
A 286 1 n TYR . 286 A 286 
A 287 1 n GLU . 287 A 287 
A 288 1 n LYS . 288 A 288 
A 289 1 n GLY . 289 A 289 
A 290 1 n PHE . 290 A 290 
A 291 1 n GLY . 291 A 291 
A 292 1 n ARG . 292 A 292 
A 293 1 n LEU . 293 A 293 
A 294 1 n ASP . 294 A 294 
A 295 1 n GLY . 295 A 295 
A 296 1 n GLU . 296 A 296 
A 297 1 n PHE . 297 A 297 
A 298 1 n TRP . 298 A 298 
A 299 1 n LEU . 299 A 299 
A 300 1 n GLY . 300 A 300 
A 301 1 n LEU . 301 A 301 
A 302 1 n GLU . 302 A 302 
A 303 1 n LYS . 303 A 303 
A 304 1 n ILE . 304 A 304 
A 305 1 n TYR . 305 A 305 
A 306 1 n ALA . 306 A 306 
A 307 1 n ILE . 307 A 307 
A 308 1 n VAL . 308 A 308 
A 309 1 n GLN . 309 A 309 
A 310 1 n GLN . 310 A 310 
A 311 1 n SER . 311 A 311 
A 312 1 n ASN . 312 A 312 
A 313 1 n TYR . 313 A 313 
A 314 1 n ILE . 314 A 314 
A 315 1 n LEU . 315 A 315 
A 316 1 n ARG . 316 A 316 
A 317 1 n LEU . 317 A 317 
A 318 1 n GLU . 318 A 318 
A 319 1 n LEU . 319 A 319 
A 320 1 n GLN . 320 A 320 
A 321 1 n ASP . 321 A 321 
A 322 1 n TRP . 322 A 322 
A 323 1 n LYS . 323 A 323 
A 324 1 n ASP . 324 A 324 
A 325 1 n SER . 325 A 325 
A 326 1 n LYS . 326 A 326 
A 327 1 n HIS . 327 A 327 
A 328 1 n TYR . 328 A 328 
A 329 1 n VAL . 329 A 329 
A 330 1 n GLU . 330 A 330 
A 331 1 n TYR . 331 A 331 
A 332 1 n SER . 332 A 332 
A 333 1 n PHE . 333 A 333 
A 334 1 n HIS . 334 A 334 
A 335 1 n LEU . 335 A 335 
A 336 1 n GLY . 336 A 336 
A 337 1 n SER . 337 A 337 
A 338 1 n HIS . 338 A 338 
A 339 1 n GLU . 339 A 339 
A 340 1 n THR . 340 A 340 
A 341 1 n ASN . 341 A 341 
A 342 1 n TYR . 342 A 342 
A 343 1 n THR . 343 A 343 
A 344 1 n LEU . 344 A 344 
A 345 1 n HIS . 345 A 345 
A 346 1 n VAL . 346 A 346 
A 347 1 n ALA . 347 A 347 
A 348 1 n GLU . 348 A 348 
A 349 1 n ILE . 349 A 349 
A 350 1 n ALA . 350 A 350 
A 351 1 n GLY . 351 A 351 
A 352 1 n ASN . 352 A 352 
A 353 1 n ILE . 353 A 353 
A 354 1 n PRO . 354 A 354 
A 355 1 n GLY . 355 A 355 
A 356 1 n ALA . 356 A 356 
A 357 1 n LEU . 357 A 357 
A 358 1 n PRO . 358 A 358 
A 359 1 n GLU . 359 A 359 
A 360 1 n HIS . 360 A 360 
A 361 1 n THR . 361 A 361 
A 362 1 n ASP . 362 A 362 
A 363 1 n LEU . 363 A 363 
A 364 1 n MET . 364 A 364 
A 365 1 n PHE . 365 A 365 
A 366 1 n SER . 366 A 366 
A 367 1 n THR . 367 A 367 
A 368 1 n TRP . 368 A 368 
A 369 1 n ASN . 369 A 369 
A 370 1 n HIS . 370 A 370 
A 371 1 n ARG . 371 A 371 
A 372 1 n ALA . 372 A 372 
A 373 1 n LYS . 373 A 373 
A 374 1 n GLY . 374 A 374 
A 375 1 n GLN . 375 A 375 
A 376 1 n LEU . 376 A 376 
A 377 1 n TYR . 377 A 377 
A 378 1 n CYS . 378 A 378 
A 379 1 n PRO . 379 A 379 
A 380 1 n GLU . 380 A 380 
A 381 1 n SER . 381 A 381 
A 382 1 n TYR . 382 A 382 
A 383 1 n SER . 383 A 383 
A 384 1 n GLY . 384 A 384 
A 385 1 n GLY . 385 A 385 
A 386 1 n TRP . 386 A 386 
A 387 1 n TRP . 387 A 387 
A 388 1 n TRP . 388 A 388 
A 389 1 n ASN . 389 A 389 
A 390 1 n ASP . 390 A 390 
A 391 1 n ILE . 391 A 391 
A 392 1 n CYS . 392 A 392 
A 393 1 n GLY . 393 A 393 
A 394 1 n GLU . 394 A 394 
A 395 1 n ASN . 395 A 395 
A 396 1 n ASN . 396 A 396 
A 397 1 n LEU . 397 A 397 
A 398 1 n ASN . 398 A 398 
A 399 1 n GLY . 399 A 399 
A 400 1 n LYS . 400 A 400 
A 401 1 n TYR . 401 A 401 
A 402 1 n ASN . 402 A 402 
A 403 1 n LYS . 403 A 403 
A 404 1 n PRO . 404 A 404 
A 405 1 n ARG . 405 A 405 
A 406 1 n THR . 406 A 406 
A 407 1 n LYS . 407 A 407 
A 408 1 n SER . 408 A 408 
A 409 1 n ARG . 409 A 409 
A 410 1 n PRO . 410 A 410 
A 411 1 n GLU . 411 A 411 
A 412 1 n ARG . 412 A 412 
A 413 1 n ARG . 413 A 413 
A 414 1 n ARG . 414 A 414 
A 415 1 n GLY . 415 A 415 
A 416 1 n ILE . 416 A 416 
A 417 1 n TYR . 417 A 417 
A 418 1 n TRP . 418 A 418 
A 419 1 n ARG . 419 A 419 
A 420 1 n PRO . 420 A 420 
A 421 1 n GLN . 421 A 421 
A 422 1 n SER . 422 A 422 
A 423 1 n ARG . 423 A 423 
A 424 1 n LYS . 424 A 424 
A 425 1 n LEU . 425 A 425 
A 426 1 n TYR . 426 A 426 
A 427 1 n ALA . 427 A 427 
A 428 1 n ILE . 428 A 428 
A 429 1 n LYS . 429 A 429 
A 430 1 n SER . 430 A 430 
A 431 1 n SER . 431 A 431 
A 432 1 n LYS . 432 A 432 
A 433 1 n MET . 433 A 433 
A 434 1 n MET . 434 A 434 
A 435 1 n LEU . 435 A 435 
A 436 1 n GLN . 436 A 436 
A 437 1 n PRO . 437 A 437 
A 438 1 n THR . 438 A 438 
A 439 1 n THR . 439 A 439 
B 1   2 n SER . 1   B 1   
B 2   2 n ARG . 2   B 2   
B 3   2 n VAL . 3   B 3   
B 4   2 n ASP . 4   B 4   
B 5   2 n PRO . 5   B 5   
B 6   2 n ASP . 6   B 6   
B 7   2 n LEU . 7   B 7   
B 8   2 n SER . 8   B 8   
B 9   2 n SER . 9   B 9   
B 10  2 n PHE . 10  B 10  
B 11  2 n ASP . 11  B 11  
B 12  2 n SER . 12  B 12  
B 13  2 n ALA . 13  B 13  
B 14  2 n PRO . 14  B 14  
B 15  2 n SER . 15  B 15  
B 16  2 n GLU . 16  B 16  
B 17  2 n PRO . 17  B 17  
B 18  2 n LYS . 18  B 18  
B 19  2 n SER . 19  B 19  
B 20  2 n ARG . 20  B 20  
B 21  2 n PHE . 21  B 21  
B 22  2 n ALA . 22  B 22  
B 23  2 n MET . 23  B 23  
B 24  2 n LEU . 24  B 24  
B 25  2 n ASP . 25  B 25  
B 26  2 n ASP . 26  B 26  
B 27  2 n VAL . 27  B 27  
B 28  2 n LYS . 28  B 28  
B 29  2 n ILE . 29  B 29  
B 30  2 n LEU . 30  B 30  
B 31  2 n ALA . 31  B 31  
B 32  2 n ASN . 32  B 32  
B 33  2 n GLY . 33  B 33  
B 34  2 n LEU . 34  B 34  
B 35  2 n LEU . 35  B 35  
B 36  2 n GLN . 36  B 36  
B 37  2 n LEU . 37  B 37  
B 38  2 n GLY . 38  B 38  
B 39  2 n HIS . 39  B 39  
B 40  2 n GLY . 40  B 40  
B 41  2 n LEU . 41  B 41  
B 42  2 n LYS . 42  B 42  
B 43  2 n ASP . 43  B 43  
B 44  2 n PHE . 44  B 44  
B 45  2 n VAL . 45  B 45  
B 46  2 n HIS . 46  B 46  
B 47  2 n LYS . 47  B 47  
B 48  2 n THR . 48  B 48  
B 49  2 n LYS . 49  B 49  
B 50  2 n GLY . 50  B 50  
B 51  2 n GLN . 51  B 51  
B 52  2 n ILE . 52  B 52  
B 53  2 n ASN . 53  B 53  
B 54  2 n ASP . 54  B 54  
B 55  2 n ILE . 55  B 55  
B 56  2 n PHE . 56  B 56  
B 57  2 n GLN . 57  B 57  
B 58  2 n LYS . 58  B 58  
B 59  2 n LEU . 59  B 59  
B 60  2 n ASN . 60  B 60  
B 61  2 n ILE . 61  B 61  
B 62  2 n PHE . 62  B 62  
B 63  2 n ASP . 63  B 63  
B 64  2 n GLN . 64  B 64  
B 65  2 n SER . 65  B 65  
B 66  2 n PHE . 66  B 66  
B 67  2 n TYR . 67  B 67  
B 68  2 n ASP . 68  B 68  
B 69  2 n LEU . 69  B 69  
B 70  2 n SER . 70  B 70  
B 71  2 n LEU . 71  B 71  
B 72  2 n ARG . 72  B 72  
B 73  2 n THR . 73  B 73  
B 74  2 n ASN . 74  B 74  
B 75  2 n GLU . 75  B 75  
B 76  2 n ILE . 76  B 76  
B 77  2 n LYS . 77  B 77  
B 78  2 n GLU . 78  B 78  
B 79  2 n GLU . 79  B 79  
B 80  2 n GLU . 80  B 80  
B 81  2 n LYS . 81  B 81  
B 82  2 n GLU . 82  B 82  
B 83  2 n LEU . 83  B 83  
B 84  2 n ARG . 84  B 84  
B 85  2 n ARG . 85  B 85  
B 86  2 n THR . 86  B 86  
B 87  2 n THR . 87  B 87  
B 88  2 n SER . 88  B 88  
B 89  2 n THR . 89  B 89  
B 90  2 n LEU . 90  B 90  
B 91  2 n GLN . 91  B 91  
B 92  2 n VAL . 92  B 92  
B 93  2 n LYS . 93  B 93  
B 94  2 n ASN . 94  B 94  
B 95  2 n GLU . 95  B 95  
B 96  2 n GLU . 96  B 96  
B 97  2 n VAL . 97  B 97  
B 98  2 n LYS . 98  B 98  
B 99  2 n ASN . 99  B 99  
B 100 2 n MET . 100 B 100 
B 101 2 n SER . 101 B 101 
B 102 2 n VAL . 102 B 102 
B 103 2 n GLU . 103 B 103 
B 104 2 n LEU . 104 B 104 
B 105 2 n ASN . 105 B 105 
B 106 2 n SER . 106 B 106 
B 107 2 n LYS . 107 B 107 
B 108 2 n LEU . 108 B 108 
B 109 2 n GLU . 109 B 109 
B 110 2 n SER . 110 B 110 
B 111 2 n LEU . 111 B 111 
B 112 2 n LEU . 112 B 112 
B 113 2 n GLU . 113 B 113 
B 114 2 n GLU . 114 B 114 
B 115 2 n LYS . 115 B 115 
B 116 2 n THR . 116 B 116 
B 117 2 n ALA . 117 B 117 
B 118 2 n LEU . 118 B 118 
B 119 2 n GLN . 119 B 119 
B 120 2 n HIS . 120 B 120 
B 121 2 n LYS . 121 B 121 
B 122 2 n VAL . 122 B 122 
B 123 2 n ARG . 123 B 123 
B 124 2 n ALA . 124 B 124 
B 125 2 n LEU . 125 B 125 
B 126 2 n GLU . 126 B 126 
B 127 2 n GLU . 127 B 127 
B 128 2 n GLN . 128 B 128 
B 129 2 n LEU . 129 B 129 
B 130 2 n THR . 130 B 130 
B 131 2 n ASN . 131 B 131 
B 132 2 n LEU . 132 B 132 
B 133 2 n ILE . 133 B 133 
B 134 2 n LEU . 134 B 134 
B 135 2 n SER . 135 B 135 
B 136 2 n PRO . 136 B 136 
B 137 2 n ALA . 137 B 137 
B 138 2 n GLY . 138 B 138 
B 139 2 n ALA . 139 B 139 
B 140 2 n GLN . 140 B 140 
B 141 2 n GLU . 141 B 141 
B 142 2 n HIS . 142 B 142 
B 143 2 n PRO . 143 B 143 
B 144 2 n GLU . 144 B 144 
B 145 2 n VAL . 145 B 145 
B 146 2 n THR . 146 B 146 
B 147 2 n SER . 147 B 147 
B 148 2 n LEU . 148 B 148 
B 149 2 n LYS . 149 B 149 
B 150 2 n SER . 150 B 150 
B 151 2 n PHE . 151 B 151 
B 152 2 n VAL . 152 B 152 
B 153 2 n GLU . 153 B 153 
B 154 2 n GLN . 154 B 154 
B 155 2 n GLN . 155 B 155 
B 156 2 n ASP . 156 B 156 
B 157 2 n ASN . 157 B 157 
B 158 2 n SER . 158 B 158 
B 159 2 n ILE . 159 B 159 
B 160 2 n ARG . 160 B 160 
B 161 2 n GLU . 161 B 161 
B 162 2 n LEU . 162 B 162 
B 163 2 n LEU . 163 B 163 
B 164 2 n GLN . 164 B 164 
B 165 2 n SER . 165 B 165 
B 166 2 n VAL . 166 B 166 
B 167 2 n GLU . 167 B 167 
B 168 2 n GLU . 168 B 168 
B 169 2 n GLN . 169 B 169 
B 170 2 n TYR . 170 B 170 
B 171 2 n LYS . 171 B 171 
B 172 2 n GLN . 172 B 172 
B 173 2 n LEU . 173 B 173 
B 174 2 n SER . 174 B 174 
B 175 2 n GLN . 175 B 175 
B 176 2 n GLN . 176 B 176 
B 177 2 n HIS . 177 B 177 
B 178 2 n MET . 178 B 178 
B 179 2 n GLN . 179 B 179 
B 180 2 n ILE . 180 B 180 
B 181 2 n LYS . 181 B 181 
B 182 2 n GLU . 182 B 182 
B 183 2 n ILE . 183 B 183 
B 184 2 n GLU . 184 B 184 
B 185 2 n LYS . 185 B 185 
B 186 2 n GLN . 186 B 186 
B 187 2 n LEU . 187 B 187 
B 188 2 n ARG . 188 B 188 
B 189 2 n LYS . 189 B 189 
B 190 2 n THR . 190 B 190 
B 191 2 n GLY . 191 B 191 
B 192 2 n ILE . 192 B 192 
B 193 2 n GLN . 193 B 193 
B 194 2 n GLU . 194 B 194 
B 195 2 n PRO . 195 B 195 
B 196 2 n SER . 196 B 196 
B 197 2 n GLU . 197 B 197 
B 198 2 n ASN . 198 B 198 
B 199 2 n SER . 199 B 199 
B 200 2 n LEU . 200 B 200 
B 201 2 n SER . 201 B 201 
B 202 2 n SER . 202 B 202 
B 203 2 n LYS . 203 B 203 
B 204 2 n SER . 204 B 204 
B 205 2 n ARG . 205 B 205 
B 206 2 n ALA . 206 B 206 
B 207 2 n PRO . 207 B 207 
B 208 2 n ARG . 208 B 208 
B 209 2 n THR . 209 B 209 
B 210 2 n THR . 210 B 210 
B 211 2 n PRO . 211 B 211 
B 212 2 n PRO . 212 B 212 
B 213 2 n LEU . 213 B 213 
B 214 2 n GLN . 214 B 214 
B 215 2 n LEU . 215 B 215 
B 216 2 n ASN . 216 B 216 
B 217 2 n GLU . 217 B 217 
B 218 2 n THR . 218 B 218 
B 219 2 n GLU . 219 B 219 
B 220 2 n ASN . 220 B 220 
B 221 2 n THR . 221 B 221 
B 222 2 n GLU . 222 B 222 
B 223 2 n GLN . 223 B 223 
B 224 2 n ASP . 224 B 224 
B 225 2 n ASP . 225 B 225 
B 226 2 n LEU . 226 B 226 
B 227 2 n PRO . 227 B 227 
B 228 2 n ALA . 228 B 228 
B 229 2 n ASP . 229 B 229 
B 230 2 n CYS . 230 B 230 
B 231 2 n SER . 231 B 231 
B 232 2 n ALA . 232 B 232 
B 233 2 n VAL . 233 B 233 
B 234 2 n TYR . 234 B 234 
B 235 2 n ASN . 235 B 235 
B 236 2 n ARG . 236 B 236 
B 237 2 n GLY . 237 B 237 
B 238 2 n GLU . 238 B 238 
B 239 2 n HIS . 239 B 239 
B 240 2 n THR . 240 B 240 
B 241 2 n SER . 241 B 241 
B 242 2 n GLY . 242 B 242 
B 243 2 n VAL . 243 B 243 
B 244 2 n TYR . 244 B 244 
B 245 2 n THR . 245 B 245 
B 246 2 n ILE . 246 B 246 
B 247 2 n LYS . 247 B 247 
B 248 2 n PRO . 248 B 248 
B 249 2 n ARG . 249 B 249 
B 250 2 n ASN . 250 B 250 
B 251 2 n SER . 251 B 251 
B 252 2 n GLN . 252 B 252 
B 253 2 n GLY . 253 B 253 
B 254 2 n PHE . 254 B 254 
B 255 2 n ASN . 255 B 255 
B 256 2 n VAL . 256 B 256 
B 257 2 n TYR . 257 B 257 
B 258 2 n CYS . 258 B 258 
B 259 2 n ASP . 259 B 259 
B 260 2 n THR . 260 B 260 
B 261 2 n GLN . 261 B 261 
B 262 2 n SER . 262 B 262 
B 263 2 n GLY . 263 B 263 
B 264 2 n SER . 264 B 264 
B 265 2 n PRO . 265 B 265 
B 266 2 n TRP . 266 B 266 
B 267 2 n THR . 267 B 267 
B 268 2 n LEU . 268 B 268 
B 269 2 n ILE . 269 B 269 
B 270 2 n GLN . 270 B 270 
B 271 2 n HIS . 271 B 271 
B 272 2 n ARG . 272 B 272 
B 273 2 n LYS . 273 B 273 
B 274 2 n ASP . 274 B 274 
B 275 2 n GLY . 275 B 275 
B 276 2 n SER . 276 B 276 
B 277 2 n GLN . 277 B 277 
B 278 2 n ASP . 278 B 278 
B 279 2 n PHE . 279 B 279 
B 280 2 n ASN . 280 B 280 
B 281 2 n GLU . 281 B 281 
B 282 2 n THR . 282 B 282 
B 283 2 n TRP . 283 B 283 
B 284 2 n GLU . 284 B 284 
B 285 2 n ASN . 285 B 285 
B 286 2 n TYR . 286 B 286 
B 287 2 n GLU . 287 B 287 
B 288 2 n LYS . 288 B 288 
B 289 2 n GLY . 289 B 289 
B 290 2 n PHE . 290 B 290 
B 291 2 n GLY . 291 B 291 
B 292 2 n ARG . 292 B 292 
B 293 2 n LEU . 293 B 293 
B 294 2 n ASP . 294 B 294 
B 295 2 n GLY . 295 B 295 
B 296 2 n GLU . 296 B 296 
B 297 2 n PHE . 297 B 297 
B 298 2 n TRP . 298 B 298 
B 299 2 n LEU . 299 B 299 
B 300 2 n GLY . 300 B 300 
B 301 2 n LEU . 301 B 301 
B 302 2 n GLU . 302 B 302 
B 303 2 n LYS . 303 B 303 
B 304 2 n ILE . 304 B 304 
B 305 2 n TYR . 305 B 305 
B 306 2 n ALA . 306 B 306 
B 307 2 n ILE . 307 B 307 
B 308 2 n VAL . 308 B 308 
B 309 2 n GLN . 309 B 309 
B 310 2 n GLN . 310 B 310 
B 311 2 n SER . 311 B 311 
B 312 2 n ASN . 312 B 312 
B 313 2 n TYR . 313 B 313 
B 314 2 n ILE . 314 B 314 
B 315 2 n LEU . 315 B 315 
B 316 2 n ARG . 316 B 316 
B 317 2 n LEU . 317 B 317 
B 318 2 n GLU . 318 B 318 
B 319 2 n LEU . 319 B 319 
B 320 2 n GLN . 320 B 320 
B 321 2 n ASP . 321 B 321 
B 322 2 n TRP . 322 B 322 
B 323 2 n LYS . 323 B 323 
B 324 2 n ASP . 324 B 324 
B 325 2 n SER . 325 B 325 
B 326 2 n LYS . 326 B 326 
B 327 2 n HIS . 327 B 327 
B 328 2 n TYR . 328 B 328 
B 329 2 n VAL . 329 B 329 
B 330 2 n GLU . 330 B 330 
B 331 2 n TYR . 331 B 331 
B 332 2 n SER . 332 B 332 
B 333 2 n PHE . 333 B 333 
B 334 2 n HIS . 334 B 334 
B 335 2 n LEU . 335 B 335 
B 336 2 n GLY . 336 B 336 
B 337 2 n SER . 337 B 337 
B 338 2 n HIS . 338 B 338 
B 339 2 n GLU . 339 B 339 
B 340 2 n THR . 340 B 340 
B 341 2 n ASN . 341 B 341 
B 342 2 n TYR . 342 B 342 
B 343 2 n THR . 343 B 343 
B 344 2 n LEU . 344 B 344 
B 345 2 n HIS . 345 B 345 
B 346 2 n VAL . 346 B 346 
B 347 2 n ALA . 347 B 347 
B 348 2 n GLU . 348 B 348 
B 349 2 n ILE . 349 B 349 
B 350 2 n ALA . 350 B 350 
B 351 2 n GLY . 351 B 351 
B 352 2 n ASN . 352 B 352 
B 353 2 n ILE . 353 B 353 
B 354 2 n PRO . 354 B 354 
B 355 2 n GLY . 355 B 355 
B 356 2 n ALA . 356 B 356 
B 357 2 n LEU . 357 B 357 
B 358 2 n PRO . 358 B 358 
B 359 2 n GLU . 359 B 359 
B 360 2 n HIS . 360 B 360 
B 361 2 n THR . 361 B 361 
B 362 2 n ASP . 362 B 362 
B 363 2 n LEU . 363 B 363 
B 364 2 n MET . 364 B 364 
B 365 2 n PHE . 365 B 365 
B 366 2 n SER . 366 B 366 
B 367 2 n THR . 367 B 367 
B 368 2 n TRP . 368 B 368 
B 369 2 n ASN . 369 B 369 
B 370 2 n HIS . 370 B 370 
B 371 2 n ARG . 371 B 371 
B 372 2 n ALA . 372 B 372 
B 373 2 n LYS . 373 B 373 
B 374 2 n GLY . 374 B 374 
B 375 2 n GLN . 375 B 375 
B 376 2 n LEU . 376 B 376 
B 377 2 n TYR . 377 B 377 
B 378 2 n CYS . 378 B 378 
B 379 2 n PRO . 379 B 379 
B 380 2 n GLU . 380 B 380 
B 381 2 n SER . 381 B 381 
B 382 2 n TYR . 382 B 382 
B 383 2 n SER . 383 B 383 
B 384 2 n GLY . 384 B 384 
B 385 2 n GLY . 385 B 385 
B 386 2 n TRP . 386 B 386 
B 387 2 n TRP . 387 B 387 
B 388 2 n TRP . 388 B 388 
B 389 2 n ASN . 389 B 389 
B 390 2 n ASP . 390 B 390 
B 391 2 n ILE . 391 B 391 
B 392 2 n CYS . 392 B 392 
B 393 2 n GLY . 393 B 393 
B 394 2 n GLU . 394 B 394 
B 395 2 n ASN . 395 B 395 
B 396 2 n ASN . 396 B 396 
B 397 2 n LEU . 397 B 397 
B 398 2 n ASN . 398 B 398 
B 399 2 n GLY . 399 B 399 
B 400 2 n LYS . 400 B 400 
B 401 2 n TYR . 401 B 401 
B 402 2 n ASN . 402 B 402 
B 403 2 n LYS . 403 B 403 
B 404 2 n PRO . 404 B 404 
B 405 2 n ARG . 405 B 405 
B 406 2 n THR . 406 B 406 
B 407 2 n LYS . 407 B 407 
B 408 2 n SER . 408 B 408 
B 409 2 n ARG . 409 B 409 
B 410 2 n PRO . 410 B 410 
B 411 2 n GLU . 411 B 411 
B 412 2 n ARG . 412 B 412 
B 413 2 n ARG . 413 B 413 
B 414 2 n ARG . 414 B 414 
B 415 2 n GLY . 415 B 415 
B 416 2 n ILE . 416 B 416 
B 417 2 n TYR . 417 B 417 
B 418 2 n TRP . 418 B 418 
B 419 2 n ARG . 419 B 419 
B 420 2 n PRO . 420 B 420 
B 421 2 n GLN . 421 B 421 
B 422 2 n SER . 422 B 422 
B 423 2 n ARG . 423 B 423 
B 424 2 n LYS . 424 B 424 
B 425 2 n LEU . 425 B 425 
B 426 2 n TYR . 426 B 426 
B 427 2 n ALA . 427 B 427 
B 428 2 n ILE . 428 B 428 
B 429 2 n LYS . 429 B 429 
B 430 2 n SER . 430 B 430 
B 431 2 n SER . 431 B 431 
B 432 2 n LYS . 432 B 432 
B 433 2 n MET . 433 B 433 
B 434 2 n MET . 434 B 434 
B 435 2 n LEU . 435 B 435 
B 436 2 n GLN . 436 B 436 
B 437 2 n PRO . 437 B 437 
B 438 2 n THR . 438 B 438 
B 439 2 n THR . 439 B 439 
C 1   3 n SER . 1   C 1   
C 2   3 n ARG . 2   C 2   
C 3   3 n VAL . 3   C 3   
C 4   3 n ASP . 4   C 4   
C 5   3 n PRO . 5   C 5   
C 6   3 n ASP . 6   C 6   
C 7   3 n LEU . 7   C 7   
C 8   3 n SER . 8   C 8   
C 9   3 n SER . 9   C 9   
C 10  3 n PHE . 10  C 10  
C 11  3 n ASP . 11  C 11  
C 12  3 n SER . 12  C 12  
C 13  3 n ALA . 13  C 13  
C 14  3 n PRO . 14  C 14  
C 15  3 n SER . 15  C 15  
C 16  3 n GLU . 16  C 16  
C 17  3 n PRO . 17  C 17  
C 18  3 n LYS . 18  C 18  
C 19  3 n SER . 19  C 19  
C 20  3 n ARG . 20  C 20  
C 21  3 n PHE . 21  C 21  
C 22  3 n ALA . 22  C 22  
C 23  3 n MET . 23  C 23  
C 24  3 n LEU . 24  C 24  
C 25  3 n ASP . 25  C 25  
C 26  3 n ASP . 26  C 26  
C 27  3 n VAL . 27  C 27  
C 28  3 n LYS . 28  C 28  
C 29  3 n ILE . 29  C 29  
C 30  3 n LEU . 30  C 30  
C 31  3 n ALA . 31  C 31  
C 32  3 n ASN . 32  C 32  
C 33  3 n GLY . 33  C 33  
C 34  3 n LEU . 34  C 34  
C 35  3 n LEU . 35  C 35  
C 36  3 n GLN . 36  C 36  
C 37  3 n LEU . 37  C 37  
C 38  3 n GLY . 38  C 38  
C 39  3 n HIS . 39  C 39  
C 40  3 n GLY . 40  C 40  
C 41  3 n LEU . 41  C 41  
C 42  3 n LYS . 42  C 42  
C 43  3 n ASP . 43  C 43  
C 44  3 n PHE . 44  C 44  
C 45  3 n VAL . 45  C 45  
C 46  3 n HIS . 46  C 46  
C 47  3 n LYS . 47  C 47  
C 48  3 n THR . 48  C 48  
C 49  3 n LYS . 49  C 49  
C 50  3 n GLY . 50  C 50  
C 51  3 n GLN . 51  C 51  
C 52  3 n ILE . 52  C 52  
C 53  3 n ASN . 53  C 53  
C 54  3 n ASP . 54  C 54  
C 55  3 n ILE . 55  C 55  
C 56  3 n PHE . 56  C 56  
C 57  3 n GLN . 57  C 57  
C 58  3 n LYS . 58  C 58  
C 59  3 n LEU . 59  C 59  
C 60  3 n ASN . 60  C 60  
C 61  3 n ILE . 61  C 61  
C 62  3 n PHE . 62  C 62  
C 63  3 n ASP . 63  C 63  
C 64  3 n GLN . 64  C 64  
C 65  3 n SER . 65  C 65  
C 66  3 n PHE . 66  C 66  
C 67  3 n TYR . 67  C 67  
C 68  3 n ASP . 68  C 68  
C 69  3 n LEU . 69  C 69  
C 70  3 n SER . 70  C 70  
C 71  3 n LEU . 71  C 71  
C 72  3 n ARG . 72  C 72  
C 73  3 n THR . 73  C 73  
C 74  3 n ASN . 74  C 74  
C 75  3 n GLU . 75  C 75  
C 76  3 n ILE . 76  C 76  
C 77  3 n LYS . 77  C 77  
C 78  3 n GLU . 78  C 78  
C 79  3 n GLU . 79  C 79  
C 80  3 n GLU . 80  C 80  
C 81  3 n LYS . 81  C 81  
C 82  3 n GLU . 82  C 82  
C 83  3 n LEU . 83  C 83  
C 84  3 n ARG . 84  C 84  
C 85  3 n ARG . 85  C 85  
C 86  3 n THR . 86  C 86  
C 87  3 n THR . 87  C 87  
C 88  3 n SER . 88  C 88  
C 89  3 n THR . 89  C 89  
C 90  3 n LEU . 90  C 90  
C 91  3 n GLN . 91  C 91  
C 92  3 n VAL . 92  C 92  
C 93  3 n LYS . 93  C 93  
C 94  3 n ASN . 94  C 94  
C 95  3 n GLU . 95  C 95  
C 96  3 n GLU . 96  C 96  
C 97  3 n VAL . 97  C 97  
C 98  3 n LYS . 98  C 98  
C 99  3 n ASN . 99  C 99  
C 100 3 n MET . 100 C 100 
C 101 3 n SER . 101 C 101 
C 102 3 n VAL . 102 C 102 
C 103 3 n GLU . 103 C 103 
C 104 3 n LEU . 104 C 104 
C 105 3 n ASN . 105 C 105 
C 106 3 n SER . 106 C 106 
C 107 3 n LYS . 107 C 107 
C 108 3 n LEU . 108 C 108 
C 109 3 n GLU . 109 C 109 
C 110 3 n SER . 110 C 110 
C 111 3 n LEU . 111 C 111 
C 112 3 n LEU . 112 C 112 
C 113 3 n GLU . 113 C 113 
C 114 3 n GLU . 114 C 114 
C 115 3 n LYS . 115 C 115 
C 116 3 n THR . 116 C 116 
C 117 3 n ALA . 117 C 117 
C 118 3 n LEU . 118 C 118 
C 119 3 n GLN . 119 C 119 
C 120 3 n HIS . 120 C 120 
C 121 3 n LYS . 121 C 121 
C 122 3 n VAL . 122 C 122 
C 123 3 n ARG . 123 C 123 
C 124 3 n ALA . 124 C 124 
C 125 3 n LEU . 125 C 125 
C 126 3 n GLU . 126 C 126 
C 127 3 n GLU . 127 C 127 
C 128 3 n GLN . 128 C 128 
C 129 3 n LEU . 129 C 129 
C 130 3 n THR . 130 C 130 
C 131 3 n ASN . 131 C 131 
C 132 3 n LEU . 132 C 132 
C 133 3 n ILE . 133 C 133 
C 134 3 n LEU . 134 C 134 
C 135 3 n SER . 135 C 135 
C 136 3 n PRO . 136 C 136 
C 137 3 n ALA . 137 C 137 
C 138 3 n GLY . 138 C 138 
C 139 3 n ALA . 139 C 139 
C 140 3 n GLN . 140 C 140 
C 141 3 n GLU . 141 C 141 
C 142 3 n HIS . 142 C 142 
C 143 3 n PRO . 143 C 143 
C 144 3 n GLU . 144 C 144 
C 145 3 n VAL . 145 C 145 
C 146 3 n THR . 146 C 146 
C 147 3 n SER . 147 C 147 
C 148 3 n LEU . 148 C 148 
C 149 3 n LYS . 149 C 149 
C 150 3 n SER . 150 C 150 
C 151 3 n PHE . 151 C 151 
C 152 3 n VAL . 152 C 152 
C 153 3 n GLU . 153 C 153 
C 154 3 n GLN . 154 C 154 
C 155 3 n GLN . 155 C 155 
C 156 3 n ASP . 156 C 156 
C 157 3 n ASN . 157 C 157 
C 158 3 n SER . 158 C 158 
C 159 3 n ILE . 159 C 159 
C 160 3 n ARG . 160 C 160 
C 161 3 n GLU . 161 C 161 
C 162 3 n LEU . 162 C 162 
C 163 3 n LEU . 163 C 163 
C 164 3 n GLN . 164 C 164 
C 165 3 n SER . 165 C 165 
C 166 3 n VAL . 166 C 166 
C 167 3 n GLU . 167 C 167 
C 168 3 n GLU . 168 C 168 
C 169 3 n GLN . 169 C 169 
C 170 3 n TYR . 170 C 170 
C 171 3 n LYS . 171 C 171 
C 172 3 n GLN . 172 C 172 
C 173 3 n LEU . 173 C 173 
C 174 3 n SER . 174 C 174 
C 175 3 n GLN . 175 C 175 
C 176 3 n GLN . 176 C 176 
C 177 3 n HIS . 177 C 177 
C 178 3 n MET . 178 C 178 
C 179 3 n GLN . 179 C 179 
C 180 3 n ILE . 180 C 180 
C 181 3 n LYS . 181 C 181 
C 182 3 n GLU . 182 C 182 
C 183 3 n ILE . 183 C 183 
C 184 3 n GLU . 184 C 184 
C 185 3 n LYS . 185 C 185 
C 186 3 n GLN . 186 C 186 
C 187 3 n LEU . 187 C 187 
C 188 3 n ARG . 188 C 188 
C 189 3 n LYS . 189 C 189 
C 190 3 n THR . 190 C 190 
C 191 3 n GLY . 191 C 191 
C 192 3 n ILE . 192 C 192 
C 193 3 n GLN . 193 C 193 
C 194 3 n GLU . 194 C 194 
C 195 3 n PRO . 195 C 195 
C 196 3 n SER . 196 C 196 
C 197 3 n GLU . 197 C 197 
C 198 3 n ASN . 198 C 198 
C 199 3 n SER . 199 C 199 
C 200 3 n LEU . 200 C 200 
C 201 3 n SER . 201 C 201 
C 202 3 n SER . 202 C 202 
C 203 3 n LYS . 203 C 203 
C 204 3 n SER . 204 C 204 
C 205 3 n ARG . 205 C 205 
C 206 3 n ALA . 206 C 206 
C 207 3 n PRO . 207 C 207 
C 208 3 n ARG . 208 C 208 
C 209 3 n THR . 209 C 209 
C 210 3 n THR . 210 C 210 
C 211 3 n PRO . 211 C 211 
C 212 3 n PRO . 212 C 212 
C 213 3 n LEU . 213 C 213 
C 214 3 n GLN . 214 C 214 
C 215 3 n LEU . 215 C 215 
C 216 3 n ASN . 216 C 216 
C 217 3 n GLU . 217 C 217 
C 218 3 n THR . 218 C 218 
C 219 3 n GLU . 219 C 219 
C 220 3 n ASN . 220 C 220 
C 221 3 n THR . 221 C 221 
C 222 3 n GLU . 222 C 222 
C 223 3 n GLN . 223 C 223 
C 224 3 n ASP . 224 C 224 
C 225 3 n ASP . 225 C 225 
C 226 3 n LEU . 226 C 226 
C 227 3 n PRO . 227 C 227 
C 228 3 n ALA . 228 C 228 
C 229 3 n ASP . 229 C 229 
C 230 3 n CYS . 230 C 230 
C 231 3 n SER . 231 C 231 
C 232 3 n ALA . 232 C 232 
C 233 3 n VAL . 233 C 233 
C 234 3 n TYR . 234 C 234 
C 235 3 n ASN . 235 C 235 
C 236 3 n ARG . 236 C 236 
C 237 3 n GLY . 237 C 237 
C 238 3 n GLU . 238 C 238 
C 239 3 n HIS . 239 C 239 
C 240 3 n THR . 240 C 240 
C 241 3 n SER . 241 C 241 
C 242 3 n GLY . 242 C 242 
C 243 3 n VAL . 243 C 243 
C 244 3 n TYR . 244 C 244 
C 245 3 n THR . 245 C 245 
C 246 3 n ILE . 246 C 246 
C 247 3 n LYS . 247 C 247 
C 248 3 n PRO . 248 C 248 
C 249 3 n ARG . 249 C 249 
C 250 3 n ASN . 250 C 250 
C 251 3 n SER . 251 C 251 
C 252 3 n GLN . 252 C 252 
C 253 3 n GLY . 253 C 253 
C 254 3 n PHE . 254 C 254 
C 255 3 n ASN . 255 C 255 
C 256 3 n VAL . 256 C 256 
C 257 3 n TYR . 257 C 257 
C 258 3 n CYS . 258 C 258 
C 259 3 n ASP . 259 C 259 
C 260 3 n THR . 260 C 260 
C 261 3 n GLN . 261 C 261 
C 262 3 n SER . 262 C 262 
C 263 3 n GLY . 263 C 263 
C 264 3 n SER . 264 C 264 
C 265 3 n PRO . 265 C 265 
C 266 3 n TRP . 266 C 266 
C 267 3 n THR . 267 C 267 
C 268 3 n LEU . 268 C 268 
C 269 3 n ILE . 269 C 269 
C 270 3 n GLN . 270 C 270 
C 271 3 n HIS . 271 C 271 
C 272 3 n ARG . 272 C 272 
C 273 3 n LYS . 273 C 273 
C 274 3 n ASP . 274 C 274 
C 275 3 n GLY . 275 C 275 
C 276 3 n SER . 276 C 276 
C 277 3 n GLN . 277 C 277 
C 278 3 n ASP . 278 C 278 
C 279 3 n PHE . 279 C 279 
C 280 3 n ASN . 280 C 280 
C 281 3 n GLU . 281 C 281 
C 282 3 n THR . 282 C 282 
C 283 3 n TRP . 283 C 283 
C 284 3 n GLU . 284 C 284 
C 285 3 n ASN . 285 C 285 
C 286 3 n TYR . 286 C 286 
C 287 3 n GLU . 287 C 287 
C 288 3 n LYS . 288 C 288 
C 289 3 n GLY . 289 C 289 
C 290 3 n PHE . 290 C 290 
C 291 3 n GLY . 291 C 291 
C 292 3 n ARG . 292 C 292 
C 293 3 n LEU . 293 C 293 
C 294 3 n ASP . 294 C 294 
C 295 3 n GLY . 295 C 295 
C 296 3 n GLU . 296 C 296 
C 297 3 n PHE . 297 C 297 
C 298 3 n TRP . 298 C 298 
C 299 3 n LEU . 299 C 299 
C 300 3 n GLY . 300 C 300 
C 301 3 n LEU . 301 C 301 
C 302 3 n GLU . 302 C 302 
C 303 3 n LYS . 303 C 303 
C 304 3 n ILE . 304 C 304 
C 305 3 n TYR . 305 C 305 
C 306 3 n ALA . 306 C 306 
C 307 3 n ILE . 307 C 307 
C 308 3 n VAL . 308 C 308 
C 309 3 n GLN . 309 C 309 
C 310 3 n GLN . 310 C 310 
C 311 3 n SER . 311 C 311 
C 312 3 n ASN . 312 C 312 
C 313 3 n TYR . 313 C 313 
C 314 3 n ILE . 314 C 314 
C 315 3 n LEU . 315 C 315 
C 316 3 n ARG . 316 C 316 
C 317 3 n LEU . 317 C 317 
C 318 3 n GLU . 318 C 318 
C 319 3 n LEU . 319 C 319 
C 320 3 n GLN . 320 C 320 
C 321 3 n ASP . 321 C 321 
C 322 3 n TRP . 322 C 322 
C 323 3 n LYS . 323 C 323 
C 324 3 n ASP . 324 C 324 
C 325 3 n SER . 325 C 325 
C 326 3 n LYS . 326 C 326 
C 327 3 n HIS . 327 C 327 
C 328 3 n TYR . 328 C 328 
C 329 3 n VAL . 329 C 329 
C 330 3 n GLU . 330 C 330 
C 331 3 n TYR . 331 C 331 
C 332 3 n SER . 332 C 332 
C 333 3 n PHE . 333 C 333 
C 334 3 n HIS . 334 C 334 
C 335 3 n LEU . 335 C 335 
C 336 3 n GLY . 336 C 336 
C 337 3 n SER . 337 C 337 
C 338 3 n HIS . 338 C 338 
C 339 3 n GLU . 339 C 339 
C 340 3 n THR . 340 C 340 
C 341 3 n ASN . 341 C 341 
C 342 3 n TYR . 342 C 342 
C 343 3 n THR . 343 C 343 
C 344 3 n LEU . 344 C 344 
C 345 3 n HIS . 345 C 345 
C 346 3 n VAL . 346 C 346 
C 347 3 n ALA . 347 C 347 
C 348 3 n GLU . 348 C 348 
C 349 3 n ILE . 349 C 349 
C 350 3 n ALA . 350 C 350 
C 351 3 n GLY . 351 C 351 
C 352 3 n ASN . 352 C 352 
C 353 3 n ILE . 353 C 353 
C 354 3 n PRO . 354 C 354 
C 355 3 n GLY . 355 C 355 
C 356 3 n ALA . 356 C 356 
C 357 3 n LEU . 357 C 357 
C 358 3 n PRO . 358 C 358 
C 359 3 n GLU . 359 C 359 
C 360 3 n HIS . 360 C 360 
C 361 3 n THR . 361 C 361 
C 362 3 n ASP . 362 C 362 
C 363 3 n LEU . 363 C 363 
C 364 3 n MET . 364 C 364 
C 365 3 n PHE . 365 C 365 
C 366 3 n SER . 366 C 366 
C 367 3 n THR . 367 C 367 
C 368 3 n TRP . 368 C 368 
C 369 3 n ASN . 369 C 369 
C 370 3 n HIS . 370 C 370 
C 371 3 n ARG . 371 C 371 
C 372 3 n ALA . 372 C 372 
C 373 3 n LYS . 373 C 373 
C 374 3 n GLY . 374 C 374 
C 375 3 n GLN . 375 C 375 
C 376 3 n LEU . 376 C 376 
C 377 3 n TYR . 377 C 377 
C 378 3 n CYS . 378 C 378 
C 379 3 n PRO . 379 C 379 
C 380 3 n GLU . 380 C 380 
C 381 3 n SER . 381 C 381 
C 382 3 n TYR . 382 C 382 
C 383 3 n SER . 383 C 383 
C 384 3 n GLY . 384 C 384 
C 385 3 n GLY . 385 C 385 
C 386 3 n TRP . 386 C 386 
C 387 3 n TRP . 387 C 387 
C 388 3 n TRP . 388 C 388 
C 389 3 n ASN . 389 C 389 
C 390 3 n ASP . 390 C 390 
C 391 3 n ILE . 391 C 391 
C 392 3 n CYS . 392 C 392 
C 393 3 n GLY . 393 C 393 
C 394 3 n GLU . 394 C 394 
C 395 3 n ASN . 395 C 395 
C 396 3 n ASN . 396 C 396 
C 397 3 n LEU . 397 C 397 
C 398 3 n ASN . 398 C 398 
C 399 3 n GLY . 399 C 399 
C 400 3 n LYS . 400 C 400 
C 401 3 n TYR . 401 C 401 
C 402 3 n ASN . 402 C 402 
C 403 3 n LYS . 403 C 403 
C 404 3 n PRO . 404 C 404 
C 405 3 n ARG . 405 C 405 
C 406 3 n THR . 406 C 406 
C 407 3 n LYS . 407 C 407 
C 408 3 n SER . 408 C 408 
C 409 3 n ARG . 409 C 409 
C 410 3 n PRO . 410 C 410 
C 411 3 n GLU . 411 C 411 
C 412 3 n ARG . 412 C 412 
C 413 3 n ARG . 413 C 413 
C 414 3 n ARG . 414 C 414 
C 415 3 n GLY . 415 C 415 
C 416 3 n ILE . 416 C 416 
C 417 3 n TYR . 417 C 417 
C 418 3 n TRP . 418 C 418 
C 419 3 n ARG . 419 C 419 
C 420 3 n PRO . 420 C 420 
C 421 3 n GLN . 421 C 421 
C 422 3 n SER . 422 C 422 
C 423 3 n ARG . 423 C 423 
C 424 3 n LYS . 424 C 424 
C 425 3 n LEU . 425 C 425 
C 426 3 n TYR . 426 C 426 
C 427 3 n ALA . 427 C 427 
C 428 3 n ILE . 428 C 428 
C 429 3 n LYS . 429 C 429 
C 430 3 n SER . 430 C 430 
C 431 3 n SER . 431 C 431 
C 432 3 n LYS . 432 C 432 
C 433 3 n MET . 433 C 433 
C 434 3 n MET . 434 C 434 
C 435 3 n LEU . 435 C 435 
C 436 3 n GLN . 436 C 436 
C 437 3 n PRO . 437 C 437 
C 438 3 n THR . 438 C 438 
C 439 3 n THR . 439 C 439 
#
_software.classification other
_software.date           ?
_software.description    "Structure prediction"
_software.name           AlphaFold
_software.pdbx_ordinal   1
_software.type           package
_software.version        "AlphaFold-beta-20231127 (be2c21f9-b611-4c21-bfc0-bc05c526bf76 @ 2024-05-20 08:37:35)"
#
loop_
_struct_asym.entity_id
_struct_asym.id
1 A 
2 B 
3 C 
#
loop_
_atom_site.group_PDB
_atom_site.id
_atom_site.type_symbol
_atom_site.label_atom_id
_atom_site.label_alt_id
_atom_site.label_comp_id
_atom_site.label_asym_id
_atom_site.label_entity_id
_atom_site.label_seq_id
_atom_site.pdbx_PDB_ins_code
_atom_site.Cartn_x
_atom_site.Cartn_y
_atom_site.Cartn_z
_atom_site.occupancy
_atom_site.B_iso_or_equiv
_atom_site.auth_seq_id
_atom_site.auth_asym_id
_atom_site.pdbx_PDB_model_num
ATOM 1     N N   . SER A 1 1   ? -31.030 93.683  92.778  1.00 36.00 1   A 1 
ATOM 2     C CA  . SER A 1 1   ? -31.709 94.806  93.437  1.00 44.10 1   A 1 
ATOM 3     C C   . SER A 1 1   ? -30.702 95.779  94.049  1.00 45.40 1   A 1 
ATOM 4     O O   . SER A 1 1   ? -29.521 95.497  94.088  1.00 41.98 1   A 1 
ATOM 5     C CB  . SER A 1 1   ? -32.684 94.304  94.499  1.00 41.02 1   A 1 
ATOM 6     O OG  . SER A 1 1   ? -33.663 93.519  93.853  1.00 38.78 1   A 1 
ATOM 7     N N   . ARG A 1 2   ? -31.239 96.881  94.503  1.00 41.21 2   A 1 
ATOM 8     C CA  . ARG A 1 2   ? -30.615 98.180  94.725  1.00 46.70 2   A 1 
ATOM 9     C C   . ARG A 1 2   ? -29.865 98.403  96.035  1.00 45.70 2   A 1 
ATOM 10    O O   . ARG A 1 2   ? -29.731 99.567  96.385  1.00 43.49 2   A 1 
ATOM 11    C CB  . ARG A 1 2   ? -31.731 99.244  94.694  1.00 44.46 2   A 1 
ATOM 12    C CG  . ARG A 1 2   ? -32.253 99.650  93.329  1.00 41.83 2   A 1 
ATOM 13    C CD  . ARG A 1 2   ? -33.295 100.738 93.562  1.00 40.72 2   A 1 
ATOM 14    N NE  . ARG A 1 2   ? -33.752 101.350 92.309  1.00 37.35 2   A 1 
ATOM 15    C CZ  . ARG A 1 2   ? -34.656 102.312 92.201  1.00 35.22 2   A 1 
ATOM 16    N NH1 . ARG A 1 2   ? -35.272 102.785 93.255  1.00 34.32 2   A 1 
ATOM 17    N NH2 . ARG A 1 2   ? -34.962 102.815 91.051  1.00 34.32 2   A 1 
ATOM 18    N N   . VAL A 1 3   ? -29.578 97.330  96.764  1.00 41.23 3   A 1 
ATOM 19    C CA  . VAL A 1 3   ? -29.447 97.538  98.205  1.00 45.60 3   A 1 
ATOM 20    C C   . VAL A 1 3   ? -28.434 98.643  98.491  1.00 45.16 3   A 1 
ATOM 21    O O   . VAL A 1 3   ? -27.244 98.486  98.275  1.00 42.00 3   A 1 
ATOM 22    C CB  . VAL A 1 3   ? -29.138 96.256  98.975  1.00 42.32 3   A 1 
ATOM 23    C CG1 . VAL A 1 3   ? -29.238 96.475  100.474 1.00 38.66 3   A 1 
ATOM 24    C CG2 . VAL A 1 3   ? -30.114 95.132  98.600  1.00 41.40 3   A 1 
ATOM 25    N N   . ASP A 1 4   ? -28.973 99.765  98.950  1.00 44.00 4   A 1 
ATOM 26    C CA  . ASP A 1 4   ? -28.266 100.957 99.378  1.00 46.45 4   A 1 
ATOM 27    C C   . ASP A 1 4   ? -27.571 100.664 100.725 1.00 44.83 4   A 1 
ATOM 28    O O   . ASP A 1 4   ? -28.274 100.564 101.741 1.00 42.16 4   A 1 
ATOM 29    C CB  . ASP A 1 4   ? -29.279 102.104 99.552  1.00 43.11 4   A 1 
ATOM 30    C CG  . ASP A 1 4   ? -29.805 102.692 98.258  1.00 39.15 4   A 1 
ATOM 31    O OD1 . ASP A 1 4   ? -28.973 102.962 97.377  1.00 38.40 4   A 1 
ATOM 32    O OD2 . ASP A 1 4   ? -31.037 102.890 98.154  1.00 38.36 4   A 1 
ATOM 33    N N   . PRO A 1 5   ? -26.272 100.428 100.749 1.00 37.12 5   A 1 
ATOM 34    C CA  . PRO A 1 5   ? -25.602 100.255 102.032 1.00 40.80 5   A 1 
ATOM 35    C C   . PRO A 1 5   ? -25.484 101.630 102.721 1.00 41.32 5   A 1 
ATOM 36    O O   . PRO A 1 5   ? -24.902 102.568 102.163 1.00 39.35 5   A 1 
ATOM 37    C CB  . PRO A 1 5   ? -24.257 99.611  101.712 1.00 37.88 5   A 1 
ATOM 38    C CG  . PRO A 1 5   ? -23.948 100.120 100.312 1.00 38.73 5   A 1 
ATOM 39    C CD  . PRO A 1 5   ? -25.318 100.354 99.664  1.00 43.48 5   A 1 
ATOM 40    N N   . ASP A 1 6   ? -26.060 101.612 103.843 1.00 40.91 6   A 1 
ATOM 41    C CA  . ASP A 1 6   ? -26.318 102.847 104.580 1.00 43.33 6   A 1 
ATOM 42    C C   . ASP A 1 6   ? -25.028 103.527 105.093 1.00 42.08 6   A 1 
ATOM 43    O O   . ASP A 1 6   ? -24.021 102.903 105.417 1.00 39.79 6   A 1 
ATOM 44    C CB  . ASP A 1 6   ? -27.313 102.532 105.714 1.00 40.26 6   A 1 
ATOM 45    C CG  . ASP A 1 6   ? -28.220 103.690 106.087 1.00 36.75 6   A 1 
ATOM 46    O OD1 . ASP A 1 6   ? -27.968 104.819 105.627 1.00 36.33 6   A 1 
ATOM 47    O OD2 . ASP A 1 6   ? -29.182 103.428 106.849 1.00 35.92 6   A 1 
ATOM 48    N N   . LEU A 1 7   ? -25.136 104.859 105.145 1.00 39.35 7   A 1 
ATOM 49    C CA  . LEU A 1 7   ? -24.054 105.833 105.291 1.00 43.16 7   A 1 
ATOM 50    C C   . LEU A 1 7   ? -23.524 106.033 106.719 1.00 41.93 7   A 1 
ATOM 51    O O   . LEU A 1 7   ? -23.136 107.160 107.048 1.00 39.07 7   A 1 
ATOM 52    C CB  . LEU A 1 7   ? -24.576 107.165 104.725 1.00 39.90 7   A 1 
ATOM 53    C CG  . LEU A 1 7   ? -24.330 107.371 103.223 1.00 36.36 7   A 1 
ATOM 54    C CD1 . LEU A 1 7   ? -25.222 108.467 102.690 1.00 35.76 7   A 1 
ATOM 55    C CD2 . LEU A 1 7   ? -22.868 107.776 102.964 1.00 38.10 7   A 1 
ATOM 56    N N   . SER A 1 8   ? -23.528 105.014 107.575 1.00 33.95 8   A 1 
ATOM 57    C CA  . SER A 1 8   ? -23.321 105.231 109.013 1.00 38.15 8   A 1 
ATOM 58    C C   . SER A 1 8   ? -22.116 106.118 109.327 1.00 37.21 8   A 1 
ATOM 59    O O   . SER A 1 8   ? -20.952 105.761 109.156 1.00 35.66 8   A 1 
ATOM 60    C CB  . SER A 1 8   ? -23.273 103.904 109.776 1.00 36.41 8   A 1 
ATOM 61    O OG  . SER A 1 8   ? -22.233 103.070 109.327 1.00 34.52 8   A 1 
ATOM 62    N N   . SER A 1 9   ? -22.476 107.250 109.787 1.00 32.74 9   A 1 
ATOM 63    C CA  . SER A 1 9   ? -21.640 108.383 110.149 1.00 37.67 9   A 1 
ATOM 64    C C   . SER A 1 9   ? -20.920 108.164 111.495 1.00 37.04 9   A 1 
ATOM 65    O O   . SER A 1 9   ? -21.306 108.761 112.498 1.00 35.72 9   A 1 
ATOM 66    C CB  . SER A 1 9   ? -22.541 109.618 110.206 1.00 35.92 9   A 1 
ATOM 67    O OG  . SER A 1 9   ? -23.639 109.416 111.059 1.00 33.66 9   A 1 
ATOM 68    N N   . PHE A 1 10  ? -19.945 107.236 111.505 1.00 36.26 10  A 1 
ATOM 69    C CA  . PHE A 1 10  ? -19.184 107.075 112.738 1.00 38.37 10  A 1 
ATOM 70    C C   . PHE A 1 10  ? -18.376 108.337 113.046 1.00 36.54 10  A 1 
ATOM 71    O O   . PHE A 1 10  ? -17.511 108.759 112.289 1.00 33.87 10  A 1 
ATOM 72    C CB  . PHE A 1 10  ? -18.346 105.804 112.728 1.00 34.97 10  A 1 
ATOM 73    C CG  . PHE A 1 10  ? -19.129 104.617 113.224 1.00 34.06 10  A 1 
ATOM 74    C CD1 . PHE A 1 10  ? -19.295 104.401 114.598 1.00 33.52 10  A 1 
ATOM 75    C CD2 . PHE A 1 10  ? -19.756 103.742 112.311 1.00 33.59 10  A 1 
ATOM 76    C CE1 . PHE A 1 10  ? -20.054 103.319 115.072 1.00 31.17 10  A 1 
ATOM 77    C CE2 . PHE A 1 10  ? -20.520 102.670 112.779 1.00 32.79 10  A 1 
ATOM 78    C CZ  . PHE A 1 10  ? -20.669 102.456 114.158 1.00 34.08 10  A 1 
ATOM 79    N N   . ASP A 1 11  ? -18.768 108.898 114.148 1.00 38.01 11  A 1 
ATOM 80    C CA  . ASP A 1 11  ? -18.415 110.244 114.586 1.00 40.64 11  A 1 
ATOM 81    C C   . ASP A 1 11  ? -16.936 110.389 114.981 1.00 38.91 11  A 1 
ATOM 82    O O   . ASP A 1 11  ? -16.259 109.473 115.440 1.00 36.88 11  A 1 
ATOM 83    C CB  . ASP A 1 11  ? -19.345 110.644 115.750 1.00 37.75 11  A 1 
ATOM 84    C CG  . ASP A 1 11  ? -20.306 111.765 115.409 1.00 33.93 11  A 1 
ATOM 85    O OD1 . ASP A 1 11  ? -19.923 112.634 114.611 1.00 33.67 11  A 1 
ATOM 86    O OD2 . ASP A 1 11  ? -21.414 111.759 115.998 1.00 33.73 11  A 1 
ATOM 87    N N   . SER A 1 12  ? -16.516 111.605 114.816 1.00 34.36 12  A 1 
ATOM 88    C CA  . SER A 1 12  ? -15.141 112.048 115.026 1.00 39.56 12  A 1 
ATOM 89    C C   . SER A 1 12  ? -14.759 112.092 116.514 1.00 39.16 12  A 1 
ATOM 90    O O   . SER A 1 12  ? -15.010 113.102 117.186 1.00 37.15 12  A 1 
ATOM 91    C CB  . SER A 1 12  ? -14.984 113.422 114.378 1.00 37.58 12  A 1 
ATOM 92    O OG  . SER A 1 12  ? -16.006 114.304 114.801 1.00 35.06 12  A 1 
ATOM 93    N N   . ALA A 1 13  ? -14.125 111.041 117.006 1.00 42.72 13  A 1 
ATOM 94    C CA  . ALA A 1 13  ? -13.477 111.119 118.315 1.00 47.52 13  A 1 
ATOM 95    C C   . ALA A 1 13  ? -12.322 112.148 118.290 1.00 47.22 13  A 1 
ATOM 96    O O   . ALA A 1 13  ? -11.609 112.250 117.284 1.00 44.70 13  A 1 
ATOM 97    C CB  . ALA A 1 13  ? -13.006 109.729 118.720 1.00 44.67 13  A 1 
ATOM 98    N N   . PRO A 1 14  ? -12.150 112.919 119.357 1.00 37.87 14  A 1 
ATOM 99    C CA  . PRO A 1 14  ? -11.275 114.081 119.381 1.00 42.21 14  A 1 
ATOM 100   C C   . PRO A 1 14  ? -9.799  113.681 119.252 1.00 43.63 14  A 1 
ATOM 101   O O   . PRO A 1 14  ? -9.298  112.830 119.987 1.00 42.07 14  A 1 
ATOM 102   C CB  . PRO A 1 14  ? -11.582 114.791 120.702 1.00 38.98 14  A 1 
ATOM 103   C CG  . PRO A 1 14  ? -12.104 113.681 121.591 1.00 39.00 14  A 1 
ATOM 104   C CD  . PRO A 1 14  ? -12.812 112.733 120.629 1.00 44.01 14  A 1 
ATOM 105   N N   . SER A 1 15  ? -9.135  114.298 118.290 1.00 46.11 15  A 1 
ATOM 106   C CA  . SER A 1 15  ? -7.717  114.064 118.014 1.00 50.36 15  A 1 
ATOM 107   C C   . SER A 1 15  ? -6.833  114.619 119.126 1.00 50.53 15  A 1 
ATOM 108   O O   . SER A 1 15  ? -6.642  115.832 119.225 1.00 47.64 15  A 1 
ATOM 109   C CB  . SER A 1 15  ? -7.344  114.701 116.670 1.00 47.34 15  A 1 
ATOM 110   O OG  . SER A 1 15  ? -7.650  116.082 116.655 1.00 44.11 15  A 1 
ATOM 111   N N   . GLU A 1 16  ? -6.267  113.656 119.894 1.00 48.51 16  A 1 
ATOM 112   C CA  . GLU A 1 16  ? -5.153  114.043 120.762 1.00 51.41 16  A 1 
ATOM 113   C C   . GLU A 1 16  ? -3.999  114.634 119.928 1.00 50.39 16  A 1 
ATOM 114   O O   . GLU A 1 16  ? -3.812  114.253 118.761 1.00 47.29 16  A 1 
ATOM 115   C CB  . GLU A 1 16  ? -4.656  112.851 121.587 1.00 48.47 16  A 1 
ATOM 116   C CG  . GLU A 1 16  ? -5.532  112.562 122.804 1.00 44.35 16  A 1 
ATOM 117   C CD  . GLU A 1 16  ? -4.882  111.588 123.797 1.00 41.39 16  A 1 
ATOM 118   O OE1 . GLU A 1 16  ? -5.301  111.576 124.976 1.00 37.77 16  A 1 
ATOM 119   O OE2 . GLU A 1 16  ? -3.932  110.868 123.382 1.00 40.95 16  A 1 
ATOM 120   N N   . PRO A 1 17  ? -3.207  115.488 120.450 1.00 47.51 17  A 1 
ATOM 121   C CA  . PRO A 1 17  ? -2.137  116.177 119.739 1.00 51.05 17  A 1 
ATOM 122   C C   . PRO A 1 17  ? -1.095  115.167 119.243 1.00 52.85 17  A 1 
ATOM 123   O O   . PRO A 1 17  ? -0.410  114.514 120.030 1.00 50.18 17  A 1 
ATOM 124   C CB  . PRO A 1 17  ? -1.573  117.198 120.726 1.00 47.27 17  A 1 
ATOM 125   C CG  . PRO A 1 17  ? -1.911  116.613 122.089 1.00 46.97 17  A 1 
ATOM 126   C CD  . PRO A 1 17  ? -3.214  115.879 121.853 1.00 50.13 17  A 1 
ATOM 127   N N   . LYS A 1 18  ? -0.975  114.970 117.866 1.00 60.81 18  A 1 
ATOM 128   C CA  . LYS A 1 18  ? -0.043  114.042 117.222 1.00 62.83 18  A 1 
ATOM 129   C C   . LYS A 1 18  ? 1.392   114.412 117.598 1.00 65.16 18  A 1 
ATOM 130   O O   . LYS A 1 18  ? 1.878   115.486 117.237 1.00 59.62 18  A 1 
ATOM 131   C CB  . LYS A 1 18  ? -0.250  114.036 115.704 1.00 57.30 18  A 1 
ATOM 132   C CG  . LYS A 1 18  ? -1.540  113.321 115.282 1.00 51.99 18  A 1 
ATOM 133   C CD  . LYS A 1 18  ? -1.676  113.302 113.759 1.00 48.88 18  A 1 
ATOM 134   C CE  . LYS A 1 18  ? -2.914  112.499 113.340 1.00 43.47 18  A 1 
ATOM 135   N NZ  . LYS A 1 18  ? -3.103  112.495 111.868 1.00 39.61 18  A 1 
ATOM 136   N N   . SER A 1 19  ? 2.097   113.474 118.248 1.00 63.41 19  A 1 
ATOM 137   C CA  . SER A 1 19  ? 3.524   113.626 118.539 1.00 67.45 19  A 1 
ATOM 138   C C   . SER A 1 19  ? 4.344   113.704 117.254 1.00 70.65 19  A 1 
ATOM 139   O O   . SER A 1 19  ? 4.096   112.923 116.322 1.00 63.86 19  A 1 
ATOM 140   C CB  . SER A 1 19  ? 4.002   112.460 119.399 1.00 60.82 19  A 1 
ATOM 141   O OG  . SER A 1 19  ? 5.361   112.638 119.707 1.00 54.11 19  A 1 
ATOM 142   N N   . ARG A 1 20  ? 5.350   114.532 117.131 1.00 77.26 20  A 1 
ATOM 143   C CA  . ARG A 1 20  ? 6.242   114.650 115.973 1.00 79.40 20  A 1 
ATOM 144   C C   . ARG A 1 20  ? 7.204   113.472 115.820 1.00 82.78 20  A 1 
ATOM 145   O O   . ARG A 1 20  ? 7.805   113.313 114.764 1.00 76.75 20  A 1 
ATOM 146   C CB  . ARG A 1 20  ? 7.033   115.962 116.042 1.00 73.59 20  A 1 
ATOM 147   C CG  . ARG A 1 20  ? 6.168   117.208 115.808 1.00 65.33 20  A 1 
ATOM 148   C CD  . ARG A 1 20  ? 7.076   118.449 115.762 1.00 61.17 20  A 1 
ATOM 149   N NE  . ARG A 1 20  ? 6.297   119.668 115.530 1.00 53.76 20  A 1 
ATOM 150   C CZ  . ARG A 1 20  ? 6.798   120.890 115.383 1.00 48.03 20  A 1 
ATOM 151   N NH1 . ARG A 1 20  ? 8.079   121.127 115.468 1.00 46.55 20  A 1 
ATOM 152   N NH2 . ARG A 1 20  ? 6.018   121.920 115.160 1.00 43.97 20  A 1 
ATOM 153   N N   . PHE A 1 21  ? 7.388   112.651 116.850 1.00 81.13 21  A 1 
ATOM 154   C CA  . PHE A 1 21  ? 8.313   111.518 116.853 1.00 82.62 21  A 1 
ATOM 155   C C   . PHE A 1 21  ? 7.557   110.207 116.638 1.00 83.84 21  A 1 
ATOM 156   O O   . PHE A 1 21  ? 6.489   109.992 117.208 1.00 79.52 21  A 1 
ATOM 157   C CB  . PHE A 1 21  ? 9.106   111.518 118.153 1.00 79.00 21  A 1 
ATOM 158   C CG  . PHE A 1 21  ? 9.906   112.788 118.376 1.00 75.41 21  A 1 
ATOM 159   C CD1 . PHE A 1 21  ? 10.967  113.121 117.540 1.00 67.88 21  A 1 
ATOM 160   C CD2 . PHE A 1 21  ? 9.570   113.677 119.433 1.00 67.51 21  A 1 
ATOM 161   C CE1 . PHE A 1 21  ? 11.699  114.303 117.725 1.00 64.08 21  A 1 
ATOM 162   C CE2 . PHE A 1 21  ? 10.297  114.853 119.623 1.00 65.20 21  A 1 
ATOM 163   C CZ  . PHE A 1 21  ? 11.357  115.167 118.774 1.00 69.01 21  A 1 
ATOM 164   N N   . ALA A 1 22  ? 8.139   109.328 115.879 1.00 79.79 22  A 1 
ATOM 165   C CA  . ALA A 1 22  ? 7.576   108.004 115.663 1.00 80.52 22  A 1 
ATOM 166   C C   . ALA A 1 22  ? 7.646   107.170 116.941 1.00 81.73 22  A 1 
ATOM 167   O O   . ALA A 1 22  ? 8.690   107.131 117.616 1.00 79.27 22  A 1 
ATOM 168   C CB  . ALA A 1 22  ? 8.299   107.329 114.501 1.00 76.95 22  A 1 
ATOM 169   N N   . MET A 1 23  ? 6.581   106.444 117.240 1.00 82.31 23  A 1 
ATOM 170   C CA  . MET A 1 23  ? 6.560   105.521 118.366 1.00 82.40 23  A 1 
ATOM 171   C C   . MET A 1 23  ? 7.430   104.296 118.057 1.00 83.16 23  A 1 
ATOM 172   O O   . MET A 1 23  ? 7.431   103.779 116.933 1.00 80.41 23  A 1 
ATOM 173   C CB  . MET A 1 23  ? 5.124   105.105 118.685 1.00 78.41 23  A 1 
ATOM 174   C CG  . MET A 1 23  ? 4.308   106.230 119.333 1.00 72.01 23  A 1 
ATOM 175   S SD  . MET A 1 23  ? 4.787   106.564 121.046 1.00 66.23 23  A 1 
ATOM 176   C CE  . MET A 1 23  ? 3.458   107.701 121.527 1.00 59.29 23  A 1 
ATOM 177   N N   . LEU A 1 24  ? 8.143   103.766 119.025 1.00 82.79 24  A 1 
ATOM 178   C CA  . LEU A 1 24  ? 8.987   102.587 118.879 1.00 82.51 24  A 1 
ATOM 179   C C   . LEU A 1 24  ? 8.169   101.358 118.482 1.00 83.34 24  A 1 
ATOM 180   O O   . LEU A 1 24  ? 8.636   100.530 117.687 1.00 80.21 24  A 1 
ATOM 181   C CB  . LEU A 1 24  ? 9.716   102.360 120.207 1.00 79.77 24  A 1 
ATOM 182   C CG  . LEU A 1 24  ? 10.747  101.218 120.162 1.00 74.34 24  A 1 
ATOM 183   C CD1 . LEU A 1 24  ? 11.956  101.589 119.317 1.00 66.40 24  A 1 
ATOM 184   C CD2 . LEU A 1 24  ? 11.243  100.898 121.569 1.00 66.48 24  A 1 
ATOM 185   N N   . ASP A 1 25  ? 6.954   101.256 118.991 1.00 84.70 25  A 1 
ATOM 186   C CA  . ASP A 1 25  ? 6.066   100.135 118.693 1.00 84.68 25  A 1 
ATOM 187   C C   . ASP A 1 25  ? 5.647   100.115 117.215 1.00 84.71 25  A 1 
ATOM 188   O O   . ASP A 1 25  ? 5.697   99.059  116.591 1.00 81.33 25  A 1 
ATOM 189   C CB  . ASP A 1 25  ? 4.852   100.166 119.628 1.00 82.22 25  A 1 
ATOM 190   C CG  . ASP A 1 25  ? 5.207   99.782  121.064 1.00 76.50 25  A 1 
ATOM 191   O OD1 . ASP A 1 25  ? 6.217   99.078  121.264 1.00 69.07 25  A 1 
ATOM 192   O OD2 . ASP A 1 25  ? 4.449   100.193 121.965 1.00 67.56 25  A 1 
ATOM 193   N N   . ASP A 1 26  ? 5.356   101.316 116.659 1.00 82.89 26  A 1 
ATOM 194   C CA  . ASP A 1 26  ? 5.012   101.406 115.242 1.00 81.66 26  A 1 
ATOM 195   C C   . ASP A 1 26  ? 6.199   100.985 114.354 1.00 81.98 26  A 1 
ATOM 196   O O   . ASP A 1 26  ? 6.046   100.227 113.401 1.00 79.55 26  A 1 
ATOM 197   C CB  . ASP A 1 26  ? 4.583   102.840 114.887 1.00 79.30 26  A 1 
ATOM 198   C CG  . ASP A 1 26  ? 3.265   103.266 115.534 1.00 75.67 26  A 1 
ATOM 199   O OD1 . ASP A 1 26  ? 2.427   102.387 115.803 1.00 69.56 26  A 1 
ATOM 200   O OD2 . ASP A 1 26  ? 3.111   104.489 115.734 1.00 68.52 26  A 1 
ATOM 201   N N   . VAL A 1 27  ? 7.396   101.420 114.689 1.00 80.29 27  A 1 
ATOM 202   C CA  . VAL A 1 27  ? 8.614   101.023 113.962 1.00 80.67 27  A 1 
ATOM 203   C C   . VAL A 1 27  ? 8.894   99.520  114.126 1.00 80.26 27  A 1 
ATOM 204   O O   . VAL A 1 27  ? 9.296   98.866  113.162 1.00 78.63 27  A 1 
ATOM 205   C CB  . VAL A 1 27  ? 9.814   101.867 114.421 1.00 79.13 27  A 1 
ATOM 206   C CG1 . VAL A 1 27  ? 11.124  101.426 113.761 1.00 73.24 27  A 1 
ATOM 207   C CG2 . VAL A 1 27  ? 9.607   103.349 114.074 1.00 73.18 27  A 1 
ATOM 208   N N   . LYS A 1 28  ? 8.649   98.929  115.316 1.00 85.56 28  A 1 
ATOM 209   C CA  . LYS A 1 28  ? 8.789   97.481  115.530 1.00 84.90 28  A 1 
ATOM 210   C C   . LYS A 1 28  ? 7.805   96.669  114.695 1.00 85.12 28  A 1 
ATOM 211   O O   . LYS A 1 28  ? 8.202   95.648  114.130 1.00 83.64 28  A 1 
ATOM 212   C CB  . LYS A 1 28  ? 8.625   97.134  117.003 1.00 83.77 28  A 1 
ATOM 213   C CG  . LYS A 1 28  ? 9.914   97.367  117.806 1.00 78.01 28  A 1 
ATOM 214   C CD  . LYS A 1 28  ? 9.675   96.967  119.268 1.00 73.60 28  A 1 
ATOM 215   C CE  . LYS A 1 28  ? 10.958  97.103  120.089 1.00 66.13 28  A 1 
ATOM 216   N NZ  . LYS A 1 28  ? 10.720  96.785  121.509 1.00 59.80 28  A 1 
ATOM 217   N N   . ILE A 1 29  ? 6.549   97.123  114.604 1.00 85.05 29  A 1 
ATOM 218   C CA  . ILE A 1 29  ? 5.540   96.482  113.742 1.00 84.44 29  A 1 
ATOM 219   C C   . ILE A 1 29  ? 5.988   96.537  112.281 1.00 83.91 29  A 1 
ATOM 220   O O   . ILE A 1 29  ? 5.956   95.517  111.588 1.00 82.10 29  A 1 
ATOM 221   C CB  . ILE A 1 29  ? 4.164   97.141  113.950 1.00 83.34 29  A 1 
ATOM 222   C CG1 . ILE A 1 29  ? 3.623   96.799  115.357 1.00 78.91 29  A 1 
ATOM 223   C CG2 . ILE A 1 29  ? 3.160   96.689  112.876 1.00 77.13 29  A 1 
ATOM 224   C CD1 . ILE A 1 29  ? 2.421   97.645  115.786 1.00 71.29 29  A 1 
ATOM 225   N N   . LEU A 1 30  ? 6.485   97.691  111.837 1.00 81.72 30  A 1 
ATOM 226   C CA  . LEU A 1 30  ? 6.996   97.879  110.483 1.00 80.63 30  A 1 
ATOM 227   C C   . LEU A 1 30  ? 8.207   96.979  110.199 1.00 80.39 30  A 1 
ATOM 228   O O   . LEU A 1 30  ? 8.255   96.308  109.167 1.00 78.70 30  A 1 
ATOM 229   C CB  . LEU A 1 30  ? 7.318   99.366  110.289 1.00 78.95 30  A 1 
ATOM 230   C CG  . LEU A 1 30  ? 6.777   99.925  108.981 1.00 73.03 30  A 1 
ATOM 231   C CD1 . LEU A 1 30  ? 6.014   101.216 109.228 1.00 66.37 30  A 1 
ATOM 232   C CD2 . LEU A 1 30  ? 7.904   100.233 108.003 1.00 66.15 30  A 1 
ATOM 233   N N   . ALA A 1 31  ? 9.156   96.902  111.161 1.00 80.27 31  A 1 
ATOM 234   C CA  . ALA A 1 31  ? 10.317  96.030  111.049 1.00 80.32 31  A 1 
ATOM 235   C C   . ALA A 1 31  ? 9.923   94.550  110.998 1.00 79.77 31  A 1 
ATOM 236   O O   . ALA A 1 31  ? 10.455  93.796  110.174 1.00 78.87 31  A 1 
ATOM 237   C CB  . ALA A 1 31  ? 11.256  96.316  112.226 1.00 79.65 31  A 1 
ATOM 238   N N   . ASN A 1 32  ? 8.977   94.108  111.802 1.00 85.25 32  A 1 
ATOM 239   C CA  . ASN A 1 32  ? 8.479   92.730  111.768 1.00 84.79 32  A 1 
ATOM 240   C C   . ASN A 1 32  ? 7.754   92.413  110.455 1.00 83.52 32  A 1 
ATOM 241   O O   . ASN A 1 32  ? 7.969   91.355  109.872 1.00 82.00 32  A 1 
ATOM 242   C CB  . ASN A 1 32  ? 7.569   92.467  112.980 1.00 84.63 32  A 1 
ATOM 243   C CG  . ASN A 1 32  ? 8.185   91.542  114.006 1.00 78.95 32  A 1 
ATOM 244   O OD1 . ASN A 1 32  ? 9.214   90.931  113.824 1.00 71.43 32  A 1 
ATOM 245   N ND2 . ASN A 1 32  ? 7.526   91.392  115.135 1.00 69.61 32  A 1 
ATOM 246   N N   . GLY A 1 33  ? 6.944   93.343  109.944 1.00 81.00 33  A 1 
ATOM 247   C CA  . GLY A 1 33  ? 6.306   93.218  108.641 1.00 79.64 33  A 1 
ATOM 248   C C   . GLY A 1 33  ? 7.332   93.100  107.519 1.00 80.06 33  A 1 
ATOM 249   O O   . GLY A 1 33  ? 7.206   92.236  106.644 1.00 78.33 33  A 1 
ATOM 250   N N   . LEU A 1 34  ? 8.380   93.888  107.596 1.00 81.48 34  A 1 
ATOM 251   C CA  . LEU A 1 34  ? 9.482   93.831  106.638 1.00 80.19 34  A 1 
ATOM 252   C C   . LEU A 1 34  ? 10.223  92.482  106.704 1.00 80.15 34  A 1 
ATOM 253   O O   . LEU A 1 34  ? 10.545  91.901  105.667 1.00 78.91 34  A 1 
ATOM 254   C CB  . LEU A 1 34  ? 10.447  94.976  106.913 1.00 78.09 34  A 1 
ATOM 255   C CG  . LEU A 1 34  ? 11.208  95.381  105.643 1.00 71.58 34  A 1 
ATOM 256   C CD1 . LEU A 1 34  ? 10.487  96.532  104.971 1.00 64.99 34  A 1 
ATOM 257   C CD2 . LEU A 1 34  ? 12.625  95.828  105.940 1.00 64.60 34  A 1 
ATOM 258   N N   . LEU A 1 35  ? 10.479  91.959  107.911 1.00 83.01 35  A 1 
ATOM 259   C CA  . LEU A 1 35  ? 11.124  90.658  108.132 1.00 83.28 35  A 1 
ATOM 260   C C   . LEU A 1 35  ? 10.283  89.500  107.590 1.00 83.33 35  A 1 
ATOM 261   O O   . LEU A 1 35  ? 10.810  88.637  106.885 1.00 82.71 35  A 1 
ATOM 262   C CB  . LEU A 1 35  ? 11.413  90.493  109.635 1.00 82.59 35  A 1 
ATOM 263   C CG  . LEU A 1 35  ? 12.912  90.619  109.971 1.00 76.43 35  A 1 
ATOM 264   C CD1 . LEU A 1 35  ? 13.104  91.085  111.402 1.00 69.54 35  A 1 
ATOM 265   C CD2 . LEU A 1 35  ? 13.604  89.271  109.792 1.00 68.45 35  A 1 
ATOM 266   N N   . GLN A 1 36  ? 8.990   89.508  107.874 1.00 84.08 36  A 1 
ATOM 267   C CA  . GLN A 1 36  ? 8.081   88.499  107.322 1.00 84.13 36  A 1 
ATOM 268   C C   . GLN A 1 36  ? 7.993   88.575  105.804 1.00 83.75 36  A 1 
ATOM 269   O O   . GLN A 1 36  ? 8.063   87.545  105.139 1.00 82.50 36  A 1 
ATOM 270   C CB  . GLN A 1 36  ? 6.678   88.648  107.925 1.00 83.75 36  A 1 
ATOM 271   C CG  . GLN A 1 36  ? 6.593   88.038  109.328 1.00 77.82 36  A 1 
ATOM 272   C CD  . GLN A 1 36  ? 5.155   87.975  109.834 1.00 73.80 36  A 1 
ATOM 273   O OE1 . GLN A 1 36  ? 4.224   88.510  109.253 1.00 66.85 36  A 1 
ATOM 274   N NE2 . GLN A 1 36  ? 4.924   87.306  110.941 1.00 64.23 36  A 1 
ATOM 275   N N   . LEU A 1 37  ? 7.872   89.731  105.223 1.00 82.18 37  A 1 
ATOM 276   C CA  . LEU A 1 37  ? 7.882   89.936  103.777 1.00 81.31 37  A 1 
ATOM 277   C C   . LEU A 1 37  ? 9.202   89.453  103.176 1.00 81.50 37  A 1 
ATOM 278   O O   . LEU A 1 37  ? 9.197   88.741  102.175 1.00 79.60 37  A 1 
ATOM 279   C CB  . LEU A 1 37  ? 7.638   91.426  103.483 1.00 79.58 37  A 1 
ATOM 280   C CG  . LEU A 1 37  ? 7.388   91.710  101.999 1.00 75.06 37  A 1 
ATOM 281   C CD1 . LEU A 1 37  ? 5.995   91.284  101.570 1.00 68.72 37  A 1 
ATOM 282   C CD2 . LEU A 1 37  ? 7.527   93.204  101.703 1.00 68.04 37  A 1 
ATOM 283   N N   . GLY A 1 38  ? 10.327  89.778  103.788 1.00 79.59 38  A 1 
ATOM 284   C CA  . GLY A 1 38  ? 11.649  89.347  103.366 1.00 79.13 38  A 1 
ATOM 285   C C   . GLY A 1 38  ? 11.813  87.835  103.386 1.00 80.59 38  A 1 
ATOM 286   O O   . GLY A 1 38  ? 12.294  87.255  102.406 1.00 79.91 38  A 1 
ATOM 287   N N   . HIS A 1 39  ? 11.344  87.195  104.493 1.00 84.70 39  A 1 
ATOM 288   C CA  . HIS A 1 39  ? 11.383  85.728  104.549 1.00 85.58 39  A 1 
ATOM 289   C C   . HIS A 1 39  ? 10.468  85.091  103.505 1.00 85.76 39  A 1 
ATOM 290   O O   . HIS A 1 39  ? 10.910  84.221  102.754 1.00 84.42 39  A 1 
ATOM 291   C CB  . HIS A 1 39  ? 11.040  85.238  105.958 1.00 84.53 39  A 1 
ATOM 292   C CG  . HIS A 1 39  ? 12.260  85.049  106.812 1.00 79.31 39  A 1 
ATOM 293   N ND1 . HIS A 1 39  ? 13.342  84.255  106.487 1.00 69.11 39  A 1 
ATOM 294   C CD2 . HIS A 1 39  ? 12.524  85.571  108.047 1.00 68.89 39  A 1 
ATOM 295   C CE1 . HIS A 1 39  ? 14.221  84.295  107.503 1.00 68.81 39  A 1 
ATOM 296   N NE2 . HIS A 1 39  ? 13.752  85.090  108.462 1.00 69.29 39  A 1 
ATOM 297   N N   . GLY A 1 40  ? 9.231   85.529  103.365 1.00 82.27 40  A 1 
ATOM 298   C CA  . GLY A 1 40  ? 8.285   85.016  102.378 1.00 81.91 40  A 1 
ATOM 299   C C   . GLY A 1 40  ? 8.788   85.198  100.952 1.00 83.01 40  A 1 
ATOM 300   O O   . GLY A 1 40  ? 8.688   84.284  100.132 1.00 81.26 40  A 1 
ATOM 301   N N   . LEU A 1 41  ? 9.382   86.328  100.637 1.00 83.37 41  A 1 
ATOM 302   C CA  . LEU A 1 41  ? 10.003  86.568  99.338  1.00 82.50 41  A 1 
ATOM 303   C C   . LEU A 1 41  ? 11.239  85.697  99.113  1.00 83.70 41  A 1 
ATOM 304   O O   . LEU A 1 41  ? 11.427  85.200  98.005  1.00 82.52 41  A 1 
ATOM 305   C CB  . LEU A 1 41  ? 10.368  88.050  99.208  1.00 80.38 41  A 1 
ATOM 306   C CG  . LEU A 1 41  ? 9.163   88.953  98.937  1.00 75.26 41  A 1 
ATOM 307   C CD1 . LEU A 1 41  ? 9.586   90.419  99.048  1.00 68.86 41  A 1 
ATOM 308   C CD2 . LEU A 1 41  ? 8.592   88.733  97.534  1.00 68.26 41  A 1 
ATOM 309   N N   . LYS A 1 42  ? 12.057  85.460  100.141 1.00 84.45 42  A 1 
ATOM 310   C CA  . LYS A 1 42  ? 13.240  84.618  100.021 1.00 84.52 42  A 1 
ATOM 311   C C   . LYS A 1 42  ? 12.869  83.174  99.699  1.00 85.86 42  A 1 
ATOM 312   O O   . LYS A 1 42  ? 13.445  82.596  98.775  1.00 84.82 42  A 1 
ATOM 313   C CB  . LYS A 1 42  ? 14.071  84.737  101.294 1.00 82.02 42  A 1 
ATOM 314   C CG  . LYS A 1 42  ? 15.462  84.118  101.129 1.00 73.58 42  A 1 
ATOM 315   C CD  . LYS A 1 42  ? 16.266  84.280  102.430 1.00 68.60 42  A 1 
ATOM 316   C CE  . LYS A 1 42  ? 17.671  83.686  102.266 1.00 59.96 42  A 1 
ATOM 317   N NZ  . LYS A 1 42  ? 18.449  83.789  103.508 1.00 54.32 42  A 1 
ATOM 318   N N   . ASP A 1 43  ? 11.871  82.626  100.374 1.00 86.38 43  A 1 
ATOM 319   C CA  . ASP A 1 43  ? 11.348  81.294  100.083 1.00 86.85 43  A 1 
ATOM 320   C C   . ASP A 1 43  ? 10.729  81.228  98.686  1.00 87.42 43  A 1 
ATOM 321   O O   . ASP A 1 43  ? 10.997  80.302  97.919  1.00 85.83 43  A 1 
ATOM 322   C CB  . ASP A 1 43  ? 10.303  80.894  101.132 1.00 85.61 43  A 1 
ATOM 323   C CG  . ASP A 1 43  ? 10.899  80.314  102.405 1.00 77.68 43  A 1 
ATOM 324   O OD1 . ASP A 1 43  ? 12.120  80.049  102.433 1.00 70.54 43  A 1 
ATOM 325   O OD2 . ASP A 1 43  ? 10.093  80.080  103.335 1.00 67.83 43  A 1 
ATOM 326   N N   . PHE A 1 44  ? 9.941   82.251  98.347  1.00 86.96 44  A 1 
ATOM 327   C CA  . PHE A 1 44  ? 9.385   82.339  97.011  1.00 86.79 44  A 1 
ATOM 328   C C   . PHE A 1 44  ? 10.482  82.379  95.944  1.00 87.99 44  A 1 
ATOM 329   O O   . PHE A 1 44  ? 10.429  81.601  94.993  1.00 86.82 44  A 1 
ATOM 330   C CB  . PHE A 1 44  ? 8.459   83.553  96.904  1.00 85.94 44  A 1 
ATOM 331   C CG  . PHE A 1 44  ? 7.951   83.779  95.510  1.00 85.66 44  A 1 
ATOM 332   C CD1 . PHE A 1 44  ? 8.566   84.720  94.671  1.00 77.01 44  A 1 
ATOM 333   C CD2 . PHE A 1 44  ? 6.911   82.978  95.002  1.00 76.45 44  A 1 
ATOM 334   C CE1 . PHE A 1 44  ? 8.146   84.870  93.339  1.00 76.80 44  A 1 
ATOM 335   C CE2 . PHE A 1 44  ? 6.484   83.126  93.675  1.00 75.24 44  A 1 
ATOM 336   C CZ  . PHE A 1 44  ? 7.108   84.068  92.852  1.00 82.54 44  A 1 
ATOM 337   N N   . VAL A 1 45  ? 11.482  83.231  96.109  1.00 86.25 45  A 1 
ATOM 338   C CA  . VAL A 1 45  ? 12.615  83.332  95.185  1.00 85.54 45  A 1 
ATOM 339   C C   . VAL A 1 45  ? 13.355  81.999  95.071  1.00 86.39 45  A 1 
ATOM 340   O O   . VAL A 1 45  ? 13.676  81.569  93.965  1.00 86.44 45  A 1 
ATOM 341   C CB  . VAL A 1 45  ? 13.573  84.455  95.626  1.00 83.55 45  A 1 
ATOM 342   C CG1 . VAL A 1 45  ? 14.928  84.413  94.906  1.00 78.48 45  A 1 
ATOM 343   C CG2 . VAL A 1 45  ? 12.962  85.826  95.361  1.00 78.34 45  A 1 
ATOM 344   N N   . HIS A 1 46  ? 13.611  81.351  96.222  1.00 90.05 46  A 1 
ATOM 345   C CA  . HIS A 1 46  ? 14.301  80.064  96.208  1.00 90.34 46  A 1 
ATOM 346   C C   . HIS A 1 46  ? 13.485  78.990  95.486  1.00 90.45 46  A 1 
ATOM 347   O O   . HIS A 1 46  ? 14.003  78.307  94.597  1.00 89.17 46  A 1 
ATOM 348   C CB  . HIS A 1 46  ? 14.636  79.648  97.641  1.00 89.13 46  A 1 
ATOM 349   C CG  . HIS A 1 46  ? 15.593  78.495  97.688  1.00 84.03 46  A 1 
ATOM 350   N ND1 . HIS A 1 46  ? 15.308  77.195  97.367  1.00 72.53 46  A 1 
ATOM 351   C CD2 . HIS A 1 46  ? 16.934  78.537  97.994  1.00 72.74 46  A 1 
ATOM 352   C CE1 . HIS A 1 46  ? 16.439  76.479  97.477  1.00 71.33 46  A 1 
ATOM 353   N NE2 . HIS A 1 46  ? 17.445  77.270  97.853  1.00 72.15 46  A 1 
ATOM 354   N N   . LYS A 1 47  ? 12.191  78.872  95.771  1.00 89.04 47  A 1 
ATOM 355   C CA  . LYS A 1 47  ? 11.284  77.934  95.127  1.00 89.24 47  A 1 
ATOM 356   C C   . LYS A 1 47  ? 11.144  78.213  93.631  1.00 89.67 47  A 1 
ATOM 357   O O   . LYS A 1 47  ? 11.271  77.295  92.821  1.00 88.20 47  A 1 
ATOM 358   C CB  . LYS A 1 47  ? 9.936   77.969  95.847  1.00 87.74 47  A 1 
ATOM 359   C CG  . LYS A 1 47  ? 8.985   76.904  95.311  1.00 79.80 47  A 1 
ATOM 360   C CD  . LYS A 1 47  ? 7.688   76.861  96.130  1.00 76.10 47  A 1 
ATOM 361   C CE  . LYS A 1 47  ? 6.779   75.749  95.585  1.00 67.00 47  A 1 
ATOM 362   N NZ  . LYS A 1 47  ? 5.581   75.574  96.410  1.00 61.51 47  A 1 
ATOM 363   N N   . THR A 1 48  ? 10.923  79.462  93.258  1.00 89.00 48  A 1 
ATOM 364   C CA  . THR A 1 48  ? 10.788  79.859  91.858  1.00 88.31 48  A 1 
ATOM 365   C C   . THR A 1 48  ? 12.071  79.592  91.066  1.00 88.87 48  A 1 
ATOM 366   O O   . THR A 1 48  ? 11.992  79.052  89.971  1.00 87.96 48  A 1 
ATOM 367   C CB  . THR A 1 48  ? 10.383  81.334  91.731  1.00 87.55 48  A 1 
ATOM 368   O OG1 . THR A 1 48  ? 9.192   81.566  92.426  1.00 82.22 48  A 1 
ATOM 369   C CG2 . THR A 1 48  ? 10.137  81.759  90.286  1.00 81.67 48  A 1 
ATOM 370   N N   . LYS A 1 49  ? 13.243  79.872  91.627  1.00 89.08 49  A 1 
ATOM 371   C CA  . LYS A 1 49  ? 14.512  79.509  90.987  1.00 88.85 49  A 1 
ATOM 372   C C   . LYS A 1 49  ? 14.636  77.994  90.778  1.00 89.28 49  A 1 
ATOM 373   O O   . LYS A 1 49  ? 15.060  77.583  89.707  1.00 88.34 49  A 1 
ATOM 374   C CB  . LYS A 1 49  ? 15.700  80.022  91.798  1.00 87.34 49  A 1 
ATOM 375   C CG  . LYS A 1 49  ? 15.972  81.517  91.572  1.00 82.90 49  A 1 
ATOM 376   C CD  . LYS A 1 49  ? 17.205  81.956  92.378  1.00 80.12 49  A 1 
ATOM 377   C CE  . LYS A 1 49  ? 17.540  83.419  92.099  1.00 71.89 49  A 1 
ATOM 378   N NZ  . LYS A 1 49  ? 18.720  83.868  92.870  1.00 65.99 49  A 1 
ATOM 379   N N   . GLY A 1 50  ? 14.258  77.194  91.755  1.00 91.00 50  A 1 
ATOM 380   C CA  . GLY A 1 50  ? 14.241  75.737  91.639  1.00 91.23 50  A 1 
ATOM 381   C C   . GLY A 1 50  ? 13.298  75.259  90.541  1.00 92.08 50  A 1 
ATOM 382   O O   . GLY A 1 50  ? 13.716  74.524  89.642  1.00 90.22 50  A 1 
ATOM 383   N N   . GLN A 1 51  ? 12.061  75.774  90.551  1.00 89.12 51  A 1 
ATOM 384   C CA  . GLN A 1 51  ? 11.067  75.435  89.529  1.00 89.20 51  A 1 
ATOM 385   C C   . GLN A 1 51  ? 11.505  75.835  88.121  1.00 90.37 51  A 1 
ATOM 386   O O   . GLN A 1 51  ? 11.334  75.059  87.179  1.00 88.91 51  A 1 
ATOM 387   C CB  . GLN A 1 51  ? 9.734   76.106  89.861  1.00 88.71 51  A 1 
ATOM 388   C CG  . GLN A 1 51  ? 9.035   75.453  91.062  1.00 87.51 51  A 1 
ATOM 389   C CD  . GLN A 1 51  ? 7.711   76.137  91.398  1.00 87.32 51  A 1 
ATOM 390   O OE1 . GLN A 1 51  ? 7.610   77.351  91.527  1.00 79.65 51  A 1 
ATOM 391   N NE2 . GLN A 1 51  ? 6.651   75.379  91.560  1.00 76.03 51  A 1 
ATOM 392   N N   . ILE A 1 52  ? 12.080  76.998  87.953  1.00 89.31 52  A 1 
ATOM 393   C CA  . ILE A 1 52  ? 12.596  77.454  86.659  1.00 89.05 52  A 1 
ATOM 394   C C   . ILE A 1 52  ? 13.754  76.560  86.186  1.00 89.39 52  A 1 
ATOM 395   O O   . ILE A 1 52  ? 13.789  76.202  85.011  1.00 88.52 52  A 1 
ATOM 396   C CB  . ILE A 1 52  ? 12.979  78.947  86.713  1.00 87.92 52  A 1 
ATOM 397   C CG1 . ILE A 1 52  ? 11.690  79.803  86.762  1.00 86.14 52  A 1 
ATOM 398   C CG2 . ILE A 1 52  ? 13.848  79.362  85.515  1.00 85.03 52  A 1 
ATOM 399   C CD1 . ILE A 1 52  ? 11.934  81.300  87.018  1.00 79.33 52  A 1 
ATOM 400   N N   . ASN A 1 53  ? 14.653  76.168  87.065  1.00 91.45 53  A 1 
ATOM 401   C CA  . ASN A 1 53  ? 15.726  75.237  86.705  1.00 91.15 53  A 1 
ATOM 402   C C   . ASN A 1 53  ? 15.173  73.871  86.280  1.00 91.11 53  A 1 
ATOM 403   O O   . ASN A 1 53  ? 15.615  73.340  85.269  1.00 90.26 53  A 1 
ATOM 404   C CB  . ASN A 1 53  ? 16.716  75.095  87.867  1.00 90.74 53  A 1 
ATOM 405   C CG  . ASN A 1 53  ? 17.771  76.190  87.917  1.00 83.01 53  A 1 
ATOM 406   O OD1 . ASN A 1 53  ? 17.961  76.983  87.025  1.00 74.99 53  A 1 
ATOM 407   N ND2 . ASN A 1 53  ? 18.542  76.202  88.984  1.00 72.28 53  A 1 
ATOM 408   N N   . ASP A 1 54  ? 14.182  73.339  87.008  1.00 90.84 54  A 1 
ATOM 409   C CA  . ASP A 1 54  ? 13.511  72.099  86.629  1.00 90.75 54  A 1 
ATOM 410   C C   . ASP A 1 54  ? 12.826  72.218  85.269  1.00 90.77 54  A 1 
ATOM 411   O O   . ASP A 1 54  ? 12.926  71.321  84.433  1.00 88.94 54  A 1 
ATOM 412   C CB  . ASP A 1 54  ? 12.458  71.706  87.679  1.00 90.21 54  A 1 
ATOM 413   C CG  . ASP A 1 54  ? 12.984  70.922  88.870  1.00 83.84 54  A 1 
ATOM 414   O OD1 . ASP A 1 54  ? 14.203  70.657  88.943  1.00 77.04 54  A 1 
ATOM 415   O OD2 . ASP A 1 54  ? 12.116  70.541  89.697  1.00 74.37 54  A 1 
ATOM 416   N N   . ILE A 1 55  ? 12.161  73.324  84.987  1.00 90.14 55  A 1 
ATOM 417   C CA  . ILE A 1 55  ? 11.560  73.596  83.688  1.00 89.41 55  A 1 
ATOM 418   C C   . ILE A 1 55  ? 12.618  73.582  82.583  1.00 89.54 55  A 1 
ATOM 419   O O   . ILE A 1 55  ? 12.422  72.911  81.569  1.00 88.72 55  A 1 
ATOM 420   C CB  . ILE A 1 55  ? 10.771  74.923  83.714  1.00 89.17 55  A 1 
ATOM 421   C CG1 . ILE A 1 55  ? 9.495   74.786  84.571  1.00 87.06 55  A 1 
ATOM 422   C CG2 . ILE A 1 55  ? 10.384  75.377  82.290  1.00 87.67 55  A 1 
ATOM 423   C CD1 . ILE A 1 55  ? 8.883   76.130  84.983  1.00 84.03 55  A 1 
ATOM 424   N N   . PHE A 1 56  ? 13.736  74.265  82.775  1.00 89.84 56  A 1 
ATOM 425   C CA  . PHE A 1 56  ? 14.808  74.271  81.779  1.00 89.35 56  A 1 
ATOM 426   C C   . PHE A 1 56  ? 15.438  72.881  81.582  1.00 89.52 56  A 1 
ATOM 427   O O   . PHE A 1 56  ? 15.732  72.513  80.444  1.00 88.59 56  A 1 
ATOM 428   C CB  . PHE A 1 56  ? 15.883  75.298  82.160  1.00 88.90 56  A 1 
ATOM 429   C CG  . PHE A 1 56  ? 15.552  76.716  81.769  1.00 88.12 56  A 1 
ATOM 430   C CD1 . PHE A 1 56  ? 15.387  77.050  80.408  1.00 80.14 56  A 1 
ATOM 431   C CD2 . PHE A 1 56  ? 15.432  77.724  82.738  1.00 78.87 56  A 1 
ATOM 432   C CE1 . PHE A 1 56  ? 15.087  78.376  80.032  1.00 78.98 56  A 1 
ATOM 433   C CE2 . PHE A 1 56  ? 15.130  79.038  82.367  1.00 76.87 56  A 1 
ATOM 434   C CZ  . PHE A 1 56  ? 14.953  79.360  81.018  1.00 84.46 56  A 1 
ATOM 435   N N   . GLN A 1 57  ? 15.602  72.099  82.653  1.00 91.48 57  A 1 
ATOM 436   C CA  . GLN A 1 57  ? 16.054  70.716  82.518  1.00 91.45 57  A 1 
ATOM 437   C C   . GLN A 1 57  ? 15.065  69.882  81.725  1.00 91.10 57  A 1 
ATOM 438   O O   . GLN A 1 57  ? 15.469  69.194  80.783  1.00 89.09 57  A 1 
ATOM 439   C CB  . GLN A 1 57  ? 16.298  70.068  83.879  1.00 91.06 57  A 1 
ATOM 440   C CG  . GLN A 1 57  ? 17.711  70.335  84.406  1.00 82.89 57  A 1 
ATOM 441   C CD  . GLN A 1 57  ? 18.035  69.505  85.647  1.00 78.40 57  A 1 
ATOM 442   O OE1 . GLN A 1 57  ? 17.168  68.957  86.313  1.00 70.67 57  A 1 
ATOM 443   N NE2 . GLN A 1 57  ? 19.290  69.379  86.009  1.00 67.35 57  A 1 
ATOM 444   N N   . LYS A 1 58  ? 13.776  69.950  82.034  1.00 88.71 58  A 1 
ATOM 445   C CA  . LYS A 1 58  ? 12.740  69.257  81.284  1.00 87.42 58  A 1 
ATOM 446   C C   . LYS A 1 58  ? 12.718  69.683  79.819  1.00 87.51 58  A 1 
ATOM 447   O O   . LYS A 1 58  ? 12.670  68.821  78.955  1.00 86.52 58  A 1 
ATOM 448   C CB  . LYS A 1 58  ? 11.364  69.463  81.908  1.00 86.80 58  A 1 
ATOM 449   C CG  . LYS A 1 58  ? 11.163  68.601  83.153  1.00 81.59 58  A 1 
ATOM 450   C CD  . LYS A 1 58  ? 9.685   68.609  83.544  1.00 76.83 58  A 1 
ATOM 451   C CE  . LYS A 1 58  ? 9.401   67.568  84.621  1.00 69.11 58  A 1 
ATOM 452   N NZ  . LYS A 1 58  ? 7.981   67.119  84.568  1.00 63.08 58  A 1 
ATOM 453   N N   . LEU A 1 59  ? 12.808  70.962  79.530  1.00 87.85 59  A 1 
ATOM 454   C CA  . LEU A 1 59  ? 12.867  71.477  78.158  1.00 86.94 59  A 1 
ATOM 455   C C   . LEU A 1 59  ? 14.088  70.943  77.398  1.00 87.01 59  A 1 
ATOM 456   O O   . LEU A 1 59  ? 13.934  70.553  76.245  1.00 85.86 59  A 1 
ATOM 457   C CB  . LEU A 1 59  ? 12.869  73.013  78.169  1.00 86.88 59  A 1 
ATOM 458   C CG  . LEU A 1 59  ? 11.505  73.652  78.468  1.00 85.47 59  A 1 
ATOM 459   C CD1 . LEU A 1 59  ? 11.678  75.159  78.651  1.00 78.71 59  A 1 
ATOM 460   C CD2 . LEU A 1 59  ? 10.506  73.433  77.333  1.00 78.30 59  A 1 
ATOM 461   N N   . ASN A 1 60  ? 15.234  70.836  78.011  1.00 88.33 60  A 1 
ATOM 462   C CA  . ASN A 1 60  ? 16.414  70.258  77.370  1.00 88.36 60  A 1 
ATOM 463   C C   . ASN A 1 60  ? 16.254  68.759  77.083  1.00 88.04 60  A 1 
ATOM 464   O O   . ASN A 1 60  ? 16.614  68.308  76.000  1.00 87.09 60  A 1 
ATOM 465   C CB  . ASN A 1 60  ? 17.658  70.489  78.247  1.00 88.47 60  A 1 
ATOM 466   C CG  . ASN A 1 60  ? 18.359  71.814  77.991  1.00 83.23 60  A 1 
ATOM 467   O OD1 . ASN A 1 60  ? 18.084  72.559  77.072  1.00 76.17 60  A 1 
ATOM 468   N ND2 . ASN A 1 60  ? 19.349  72.111  78.795  1.00 73.79 60  A 1 
ATOM 469   N N   . ILE A 1 61  ? 15.691  67.998  78.014  1.00 89.09 61  A 1 
ATOM 470   C CA  . ILE A 1 61  ? 15.400  66.573  77.803  1.00 88.55 61  A 1 
ATOM 471   C C   . ILE A 1 61  ? 14.395  66.419  76.659  1.00 88.24 61  A 1 
ATOM 472   O O   . ILE A 1 61  ? 14.559  65.549  75.804  1.00 86.79 61  A 1 
ATOM 473   C CB  . ILE A 1 61  ? 14.888  65.925  79.109  1.00 87.93 61  A 1 
ATOM 474   C CG1 . ILE A 1 61  ? 16.021  65.869  80.163  1.00 83.84 61  A 1 
ATOM 475   C CG2 . ILE A 1 61  ? 14.341  64.506  78.852  1.00 83.22 61  A 1 
ATOM 476   C CD1 . ILE A 1 61  ? 15.524  65.572  81.574  1.00 76.27 61  A 1 
ATOM 477   N N   . PHE A 1 62  ? 13.393  67.297  76.664  1.00 87.69 62  A 1 
ATOM 478   C CA  . PHE A 1 62  ? 12.381  67.287  75.627  1.00 85.76 62  A 1 
ATOM 479   C C   . PHE A 1 62  ? 12.961  67.628  74.253  1.00 86.38 62  A 1 
ATOM 480   O O   . PHE A 1 62  ? 12.665  66.937  73.286  1.00 85.45 62  A 1 
ATOM 481   C CB  . PHE A 1 62  ? 11.265  68.259  76.025  1.00 83.75 62  A 1 
ATOM 482   C CG  . PHE A 1 62  ? 9.928   67.771  75.605  1.00 78.64 62  A 1 
ATOM 483   C CD1 . PHE A 1 62  ? 9.503   67.932  74.283  1.00 70.78 62  A 1 
ATOM 484   C CD2 . PHE A 1 62  ? 9.119   67.095  76.533  1.00 69.21 62  A 1 
ATOM 485   C CE1 . PHE A 1 62  ? 8.261   67.414  73.884  1.00 67.13 62  A 1 
ATOM 486   C CE2 . PHE A 1 62  ? 7.882   66.586  76.142  1.00 66.07 62  A 1 
ATOM 487   C CZ  . PHE A 1 62  ? 7.455   66.739  74.812  1.00 69.74 62  A 1 
ATOM 488   N N   . ASP A 1 63  ? 13.824  68.588  74.134  1.00 86.15 63  A 1 
ATOM 489   C CA  . ASP A 1 63  ? 14.515  68.986  72.899  1.00 85.87 63  A 1 
ATOM 490   C C   . ASP A 1 63  ? 15.327  67.824  72.330  1.00 85.91 63  A 1 
ATOM 491   O O   . ASP A 1 63  ? 15.242  67.503  71.146  1.00 85.13 63  A 1 
ATOM 492   C CB  . ASP A 1 63  ? 15.431  70.199  73.196  1.00 85.20 63  A 1 
ATOM 493   C CG  . ASP A 1 63  ? 15.262  71.417  72.284  1.00 79.71 63  A 1 
ATOM 494   O OD1 . ASP A 1 63  ? 14.483  71.377  71.310  1.00 73.38 63  A 1 
ATOM 495   O OD2 . ASP A 1 63  ? 15.923  72.454  72.570  1.00 70.94 63  A 1 
ATOM 496   N N   . GLN A 1 64  ? 16.050  67.142  73.204  1.00 87.99 64  A 1 
ATOM 497   C CA  . GLN A 1 64  ? 16.836  65.985  72.798  1.00 88.97 64  A 1 
ATOM 498   C C   . GLN A 1 64  ? 15.956  64.819  72.337  1.00 89.34 64  A 1 
ATOM 499   O O   . GLN A 1 64  ? 16.185  64.230  71.276  1.00 87.64 64  A 1 
ATOM 500   C CB  . GLN A 1 64  ? 17.751  65.571  73.964  1.00 88.57 64  A 1 
ATOM 501   C CG  . GLN A 1 64  ? 18.923  64.711  73.477  1.00 79.44 64  A 1 
ATOM 502   C CD  . GLN A 1 64  ? 19.920  65.514  72.628  1.00 75.75 64  A 1 
ATOM 503   O OE1 . GLN A 1 64  ? 20.144  66.692  72.836  1.00 68.80 64  A 1 
ATOM 504   N NE2 . GLN A 1 64  ? 20.533  64.895  71.647  1.00 64.49 64  A 1 
ATOM 505   N N   . SER A 1 65  ? 14.906  64.517  73.082  1.00 86.75 65  A 1 
ATOM 506   C CA  . SER A 1 65  ? 13.969  63.437  72.745  1.00 86.49 65  A 1 
ATOM 507   C C   . SER A 1 65  ? 13.218  63.724  71.444  1.00 86.93 65  A 1 
ATOM 508   O O   . SER A 1 65  ? 12.993  62.819  70.643  1.00 85.29 65  A 1 
ATOM 509   C CB  . SER A 1 65  ? 12.961  63.238  73.877  1.00 85.39 65  A 1 
ATOM 510   O OG  . SER A 1 65  ? 13.592  63.006  75.115  1.00 78.29 65  A 1 
ATOM 511   N N   . PHE A 1 66  ? 12.838  64.963  71.198  1.00 86.24 66  A 1 
ATOM 512   C CA  . PHE A 1 66  ? 12.208  65.392  69.953  1.00 85.78 66  A 1 
ATOM 513   C C   . PHE A 1 66  ? 13.161  65.275  68.764  1.00 86.20 66  A 1 
ATOM 514   O O   . PHE A 1 66  ? 12.760  64.789  67.707  1.00 85.07 66  A 1 
ATOM 515   C CB  . PHE A 1 66  ? 11.726  66.836  70.106  1.00 84.09 66  A 1 
ATOM 516   C CG  . PHE A 1 66  ? 11.001  67.340  68.892  1.00 83.99 66  A 1 
ATOM 517   C CD1 . PHE A 1 66  ? 11.710  67.973  67.855  1.00 75.76 66  A 1 
ATOM 518   C CD2 . PHE A 1 66  ? 9.622   67.136  68.773  1.00 74.94 66  A 1 
ATOM 519   C CE1 . PHE A 1 66  ? 11.030  68.399  66.704  1.00 73.93 66  A 1 
ATOM 520   C CE2 . PHE A 1 66  ? 8.938   67.569  67.631  1.00 72.25 66  A 1 
ATOM 521   C CZ  . PHE A 1 66  ? 9.641   68.204  66.599  1.00 78.42 66  A 1 
ATOM 522   N N   . TYR A 1 67  ? 14.409  65.655  68.934  1.00 88.33 67  A 1 
ATOM 523   C CA  . TYR A 1 67  ? 15.417  65.511  67.892  1.00 88.75 67  A 1 
ATOM 524   C C   . TYR A 1 67  ? 15.623  64.046  67.510  1.00 88.95 67  A 1 
ATOM 525   O O   . TYR A 1 67  ? 15.583  63.711  66.325  1.00 88.01 67  A 1 
ATOM 526   C CB  . TYR A 1 67  ? 16.721  66.164  68.364  1.00 88.53 67  A 1 
ATOM 527   C CG  . TYR A 1 67  ? 17.775  66.178  67.290  1.00 87.17 67  A 1 
ATOM 528   C CD1 . TYR A 1 67  ? 18.794  65.212  67.287  1.00 80.29 67  A 1 
ATOM 529   C CD2 . TYR A 1 67  ? 17.733  67.145  66.268  1.00 79.64 67  A 1 
ATOM 530   C CE1 . TYR A 1 67  ? 19.762  65.212  66.261  1.00 78.68 67  A 1 
ATOM 531   C CE2 . TYR A 1 67  ? 18.681  67.155  65.240  1.00 77.66 67  A 1 
ATOM 532   C CZ  . TYR A 1 67  ? 19.694  66.180  65.247  1.00 80.58 67  A 1 
ATOM 533   O OH  . TYR A 1 67  ? 20.636  66.172  64.242  1.00 81.13 67  A 1 
ATOM 534   N N   . ASP A 1 68  ? 15.730  63.172  68.501  1.00 87.76 68  A 1 
ATOM 535   C CA  . ASP A 1 68  ? 15.859  61.730  68.266  1.00 88.24 68  A 1 
ATOM 536   C C   . ASP A 1 68  ? 14.631  61.156  67.549  1.00 88.10 68  A 1 
ATOM 537   O O   . ASP A 1 68  ? 14.753  60.345  66.637  1.00 86.22 68  A 1 
ATOM 538   C CB  . ASP A 1 68  ? 16.068  61.002  69.605  1.00 87.71 68  A 1 
ATOM 539   C CG  . ASP A 1 68  ? 17.438  61.220  70.251  1.00 82.53 68  A 1 
ATOM 540   O OD1 . ASP A 1 68  ? 18.361  61.716  69.580  1.00 76.55 68  A 1 
ATOM 541   O OD2 . ASP A 1 68  ? 17.566  60.814  71.431  1.00 74.11 68  A 1 
ATOM 542   N N   . LEU A 1 69  ? 13.414  61.583  67.932  1.00 86.79 69  A 1 
ATOM 543   C CA  . LEU A 1 69  ? 12.185  61.146  67.276  1.00 86.86 69  A 1 
ATOM 544   C C   . LEU A 1 69  ? 12.090  61.668  65.840  1.00 87.24 69  A 1 
ATOM 545   O O   . LEU A 1 69  ? 11.704  60.924  64.940  1.00 86.52 69  A 1 
ATOM 546   C CB  . LEU A 1 69  ? 10.977  61.596  68.117  1.00 86.47 69  A 1 
ATOM 547   C CG  . LEU A 1 69  ? 9.654   60.969  67.653  1.00 84.03 69  A 1 
ATOM 548   C CD1 . LEU A 1 69  ? 9.626   59.459  67.888  1.00 75.26 69  A 1 
ATOM 549   C CD2 . LEU A 1 69  ? 8.487   61.580  68.424  1.00 75.43 69  A 1 
ATOM 550   N N   . SER A 1 70  ? 12.487  62.889  65.596  1.00 87.65 70  A 1 
ATOM 551   C CA  . SER A 1 70  ? 12.539  63.480  64.257  1.00 87.49 70  A 1 
ATOM 552   C C   . SER A 1 70  ? 13.525  62.734  63.355  1.00 87.86 70  A 1 
ATOM 553   O O   . SER A 1 70  ? 13.194  62.432  62.206  1.00 87.09 70  A 1 
ATOM 554   C CB  . SER A 1 70  ? 12.913  64.961  64.363  1.00 86.57 70  A 1 
ATOM 555   O OG  . SER A 1 70  ? 12.821  65.583  63.095  1.00 77.22 70  A 1 
ATOM 556   N N   . LEU A 1 71  ? 14.684  62.353  63.868  1.00 88.55 71  A 1 
ATOM 557   C CA  . LEU A 1 71  ? 15.645  61.515  63.155  1.00 88.84 71  A 1 
ATOM 558   C C   . LEU A 1 71  ? 15.037  60.160  62.787  1.00 88.94 71  A 1 
ATOM 559   O O   . LEU A 1 71  ? 15.072  59.785  61.620  1.00 87.59 71  A 1 
ATOM 560   C CB  . LEU A 1 71  ? 16.912  61.326  64.005  1.00 88.75 71  A 1 
ATOM 561   C CG  . LEU A 1 71  ? 17.912  62.493  63.925  1.00 82.33 71  A 1 
ATOM 562   C CD1 . LEU A 1 71  ? 19.007  62.284  64.974  1.00 74.99 71  A 1 
ATOM 563   C CD2 . LEU A 1 71  ? 18.595  62.553  62.554  1.00 74.59 71  A 1 
ATOM 564   N N   . ARG A 1 72  ? 14.414  59.483  63.747  1.00 88.75 72  A 1 
ATOM 565   C CA  . ARG A 1 72  ? 13.744  58.204  63.478  1.00 88.32 72  A 1 
ATOM 566   C C   . ARG A 1 72  ? 12.641  58.337  62.435  1.00 89.38 72  A 1 
ATOM 567   O O   . ARG A 1 72  ? 12.535  57.478  61.561  1.00 87.48 72  A 1 
ATOM 568   C CB  . ARG A 1 72  ? 13.148  57.632  64.762  1.00 87.22 72  A 1 
ATOM 569   C CG  . ARG A 1 72  ? 14.219  57.059  65.689  1.00 78.86 72  A 1 
ATOM 570   C CD  . ARG A 1 72  ? 13.535  56.487  66.937  1.00 76.01 72  A 1 
ATOM 571   N NE  . ARG A 1 72  ? 14.519  55.931  67.873  1.00 68.31 72  A 1 
ATOM 572   C CZ  . ARG A 1 72  ? 14.234  55.173  68.917  1.00 61.81 72  A 1 
ATOM 573   N NH1 . ARG A 1 72  ? 13.000  54.830  69.218  1.00 56.76 72  A 1 
ATOM 574   N NH2 . ARG A 1 72  ? 15.185  54.752  69.693  1.00 56.87 72  A 1 
ATOM 575   N N   . THR A 1 73  ? 11.845  59.378  62.479  1.00 87.84 73  A 1 
ATOM 576   C CA  . THR A 1 73  ? 10.779  59.623  61.496  1.00 87.02 73  A 1 
ATOM 577   C C   . THR A 1 73  ? 11.352  59.864  60.099  1.00 87.26 73  A 1 
ATOM 578   O O   . THR A 1 73  ? 10.804  59.374  59.121  1.00 85.96 73  A 1 
ATOM 579   C CB  . THR A 1 73  ? 9.904   60.807  61.927  1.00 86.62 73  A 1 
ATOM 580   O OG1 . THR A 1 73  ? 9.409   60.615  63.228  1.00 80.75 73  A 1 
ATOM 581   C CG2 . THR A 1 73  ? 8.688   60.987  61.030  1.00 79.68 73  A 1 
ATOM 582   N N   . ASN A 1 74  ? 12.471  60.549  59.969  1.00 89.34 74  A 1 
ATOM 583   C CA  . ASN A 1 74  ? 13.149  60.732  58.691  1.00 88.77 74  A 1 
ATOM 584   C C   . ASN A 1 74  ? 13.754  59.425  58.156  1.00 88.80 74  A 1 
ATOM 585   O O   . ASN A 1 74  ? 13.633  59.162  56.961  1.00 87.52 74  A 1 
ATOM 586   C CB  . ASN A 1 74  ? 14.222  61.820  58.824  1.00 88.30 74  A 1 
ATOM 587   C CG  . ASN A 1 74  ? 13.657  63.228  58.870  1.00 84.01 74  A 1 
ATOM 588   O OD1 . ASN A 1 74  ? 12.612  63.561  58.328  1.00 76.21 74  A 1 
ATOM 589   N ND2 . ASN A 1 74  ? 14.382  64.130  59.481  1.00 74.57 74  A 1 
ATOM 590   N N   . GLU A 1 75  ? 14.342  58.601  59.018  1.00 88.30 75  A 1 
ATOM 591   C CA  . GLU A 1 75  ? 14.818  57.261  58.630  1.00 88.32 75  A 1 
ATOM 592   C C   . GLU A 1 75  ? 13.666  56.410  58.093  1.00 88.49 75  A 1 
ATOM 593   O O   . GLU A 1 75  ? 13.762  55.893  56.978  1.00 86.35 75  A 1 
ATOM 594   C CB  . GLU A 1 75  ? 15.488  56.552  59.818  1.00 87.69 75  A 1 
ATOM 595   C CG  . GLU A 1 75  ? 16.874  57.099  60.152  1.00 80.59 75  A 1 
ATOM 596   C CD  . GLU A 1 75  ? 17.508  56.417  61.385  1.00 77.14 75  A 1 
ATOM 597   O OE1 . GLU A 1 75  ? 18.721  56.658  61.612  1.00 69.13 75  A 1 
ATOM 598   O OE2 . GLU A 1 75  ? 16.801  55.683  62.125  1.00 70.65 75  A 1 
ATOM 599   N N   . ILE A 1 76  ? 12.541  56.324  58.798  1.00 86.90 76  A 1 
ATOM 600   C CA  . ILE A 1 76  ? 11.340  55.598  58.353  1.00 86.13 76  A 1 
ATOM 601   C C   . ILE A 1 76  ? 10.863  56.130  57.004  1.00 86.50 76  A 1 
ATOM 602   O O   . ILE A 1 76  ? 10.566  55.341  56.100  1.00 85.77 76  A 1 
ATOM 603   C CB  . ILE A 1 76  ? 10.227  55.694  59.415  1.00 85.69 76  A 1 
ATOM 604   C CG1 . ILE A 1 76  ? 10.617  54.899  60.684  1.00 83.49 76  A 1 
ATOM 605   C CG2 . ILE A 1 76  ? 8.886   55.160  58.878  1.00 82.42 76  A 1 
ATOM 606   C CD1 . ILE A 1 76  ? 9.754   55.234  61.917  1.00 77.95 76  A 1 
ATOM 607   N N   . LYS A 1 77  ? 10.830  57.424  56.781  1.00 87.46 77  A 1 
ATOM 608   C CA  . LYS A 1 77  ? 10.397  58.032  55.519  1.00 87.15 77  A 1 
ATOM 609   C C   . LYS A 1 77  ? 11.315  57.682  54.339  1.00 87.30 77  A 1 
ATOM 610   O O   . LYS A 1 77  ? 10.829  57.525  53.218  1.00 86.48 77  A 1 
ATOM 611   C CB  . LYS A 1 77  ? 10.272  59.547  55.711  1.00 85.98 77  A 1 
ATOM 612   C CG  . LYS A 1 77  ? 9.634   60.214  54.483  1.00 79.56 77  A 1 
ATOM 613   C CD  . LYS A 1 77  ? 9.148   61.628  54.796  1.00 73.64 77  A 1 
ATOM 614   C CE  . LYS A 1 77  ? 8.319   62.131  53.607  1.00 65.49 77  A 1 
ATOM 615   N NZ  . LYS A 1 77  ? 7.224   63.053  54.009  1.00 58.78 77  A 1 
ATOM 616   N N   . GLU A 1 78  ? 12.612  57.569  54.547  1.00 89.82 78  A 1 
ATOM 617   C CA  . GLU A 1 78  ? 13.540  57.139  53.492  1.00 89.96 78  A 1 
ATOM 618   C C   . GLU A 1 78  ? 13.429  55.632  53.224  1.00 90.04 78  A 1 
ATOM 619   O O   . GLU A 1 78  ? 13.355  55.231  52.059  1.00 88.51 78  A 1 
ATOM 620   C CB  . GLU A 1 78  ? 14.976  57.568  53.814  1.00 89.39 78  A 1 
ATOM 621   C CG  . GLU A 1 78  ? 15.207  59.083  53.612  1.00 80.93 78  A 1 
ATOM 622   C CD  . GLU A 1 78  ? 14.930  59.574  52.170  1.00 77.05 78  A 1 
ATOM 623   O OE1 . GLU A 1 78  ? 14.274  60.632  51.993  1.00 67.30 78  A 1 
ATOM 624   O OE2 . GLU A 1 78  ? 15.332  58.892  51.197  1.00 68.30 78  A 1 
ATOM 625   N N   . GLU A 1 79  ? 13.296  54.802  54.263  1.00 86.72 79  A 1 
ATOM 626   C CA  . GLU A 1 79  ? 13.043  53.361  54.109  1.00 86.15 79  A 1 
ATOM 627   C C   . GLU A 1 79  ? 11.716  53.099  53.371  1.00 87.10 79  A 1 
ATOM 628   O O   . GLU A 1 79  ? 11.662  52.265  52.465  1.00 85.32 79  A 1 
ATOM 629   C CB  . GLU A 1 79  ? 13.071  52.665  55.479  1.00 85.07 79  A 1 
ATOM 630   C CG  . GLU A 1 79  ? 14.476  52.588  56.122  1.00 79.28 79  A 1 
ATOM 631   C CD  . GLU A 1 79  ? 14.547  51.777  57.436  1.00 72.85 79  A 1 
ATOM 632   O OE1 . GLU A 1 79  ? 15.675  51.493  57.907  1.00 64.06 79  A 1 
ATOM 633   O OE2 . GLU A 1 79  ? 13.502  51.355  57.977  1.00 64.26 79  A 1 
ATOM 634   N N   . GLU A 1 80  ? 10.662  53.869  53.657  1.00 87.63 80  A 1 
ATOM 635   C CA  . GLU A 1 80  ? 9.382   53.801  52.961  1.00 87.27 80  A 1 
ATOM 636   C C   . GLU A 1 80  ? 9.499   54.189  51.478  1.00 87.51 80  A 1 
ATOM 637   O O   . GLU A 1 80  ? 8.930   53.521  50.613  1.00 86.86 80  A 1 
ATOM 638   C CB  . GLU A 1 80  ? 8.384   54.721  53.671  1.00 85.32 80  A 1 
ATOM 639   C CG  . GLU A 1 80  ? 6.939   54.493  53.218  1.00 77.55 80  A 1 
ATOM 640   C CD  . GLU A 1 80  ? 6.097   55.764  53.155  1.00 73.53 80  A 1 
ATOM 641   O OE1 . GLU A 1 80  ? 4.945   55.659  52.701  1.00 65.65 80  A 1 
ATOM 642   O OE2 . GLU A 1 80  ? 6.618   56.851  53.467  1.00 66.84 80  A 1 
ATOM 643   N N   . LYS A 1 81  ? 10.265  55.194  51.114  1.00 89.26 81  A 1 
ATOM 644   C CA  . LYS A 1 81  ? 10.534  55.538  49.710  1.00 89.51 81  A 1 
ATOM 645   C C   . LYS A 1 81  ? 11.243  54.413  48.978  1.00 89.97 81  A 1 
ATOM 646   O O   . LYS A 1 81  ? 10.950  54.165  47.808  1.00 88.65 81  A 1 
ATOM 647   C CB  . LYS A 1 81  ? 11.404  56.788  49.618  1.00 88.54 81  A 1 
ATOM 648   C CG  . LYS A 1 81  ? 10.650  58.105  49.817  1.00 79.96 81  A 1 
ATOM 649   C CD  . LYS A 1 81  ? 11.707  59.210  49.799  1.00 77.03 81  A 1 
ATOM 650   C CE  . LYS A 1 81  ? 11.147  60.592  50.078  1.00 67.05 81  A 1 
ATOM 651   N NZ  . LYS A 1 81  ? 12.285  61.490  50.388  1.00 60.59 81  A 1 
ATOM 652   N N   . GLU A 1 82  ? 12.192  53.767  49.645  1.00 89.43 82  A 1 
ATOM 653   C CA  . GLU A 1 82  ? 12.907  52.628  49.064  1.00 89.53 82  A 1 
ATOM 654   C C   . GLU A 1 82  ? 11.955  51.434  48.855  1.00 89.81 82  A 1 
ATOM 655   O O   . GLU A 1 82  ? 11.937  50.839  47.774  1.00 88.26 82  A 1 
ATOM 656   C CB  . GLU A 1 82  ? 14.110  52.290  49.949  1.00 88.65 82  A 1 
ATOM 657   C CG  . GLU A 1 82  ? 15.115  51.415  49.193  1.00 77.54 82  A 1 
ATOM 658   C CD  . GLU A 1 82  ? 16.383  51.106  50.009  1.00 71.28 82  A 1 
ATOM 659   O OE1 . GLU A 1 82  ? 17.428  50.850  49.357  1.00 61.67 82  A 1 
ATOM 660   O OE2 . GLU A 1 82  ? 16.298  51.095  51.251  1.00 62.75 82  A 1 
ATOM 661   N N   . LEU A 1 83  ? 11.075  51.134  49.796  1.00 88.38 83  A 1 
ATOM 662   C CA  . LEU A 1 83  ? 9.984   50.169  49.669  1.00 87.68 83  A 1 
ATOM 663   C C   . LEU A 1 83  ? 9.056   50.497  48.506  1.00 87.73 83  A 1 
ATOM 664   O O   . LEU A 1 83  ? 8.728   49.615  47.714  1.00 87.53 83  A 1 
ATOM 665   C CB  . LEU A 1 83  ? 9.202   50.111  50.993  1.00 87.03 83  A 1 
ATOM 666   C CG  . LEU A 1 83  ? 9.726   49.011  51.923  1.00 81.50 83  A 1 
ATOM 667   C CD1 . LEU A 1 83  ? 9.326   49.298  53.361  1.00 72.82 83  A 1 
ATOM 668   C CD2 . LEU A 1 83  ? 9.151   47.657  51.524  1.00 72.54 83  A 1 
ATOM 669   N N   . ARG A 1 84  ? 8.657   51.765  48.336  1.00 89.19 84  A 1 
ATOM 670   C CA  . ARG A 1 84  ? 7.798   52.210  47.237  1.00 88.72 84  A 1 
ATOM 671   C C   . ARG A 1 84  ? 8.437   51.966  45.872  1.00 89.01 84  A 1 
ATOM 672   O O   . ARG A 1 84  ? 7.780   51.467  44.965  1.00 88.40 84  A 1 
ATOM 673   C CB  . ARG A 1 84  ? 7.445   53.682  47.450  1.00 87.97 84  A 1 
ATOM 674   C CG  . ARG A 1 84  ? 6.127   54.062  46.774  1.00 78.90 84  A 1 
ATOM 675   C CD  . ARG A 1 84  ? 5.858   55.543  46.995  1.00 76.36 84  A 1 
ATOM 676   N NE  . ARG A 1 84  ? 4.413   55.843  46.951  1.00 68.60 84  A 1 
ATOM 677   C CZ  . ARG A 1 84  ? 3.839   56.908  47.475  1.00 61.99 84  A 1 
ATOM 678   N NH1 . ARG A 1 84  ? 4.532   57.922  47.904  1.00 55.94 84  A 1 
ATOM 679   N NH2 . ARG A 1 84  ? 2.556   56.964  47.593  1.00 57.21 84  A 1 
ATOM 680   N N   . ARG A 1 85  ? 9.742   52.257  45.720  1.00 90.83 85  A 1 
ATOM 681   C CA  . ARG A 1 85  ? 10.497  51.948  44.495  1.00 91.31 85  A 1 
ATOM 682   C C   . ARG A 1 85  ? 10.543  50.445  44.231  1.00 91.62 85  A 1 
ATOM 683   O O   . ARG A 1 85  ? 10.292  50.020  43.105  1.00 89.97 85  A 1 
ATOM 684   C CB  . ARG A 1 85  ? 11.919  52.501  44.590  1.00 91.03 85  A 1 
ATOM 685   C CG  . ARG A 1 85  ? 11.974  54.023  44.438  1.00 82.62 85  A 1 
ATOM 686   C CD  . ARG A 1 85  ? 13.432  54.475  44.584  1.00 80.64 85  A 1 
ATOM 687   N NE  . ARG A 1 85  ? 13.559  55.936  44.491  1.00 70.65 85  A 1 
ATOM 688   C CZ  . ARG A 1 85  ? 14.670  56.632  44.725  1.00 63.93 85  A 1 
ATOM 689   N NH1 . ARG A 1 85  ? 15.784  56.035  45.039  1.00 57.11 85  A 1 
ATOM 690   N NH2 . ARG A 1 85  ? 14.667  57.925  44.655  1.00 56.68 85  A 1 
ATOM 691   N N   . THR A 1 86  ? 10.806  49.648  45.256  1.00 87.71 86  A 1 
ATOM 692   C CA  . THR A 1 86  ? 10.859  48.186  45.160  1.00 86.84 86  A 1 
ATOM 693   C C   . THR A 1 86  ? 9.508   47.605  44.752  1.00 87.37 86  A 1 
ATOM 694   O O   . THR A 1 86  ? 9.430   46.798  43.826  1.00 86.21 86  A 1 
ATOM 695   C CB  . THR A 1 86  ? 11.337  47.576  46.481  1.00 86.29 86  A 1 
ATOM 696   O OG1 . THR A 1 86  ? 12.570  48.144  46.851  1.00 79.99 86  A 1 
ATOM 697   C CG2 . THR A 1 86  ? 11.573  46.075  46.361  1.00 77.15 86  A 1 
ATOM 698   N N   . THR A 1 87  ? 8.416   48.067  45.349  1.00 88.48 87  A 1 
ATOM 699   C CA  . THR A 1 87  ? 7.048   47.656  45.018  1.00 87.20 87  A 1 
ATOM 700   C C   . THR A 1 87  ? 6.662   48.045  43.592  1.00 87.30 87  A 1 
ATOM 701   O O   . THR A 1 87  ? 6.091   47.227  42.870  1.00 85.80 87  A 1 
ATOM 702   C CB  . THR A 1 87  ? 6.050   48.266  46.014  1.00 86.45 87  A 1 
ATOM 703   O OG1 . THR A 1 87  ? 6.421   47.946  47.328  1.00 78.27 87  A 1 
ATOM 704   C CG2 . THR A 1 87  ? 4.638   47.719  45.829  1.00 76.27 87  A 1 
ATOM 705   N N   . SER A 1 88  ? 7.019   49.215  43.118  1.00 88.62 88  A 1 
ATOM 706   C CA  . SER A 1 88  ? 6.797   49.647  41.738  1.00 88.80 88  A 1 
ATOM 707   C C   . SER A 1 88  ? 7.555   48.751  40.750  1.00 89.35 88  A 1 
ATOM 708   O O   . SER A 1 88  ? 6.989   48.307  39.746  1.00 87.70 88  A 1 
ATOM 709   C CB  . SER A 1 88  ? 7.218   51.105  41.575  1.00 88.43 88  A 1 
ATOM 710   O OG  . SER A 1 88  ? 6.955   51.563  40.263  1.00 77.05 88  A 1 
ATOM 711   N N   . THR A 1 89  ? 8.803   48.413  41.037  1.00 88.69 89  A 1 
ATOM 712   C CA  . THR A 1 89  ? 9.598   47.488  40.213  1.00 88.55 89  A 1 
ATOM 713   C C   . THR A 1 89  ? 8.975   46.096  40.181  1.00 88.79 89  A 1 
ATOM 714   O O   . THR A 1 89  ? 8.897   45.477  39.121  1.00 86.77 89  A 1 
ATOM 715   C CB  . THR A 1 89  ? 11.041  47.407  40.722  1.00 87.59 89  A 1 
ATOM 716   O OG1 . THR A 1 89  ? 11.606  48.694  40.818  1.00 79.88 89  A 1 
ATOM 717   C CG2 . THR A 1 89  ? 11.943  46.608  39.784  1.00 76.98 89  A 1 
ATOM 718   N N   . LEU A 1 90  ? 8.479   45.600  41.314  1.00 88.50 90  A 1 
ATOM 719   C CA  . LEU A 1 90  ? 7.740   44.344  41.399  1.00 87.37 90  A 1 
ATOM 720   C C   . LEU A 1 90  ? 6.461   44.361  40.568  1.00 86.94 90  A 1 
ATOM 721   O O   . LEU A 1 90  ? 6.180   43.369  39.896  1.00 86.09 90  A 1 
ATOM 722   C CB  . LEU A 1 90  ? 7.409   44.051  42.865  1.00 87.16 90  A 1 
ATOM 723   C CG  . LEU A 1 90  ? 8.476   43.186  43.553  1.00 83.05 90  A 1 
ATOM 724   C CD1 . LEU A 1 90  ? 8.333   43.305  45.060  1.00 75.38 90  A 1 
ATOM 725   C CD2 . LEU A 1 90  ? 8.315   41.717  43.161  1.00 75.17 90  A 1 
ATOM 726   N N   . GLN A 1 91  ? 5.691   45.435  40.553  1.00 86.97 91  A 1 
ATOM 727   C CA  . GLN A 1 91  ? 4.498   45.577  39.720  1.00 86.25 91  A 1 
ATOM 728   C C   . GLN A 1 91  ? 4.836   45.432  38.236  1.00 86.75 91  A 1 
ATOM 729   O O   . GLN A 1 91  ? 4.187   44.648  37.540  1.00 85.77 91  A 1 
ATOM 730   C CB  . GLN A 1 91  ? 3.803   46.915  39.967  1.00 85.52 91  A 1 
ATOM 731   C CG  . GLN A 1 91  ? 2.956   46.917  41.241  1.00 78.81 91  A 1 
ATOM 732   C CD  . GLN A 1 91  ? 2.250   48.257  41.480  1.00 74.96 91  A 1 
ATOM 733   O OE1 . GLN A 1 91  ? 2.676   49.311  41.043  1.00 68.76 91  A 1 
ATOM 734   N NE2 . GLN A 1 91  ? 1.146   48.255  42.169  1.00 64.84 91  A 1 
ATOM 735   N N   . VAL A 1 92  ? 5.866   46.120  37.760  1.00 89.13 92  A 1 
ATOM 736   C CA  . VAL A 1 92  ? 6.308   46.039  36.364  1.00 89.56 92  A 1 
ATOM 737   C C   . VAL A 1 92  ? 6.741   44.618  36.020  1.00 89.47 92  A 1 
ATOM 738   O O   . VAL A 1 92  ? 6.240   44.038  35.062  1.00 88.40 92  A 1 
ATOM 739   C CB  . VAL A 1 92  ? 7.435   47.053  36.078  1.00 89.28 92  A 1 
ATOM 740   C CG1 . VAL A 1 92  ? 7.979   46.924  34.655  1.00 83.00 92  A 1 
ATOM 741   C CG2 . VAL A 1 92  ? 6.924   48.490  36.248  1.00 81.97 92  A 1 
ATOM 742   N N   . LYS A 1 93  ? 7.605   44.004  36.826  1.00 86.15 93  A 1 
ATOM 743   C CA  . LYS A 1 93  ? 8.041   42.619  36.608  1.00 85.22 93  A 1 
ATOM 744   C C   . LYS A 1 93  ? 6.878   41.628  36.605  1.00 85.79 93  A 1 
ATOM 745   O O   . LYS A 1 93  ? 6.871   40.701  35.806  1.00 84.38 93  A 1 
ATOM 746   C CB  . LYS A 1 93  ? 9.053   42.194  37.676  1.00 84.24 93  A 1 
ATOM 747   C CG  . LYS A 1 93  ? 10.469  42.748  37.460  1.00 79.32 93  A 1 
ATOM 748   C CD  . LYS A 1 93  ? 11.403  42.087  38.471  1.00 73.45 93  A 1 
ATOM 749   C CE  . LYS A 1 93  ? 12.879  42.361  38.205  1.00 66.30 93  A 1 
ATOM 750   N NZ  . LYS A 1 93  ? 13.737  41.452  39.010  1.00 60.33 93  A 1 
ATOM 751   N N   . ASN A 1 94  ? 5.888   41.787  37.462  1.00 87.25 94  A 1 
ATOM 752   C CA  . ASN A 1 94  ? 4.741   40.896  37.533  1.00 86.31 94  A 1 
ATOM 753   C C   . ASN A 1 94  ? 3.860   41.010  36.284  1.00 86.63 94  A 1 
ATOM 754   O O   . ASN A 1 94  ? 3.377   40.008  35.772  1.00 85.39 94  A 1 
ATOM 755   C CB  . ASN A 1 94  ? 3.965   41.199  38.827  1.00 84.76 94  A 1 
ATOM 756   C CG  . ASN A 1 94  ? 3.107   40.051  39.300  1.00 79.32 94  A 1 
ATOM 757   O OD1 . ASN A 1 94  ? 3.133   38.938  38.819  1.00 70.10 94  A 1 
ATOM 758   N ND2 . ASN A 1 94  ? 2.329   40.279  40.340  1.00 68.62 94  A 1 
ATOM 759   N N   . GLU A 1 95  ? 3.701   42.211  35.729  1.00 86.02 95  A 1 
ATOM 760   C CA  . GLU A 1 95  ? 2.963   42.414  34.484  1.00 87.19 95  A 1 
ATOM 761   C C   . GLU A 1 95  ? 3.724   41.839  33.276  1.00 87.78 95  A 1 
ATOM 762   O O   . GLU A 1 95  ? 3.112   41.219  32.417  1.00 86.08 95  A 1 
ATOM 763   C CB  . GLU A 1 95  ? 2.620   43.905  34.316  1.00 86.72 95  A 1 
ATOM 764   C CG  . GLU A 1 95  ? 1.239   44.147  33.675  1.00 77.94 95  A 1 
ATOM 765   C CD  . GLU A 1 95  ? 0.030   43.725  34.556  1.00 72.69 95  A 1 
ATOM 766   O OE1 . GLU A 1 95  ? -1.110  43.746  34.048  1.00 63.42 95  A 1 
ATOM 767   O OE2 . GLU A 1 95  ? 0.177   43.383  35.755  1.00 63.47 95  A 1 
ATOM 768   N N   . GLU A 1 96  ? 5.055   41.920  33.249  1.00 86.14 96  A 1 
ATOM 769   C CA  . GLU A 1 96  ? 5.884   41.247  32.243  1.00 86.62 96  A 1 
ATOM 770   C C   . GLU A 1 96  ? 5.714   39.720  32.290  1.00 87.02 96  A 1 
ATOM 771   O O   . GLU A 1 96  ? 5.428   39.096  31.268  1.00 85.25 96  A 1 
ATOM 772   C CB  . GLU A 1 96  ? 7.372   41.597  32.436  1.00 85.81 96  A 1 
ATOM 773   C CG  . GLU A 1 96  ? 7.722   43.027  32.001  1.00 78.61 96  A 1 
ATOM 774   C CD  . GLU A 1 96  ? 9.197   43.389  32.283  1.00 74.72 96  A 1 
ATOM 775   O OE1 . GLU A 1 96  ? 9.630   44.469  31.811  1.00 66.89 96  A 1 
ATOM 776   O OE2 . GLU A 1 96  ? 9.906   42.613  32.975  1.00 68.52 96  A 1 
ATOM 777   N N   . VAL A 1 97  ? 5.814   39.107  33.466  1.00 85.39 97  A 1 
ATOM 778   C CA  . VAL A 1 97  ? 5.647   37.651  33.617  1.00 85.13 97  A 1 
ATOM 779   C C   . VAL A 1 97  ? 4.226   37.214  33.263  1.00 85.56 97  A 1 
ATOM 780   O O   . VAL A 1 97  ? 4.038   36.166  32.638  1.00 84.21 97  A 1 
ATOM 781   C CB  . VAL A 1 97  ? 6.016   37.203  35.048  1.00 83.62 97  A 1 
ATOM 782   C CG1 . VAL A 1 97  ? 5.752   35.717  35.266  1.00 76.12 97  A 1 
ATOM 783   C CG2 . VAL A 1 97  ? 7.503   37.422  35.330  1.00 74.99 97  A 1 
ATOM 784   N N   . LYS A 1 98  ? 3.213   38.012  33.595  1.00 83.87 98  A 1 
ATOM 785   C CA  . LYS A 1 98  ? 1.831   37.759  33.202  1.00 85.20 98  A 1 
ATOM 786   C C   . LYS A 1 98  ? 1.673   37.775  31.682  1.00 85.85 98  A 1 
ATOM 787   O O   . LYS A 1 98  ? 1.069   36.863  31.130  1.00 85.58 98  A 1 
ATOM 788   C CB  . LYS A 1 98  ? 0.917   38.790  33.880  1.00 84.06 98  A 1 
ATOM 789   C CG  . LYS A 1 98  ? -0.554  38.517  33.570  1.00 79.32 98  A 1 
ATOM 790   C CD  . LYS A 1 98  ? -1.412  39.604  34.211  1.00 75.30 98  A 1 
ATOM 791   C CE  . LYS A 1 98  ? -2.870  39.399  33.819  1.00 66.06 98  A 1 
ATOM 792   N NZ  . LYS A 1 98  ? -3.695  40.538  34.267  1.00 60.49 98  A 1 
ATOM 793   N N   . ASN A 1 99  ? 2.236   38.753  30.996  1.00 87.67 99  A 1 
ATOM 794   C CA  . ASN A 1 99  ? 2.199   38.845  29.537  1.00 88.34 99  A 1 
ATOM 795   C C   . ASN A 1 99  ? 2.905   37.649  28.891  1.00 88.28 99  A 1 
ATOM 796   O O   . ASN A 1 99  ? 2.338   37.042  27.990  1.00 86.78 99  A 1 
ATOM 797   C CB  . ASN A 1 99  ? 2.789   40.189  29.095  1.00 88.48 99  A 1 
ATOM 798   C CG  . ASN A 1 99  ? 1.879   41.370  29.411  1.00 85.86 99  A 1 
ATOM 799   O OD1 . ASN A 1 99  ? 0.679   41.246  29.576  1.00 77.89 99  A 1 
ATOM 800   N ND2 . ASN A 1 99  ? 2.438   42.557  29.469  1.00 76.19 99  A 1 
ATOM 801   N N   . MET A 1 100 ? 4.069   37.262  29.407  1.00 84.21 100 A 1 
ATOM 802   C CA  . MET A 1 100 ? 4.746   36.036  28.966  1.00 83.90 100 A 1 
ATOM 803   C C   . MET A 1 100 ? 3.862   34.798  29.133  1.00 85.21 100 A 1 
ATOM 804   O O   . MET A 1 100 ? 3.764   33.988  28.216  1.00 84.23 100 A 1 
ATOM 805   C CB  . MET A 1 100 ? 6.046   35.822  29.747  1.00 82.47 100 A 1 
ATOM 806   C CG  . MET A 1 100 ? 7.162   36.793  29.368  1.00 75.88 100 A 1 
ATOM 807   S SD  . MET A 1 100 ? 8.700   36.537  30.322  1.00 71.99 100 A 1 
ATOM 808   C CE  . MET A 1 100 ? 9.187   34.903  29.708  1.00 63.14 100 A 1 
ATOM 809   N N   . SER A 1 101 ? 3.175   34.652  30.257  1.00 85.37 101 A 1 
ATOM 810   C CA  . SER A 1 101 ? 2.294   33.509  30.515  1.00 85.11 101 A 1 
ATOM 811   C C   . SER A 1 101 ? 1.087   33.483  29.574  1.00 85.75 101 A 1 
ATOM 812   O O   . SER A 1 101 ? 0.702   32.415  29.104  1.00 84.87 101 A 1 
ATOM 813   C CB  . SER A 1 101 ? 1.814   33.517  31.968  1.00 83.73 101 A 1 
ATOM 814   O OG  . SER A 1 101 ? 2.909   33.491  32.851  1.00 74.21 101 A 1 
ATOM 815   N N   . VAL A 1 102 ? 0.510   34.628  29.239  1.00 87.11 102 A 1 
ATOM 816   C CA  . VAL A 1 102 ? -0.576  34.749  28.260  1.00 87.67 102 A 1 
ATOM 817   C C   . VAL A 1 102 ? -0.093  34.382  26.853  1.00 88.16 102 A 1 
ATOM 818   O O   . VAL A 1 102 ? -0.765  33.627  26.146  1.00 87.26 102 A 1 
ATOM 819   C CB  . VAL A 1 102 ? -1.181  36.167  28.285  1.00 87.15 102 A 1 
ATOM 820   C CG1 . VAL A 1 102 ? -2.174  36.415  27.149  1.00 81.49 102 A 1 
ATOM 821   C CG2 . VAL A 1 102 ? -1.931  36.409  29.603  1.00 80.05 102 A 1 
ATOM 822   N N   . GLU A 1 103 ? 1.080   34.845  26.444  1.00 87.26 103 A 1 
ATOM 823   C CA  . GLU A 1 103 ? 1.661   34.516  25.145  1.00 87.69 103 A 1 
ATOM 824   C C   . GLU A 1 103 ? 1.984   33.017  25.034  1.00 87.70 103 A 1 
ATOM 825   O O   . GLU A 1 103 ? 1.649   32.376  24.038  1.00 86.24 103 A 1 
ATOM 826   C CB  . GLU A 1 103 ? 2.906   35.374  24.909  1.00 86.83 103 A 1 
ATOM 827   C CG  . GLU A 1 103 ? 3.325   35.333  23.432  1.00 76.51 103 A 1 
ATOM 828   C CD  . GLU A 1 103 ? 4.670   36.000  23.152  1.00 71.45 103 A 1 
ATOM 829   O OE1 . GLU A 1 103 ? 5.280   35.597  22.136  1.00 62.44 103 A 1 
ATOM 830   O OE2 . GLU A 1 103 ? 5.103   36.862  23.940  1.00 63.43 103 A 1 
ATOM 831   N N   . LEU A 1 104 ? 2.557   32.429  26.080  1.00 87.17 104 A 1 
ATOM 832   C CA  . LEU A 1 104 ? 2.817   30.994  26.166  1.00 87.33 104 A 1 
ATOM 833   C C   . LEU A 1 104 ? 1.523   30.186  26.040  1.00 87.61 104 A 1 
ATOM 834   O O   . LEU A 1 104 ? 1.489   29.216  25.292  1.00 86.58 104 A 1 
ATOM 835   C CB  . LEU A 1 104 ? 3.514   30.674  27.496  1.00 86.68 104 A 1 
ATOM 836   C CG  . LEU A 1 104 ? 5.006   31.040  27.545  1.00 82.62 104 A 1 
ATOM 837   C CD1 . LEU A 1 104 ? 5.521   30.914  28.975  1.00 74.82 104 A 1 
ATOM 838   C CD2 . LEU A 1 104 ? 5.831   30.126  26.654  1.00 75.42 104 A 1 
ATOM 839   N N   . ASN A 1 105 ? 0.454   30.588  26.704  1.00 86.07 105 A 1 
ATOM 840   C CA  . ASN A 1 105 ? -0.829  29.913  26.604  1.00 86.03 105 A 1 
ATOM 841   C C   . ASN A 1 105 ? -1.400  29.985  25.186  1.00 86.35 105 A 1 
ATOM 842   O O   . ASN A 1 105 ? -1.864  28.974  24.665  1.00 86.61 105 A 1 
ATOM 843   C CB  . ASN A 1 105 ? -1.801  30.487  27.645  1.00 85.65 105 A 1 
ATOM 844   C CG  . ASN A 1 105 ? -3.029  29.609  27.777  1.00 83.11 105 A 1 
ATOM 845   O OD1 . ASN A 1 105 ? -2.966  28.479  28.202  1.00 74.12 105 A 1 
ATOM 846   N ND2 . ASN A 1 105 ? -4.188  30.107  27.388  1.00 72.45 105 A 1 
ATOM 847   N N   . SER A 1 106 ? -1.309  31.134  24.524  1.00 88.07 106 A 1 
ATOM 848   C CA  . SER A 1 106 ? -1.739  31.284  23.135  1.00 88.59 106 A 1 
ATOM 849   C C   . SER A 1 106 ? -0.941  30.382  22.187  1.00 88.66 106 A 1 
ATOM 850   O O   . SER A 1 106 ? -1.522  29.699  21.341  1.00 87.45 106 A 1 
ATOM 851   C CB  . SER A 1 106 ? -1.613  32.750  22.720  1.00 88.53 106 A 1 
ATOM 852   O OG  . SER A 1 106 ? -2.098  32.931  21.405  1.00 76.56 106 A 1 
ATOM 853   N N   . LYS A 1 107 ? 0.378   30.314  22.344  1.00 86.30 107 A 1 
ATOM 854   C CA  . LYS A 1 107 ? 1.227   29.400  21.564  1.00 85.78 107 A 1 
ATOM 855   C C   . LYS A 1 107 ? 0.867   27.936  21.829  1.00 86.20 107 A 1 
ATOM 856   O O   . LYS A 1 107 ? 0.805   27.146  20.897  1.00 85.81 107 A 1 
ATOM 857   C CB  . LYS A 1 107 ? 2.711   29.655  21.879  1.00 84.66 107 A 1 
ATOM 858   C CG  . LYS A 1 107 ? 3.254   30.948  21.248  1.00 79.67 107 A 1 
ATOM 859   C CD  . LYS A 1 107 ? 4.733   31.166  21.621  1.00 76.73 107 A 1 
ATOM 860   C CE  . LYS A 1 107 ? 5.279   32.433  20.981  1.00 68.90 107 A 1 
ATOM 861   N NZ  . LYS A 1 107 ? 6.646   32.778  21.457  1.00 63.15 107 A 1 
ATOM 862   N N   . LEU A 1 108 ? 0.599   27.580  23.079  1.00 86.93 108 A 1 
ATOM 863   C CA  . LEU A 1 108 ? 0.236   26.223  23.478  1.00 87.15 108 A 1 
ATOM 864   C C   . LEU A 1 108 ? -1.119  25.793  22.907  1.00 87.21 108 A 1 
ATOM 865   O O   . LEU A 1 108 ? -1.240  24.679  22.411  1.00 86.14 108 A 1 
ATOM 866   C CB  . LEU A 1 108 ? 0.233   26.148  25.016  1.00 86.15 108 A 1 
ATOM 867   C CG  . LEU A 1 108 ? 0.363   24.701  25.523  1.00 82.88 108 A 1 
ATOM 868   C CD1 . LEU A 1 108 ? 1.831   24.311  25.666  1.00 73.38 108 A 1 
ATOM 869   C CD2 . LEU A 1 108 ? -0.298  24.544  26.881  1.00 73.82 108 A 1 
ATOM 870   N N   . GLU A 1 109 ? -2.122  26.662  22.906  1.00 86.70 109 A 1 
ATOM 871   C CA  . GLU A 1 109 ? -3.430  26.428  22.284  1.00 87.06 109 A 1 
ATOM 872   C C   . GLU A 1 109 ? -3.284  26.169  20.775  1.00 87.32 109 A 1 
ATOM 873   O O   . GLU A 1 109 ? -3.767  25.156  20.261  1.00 85.80 109 A 1 
ATOM 874   C CB  . GLU A 1 109 ? -4.357  27.634  22.530  1.00 86.25 109 A 1 
ATOM 875   C CG  . GLU A 1 109 ? -4.898  27.728  23.972  1.00 79.21 109 A 1 
ATOM 876   C CD  . GLU A 1 109 ? -6.206  26.964  24.231  1.00 72.50 109 A 1 
ATOM 877   O OE1 . GLU A 1 109 ? -6.398  26.534  25.394  1.00 63.54 109 A 1 
ATOM 878   O OE2 . GLU A 1 109 ? -7.014  26.840  23.288  1.00 63.93 109 A 1 
ATOM 879   N N   . SER A 1 110 ? -2.524  26.996  20.062  1.00 87.65 110 A 1 
ATOM 880   C CA  . SER A 1 110 ? -2.237  26.787  18.640  1.00 87.97 110 A 1 
ATOM 881   C C   . SER A 1 110 ? -1.535  25.448  18.394  1.00 88.37 110 A 1 
ATOM 882   O O   . SER A 1 110 ? -1.866  24.717  17.460  1.00 87.01 110 A 1 
ATOM 883   C CB  . SER A 1 110 ? -1.380  27.936  18.115  1.00 87.42 110 A 1 
ATOM 884   O OG  . SER A 1 110 ? -1.129  27.799  16.728  1.00 74.32 110 A 1 
ATOM 885   N N   . LEU A 1 111 ? -0.593  25.079  19.250  1.00 86.36 111 A 1 
ATOM 886   C CA  . LEU A 1 111 ? 0.119   23.807  19.143  1.00 86.04 111 A 1 
ATOM 887   C C   . LEU A 1 111 ? -0.800  22.609  19.402  1.00 86.56 111 A 1 
ATOM 888   O O   . LEU A 1 111 ? -0.644  21.569  18.762  1.00 85.51 111 A 1 
ATOM 889   C CB  . LEU A 1 111 ? 1.299   23.819  20.120  1.00 84.78 111 A 1 
ATOM 890   C CG  . LEU A 1 111 ? 2.518   23.069  19.544  1.00 78.12 111 A 1 
ATOM 891   C CD1 . LEU A 1 111 ? 3.573   24.077  19.097  1.00 70.11 111 A 1 
ATOM 892   C CD2 . LEU A 1 111 ? 3.148   22.160  20.578  1.00 70.74 111 A 1 
ATOM 893   N N   . LEU A 1 112 ? -1.766  22.737  20.313  1.00 85.49 112 A 1 
ATOM 894   C CA  . LEU A 1 112 ? -2.784  21.723  20.586  1.00 85.08 112 A 1 
ATOM 895   C C   . LEU A 1 112 ? -3.705  21.498  19.382  1.00 85.65 112 A 1 
ATOM 896   O O   . LEU A 1 112 ? -4.004  20.353  19.047  1.00 85.44 112 A 1 
ATOM 897   C CB  . LEU A 1 112 ? -3.606  22.146  21.818  1.00 84.50 112 A 1 
ATOM 898   C CG  . LEU A 1 112 ? -2.989  21.689  23.152  1.00 77.80 112 A 1 
ATOM 899   C CD1 . LEU A 1 112 ? -3.515  22.526  24.315  1.00 70.31 112 A 1 
ATOM 900   C CD2 . LEU A 1 112 ? -3.343  20.228  23.440  1.00 71.39 112 A 1 
ATOM 901   N N   . GLU A 1 113 ? -4.126  22.564  18.700  1.00 86.96 113 A 1 
ATOM 902   C CA  . GLU A 1 113 ? -4.911  22.469  17.466  1.00 87.72 113 A 1 
ATOM 903   C C   . GLU A 1 113 ? -4.114  21.783  16.350  1.00 87.91 113 A 1 
ATOM 904   O O   . GLU A 1 113 ? -4.585  20.816  15.750  1.00 86.17 113 A 1 
ATOM 905   C CB  . GLU A 1 113 ? -5.362  23.860  17.007  1.00 86.69 113 A 1 
ATOM 906   C CG  . GLU A 1 113 ? -6.444  24.478  17.902  1.00 78.17 113 A 1 
ATOM 907   C CD  . GLU A 1 113 ? -7.000  25.794  17.342  1.00 72.22 113 A 1 
ATOM 908   O OE1 . GLU A 1 113 ? -8.065  26.224  17.828  1.00 62.81 113 A 1 
ATOM 909   O OE2 . GLU A 1 113 ? -6.398  26.358  16.398  1.00 65.11 113 A 1 
ATOM 910   N N   . GLU A 1 114 ? -2.877  22.217  16.129  1.00 85.44 114 A 1 
ATOM 911   C CA  . GLU A 1 114 ? -2.012  21.614  15.118  1.00 85.86 114 A 1 
ATOM 912   C C   . GLU A 1 114 ? -1.705  20.139  15.414  1.00 86.61 114 A 1 
ATOM 913   O O   . GLU A 1 114 ? -1.737  19.310  14.507  1.00 84.53 114 A 1 
ATOM 914   C CB  . GLU A 1 114 ? -0.705  22.398  15.000  1.00 84.48 114 A 1 
ATOM 915   C CG  . GLU A 1 114 ? -0.868  23.764  14.321  1.00 79.92 114 A 1 
ATOM 916   C CD  . GLU A 1 114 ? 0.490   24.441  14.062  1.00 74.94 114 A 1 
ATOM 917   O OE1 . GLU A 1 114 ? 0.549   25.631  13.712  1.00 66.73 114 A 1 
ATOM 918   O OE2 . GLU A 1 114 ? 1.531   23.752  14.152  1.00 67.67 114 A 1 
ATOM 919   N N   . LYS A 1 115 ? -1.474  19.801  16.676  1.00 85.14 115 A 1 
ATOM 920   C CA  . LYS A 1 115 ? -1.300  18.411  17.109  1.00 84.93 115 A 1 
ATOM 921   C C   . LYS A 1 115 ? -2.538  17.571  16.805  1.00 85.85 115 A 1 
ATOM 922   O O   . LYS A 1 115 ? -2.410  16.442  16.345  1.00 86.56 115 A 1 
ATOM 923   C CB  . LYS A 1 115 ? -0.995  18.386  18.613  1.00 83.86 115 A 1 
ATOM 924   C CG  . LYS A 1 115 ? -0.874  16.969  19.187  1.00 79.64 115 A 1 
ATOM 925   C CD  . LYS A 1 115 ? -1.482  16.855  20.593  1.00 75.36 115 A 1 
ATOM 926   C CE  . LYS A 1 115 ? -3.006  16.969  20.565  1.00 67.54 115 A 1 
ATOM 927   N NZ  . LYS A 1 115 ? -3.601  16.811  21.913  1.00 62.53 115 A 1 
ATOM 928   N N   . THR A 1 116 ? -3.724  18.103  17.036  1.00 85.73 116 A 1 
ATOM 929   C CA  . THR A 1 116 ? -4.980  17.402  16.780  1.00 86.23 116 A 1 
ATOM 930   C C   . THR A 1 116 ? -5.168  17.152  15.284  1.00 86.96 116 A 1 
ATOM 931   O O   . THR A 1 116 ? -5.485  16.031  14.874  1.00 86.11 116 A 1 
ATOM 932   C CB  . THR A 1 116 ? -6.173  18.184  17.359  1.00 85.65 116 A 1 
ATOM 933   O OG1 . THR A 1 116 ? -5.955  18.431  18.735  1.00 78.26 116 A 1 
ATOM 934   C CG2 . THR A 1 116 ? -7.481  17.391  17.258  1.00 74.43 116 A 1 
ATOM 935   N N   . ALA A 1 117 ? -4.876  18.139  14.452  1.00 87.17 117 A 1 
ATOM 936   C CA  . ALA A 1 117 ? -4.859  17.986  12.997  1.00 87.97 117 A 1 
ATOM 937   C C   . ALA A 1 117 ? -3.837  16.928  12.546  1.00 88.41 117 A 1 
ATOM 938   O O   . ALA A 1 117 ? -4.146  16.081  11.711  1.00 86.78 117 A 1 
ATOM 939   C CB  . ALA A 1 117 ? -4.578  19.350  12.368  1.00 86.85 117 A 1 
ATOM 940   N N   . LEU A 1 118 ? -2.654  16.930  13.148  1.00 85.94 118 A 1 
ATOM 941   C CA  . LEU A 1 118 ? -1.613  15.950  12.848  1.00 85.83 118 A 1 
ATOM 942   C C   . LEU A 1 118 ? -2.024  14.533  13.253  1.00 86.23 118 A 1 
ATOM 943   O O   . LEU A 1 118 ? -1.825  13.592  12.501  1.00 86.15 118 A 1 
ATOM 944   C CB  . LEU A 1 118 ? -0.304  16.371  13.542  1.00 85.24 118 A 1 
ATOM 945   C CG  . LEU A 1 118 ? 0.933   16.053  12.687  1.00 79.64 118 A 1 
ATOM 946   C CD1 . LEU A 1 118 ? 1.200   17.187  11.700  1.00 71.50 118 A 1 
ATOM 947   C CD2 . LEU A 1 118 ? 2.164   15.900  13.563  1.00 71.65 118 A 1 
ATOM 948   N N   . GLN A 1 119 ? -2.655  14.371  14.415  1.00 85.34 119 A 1 
ATOM 949   C CA  . GLN A 1 119 ? -3.191  13.085  14.870  1.00 85.05 119 A 1 
ATOM 950   C C   . GLN A 1 119 ? -4.241  12.541  13.901  1.00 86.05 119 A 1 
ATOM 951   O O   . GLN A 1 119 ? -4.221  11.354  13.586  1.00 86.12 119 A 1 
ATOM 952   C CB  . GLN A 1 119 ? -3.807  13.229  16.272  1.00 84.05 119 A 1 
ATOM 953   C CG  . GLN A 1 119 ? -2.757  13.204  17.384  1.00 79.13 119 A 1 
ATOM 954   C CD  . GLN A 1 119 ? -3.375  13.339  18.786  1.00 75.59 119 A 1 
ATOM 955   O OE1 . GLN A 1 119 ? -4.451  13.888  18.976  1.00 70.59 119 A 1 
ATOM 956   N NE2 . GLN A 1 119 ? -2.712  12.849  19.813  1.00 65.89 119 A 1 
ATOM 957   N N   . HIS A 1 120 ? -5.125  13.393  13.375  1.00 86.67 120 A 1 
ATOM 958   C CA  . HIS A 1 120 ? -6.093  12.991  12.361  1.00 87.29 120 A 1 
ATOM 959   C C   . HIS A 1 120 ? -5.413  12.543  11.068  1.00 87.61 120 A 1 
ATOM 960   O O   . HIS A 1 120 ? -5.768  11.502  10.528  1.00 86.81 120 A 1 
ATOM 961   C CB  . HIS A 1 120 ? -7.087  14.122  12.097  1.00 86.41 120 A 1 
ATOM 962   C CG  . HIS A 1 120 ? -8.224  14.122  13.076  1.00 81.04 120 A 1 
ATOM 963   N ND1 . HIS A 1 120 ? -9.162  13.117  13.210  1.00 68.35 120 A 1 
ATOM 964   C CD2 . HIS A 1 120 ? -8.557  15.093  13.984  1.00 68.99 120 A 1 
ATOM 965   C CE1 . HIS A 1 120 ? -10.028 13.477  14.173  1.00 65.85 120 A 1 
ATOM 966   N NE2 . HIS A 1 120 ? -9.693  14.675  14.668  1.00 67.06 120 A 1 
ATOM 967   N N   . LYS A 1 121 ? -4.410  13.279  10.590  1.00 83.83 121 A 1 
ATOM 968   C CA  . LYS A 1 121 ? -3.634  12.884  9.410   1.00 83.65 121 A 1 
ATOM 969   C C   . LYS A 1 121 ? -2.926  11.547  9.600   1.00 84.65 121 A 1 
ATOM 970   O O   . LYS A 1 121 ? -3.002  10.691  8.732   1.00 84.91 121 A 1 
ATOM 971   C CB  . LYS A 1 121 ? -2.611  13.967  9.060   1.00 82.68 121 A 1 
ATOM 972   C CG  . LYS A 1 121 ? -3.240  15.169  8.349   1.00 77.79 121 A 1 
ATOM 973   C CD  . LYS A 1 121 ? -2.126  16.136  7.937   1.00 73.21 121 A 1 
ATOM 974   C CE  . LYS A 1 121 ? -2.606  17.121  6.870   1.00 65.29 121 A 1 
ATOM 975   N NZ  . LYS A 1 121 ? -1.603  17.220  5.789   1.00 58.96 121 A 1 
ATOM 976   N N   . VAL A 1 122 ? -2.287  11.350  10.733  1.00 85.92 122 A 1 
ATOM 977   C CA  . VAL A 1 122 ? -1.601  10.091  11.046  1.00 85.73 122 A 1 
ATOM 978   C C   . VAL A 1 122 ? -2.596  8.931   11.110  1.00 85.70 122 A 1 
ATOM 979   O O   . VAL A 1 122 ? -2.318  7.880   10.551  1.00 85.70 122 A 1 
ATOM 980   C CB  . VAL A 1 122 ? -0.778  10.208  12.342  1.00 85.28 122 A 1 
ATOM 981   C CG1 . VAL A 1 122 ? -0.227  8.862   12.818  1.00 81.36 122 A 1 
ATOM 982   C CG2 . VAL A 1 122 ? 0.418   11.134  12.121  1.00 80.31 122 A 1 
ATOM 983   N N   . ARG A 1 123 ? -3.768  9.111   11.693  1.00 86.00 123 A 1 
ATOM 984   C CA  . ARG A 1 123 ? -4.824  8.093   11.679  1.00 85.66 123 A 1 
ATOM 985   C C   . ARG A 1 123 ? -5.291  7.752   10.269  1.00 85.73 123 A 1 
ATOM 986   O O   . ARG A 1 123 ? -5.424  6.582   9.951   1.00 85.24 123 A 1 
ATOM 987   C CB  . ARG A 1 123 ? -6.022  8.548   12.523  1.00 85.63 123 A 1 
ATOM 988   C CG  . ARG A 1 123 ? -6.122  7.755   13.821  1.00 75.93 123 A 1 
ATOM 989   C CD  . ARG A 1 123 ? -7.385  8.163   14.560  1.00 72.73 123 A 1 
ATOM 990   N NE  . ARG A 1 123 ? -7.531  7.415   15.820  1.00 63.41 123 A 1 
ATOM 991   C CZ  . ARG A 1 123 ? -8.391  7.701   16.787  1.00 55.44 123 A 1 
ATOM 992   N NH1 . ARG A 1 123 ? -9.237  8.691   16.686  1.00 50.74 123 A 1 
ATOM 993   N NH2 . ARG A 1 123 ? -8.420  6.981   17.878  1.00 49.41 123 A 1 
ATOM 994   N N   . ALA A 1 124 ? -5.513  8.762   9.436   1.00 86.42 124 A 1 
ATOM 995   C CA  . ALA A 1 124 ? -5.899  8.546   8.051   1.00 86.77 124 A 1 
ATOM 996   C C   . ALA A 1 124 ? -4.816  7.784   7.266   1.00 86.91 124 A 1 
ATOM 997   O O   . ALA A 1 124 ? -5.133  6.861   6.522   1.00 85.58 124 A 1 
ATOM 998   C CB  . ALA A 1 124 ? -6.216  9.904   7.408   1.00 85.99 124 A 1 
ATOM 999   N N   . LEU A 1 125 ? -3.555  8.111   7.496   1.00 84.85 125 A 1 
ATOM 1000  C CA  . LEU A 1 125 ? -2.426  7.384   6.922   1.00 83.45 125 A 1 
ATOM 1001  C C   . LEU A 1 125 ? -2.358  5.938   7.427   1.00 83.20 125 A 1 
ATOM 1002  O O   . LEU A 1 125 ? -2.166  5.038   6.627   1.00 82.99 125 A 1 
ATOM 1003  C CB  . LEU A 1 125 ? -1.116  8.124   7.237   1.00 83.30 125 A 1 
ATOM 1004  C CG  . LEU A 1 125 ? -0.885  9.408   6.421   1.00 79.63 125 A 1 
ATOM 1005  C CD1 . LEU A 1 125 ? 0.260   10.209  7.033   1.00 72.20 125 A 1 
ATOM 1006  C CD2 . LEU A 1 125 ? -0.519  9.092   4.978   1.00 72.90 125 A 1 
ATOM 1007  N N   . GLU A 1 126 ? -2.554  5.712   8.712   1.00 83.78 126 A 1 
ATOM 1008  C CA  . GLU A 1 126 ? -2.607  4.365   9.302   1.00 82.74 126 A 1 
ATOM 1009  C C   . GLU A 1 126 ? -3.722  3.527   8.656   1.00 82.40 126 A 1 
ATOM 1010  O O   . GLU A 1 126 ? -3.482  2.388   8.268   1.00 82.01 126 A 1 
ATOM 1011  C CB  . GLU A 1 126 ? -2.823  4.431   10.825  1.00 81.56 126 A 1 
ATOM 1012  C CG  . GLU A 1 126 ? -1.570  4.788   11.635  1.00 75.39 126 A 1 
ATOM 1013  C CD  . GLU A 1 126 ? -1.793  4.925   13.162  1.00 71.08 126 A 1 
ATOM 1014  O OE1 . GLU A 1 126 ? -0.810  4.856   13.933  1.00 64.85 126 A 1 
ATOM 1015  O OE2 . GLU A 1 126 ? -2.926  5.150   13.647  1.00 65.95 126 A 1 
ATOM 1016  N N   . GLU A 1 127 ? -4.908  4.083   8.489   1.00 83.64 127 A 1 
ATOM 1017  C CA  . GLU A 1 127 ? -6.026  3.395   7.836   1.00 82.84 127 A 1 
ATOM 1018  C C   . GLU A 1 127 ? -5.737  3.107   6.362   1.00 82.09 127 A 1 
ATOM 1019  O O   . GLU A 1 127 ? -5.942  1.984   5.902   1.00 80.57 127 A 1 
ATOM 1020  C CB  . GLU A 1 127 ? -7.317  4.223   7.959   1.00 82.22 127 A 1 
ATOM 1021  C CG  . GLU A 1 127 ? -7.940  4.140   9.359   1.00 74.52 127 A 1 
ATOM 1022  C CD  . GLU A 1 127 ? -9.260  4.915   9.492   1.00 69.06 127 A 1 
ATOM 1023  O OE1 . GLU A 1 127 ? -9.856  4.847   10.586  1.00 61.28 127 A 1 
ATOM 1024  O OE2 . GLU A 1 127 ? -9.680  5.573   8.511   1.00 62.94 127 A 1 
ATOM 1025  N N   . GLN A 1 128 ? -5.232  4.078   5.615   1.00 79.68 128 A 1 
ATOM 1026  C CA  . GLN A 1 128 ? -4.885  3.892   4.213   1.00 78.13 128 A 1 
ATOM 1027  C C   . GLN A 1 128 ? -3.794  2.836   4.027   1.00 78.76 128 A 1 
ATOM 1028  O O   . GLN A 1 128 ? -3.930  1.957   3.182   1.00 78.17 128 A 1 
ATOM 1029  C CB  . GLN A 1 128 ? -4.432  5.221   3.591   1.00 77.05 128 A 1 
ATOM 1030  C CG  . GLN A 1 128 ? -5.609  6.156   3.279   1.00 72.38 128 A 1 
ATOM 1031  C CD  . GLN A 1 128 ? -5.144  7.468   2.628   1.00 68.29 128 A 1 
ATOM 1032  O OE1 . GLN A 1 128 ? -3.984  7.820   2.607   1.00 63.54 128 A 1 
ATOM 1033  N NE2 . GLN A 1 128 ? -6.057  8.225   2.055   1.00 59.80 128 A 1 
ATOM 1034  N N   . LEU A 1 129 ? -2.753  2.890   4.840   1.00 78.27 129 A 1 
ATOM 1035  C CA  . LEU A 1 129 ? -1.659  1.930   4.777   1.00 77.31 129 A 1 
ATOM 1036  C C   . LEU A 1 129 ? -2.130  0.522   5.144   1.00 76.15 129 A 1 
ATOM 1037  O O   . LEU A 1 129 ? -1.792  -0.444  4.477   1.00 74.63 129 A 1 
ATOM 1038  C CB  . LEU A 1 129 ? -0.528  2.398   5.701   1.00 77.33 129 A 1 
ATOM 1039  C CG  . LEU A 1 129 ? 0.832   1.798   5.289   1.00 73.09 129 A 1 
ATOM 1040  C CD1 . LEU A 1 129 ? 1.495   2.649   4.213   1.00 66.44 129 A 1 
ATOM 1041  C CD2 . LEU A 1 129 ? 1.770   1.751   6.485   1.00 67.21 129 A 1 
ATOM 1042  N N   . THR A 1 130 ? -2.962  0.416   6.163   1.00 78.41 130 A 1 
ATOM 1043  C CA  . THR A 1 130 ? -3.556  -0.859  6.577   1.00 76.86 130 A 1 
ATOM 1044  C C   . THR A 1 130 ? -4.418  -1.442  5.466   1.00 75.62 130 A 1 
ATOM 1045  O O   . THR A 1 130 ? -4.285  -2.617  5.148   1.00 73.80 130 A 1 
ATOM 1046  C CB  . THR A 1 130 ? -4.382  -0.694  7.861   1.00 76.17 130 A 1 
ATOM 1047  O OG1 . THR A 1 130 ? -3.574  -0.173  8.884   1.00 69.58 130 A 1 
ATOM 1048  C CG2 . THR A 1 130 ? -4.924  -2.027  8.373   1.00 66.86 130 A 1 
ATOM 1049  N N   . ASN A 1 131 ? -5.237  -0.628  4.809   1.00 76.11 131 A 1 
ATOM 1050  C CA  . ASN A 1 131 ? -6.017  -1.060  3.651   1.00 74.46 131 A 1 
ATOM 1051  C C   . ASN A 1 131 ? -5.123  -1.505  2.491   1.00 72.60 131 A 1 
ATOM 1052  O O   . ASN A 1 131 ? -5.415  -2.508  1.853   1.00 71.10 131 A 1 
ATOM 1053  C CB  . ASN A 1 131 ? -6.961  0.067   3.227   1.00 74.07 131 A 1 
ATOM 1054  C CG  . ASN A 1 131 ? -8.150  0.220   4.162   1.00 70.85 131 A 1 
ATOM 1055  O OD1 . ASN A 1 131 ? -8.576  -0.702  4.831   1.00 65.05 131 A 1 
ATOM 1056  N ND2 . ASN A 1 131 ? -8.747  1.388   4.199   1.00 65.09 131 A 1 
ATOM 1057  N N   . LEU A 1 132 ? -4.024  -0.804  2.249   1.00 73.32 132 A 1 
ATOM 1058  C CA  . LEU A 1 132 ? -3.077  -1.149  1.190   1.00 71.06 132 A 1 
ATOM 1059  C C   . LEU A 1 132 ? -2.333  -2.463  1.479   1.00 68.94 132 A 1 
ATOM 1060  O O   . LEU A 1 132 ? -2.066  -3.229  0.564   1.00 66.48 132 A 1 
ATOM 1061  C CB  . LEU A 1 132 ? -2.096  0.017   0.998   1.00 70.07 132 A 1 
ATOM 1062  C CG  . LEU A 1 132 ? -1.832  0.340   -0.484  1.00 66.46 132 A 1 
ATOM 1063  C CD1 . LEU A 1 132 ? -2.328  1.750   -0.806  1.00 61.63 132 A 1 
ATOM 1064  C CD2 . LEU A 1 132 ? -0.355  0.258   -0.812  1.00 61.42 132 A 1 
ATOM 1065  N N   . ILE A 1 133 ? -2.024  -2.726  2.740   1.00 69.48 133 A 1 
ATOM 1066  C CA  . ILE A 1 133 ? -1.373  -3.966  3.182   1.00 66.67 133 A 1 
ATOM 1067  C C   . ILE A 1 133 ? -2.354  -5.144  3.154   1.00 63.65 133 A 1 
ATOM 1068  O O   . ILE A 1 133 ? -1.995  -6.224  2.706   1.00 60.69 133 A 1 
ATOM 1069  C CB  . ILE A 1 133 ? -0.747  -3.770  4.583   1.00 66.32 133 A 1 
ATOM 1070  C CG1 . ILE A 1 133 ? 0.452   -2.797  4.506   1.00 64.22 133 A 1 
ATOM 1071  C CG2 . ILE A 1 133 ? -0.291  -5.109  5.189   1.00 63.08 133 A 1 
ATOM 1072  C CD1 . ILE A 1 133 ? 0.916   -2.276  5.868   1.00 59.27 133 A 1 
ATOM 1073  N N   . LEU A 1 134 ? -3.581  -4.942  3.619   1.00 66.52 134 A 1 
ATOM 1074  C CA  . LEU A 1 134 ? -4.599  -5.995  3.661   1.00 63.38 134 A 1 
ATOM 1075  C C   . LEU A 1 134 ? -5.157  -6.329  2.275   1.00 60.42 134 A 1 
ATOM 1076  O O   . LEU A 1 134 ? -5.445  -7.492  1.989   1.00 56.04 134 A 1 
ATOM 1077  C CB  . LEU A 1 134 ? -5.758  -5.554  4.583   1.00 61.28 134 A 1 
ATOM 1078  C CG  . LEU A 1 134 ? -5.423  -5.533  6.083   1.00 57.01 134 A 1 
ATOM 1079  C CD1 . LEU A 1 134 ? -6.616  -4.974  6.851   1.00 53.38 134 A 1 
ATOM 1080  C CD2 . LEU A 1 134 ? -5.120  -6.927  6.626   1.00 53.21 134 A 1 
ATOM 1081  N N   . SER A 1 135 ? -5.314  -5.313  1.433   1.00 59.21 135 A 1 
ATOM 1082  C CA  . SER A 1 135 ? -5.770  -5.431  0.056   1.00 56.86 135 A 1 
ATOM 1083  C C   . SER A 1 135 ? -4.711  -4.840  -0.876  1.00 55.17 135 A 1 
ATOM 1084  O O   . SER A 1 135 ? -4.951  -3.807  -1.490  1.00 51.22 135 A 1 
ATOM 1085  C CB  . SER A 1 135 ? -7.127  -4.741  -0.129  1.00 52.16 135 A 1 
ATOM 1086  O OG  . SER A 1 135 ? -8.086  -5.301  0.743   1.00 47.55 135 A 1 
ATOM 1087  N N   . PRO A 1 136 ? -3.506  -5.452  -0.973  1.00 48.89 136 A 1 
ATOM 1088  C CA  . PRO A 1 136 ? -2.491  -4.978  -1.892  1.00 47.27 136 A 1 
ATOM 1089  C C   . PRO A 1 136 ? -3.091  -4.945  -3.301  1.00 46.58 136 A 1 
ATOM 1090  O O   . PRO A 1 136 ? -3.835  -5.854  -3.681  1.00 44.65 136 A 1 
ATOM 1091  C CB  . PRO A 1 136 ? -1.319  -5.948  -1.757  1.00 43.97 136 A 1 
ATOM 1092  C CG  . PRO A 1 136 ? -1.947  -7.227  -1.218  1.00 43.52 136 A 1 
ATOM 1093  C CD  . PRO A 1 136 ? -3.102  -6.711  -0.376  1.00 46.03 136 A 1 
ATOM 1094  N N   . ALA A 1 137 ? -2.783  -3.904  -4.069  1.00 48.57 137 A 1 
ATOM 1095  C CA  . ALA A 1 137 ? -3.372  -3.718  -5.397  1.00 47.51 137 A 1 
ATOM 1096  C C   . ALA A 1 137 ? -3.179  -4.935  -6.323  1.00 47.37 137 A 1 
ATOM 1097  O O   . ALA A 1 137 ? -4.008  -5.195  -7.195  1.00 44.76 137 A 1 
ATOM 1098  C CB  . ALA A 1 137 ? -2.765  -2.457  -6.009  1.00 43.56 137 A 1 
ATOM 1099  N N   . GLY A 1 138 ? -2.128  -5.740  -6.080  1.00 43.37 138 A 1 
ATOM 1100  C CA  . GLY A 1 138 ? -1.925  -7.033  -6.732  1.00 43.14 138 A 1 
ATOM 1101  C C   . GLY A 1 138 ? -2.929  -8.128  -6.350  1.00 44.37 138 A 1 
ATOM 1102  O O   . GLY A 1 138 ? -2.981  -9.134  -7.031  1.00 42.04 138 A 1 
ATOM 1103  N N   . ALA A 1 139 ? -3.737  -7.950  -5.292  1.00 44.43 139 A 1 
ATOM 1104  C CA  . ALA A 1 139 ? -4.807  -8.900  -4.978  1.00 44.56 139 A 1 
ATOM 1105  C C   . ALA A 1 139 ? -6.059  -8.714  -5.852  1.00 46.60 139 A 1 
ATOM 1106  O O   . ALA A 1 139 ? -6.912  -9.596  -5.892  1.00 44.53 139 A 1 
ATOM 1107  C CB  . ALA A 1 139 ? -5.152  -8.824  -3.488  1.00 40.71 139 A 1 
ATOM 1108  N N   . GLN A 1 140 ? -6.185  -7.597  -6.575  1.00 48.26 140 A 1 
ATOM 1109  C CA  . GLN A 1 140 ? -7.121  -7.527  -7.679  1.00 49.94 140 A 1 
ATOM 1110  C C   . GLN A 1 140 ? -6.467  -8.164  -8.907  1.00 52.81 140 A 1 
ATOM 1111  O O   . GLN A 1 140 ? -5.308  -7.889  -9.196  1.00 50.93 140 A 1 
ATOM 1112  C CB  . GLN A 1 140 ? -7.568  -6.079  -7.947  1.00 45.81 140 A 1 
ATOM 1113  C CG  . GLN A 1 140 ? -8.461  -5.560  -6.805  1.00 40.72 140 A 1 
ATOM 1114  C CD  . GLN A 1 140 ? -9.111  -4.213  -7.095  1.00 36.36 140 A 1 
ATOM 1115  O OE1 . GLN A 1 140 ? -8.848  -3.525  -8.058  1.00 34.63 140 A 1 
ATOM 1116  N NE2 . GLN A 1 140 ? -10.026 -3.786  -6.243  1.00 32.16 140 A 1 
ATOM 1117  N N   . GLU A 1 141 ? -7.229  -9.004  -9.616  1.00 49.45 141 A 1 
ATOM 1118  C CA  . GLU A 1 141 ? -6.806  -9.585  -10.889 1.00 51.31 141 A 1 
ATOM 1119  C C   . GLU A 1 141 ? -6.270  -8.481  -11.806 1.00 54.19 141 A 1 
ATOM 1120  O O   . GLU A 1 141 ? -6.996  -7.545  -12.162 1.00 52.68 141 A 1 
ATOM 1121  C CB  . GLU A 1 141 ? -7.976  -10.288 -11.603 1.00 48.30 141 A 1 
ATOM 1122  C CG  . GLU A 1 141 ? -8.261  -11.699 -11.091 1.00 43.86 141 A 1 
ATOM 1123  C CD  . GLU A 1 141 ? -9.325  -12.430 -11.924 1.00 40.05 141 A 1 
ATOM 1124  O OE1 . GLU A 1 141 ? -9.203  -13.669 -12.076 1.00 38.09 141 A 1 
ATOM 1125  O OE2 . GLU A 1 141 ? -10.261 -11.766 -12.418 1.00 39.15 141 A 1 
ATOM 1126  N N   . HIS A 1 142 ? -5.011  -8.598  -12.179 1.00 60.20 142 A 1 
ATOM 1127  C CA  . HIS A 1 142 ? -4.443  -7.668  -13.133 1.00 61.53 142 A 1 
ATOM 1128  C C   . HIS A 1 142 ? -5.159  -7.842  -14.479 1.00 64.42 142 A 1 
ATOM 1129  O O   . HIS A 1 142 ? -5.283  -8.983  -14.934 1.00 63.94 142 A 1 
ATOM 1130  C CB  . HIS A 1 142 ? -2.929  -7.890  -13.232 1.00 57.50 142 A 1 
ATOM 1131  C CG  . HIS A 1 142 ? -2.246  -6.691  -13.815 1.00 53.17 142 A 1 
ATOM 1132  N ND1 . HIS A 1 142 ? -2.178  -6.345  -15.150 1.00 48.20 142 A 1 
ATOM 1133  C CD2 . HIS A 1 142 ? -1.656  -5.672  -13.104 1.00 46.39 142 A 1 
ATOM 1134  C CE1 . HIS A 1 142 ? -1.560  -5.154  -15.235 1.00 43.90 142 A 1 
ATOM 1135  N NE2 . HIS A 1 142 ? -1.227  -4.712  -14.017 1.00 44.61 142 A 1 
ATOM 1136  N N   . PRO A 1 143 ? -5.632  -6.778  -15.137 1.00 56.16 143 A 1 
ATOM 1137  C CA  . PRO A 1 143 ? -6.355  -6.893  -16.408 1.00 55.75 143 A 1 
ATOM 1138  C C   . PRO A 1 143 ? -5.604  -7.729  -17.447 1.00 58.61 143 A 1 
ATOM 1139  O O   . PRO A 1 143 ? -6.185  -8.565  -18.125 1.00 57.91 143 A 1 
ATOM 1140  C CB  . PRO A 1 143 ? -6.573  -5.455  -16.879 1.00 52.68 143 A 1 
ATOM 1141  C CG  . PRO A 1 143 ? -6.596  -4.657  -15.585 1.00 51.27 143 A 1 
ATOM 1142  C CD  . PRO A 1 143 ? -5.603  -5.393  -14.690 1.00 53.80 143 A 1 
ATOM 1143  N N   . GLU A 1 144 ? -4.284  -7.564  -17.506 1.00 59.33 144 A 1 
ATOM 1144  C CA  . GLU A 1 144 ? -3.408  -8.325  -18.388 1.00 60.71 144 A 1 
ATOM 1145  C C   . GLU A 1 144 ? -3.414  -9.823  -18.088 1.00 63.44 144 A 1 
ATOM 1146  O O   . GLU A 1 144 ? -3.439  -10.627 -19.017 1.00 63.36 144 A 1 
ATOM 1147  C CB  . GLU A 1 144 ? -1.967  -7.837  -18.250 1.00 57.96 144 A 1 
ATOM 1148  C CG  . GLU A 1 144 ? -1.808  -6.368  -18.621 1.00 52.68 144 A 1 
ATOM 1149  C CD  . GLU A 1 144 ? -0.349  -5.970  -18.769 1.00 48.38 144 A 1 
ATOM 1150  O OE1 . GLU A 1 144 ? -0.121  -4.887  -19.338 1.00 45.15 144 A 1 
ATOM 1151  O OE2 . GLU A 1 144 ? 0.541   -6.760  -18.396 1.00 46.92 144 A 1 
ATOM 1152  N N   . VAL A 1 145 ? -3.427  -10.200 -16.811 1.00 68.72 145 A 1 
ATOM 1153  C CA  . VAL A 1 145 ? -3.507  -11.607 -16.409 1.00 70.86 145 A 1 
ATOM 1154  C C   . VAL A 1 145 ? -4.843  -12.190 -16.844 1.00 72.27 145 A 1 
ATOM 1155  O O   . VAL A 1 145 ? -4.885  -13.302 -17.352 1.00 72.19 145 A 1 
ATOM 1156  C CB  . VAL A 1 145 ? -3.301  -11.782 -14.887 1.00 69.04 145 A 1 
ATOM 1157  C CG1 . VAL A 1 145 ? -3.420  -13.246 -14.472 1.00 65.06 145 A 1 
ATOM 1158  C CG2 . VAL A 1 145 ? -1.923  -11.288 -14.455 1.00 64.87 145 A 1 
ATOM 1159  N N   . THR A 1 146 ? -5.924  -11.428 -16.718 1.00 65.53 146 A 1 
ATOM 1160  C CA  . THR A 1 146 ? -7.247  -11.899 -17.140 1.00 64.65 146 A 1 
ATOM 1161  C C   . THR A 1 146 ? -7.333  -12.107 -18.650 1.00 65.76 146 A 1 
ATOM 1162  O O   . THR A 1 146 ? -7.914  -13.091 -19.099 1.00 65.06 146 A 1 
ATOM 1163  C CB  . THR A 1 146 ? -8.358  -10.934 -16.694 1.00 61.94 146 A 1 
ATOM 1164  O OG1 . THR A 1 146 ? -8.160  -10.465 -15.387 1.00 57.08 146 A 1 
ATOM 1165  C CG2 . THR A 1 146 ? -9.716  -11.640 -16.689 1.00 54.60 146 A 1 
ATOM 1166  N N   . SER A 1 147 ? -6.746  -11.217 -19.446 1.00 62.50 147 A 1 
ATOM 1167  C CA  . SER A 1 147 ? -6.664  -11.393 -20.900 1.00 61.98 147 A 1 
ATOM 1168  C C   . SER A 1 147 ? -5.778  -12.572 -21.280 1.00 64.03 147 A 1 
ATOM 1169  O O   . SER A 1 147 ? -6.156  -13.372 -22.130 1.00 64.54 147 A 1 
ATOM 1170  C CB  . SER A 1 147 ? -6.129  -10.131 -21.566 1.00 58.91 147 A 1 
ATOM 1171  O OG  . SER A 1 147 ? -7.052  -9.088  -21.370 1.00 52.83 147 A 1 
ATOM 1172  N N   . LEU A 1 148 ? -4.648  -12.718 -20.612 1.00 68.87 148 A 1 
ATOM 1173  C CA  . LEU A 1 148 ? -3.723  -13.819 -20.848 1.00 70.80 148 A 1 
ATOM 1174  C C   . LEU A 1 148 ? -4.351  -15.168 -20.489 1.00 72.26 148 A 1 
ATOM 1175  O O   . LEU A 1 148 ? -4.248  -16.109 -21.274 1.00 73.14 148 A 1 
ATOM 1176  C CB  . LEU A 1 148 ? -2.445  -13.547 -20.051 1.00 70.58 148 A 1 
ATOM 1177  C CG  . LEU A 1 148 ? -1.263  -14.439 -20.461 1.00 68.60 148 A 1 
ATOM 1178  C CD1 . LEU A 1 148 ? -0.765  -14.109 -21.867 1.00 63.10 148 A 1 
ATOM 1179  C CD2 . LEU A 1 148 ? -0.102  -14.193 -19.499 1.00 63.24 148 A 1 
ATOM 1180  N N   . LYS A 1 149 ? -5.080  -15.255 -19.375 1.00 70.50 149 A 1 
ATOM 1181  C CA  . LYS A 1 149 ? -5.872  -16.436 -19.013 1.00 69.55 149 A 1 
ATOM 1182  C C   . LYS A 1 149 ? -6.859  -16.803 -20.123 1.00 70.28 149 A 1 
ATOM 1183  O O   . LYS A 1 149 ? -6.858  -17.946 -20.576 1.00 71.69 149 A 1 
ATOM 1184  C CB  . LYS A 1 149 ? -6.634  -16.202 -17.693 1.00 67.34 149 A 1 
ATOM 1185  C CG  . LYS A 1 149 ? -5.760  -16.318 -16.444 1.00 62.43 149 A 1 
ATOM 1186  C CD  . LYS A 1 149 ? -6.596  -16.045 -15.180 1.00 59.80 149 A 1 
ATOM 1187  C CE  . LYS A 1 149 ? -5.789  -16.254 -13.899 1.00 54.77 149 A 1 
ATOM 1188  N NZ  . LYS A 1 149 ? -6.622  -16.060 -12.693 1.00 50.08 149 A 1 
ATOM 1189  N N   . SER A 1 150 ? -7.625  -15.826 -20.603 1.00 69.83 150 A 1 
ATOM 1190  C CA  . SER A 1 150 ? -8.588  -16.065 -21.687 1.00 68.33 150 A 1 
ATOM 1191  C C   . SER A 1 150 ? -7.919  -16.556 -22.972 1.00 69.53 150 A 1 
ATOM 1192  O O   . SER A 1 150 ? -8.485  -17.398 -23.660 1.00 68.69 150 A 1 
ATOM 1193  C CB  . SER A 1 150 ? -9.374  -14.780 -21.975 1.00 65.29 150 A 1 
ATOM 1194  O OG  . SER A 1 150 ? -10.356 -14.997 -22.969 1.00 58.78 150 A 1 
ATOM 1195  N N   . PHE A 1 151 ? -6.727  -16.058 -23.297 1.00 72.49 151 A 1 
ATOM 1196  C CA  . PHE A 1 151 ? -5.991  -16.493 -24.488 1.00 72.30 151 A 1 
ATOM 1197  C C   . PHE A 1 151 ? -5.420  -17.909 -24.325 1.00 74.54 151 A 1 
ATOM 1198  O O   . PHE A 1 151 ? -5.554  -18.735 -25.227 1.00 74.77 151 A 1 
ATOM 1199  C CB  . PHE A 1 151 ? -4.887  -15.471 -24.779 1.00 70.57 151 A 1 
ATOM 1200  C CG  . PHE A 1 151 ? -4.266  -15.688 -26.135 1.00 70.17 151 A 1 
ATOM 1201  C CD1 . PHE A 1 151 ? -3.038  -16.356 -26.260 1.00 62.73 151 A 1 
ATOM 1202  C CD2 . PHE A 1 151 ? -4.937  -15.242 -27.292 1.00 61.78 151 A 1 
ATOM 1203  C CE1 . PHE A 1 151 ? -2.486  -16.582 -27.526 1.00 59.23 151 A 1 
ATOM 1204  C CE2 . PHE A 1 151 ? -4.388  -15.469 -28.557 1.00 59.55 151 A 1 
ATOM 1205  C CZ  . PHE A 1 151 ? -3.162  -16.136 -28.676 1.00 63.36 151 A 1 
ATOM 1206  N N   . VAL A 1 152 ? -4.857  -18.214 -23.163 1.00 76.69 152 A 1 
ATOM 1207  C CA  . VAL A 1 152 ? -4.352  -19.555 -22.842 1.00 78.01 152 A 1 
ATOM 1208  C C   . VAL A 1 152 ? -5.478  -20.598 -22.862 1.00 77.56 152 A 1 
ATOM 1209  O O   . VAL A 1 152 ? -5.266  -21.704 -23.342 1.00 77.28 152 A 1 
ATOM 1210  C CB  . VAL A 1 152 ? -3.624  -19.526 -21.487 1.00 78.47 152 A 1 
ATOM 1211  C CG1 . VAL A 1 152 ? -3.269  -20.914 -20.965 1.00 74.70 152 A 1 
ATOM 1212  C CG2 . VAL A 1 152 ? -2.312  -18.742 -21.602 1.00 74.39 152 A 1 
ATOM 1213  N N   . GLU A 1 153 ? -6.679  -20.252 -22.416 1.00 76.30 153 A 1 
ATOM 1214  C CA  . GLU A 1 153 ? -7.862  -21.109 -22.532 1.00 74.86 153 A 1 
ATOM 1215  C C   . GLU A 1 153 ? -8.202  -21.428 -24.001 1.00 75.15 153 A 1 
ATOM 1216  O O   . GLU A 1 153 ? -8.533  -22.569 -24.330 1.00 73.87 153 A 1 
ATOM 1217  C CB  . GLU A 1 153 ? -9.073  -20.438 -21.864 1.00 72.43 153 A 1 
ATOM 1218  C CG  . GLU A 1 153 ? -9.016  -20.409 -20.334 1.00 67.42 153 A 1 
ATOM 1219  C CD  . GLU A 1 153 ? -10.055 -19.465 -19.698 1.00 63.03 153 A 1 
ATOM 1220  O OE1 . GLU A 1 153 ? -9.917  -19.152 -18.504 1.00 57.30 153 A 1 
ATOM 1221  O OE2 . GLU A 1 153 ? -11.016 -19.035 -20.382 1.00 58.36 153 A 1 
ATOM 1222  N N   . GLN A 1 154 ? -8.083  -20.452 -24.901 1.00 75.57 154 A 1 
ATOM 1223  C CA  . GLN A 1 154 ? -8.296  -20.675 -26.335 1.00 73.52 154 A 1 
ATOM 1224  C C   . GLN A 1 154 ? -7.206  -21.554 -26.947 1.00 75.42 154 A 1 
ATOM 1225  O O   . GLN A 1 154 ? -7.498  -22.407 -27.782 1.00 74.75 154 A 1 
ATOM 1226  C CB  . GLN A 1 154 ? -8.324  -19.343 -27.088 1.00 71.16 154 A 1 
ATOM 1227  C CG  . GLN A 1 154 ? -9.501  -18.442 -26.735 1.00 63.84 154 A 1 
ATOM 1228  C CD  . GLN A 1 154 ? -9.295  -17.055 -27.321 1.00 57.50 154 A 1 
ATOM 1229  O OE1 . GLN A 1 154 ? -8.426  -16.803 -28.143 1.00 52.73 154 A 1 
ATOM 1230  N NE2 . GLN A 1 154 ? -10.082 -16.087 -26.926 1.00 48.93 154 A 1 
ATOM 1231  N N   . GLN A 1 155 ? -5.953  -21.357 -26.535 1.00 77.78 155 A 1 
ATOM 1232  C CA  . GLN A 1 155 ? -4.850  -22.221 -26.961 1.00 78.40 155 A 1 
ATOM 1233  C C   . GLN A 1 155 ? -5.088  -23.663 -26.512 1.00 79.14 155 A 1 
ATOM 1234  O O   . GLN A 1 155 ? -4.923  -24.579 -27.309 1.00 79.23 155 A 1 
ATOM 1235  C CB  . GLN A 1 155 ? -3.518  -21.723 -26.405 1.00 78.53 155 A 1 
ATOM 1236  C CG  . GLN A 1 155 ? -3.026  -20.452 -27.106 1.00 76.65 155 A 1 
ATOM 1237  C CD  . GLN A 1 155 ? -1.582  -20.124 -26.730 1.00 74.76 155 A 1 
ATOM 1238  O OE1 . GLN A 1 155 ? -1.066  -20.511 -25.688 1.00 67.99 155 A 1 
ATOM 1239  N NE2 . GLN A 1 155 ? -0.869  -19.423 -27.576 1.00 65.57 155 A 1 
ATOM 1240  N N   . ASP A 1 156 ? -5.542  -23.878 -25.280 1.00 78.86 156 A 1 
ATOM 1241  C CA  . ASP A 1 156 ? -5.861  -25.211 -24.772 1.00 77.20 156 A 1 
ATOM 1242  C C   . ASP A 1 156 ? -6.953  -25.895 -25.608 1.00 77.88 156 A 1 
ATOM 1243  O O   . ASP A 1 156 ? -6.792  -27.052 -26.012 1.00 77.01 156 A 1 
ATOM 1244  C CB  . ASP A 1 156 ? -6.267  -25.105 -23.301 1.00 75.32 156 A 1 
ATOM 1245  C CG  . ASP A 1 156 ? -6.492  -26.492 -22.694 1.00 71.78 156 A 1 
ATOM 1246  O OD1 . ASP A 1 156 ? -5.490  -27.218 -22.495 1.00 65.01 156 A 1 
ATOM 1247  O OD2 . ASP A 1 156 ? -7.662  -26.831 -22.427 1.00 64.24 156 A 1 
ATOM 1248  N N   . ASN A 1 157 ? -8.002  -25.161 -25.958 1.00 78.21 157 A 1 
ATOM 1249  C CA  . ASN A 1 157 ? -9.029  -25.684 -26.850 1.00 77.65 157 A 1 
ATOM 1250  C C   . ASN A 1 157 ? -8.455  -26.061 -28.227 1.00 78.65 157 A 1 
ATOM 1251  O O   . ASN A 1 157 ? -8.749  -27.140 -28.753 1.00 78.04 157 A 1 
ATOM 1252  C CB  . ASN A 1 157 ? -10.183 -24.678 -26.950 1.00 76.09 157 A 1 
ATOM 1253  C CG  . ASN A 1 157 ? -11.039 -24.640 -25.683 1.00 72.23 157 A 1 
ATOM 1254  O OD1 . ASN A 1 157 ? -10.996 -25.526 -24.849 1.00 64.78 157 A 1 
ATOM 1255  N ND2 . ASN A 1 157 ? -11.888 -23.646 -25.539 1.00 64.26 157 A 1 
ATOM 1256  N N   . SER A 1 158 ? -7.581  -25.228 -28.780 1.00 80.00 158 A 1 
ATOM 1257  C CA  . SER A 1 158 ? -6.908  -25.514 -30.052 1.00 80.29 158 A 1 
ATOM 1258  C C   . SER A 1 158 ? -6.003  -26.747 -29.957 1.00 82.49 158 A 1 
ATOM 1259  O O   . SER A 1 158 ? -6.010  -27.598 -30.848 1.00 82.15 158 A 1 
ATOM 1260  C CB  . SER A 1 158 ? -6.087  -24.303 -30.500 1.00 78.53 158 A 1 
ATOM 1261  O OG  . SER A 1 158 ? -6.894  -23.140 -30.581 1.00 71.61 158 A 1 
ATOM 1262  N N   . ILE A 1 159 ? -5.263  -26.893 -28.863 1.00 81.95 159 A 1 
ATOM 1263  C CA  . ILE A 1 159 ? -4.420  -28.066 -28.588 1.00 81.98 159 A 1 
ATOM 1264  C C   . ILE A 1 159 ? -5.276  -29.331 -28.490 1.00 82.58 159 A 1 
ATOM 1265  O O   . ILE A 1 159 ? -4.909  -30.375 -29.045 1.00 82.72 159 A 1 
ATOM 1266  C CB  . ILE A 1 159 ? -3.583  -27.840 -27.302 1.00 82.55 159 A 1 
ATOM 1267  C CG1 . ILE A 1 159 ? -2.494  -26.775 -27.556 1.00 81.58 159 A 1 
ATOM 1268  C CG2 . ILE A 1 159 ? -2.927  -29.147 -26.817 1.00 80.04 159 A 1 
ATOM 1269  C CD1 . ILE A 1 159 ? -1.895  -26.202 -26.264 1.00 75.84 159 A 1 
ATOM 1270  N N   . ARG A 1 160 ? -6.440  -29.262 -27.848 1.00 82.40 160 A 1 
ATOM 1271  C CA  . ARG A 1 160 ? -7.370  -30.398 -27.753 1.00 80.26 160 A 1 
ATOM 1272  C C   . ARG A 1 160 ? -7.911  -30.811 -29.117 1.00 81.32 160 A 1 
ATOM 1273  O O   . ARG A 1 160 ? -7.925  -32.003 -29.421 1.00 81.18 160 A 1 
ATOM 1274  C CB  . ARG A 1 160 ? -8.532  -30.048 -26.814 1.00 78.64 160 A 1 
ATOM 1275  C CG  . ARG A 1 160 ? -8.073  -30.090 -25.354 1.00 71.67 160 A 1 
ATOM 1276  C CD  . ARG A 1 160 ? -9.216  -29.643 -24.441 1.00 68.07 160 A 1 
ATOM 1277  N NE  . ARG A 1 160 ? -8.836  -29.891 -23.050 1.00 60.35 160 A 1 
ATOM 1278  C CZ  . ARG A 1 160 ? -9.572  -30.471 -22.117 1.00 53.01 160 A 1 
ATOM 1279  N NH1 . ARG A 1 160 ? -10.844 -30.728 -22.277 1.00 48.42 160 A 1 
ATOM 1280  N NH2 . ARG A 1 160 ? -9.014  -30.800 -21.005 1.00 47.54 160 A 1 
ATOM 1281  N N   . GLU A 1 161 ? -8.304  -29.856 -29.953 1.00 83.65 161 A 1 
ATOM 1282  C CA  . GLU A 1 161 ? -8.729  -30.145 -31.325 1.00 82.71 161 A 1 
ATOM 1283  C C   . GLU A 1 161 ? -7.588  -30.770 -32.150 1.00 84.11 161 A 1 
ATOM 1284  O O   . GLU A 1 161 ? -7.813  -31.727 -32.896 1.00 83.09 161 A 1 
ATOM 1285  C CB  . GLU A 1 161 ? -9.245  -28.875 -32.023 1.00 81.24 161 A 1 
ATOM 1286  C CG  . GLU A 1 161 ? -10.596 -28.386 -31.472 1.00 73.38 161 A 1 
ATOM 1287  C CD  . GLU A 1 161 ? -11.204 -27.237 -32.304 1.00 67.71 161 A 1 
ATOM 1288  O OE1 . GLU A 1 161 ? -12.387 -26.886 -32.026 1.00 59.58 161 A 1 
ATOM 1289  O OE2 . GLU A 1 161 ? -10.551 -26.742 -33.244 1.00 60.41 161 A 1 
ATOM 1290  N N   . LEU A 1 162 ? -6.364  -30.282 -31.955 1.00 84.77 162 A 1 
ATOM 1291  C CA  . LEU A 1 162 ? -5.177  -30.865 -32.582 1.00 84.80 162 A 1 
ATOM 1292  C C   . LEU A 1 162 ? -4.923  -32.295 -32.118 1.00 85.65 162 A 1 
ATOM 1293  O O   . LEU A 1 162 ? -4.695  -33.165 -32.947 1.00 85.87 162 A 1 
ATOM 1294  C CB  . LEU A 1 162 ? -3.949  -29.991 -32.292 1.00 85.36 162 A 1 
ATOM 1295  C CG  . LEU A 1 162 ? -3.832  -28.764 -33.201 1.00 81.53 162 A 1 
ATOM 1296  C CD1 . LEU A 1 162 ? -2.756  -27.826 -32.658 1.00 75.37 162 A 1 
ATOM 1297  C CD2 . LEU A 1 162 ? -3.433  -29.191 -34.619 1.00 76.36 162 A 1 
ATOM 1298  N N   . LEU A 1 163 ? -5.003  -32.562 -30.805 1.00 84.74 163 A 1 
ATOM 1299  C CA  . LEU A 1 163 ? -4.838  -33.903 -30.245 1.00 82.76 163 A 1 
ATOM 1300  C C   . LEU A 1 163 ? -5.854  -34.889 -30.833 1.00 83.62 163 A 1 
ATOM 1301  O O   . LEU A 1 163 ? -5.478  -35.978 -31.252 1.00 83.93 163 A 1 
ATOM 1302  C CB  . LEU A 1 163 ? -4.973  -33.847 -28.711 1.00 81.95 163 A 1 
ATOM 1303  C CG  . LEU A 1 163 ? -3.719  -33.335 -27.986 1.00 76.11 163 A 1 
ATOM 1304  C CD1 . LEU A 1 163 ? -4.050  -32.983 -26.538 1.00 69.61 163 A 1 
ATOM 1305  C CD2 . LEU A 1 163 ? -2.624  -34.407 -27.954 1.00 70.35 163 A 1 
ATOM 1306  N N   . GLN A 1 164 ? -7.121  -34.476 -30.938 1.00 85.33 164 A 1 
ATOM 1307  C CA  . GLN A 1 164 ? -8.159  -35.286 -31.567 1.00 84.84 164 A 1 
ATOM 1308  C C   . GLN A 1 164 ? -7.859  -35.535 -33.047 1.00 85.54 164 A 1 
ATOM 1309  O O   . GLN A 1 164 ? -7.929  -36.677 -33.512 1.00 84.65 164 A 1 
ATOM 1310  C CB  . GLN A 1 164 ? -9.527  -34.594 -31.424 1.00 84.20 164 A 1 
ATOM 1311  C CG  . GLN A 1 164 ? -10.062 -34.688 -29.990 1.00 75.59 164 A 1 
ATOM 1312  C CD  . GLN A 1 164 ? -11.444 -34.067 -29.823 1.00 70.46 164 A 1 
ATOM 1313  O OE1 . GLN A 1 164 ? -11.981 -33.388 -30.680 1.00 63.58 164 A 1 
ATOM 1314  N NE2 . GLN A 1 164 ? -12.092 -34.299 -28.696 1.00 59.73 164 A 1 
ATOM 1315  N N   . SER A 1 165 ? -7.485  -34.498 -33.772 1.00 84.20 165 A 1 
ATOM 1316  C CA  . SER A 1 165 ? -7.161  -34.604 -35.199 1.00 84.38 165 A 1 
ATOM 1317  C C   . SER A 1 165 ? -5.973  -35.529 -35.449 1.00 85.65 165 A 1 
ATOM 1318  O O   . SER A 1 165 ? -6.028  -36.385 -36.324 1.00 84.82 165 A 1 
ATOM 1319  C CB  . SER A 1 165 ? -6.862  -33.217 -35.781 1.00 83.93 165 A 1 
ATOM 1320  O OG  . SER A 1 165 ? -7.953  -32.341 -35.574 1.00 75.29 165 A 1 
ATOM 1321  N N   . VAL A 1 166 ? -4.913  -35.411 -34.647 1.00 83.91 166 A 1 
ATOM 1322  C CA  . VAL A 1 166 ? -3.734  -36.277 -34.726 1.00 83.75 166 A 1 
ATOM 1323  C C   . VAL A 1 166 ? -4.096  -37.729 -34.396 1.00 83.95 166 A 1 
ATOM 1324  O O   . VAL A 1 166 ? -3.638  -38.639 -35.083 1.00 84.12 166 A 1 
ATOM 1325  C CB  . VAL A 1 166 ? -2.615  -35.747 -33.805 1.00 83.57 166 A 1 
ATOM 1326  C CG1 . VAL A 1 166 ? -1.457  -36.734 -33.621 1.00 78.50 166 A 1 
ATOM 1327  C CG2 . VAL A 1 166 ? -2.010  -34.463 -34.382 1.00 77.97 166 A 1 
ATOM 1328  N N   . GLU A 1 167 ? -4.949  -37.956 -33.397 1.00 85.60 167 A 1 
ATOM 1329  C CA  . GLU A 1 167 ? -5.391  -39.306 -33.050 1.00 84.73 167 A 1 
ATOM 1330  C C   . GLU A 1 167 ? -6.236  -39.941 -34.166 1.00 85.49 167 A 1 
ATOM 1331  O O   . GLU A 1 167 ? -6.049  -41.109 -34.505 1.00 84.66 167 A 1 
ATOM 1332  C CB  . GLU A 1 167 ? -6.162  -39.277 -31.712 1.00 83.65 167 A 1 
ATOM 1333  C CG  . GLU A 1 167 ? -6.294  -40.695 -31.127 1.00 74.62 167 A 1 
ATOM 1334  C CD  . GLU A 1 167 ? -7.273  -40.825 -29.955 1.00 67.91 167 A 1 
ATOM 1335  O OE1 . GLU A 1 167 ? -7.408  -41.974 -29.467 1.00 60.30 167 A 1 
ATOM 1336  O OE2 . GLU A 1 167 ? -7.946  -39.851 -29.598 1.00 60.51 167 A 1 
ATOM 1337  N N   . GLU A 1 168 ? -7.129  -39.173 -34.776 1.00 86.64 168 A 1 
ATOM 1338  C CA  . GLU A 1 168 ? -7.916  -39.637 -35.920 1.00 86.44 168 A 1 
ATOM 1339  C C   . GLU A 1 168 ? -7.022  -39.946 -37.128 1.00 87.29 168 A 1 
ATOM 1340  O O   . GLU A 1 168 ? -7.158  -41.001 -37.738 1.00 85.68 168 A 1 
ATOM 1341  C CB  . GLU A 1 168 ? -8.977  -38.603 -36.322 1.00 85.69 168 A 1 
ATOM 1342  C CG  . GLU A 1 168 ? -10.162 -38.570 -35.348 1.00 77.13 168 A 1 
ATOM 1343  C CD  . GLU A 1 168 ? -11.322 -37.702 -35.853 1.00 70.32 168 A 1 
ATOM 1344  O OE1 . GLU A 1 168 ? -12.410 -37.784 -35.230 1.00 61.81 168 A 1 
ATOM 1345  O OE2 . GLU A 1 168 ? -11.157 -37.005 -36.882 1.00 62.68 168 A 1 
ATOM 1346  N N   . GLN A 1 169 ? -6.081  -39.065 -37.429 1.00 85.26 169 A 1 
ATOM 1347  C CA  . GLN A 1 169 ? -5.124  -39.293 -38.501 1.00 84.77 169 A 1 
ATOM 1348  C C   . GLN A 1 169 ? -4.265  -40.530 -38.242 1.00 85.62 169 A 1 
ATOM 1349  O O   . GLN A 1 169 ? -4.072  -41.335 -39.152 1.00 86.27 169 A 1 
ATOM 1350  C CB  . GLN A 1 169 ? -4.232  -38.063 -38.694 1.00 85.02 169 A 1 
ATOM 1351  C CG  . GLN A 1 169 ? -4.987  -36.909 -39.381 1.00 82.20 169 A 1 
ATOM 1352  C CD  . GLN A 1 169 ? -4.089  -35.708 -39.671 1.00 80.62 169 A 1 
ATOM 1353  O OE1 . GLN A 1 169 ? -2.881  -35.733 -39.512 1.00 74.51 169 A 1 
ATOM 1354  N NE2 . GLN A 1 169 ? -4.662  -34.621 -40.136 1.00 70.59 169 A 1 
ATOM 1355  N N   . TYR A 1 170 ? -3.818  -40.732 -37.003 1.00 85.92 170 A 1 
ATOM 1356  C CA  . TYR A 1 170 ? -3.055  -41.926 -36.637 1.00 85.16 170 A 1 
ATOM 1357  C C   . TYR A 1 170 ? -3.857  -43.217 -36.831 1.00 85.24 170 A 1 
ATOM 1358  O O   . TYR A 1 170 ? -3.328  -44.212 -37.347 1.00 85.81 170 A 1 
ATOM 1359  C CB  . TYR A 1 170 ? -2.585  -41.796 -35.188 1.00 83.93 170 A 1 
ATOM 1360  C CG  . TYR A 1 170 ? -1.667  -42.928 -34.779 1.00 81.23 170 A 1 
ATOM 1361  C CD1 . TYR A 1 170 ? -2.169  -44.065 -34.124 1.00 73.49 170 A 1 
ATOM 1362  C CD2 . TYR A 1 170 ? -0.301  -42.863 -35.114 1.00 73.17 170 A 1 
ATOM 1363  C CE1 . TYR A 1 170 ? -1.319  -45.136 -33.803 1.00 70.14 170 A 1 
ATOM 1364  C CE2 . TYR A 1 170 ? 0.561   -43.927 -34.800 1.00 69.86 170 A 1 
ATOM 1365  C CZ  . TYR A 1 170 ? 0.049   -45.068 -34.148 1.00 71.23 170 A 1 
ATOM 1366  O OH  . TYR A 1 170 ? 0.880   -46.114 -33.864 1.00 72.53 170 A 1 
ATOM 1367  N N   . LYS A 1 171 ? -5.147  -43.215 -36.486 1.00 87.43 171 A 1 
ATOM 1368  C CA  . LYS A 1 171 ? -6.050  -44.346 -36.739 1.00 87.16 171 A 1 
ATOM 1369  C C   . LYS A 1 171 ? -6.191  -44.608 -38.234 1.00 87.71 171 A 1 
ATOM 1370  O O   . LYS A 1 171 ? -6.046  -45.751 -38.661 1.00 86.63 171 A 1 
ATOM 1371  C CB  . LYS A 1 171 ? -7.417  -44.097 -36.083 1.00 86.58 171 A 1 
ATOM 1372  C CG  . LYS A 1 171 ? -7.373  -44.249 -34.553 1.00 79.40 171 A 1 
ATOM 1373  C CD  . LYS A 1 171 ? -8.683  -43.780 -33.905 1.00 75.97 171 A 1 
ATOM 1374  C CE  . LYS A 1 171 ? -8.566  -43.835 -32.379 1.00 66.31 171 A 1 
ATOM 1375  N NZ  . LYS A 1 171 ? -9.587  -43.012 -31.685 1.00 59.19 171 A 1 
ATOM 1376  N N   . GLN A 1 172 ? -6.399  -43.565 -39.040 1.00 86.78 172 A 1 
ATOM 1377  C CA  . GLN A 1 172 ? -6.491  -43.696 -40.492 1.00 86.06 172 A 1 
ATOM 1378  C C   . GLN A 1 172 ? -5.181  -44.204 -41.103 1.00 87.46 172 A 1 
ATOM 1379  O O   . GLN A 1 172 ? -5.210  -45.137 -41.909 1.00 86.70 172 A 1 
ATOM 1380  C CB  . GLN A 1 172 ? -6.866  -42.354 -41.129 1.00 85.15 172 A 1 
ATOM 1381  C CG  . GLN A 1 172 ? -8.325  -41.960 -40.856 1.00 77.25 172 A 1 
ATOM 1382  C CD  . GLN A 1 172 ? -8.706  -40.658 -41.545 1.00 72.15 172 A 1 
ATOM 1383  O OE1 . GLN A 1 172 ? -7.985  -40.094 -42.356 1.00 66.49 172 A 1 
ATOM 1384  N NE2 . GLN A 1 172 ? -9.871  -40.126 -41.253 1.00 61.93 172 A 1 
ATOM 1385  N N   . LEU A 1 173 ? -4.053  -43.672 -40.673 1.00 86.08 173 A 1 
ATOM 1386  C CA  . LEU A 1 173 ? -2.717  -44.114 -41.090 1.00 85.44 173 A 1 
ATOM 1387  C C   . LEU A 1 173 ? -2.494  -45.597 -40.799 1.00 86.49 173 A 1 
ATOM 1388  O O   . LEU A 1 173 ? -2.049  -46.345 -41.660 1.00 86.52 173 A 1 
ATOM 1389  C CB  . LEU A 1 173 ? -1.670  -43.254 -40.352 1.00 85.27 173 A 1 
ATOM 1390  C CG  . LEU A 1 173 ? -0.899  -42.319 -41.299 1.00 81.57 173 A 1 
ATOM 1391  C CD1 . LEU A 1 173 ? -0.423  -41.088 -40.543 1.00 72.44 173 A 1 
ATOM 1392  C CD2 . LEU A 1 173 ? 0.296   -43.035 -41.885 1.00 73.49 173 A 1 
ATOM 1393  N N   . SER A 1 174 ? -2.863  -46.025 -39.595 1.00 87.70 174 A 1 
ATOM 1394  C CA  . SER A 1 174 ? -2.759  -47.425 -39.189 1.00 87.18 174 A 1 
ATOM 1395  C C   . SER A 1 174 ? -3.650  -48.332 -40.037 1.00 87.57 174 A 1 
ATOM 1396  O O   . SER A 1 174 ? -3.232  -49.415 -40.443 1.00 87.36 174 A 1 
ATOM 1397  C CB  . SER A 1 174 ? -3.137  -47.581 -37.711 1.00 86.49 174 A 1 
ATOM 1398  O OG  . SER A 1 174 ? -2.294  -46.783 -36.893 1.00 76.39 174 A 1 
ATOM 1399  N N   . GLN A 1 175 ? -4.864  -47.870 -40.344 1.00 88.36 175 A 1 
ATOM 1400  C CA  . GLN A 1 175 ? -5.798  -48.603 -41.195 1.00 87.87 175 A 1 
ATOM 1401  C C   . GLN A 1 175 ? -5.279  -48.696 -42.633 1.00 88.47 175 A 1 
ATOM 1402  O O   . GLN A 1 175 ? -5.240  -49.792 -43.206 1.00 87.07 175 A 1 
ATOM 1403  C CB  . GLN A 1 175 ? -7.175  -47.934 -41.102 1.00 87.14 175 A 1 
ATOM 1404  C CG  . GLN A 1 175 ? -8.271  -48.794 -41.752 1.00 78.07 175 A 1 
ATOM 1405  C CD  . GLN A 1 175 ? -9.662  -48.169 -41.601 1.00 73.21 175 A 1 
ATOM 1406  O OE1 . GLN A 1 175 ? -9.854  -47.075 -41.090 1.00 66.58 175 A 1 
ATOM 1407  N NE2 . GLN A 1 175 ? -10.688 -48.847 -42.064 1.00 62.68 175 A 1 
ATOM 1408  N N   . GLN A 1 176 ? -4.806  -47.588 -43.192 1.00 87.54 176 A 1 
ATOM 1409  C CA  . GLN A 1 176 ? -4.192  -47.567 -44.518 1.00 86.93 176 A 1 
ATOM 1410  C C   . GLN A 1 176 ? -2.946  -48.459 -44.574 1.00 87.77 176 A 1 
ATOM 1411  O O   . GLN A 1 176 ? -2.752  -49.179 -45.545 1.00 87.71 176 A 1 
ATOM 1412  C CB  . GLN A 1 176 ? -3.831  -46.132 -44.919 1.00 86.62 176 A 1 
ATOM 1413  C CG  . GLN A 1 176 ? -5.074  -45.288 -45.238 1.00 84.19 176 A 1 
ATOM 1414  C CD  . GLN A 1 176 ? -4.724  -43.889 -45.758 1.00 83.64 176 A 1 
ATOM 1415  O OE1 . GLN A 1 176 ? -3.584  -43.551 -46.002 1.00 77.67 176 A 1 
ATOM 1416  N NE2 . GLN A 1 176 ? -5.712  -43.052 -45.957 1.00 74.45 176 A 1 
ATOM 1417  N N   . HIS A 1 177 ? -2.133  -48.472 -43.528 1.00 87.31 177 A 1 
ATOM 1418  C CA  . HIS A 1 177 ? -0.966  -49.347 -43.451 1.00 86.62 177 A 1 
ATOM 1419  C C   . HIS A 1 177 ? -1.355  -50.832 -43.505 1.00 87.11 177 A 1 
ATOM 1420  O O   . HIS A 1 177 ? -0.704  -51.616 -44.196 1.00 87.25 177 A 1 
ATOM 1421  C CB  . HIS A 1 177 ? -0.173  -49.037 -42.182 1.00 85.76 177 A 1 
ATOM 1422  C CG  . HIS A 1 177 ? 1.150   -49.742 -42.149 1.00 83.59 177 A 1 
ATOM 1423  N ND1 . HIS A 1 177 ? 2.203   -49.521 -43.005 1.00 71.82 177 A 1 
ATOM 1424  C CD2 . HIS A 1 177 ? 1.558   -50.728 -41.278 1.00 72.49 177 A 1 
ATOM 1425  C CE1 . HIS A 1 177 ? 3.209   -50.339 -42.659 1.00 70.72 177 A 1 
ATOM 1426  N NE2 . HIS A 1 177 ? 2.859   -51.089 -41.613 1.00 72.45 177 A 1 
ATOM 1427  N N   . MET A 1 178 ? -2.434  -51.211 -42.820 1.00 88.34 178 A 1 
ATOM 1428  C CA  . MET A 1 178 ? -2.966  -52.571 -42.930 1.00 88.14 178 A 1 
ATOM 1429  C C   . MET A 1 178 ? -3.478  -52.863 -44.341 1.00 88.32 178 A 1 
ATOM 1430  O O   . MET A 1 178 ? -3.170  -53.919 -44.881 1.00 87.02 178 A 1 
ATOM 1431  C CB  . MET A 1 178 ? -4.076  -52.815 -41.914 1.00 87.75 178 A 1 
ATOM 1432  C CG  . MET A 1 178 ? -3.552  -52.917 -40.475 1.00 79.37 178 A 1 
ATOM 1433  S SD  . MET A 1 178 ? -4.789  -53.577 -39.331 1.00 71.65 178 A 1 
ATOM 1434  C CE  . MET A 1 178 ? -4.521  -52.466 -37.920 1.00 61.44 178 A 1 
ATOM 1435  N N   . GLN A 1 179 ? -4.193  -51.925 -44.950 1.00 86.29 179 A 1 
ATOM 1436  C CA  . GLN A 1 179 ? -4.682  -52.079 -46.322 1.00 85.37 179 A 1 
ATOM 1437  C C   . GLN A 1 179 ? -3.525  -52.246 -47.320 1.00 86.37 179 A 1 
ATOM 1438  O O   . GLN A 1 179 ? -3.554  -53.164 -48.132 1.00 85.26 179 A 1 
ATOM 1439  C CB  . GLN A 1 179 ? -5.550  -50.873 -46.714 1.00 84.54 179 A 1 
ATOM 1440  C CG  . GLN A 1 179 ? -6.911  -50.864 -45.994 1.00 81.83 179 A 1 
ATOM 1441  C CD  . GLN A 1 179 ? -7.743  -49.637 -46.388 1.00 80.25 179 A 1 
ATOM 1442  O OE1 . GLN A 1 179 ? -7.309  -48.503 -46.291 1.00 72.84 179 A 1 
ATOM 1443  N NE2 . GLN A 1 179 ? -8.948  -49.819 -46.855 1.00 69.62 179 A 1 
ATOM 1444  N N   . ILE A 1 180 ? -2.485  -51.413 -47.198 1.00 87.24 180 A 1 
ATOM 1445  C CA  . ILE A 1 180 ? -1.291  -51.509 -48.051 1.00 86.04 180 A 1 
ATOM 1446  C C   . ILE A 1 180 ? -0.617  -52.876 -47.886 1.00 86.19 180 A 1 
ATOM 1447  O O   . ILE A 1 180 ? -0.312  -53.527 -48.881 1.00 86.17 180 A 1 
ATOM 1448  C CB  . ILE A 1 180 ? -0.313  -50.349 -47.754 1.00 85.91 180 A 1 
ATOM 1449  C CG1 . ILE A 1 180 ? -0.896  -49.011 -48.260 1.00 83.64 180 A 1 
ATOM 1450  C CG2 . ILE A 1 180 ? 1.060   -50.586 -48.411 1.00 82.13 180 A 1 
ATOM 1451  C CD1 . ILE A 1 180 ? -0.217  -47.778 -47.657 1.00 77.25 180 A 1 
ATOM 1452  N N   . LYS A 1 181 ? -0.427  -53.333 -46.636 1.00 87.18 181 A 1 
ATOM 1453  C CA  . LYS A 1 181 ? 0.145   -54.665 -46.389 1.00 85.77 181 A 1 
ATOM 1454  C C   . LYS A 1 181 ? -0.687  -55.781 -47.008 1.00 85.73 181 A 1 
ATOM 1455  O O   . LYS A 1 181 ? -0.117  -56.736 -47.534 1.00 84.76 181 A 1 
ATOM 1456  C CB  . LYS A 1 181 ? 0.275   -54.921 -44.883 1.00 85.11 181 A 1 
ATOM 1457  C CG  . LYS A 1 181 ? 1.555   -54.303 -44.327 1.00 76.50 181 A 1 
ATOM 1458  C CD  . LYS A 1 181 ? 1.726   -54.701 -42.863 1.00 71.81 181 A 1 
ATOM 1459  C CE  . LYS A 1 181 ? 3.094   -54.230 -42.381 1.00 64.08 181 A 1 
ATOM 1460  N NZ  . LYS A 1 181 ? 3.304   -54.532 -40.951 1.00 57.39 181 A 1 
ATOM 1461  N N   . GLU A 1 182 ? -2.001  -55.688 -46.951 1.00 86.40 182 A 1 
ATOM 1462  C CA  . GLU A 1 182 ? -2.881  -56.701 -47.533 1.00 85.58 182 A 1 
ATOM 1463  C C   . GLU A 1 182 ? -2.799  -56.680 -49.065 1.00 85.61 182 A 1 
ATOM 1464  O O   . GLU A 1 182 ? -2.651  -57.737 -49.686 1.00 83.86 182 A 1 
ATOM 1465  C CB  . GLU A 1 182 ? -4.313  -56.511 -47.005 1.00 84.83 182 A 1 
ATOM 1466  C CG  . GLU A 1 182 ? -5.158  -57.797 -47.100 1.00 75.91 182 A 1 
ATOM 1467  C CD  . GLU A 1 182 ? -4.587  -58.984 -46.280 1.00 70.66 182 A 1 
ATOM 1468  O OE1 . GLU A 1 182 ? -4.965  -60.136 -46.580 1.00 63.71 182 A 1 
ATOM 1469  O OE2 . GLU A 1 182 ? -3.731  -58.769 -45.392 1.00 64.06 182 A 1 
ATOM 1470  N N   . ILE A 1 183 ? -2.752  -55.494 -49.663 1.00 86.22 183 A 1 
ATOM 1471  C CA  . ILE A 1 183 ? -2.532  -55.317 -51.098 1.00 84.66 183 A 1 
ATOM 1472  C C   . ILE A 1 183 ? -1.181  -55.908 -51.523 1.00 84.52 183 A 1 
ATOM 1473  O O   . ILE A 1 183 ? -1.124  -56.699 -52.467 1.00 83.62 183 A 1 
ATOM 1474  C CB  . ILE A 1 183 ? -2.643  -53.823 -51.484 1.00 84.42 183 A 1 
ATOM 1475  C CG1 . ILE A 1 183 ? -4.101  -53.337 -51.353 1.00 81.70 183 A 1 
ATOM 1476  C CG2 . ILE A 1 183 ? -2.137  -53.575 -52.915 1.00 80.05 183 A 1 
ATOM 1477  C CD1 . ILE A 1 183 ? -4.238  -51.809 -51.317 1.00 75.47 183 A 1 
ATOM 1478  N N   . GLU A 1 184 ? -0.098  -55.593 -50.808 1.00 84.22 184 A 1 
ATOM 1479  C CA  . GLU A 1 184 ? 1.232   -56.152 -51.077 1.00 82.65 184 A 1 
ATOM 1480  C C   . GLU A 1 184 ? 1.224   -57.682 -50.998 1.00 82.75 184 A 1 
ATOM 1481  O O   . GLU A 1 184 ? 1.837   -58.364 -51.817 1.00 81.88 184 A 1 
ATOM 1482  C CB  . GLU A 1 184 ? 2.254   -55.619 -50.068 1.00 81.80 184 A 1 
ATOM 1483  C CG  . GLU A 1 184 ? 2.703   -54.172 -50.309 1.00 78.29 184 A 1 
ATOM 1484  C CD  . GLU A 1 184 ? 3.764   -53.709 -49.300 1.00 75.21 184 A 1 
ATOM 1485  O OE1 . GLU A 1 184 ? 4.297   -52.593 -49.480 1.00 68.47 184 A 1 
ATOM 1486  O OE2 . GLU A 1 184 ? 4.065   -54.467 -48.352 1.00 69.45 184 A 1 
ATOM 1487  N N   . LYS A 1 185 ? 0.532   -58.252 -50.029 1.00 84.09 185 A 1 
ATOM 1488  C CA  . LYS A 1 185 ? 0.418   -59.691 -49.832 1.00 83.27 185 A 1 
ATOM 1489  C C   . LYS A 1 185 ? -0.335  -60.364 -50.981 1.00 82.45 185 A 1 
ATOM 1490  O O   . LYS A 1 185 ? 0.071   -61.434 -51.432 1.00 80.04 185 A 1 
ATOM 1491  C CB  . LYS A 1 185 ? -0.257  -59.925 -48.483 1.00 82.45 185 A 1 
ATOM 1492  C CG  . LYS A 1 185 ? -0.032  -61.334 -47.928 1.00 74.53 185 A 1 
ATOM 1493  C CD  . LYS A 1 185 ? -0.766  -61.419 -46.588 1.00 71.73 185 A 1 
ATOM 1494  C CE  . LYS A 1 185 ? -0.550  -62.748 -45.879 1.00 63.83 185 A 1 
ATOM 1495  N NZ  . LYS A 1 185 ? -1.377  -62.777 -44.653 1.00 58.15 185 A 1 
ATOM 1496  N N   . GLN A 1 186 ? -1.386  -59.713 -51.470 1.00 82.75 186 A 1 
ATOM 1497  C CA  . GLN A 1 186 ? -2.128  -60.198 -52.635 1.00 80.55 186 A 1 
ATOM 1498  C C   . GLN A 1 186 ? -1.298  -60.094 -53.917 1.00 80.29 186 A 1 
ATOM 1499  O O   . GLN A 1 186 ? -1.208  -61.070 -54.666 1.00 77.41 186 A 1 
ATOM 1500  C CB  . GLN A 1 186 ? -3.447  -59.434 -52.767 1.00 79.18 186 A 1 
ATOM 1501  C CG  . GLN A 1 186 ? -4.438  -59.840 -51.667 1.00 74.24 186 A 1 
ATOM 1502  C CD  . GLN A 1 186 ? -5.809  -59.205 -51.852 1.00 69.72 186 A 1 
ATOM 1503  O OE1 . GLN A 1 186 ? -6.062  -58.486 -52.800 1.00 64.64 186 A 1 
ATOM 1504  N NE2 . GLN A 1 186 ? -6.745  -59.465 -50.972 1.00 60.73 186 A 1 
ATOM 1505  N N   . LEU A 1 187 ? -0.596  -58.982 -54.121 1.00 80.57 187 A 1 
ATOM 1506  C CA  . LEU A 1 187 ? 0.321   -58.810 -55.253 1.00 78.71 187 A 1 
ATOM 1507  C C   . LEU A 1 187 ? 1.448   -59.851 -55.247 1.00 78.58 187 A 1 
ATOM 1508  O O   . LEU A 1 187 ? 1.801   -60.383 -56.297 1.00 75.79 187 A 1 
ATOM 1509  C CB  . LEU A 1 187 ? 0.886   -57.393 -55.242 1.00 77.19 187 A 1 
ATOM 1510  C CG  . LEU A 1 187 ? -0.098  -56.305 -55.704 1.00 72.75 187 A 1 
ATOM 1511  C CD1 . LEU A 1 187 ? 0.498   -54.919 -55.421 1.00 66.60 187 A 1 
ATOM 1512  C CD2 . LEU A 1 187 ? -0.370  -56.398 -57.199 1.00 67.10 187 A 1 
ATOM 1513  N N   . ARG A 1 188 ? 1.991   -60.227 -54.082 1.00 79.42 188 A 1 
ATOM 1514  C CA  . ARG A 1 188 ? 2.973   -61.315 -53.966 1.00 78.40 188 A 1 
ATOM 1515  C C   . ARG A 1 188 ? 2.373   -62.671 -54.323 1.00 77.61 188 A 1 
ATOM 1516  O O   . ARG A 1 188 ? 3.021   -63.452 -55.006 1.00 74.93 188 A 1 
ATOM 1517  C CB  . ARG A 1 188 ? 3.573   -61.368 -52.558 1.00 77.22 188 A 1 
ATOM 1518  C CG  . ARG A 1 188 ? 4.586   -60.239 -52.327 1.00 71.48 188 A 1 
ATOM 1519  C CD  . ARG A 1 188 ? 5.148   -60.328 -50.908 1.00 68.57 188 A 1 
ATOM 1520  N NE  . ARG A 1 188 ? 5.956   -59.150 -50.594 1.00 61.74 188 A 1 
ATOM 1521  C CZ  . ARG A 1 188 ? 6.736   -58.983 -49.528 1.00 56.17 188 A 1 
ATOM 1522  N NH1 . ARG A 1 188 ? 6.902   -59.920 -48.645 1.00 52.60 188 A 1 
ATOM 1523  N NH2 . ARG A 1 188 ? 7.350   -57.848 -49.351 1.00 51.64 188 A 1 
ATOM 1524  N N   . LYS A 1 189 ? 1.138   -62.952 -53.891 1.00 78.55 189 A 1 
ATOM 1525  C CA  . LYS A 1 189 ? 0.454   -64.210 -54.241 1.00 77.73 189 A 1 
ATOM 1526  C C   . LYS A 1 189 ? 0.213   -64.348 -55.747 1.00 76.99 189 A 1 
ATOM 1527  O O   . LYS A 1 189 ? 0.308   -65.453 -56.265 1.00 71.77 189 A 1 
ATOM 1528  C CB  . LYS A 1 189 ? -0.891  -64.320 -53.509 1.00 75.74 189 A 1 
ATOM 1529  C CG  . LYS A 1 189 ? -0.770  -64.743 -52.039 1.00 70.20 189 A 1 
ATOM 1530  C CD  . LYS A 1 189 ? -2.192  -64.828 -51.463 1.00 66.44 189 A 1 
ATOM 1531  C CE  . LYS A 1 189 ? -2.233  -65.334 -50.024 1.00 59.17 189 A 1 
ATOM 1532  N NZ  . LYS A 1 189 ? -3.644  -65.424 -49.557 1.00 53.39 189 A 1 
ATOM 1533  N N   . THR A 1 190 ? -0.074  -63.277 -56.444 1.00 76.23 190 A 1 
ATOM 1534  C CA  . THR A 1 190 ? -0.276  -63.276 -57.896 1.00 73.18 190 A 1 
ATOM 1535  C C   . THR A 1 190 ? 1.026   -63.226 -58.698 1.00 71.85 190 A 1 
ATOM 1536  O O   . THR A 1 190 ? 0.988   -63.204 -59.928 1.00 64.31 190 A 1 
ATOM 1537  C CB  . THR A 1 190 ? -1.223  -62.152 -58.323 1.00 69.55 190 A 1 
ATOM 1538  O OG1 . THR A 1 190 ? -0.829  -60.913 -57.777 1.00 64.13 190 A 1 
ATOM 1539  C CG2 . THR A 1 190 ? -2.646  -62.418 -57.834 1.00 61.24 190 A 1 
ATOM 1540  N N   . GLY A 1 191 ? 2.185   -63.232 -58.029 1.00 64.81 191 A 1 
ATOM 1541  C CA  . GLY A 1 191 ? 3.508   -63.224 -58.661 1.00 63.79 191 A 1 
ATOM 1542  C C   . GLY A 1 191 ? 3.896   -61.885 -59.302 1.00 63.80 191 A 1 
ATOM 1543  O O   . GLY A 1 191 ? 4.840   -61.834 -60.084 1.00 58.62 191 A 1 
ATOM 1544  N N   . ILE A 1 192 ? 3.193   -60.828 -58.989 1.00 61.04 192 A 1 
ATOM 1545  C CA  . ILE A 1 192 ? 3.392   -59.496 -59.574 1.00 59.06 192 A 1 
ATOM 1546  C C   . ILE A 1 192 ? 4.497   -58.715 -58.853 1.00 58.93 192 A 1 
ATOM 1547  O O   . ILE A 1 192 ? 5.187   -57.896 -59.468 1.00 54.02 192 A 1 
ATOM 1548  C CB  . ILE A 1 192 ? 2.046   -58.730 -59.591 1.00 54.20 192 A 1 
ATOM 1549  C CG1 . ILE A 1 192 ? 1.012   -59.470 -60.470 1.00 51.18 192 A 1 
ATOM 1550  C CG2 . ILE A 1 192 ? 2.217   -57.289 -60.083 1.00 49.47 192 A 1 
ATOM 1551  C CD1 . ILE A 1 192 ? -0.412  -58.940 -60.337 1.00 47.00 192 A 1 
ATOM 1552  N N   . GLN A 1 193 ? 4.676   -58.943 -57.546 1.00 54.59 193 A 1 
ATOM 1553  C CA  . GLN A 1 193 ? 5.685   -58.250 -56.741 1.00 54.70 193 A 1 
ATOM 1554  C C   . GLN A 1 193 ? 6.983   -59.056 -56.675 1.00 56.28 193 A 1 
ATOM 1555  O O   . GLN A 1 193 ? 7.009   -60.159 -56.123 1.00 52.72 193 A 1 
ATOM 1556  C CB  . GLN A 1 193 ? 5.139   -57.926 -55.343 1.00 49.70 193 A 1 
ATOM 1557  C CG  . GLN A 1 193 ? 5.007   -56.421 -55.123 1.00 46.32 193 A 1 
ATOM 1558  C CD  . GLN A 1 193 ? 4.475   -56.035 -53.746 1.00 43.07 193 A 1 
ATOM 1559  O OE1 . GLN A 1 193 ? 4.206   -56.852 -52.889 1.00 41.61 193 A 1 
ATOM 1560  N NE2 . GLN A 1 193 ? 4.315   -54.754 -53.488 1.00 39.25 193 A 1 
ATOM 1561  N N   . GLU A 1 194 ? 8.077   -58.467 -57.167 1.00 53.33 194 A 1 
ATOM 1562  C CA  . GLU A 1 194 ? 9.407   -58.885 -56.736 1.00 54.56 194 A 1 
ATOM 1563  C C   . GLU A 1 194 ? 9.575   -58.595 -55.234 1.00 54.28 194 A 1 
ATOM 1564  O O   . GLU A 1 194 ? 9.103   -57.562 -54.745 1.00 50.30 194 A 1 
ATOM 1565  C CB  . GLU A 1 194 ? 10.516  -58.196 -57.550 1.00 50.20 194 A 1 
ATOM 1566  C CG  . GLU A 1 194 ? 10.694  -58.832 -58.932 1.00 45.83 194 A 1 
ATOM 1567  C CD  . GLU A 1 194 ? 11.837  -58.214 -59.761 1.00 42.49 194 A 1 
ATOM 1568  O OE1 . GLU A 1 194 ? 12.235  -58.850 -60.766 1.00 39.34 194 A 1 
ATOM 1569  O OE2 . GLU A 1 194 ? 12.270  -57.093 -59.421 1.00 40.56 194 A 1 
ATOM 1570  N N   . PRO A 1 195 ? 10.217  -59.480 -54.465 1.00 47.88 195 A 1 
ATOM 1571  C CA  . PRO A 1 195 ? 10.405  -59.280 -53.032 1.00 48.96 195 A 1 
ATOM 1572  C C   . PRO A 1 195 ? 11.374  -58.112 -52.797 1.00 49.66 195 A 1 
ATOM 1573  O O   . PRO A 1 195 ? 12.585  -58.275 -52.897 1.00 47.44 195 A 1 
ATOM 1574  C CB  . PRO A 1 195 ? 10.930  -60.627 -52.507 1.00 44.76 195 A 1 
ATOM 1575  C CG  . PRO A 1 195 ? 11.629  -61.238 -53.719 1.00 44.28 195 A 1 
ATOM 1576  C CD  . PRO A 1 195 ? 10.819  -60.709 -54.910 1.00 47.14 195 A 1 
ATOM 1577  N N   . SER A 1 196 ? 10.865  -56.958 -52.467 1.00 49.40 196 A 1 
ATOM 1578  C CA  . SER A 1 196 ? 11.708  -55.862 -51.985 1.00 51.18 196 A 1 
ATOM 1579  C C   . SER A 1 196 ? 12.259  -56.216 -50.600 1.00 50.93 196 A 1 
ATOM 1580  O O   . SER A 1 196 ? 11.480  -56.417 -49.666 1.00 47.82 196 A 1 
ATOM 1581  C CB  . SER A 1 196 ? 10.930  -54.536 -51.965 1.00 47.60 196 A 1 
ATOM 1582  O OG  . SER A 1 196 ? 9.764   -54.635 -51.179 1.00 43.85 196 A 1 
ATOM 1583  N N   . GLU A 1 197 ? 13.575  -56.266 -50.461 1.00 43.73 197 A 1 
ATOM 1584  C CA  . GLU A 1 197 ? 14.269  -56.707 -49.228 1.00 45.19 197 A 1 
ATOM 1585  C C   . GLU A 1 197 ? 13.994  -55.830 -47.997 1.00 44.35 197 A 1 
ATOM 1586  O O   . GLU A 1 197 ? 13.893  -56.335 -46.886 1.00 41.18 197 A 1 
ATOM 1587  C CB  . GLU A 1 197 ? 15.789  -56.727 -49.463 1.00 41.88 197 A 1 
ATOM 1588  C CG  . GLU A 1 197 ? 16.257  -57.864 -50.374 1.00 38.11 197 A 1 
ATOM 1589  C CD  . GLU A 1 197 ? 17.792  -57.916 -50.480 1.00 36.36 197 A 1 
ATOM 1590  O OE1 . GLU A 1 197 ? 18.316  -59.044 -50.653 1.00 33.12 197 A 1 
ATOM 1591  O OE2 . GLU A 1 197 ? 18.428  -56.848 -50.382 1.00 36.19 197 A 1 
ATOM 1592  N N   . ASN A 1 198 ? 13.920  -54.513 -48.156 1.00 45.91 198 A 1 
ATOM 1593  C CA  . ASN A 1 198 ? 13.962  -53.564 -47.041 1.00 47.01 198 A 1 
ATOM 1594  C C   . ASN A 1 198 ? 12.629  -53.500 -46.278 1.00 47.12 198 A 1 
ATOM 1595  O O   . ASN A 1 198 ? 11.929  -52.486 -46.293 1.00 43.50 198 A 1 
ATOM 1596  C CB  . ASN A 1 198 ? 14.482  -52.196 -47.523 1.00 42.60 198 A 1 
ATOM 1597  C CG  . ASN A 1 198 ? 15.999  -52.134 -47.606 1.00 37.79 198 A 1 
ATOM 1598  O OD1 . ASN A 1 198 ? 16.719  -52.892 -46.987 1.00 36.81 198 A 1 
ATOM 1599  N ND2 . ASN A 1 198 ? 16.533  -51.191 -48.344 1.00 36.32 198 A 1 
ATOM 1600  N N   . SER A 1 199 ? 12.304  -54.574 -45.585 1.00 44.56 199 A 1 
ATOM 1601  C CA  . SER A 1 199 ? 11.264  -54.565 -44.557 1.00 46.11 199 A 1 
ATOM 1602  C C   . SER A 1 199 ? 11.760  -53.849 -43.296 1.00 45.78 199 A 1 
ATOM 1603  O O   . SER A 1 199 ? 11.965  -54.472 -42.253 1.00 43.31 199 A 1 
ATOM 1604  C CB  . SER A 1 199 ? 10.780  -55.995 -44.267 1.00 42.79 199 A 1 
ATOM 1605  O OG  . SER A 1 199 ? 11.800  -56.784 -43.694 1.00 39.72 199 A 1 
ATOM 1606  N N   . LEU A 1 200 ? 11.972  -52.529 -43.373 1.00 44.98 200 A 1 
ATOM 1607  C CA  . LEU A 1 200 ? 12.174  -51.699 -42.188 1.00 45.99 200 A 1 
ATOM 1608  C C   . LEU A 1 200 ? 10.886  -51.730 -41.362 1.00 45.44 200 A 1 
ATOM 1609  O O   . LEU A 1 200 ? 9.955   -50.954 -41.580 1.00 41.65 200 A 1 
ATOM 1610  C CB  . LEU A 1 200 ? 12.581  -50.271 -42.606 1.00 41.38 200 A 1 
ATOM 1611  C CG  . LEU A 1 200 ? 14.096  -50.111 -42.835 1.00 37.86 200 A 1 
ATOM 1612  C CD1 . LEU A 1 200 ? 14.380  -48.896 -43.711 1.00 36.58 200 A 1 
ATOM 1613  C CD2 . LEU A 1 200 ? 14.833  -49.932 -41.504 1.00 37.55 200 A 1 
ATOM 1614  N N   . SER A 1 201 ? 10.826  -52.660 -40.418 1.00 41.97 201 A 1 
ATOM 1615  C CA  . SER A 1 201 ? 9.725   -52.741 -39.455 1.00 43.66 201 A 1 
ATOM 1616  C C   . SER A 1 201 ? 9.850   -51.595 -38.458 1.00 43.23 201 A 1 
ATOM 1617  O O   . SER A 1 201 ? 10.297  -51.786 -37.325 1.00 40.90 201 A 1 
ATOM 1618  C CB  . SER A 1 201 ? 9.680   -54.121 -38.779 1.00 40.79 201 A 1 
ATOM 1619  O OG  . SER A 1 201 ? 10.617  -54.263 -37.736 1.00 38.01 201 A 1 
ATOM 1620  N N   . SER A 1 202 ? 9.475   -50.398 -38.880 1.00 40.43 202 A 1 
ATOM 1621  C CA  . SER A 1 202 ? 9.345   -49.295 -37.935 1.00 41.79 202 A 1 
ATOM 1622  C C   . SER A 1 202 ? 8.218   -49.638 -36.957 1.00 41.17 202 A 1 
ATOM 1623  O O   . SER A 1 202 ? 7.038   -49.560 -37.291 1.00 38.31 202 A 1 
ATOM 1624  C CB  . SER A 1 202 ? 9.091   -47.967 -38.675 1.00 38.29 202 A 1 
ATOM 1625  O OG  . SER A 1 202 ? 7.958   -48.044 -39.510 1.00 36.33 202 A 1 
ATOM 1626  N N   . LYS A 1 203 ? 8.590   -50.044 -35.743 1.00 38.43 203 A 1 
ATOM 1627  C CA  . LYS A 1 203 ? 7.638   -50.142 -34.628 1.00 40.34 203 A 1 
ATOM 1628  C C   . LYS A 1 203 ? 7.196   -48.721 -34.279 1.00 39.69 203 A 1 
ATOM 1629  O O   . LYS A 1 203 ? 7.761   -48.109 -33.382 1.00 37.03 203 A 1 
ATOM 1630  C CB  . LYS A 1 203 ? 8.263   -50.852 -33.426 1.00 36.75 203 A 1 
ATOM 1631  C CG  . LYS A 1 203 ? 8.270   -52.379 -33.547 1.00 33.90 203 A 1 
ATOM 1632  C CD  . LYS A 1 203 ? 8.884   -52.981 -32.282 1.00 32.03 203 A 1 
ATOM 1633  C CE  . LYS A 1 203 ? 8.861   -54.506 -32.322 1.00 28.40 203 A 1 
ATOM 1634  N NZ  . LYS A 1 203 ? 9.583   -55.101 -31.161 1.00 26.92 203 A 1 
ATOM 1635  N N   . SER A 1 204 ? 6.207   -48.225 -34.978 1.00 38.23 204 A 1 
ATOM 1636  C CA  . SER A 1 204 ? 5.555   -46.976 -34.601 1.00 40.16 204 A 1 
ATOM 1637  C C   . SER A 1 204 ? 4.942   -47.146 -33.219 1.00 39.87 204 A 1 
ATOM 1638  O O   . SER A 1 204 ? 3.909   -47.797 -33.062 1.00 37.80 204 A 1 
ATOM 1639  C CB  . SER A 1 204 ? 4.488   -46.596 -35.643 1.00 36.93 204 A 1 
ATOM 1640  O OG  . SER A 1 204 ? 3.534   -47.628 -35.782 1.00 34.45 204 A 1 
ATOM 1641  N N   . ARG A 1 205 ? 5.603   -46.613 -32.179 1.00 34.31 205 A 1 
ATOM 1642  C CA  . ARG A 1 205 ? 4.944   -46.457 -30.882 1.00 36.62 205 A 1 
ATOM 1643  C C   . ARG A 1 205 ? 3.828   -45.444 -31.076 1.00 36.07 205 A 1 
ATOM 1644  O O   . ARG A 1 205 ? 4.056   -44.379 -31.627 1.00 34.07 205 A 1 
ATOM 1645  C CB  . ARG A 1 205 ? 5.936   -46.014 -29.807 1.00 34.09 205 A 1 
ATOM 1646  C CG  . ARG A 1 205 ? 6.531   -47.213 -29.048 1.00 31.60 205 A 1 
ATOM 1647  C CD  . ARG A 1 205 ? 7.536   -46.705 -28.003 1.00 29.38 205 A 1 
ATOM 1648  N NE  . ARG A 1 205 ? 7.989   -47.778 -27.095 1.00 27.28 205 A 1 
ATOM 1649  C CZ  . ARG A 1 205 ? 9.081   -47.719 -26.331 1.00 25.72 205 A 1 
ATOM 1650  N NH1 . ARG A 1 205 ? 9.868   -46.674 -26.326 1.00 23.56 205 A 1 
ATOM 1651  N NH2 . ARG A 1 205 ? 9.401   -48.710 -25.560 1.00 22.63 205 A 1 
ATOM 1652  N N   . ALA A 1 206 ? 2.638   -45.796 -30.633 1.00 37.10 206 A 1 
ATOM 1653  C CA  . ALA A 1 206 ? 1.540   -44.853 -30.606 1.00 38.59 206 A 1 
ATOM 1654  C C   . ALA A 1 206 ? 1.956   -43.616 -29.792 1.00 38.63 206 A 1 
ATOM 1655  O O   . ALA A 1 206 ? 2.591   -43.793 -28.742 1.00 37.03 206 A 1 
ATOM 1656  C CB  . ALA A 1 206 ? 0.299   -45.531 -30.006 1.00 35.98 206 A 1 
ATOM 1657  N N   . PRO A 1 207 ? 1.646   -42.426 -30.260 1.00 36.40 207 A 1 
ATOM 1658  C CA  . PRO A 1 207 ? 1.932   -41.228 -29.488 1.00 36.90 207 A 1 
ATOM 1659  C C   . PRO A 1 207 ? 1.281   -41.364 -28.111 1.00 37.17 207 A 1 
ATOM 1660  O O   . PRO A 1 207 ? 0.104   -41.709 -27.998 1.00 35.53 207 A 1 
ATOM 1661  C CB  . PRO A 1 207 ? 1.372   -40.061 -30.305 1.00 34.21 207 A 1 
ATOM 1662  C CG  . PRO A 1 207 ? 0.329   -40.703 -31.208 1.00 33.92 207 A 1 
ATOM 1663  C CD  . PRO A 1 207 ? 0.869   -42.107 -31.445 1.00 37.20 207 A 1 
ATOM 1664  N N   . ARG A 1 208 ? 2.050   -41.114 -27.053 1.00 36.15 208 A 1 
ATOM 1665  C CA  . ARG A 1 208 ? 1.556   -41.090 -25.673 1.00 38.55 208 A 1 
ATOM 1666  C C   . ARG A 1 208 ? 0.789   -39.801 -25.370 1.00 37.97 208 A 1 
ATOM 1667  O O   . ARG A 1 208 ? 0.820   -39.322 -24.240 1.00 35.99 208 A 1 
ATOM 1668  C CB  . ARG A 1 208 ? 2.699   -41.310 -24.668 1.00 36.52 208 A 1 
ATOM 1669  C CG  . ARG A 1 208 ? 3.068   -42.778 -24.463 1.00 33.90 208 A 1 
ATOM 1670  C CD  . ARG A 1 208 ? 4.079   -42.825 -23.312 1.00 31.42 208 A 1 
ATOM 1671  N NE  . ARG A 1 208 ? 4.417   -44.204 -22.924 1.00 29.25 208 A 1 
ATOM 1672  C CZ  . ARG A 1 208 ? 5.188   -44.540 -21.886 1.00 26.72 208 A 1 
ATOM 1673  N NH1 . ARG A 1 208 ? 5.746   -43.630 -21.124 1.00 24.98 208 A 1 
ATOM 1674  N NH2 . ARG A 1 208 ? 5.403   -45.790 -21.602 1.00 23.75 208 A 1 
ATOM 1675  N N   . THR A 1 209 ? 0.127   -39.243 -26.360 1.00 38.83 209 A 1 
ATOM 1676  C CA  . THR A 1 209 ? -0.795  -38.142 -26.112 1.00 40.74 209 A 1 
ATOM 1677  C C   . THR A 1 209 ? -1.828  -38.624 -25.100 1.00 40.68 209 A 1 
ATOM 1678  O O   . THR A 1 209 ? -2.337  -39.740 -25.197 1.00 38.26 209 A 1 
ATOM 1679  C CB  . THR A 1 209 ? -1.475  -37.664 -27.400 1.00 37.28 209 A 1 
ATOM 1680  O OG1 . THR A 1 209 ? -2.036  -38.738 -28.118 1.00 34.57 209 A 1 
ATOM 1681  C CG2 . THR A 1 209 ? -0.470  -36.985 -28.335 1.00 34.19 209 A 1 
ATOM 1682  N N   . THR A 1 210 ? -2.108  -37.805 -24.105 1.00 40.03 210 A 1 
ATOM 1683  C CA  . THR A 1 210 ? -3.242  -37.989 -23.209 1.00 41.79 210 A 1 
ATOM 1684  C C   . THR A 1 210 ? -4.469  -37.382 -23.891 1.00 41.24 210 A 1 
ATOM 1685  O O   . THR A 1 210 ? -4.740  -36.204 -23.685 1.00 38.85 210 A 1 
ATOM 1686  C CB  . THR A 1 210 ? -2.979  -37.334 -21.833 1.00 38.52 210 A 1 
ATOM 1687  O OG1 . THR A 1 210 ? -2.226  -36.147 -21.968 1.00 35.75 210 A 1 
ATOM 1688  C CG2 . THR A 1 210 ? -2.181  -38.272 -20.928 1.00 35.65 210 A 1 
ATOM 1689  N N   . PRO A 1 211 ? -5.173  -38.129 -24.754 1.00 36.72 211 A 1 
ATOM 1690  C CA  . PRO A 1 211 ? -6.310  -37.566 -25.446 1.00 38.35 211 A 1 
ATOM 1691  C C   . PRO A 1 211 ? -7.365  -37.164 -24.412 1.00 38.56 211 A 1 
ATOM 1692  O O   . PRO A 1 211 ? -7.536  -37.874 -23.412 1.00 37.11 211 A 1 
ATOM 1693  C CB  . PRO A 1 211 ? -6.799  -38.645 -26.412 1.00 35.64 211 A 1 
ATOM 1694  C CG  . PRO A 1 211 ? -6.347  -39.934 -25.739 1.00 35.29 211 A 1 
ATOM 1695  C CD  . PRO A 1 211 ? -5.050  -39.548 -25.041 1.00 37.95 211 A 1 
ATOM 1696  N N   . PRO A 1 212 ? -8.073  -36.048 -24.617 1.00 38.17 212 A 1 
ATOM 1697  C CA  . PRO A 1 212 ? -9.271  -35.801 -23.841 1.00 38.97 212 A 1 
ATOM 1698  C C   . PRO A 1 212 ? -10.208 -36.999 -23.994 1.00 39.37 212 A 1 
ATOM 1699  O O   . PRO A 1 212 ? -10.230 -37.658 -25.038 1.00 38.52 212 A 1 
ATOM 1700  C CB  . PRO A 1 212 ? -9.869  -34.506 -24.400 1.00 36.49 212 A 1 
ATOM 1701  C CG  . PRO A 1 212 ? -9.336  -34.459 -25.825 1.00 36.02 212 A 1 
ATOM 1702  C CD  . PRO A 1 212 ? -7.972  -35.140 -25.736 1.00 39.14 212 A 1 
ATOM 1703  N N   . LEU A 1 213 ? -10.971 -37.278 -22.942 1.00 45.15 213 A 1 
ATOM 1704  C CA  . LEU A 1 213 ? -11.962 -38.359 -22.967 1.00 45.98 213 A 1 
ATOM 1705  C C   . LEU A 1 213 ? -12.942 -38.118 -24.120 1.00 45.28 213 A 1 
ATOM 1706  O O   . LEU A 1 213 ? -13.908 -37.369 -23.983 1.00 42.89 213 A 1 
ATOM 1707  C CB  . LEU A 1 213 ? -12.670 -38.421 -21.607 1.00 42.79 213 A 1 
ATOM 1708  C CG  . LEU A 1 213 ? -11.879 -39.181 -20.532 1.00 39.16 213 A 1 
ATOM 1709  C CD1 . LEU A 1 213 ? -12.404 -38.849 -19.136 1.00 37.52 213 A 1 
ATOM 1710  C CD2 . LEU A 1 213 ? -11.996 -40.686 -20.744 1.00 40.12 213 A 1 
ATOM 1711  N N   . GLN A 1 214 ? -12.658 -38.729 -25.264 1.00 37.95 214 A 1 
ATOM 1712  C CA  . GLN A 1 214 ? -13.483 -38.558 -26.447 1.00 39.62 214 A 1 
ATOM 1713  C C   . GLN A 1 214 ? -14.861 -39.174 -26.192 1.00 39.06 214 A 1 
ATOM 1714  O O   . GLN A 1 214 ? -14.988 -40.349 -25.847 1.00 37.32 214 A 1 
ATOM 1715  C CB  . GLN A 1 214 ? -12.825 -39.181 -27.686 1.00 37.30 214 A 1 
ATOM 1716  C CG  . GLN A 1 214 ? -11.679 -38.315 -28.260 1.00 34.87 214 A 1 
ATOM 1717  C CD  . GLN A 1 214 ? -11.132 -38.877 -29.575 1.00 31.81 214 A 1 
ATOM 1718  O OE1 . GLN A 1 214 ? -11.459 -39.971 -29.993 1.00 30.56 214 A 1 
ATOM 1719  N NE2 . GLN A 1 214 ? -10.292 -38.153 -30.270 1.00 29.57 214 A 1 
ATOM 1720  N N   . LEU A 1 215 ? -15.882 -38.359 -26.401 1.00 41.95 215 A 1 
ATOM 1721  C CA  . LEU A 1 215 ? -17.213 -38.883 -26.676 1.00 42.56 215 A 1 
ATOM 1722  C C   . LEU A 1 215 ? -17.129 -39.596 -28.035 1.00 41.72 215 A 1 
ATOM 1723  O O   . LEU A 1 215 ? -17.090 -38.939 -29.077 1.00 39.21 215 A 1 
ATOM 1724  C CB  . LEU A 1 215 ? -18.224 -37.722 -26.694 1.00 38.94 215 A 1 
ATOM 1725  C CG  . LEU A 1 215 ? -18.639 -37.250 -25.289 1.00 34.91 215 A 1 
ATOM 1726  C CD1 . LEU A 1 215 ? -19.138 -35.805 -25.317 1.00 34.29 215 A 1 
ATOM 1727  C CD2 . LEU A 1 215 ? -19.762 -38.131 -24.728 1.00 34.93 215 A 1 
ATOM 1728  N N   . ASN A 1 216 ? -17.087 -40.912 -28.019 1.00 40.39 216 A 1 
ATOM 1729  C CA  . ASN A 1 216 ? -17.380 -41.651 -29.230 1.00 41.33 216 A 1 
ATOM 1730  C C   . ASN A 1 216 ? -18.800 -41.268 -29.658 1.00 40.39 216 A 1 
ATOM 1731  O O   . ASN A 1 216 ? -19.758 -41.556 -28.939 1.00 37.37 216 A 1 
ATOM 1732  C CB  . ASN A 1 216 ? -17.235 -43.165 -28.992 1.00 37.63 216 A 1 
ATOM 1733  C CG  . ASN A 1 216 ? -15.807 -43.676 -29.112 1.00 33.73 216 A 1 
ATOM 1734  O OD1 . ASN A 1 216 ? -14.939 -43.095 -29.731 1.00 32.35 216 A 1 
ATOM 1735  N ND2 . ASN A 1 216 ? -15.531 -44.845 -28.555 1.00 31.75 216 A 1 
ATOM 1736  N N   . GLU A 1 217 ? -18.925 -40.612 -30.792 1.00 36.39 217 A 1 
ATOM 1737  C CA  . GLU A 1 217 ? -20.214 -40.531 -31.479 1.00 37.95 217 A 1 
ATOM 1738  C C   . GLU A 1 217 ? -20.580 -41.951 -31.944 1.00 36.81 217 A 1 
ATOM 1739  O O   . GLU A 1 217 ? -20.373 -42.324 -33.091 1.00 34.82 217 A 1 
ATOM 1740  C CB  . GLU A 1 217 ? -20.172 -39.535 -32.667 1.00 35.54 217 A 1 
ATOM 1741  C CG  . GLU A 1 217 ? -20.227 -38.043 -32.290 1.00 32.25 217 A 1 
ATOM 1742  C CD  . GLU A 1 217 ? -20.416 -37.117 -33.531 1.00 30.44 217 A 1 
ATOM 1743  O OE1 . GLU A 1 217 ? -20.772 -35.932 -33.367 1.00 27.40 217 A 1 
ATOM 1744  O OE2 . GLU A 1 217 ? -20.241 -37.554 -34.693 1.00 30.52 217 A 1 
ATOM 1745  N N   . THR A 1 218 ? -21.073 -42.752 -31.009 1.00 40.34 218 A 1 
ATOM 1746  C CA  . THR A 1 218 ? -21.809 -43.940 -31.407 1.00 41.32 218 A 1 
ATOM 1747  C C   . THR A 1 218 ? -23.054 -43.494 -32.170 1.00 40.36 218 A 1 
ATOM 1748  O O   . THR A 1 218 ? -23.657 -42.462 -31.843 1.00 37.53 218 A 1 
ATOM 1749  C CB  . THR A 1 218 ? -22.175 -44.829 -30.208 1.00 37.91 218 A 1 
ATOM 1750  O OG1 . THR A 1 218 ? -22.524 -44.061 -29.075 1.00 34.87 218 A 1 
ATOM 1751  C CG2 . THR A 1 218 ? -20.989 -45.709 -29.799 1.00 34.77 218 A 1 
ATOM 1752  N N   . GLU A 1 219 ? -23.420 -44.218 -33.187 1.00 37.21 219 A 1 
ATOM 1753  C CA  . GLU A 1 219 ? -24.618 -43.910 -33.963 1.00 39.18 219 A 1 
ATOM 1754  C C   . GLU A 1 219 ? -25.843 -43.840 -33.053 1.00 38.47 219 A 1 
ATOM 1755  O O   . GLU A 1 219 ? -26.028 -44.649 -32.147 1.00 36.20 219 A 1 
ATOM 1756  C CB  . GLU A 1 219 ? -24.822 -44.923 -35.097 1.00 36.16 219 A 1 
ATOM 1757  C CG  . GLU A 1 219 ? -23.830 -44.739 -36.259 1.00 32.65 219 A 1 
ATOM 1758  C CD  . GLU A 1 219 ? -24.198 -45.566 -37.509 1.00 30.68 219 A 1 
ATOM 1759  O OE1 . GLU A 1 219 ? -23.893 -45.078 -38.626 1.00 27.15 219 A 1 
ATOM 1760  O OE2 . GLU A 1 219 ? -24.798 -46.637 -37.351 1.00 31.15 219 A 1 
ATOM 1761  N N   . ASN A 1 220 ? -26.698 -42.856 -33.297 1.00 43.68 220 A 1 
ATOM 1762  C CA  . ASN A 1 220 ? -27.856 -42.523 -32.457 1.00 44.66 220 A 1 
ATOM 1763  C C   . ASN A 1 220 ? -28.805 -43.692 -32.152 1.00 44.32 220 A 1 
ATOM 1764  O O   . ASN A 1 220 ? -29.553 -43.618 -31.181 1.00 41.18 220 A 1 
ATOM 1765  C CB  . ASN A 1 220 ? -28.667 -41.417 -33.164 1.00 40.11 220 A 1 
ATOM 1766  C CG  . ASN A 1 220 ? -28.171 -40.008 -32.895 1.00 35.84 220 A 1 
ATOM 1767  O OD1 . ASN A 1 220 ? -27.596 -39.691 -31.872 1.00 35.23 220 A 1 
ATOM 1768  N ND2 . ASN A 1 220 ? -28.423 -39.087 -33.801 1.00 34.76 220 A 1 
ATOM 1769  N N   . THR A 1 221 ? -28.808 -44.725 -32.976 1.00 38.68 221 A 1 
ATOM 1770  C CA  . THR A 1 221 ? -29.805 -45.801 -32.914 1.00 40.32 221 A 1 
ATOM 1771  C C   . THR A 1 221 ? -29.687 -46.689 -31.679 1.00 40.94 221 A 1 
ATOM 1772  O O   . THR A 1 221 ? -30.710 -47.031 -31.099 1.00 38.36 221 A 1 
ATOM 1773  C CB  . THR A 1 221 ? -29.726 -46.678 -34.171 1.00 35.62 221 A 1 
ATOM 1774  O OG1 . THR A 1 221 ? -28.383 -46.818 -34.618 1.00 32.54 221 A 1 
ATOM 1775  C CG2 . THR A 1 221 ? -30.502 -46.056 -35.333 1.00 32.59 221 A 1 
ATOM 1776  N N   . GLU A 1 222 ? -28.476 -47.045 -31.254 1.00 53.05 222 A 1 
ATOM 1777  C CA  . GLU A 1 222 ? -28.283 -47.963 -30.120 1.00 54.40 222 A 1 
ATOM 1778  C C   . GLU A 1 222 ? -28.254 -47.253 -28.753 1.00 55.28 222 A 1 
ATOM 1779  O O   . GLU A 1 222 ? -28.102 -47.894 -27.716 1.00 51.69 222 A 1 
ATOM 1780  C CB  . GLU A 1 222 ? -27.031 -48.820 -30.327 1.00 49.55 222 A 1 
ATOM 1781  C CG  . GLU A 1 222 ? -27.209 -49.838 -31.462 1.00 44.66 222 A 1 
ATOM 1782  C CD  . GLU A 1 222 ? -26.046 -50.854 -31.533 1.00 41.11 222 A 1 
ATOM 1783  O OE1 . GLU A 1 222 ? -26.261 -51.898 -32.179 1.00 36.91 222 A 1 
ATOM 1784  O OE2 . GLU A 1 222 ? -24.977 -50.573 -30.951 1.00 39.34 222 A 1 
ATOM 1785  N N   . GLN A 1 223 ? -28.405 -45.925 -28.689 1.00 56.63 223 A 1 
ATOM 1786  C CA  . GLN A 1 223 ? -28.323 -45.179 -27.421 1.00 58.04 223 A 1 
ATOM 1787  C C   . GLN A 1 223 ? -29.498 -45.453 -26.464 1.00 61.62 223 A 1 
ATOM 1788  O O   . GLN A 1 223 ? -29.359 -45.176 -25.277 1.00 56.57 223 A 1 
ATOM 1789  C CB  . GLN A 1 223 ? -28.196 -43.678 -27.675 1.00 51.92 223 A 1 
ATOM 1790  C CG  . GLN A 1 223 ? -26.772 -43.270 -28.070 1.00 48.59 223 A 1 
ATOM 1791  C CD  . GLN A 1 223 ? -26.532 -41.766 -27.930 1.00 44.95 223 A 1 
ATOM 1792  O OE1 . GLN A 1 223 ? -27.424 -40.980 -27.628 1.00 42.91 223 A 1 
ATOM 1793  N NE2 . GLN A 1 223 ? -25.313 -41.317 -28.093 1.00 41.65 223 A 1 
ATOM 1794  N N   . ASP A 1 224 ? -30.616 -45.936 -26.954 1.00 62.36 224 A 1 
ATOM 1795  C CA  . ASP A 1 224 ? -31.843 -45.981 -26.152 1.00 64.25 224 A 1 
ATOM 1796  C C   . ASP A 1 224 ? -31.842 -47.036 -25.045 1.00 69.20 224 A 1 
ATOM 1797  O O   . ASP A 1 224 ? -32.564 -46.890 -24.062 1.00 63.67 224 A 1 
ATOM 1798  C CB  . ASP A 1 224 ? -33.070 -46.112 -27.061 1.00 55.42 224 A 1 
ATOM 1799  C CG  . ASP A 1 224 ? -33.511 -44.774 -27.666 1.00 48.55 224 A 1 
ATOM 1800  O OD1 . ASP A 1 224 ? -33.063 -43.710 -27.160 1.00 44.01 224 A 1 
ATOM 1801  O OD2 . ASP A 1 224 ? -34.339 -44.811 -28.603 1.00 41.99 224 A 1 
ATOM 1802  N N   . ASP A 1 225 ? -30.983 -48.043 -25.135 1.00 77.02 225 A 1 
ATOM 1803  C CA  . ASP A 1 225 ? -30.901 -49.101 -24.133 1.00 81.58 225 A 1 
ATOM 1804  C C   . ASP A 1 225 ? -29.601 -49.079 -23.313 1.00 85.86 225 A 1 
ATOM 1805  O O   . ASP A 1 225 ? -29.164 -50.098 -22.761 1.00 80.82 225 A 1 
ATOM 1806  C CB  . ASP A 1 225 ? -31.230 -50.456 -24.773 1.00 72.70 225 A 1 
ATOM 1807  C CG  . ASP A 1 225 ? -31.699 -51.494 -23.734 1.00 62.93 225 A 1 
ATOM 1808  O OD1 . ASP A 1 225 ? -32.017 -51.106 -22.583 1.00 56.69 225 A 1 
ATOM 1809  O OD2 . ASP A 1 225 ? -31.720 -52.695 -24.069 1.00 55.23 225 A 1 
ATOM 1810  N N   . LEU A 1 226 ? -28.952 -47.933 -23.205 1.00 85.48 226 A 1 
ATOM 1811  C CA  . LEU A 1 226 ? -27.760 -47.815 -22.362 1.00 88.59 226 A 1 
ATOM 1812  C C   . LEU A 1 226 ? -28.126 -47.684 -20.876 1.00 90.61 226 A 1 
ATOM 1813  O O   . LEU A 1 226 ? -29.085 -46.996 -20.525 1.00 87.76 226 A 1 
ATOM 1814  C CB  . LEU A 1 226 ? -26.871 -46.655 -22.849 1.00 85.78 226 A 1 
ATOM 1815  C CG  . LEU A 1 226 ? -26.146 -46.946 -24.182 1.00 83.52 226 A 1 
ATOM 1816  C CD1 . LEU A 1 226 ? -25.463 -45.664 -24.666 1.00 75.16 226 A 1 
ATOM 1817  C CD2 . LEU A 1 226 ? -25.069 -48.016 -24.035 1.00 75.75 226 A 1 
ATOM 1818  N N   . PRO A 1 227 ? -27.347 -48.327 -19.973 1.00 91.05 227 A 1 
ATOM 1819  C CA  . PRO A 1 227 ? -27.556 -48.206 -18.535 1.00 91.97 227 A 1 
ATOM 1820  C C   . PRO A 1 227 ? -27.308 -46.774 -18.033 1.00 92.54 227 A 1 
ATOM 1821  O O   . PRO A 1 227 ? -26.478 -46.048 -18.568 1.00 90.35 227 A 1 
ATOM 1822  C CB  . PRO A 1 227 ? -26.593 -49.217 -17.902 1.00 90.32 227 A 1 
ATOM 1823  C CG  . PRO A 1 227 ? -25.465 -49.327 -18.926 1.00 89.03 227 A 1 
ATOM 1824  C CD  . PRO A 1 227 ? -26.182 -49.154 -20.264 1.00 91.31 227 A 1 
ATOM 1825  N N   . ALA A 1 228 ? -28.013 -46.365 -16.961 1.00 91.82 228 A 1 
ATOM 1826  C CA  . ALA A 1 228 ? -27.981 -44.990 -16.450 1.00 92.20 228 A 1 
ATOM 1827  C C   . ALA A 1 228 ? -26.740 -44.673 -15.591 1.00 93.02 228 A 1 
ATOM 1828  O O   . ALA A 1 228 ? -26.353 -43.513 -15.485 1.00 89.32 228 A 1 
ATOM 1829  C CB  . ALA A 1 228 ? -29.275 -44.751 -15.671 1.00 89.77 228 A 1 
ATOM 1830  N N   . ASP A 1 229 ? -26.154 -45.689 -14.977 1.00 92.17 229 A 1 
ATOM 1831  C CA  . ASP A 1 229 ? -24.952 -45.604 -14.139 1.00 92.73 229 A 1 
ATOM 1832  C C   . ASP A 1 229 ? -24.309 -46.994 -13.978 1.00 93.41 229 A 1 
ATOM 1833  O O   . ASP A 1 229 ? -24.787 -47.993 -14.535 1.00 91.18 229 A 1 
ATOM 1834  C CB  . ASP A 1 229 ? -25.321 -44.970 -12.779 1.00 90.17 229 A 1 
ATOM 1835  C CG  . ASP A 1 229 ? -26.347 -45.762 -11.951 1.00 89.73 229 A 1 
ATOM 1836  O OD1 . ASP A 1 229 ? -26.497 -46.974 -12.172 1.00 81.30 229 A 1 
ATOM 1837  O OD2 . ASP A 1 229 ? -26.966 -45.134 -11.074 1.00 82.19 229 A 1 
ATOM 1838  N N   . CYS A 1 230 ? -23.218 -47.088 -13.203 1.00 92.92 230 A 1 
ATOM 1839  C CA  . CYS A 1 230 ? -22.559 -48.368 -12.948 1.00 93.58 230 A 1 
ATOM 1840  C C   . CYS A 1 230 ? -23.409 -49.354 -12.133 1.00 93.52 230 A 1 
ATOM 1841  O O   . CYS A 1 230 ? -23.206 -50.561 -12.258 1.00 91.50 230 A 1 
ATOM 1842  C CB  . CYS A 1 230 ? -21.205 -48.135 -12.275 1.00 93.12 230 A 1 
ATOM 1843  S SG  . CYS A 1 230 ? -19.985 -47.394 -13.413 1.00 91.43 230 A 1 
ATOM 1844  N N   . SER A 1 231 ? -24.372 -48.897 -11.344 1.00 93.06 231 A 1 
ATOM 1845  C CA  . SER A 1 231 ? -25.319 -49.778 -10.660 1.00 92.15 231 A 1 
ATOM 1846  C C   . SER A 1 231 ? -26.257 -50.443 -11.661 1.00 92.24 231 A 1 
ATOM 1847  O O   . SER A 1 231 ? -26.503 -51.643 -11.570 1.00 89.90 231 A 1 
ATOM 1848  C CB  . SER A 1 231 ? -26.129 -49.015 -9.608  1.00 90.82 231 A 1 
ATOM 1849  O OG  . SER A 1 231 ? -25.251 -48.437 -8.659  1.00 79.34 231 A 1 
ATOM 1850  N N   . ALA A 1 232 ? -26.702 -49.694 -12.677 1.00 92.73 232 A 1 
ATOM 1851  C CA  . ALA A 1 232 ? -27.488 -50.255 -13.772 1.00 92.22 232 A 1 
ATOM 1852  C C   . ALA A 1 232 ? -26.665 -51.217 -14.646 1.00 92.53 232 A 1 
ATOM 1853  O O   . ALA A 1 232 ? -27.186 -52.253 -15.049 1.00 90.46 232 A 1 
ATOM 1854  C CB  . ALA A 1 232 ? -28.094 -49.102 -14.578 1.00 91.24 232 A 1 
ATOM 1855  N N   . VAL A 1 233 ? -25.382 -50.926 -14.879 1.00 92.51 233 A 1 
ATOM 1856  C CA  . VAL A 1 233 ? -24.457 -51.868 -15.545 1.00 92.27 233 A 1 
ATOM 1857  C C   . VAL A 1 233 ? -24.382 -53.180 -14.755 1.00 92.41 233 A 1 
ATOM 1858  O O   . VAL A 1 233 ? -24.586 -54.253 -15.318 1.00 90.43 233 A 1 
ATOM 1859  C CB  . VAL A 1 233 ? -23.045 -51.260 -15.690 1.00 91.45 233 A 1 
ATOM 1860  C CG1 . VAL A 1 233 ? -22.034 -52.272 -16.239 1.00 84.47 233 A 1 
ATOM 1861  C CG2 . VAL A 1 233 ? -23.034 -50.066 -16.644 1.00 84.17 233 A 1 
ATOM 1862  N N   . TYR A 1 234 ? -24.143 -53.087 -13.449 1.00 91.95 234 A 1 
ATOM 1863  C CA  . TYR A 1 234 ? -24.026 -54.256 -12.575 1.00 91.59 234 A 1 
ATOM 1864  C C   . TYR A 1 234 ? -25.321 -55.081 -12.548 1.00 91.76 234 A 1 
ATOM 1865  O O   . TYR A 1 234 ? -25.284 -56.306 -12.676 1.00 88.96 234 A 1 
ATOM 1866  C CB  . TYR A 1 234 ? -23.652 -53.763 -11.179 1.00 89.97 234 A 1 
ATOM 1867  C CG  . TYR A 1 234 ? -23.176 -54.863 -10.251 1.00 89.51 234 A 1 
ATOM 1868  C CD1 . TYR A 1 234 ? -24.076 -55.530 -9.398  1.00 82.19 234 A 1 
ATOM 1869  C CD2 . TYR A 1 234 ? -21.812 -55.200 -10.224 1.00 82.66 234 A 1 
ATOM 1870  C CE1 . TYR A 1 234 ? -23.617 -56.538 -8.530  1.00 81.86 234 A 1 
ATOM 1871  C CE2 . TYR A 1 234 ? -21.342 -56.201 -9.364  1.00 81.60 234 A 1 
ATOM 1872  C CZ  . TYR A 1 234 ? -22.250 -56.874 -8.507  1.00 86.53 234 A 1 
ATOM 1873  O OH  . TYR A 1 234 ? -21.792 -57.850 -7.672  1.00 84.25 234 A 1 
ATOM 1874  N N   . ASN A 1 235 ? -26.454 -54.420 -12.465 1.00 91.64 235 A 1 
ATOM 1875  C CA  . ASN A 1 235 ? -27.764 -55.068 -12.471 1.00 90.54 235 A 1 
ATOM 1876  C C   . ASN A 1 235 ? -28.101 -55.752 -13.807 1.00 90.05 235 A 1 
ATOM 1877  O O   . ASN A 1 235 ? -28.944 -56.644 -13.839 1.00 86.29 235 A 1 
ATOM 1878  C CB  . ASN A 1 235 ? -28.832 -54.034 -12.103 1.00 88.79 235 A 1 
ATOM 1879  C CG  . ASN A 1 235 ? -28.748 -53.568 -10.652 1.00 84.73 235 A 1 
ATOM 1880  O OD1 . ASN A 1 235 ? -28.170 -54.194 -9.793  1.00 76.20 235 A 1 
ATOM 1881  N ND2 . ASN A 1 235 ? -29.371 -52.448 -10.340 1.00 75.16 235 A 1 
ATOM 1882  N N   . ARG A 1 236 ? -27.435 -55.376 -14.901 1.00 90.97 236 A 1 
ATOM 1883  C CA  . ARG A 1 236 ? -27.526 -56.068 -16.200 1.00 90.12 236 A 1 
ATOM 1884  C C   . ARG A 1 236 ? -26.629 -57.303 -16.297 1.00 89.61 236 A 1 
ATOM 1885  O O   . ARG A 1 236 ? -26.638 -57.976 -17.319 1.00 83.63 236 A 1 
ATOM 1886  C CB  . ARG A 1 236 ? -27.239 -55.066 -17.340 1.00 87.55 236 A 1 
ATOM 1887  C CG  . ARG A 1 236 ? -28.378 -54.059 -17.540 1.00 83.33 236 A 1 
ATOM 1888  C CD  . ARG A 1 236 ? -28.002 -53.023 -18.614 1.00 81.91 236 A 1 
ATOM 1889  N NE  . ARG A 1 236 ? -29.062 -52.020 -18.818 1.00 77.54 236 A 1 
ATOM 1890  C CZ  . ARG A 1 236 ? -29.442 -51.491 -19.972 1.00 73.75 236 A 1 
ATOM 1891  N NH1 . ARG A 1 236 ? -28.847 -51.746 -21.099 1.00 69.03 236 A 1 
ATOM 1892  N NH2 . ARG A 1 236 ? -30.445 -50.670 -20.021 1.00 66.69 236 A 1 
ATOM 1893  N N   . GLY A 1 237 ? -25.884 -57.624 -15.231 1.00 89.39 237 A 1 
ATOM 1894  C CA  . GLY A 1 237 ? -25.040 -58.820 -15.140 1.00 88.56 237 A 1 
ATOM 1895  C C   . GLY A 1 237 ? -23.555 -58.588 -15.406 1.00 89.61 237 A 1 
ATOM 1896  O O   . GLY A 1 237 ? -22.781 -59.545 -15.369 1.00 84.86 237 A 1 
ATOM 1897  N N   . GLU A 1 238 ? -23.119 -57.342 -15.637 1.00 89.25 238 A 1 
ATOM 1898  C CA  . GLU A 1 238 ? -21.712 -57.002 -15.819 1.00 88.92 238 A 1 
ATOM 1899  C C   . GLU A 1 238 ? -21.053 -56.671 -14.475 1.00 89.70 238 A 1 
ATOM 1900  O O   . GLU A 1 238 ? -21.091 -55.535 -13.999 1.00 86.04 238 A 1 
ATOM 1901  C CB  . GLU A 1 238 ? -21.557 -55.883 -16.853 1.00 86.59 238 A 1 
ATOM 1902  C CG  . GLU A 1 238 ? -22.023 -56.327 -18.250 1.00 81.22 238 A 1 
ATOM 1903  C CD  . GLU A 1 238 ? -21.208 -55.761 -19.403 1.00 77.79 238 A 1 
ATOM 1904  O OE1 . GLU A 1 238 ? -21.723 -55.774 -20.542 1.00 68.99 238 A 1 
ATOM 1905  O OE2 . GLU A 1 238 ? -20.033 -55.392 -19.166 1.00 70.19 238 A 1 
ATOM 1906  N N   . HIS A 1 239 ? -20.441 -57.659 -13.830 1.00 90.88 239 A 1 
ATOM 1907  C CA  . HIS A 1 239 ? -19.901 -57.543 -12.467 1.00 90.11 239 A 1 
ATOM 1908  C C   . HIS A 1 239 ? -18.389 -57.271 -12.411 1.00 90.55 239 A 1 
ATOM 1909  O O   . HIS A 1 239 ? -17.805 -57.215 -11.326 1.00 85.60 239 A 1 
ATOM 1910  C CB  . HIS A 1 239 ? -20.263 -58.802 -11.665 1.00 87.52 239 A 1 
ATOM 1911  C CG  . HIS A 1 239 ? -21.740 -59.058 -11.488 1.00 86.65 239 A 1 
ATOM 1912  N ND1 . HIS A 1 239 ? -22.278 -60.197 -10.938 1.00 74.56 239 A 1 
ATOM 1913  C CD2 . HIS A 1 239 ? -22.788 -58.243 -11.817 1.00 74.60 239 A 1 
ATOM 1914  C CE1 . HIS A 1 239 ? -23.609 -60.074 -10.937 1.00 75.45 239 A 1 
ATOM 1915  N NE2 . HIS A 1 239 ? -23.956 -58.900 -11.462 1.00 76.89 239 A 1 
ATOM 1916  N N   . THR A 1 240 ? -17.736 -57.123 -13.555 1.00 90.19 240 A 1 
ATOM 1917  C CA  . THR A 1 240 ? -16.300 -56.859 -13.637 1.00 90.15 240 A 1 
ATOM 1918  C C   . THR A 1 240 ? -16.005 -55.364 -13.637 1.00 91.15 240 A 1 
ATOM 1919  O O   . THR A 1 240 ? -16.662 -54.598 -14.338 1.00 88.21 240 A 1 
ATOM 1920  C CB  . THR A 1 240 ? -15.680 -57.535 -14.868 1.00 87.42 240 A 1 
ATOM 1921  O OG1 . THR A 1 240 ? -16.499 -57.394 -16.003 1.00 76.38 240 A 1 
ATOM 1922  C CG2 . THR A 1 240 ? -15.499 -59.031 -14.641 1.00 73.79 240 A 1 
ATOM 1923  N N   . SER A 1 241 ? -14.989 -54.943 -12.875 1.00 91.36 241 A 1 
ATOM 1924  C CA  . SER A 1 241 ? -14.490 -53.562 -12.961 1.00 91.50 241 A 1 
ATOM 1925  C C   . SER A 1 241 ? -13.956 -53.280 -14.361 1.00 91.55 241 A 1 
ATOM 1926  O O   . SER A 1 241 ? -13.237 -54.107 -14.931 1.00 88.38 241 A 1 
ATOM 1927  C CB  . SER A 1 241 ? -13.384 -53.300 -11.933 1.00 89.79 241 A 1 
ATOM 1928  O OG  . SER A 1 241 ? -13.836 -53.547 -10.618 1.00 80.66 241 A 1 
ATOM 1929  N N   . GLY A 1 242 ? -14.270 -52.132 -14.906 1.00 91.31 242 A 1 
ATOM 1930  C CA  . GLY A 1 242 ? -13.831 -51.750 -16.245 1.00 91.79 242 A 1 
ATOM 1931  C C   . GLY A 1 242 ? -14.517 -50.499 -16.771 1.00 93.38 242 A 1 
ATOM 1932  O O   . GLY A 1 242 ? -15.287 -49.842 -16.068 1.00 91.57 242 A 1 
ATOM 1933  N N   . VAL A 1 243 ? -14.227 -50.168 -18.027 1.00 92.98 243 A 1 
ATOM 1934  C CA  . VAL A 1 243 ? -14.846 -49.046 -18.727 1.00 93.25 243 A 1 
ATOM 1935  C C   . VAL A 1 243 ? -16.146 -49.514 -19.374 1.00 93.23 243 A 1 
ATOM 1936  O O   . VAL A 1 243 ? -16.149 -50.480 -20.133 1.00 90.98 243 A 1 
ATOM 1937  C CB  . VAL A 1 243 ? -13.900 -48.429 -19.764 1.00 91.89 243 A 1 
ATOM 1938  C CG1 . VAL A 1 243 ? -14.552 -47.246 -20.493 1.00 85.05 243 A 1 
ATOM 1939  C CG2 . VAL A 1 243 ? -12.618 -47.911 -19.098 1.00 84.22 243 A 1 
ATOM 1940  N N   . TYR A 1 244 ? -17.216 -48.788 -19.105 1.00 93.36 244 A 1 
ATOM 1941  C CA  . TYR A 1 244 ? -18.543 -49.039 -19.663 1.00 93.35 244 A 1 
ATOM 1942  C C   . TYR A 1 244 ? -19.139 -47.743 -20.207 1.00 94.08 244 A 1 
ATOM 1943  O O   . TYR A 1 244 ? -18.844 -46.652 -19.720 1.00 91.72 244 A 1 
ATOM 1944  C CB  . TYR A 1 244 ? -19.448 -49.641 -18.589 1.00 92.43 244 A 1 
ATOM 1945  C CG  . TYR A 1 244 ? -19.003 -51.005 -18.119 1.00 92.36 244 A 1 
ATOM 1946  C CD1 . TYR A 1 244 ? -19.437 -52.157 -18.792 1.00 83.81 244 A 1 
ATOM 1947  C CD2 . TYR A 1 244 ? -18.129 -51.139 -17.018 1.00 84.17 244 A 1 
ATOM 1948  C CE1 . TYR A 1 244 ? -19.024 -53.429 -18.378 1.00 82.81 244 A 1 
ATOM 1949  C CE2 . TYR A 1 244 ? -17.709 -52.410 -16.597 1.00 82.85 244 A 1 
ATOM 1950  C CZ  . TYR A 1 244 ? -18.163 -53.556 -17.275 1.00 88.76 244 A 1 
ATOM 1951  O OH  . TYR A 1 244 ? -17.767 -54.804 -16.870 1.00 87.63 244 A 1 
ATOM 1952  N N   . THR A 1 245 ? -20.001 -47.868 -21.218 1.00 93.53 245 A 1 
ATOM 1953  C CA  . THR A 1 245 ? -20.786 -46.746 -21.724 1.00 93.39 245 A 1 
ATOM 1954  C C   . THR A 1 245 ? -22.088 -46.661 -20.948 1.00 93.50 245 A 1 
ATOM 1955  O O   . THR A 1 245 ? -22.840 -47.631 -20.887 1.00 91.62 245 A 1 
ATOM 1956  C CB  . THR A 1 245 ? -21.056 -46.866 -23.227 1.00 91.97 245 A 1 
ATOM 1957  O OG1 . THR A 1 245 ? -19.853 -47.128 -23.917 1.00 84.10 245 A 1 
ATOM 1958  C CG2 . THR A 1 245 ? -21.622 -45.578 -23.813 1.00 82.87 245 A 1 
ATOM 1959  N N   . ILE A 1 246 ? -22.383 -45.509 -20.365 1.00 93.69 246 A 1 
ATOM 1960  C CA  . ILE A 1 246 ? -23.636 -45.210 -19.673 1.00 93.88 246 A 1 
ATOM 1961  C C   . ILE A 1 246 ? -24.353 -44.050 -20.360 1.00 94.09 246 A 1 
ATOM 1962  O O   . ILE A 1 246 ? -23.721 -43.213 -21.007 1.00 92.78 246 A 1 
ATOM 1963  C CB  . ILE A 1 246 ? -23.428 -44.939 -18.164 1.00 93.13 246 A 1 
ATOM 1964  C CG1 . ILE A 1 246 ? -22.599 -43.665 -17.892 1.00 88.34 246 A 1 
ATOM 1965  C CG2 . ILE A 1 246 ? -22.799 -46.168 -17.483 1.00 85.48 246 A 1 
ATOM 1966  C CD1 . ILE A 1 246 ? -22.691 -43.167 -16.441 1.00 85.50 246 A 1 
ATOM 1967  N N   . LYS A 1 247 ? -25.652 -43.940 -20.185 1.00 93.49 247 A 1 
ATOM 1968  C CA  . LYS A 1 247 ? -26.469 -42.836 -20.678 1.00 93.47 247 A 1 
ATOM 1969  C C   . LYS A 1 247 ? -27.403 -42.353 -19.567 1.00 93.49 247 A 1 
ATOM 1970  O O   . LYS A 1 247 ? -28.522 -42.872 -19.452 1.00 90.60 247 A 1 
ATOM 1971  C CB  . LYS A 1 247 ? -27.212 -43.274 -21.946 1.00 91.62 247 A 1 
ATOM 1972  C CG  . LYS A 1 247 ? -27.977 -42.098 -22.598 1.00 87.27 247 A 1 
ATOM 1973  C CD  . LYS A 1 247 ? -28.791 -42.600 -23.788 1.00 82.81 247 A 1 
ATOM 1974  C CE  . LYS A 1 247 ? -29.608 -41.465 -24.396 1.00 76.76 247 A 1 
ATOM 1975  N NZ  . LYS A 1 247 ? -30.497 -41.955 -25.476 1.00 68.42 247 A 1 
ATOM 1976  N N   . PRO A 1 248 ? -27.006 -41.389 -18.759 1.00 93.56 248 A 1 
ATOM 1977  C CA  . PRO A 1 248 ? -27.883 -40.773 -17.784 1.00 93.22 248 A 1 
ATOM 1978  C C   . PRO A 1 248 ? -29.115 -40.151 -18.444 1.00 92.71 248 A 1 
ATOM 1979  O O   . PRO A 1 248 ? -29.088 -39.770 -19.620 1.00 89.56 248 A 1 
ATOM 1980  C CB  . PRO A 1 248 ? -27.038 -39.730 -17.049 1.00 91.93 248 A 1 
ATOM 1981  C CG  . PRO A 1 248 ? -25.610 -40.191 -17.289 1.00 90.27 248 A 1 
ATOM 1982  C CD  . PRO A 1 248 ? -25.676 -40.814 -18.674 1.00 92.53 248 A 1 
ATOM 1983  N N   . ARG A 1 249 ? -30.201 -40.010 -17.688 1.00 90.82 249 A 1 
ATOM 1984  C CA  . ARG A 1 249 ? -31.403 -39.337 -18.184 1.00 89.23 249 A 1 
ATOM 1985  C C   . ARG A 1 249 ? -31.068 -37.912 -18.613 1.00 88.37 249 A 1 
ATOM 1986  O O   . ARG A 1 249 ? -30.352 -37.200 -17.926 1.00 80.84 249 A 1 
ATOM 1987  C CB  . ARG A 1 249 ? -32.503 -39.314 -17.114 1.00 86.06 249 A 1 
ATOM 1988  C CG  . ARG A 1 249 ? -33.129 -40.693 -16.902 1.00 76.75 249 A 1 
ATOM 1989  C CD  . ARG A 1 249 ? -34.234 -40.590 -15.853 1.00 73.84 249 A 1 
ATOM 1990  N NE  . ARG A 1 249 ? -34.898 -41.885 -15.636 1.00 65.73 249 A 1 
ATOM 1991  C CZ  . ARG A 1 249 ? -35.845 -42.122 -14.737 1.00 59.75 249 A 1 
ATOM 1992  N NH1 . ARG A 1 249 ? -36.294 -41.181 -13.948 1.00 55.04 249 A 1 
ATOM 1993  N NH2 . ARG A 1 249 ? -36.350 -43.322 -14.615 1.00 53.62 249 A 1 
ATOM 1994  N N   . ASN A 1 250 ? -31.618 -37.479 -19.745 1.00 88.42 250 A 1 
ATOM 1995  C CA  . ASN A 1 250 ? -31.406 -36.156 -20.320 1.00 88.21 250 A 1 
ATOM 1996  C C   . ASN A 1 250 ? -29.938 -35.822 -20.663 1.00 88.98 250 A 1 
ATOM 1997  O O   . ASN A 1 250 ? -29.607 -34.656 -20.866 1.00 83.39 250 A 1 
ATOM 1998  C CB  . ASN A 1 250 ? -32.066 -35.075 -19.441 1.00 84.75 250 A 1 
ATOM 1999  C CG  . ASN A 1 250 ? -33.541 -35.312 -19.190 1.00 78.50 250 A 1 
ATOM 2000  O OD1 . ASN A 1 250 ? -34.251 -35.921 -19.966 1.00 69.39 250 A 1 
ATOM 2001  N ND2 . ASN A 1 250 ? -34.052 -34.818 -18.081 1.00 67.82 250 A 1 
ATOM 2002  N N   . SER A 1 251 ? -29.066 -36.833 -20.752 1.00 89.07 251 A 1 
ATOM 2003  C CA  . SER A 1 251 ? -27.681 -36.685 -21.186 1.00 89.75 251 A 1 
ATOM 2004  C C   . SER A 1 251 ? -27.406 -37.535 -22.428 1.00 90.33 251 A 1 
ATOM 2005  O O   . SER A 1 251 ? -28.125 -38.492 -22.725 1.00 86.66 251 A 1 
ATOM 2006  C CB  . SER A 1 251 ? -26.733 -37.064 -20.046 1.00 87.84 251 A 1 
ATOM 2007  O OG  . SER A 1 251 ? -25.391 -36.823 -20.411 1.00 80.81 251 A 1 
ATOM 2008  N N   . GLN A 1 252 ? -26.346 -37.197 -23.144 1.00 90.82 252 A 1 
ATOM 2009  C CA  . GLN A 1 252 ? -25.771 -38.100 -24.134 1.00 90.66 252 A 1 
ATOM 2010  C C   . GLN A 1 252 ? -25.050 -39.257 -23.429 1.00 92.07 252 A 1 
ATOM 2011  O O   . GLN A 1 252 ? -24.703 -39.170 -22.248 1.00 89.13 252 A 1 
ATOM 2012  C CB  . GLN A 1 252 ? -24.834 -37.332 -25.073 1.00 87.21 252 A 1 
ATOM 2013  C CG  . GLN A 1 252 ? -25.622 -36.328 -25.951 1.00 75.87 252 A 1 
ATOM 2014  C CD  . GLN A 1 252 ? -24.756 -35.645 -27.012 1.00 68.12 252 A 1 
ATOM 2015  O OE1 . GLN A 1 252 ? -23.552 -35.784 -27.070 1.00 59.18 252 A 1 
ATOM 2016  N NE2 . GLN A 1 252 ? -25.349 -34.885 -27.908 1.00 56.03 252 A 1 
ATOM 2017  N N   . GLY A 1 253 ? -24.813 -40.328 -24.156 1.00 91.52 253 A 1 
ATOM 2018  C CA  . GLY A 1 253 ? -24.003 -41.430 -23.670 1.00 92.34 253 A 1 
ATOM 2019  C C   . GLY A 1 253 ? -22.529 -41.044 -23.555 1.00 93.38 253 A 1 
ATOM 2020  O O   . GLY A 1 253 ? -22.010 -40.307 -24.394 1.00 90.16 253 A 1 
ATOM 2021  N N   . PHE A 1 254 ? -21.851 -41.544 -22.524 1.00 92.99 254 A 1 
ATOM 2022  C CA  . PHE A 1 254 ? -20.414 -41.378 -22.332 1.00 93.94 254 A 1 
ATOM 2023  C C   . PHE A 1 254 ? -19.822 -42.565 -21.576 1.00 94.60 254 A 1 
ATOM 2024  O O   . PHE A 1 254 ? -20.541 -43.323 -20.918 1.00 92.53 254 A 1 
ATOM 2025  C CB  . PHE A 1 254 ? -20.114 -40.048 -21.626 1.00 93.04 254 A 1 
ATOM 2026  C CG  . PHE A 1 254 ? -20.840 -39.823 -20.321 1.00 94.28 254 A 1 
ATOM 2027  C CD1 . PHE A 1 254 ? -22.018 -39.055 -20.292 1.00 86.81 254 A 1 
ATOM 2028  C CD2 . PHE A 1 254 ? -20.329 -40.345 -19.123 1.00 86.04 254 A 1 
ATOM 2029  C CE1 . PHE A 1 254 ? -22.671 -38.797 -19.074 1.00 85.46 254 A 1 
ATOM 2030  C CE2 . PHE A 1 254 ? -20.983 -40.097 -17.901 1.00 86.01 254 A 1 
ATOM 2031  C CZ  . PHE A 1 254 ? -22.152 -39.318 -17.877 1.00 91.87 254 A 1 
ATOM 2032  N N   . ASN A 1 255 ? -18.512 -42.725 -21.671 1.00 93.68 255 A 1 
ATOM 2033  C CA  . ASN A 1 255 ? -17.810 -43.790 -20.962 1.00 94.02 255 A 1 
ATOM 2034  C C   . ASN A 1 255 ? -17.490 -43.377 -19.523 1.00 94.49 255 A 1 
ATOM 2035  O O   . ASN A 1 255 ? -17.142 -42.229 -19.248 1.00 92.56 255 A 1 
ATOM 2036  C CB  . ASN A 1 255 ? -16.566 -44.197 -21.759 1.00 92.75 255 A 1 
ATOM 2037  C CG  . ASN A 1 255 ? -16.904 -44.821 -23.111 1.00 92.07 255 A 1 
ATOM 2038  O OD1 . ASN A 1 255 ? -17.975 -45.333 -23.346 1.00 84.05 255 A 1 
ATOM 2039  N ND2 . ASN A 1 255 ? -15.969 -44.816 -24.039 1.00 83.00 255 A 1 
ATOM 2040  N N   . VAL A 1 256 ? -17.579 -44.361 -18.617 1.00 94.87 256 A 1 
ATOM 2041  C CA  . VAL A 1 256 ? -17.197 -44.251 -17.210 1.00 95.13 256 A 1 
ATOM 2042  C C   . VAL A 1 256 ? -16.414 -45.497 -16.800 1.00 95.26 256 A 1 
ATOM 2043  O O   . VAL A 1 256 ? -16.509 -46.537 -17.444 1.00 93.76 256 A 1 
ATOM 2044  C CB  . VAL A 1 256 ? -18.413 -44.062 -16.281 1.00 94.17 256 A 1 
ATOM 2045  C CG1 . VAL A 1 256 ? -19.140 -42.751 -16.575 1.00 86.95 256 A 1 
ATOM 2046  C CG2 . VAL A 1 256 ? -19.413 -45.220 -16.356 1.00 85.35 256 A 1 
ATOM 2047  N N   . TYR A 1 257 ? -15.644 -45.397 -15.720 1.00 94.24 257 A 1 
ATOM 2048  C CA  . TYR A 1 257 ? -15.043 -46.570 -15.083 1.00 94.53 257 A 1 
ATOM 2049  C C   . TYR A 1 257 ? -15.940 -47.031 -13.941 1.00 94.87 257 A 1 
ATOM 2050  O O   . TYR A 1 257 ? -16.200 -46.271 -13.013 1.00 93.47 257 A 1 
ATOM 2051  C CB  . TYR A 1 257 ? -13.623 -46.240 -14.631 1.00 94.22 257 A 1 
ATOM 2052  C CG  . TYR A 1 257 ? -12.864 -47.461 -14.140 1.00 94.28 257 A 1 
ATOM 2053  C CD1 . TYR A 1 257 ? -13.003 -47.909 -12.818 1.00 87.07 257 A 1 
ATOM 2054  C CD2 . TYR A 1 257 ? -12.031 -48.175 -15.024 1.00 87.50 257 A 1 
ATOM 2055  C CE1 . TYR A 1 257 ? -12.317 -49.056 -12.372 1.00 86.70 257 A 1 
ATOM 2056  C CE2 . TYR A 1 257 ? -11.334 -49.321 -14.592 1.00 86.51 257 A 1 
ATOM 2057  C CZ  . TYR A 1 257 ? -11.484 -49.755 -13.268 1.00 90.77 257 A 1 
ATOM 2058  O OH  . TYR A 1 257 ? -10.817 -50.880 -12.840 1.00 89.15 257 A 1 
ATOM 2059  N N   . CYS A 1 258 ? -16.398 -48.268 -13.999 1.00 94.95 258 A 1 
ATOM 2060  C CA  . CYS A 1 258 ? -17.149 -48.909 -12.925 1.00 94.77 258 A 1 
ATOM 2061  C C   . CYS A 1 258 ? -16.181 -49.712 -12.039 1.00 94.30 258 A 1 
ATOM 2062  O O   . CYS A 1 258 ? -15.456 -50.567 -12.537 1.00 92.41 258 A 1 
ATOM 2063  C CB  . CYS A 1 258 ? -18.255 -49.788 -13.513 1.00 93.97 258 A 1 
ATOM 2064  S SG  . CYS A 1 258 ? -19.496 -48.835 -14.441 1.00 91.39 258 A 1 
ATOM 2065  N N   . ASP A 1 259 ? -16.173 -49.432 -10.745 1.00 93.94 259 A 1 
ATOM 2066  C CA  . ASP A 1 259 ? -15.376 -50.149 -9.748  1.00 93.41 259 A 1 
ATOM 2067  C C   . ASP A 1 259 ? -16.299 -51.062 -8.936  1.00 93.15 259 A 1 
ATOM 2068  O O   . ASP A 1 259 ? -17.240 -50.608 -8.300  1.00 90.55 259 A 1 
ATOM 2069  C CB  . ASP A 1 259 ? -14.603 -49.147 -8.878  1.00 91.74 259 A 1 
ATOM 2070  C CG  . ASP A 1 259 ? -13.490 -49.803 -8.043  1.00 89.64 259 A 1 
ATOM 2071  O OD1 . ASP A 1 259 ? -13.668 -50.943 -7.577  1.00 80.25 259 A 1 
ATOM 2072  O OD2 . ASP A 1 259 ? -12.414 -49.167 -7.875  1.00 80.10 259 A 1 
ATOM 2073  N N   . THR A 1 260 ? -16.013 -52.351 -8.964  1.00 92.35 260 A 1 
ATOM 2074  C CA  . THR A 1 260 ? -16.796 -53.380 -8.268  1.00 90.73 260 A 1 
ATOM 2075  C C   . THR A 1 260 ? -15.994 -54.085 -7.181  1.00 89.53 260 A 1 
ATOM 2076  O O   . THR A 1 260 ? -16.453 -55.082 -6.622  1.00 84.49 260 A 1 
ATOM 2077  C CB  . THR A 1 260 ? -17.385 -54.393 -9.256  1.00 88.99 260 A 1 
ATOM 2078  O OG1 . THR A 1 260 ? -16.359 -55.072 -9.935  1.00 81.77 260 A 1 
ATOM 2079  C CG2 . THR A 1 260 ? -18.277 -53.738 -10.310 1.00 80.60 260 A 1 
ATOM 2080  N N   . GLN A 1 261 ? -14.790 -53.613 -6.840  1.00 88.33 261 A 1 
ATOM 2081  C CA  . GLN A 1 261 ? -13.889 -54.264 -5.891  1.00 85.66 261 A 1 
ATOM 2082  C C   . GLN A 1 261 ? -14.480 -54.424 -4.486  1.00 85.53 261 A 1 
ATOM 2083  O O   . GLN A 1 261 ? -14.130 -55.361 -3.777  1.00 79.38 261 A 1 
ATOM 2084  C CB  . GLN A 1 261 ? -12.574 -53.477 -5.788  1.00 81.13 261 A 1 
ATOM 2085  C CG  . GLN A 1 261 ? -11.716 -53.608 -7.053  1.00 71.21 261 A 1 
ATOM 2086  C CD  . GLN A 1 261 ? -10.383 -52.856 -6.958  1.00 65.90 261 A 1 
ATOM 2087  O OE1 . GLN A 1 261 ? -10.006 -52.267 -5.958  1.00 57.37 261 A 1 
ATOM 2088  N NE2 . GLN A 1 261 ? -9.605  -52.876 -8.015  1.00 55.46 261 A 1 
ATOM 2089  N N   . SER A 1 262 ? -15.368 -53.525 -4.077  1.00 82.83 262 A 1 
ATOM 2090  C CA  . SER A 1 262 ? -16.058 -53.599 -2.784  1.00 81.69 262 A 1 
ATOM 2091  C C   . SER A 1 262 ? -17.222 -54.603 -2.759  1.00 82.97 262 A 1 
ATOM 2092  O O   . SER A 1 262 ? -17.893 -54.733 -1.743  1.00 77.09 262 A 1 
ATOM 2093  C CB  . SER A 1 262 ? -16.553 -52.208 -2.388  1.00 78.59 262 A 1 
ATOM 2094  O OG  . SER A 1 262 ? -17.464 -51.717 -3.355  1.00 73.01 262 A 1 
ATOM 2095  N N   . GLY A 1 263 ? -17.496 -55.294 -3.863  1.00 81.82 263 A 1 
ATOM 2096  C CA  . GLY A 1 263 ? -18.667 -56.160 -4.038  1.00 81.75 263 A 1 
ATOM 2097  C C   . GLY A 1 263 ? -19.946 -55.404 -4.403  1.00 84.61 263 A 1 
ATOM 2098  O O   . GLY A 1 263 ? -20.980 -56.034 -4.621  1.00 79.50 263 A 1 
ATOM 2099  N N   . SER A 1 264 ? -19.885 -54.075 -4.482  1.00 87.84 264 A 1 
ATOM 2100  C CA  . SER A 1 264 ? -20.960 -53.231 -4.990  1.00 88.69 264 A 1 
ATOM 2101  C C   . SER A 1 264 ? -20.447 -52.338 -6.122  1.00 90.76 264 A 1 
ATOM 2102  O O   . SER A 1 264 ? -19.267 -51.987 -6.142  1.00 87.85 264 A 1 
ATOM 2103  C CB  . SER A 1 264 ? -21.598 -52.413 -3.859  1.00 84.13 264 A 1 
ATOM 2104  O OG  . SER A 1 264 ? -20.681 -51.516 -3.264  1.00 74.23 264 A 1 
ATOM 2105  N N   . PRO A 1 265 ? -21.294 -51.981 -7.087  1.00 91.45 265 A 1 
ATOM 2106  C CA  . PRO A 1 265 ? -20.889 -51.176 -8.229  1.00 92.31 265 A 1 
ATOM 2107  C C   . PRO A 1 265 ? -20.772 -49.699 -7.859  1.00 93.06 265 A 1 
ATOM 2108  O O   . PRO A 1 265 ? -21.732 -49.099 -7.369  1.00 90.74 265 A 1 
ATOM 2109  C CB  . PRO A 1 265 ? -21.965 -51.425 -9.284  1.00 90.34 265 A 1 
ATOM 2110  C CG  . PRO A 1 265 ? -23.219 -51.706 -8.460  1.00 87.76 265 A 1 
ATOM 2111  C CD  . PRO A 1 265 ? -22.673 -52.427 -7.228  1.00 90.47 265 A 1 
ATOM 2112  N N   . TRP A 1 266 ? -19.632 -49.098 -8.148  1.00 93.79 266 A 1 
ATOM 2113  C CA  . TRP A 1 266 ? -19.388 -47.669 -7.973  1.00 94.55 266 A 1 
ATOM 2114  C C   . TRP A 1 266 ? -18.975 -47.038 -9.304  1.00 94.83 266 A 1 
ATOM 2115  O O   . TRP A 1 266 ? -18.127 -47.572 -10.014 1.00 92.47 266 A 1 
ATOM 2116  C CB  . TRP A 1 266 ? -18.298 -47.456 -6.917  1.00 93.77 266 A 1 
ATOM 2117  C CG  . TRP A 1 266 ? -18.683 -47.835 -5.530  1.00 93.81 266 A 1 
ATOM 2118  C CD1 . TRP A 1 266 ? -18.538 -49.049 -4.957  1.00 89.60 266 A 1 
ATOM 2119  C CD2 . TRP A 1 266 ? -19.306 -46.984 -4.515  1.00 92.54 266 A 1 
ATOM 2120  N NE1 . TRP A 1 266 ? -19.015 -49.024 -3.663  1.00 90.01 266 A 1 
ATOM 2121  C CE2 . TRP A 1 266 ? -19.499 -47.774 -3.351  1.00 91.72 266 A 1 
ATOM 2122  C CE3 . TRP A 1 266 ? -19.718 -45.640 -4.480  1.00 91.36 266 A 1 
ATOM 2123  C CZ2 . TRP A 1 266 ? -20.086 -47.246 -2.177  1.00 91.37 266 A 1 
ATOM 2124  C CZ3 . TRP A 1 266 ? -20.296 -45.112 -3.318  1.00 88.95 266 A 1 
ATOM 2125  C CH2 . TRP A 1 266 ? -20.482 -45.909 -2.186  1.00 89.25 266 A 1 
ATOM 2126  N N   . THR A 1 267 ? -19.541 -45.877 -9.623  1.00 95.00 267 A 1 
ATOM 2127  C CA  . THR A 1 267 ? -19.109 -45.051 -10.758 1.00 95.04 267 A 1 
ATOM 2128  C C   . THR A 1 267 ? -17.954 -44.164 -10.310 1.00 95.24 267 A 1 
ATOM 2129  O O   . THR A 1 267 ? -18.160 -43.254 -9.513  1.00 94.20 267 A 1 
ATOM 2130  C CB  . THR A 1 267 ? -20.263 -44.193 -11.301 1.00 94.53 267 A 1 
ATOM 2131  O OG1 . THR A 1 267 ? -21.408 -44.987 -11.545 1.00 86.06 267 A 1 
ATOM 2132  C CG2 . THR A 1 267 ? -19.904 -43.520 -12.620 1.00 84.45 267 A 1 
ATOM 2133  N N   . LEU A 1 268 ? -16.729 -44.409 -10.814 1.00 95.25 268 A 1 
ATOM 2134  C CA  . LEU A 1 268 ? -15.599 -43.542 -10.522 1.00 95.44 268 A 1 
ATOM 2135  C C   . LEU A 1 268 ? -15.780 -42.177 -11.190 1.00 95.77 268 A 1 
ATOM 2136  O O   . LEU A 1 268 ? -16.090 -42.098 -12.378 1.00 94.19 268 A 1 
ATOM 2137  C CB  . LEU A 1 268 ? -14.264 -44.177 -10.957 1.00 94.24 268 A 1 
ATOM 2138  C CG  . LEU A 1 268 ? -13.525 -44.908 -9.819  1.00 89.49 268 A 1 
ATOM 2139  C CD1 . LEU A 1 268 ? -14.263 -46.162 -9.377  1.00 76.87 268 A 1 
ATOM 2140  C CD2 . LEU A 1 268 ? -12.134 -45.318 -10.276 1.00 77.00 268 A 1 
ATOM 2141  N N   . ILE A 1 269 ? -15.534 -41.114 -10.413 1.00 95.50 269 A 1 
ATOM 2142  C CA  . ILE A 1 269 ? -15.510 -39.728 -10.926 1.00 95.54 269 A 1 
ATOM 2143  C C   . ILE A 1 269 ? -14.103 -39.112 -10.888 1.00 95.77 269 A 1 
ATOM 2144  O O   . ILE A 1 269 ? -13.827 -38.175 -11.626 1.00 94.09 269 A 1 
ATOM 2145  C CB  . ILE A 1 269 ? -16.543 -38.839 -10.209 1.00 94.34 269 A 1 
ATOM 2146  C CG1 . ILE A 1 269 ? -16.218 -38.641 -8.710  1.00 88.97 269 A 1 
ATOM 2147  C CG2 . ILE A 1 269 ? -17.957 -39.423 -10.407 1.00 86.72 269 A 1 
ATOM 2148  C CD1 . ILE A 1 269 ? -17.065 -37.553 -8.037  1.00 85.08 269 A 1 
ATOM 2149  N N   . GLN A 1 270 ? -13.219 -39.660 -10.070 1.00 95.24 270 A 1 
ATOM 2150  C CA  . GLN A 1 270 ? -11.808 -39.293 -10.007 1.00 95.42 270 A 1 
ATOM 2151  C C   . GLN A 1 270 ? -10.954 -40.504 -9.643  1.00 95.21 270 A 1 
ATOM 2152  O O   . GLN A 1 270 ? -11.332 -41.305 -8.793  1.00 93.75 270 A 1 
ATOM 2153  C CB  . GLN A 1 270 ? -11.612 -38.176 -8.969  1.00 94.50 270 A 1 
ATOM 2154  C CG  . GLN A 1 270 ? -10.191 -37.588 -8.932  1.00 92.80 270 A 1 
ATOM 2155  C CD  . GLN A 1 270 ? -9.696  -37.274 -7.522  1.00 92.57 270 A 1 
ATOM 2156  O OE1 . GLN A 1 270 ? -9.970  -37.969 -6.562  1.00 82.95 270 A 1 
ATOM 2157  N NE2 . GLN A 1 270 ? -8.906  -36.246 -7.359  1.00 81.47 270 A 1 
ATOM 2158  N N   . HIS A 1 271 ? -9.754  -40.578 -10.222 1.00 95.32 271 A 1 
ATOM 2159  C CA  . HIS A 1 271 ? -8.715  -41.506 -9.799  1.00 95.26 271 A 1 
ATOM 2160  C C   . HIS A 1 271 ? -7.345  -40.832 -9.865  1.00 95.13 271 A 1 
ATOM 2161  O O   . HIS A 1 271 ? -6.977  -40.273 -10.888 1.00 93.48 271 A 1 
ATOM 2162  C CB  . HIS A 1 271 ? -8.791  -42.775 -10.653 1.00 94.32 271 A 1 
ATOM 2163  C CG  . HIS A 1 271 ? -8.020  -43.964 -10.155 1.00 93.58 271 A 1 
ATOM 2164  N ND1 . HIS A 1 271 ? -7.863  -45.133 -10.883 1.00 81.92 271 A 1 
ATOM 2165  C CD2 . HIS A 1 271 ? -7.428  -44.190 -8.936  1.00 83.08 271 A 1 
ATOM 2166  C CE1 . HIS A 1 271 ? -7.197  -46.006 -10.123 1.00 83.72 271 A 1 
ATOM 2167  N NE2 . HIS A 1 271 ? -6.917  -45.472 -8.937  1.00 86.10 271 A 1 
ATOM 2168  N N   . ARG A 1 272 ? -6.588  -40.873 -8.776  1.00 94.39 272 A 1 
ATOM 2169  C CA  . ARG A 1 272 ? -5.173  -40.474 -8.682  1.00 93.82 272 A 1 
ATOM 2170  C C   . ARG A 1 272 ? -4.377  -41.665 -8.172  1.00 93.78 272 A 1 
ATOM 2171  O O   . ARG A 1 272 ? -4.805  -42.289 -7.199  1.00 91.20 272 A 1 
ATOM 2172  C CB  . ARG A 1 272 ? -4.995  -39.293 -7.720  1.00 91.96 272 A 1 
ATOM 2173  C CG  . ARG A 1 272 ? -5.849  -38.046 -8.017  1.00 88.26 272 A 1 
ATOM 2174  C CD  . ARG A 1 272 ? -5.571  -37.424 -9.386  1.00 86.81 272 A 1 
ATOM 2175  N NE  . ARG A 1 272 ? -4.197  -36.924 -9.529  1.00 85.77 272 A 1 
ATOM 2176  C CZ  . ARG A 1 272 ? -3.732  -35.723 -9.180  1.00 87.79 272 A 1 
ATOM 2177  N NH1 . ARG A 1 272 ? -4.471  -34.840 -8.586  1.00 76.82 272 A 1 
ATOM 2178  N NH2 . ARG A 1 272 ? -2.508  -35.412 -9.451  1.00 80.55 272 A 1 
ATOM 2179  N N   . LYS A 1 273 ? -3.220  -41.971 -8.791  1.00 92.69 273 A 1 
ATOM 2180  C CA  . LYS A 1 273 ? -2.387  -43.108 -8.362  1.00 91.78 273 A 1 
ATOM 2181  C C   . LYS A 1 273 ? -0.881  -42.954 -8.584  1.00 91.13 273 A 1 
ATOM 2182  O O   . LYS A 1 273 ? -0.108  -43.534 -7.825  1.00 86.41 273 A 1 
ATOM 2183  C CB  . LYS A 1 273 ? -2.912  -44.403 -9.000  1.00 89.12 273 A 1 
ATOM 2184  C CG  . LYS A 1 273 ? -2.784  -44.428 -10.534 1.00 84.98 273 A 1 
ATOM 2185  C CD  . LYS A 1 273 ? -3.489  -45.661 -11.122 1.00 83.85 273 A 1 
ATOM 2186  C CE  . LYS A 1 273 ? -3.227  -45.683 -12.629 1.00 75.74 273 A 1 
ATOM 2187  N NZ  . LYS A 1 273 ? -4.057  -46.697 -13.325 1.00 70.07 273 A 1 
ATOM 2188  N N   . ASP A 1 274 ? -0.453  -42.182 -9.586  1.00 90.32 274 A 1 
ATOM 2189  C CA  . ASP A 1 274 ? 0.955   -42.117 -9.992  1.00 88.76 274 A 1 
ATOM 2190  C C   . ASP A 1 274 ? 1.444   -40.726 -10.434 1.00 87.90 274 A 1 
ATOM 2191  O O   . ASP A 1 274 ? 2.657   -40.509 -10.521 1.00 82.14 274 A 1 
ATOM 2192  C CB  . ASP A 1 274 ? 1.216   -43.169 -11.086 1.00 86.74 274 A 1 
ATOM 2193  C CG  . ASP A 1 274 ? 0.250   -43.080 -12.273 1.00 85.50 274 A 1 
ATOM 2194  O OD1 . ASP A 1 274 ? -0.199  -41.970 -12.600 1.00 77.79 274 A 1 
ATOM 2195  O OD2 . ASP A 1 274 ? -0.075  -44.148 -12.842 1.00 78.49 274 A 1 
ATOM 2196  N N   . GLY A 1 275 ? 0.569   -39.758 -10.655 1.00 87.08 275 A 1 
ATOM 2197  C CA  . GLY A 1 275 ? 0.883   -38.408 -11.125 1.00 85.90 275 A 1 
ATOM 2198  C C   . GLY A 1 275 ? 1.138   -38.321 -12.627 1.00 86.18 275 A 1 
ATOM 2199  O O   . GLY A 1 275 ? 1.772   -37.363 -13.067 1.00 82.50 275 A 1 
ATOM 2200  N N   . SER A 1 276 ? 0.673   -39.305 -13.409 1.00 86.65 276 A 1 
ATOM 2201  C CA  . SER A 1 276 ? 0.783   -39.316 -14.875 1.00 85.27 276 A 1 
ATOM 2202  C C   . SER A 1 276 ? -0.097  -38.258 -15.553 1.00 84.74 276 A 1 
ATOM 2203  O O   . SER A 1 276 ? 0.284   -37.740 -16.597 1.00 81.20 276 A 1 
ATOM 2204  C CB  . SER A 1 276 ? 0.424   -40.699 -15.417 1.00 84.09 276 A 1 
ATOM 2205  O OG  . SER A 1 276 ? -0.850  -41.124 -14.978 1.00 79.70 276 A 1 
ATOM 2206  N N   . GLN A 1 277 ? -1.238  -37.919 -14.960 1.00 87.10 277 A 1 
ATOM 2207  C CA  . GLN A 1 277 ? -2.115  -36.841 -15.419 1.00 87.01 277 A 1 
ATOM 2208  C C   . GLN A 1 277 ? -1.894  -35.582 -14.588 1.00 86.52 277 A 1 
ATOM 2209  O O   . GLN A 1 277 ? -1.911  -35.634 -13.356 1.00 84.19 277 A 1 
ATOM 2210  C CB  . GLN A 1 277 ? -3.583  -37.312 -15.366 1.00 86.74 277 A 1 
ATOM 2211  C CG  . GLN A 1 277 ? -4.588  -36.256 -15.837 1.00 84.00 277 A 1 
ATOM 2212  C CD  . GLN A 1 277 ? -4.356  -35.831 -17.291 1.00 84.43 277 A 1 
ATOM 2213  O OE1 . GLN A 1 277 ? -4.263  -36.650 -18.179 1.00 75.91 277 A 1 
ATOM 2214  N NE2 . GLN A 1 277 ? -4.253  -34.542 -17.558 1.00 74.08 277 A 1 
ATOM 2215  N N   . ASP A 1 278 ? -1.761  -34.427 -15.248 1.00 84.06 278 A 1 
ATOM 2216  C CA  . ASP A 1 278 ? -1.811  -33.163 -14.537 1.00 83.10 278 A 1 
ATOM 2217  C C   . ASP A 1 278 ? -3.266  -32.734 -14.289 1.00 84.79 278 A 1 
ATOM 2218  O O   . ASP A 1 278 ? -4.138  -32.921 -15.134 1.00 82.11 278 A 1 
ATOM 2219  C CB  . ASP A 1 278 ? -0.971  -32.090 -15.236 1.00 78.42 278 A 1 
ATOM 2220  C CG  . ASP A 1 278 ? -0.478  -31.066 -14.210 1.00 72.55 278 A 1 
ATOM 2221  O OD1 . ASP A 1 278 ? -1.273  -30.642 -13.336 1.00 65.31 278 A 1 
ATOM 2222  O OD2 . ASP A 1 278 ? 0.723   -30.725 -14.239 1.00 63.90 278 A 1 
ATOM 2223  N N   . PHE A 1 279 ? -3.515  -32.207 -13.100 1.00 85.13 279 A 1 
ATOM 2224  C CA  . PHE A 1 279 ? -4.837  -31.777 -12.647 1.00 87.42 279 A 1 
ATOM 2225  C C   . PHE A 1 279 ? -4.944  -30.246 -12.554 1.00 86.40 279 A 1 
ATOM 2226  O O   . PHE A 1 279 ? -5.973  -29.743 -12.098 1.00 83.90 279 A 1 
ATOM 2227  C CB  . PHE A 1 279 ? -5.194  -32.489 -11.332 1.00 89.26 279 A 1 
ATOM 2228  C CG  . PHE A 1 279 ? -5.761  -33.892 -11.505 1.00 90.80 279 A 1 
ATOM 2229  C CD1 . PHE A 1 279 ? -7.096  -34.164 -11.149 1.00 83.61 279 A 1 
ATOM 2230  C CD2 . PHE A 1 279 ? -4.976  -34.924 -12.048 1.00 83.91 279 A 1 
ATOM 2231  C CE1 . PHE A 1 279 ? -7.637  -35.450 -11.319 1.00 83.23 279 A 1 
ATOM 2232  C CE2 . PHE A 1 279 ? -5.511  -36.211 -12.230 1.00 83.98 279 A 1 
ATOM 2233  C CZ  . PHE A 1 279 ? -6.842  -36.474 -11.866 1.00 90.92 279 A 1 
ATOM 2234  N N   . ASN A 1 280 ? -3.927  -29.501 -12.962 1.00 83.64 280 A 1 
ATOM 2235  C CA  . ASN A 1 280 ? -3.983  -28.047 -13.052 1.00 81.49 280 A 1 
ATOM 2236  C C   . ASN A 1 280 ? -4.682  -27.602 -14.351 1.00 81.80 280 A 1 
ATOM 2237  O O   . ASN A 1 280 ? -4.099  -26.900 -15.170 1.00 79.31 280 A 1 
ATOM 2238  C CB  . ASN A 1 280 ? -2.576  -27.460 -12.888 1.00 77.88 280 A 1 
ATOM 2239  C CG  . ASN A 1 280 ? -2.627  -25.963 -12.666 1.00 71.84 280 A 1 
ATOM 2240  O OD1 . ASN A 1 280 ? -3.399  -25.451 -11.874 1.00 65.05 280 A 1 
ATOM 2241  N ND2 . ASN A 1 280 ? -1.757  -25.213 -13.312 1.00 63.66 280 A 1 
ATOM 2242  N N   . GLU A 1 281 ? -5.905  -28.044 -14.536 1.00 83.86 281 A 1 
ATOM 2243  C CA  . GLU A 1 281 ? -6.680  -27.850 -15.762 1.00 83.66 281 A 1 
ATOM 2244  C C   . GLU A 1 281 ? -7.606  -26.624 -15.695 1.00 83.52 281 A 1 
ATOM 2245  O O   . GLU A 1 281 ? -7.864  -26.059 -14.632 1.00 80.79 281 A 1 
ATOM 2246  C CB  . GLU A 1 281 ? -7.476  -29.143 -16.035 1.00 81.94 281 A 1 
ATOM 2247  C CG  . GLU A 1 281 ? -6.582  -30.322 -16.487 1.00 77.16 281 A 1 
ATOM 2248  C CD  . GLU A 1 281 ? -5.957  -30.109 -17.867 1.00 77.82 281 A 1 
ATOM 2249  O OE1 . GLU A 1 281 ? -4.952  -30.779 -18.164 1.00 67.41 281 A 1 
ATOM 2250  O OE2 . GLU A 1 281 ? -6.507  -29.282 -18.641 1.00 69.31 281 A 1 
ATOM 2251  N N   . THR A 1 282 ? -8.120  -26.208 -16.844 1.00 83.28 282 A 1 
ATOM 2252  C CA  . THR A 1 282 ? -9.076  -25.105 -16.954 1.00 83.79 282 A 1 
ATOM 2253  C C   . THR A 1 282 ? -10.462 -25.498 -16.427 1.00 85.72 282 A 1 
ATOM 2254  O O   . THR A 1 282 ? -10.791 -26.676 -16.283 1.00 85.08 282 A 1 
ATOM 2255  C CB  . THR A 1 282 ? -9.214  -24.604 -18.403 1.00 80.73 282 A 1 
ATOM 2256  O OG1 . THR A 1 282 ? -9.755  -25.607 -19.229 1.00 75.89 282 A 1 
ATOM 2257  C CG2 . THR A 1 282 ? -7.885  -24.153 -18.998 1.00 74.08 282 A 1 
ATOM 2258  N N   . TRP A 1 283 ? -11.293 -24.481 -16.179 1.00 85.73 283 A 1 
ATOM 2259  C CA  . TRP A 1 283 ? -12.704 -24.692 -15.825 1.00 87.40 283 A 1 
ATOM 2260  C C   . TRP A 1 283 ? -13.417 -25.572 -16.847 1.00 88.05 283 A 1 
ATOM 2261  O O   . TRP A 1 283 ? -14.057 -26.558 -16.477 1.00 86.92 283 A 1 
ATOM 2262  C CB  . TRP A 1 283 ? -13.400 -23.337 -15.729 1.00 86.90 283 A 1 
ATOM 2263  C CG  . TRP A 1 283 ? -14.866 -23.436 -15.448 1.00 87.73 283 A 1 
ATOM 2264  C CD1 . TRP A 1 283 ? -15.858 -23.430 -16.364 1.00 83.55 283 A 1 
ATOM 2265  C CD2 . TRP A 1 283 ? -15.518 -23.583 -14.145 1.00 86.49 283 A 1 
ATOM 2266  N NE1 . TRP A 1 283 ? -17.084 -23.548 -15.720 1.00 83.78 283 A 1 
ATOM 2267  C CE2 . TRP A 1 283 ? -16.915 -23.644 -14.355 1.00 85.37 283 A 1 
ATOM 2268  C CE3 . TRP A 1 283 ? -15.046 -23.650 -12.812 1.00 86.41 283 A 1 
ATOM 2269  C CZ2 . TRP A 1 283 ? -17.831 -23.778 -13.287 1.00 85.88 283 A 1 
ATOM 2270  C CZ3 . TRP A 1 283 ? -15.950 -23.783 -11.751 1.00 82.92 283 A 1 
ATOM 2271  C CH2 . TRP A 1 283 ? -17.324 -23.845 -11.990 1.00 82.96 283 A 1 
ATOM 2272  N N   . GLU A 1 284 ? -13.263 -25.264 -18.130 1.00 85.39 284 A 1 
ATOM 2273  C CA  . GLU A 1 284 ? -13.911 -26.022 -19.202 1.00 84.99 284 A 1 
ATOM 2274  C C   . GLU A 1 284 ? -13.459 -27.485 -19.224 1.00 86.46 284 A 1 
ATOM 2275  O O   . GLU A 1 284 ? -14.251 -28.387 -19.464 1.00 85.00 284 A 1 
ATOM 2276  C CB  . GLU A 1 284 ? -13.635 -25.310 -20.538 1.00 82.13 284 A 1 
ATOM 2277  C CG  . GLU A 1 284 ? -14.454 -25.908 -21.692 1.00 70.83 284 A 1 
ATOM 2278  C CD  . GLU A 1 284 ? -14.455 -25.051 -22.966 1.00 62.72 284 A 1 
ATOM 2279  O OE1 . GLU A 1 284 ? -15.165 -25.445 -23.921 1.00 53.93 284 A 1 
ATOM 2280  O OE2 . GLU A 1 284 ? -13.787 -23.988 -22.998 1.00 53.59 284 A 1 
ATOM 2281  N N   . ASN A 1 285 ? -12.191 -27.742 -18.877 1.00 87.84 285 A 1 
ATOM 2282  C CA  . ASN A 1 285 ? -11.647 -29.089 -18.823 1.00 88.40 285 A 1 
ATOM 2283  C C   . ASN A 1 285 ? -12.170 -29.870 -17.619 1.00 90.26 285 A 1 
ATOM 2284  O O   . ASN A 1 285 ? -12.480 -31.058 -17.747 1.00 89.39 285 A 1 
ATOM 2285  C CB  . ASN A 1 285 ? -10.120 -29.010 -18.868 1.00 86.44 285 A 1 
ATOM 2286  C CG  . ASN A 1 285 ? -9.620  -28.368 -20.159 1.00 83.34 285 A 1 
ATOM 2287  O OD1 . ASN A 1 285 ? -10.363 -28.116 -21.094 1.00 73.94 285 A 1 
ATOM 2288  N ND2 . ASN A 1 285 ? -8.337  -28.089 -20.247 1.00 72.01 285 A 1 
ATOM 2289  N N   . TYR A 1 286 ? -12.345 -29.197 -16.464 1.00 90.58 286 A 1 
ATOM 2290  C CA  . TYR A 1 286 ? -13.037 -29.777 -15.309 1.00 92.24 286 A 1 
ATOM 2291  C C   . TYR A 1 286 ? -14.520 -30.049 -15.595 1.00 93.24 286 A 1 
ATOM 2292  O O   . TYR A 1 286 ? -15.056 -31.031 -15.101 1.00 92.67 286 A 1 
ATOM 2293  C CB  . TYR A 1 286 ? -12.860 -28.878 -14.080 1.00 92.09 286 A 1 
ATOM 2294  C CG  . TYR A 1 286 ? -11.633 -29.234 -13.271 1.00 91.96 286 A 1 
ATOM 2295  C CD1 . TYR A 1 286 ? -11.660 -30.355 -12.412 1.00 82.27 286 A 1 
ATOM 2296  C CD2 . TYR A 1 286 ? -10.439 -28.493 -13.395 1.00 81.78 286 A 1 
ATOM 2297  C CE1 . TYR A 1 286 ? -10.519 -30.732 -11.684 1.00 82.09 286 A 1 
ATOM 2298  C CE2 . TYR A 1 286 ? -9.286  -28.869 -12.677 1.00 81.29 286 A 1 
ATOM 2299  C CZ  . TYR A 1 286 ? -9.340  -29.989 -11.831 1.00 89.49 286 A 1 
ATOM 2300  O OH  . TYR A 1 286 ? -8.208  -30.378 -11.147 1.00 88.32 286 A 1 
ATOM 2301  N N   . GLU A 1 287 ? -15.158 -29.242 -16.443 1.00 92.40 287 A 1 
ATOM 2302  C CA  . GLU A 1 287 ? -16.539 -29.504 -16.884 1.00 92.93 287 A 1 
ATOM 2303  C C   . GLU A 1 287 ? -16.616 -30.718 -17.817 1.00 93.34 287 A 1 
ATOM 2304  O O   . GLU A 1 287 ? -17.417 -31.627 -17.582 1.00 92.36 287 A 1 
ATOM 2305  C CB  . GLU A 1 287 ? -17.124 -28.273 -17.591 1.00 91.62 287 A 1 
ATOM 2306  C CG  . GLU A 1 287 ? -17.396 -27.121 -16.616 1.00 86.46 287 A 1 
ATOM 2307  C CD  . GLU A 1 287 ? -18.288 -26.074 -17.274 1.00 87.01 287 A 1 
ATOM 2308  O OE1 . GLU A 1 287 ? -19.472 -26.015 -16.874 1.00 77.73 287 A 1 
ATOM 2309  O OE2 . GLU A 1 287 ? -17.841 -25.363 -18.186 1.00 79.74 287 A 1 
ATOM 2310  N N   . LYS A 1 288 ? -15.766 -30.774 -18.849 1.00 91.94 288 A 1 
ATOM 2311  C CA  . LYS A 1 288 ? -15.795 -31.830 -19.873 1.00 91.05 288 A 1 
ATOM 2312  C C   . LYS A 1 288 ? -15.155 -33.142 -19.412 1.00 91.89 288 A 1 
ATOM 2313  O O   . LYS A 1 288 ? -15.546 -34.211 -19.880 1.00 89.17 288 A 1 
ATOM 2314  C CB  . LYS A 1 288 ? -15.146 -31.323 -21.172 1.00 89.14 288 A 1 
ATOM 2315  C CG  . LYS A 1 288 ? -15.857 -30.109 -21.815 1.00 85.35 288 A 1 
ATOM 2316  C CD  . LYS A 1 288 ? -17.345 -30.341 -22.108 1.00 77.39 288 A 1 
ATOM 2317  C CE  . LYS A 1 288 ? -17.973 -29.086 -22.694 1.00 70.28 288 A 1 
ATOM 2318  N NZ  . LYS A 1 288 ? -19.458 -29.162 -22.672 1.00 61.46 288 A 1 
ATOM 2319  N N   . GLY A 1 289 ? -14.220 -33.062 -18.487 1.00 92.67 289 A 1 
ATOM 2320  C CA  . GLY A 1 289 ? -13.392 -34.174 -18.030 1.00 93.09 289 A 1 
ATOM 2321  C C   . GLY A 1 289 ? -12.098 -34.325 -18.817 1.00 93.19 289 A 1 
ATOM 2322  O O   . GLY A 1 289 ? -11.988 -33.886 -19.964 1.00 90.54 289 A 1 
ATOM 2323  N N   . PHE A 1 290 ? -11.100 -34.955 -18.188 1.00 92.23 290 A 1 
ATOM 2324  C CA  . PHE A 1 290 ? -9.763  -35.144 -18.750 1.00 92.60 290 A 1 
ATOM 2325  C C   . PHE A 1 290 ? -9.089  -36.415 -18.201 1.00 93.23 290 A 1 
ATOM 2326  O O   . PHE A 1 290 ? -9.583  -37.025 -17.246 1.00 91.98 290 A 1 
ATOM 2327  C CB  . PHE A 1 290 ? -8.905  -33.897 -18.479 1.00 91.57 290 A 1 
ATOM 2328  C CG  . PHE A 1 290 ? -8.797  -33.499 -17.021 1.00 92.35 290 A 1 
ATOM 2329  C CD1 . PHE A 1 290 ? -9.644  -32.505 -16.493 1.00 84.86 290 A 1 
ATOM 2330  C CD2 . PHE A 1 290 ? -7.831  -34.087 -16.186 1.00 84.15 290 A 1 
ATOM 2331  C CE1 . PHE A 1 290 ? -9.530  -32.102 -15.155 1.00 83.09 290 A 1 
ATOM 2332  C CE2 . PHE A 1 290 ? -7.714  -33.698 -14.842 1.00 82.97 290 A 1 
ATOM 2333  C CZ  . PHE A 1 290 ? -8.557  -32.699 -14.336 1.00 89.65 290 A 1 
ATOM 2334  N N   . GLY A 1 291 ? -7.979  -36.815 -18.800 1.00 91.13 291 A 1 
ATOM 2335  C CA  . GLY A 1 291 ? -7.254  -38.029 -18.437 1.00 90.81 291 A 1 
ATOM 2336  C C   . GLY A 1 291 ? -7.778  -39.288 -19.128 1.00 91.40 291 A 1 
ATOM 2337  O O   . GLY A 1 291 ? -8.474  -39.224 -20.145 1.00 88.76 291 A 1 
ATOM 2338  N N   . ARG A 1 292 ? -7.411  -40.425 -18.569 1.00 90.52 292 A 1 
ATOM 2339  C CA  . ARG A 1 292 ? -7.793  -41.742 -19.101 1.00 90.61 292 A 1 
ATOM 2340  C C   . ARG A 1 292 ? -8.525  -42.556 -18.040 1.00 91.70 292 A 1 
ATOM 2341  O O   . ARG A 1 292 ? -8.007  -42.728 -16.943 1.00 88.88 292 A 1 
ATOM 2342  C CB  . ARG A 1 292 ? -6.541  -42.495 -19.568 1.00 86.78 292 A 1 
ATOM 2343  C CG  . ARG A 1 292 ? -5.974  -41.932 -20.875 1.00 76.34 292 A 1 
ATOM 2344  C CD  . ARG A 1 292 ? -4.766  -42.762 -21.318 1.00 72.68 292 A 1 
ATOM 2345  N NE  . ARG A 1 292 ? -4.746  -42.933 -22.766 1.00 62.26 292 A 1 
ATOM 2346  C CZ  . ARG A 1 292 ? -3.796  -43.526 -23.474 1.00 54.26 292 A 1 
ATOM 2347  N NH1 . ARG A 1 292 ? -2.706  -43.984 -22.918 1.00 50.41 292 A 1 
ATOM 2348  N NH2 . ARG A 1 292 ? -3.936  -43.675 -24.762 1.00 47.73 292 A 1 
ATOM 2349  N N   . LEU A 1 293 ? -9.674  -43.105 -18.403 1.00 90.65 293 A 1 
ATOM 2350  C CA  . LEU A 1 293 ? -10.508 -43.896 -17.481 1.00 92.00 293 A 1 
ATOM 2351  C C   . LEU A 1 293 ? -9.795  -45.134 -16.904 1.00 92.67 293 A 1 
ATOM 2352  O O   . LEU A 1 293 ? -10.094 -45.555 -15.797 1.00 90.16 293 A 1 
ATOM 2353  C CB  . LEU A 1 293 ? -11.792 -44.318 -18.206 1.00 91.74 293 A 1 
ATOM 2354  C CG  . LEU A 1 293 ? -12.779 -43.177 -18.494 1.00 91.71 293 A 1 
ATOM 2355  C CD1 . LEU A 1 293 ? -13.912 -43.679 -19.393 1.00 82.72 293 A 1 
ATOM 2356  C CD2 . LEU A 1 293 ? -13.408 -42.629 -17.211 1.00 82.93 293 A 1 
ATOM 2357  N N   . ASP A 1 294 ? -8.833  -45.690 -17.631 1.00 91.33 294 A 1 
ATOM 2358  C CA  . ASP A 1 294 ? -7.976  -46.791 -17.191 1.00 89.69 294 A 1 
ATOM 2359  C C   . ASP A 1 294 ? -6.711  -46.334 -16.428 1.00 90.21 294 A 1 
ATOM 2360  O O   . ASP A 1 294 ? -5.945  -47.158 -15.920 1.00 85.01 294 A 1 
ATOM 2361  C CB  . ASP A 1 294 ? -7.608  -47.641 -18.425 1.00 86.49 294 A 1 
ATOM 2362  C CG  . ASP A 1 294 ? -6.771  -46.895 -19.489 1.00 79.13 294 A 1 
ATOM 2363  O OD1 . ASP A 1 294 ? -6.908  -45.660 -19.616 1.00 69.27 294 A 1 
ATOM 2364  O OD2 . ASP A 1 294 ? -5.987  -47.572 -20.192 1.00 69.92 294 A 1 
ATOM 2365  N N   . GLY A 1 295 ? -6.494  -45.028 -16.306 1.00 90.79 295 A 1 
ATOM 2366  C CA  . GLY A 1 295 ? -5.368  -44.396 -15.633 1.00 91.07 295 A 1 
ATOM 2367  C C   . GLY A 1 295 ? -5.803  -43.432 -14.536 1.00 92.92 295 A 1 
ATOM 2368  O O   . GLY A 1 295 ? -6.628  -43.747 -13.683 1.00 90.77 295 A 1 
ATOM 2369  N N   . GLU A 1 296 ? -5.201  -42.228 -14.539 1.00 92.68 296 A 1 
ATOM 2370  C CA  . GLU A 1 296 ? -5.665  -41.091 -13.756 1.00 93.32 296 A 1 
ATOM 2371  C C   . GLU A 1 296 ? -6.658  -40.281 -14.596 1.00 93.38 296 A 1 
ATOM 2372  O O   . GLU A 1 296 ? -6.439  -40.073 -15.790 1.00 91.08 296 A 1 
ATOM 2373  C CB  . GLU A 1 296 ? -4.502  -40.194 -13.305 1.00 91.79 296 A 1 
ATOM 2374  C CG  . GLU A 1 296 ? -3.536  -40.892 -12.339 1.00 88.93 296 A 1 
ATOM 2375  C CD  . GLU A 1 296 ? -2.602  -39.908 -11.613 1.00 90.63 296 A 1 
ATOM 2376  O OE1 . GLU A 1 296 ? -2.309  -40.147 -10.416 1.00 81.04 296 A 1 
ATOM 2377  O OE2 . GLU A 1 296 ? -2.178  -38.901 -12.205 1.00 83.35 296 A 1 
ATOM 2378  N N   . PHE A 1 297 ? -7.729  -39.838 -13.972 1.00 94.17 297 A 1 
ATOM 2379  C CA  . PHE A 1 297 ? -8.725  -39.027 -14.664 1.00 94.94 297 A 1 
ATOM 2380  C C   . PHE A 1 297 ? -9.597  -38.206 -13.720 1.00 95.30 297 A 1 
ATOM 2381  O O   . PHE A 1 297 ? -9.727  -38.501 -12.526 1.00 94.26 297 A 1 
ATOM 2382  C CB  . PHE A 1 297 ? -9.606  -39.913 -15.559 1.00 94.22 297 A 1 
ATOM 2383  C CG  . PHE A 1 297 ? -10.573 -40.819 -14.815 1.00 94.82 297 A 1 
ATOM 2384  C CD1 . PHE A 1 297 ? -10.153 -42.069 -14.344 1.00 89.41 297 A 1 
ATOM 2385  C CD2 . PHE A 1 297 ? -11.899 -40.409 -14.581 1.00 89.16 297 A 1 
ATOM 2386  C CE1 . PHE A 1 297 ? -11.040 -42.907 -13.647 1.00 88.47 297 A 1 
ATOM 2387  C CE2 . PHE A 1 297 ? -12.789 -41.233 -13.888 1.00 88.32 297 A 1 
ATOM 2388  C CZ  . PHE A 1 297 ? -12.366 -42.483 -13.420 1.00 91.83 297 A 1 
ATOM 2389  N N   . TRP A 1 298 ? -10.247 -37.208 -14.290 1.00 95.33 298 A 1 
ATOM 2390  C CA  . TRP A 1 298 ? -11.410 -36.512 -13.761 1.00 95.50 298 A 1 
ATOM 2391  C C   . TRP A 1 298 ? -12.565 -36.713 -14.737 1.00 95.35 298 A 1 
ATOM 2392  O O   . TRP A 1 298 ? -12.415 -36.431 -15.928 1.00 93.57 298 A 1 
ATOM 2393  C CB  . TRP A 1 298 ? -11.086 -35.036 -13.596 1.00 95.29 298 A 1 
ATOM 2394  C CG  . TRP A 1 298 ? -12.228 -34.211 -13.114 1.00 95.72 298 A 1 
ATOM 2395  C CD1 . TRP A 1 298 ? -13.001 -33.408 -13.866 1.00 92.95 298 A 1 
ATOM 2396  C CD2 . TRP A 1 298 ? -12.751 -34.130 -11.750 1.00 94.97 298 A 1 
ATOM 2397  N NE1 . TRP A 1 298 ? -13.967 -32.809 -13.066 1.00 92.92 298 A 1 
ATOM 2398  C CE2 . TRP A 1 298 ? -13.849 -33.231 -11.763 1.00 94.40 298 A 1 
ATOM 2399  C CE3 . TRP A 1 298 ? -12.398 -34.720 -10.521 1.00 94.48 298 A 1 
ATOM 2400  C CZ2 . TRP A 1 298 ? -14.581 -32.926 -10.588 1.00 94.20 298 A 1 
ATOM 2401  C CZ3 . TRP A 1 298 ? -13.122 -34.421 -9.351  1.00 91.59 298 A 1 
ATOM 2402  C CH2 . TRP A 1 298 ? -14.202 -33.537 -9.390  1.00 92.01 298 A 1 
ATOM 2403  N N   . LEU A 1 299 ? -13.714 -37.197 -14.281 1.00 95.61 299 A 1 
ATOM 2404  C CA  . LEU A 1 299 ? -14.821 -37.556 -15.173 1.00 95.69 299 A 1 
ATOM 2405  C C   . LEU A 1 299 ? -15.416 -36.343 -15.908 1.00 95.50 299 A 1 
ATOM 2406  O O   . LEU A 1 299 ? -15.826 -36.463 -17.063 1.00 93.52 299 A 1 
ATOM 2407  C CB  . LEU A 1 299 ? -15.890 -38.321 -14.364 1.00 95.20 299 A 1 
ATOM 2408  C CG  . LEU A 1 299 ? -17.100 -38.781 -15.197 1.00 94.87 299 A 1 
ATOM 2409  C CD1 . LEU A 1 299 ? -16.716 -39.739 -16.333 1.00 87.00 299 A 1 
ATOM 2410  C CD2 . LEU A 1 299 ? -18.102 -39.506 -14.309 1.00 86.72 299 A 1 
ATOM 2411  N N   . GLY A 1 300 ? -15.445 -35.197 -15.255 1.00 95.04 300 A 1 
ATOM 2412  C CA  . GLY A 1 300 ? -16.049 -33.961 -15.755 1.00 95.35 300 A 1 
ATOM 2413  C C   . GLY A 1 300 ? -17.305 -33.591 -14.985 1.00 95.99 300 A 1 
ATOM 2414  O O   . GLY A 1 300 ? -18.183 -34.430 -14.778 1.00 94.33 300 A 1 
ATOM 2415  N N   . LEU A 1 301 ? -17.399 -32.326 -14.564 1.00 95.17 301 A 1 
ATOM 2416  C CA  . LEU A 1 301 ? -18.506 -31.830 -13.734 1.00 95.22 301 A 1 
ATOM 2417  C C   . LEU A 1 301 ? -19.865 -31.982 -14.420 1.00 95.15 301 A 1 
ATOM 2418  O O   . LEU A 1 301 ? -20.821 -32.376 -13.772 1.00 94.41 301 A 1 
ATOM 2419  C CB  . LEU A 1 301 ? -18.249 -30.364 -13.366 1.00 94.67 301 A 1 
ATOM 2420  C CG  . LEU A 1 301 ? -17.096 -30.149 -12.375 1.00 93.78 301 A 1 
ATOM 2421  C CD1 . LEU A 1 301 ? -16.678 -28.678 -12.349 1.00 85.82 301 A 1 
ATOM 2422  C CD2 . LEU A 1 301 ? -17.483 -30.547 -10.947 1.00 86.30 301 A 1 
ATOM 2423  N N   . GLU A 1 302 ? -19.944 -31.748 -15.735 1.00 95.10 302 A 1 
ATOM 2424  C CA  . GLU A 1 302 ? -21.182 -31.954 -16.505 1.00 94.69 302 A 1 
ATOM 2425  C C   . GLU A 1 302 ? -21.658 -33.409 -16.439 1.00 94.77 302 A 1 
ATOM 2426  O O   . GLU A 1 302 ? -22.851 -33.678 -16.249 1.00 93.37 302 A 1 
ATOM 2427  C CB  . GLU A 1 302 ? -20.974 -31.598 -17.988 1.00 92.92 302 A 1 
ATOM 2428  C CG  . GLU A 1 302 ? -20.759 -30.108 -18.273 1.00 85.25 302 A 1 
ATOM 2429  C CD  . GLU A 1 302 ? -20.567 -29.825 -19.781 1.00 84.80 302 A 1 
ATOM 2430  O OE1 . GLU A 1 302 ? -20.585 -28.649 -20.193 1.00 76.29 302 A 1 
ATOM 2431  O OE2 . GLU A 1 302 ? -20.360 -30.770 -20.574 1.00 78.98 302 A 1 
ATOM 2432  N N   . LYS A 1 303 ? -20.742 -34.368 -16.573 1.00 94.98 303 A 1 
ATOM 2433  C CA  . LYS A 1 303 ? -21.049 -35.799 -16.531 1.00 95.01 303 A 1 
ATOM 2434  C C   . LYS A 1 303 ? -21.440 -36.239 -15.123 1.00 95.15 303 A 1 
ATOM 2435  O O   . LYS A 1 303 ? -22.413 -36.961 -14.957 1.00 93.80 303 A 1 
ATOM 2436  C CB  . LYS A 1 303 ? -19.856 -36.613 -17.047 1.00 94.47 303 A 1 
ATOM 2437  C CG  . LYS A 1 303 ? -19.535 -36.347 -18.525 1.00 93.24 303 A 1 
ATOM 2438  C CD  . LYS A 1 303 ? -18.247 -37.079 -18.918 1.00 90.43 303 A 1 
ATOM 2439  C CE  . LYS A 1 303 ? -17.830 -36.730 -20.351 1.00 86.35 303 A 1 
ATOM 2440  N NZ  . LYS A 1 303 ? -16.441 -37.155 -20.623 1.00 80.77 303 A 1 
ATOM 2441  N N   . ILE A 1 304 ? -20.725 -35.758 -14.114 1.00 95.54 304 A 1 
ATOM 2442  C CA  . ILE A 1 304 ? -21.050 -36.009 -12.705 1.00 95.54 304 A 1 
ATOM 2443  C C   . ILE A 1 304 ? -22.456 -35.477 -12.401 1.00 95.28 304 A 1 
ATOM 2444  O O   . ILE A 1 304 ? -23.285 -36.207 -11.870 1.00 94.14 304 A 1 
ATOM 2445  C CB  . ILE A 1 304 ? -19.993 -35.386 -11.766 1.00 95.64 304 A 1 
ATOM 2446  C CG1 . ILE A 1 304 ? -18.607 -36.035 -11.980 1.00 93.29 304 A 1 
ATOM 2447  C CG2 . ILE A 1 304 ? -20.404 -35.548 -10.289 1.00 92.17 304 A 1 
ATOM 2448  C CD1 . ILE A 1 304 ? -17.444 -35.224 -11.370 1.00 88.83 304 A 1 
ATOM 2449  N N   . TYR A 1 305 ? -22.726 -34.217 -12.795 1.00 94.99 305 A 1 
ATOM 2450  C CA  . TYR A 1 305 ? -24.040 -33.606 -12.619 1.00 94.65 305 A 1 
ATOM 2451  C C   . TYR A 1 305 ? -25.136 -34.417 -13.310 1.00 94.48 305 A 1 
ATOM 2452  O O   . TYR A 1 305 ? -26.143 -34.737 -12.683 1.00 93.54 305 A 1 
ATOM 2453  C CB  . TYR A 1 305 ? -23.997 -32.165 -13.133 1.00 94.50 305 A 1 
ATOM 2454  C CG  . TYR A 1 305 ? -25.322 -31.446 -12.996 1.00 94.06 305 A 1 
ATOM 2455  C CD1 . TYR A 1 305 ? -26.171 -31.299 -14.107 1.00 85.42 305 A 1 
ATOM 2456  C CD2 . TYR A 1 305 ? -25.726 -30.942 -11.747 1.00 86.66 305 A 1 
ATOM 2457  C CE1 . TYR A 1 305 ? -27.415 -30.647 -13.972 1.00 86.61 305 A 1 
ATOM 2458  C CE2 . TYR A 1 305 ? -26.966 -30.291 -11.597 1.00 86.36 305 A 1 
ATOM 2459  C CZ  . TYR A 1 305 ? -27.811 -30.150 -12.715 1.00 90.99 305 A 1 
ATOM 2460  O OH  . TYR A 1 305 ? -29.024 -29.529 -12.576 1.00 89.78 305 A 1 
ATOM 2461  N N   . ALA A 1 306 ? -24.923 -34.836 -14.561 1.00 94.91 306 A 1 
ATOM 2462  C CA  . ALA A 1 306 ? -25.885 -35.653 -15.296 1.00 94.45 306 A 1 
ATOM 2463  C C   . ALA A 1 306 ? -26.210 -36.981 -14.579 1.00 94.19 306 A 1 
ATOM 2464  O O   . ALA A 1 306 ? -27.361 -37.411 -14.583 1.00 92.49 306 A 1 
ATOM 2465  C CB  . ALA A 1 306 ? -25.338 -35.903 -16.702 1.00 94.10 306 A 1 
ATOM 2466  N N   . ILE A 1 307 ? -25.217 -37.605 -13.945 1.00 94.72 307 A 1 
ATOM 2467  C CA  . ILE A 1 307 ? -25.414 -38.821 -13.151 1.00 94.36 307 A 1 
ATOM 2468  C C   . ILE A 1 307 ? -26.235 -38.504 -11.896 1.00 93.99 307 A 1 
ATOM 2469  O O   . ILE A 1 307 ? -27.290 -39.110 -11.700 1.00 92.67 307 A 1 
ATOM 2470  C CB  . ILE A 1 307 ? -24.058 -39.489 -12.814 1.00 94.40 307 A 1 
ATOM 2471  C CG1 . ILE A 1 307 ? -23.361 -40.008 -14.097 1.00 91.22 307 A 1 
ATOM 2472  C CG2 . ILE A 1 307 ? -24.243 -40.661 -11.831 1.00 90.14 307 A 1 
ATOM 2473  C CD1 . ILE A 1 307 ? -21.867 -40.304 -13.902 1.00 87.19 307 A 1 
ATOM 2474  N N   . VAL A 1 308 ? -25.805 -37.554 -11.075 1.00 94.27 308 A 1 
ATOM 2475  C CA  . VAL A 1 308 ? -26.395 -37.319 -9.746  1.00 93.77 308 A 1 
ATOM 2476  C C   . VAL A 1 308 ? -27.776 -36.658 -9.768  1.00 93.14 308 A 1 
ATOM 2477  O O   . VAL A 1 308 ? -28.483 -36.712 -8.771  1.00 90.48 308 A 1 
ATOM 2478  C CB  . VAL A 1 308 ? -25.450 -36.550 -8.806  1.00 92.80 308 A 1 
ATOM 2479  C CG1 . VAL A 1 308 ? -24.119 -37.279 -8.665  1.00 83.42 308 A 1 
ATOM 2480  C CG2 . VAL A 1 308 ? -25.202 -35.104 -9.244  1.00 83.01 308 A 1 
ATOM 2481  N N   . GLN A 1 309 ? -28.175 -36.080 -10.896 1.00 93.41 309 A 1 
ATOM 2482  C CA  . GLN A 1 309 ? -29.543 -35.570 -11.073 1.00 92.19 309 A 1 
ATOM 2483  C C   . GLN A 1 309 ? -30.598 -36.669 -11.230 1.00 91.78 309 A 1 
ATOM 2484  O O   . GLN A 1 309 ? -31.791 -36.375 -11.219 1.00 88.17 309 A 1 
ATOM 2485  C CB  . GLN A 1 309 ? -29.593 -34.614 -12.272 1.00 90.21 309 A 1 
ATOM 2486  C CG  . GLN A 1 309 ? -28.933 -33.249 -11.994 1.00 81.30 309 A 1 
ATOM 2487  C CD  . GLN A 1 309 ? -29.562 -32.504 -10.819 1.00 77.04 309 A 1 
ATOM 2488  O OE1 . GLN A 1 309 ? -30.761 -32.301 -10.758 1.00 67.29 309 A 1 
ATOM 2489  N NE2 . GLN A 1 309 ? -28.776 -32.093 -9.855  1.00 64.81 309 A 1 
ATOM 2490  N N   . GLN A 1 310 ? -30.190 -37.927 -11.385 1.00 92.27 310 A 1 
ATOM 2491  C CA  . GLN A 1 310 ? -31.133 -39.037 -11.587 1.00 90.68 310 A 1 
ATOM 2492  C C   . GLN A 1 310 ? -31.815 -39.491 -10.292 1.00 90.60 310 A 1 
ATOM 2493  O O   . GLN A 1 310 ? -32.961 -39.927 -10.320 1.00 86.20 310 A 1 
ATOM 2494  C CB  . GLN A 1 310 ? -30.399 -40.216 -12.234 1.00 88.65 310 A 1 
ATOM 2495  C CG  . GLN A 1 310 ? -29.777 -39.850 -13.588 1.00 87.46 310 A 1 
ATOM 2496  C CD  . GLN A 1 310 ? -29.110 -41.061 -14.224 1.00 89.82 310 A 1 
ATOM 2497  O OE1 . GLN A 1 310 ? -29.648 -41.648 -15.138 1.00 80.62 310 A 1 
ATOM 2498  N NE2 . GLN A 1 310 ? -27.956 -41.471 -13.744 1.00 80.13 310 A 1 
ATOM 2499  N N   . SER A 1 311 ? -31.102 -39.439 -9.173  1.00 90.76 311 A 1 
ATOM 2500  C CA  . SER A 1 311 ? -31.547 -39.853 -7.843  1.00 90.46 311 A 1 
ATOM 2501  C C   . SER A 1 311 ? -30.607 -39.307 -6.766  1.00 91.55 311 A 1 
ATOM 2502  O O   . SER A 1 311 ? -29.689 -38.543 -7.059  1.00 88.02 311 A 1 
ATOM 2503  C CB  . SER A 1 311 ? -31.633 -41.386 -7.784  1.00 87.07 311 A 1 
ATOM 2504  O OG  . SER A 1 311 ? -30.381 -41.986 -8.003  1.00 79.65 311 A 1 
ATOM 2505  N N   . ASN A 1 312 ? -30.808 -39.679 -5.506  1.00 90.57 312 A 1 
ATOM 2506  C CA  . ASN A 1 312 ? -29.849 -39.373 -4.455  1.00 91.02 312 A 1 
ATOM 2507  C C   . ASN A 1 312 ? -28.634 -40.301 -4.569  1.00 91.78 312 A 1 
ATOM 2508  O O   . ASN A 1 312 ? -28.794 -41.505 -4.729  1.00 88.91 312 A 1 
ATOM 2509  C CB  . ASN A 1 312 ? -30.519 -39.496 -3.080  1.00 88.38 312 A 1 
ATOM 2510  C CG  . ASN A 1 312 ? -31.576 -38.433 -2.830  1.00 84.11 312 A 1 
ATOM 2511  O OD1 . ASN A 1 312 ? -31.548 -37.335 -3.356  1.00 74.90 312 A 1 
ATOM 2512  N ND2 . ASN A 1 312 ? -32.543 -38.729 -1.993  1.00 73.38 312 A 1 
ATOM 2513  N N   . TYR A 1 313 ? -27.448 -39.743 -4.442  1.00 92.00 313 A 1 
ATOM 2514  C CA  . TYR A 1 313 ? -26.188 -40.472 -4.527  1.00 93.58 313 A 1 
ATOM 2515  C C   . TYR A 1 313 ? -25.367 -40.347 -3.240  1.00 93.84 313 A 1 
ATOM 2516  O O   . TYR A 1 313 ? -25.434 -39.351 -2.522  1.00 91.42 313 A 1 
ATOM 2517  C CB  . TYR A 1 313 ? -25.388 -40.021 -5.754  1.00 93.27 313 A 1 
ATOM 2518  C CG  . TYR A 1 313 ? -25.843 -40.676 -7.054  1.00 93.66 313 A 1 
ATOM 2519  C CD1 . TYR A 1 313 ? -25.132 -41.765 -7.596  1.00 83.39 313 A 1 
ATOM 2520  C CD2 . TYR A 1 313 ? -26.996 -40.220 -7.709  1.00 83.24 313 A 1 
ATOM 2521  C CE1 . TYR A 1 313 ? -25.571 -42.401 -8.763  1.00 83.40 313 A 1 
ATOM 2522  C CE2 . TYR A 1 313 ? -27.452 -40.849 -8.881  1.00 83.14 313 A 1 
ATOM 2523  C CZ  . TYR A 1 313 ? -26.739 -41.946 -9.400  1.00 91.95 313 A 1 
ATOM 2524  O OH  . TYR A 1 313 ? -27.203 -42.574 -10.528 1.00 91.21 313 A 1 
ATOM 2525  N N   . ILE A 1 314 ? -24.567 -41.378 -2.989  1.00 93.88 314 A 1 
ATOM 2526  C CA  . ILE A 1 314 ? -23.493 -41.388 -1.998  1.00 93.92 314 A 1 
ATOM 2527  C C   . ILE A 1 314 ? -22.180 -41.144 -2.744  1.00 94.16 314 A 1 
ATOM 2528  O O   . ILE A 1 314 ? -21.909 -41.789 -3.750  1.00 92.42 314 A 1 
ATOM 2529  C CB  . ILE A 1 314 ? -23.482 -42.722 -1.222  1.00 92.10 314 A 1 
ATOM 2530  C CG1 . ILE A 1 314 ? -24.808 -42.919 -0.444  1.00 83.54 314 A 1 
ATOM 2531  C CG2 . ILE A 1 314 ? -22.284 -42.772 -0.254  1.00 82.49 314 A 1 
ATOM 2532  C CD1 . ILE A 1 314 ? -24.975 -44.315 0.164   1.00 76.08 314 A 1 
ATOM 2533  N N   . LEU A 1 315 ? -21.359 -40.251 -2.216  1.00 93.61 315 A 1 
ATOM 2534  C CA  . LEU A 1 315 ? -19.966 -40.087 -2.614  1.00 93.50 315 A 1 
ATOM 2535  C C   . LEU A 1 315 ? -19.095 -40.889 -1.645  1.00 93.52 315 A 1 
ATOM 2536  O O   . LEU A 1 315 ? -19.060 -40.585 -0.457  1.00 92.46 315 A 1 
ATOM 2537  C CB  . LEU A 1 315 ? -19.608 -38.597 -2.594  1.00 93.26 315 A 1 
ATOM 2538  C CG  . LEU A 1 315 ? -18.112 -38.299 -2.820  1.00 92.86 315 A 1 
ATOM 2539  C CD1 . LEU A 1 315 ? -17.664 -38.633 -4.238  1.00 84.05 315 A 1 
ATOM 2540  C CD2 . LEU A 1 315 ? -17.826 -36.820 -2.556  1.00 84.35 315 A 1 
ATOM 2541  N N   . ARG A 1 316 ? -18.345 -41.835 -2.154  1.00 93.58 316 A 1 
ATOM 2542  C CA  . ARG A 1 316 ? -17.318 -42.542 -1.403  1.00 93.62 316 A 1 
ATOM 2543  C C   . ARG A 1 316 ? -15.941 -42.050 -1.834  1.00 93.78 316 A 1 
ATOM 2544  O O   . ARG A 1 316 ? -15.631 -42.044 -3.019  1.00 92.55 316 A 1 
ATOM 2545  C CB  . ARG A 1 316 ? -17.494 -44.053 -1.606  1.00 92.49 316 A 1 
ATOM 2546  C CG  . ARG A 1 316 ? -16.435 -44.880 -0.873  1.00 89.80 316 A 1 
ATOM 2547  C CD  . ARG A 1 316 ? -16.739 -46.374 -1.065  1.00 87.68 316 A 1 
ATOM 2548  N NE  . ARG A 1 316 ? -15.726 -47.217 -0.439  1.00 84.80 316 A 1 
ATOM 2549  C CZ  . ARG A 1 316 ? -15.746 -47.715 0.799   1.00 83.47 316 A 1 
ATOM 2550  N NH1 . ARG A 1 316 ? -16.735 -47.505 1.618   1.00 73.82 316 A 1 
ATOM 2551  N NH2 . ARG A 1 316 ? -14.753 -48.422 1.215   1.00 78.89 316 A 1 
ATOM 2552  N N   . LEU A 1 317 ? -15.115 -41.690 -0.860  1.00 92.32 317 A 1 
ATOM 2553  C CA  . LEU A 1 317 ? -13.709 -41.375 -1.074  1.00 91.66 317 A 1 
ATOM 2554  C C   . LEU A 1 317 ? -12.864 -42.526 -0.537  1.00 91.36 317 A 1 
ATOM 2555  O O   . LEU A 1 317 ? -12.944 -42.843 0.647   1.00 89.62 317 A 1 
ATOM 2556  C CB  . LEU A 1 317 ? -13.346 -40.046 -0.386  1.00 90.47 317 A 1 
ATOM 2557  C CG  . LEU A 1 317 ? -14.241 -38.845 -0.756  1.00 87.71 317 A 1 
ATOM 2558  C CD1 . LEU A 1 317 ? -13.762 -37.595 -0.027  1.00 77.26 317 A 1 
ATOM 2559  C CD2 . LEU A 1 317 ? -14.206 -38.553 -2.252  1.00 77.50 317 A 1 
ATOM 2560  N N   . GLU A 1 318 ? -12.039 -43.134 -1.391  1.00 91.93 318 A 1 
ATOM 2561  C CA  . GLU A 1 318 ? -11.014 -44.083 -0.971  1.00 91.92 318 A 1 
ATOM 2562  C C   . GLU A 1 318 ? -9.645  -43.425 -1.095  1.00 92.00 318 A 1 
ATOM 2563  O O   . GLU A 1 318 ? -9.244  -42.976 -2.169  1.00 90.55 318 A 1 
ATOM 2564  C CB  . GLU A 1 318 ? -11.076 -45.389 -1.769  1.00 91.14 318 A 1 
ATOM 2565  C CG  . GLU A 1 318 ? -12.362 -46.164 -1.474  1.00 86.17 318 A 1 
ATOM 2566  C CD  . GLU A 1 318 ? -12.385 -47.586 -2.040  1.00 86.77 318 A 1 
ATOM 2567  O OE1 . GLU A 1 318 ? -13.264 -48.354 -1.595  1.00 78.12 318 A 1 
ATOM 2568  O OE2 . GLU A 1 318 ? -11.535 -47.928 -2.895  1.00 79.98 318 A 1 
ATOM 2569  N N   . LEU A 1 319 ? -8.918  -43.369 0.023   1.00 90.92 319 A 1 
ATOM 2570  C CA  . LEU A 1 319 ? -7.624  -42.717 0.114   1.00 90.34 319 A 1 
ATOM 2571  C C   . LEU A 1 319 ? -6.578  -43.727 0.585   1.00 90.14 319 A 1 
ATOM 2572  O O   . LEU A 1 319 ? -6.798  -44.461 1.552   1.00 88.35 319 A 1 
ATOM 2573  C CB  . LEU A 1 319 ? -7.704  -41.510 1.063   1.00 88.97 319 A 1 
ATOM 2574  C CG  . LEU A 1 319 ? -8.818  -40.479 0.746   1.00 87.36 319 A 1 
ATOM 2575  C CD1 . LEU A 1 319 ? -8.807  -39.369 1.789   1.00 79.89 319 A 1 
ATOM 2576  C CD2 . LEU A 1 319 ? -8.642  -39.839 -0.627  1.00 80.00 319 A 1 
ATOM 2577  N N   . GLN A 1 320 ? -5.424  -43.722 -0.064  1.00 90.12 320 A 1 
ATOM 2578  C CA  . GLN A 1 320 ? -4.242  -44.433 0.393   1.00 89.98 320 A 1 
ATOM 2579  C C   . GLN A 1 320 ? -3.136  -43.421 0.689   1.00 89.67 320 A 1 
ATOM 2580  O O   . GLN A 1 320 ? -2.799  -42.600 -0.171  1.00 87.86 320 A 1 
ATOM 2581  C CB  . GLN A 1 320 ? -3.843  -45.483 -0.643  1.00 89.06 320 A 1 
ATOM 2582  C CG  . GLN A 1 320 ? -2.811  -46.482 -0.089  1.00 80.74 320 A 1 
ATOM 2583  C CD  . GLN A 1 320 ? -2.463  -47.591 -1.093  1.00 78.78 320 A 1 
ATOM 2584  O OE1 . GLN A 1 320 ? -2.721  -47.530 -2.278  1.00 71.24 320 A 1 
ATOM 2585  N NE2 . GLN A 1 320 ? -1.839  -48.663 -0.645  1.00 67.54 320 A 1 
ATOM 2586  N N   . ASP A 1 321 ? -2.586  -43.458 1.898   1.00 86.65 321 A 1 
ATOM 2587  C CA  . ASP A 1 321 ? -1.461  -42.610 2.261   1.00 85.51 321 A 1 
ATOM 2588  C C   . ASP A 1 321 ? -0.117  -43.211 1.803   1.00 86.14 321 A 1 
ATOM 2589  O O   . ASP A 1 321 ? -0.039  -44.323 1.263   1.00 83.66 321 A 1 
ATOM 2590  C CB  . ASP A 1 321 ? -1.530  -42.243 3.759   1.00 82.00 321 A 1 
ATOM 2591  C CG  . ASP A 1 321 ? -1.185  -43.363 4.754   1.00 77.12 321 A 1 
ATOM 2592  O OD1 . ASP A 1 321 ? -0.619  -44.391 4.339   1.00 68.53 321 A 1 
ATOM 2593  O OD2 . ASP A 1 321 ? -1.434  -43.169 5.968   1.00 70.65 321 A 1 
ATOM 2594  N N   . TRP A 1 322 ? 0.982   -42.457 2.017   1.00 84.61 322 A 1 
ATOM 2595  C CA  . TRP A 1 322 ? 2.329   -42.915 1.686   1.00 84.21 322 A 1 
ATOM 2596  C C   . TRP A 1 322 ? 2.868   -44.023 2.607   1.00 83.26 322 A 1 
ATOM 2597  O O   . TRP A 1 322 ? 3.957   -44.538 2.370   1.00 78.85 322 A 1 
ATOM 2598  C CB  . TRP A 1 322 ? 3.283   -41.722 1.651   1.00 83.44 322 A 1 
ATOM 2599  C CG  . TRP A 1 322 ? 3.091   -40.839 0.453   1.00 83.41 322 A 1 
ATOM 2600  C CD1 . TRP A 1 322 ? 2.463   -39.645 0.428   1.00 76.75 322 A 1 
ATOM 2601  C CD2 . TRP A 1 322 ? 3.521   -41.109 -0.924  1.00 81.45 322 A 1 
ATOM 2602  N NE1 . TRP A 1 322 ? 2.474   -39.146 -0.868  1.00 77.67 322 A 1 
ATOM 2603  C CE2 . TRP A 1 322 ? 3.115   -40.015 -1.726  1.00 79.65 322 A 1 
ATOM 2604  C CE3 . TRP A 1 322 ? 4.214   -42.178 -1.543  1.00 79.93 322 A 1 
ATOM 2605  C CZ2 . TRP A 1 322 ? 3.375   -39.975 -3.113  1.00 79.58 322 A 1 
ATOM 2606  C CZ3 . TRP A 1 322 ? 4.471   -42.127 -2.928  1.00 76.45 322 A 1 
ATOM 2607  C CH2 . TRP A 1 322 ? 4.055   -41.040 -3.695  1.00 76.80 322 A 1 
ATOM 2608  N N   . LYS A 1 323 ? 2.138   -44.391 3.653   1.00 84.23 323 A 1 
ATOM 2609  C CA  . LYS A 1 323 ? 2.401   -45.568 4.490   1.00 83.33 323 A 1 
ATOM 2610  C C   . LYS A 1 323 ? 1.556   -46.774 4.062   1.00 84.25 323 A 1 
ATOM 2611  O O   . LYS A 1 323 ? 1.501   -47.753 4.796   1.00 78.91 323 A 1 
ATOM 2612  C CB  . LYS A 1 323 ? 2.150   -45.232 5.962   1.00 80.09 323 A 1 
ATOM 2613  C CG  . LYS A 1 323 ? 3.027   -44.080 6.481   1.00 72.80 323 A 1 
ATOM 2614  C CD  . LYS A 1 323 ? 2.696   -43.842 7.953   1.00 66.43 323 A 1 
ATOM 2615  C CE  . LYS A 1 323 ? 3.562   -42.720 8.515   1.00 58.15 323 A 1 
ATOM 2616  N NZ  . LYS A 1 323 ? 3.241   -42.485 9.942   1.00 51.21 323 A 1 
ATOM 2617  N N   . ASP A 1 324 ? 0.896   -46.675 2.909   1.00 84.04 324 A 1 
ATOM 2618  C CA  . ASP A 1 324 ? -0.027  -47.669 2.361   1.00 84.93 324 A 1 
ATOM 2619  C C   . ASP A 1 324 ? -1.261  -47.955 3.245   1.00 86.16 324 A 1 
ATOM 2620  O O   . ASP A 1 324 ? -1.971  -48.932 3.020   1.00 81.78 324 A 1 
ATOM 2621  C CB  . ASP A 1 324 ? 0.737   -48.918 1.885   1.00 82.18 324 A 1 
ATOM 2622  C CG  . ASP A 1 324 ? 1.765   -48.574 0.803   1.00 79.18 324 A 1 
ATOM 2623  O OD1 . ASP A 1 324 ? 1.371   -47.959 -0.220  1.00 71.69 324 A 1 
ATOM 2624  O OD2 . ASP A 1 324 ? 2.957   -48.932 0.949   1.00 71.34 324 A 1 
ATOM 2625  N N   . SER A 1 325 ? -1.529  -47.088 4.234   1.00 84.88 325 A 1 
ATOM 2626  C CA  . SER A 1 325 ? -2.767  -47.162 5.009   1.00 84.64 325 A 1 
ATOM 2627  C C   . SER A 1 325 ? -3.950  -46.771 4.127   1.00 85.56 325 A 1 
ATOM 2628  O O   . SER A 1 325 ? -3.924  -45.728 3.476   1.00 83.83 325 A 1 
ATOM 2629  C CB  . SER A 1 325 ? -2.726  -46.244 6.235   1.00 82.15 325 A 1 
ATOM 2630  O OG  . SER A 1 325 ? -1.546  -46.433 6.993   1.00 72.55 325 A 1 
ATOM 2631  N N   . LYS A 1 326 ? -4.990  -47.595 4.129   1.00 86.43 326 A 1 
ATOM 2632  C CA  . LYS A 1 326 ? -6.213  -47.347 3.373   1.00 86.51 326 A 1 
ATOM 2633  C C   . LYS A 1 326 ? -7.263  -46.702 4.274   1.00 86.56 326 A 1 
ATOM 2634  O O   . LYS A 1 326 ? -7.517  -47.180 5.380   1.00 83.62 326 A 1 
ATOM 2635  C CB  . LYS A 1 326 ? -6.739  -48.639 2.740   1.00 84.57 326 A 1 
ATOM 2636  C CG  . LYS A 1 326 ? -5.762  -49.196 1.688   1.00 79.25 326 A 1 
ATOM 2637  C CD  . LYS A 1 326 ? -6.371  -50.405 0.968   1.00 75.15 326 A 1 
ATOM 2638  C CE  . LYS A 1 326 ? -5.395  -50.924 -0.085  1.00 65.94 326 A 1 
ATOM 2639  N NZ  . LYS A 1 326 ? -6.012  -51.983 -0.920  1.00 58.76 326 A 1 
ATOM 2640  N N   . HIS A 1 327 ? -7.874  -45.669 3.778   1.00 88.12 327 A 1 
ATOM 2641  C CA  . HIS A 1 327 ? -8.927  -44.928 4.450   1.00 87.11 327 A 1 
ATOM 2642  C C   . HIS A 1 327 ? -10.115 -44.766 3.510   1.00 88.14 327 A 1 
ATOM 2643  O O   . HIS A 1 327 ? -9.945  -44.723 2.297   1.00 86.40 327 A 1 
ATOM 2644  C CB  . HIS A 1 327 ? -8.388  -43.574 4.905   1.00 84.90 327 A 1 
ATOM 2645  C CG  . HIS A 1 327 ? -7.208  -43.675 5.829   1.00 82.16 327 A 1 
ATOM 2646  N ND1 . HIS A 1 327 ? -7.245  -44.061 7.159   1.00 70.45 327 A 1 
ATOM 2647  C CD2 . HIS A 1 327 ? -5.890  -43.425 5.526   1.00 71.06 327 A 1 
ATOM 2648  C CE1 . HIS A 1 327 ? -5.994  -44.036 7.637   1.00 71.22 327 A 1 
ATOM 2649  N NE2 . HIS A 1 327 ? -5.155  -43.659 6.675   1.00 71.67 327 A 1 
ATOM 2650  N N   . TYR A 1 328 ? -11.303 -44.677 4.070   1.00 88.39 328 A 1 
ATOM 2651  C CA  . TYR A 1 328 ? -12.499 -44.339 3.318   1.00 88.96 328 A 1 
ATOM 2652  C C   . TYR A 1 328 ? -13.396 -43.406 4.127   1.00 89.20 328 A 1 
ATOM 2653  O O   . TYR A 1 328 ? -13.362 -43.404 5.357   1.00 87.58 328 A 1 
ATOM 2654  C CB  . TYR A 1 328 ? -13.254 -45.608 2.877   1.00 86.98 328 A 1 
ATOM 2655  C CG  . TYR A 1 328 ? -14.110 -46.234 3.965   1.00 84.89 328 A 1 
ATOM 2656  C CD1 . TYR A 1 328 ? -13.536 -47.102 4.923   1.00 79.55 328 A 1 
ATOM 2657  C CD2 . TYR A 1 328 ? -15.475 -45.927 4.049   1.00 79.67 328 A 1 
ATOM 2658  C CE1 . TYR A 1 328 ? -14.323 -47.647 5.952   1.00 76.84 328 A 1 
ATOM 2659  C CE2 . TYR A 1 328 ? -16.275 -46.463 5.079   1.00 76.75 328 A 1 
ATOM 2660  C CZ  . TYR A 1 328 ? -15.696 -47.320 6.028   1.00 80.18 328 A 1 
ATOM 2661  O OH  . TYR A 1 328 ? -16.468 -47.835 7.038   1.00 78.00 328 A 1 
ATOM 2662  N N   . VAL A 1 329 ? -14.197 -42.633 3.420   1.00 89.41 329 A 1 
ATOM 2663  C CA  . VAL A 1 329 ? -15.297 -41.853 3.984   1.00 90.03 329 A 1 
ATOM 2664  C C   . VAL A 1 329 ? -16.427 -41.810 2.961   1.00 90.79 329 A 1 
ATOM 2665  O O   . VAL A 1 329 ? -16.171 -41.785 1.760   1.00 90.27 329 A 1 
ATOM 2666  C CB  . VAL A 1 329 ? -14.808 -40.450 4.424   1.00 88.18 329 A 1 
ATOM 2667  C CG1 . VAL A 1 329 ? -14.287 -39.589 3.273   1.00 74.10 329 A 1 
ATOM 2668  C CG2 . VAL A 1 329 ? -15.888 -39.685 5.172   1.00 74.77 329 A 1 
ATOM 2669  N N   . GLU A 1 330 ? -17.655 -41.853 3.439   1.00 90.41 330 A 1 
ATOM 2670  C CA  . GLU A 1 330 ? -18.857 -41.779 2.624   1.00 90.87 330 A 1 
ATOM 2671  C C   . GLU A 1 330 ? -19.690 -40.562 3.020   1.00 90.99 330 A 1 
ATOM 2672  O O   . GLU A 1 330 ? -19.894 -40.298 4.211   1.00 88.96 330 A 1 
ATOM 2673  C CB  . GLU A 1 330 ? -19.674 -43.079 2.726   1.00 89.76 330 A 1 
ATOM 2674  C CG  . GLU A 1 330 ? -18.978 -44.237 2.001   1.00 86.19 330 A 1 
ATOM 2675  C CD  . GLU A 1 330 ? -19.680 -45.598 2.124   1.00 87.58 330 A 1 
ATOM 2676  O OE1 . GLU A 1 330 ? -19.027 -46.606 1.760   1.00 77.84 330 A 1 
ATOM 2677  O OE2 . GLU A 1 330 ? -20.844 -45.663 2.577   1.00 79.95 330 A 1 
ATOM 2678  N N   . TYR A 1 331 ? -20.178 -39.844 2.038   1.00 91.87 331 A 1 
ATOM 2679  C CA  . TYR A 1 331 ? -21.014 -38.665 2.189   1.00 91.99 331 A 1 
ATOM 2680  C C   . TYR A 1 331 ? -22.290 -38.804 1.363   1.00 92.42 331 A 1 
ATOM 2681  O O   . TYR A 1 331 ? -22.258 -39.331 0.250   1.00 91.04 331 A 1 
ATOM 2682  C CB  . TYR A 1 331 ? -20.249 -37.422 1.729   1.00 90.39 331 A 1 
ATOM 2683  C CG  . TYR A 1 331 ? -19.027 -37.076 2.551   1.00 89.51 331 A 1 
ATOM 2684  C CD1 . TYR A 1 331 ? -19.158 -36.284 3.708   1.00 79.77 331 A 1 
ATOM 2685  C CD2 . TYR A 1 331 ? -17.748 -37.504 2.163   1.00 81.03 331 A 1 
ATOM 2686  C CE1 . TYR A 1 331 ? -18.034 -35.918 4.463   1.00 79.40 331 A 1 
ATOM 2687  C CE2 . TYR A 1 331 ? -16.618 -37.147 2.912   1.00 79.33 331 A 1 
ATOM 2688  C CZ  . TYR A 1 331 ? -16.762 -36.346 4.052   1.00 85.40 331 A 1 
ATOM 2689  O OH  . TYR A 1 331 ? -15.667 -35.965 4.777   1.00 82.71 331 A 1 
ATOM 2690  N N   . SER A 1 332 ? -23.402 -38.263 1.862   1.00 92.19 332 A 1 
ATOM 2691  C CA  . SER A 1 332 ? -24.485 -37.869 0.968   1.00 91.97 332 A 1 
ATOM 2692  C C   . SER A 1 332 ? -23.979 -36.769 0.041   1.00 92.11 332 A 1 
ATOM 2693  O O   . SER A 1 332 ? -23.355 -35.814 0.496   1.00 90.18 332 A 1 
ATOM 2694  C CB  . SER A 1 332 ? -25.717 -37.403 1.748   1.00 90.82 332 A 1 
ATOM 2695  O OG  . SER A 1 332 ? -25.463 -36.209 2.445   1.00 79.74 332 A 1 
ATOM 2696  N N   . PHE A 1 333 ? -24.223 -36.888 -1.261  1.00 92.01 333 A 1 
ATOM 2697  C CA  . PHE A 1 333 ? -23.657 -36.020 -2.283  1.00 92.67 333 A 1 
ATOM 2698  C C   . PHE A 1 333 ? -24.755 -35.309 -3.068  1.00 92.84 333 A 1 
ATOM 2699  O O   . PHE A 1 333 ? -25.536 -35.948 -3.775  1.00 90.65 333 A 1 
ATOM 2700  C CB  . PHE A 1 333 ? -22.755 -36.868 -3.189  1.00 91.66 333 A 1 
ATOM 2701  C CG  . PHE A 1 333 ? -22.048 -36.083 -4.282  1.00 92.80 333 A 1 
ATOM 2702  C CD1 . PHE A 1 333 ? -22.621 -35.974 -5.559  1.00 84.21 333 A 1 
ATOM 2703  C CD2 . PHE A 1 333 ? -20.797 -35.509 -4.033  1.00 84.97 333 A 1 
ATOM 2704  C CE1 . PHE A 1 333 ? -21.941 -35.289 -6.588  1.00 84.09 333 A 1 
ATOM 2705  C CE2 . PHE A 1 333 ? -20.105 -34.831 -5.055  1.00 84.39 333 A 1 
ATOM 2706  C CZ  . PHE A 1 333 ? -20.674 -34.724 -6.331  1.00 90.73 333 A 1 
ATOM 2707  N N   . HIS A 1 334 ? -24.788 -33.989 -2.964  1.00 92.51 334 A 1 
ATOM 2708  C CA  . HIS A 1 334 ? -25.639 -33.137 -3.789  1.00 91.86 334 A 1 
ATOM 2709  C C   . HIS A 1 334 ? -24.758 -32.169 -4.573  1.00 92.32 334 A 1 
ATOM 2710  O O   . HIS A 1 334 ? -23.827 -31.574 -4.020  1.00 90.61 334 A 1 
ATOM 2711  C CB  . HIS A 1 334 ? -26.664 -32.399 -2.928  1.00 89.20 334 A 1 
ATOM 2712  C CG  . HIS A 1 334 ? -27.628 -33.320 -2.230  1.00 79.01 334 A 1 
ATOM 2713  N ND1 . HIS A 1 334 ? -27.354 -34.095 -1.123  1.00 66.55 334 A 1 
ATOM 2714  C CD2 . HIS A 1 334 ? -28.922 -33.594 -2.585  1.00 65.43 334 A 1 
ATOM 2715  C CE1 . HIS A 1 334 ? -28.448 -34.811 -0.824  1.00 60.91 334 A 1 
ATOM 2716  N NE2 . HIS A 1 334 ? -29.429 -34.534 -1.690  1.00 61.29 334 A 1 
ATOM 2717  N N   . LEU A 1 335 ? -25.035 -32.019 -5.861  1.00 91.82 335 A 1 
ATOM 2718  C CA  . LEU A 1 335 ? -24.290 -31.147 -6.759  1.00 93.19 335 A 1 
ATOM 2719  C C   . LEU A 1 335 ? -25.260 -30.215 -7.487  1.00 93.37 335 A 1 
ATOM 2720  O O   . LEU A 1 335 ? -26.235 -30.670 -8.085  1.00 90.65 335 A 1 
ATOM 2721  C CB  . LEU A 1 335 ? -23.471 -32.018 -7.731  1.00 92.17 335 A 1 
ATOM 2722  C CG  . LEU A 1 335 ? -22.409 -31.236 -8.518  1.00 92.02 335 A 1 
ATOM 2723  C CD1 . LEU A 1 335 ? -21.231 -30.837 -7.623  1.00 82.75 335 A 1 
ATOM 2724  C CD2 . LEU A 1 335 ? -21.862 -32.095 -9.646  1.00 82.80 335 A 1 
ATOM 2725  N N   . GLY A 1 336 ? -24.994 -28.920 -7.433  1.00 92.52 336 A 1 
ATOM 2726  C CA  . GLY A 1 336 ? -25.722 -27.906 -8.170  1.00 92.54 336 A 1 
ATOM 2727  C C   . GLY A 1 336 ? -25.340 -27.865 -9.651  1.00 93.24 336 A 1 
ATOM 2728  O O   . GLY A 1 336 ? -24.370 -28.467 -10.091 1.00 91.53 336 A 1 
ATOM 2729  N N   . SER A 1 337 ? -26.134 -27.132 -10.443 1.00 91.78 337 A 1 
ATOM 2730  C CA  . SER A 1 337 ? -25.912 -26.961 -11.878 1.00 91.76 337 A 1 
ATOM 2731  C C   . SER A 1 337 ? -24.717 -26.055 -12.187 1.00 91.69 337 A 1 
ATOM 2732  O O   . SER A 1 337 ? -24.149 -25.405 -11.307 1.00 89.65 337 A 1 
ATOM 2733  C CB  . SER A 1 337 ? -27.188 -26.429 -12.541 1.00 89.82 337 A 1 
ATOM 2734  O OG  . SER A 1 337 ? -27.409 -25.076 -12.195 1.00 84.94 337 A 1 
ATOM 2735  N N   . HIS A 1 338 ? -24.354 -25.954 -13.466 1.00 91.78 338 A 1 
ATOM 2736  C CA  . HIS A 1 338 ? -23.347 -25.023 -13.968 1.00 90.60 338 A 1 
ATOM 2737  C C   . HIS A 1 338 ? -23.568 -23.585 -13.478 1.00 90.69 338 A 1 
ATOM 2738  O O   . HIS A 1 338 ? -22.615 -22.906 -13.085 1.00 88.04 338 A 1 
ATOM 2739  C CB  . HIS A 1 338 ? -23.374 -25.084 -15.501 1.00 88.16 338 A 1 
ATOM 2740  C CG  . HIS A 1 338 ? -22.568 -24.006 -16.174 1.00 85.41 338 A 1 
ATOM 2741  N ND1 . HIS A 1 338 ? -22.960 -22.698 -16.353 1.00 72.06 338 A 1 
ATOM 2742  C CD2 . HIS A 1 338 ? -21.309 -24.120 -16.711 1.00 72.28 338 A 1 
ATOM 2743  C CE1 . HIS A 1 338 ? -21.970 -22.040 -16.968 1.00 71.42 338 A 1 
ATOM 2744  N NE2 . HIS A 1 338 ? -20.963 -22.877 -17.205 1.00 72.20 338 A 1 
ATOM 2745  N N   . GLU A 1 339 ? -24.813 -23.120 -13.436 1.00 89.46 339 A 1 
ATOM 2746  C CA  . GLU A 1 339 ? -25.162 -21.755 -13.011 1.00 87.80 339 A 1 
ATOM 2747  C C   . GLU A 1 339 ? -24.858 -21.495 -11.533 1.00 87.76 339 A 1 
ATOM 2748  O O   . GLU A 1 339 ? -24.711 -20.338 -11.129 1.00 84.52 339 A 1 
ATOM 2749  C CB  . GLU A 1 339 ? -26.649 -21.469 -13.278 1.00 86.50 339 A 1 
ATOM 2750  C CG  . GLU A 1 339 ? -27.071 -21.542 -14.754 1.00 78.16 339 A 1 
ATOM 2751  C CD  . GLU A 1 339 ? -27.255 -22.975 -15.306 1.00 68.78 339 A 1 
ATOM 2752  O OE1 . GLU A 1 339 ? -27.387 -23.107 -16.536 1.00 59.03 339 A 1 
ATOM 2753  O OE2 . GLU A 1 339 ? -27.258 -23.926 -14.493 1.00 60.42 339 A 1 
ATOM 2754  N N   . THR A 1 340 ? -24.738 -22.545 -10.728 1.00 88.71 340 A 1 
ATOM 2755  C CA  . THR A 1 340 ? -24.352 -22.476 -9.318  1.00 88.22 340 A 1 
ATOM 2756  C C   . THR A 1 340 ? -22.854 -22.712 -9.115  1.00 88.87 340 A 1 
ATOM 2757  O O   . THR A 1 340 ? -22.428 -22.899 -7.974  1.00 86.62 340 A 1 
ATOM 2758  C CB  . THR A 1 340 ? -25.166 -23.452 -8.452  1.00 87.24 340 A 1 
ATOM 2759  O OG1 . THR A 1 340 ? -24.817 -24.785 -8.711  1.00 82.75 340 A 1 
ATOM 2760  C CG2 . THR A 1 340 ? -26.672 -23.317 -8.661  1.00 81.68 340 A 1 
ATOM 2761  N N   . ASN A 1 341 ? -22.044 -22.725 -10.167 1.00 89.53 341 A 1 
ATOM 2762  C CA  . ASN A 1 341 ? -20.640 -23.148 -10.152 1.00 89.58 341 A 1 
ATOM 2763  C C   . ASN A 1 341 ? -20.469 -24.559 -9.565  1.00 90.31 341 A 1 
ATOM 2764  O O   . ASN A 1 341 ? -19.531 -24.816 -8.811  1.00 88.69 341 A 1 
ATOM 2765  C CB  . ASN A 1 341 ? -19.752 -22.095 -9.461  1.00 87.41 341 A 1 
ATOM 2766  C CG  . ASN A 1 341 ? -19.761 -20.744 -10.147 1.00 84.48 341 A 1 
ATOM 2767  O OD1 . ASN A 1 341 ? -19.850 -20.618 -11.354 1.00 74.93 341 A 1 
ATOM 2768  N ND2 . ASN A 1 341 ? -19.615 -19.691 -9.387  1.00 74.01 341 A 1 
ATOM 2769  N N   . TYR A 1 342 ? -21.386 -25.465 -9.895  1.00 92.15 342 A 1 
ATOM 2770  C CA  . TYR A 1 342 ? -21.410 -26.838 -9.393  1.00 93.27 342 A 1 
ATOM 2771  C C   . TYR A 1 342 ? -21.292 -26.905 -7.866  1.00 93.48 342 A 1 
ATOM 2772  O O   . TYR A 1 342 ? -20.454 -27.628 -7.334  1.00 91.67 342 A 1 
ATOM 2773  C CB  . TYR A 1 342 ? -20.370 -27.687 -10.125 1.00 93.34 342 A 1 
ATOM 2774  C CG  . TYR A 1 342 ? -20.549 -27.717 -11.625 1.00 93.96 342 A 1 
ATOM 2775  C CD1 . TYR A 1 342 ? -21.483 -28.592 -12.211 1.00 86.20 342 A 1 
ATOM 2776  C CD2 . TYR A 1 342 ? -19.789 -26.861 -12.437 1.00 86.21 342 A 1 
ATOM 2777  C CE1 . TYR A 1 342 ? -21.645 -28.637 -13.597 1.00 86.45 342 A 1 
ATOM 2778  C CE2 . TYR A 1 342 ? -19.942 -26.898 -13.840 1.00 85.73 342 A 1 
ATOM 2779  C CZ  . TYR A 1 342 ? -20.862 -27.791 -14.413 1.00 92.84 342 A 1 
ATOM 2780  O OH  . TYR A 1 342 ? -21.010 -27.841 -15.772 1.00 91.91 342 A 1 
ATOM 2781  N N   . THR A 1 343 ? -22.131 -26.143 -7.165  1.00 92.08 343 A 1 
ATOM 2782  C CA  . THR A 1 343 ? -22.125 -26.092 -5.705  1.00 92.09 343 A 1 
ATOM 2783  C C   . THR A 1 343 ? -22.306 -27.481 -5.117  1.00 92.18 343 A 1 
ATOM 2784  O O   . THR A 1 343 ? -23.285 -28.175 -5.407  1.00 90.44 343 A 1 
ATOM 2785  C CB  . THR A 1 343 ? -23.202 -25.145 -5.177  1.00 90.24 343 A 1 
ATOM 2786  O OG1 . THR A 1 343 ? -22.890 -23.825 -5.586  1.00 77.43 343 A 1 
ATOM 2787  C CG2 . THR A 1 343 ? -23.277 -25.099 -3.662  1.00 75.40 343 A 1 
ATOM 2788  N N   . LEU A 1 344 ? -21.356 -27.884 -4.267  1.00 91.32 344 A 1 
ATOM 2789  C CA  . LEU A 1 344 ? -21.370 -29.141 -3.542  1.00 91.15 344 A 1 
ATOM 2790  C C   . LEU A 1 344 ? -22.040 -28.949 -2.186  1.00 90.95 344 A 1 
ATOM 2791  O O   . LEU A 1 344 ? -21.754 -27.984 -1.487  1.00 89.33 344 A 1 
ATOM 2792  C CB  . LEU A 1 344 ? -19.919 -29.629 -3.389  1.00 90.16 344 A 1 
ATOM 2793  C CG  . LEU A 1 344 ? -19.767 -30.946 -2.621  1.00 89.87 344 A 1 
ATOM 2794  C CD1 . LEU A 1 344 ? -20.314 -32.131 -3.415  1.00 80.49 344 A 1 
ATOM 2795  C CD2 . LEU A 1 344 ? -18.291 -31.219 -2.334  1.00 80.23 344 A 1 
ATOM 2796  N N   . HIS A 1 345 ? -22.863 -29.911 -1.795  1.00 90.46 345 A 1 
ATOM 2797  C CA  . HIS A 1 345 ? -23.410 -30.014 -0.446  1.00 90.39 345 A 1 
ATOM 2798  C C   . HIS A 1 345 ? -23.298 -31.466 0.014   1.00 90.77 345 A 1 
ATOM 2799  O O   . HIS A 1 345 ? -23.785 -32.368 -0.664  1.00 88.66 345 A 1 
ATOM 2800  C CB  . HIS A 1 345 ? -24.851 -29.500 -0.444  1.00 87.75 345 A 1 
ATOM 2801  C CG  . HIS A 1 345 ? -25.383 -29.228 0.931   1.00 82.76 345 A 1 
ATOM 2802  N ND1 . HIS A 1 345 ? -25.418 -27.989 1.539   1.00 69.83 345 A 1 
ATOM 2803  C CD2 . HIS A 1 345 ? -25.970 -30.107 1.789   1.00 70.42 345 A 1 
ATOM 2804  C CE1 . HIS A 1 345 ? -26.026 -28.118 2.723   1.00 69.42 345 A 1 
ATOM 2805  N NE2 . HIS A 1 345 ? -26.374 -29.396 2.913   1.00 70.36 345 A 1 
ATOM 2806  N N   . VAL A 1 346 ? -22.631 -31.701 1.147   1.00 89.84 346 A 1 
ATOM 2807  C CA  . VAL A 1 346 ? -22.378 -33.046 1.664   1.00 89.61 346 A 1 
ATOM 2808  C C   . VAL A 1 346 ? -22.710 -33.168 3.148   1.00 89.12 346 A 1 
ATOM 2809  O O   . VAL A 1 346 ? -22.614 -32.194 3.901   1.00 87.22 346 A 1 
ATOM 2810  C CB  . VAL A 1 346 ? -20.924 -33.516 1.415   1.00 88.17 346 A 1 
ATOM 2811  C CG1 . VAL A 1 346 ? -20.628 -33.672 -0.071  1.00 80.63 346 A 1 
ATOM 2812  C CG2 . VAL A 1 346 ? -19.854 -32.589 2.031   1.00 79.44 346 A 1 
ATOM 2813  N N   . ALA A 1 347 ? -23.055 -34.385 3.569   1.00 88.53 347 A 1 
ATOM 2814  C CA  . ALA A 1 347 ? -23.133 -34.771 4.975   1.00 88.21 347 A 1 
ATOM 2815  C C   . ALA A 1 347 ? -22.468 -36.132 5.156   1.00 88.57 347 A 1 
ATOM 2816  O O   . ALA A 1 347 ? -22.680 -37.028 4.344   1.00 85.95 347 A 1 
ATOM 2817  C CB  . ALA A 1 347 ? -24.603 -34.776 5.416   1.00 86.01 347 A 1 
ATOM 2818  N N   . GLU A 1 348 ? -21.647 -36.297 6.201   1.00 86.50 348 A 1 
ATOM 2819  C CA  . GLU A 1 348 ? -20.944 -37.549 6.451   1.00 85.34 348 A 1 
ATOM 2820  C C   . GLU A 1 348 ? -21.927 -38.658 6.860   1.00 84.81 348 A 1 
ATOM 2821  O O   . GLU A 1 348 ? -22.803 -38.456 7.693   1.00 81.14 348 A 1 
ATOM 2822  C CB  . GLU A 1 348 ? -19.817 -37.352 7.488   1.00 81.51 348 A 1 
ATOM 2823  C CG  . GLU A 1 348 ? -18.883 -38.568 7.593   1.00 75.46 348 A 1 
ATOM 2824  C CD  . GLU A 1 348 ? -17.621 -38.355 8.463   1.00 73.00 348 A 1 
ATOM 2825  O OE1 . GLU A 1 348 ? -17.081 -39.360 8.974   1.00 65.36 348 A 1 
ATOM 2826  O OE2 . GLU A 1 348 ? -17.151 -37.209 8.591   1.00 68.04 348 A 1 
ATOM 2827  N N   . ILE A 1 349 ? -21.751 -39.830 6.264   1.00 86.85 349 A 1 
ATOM 2828  C CA  . ILE A 1 349 ? -22.543 -41.027 6.566   1.00 85.65 349 A 1 
ATOM 2829  C C   . ILE A 1 349 ? -21.716 -42.012 7.390   1.00 84.68 349 A 1 
ATOM 2830  O O   . ILE A 1 349 ? -22.142 -42.465 8.452   1.00 78.37 349 A 1 
ATOM 2831  C CB  . ILE A 1 349 ? -23.051 -41.679 5.254   1.00 83.84 349 A 1 
ATOM 2832  C CG1 . ILE A 1 349 ? -23.952 -40.710 4.448   1.00 77.90 349 A 1 
ATOM 2833  C CG2 . ILE A 1 349 ? -23.810 -42.990 5.556   1.00 75.73 349 A 1 
ATOM 2834  C CD1 . ILE A 1 349 ? -24.281 -41.217 3.035   1.00 72.84 349 A 1 
ATOM 2835  N N   . ALA A 1 350 ? -20.532 -42.362 6.895   1.00 84.75 350 A 1 
ATOM 2836  C CA  . ALA A 1 350 ? -19.636 -43.313 7.526   1.00 84.32 350 A 1 
ATOM 2837  C C   . ALA A 1 350 ? -18.191 -43.099 7.071   1.00 84.98 350 A 1 
ATOM 2838  O O   . ALA A 1 350 ? -17.937 -42.579 5.987   1.00 79.56 350 A 1 
ATOM 2839  C CB  . ALA A 1 350 ? -20.101 -44.742 7.182   1.00 80.24 350 A 1 
ATOM 2840  N N   . GLY A 1 351 ? -17.217 -43.540 7.879   1.00 82.90 351 A 1 
ATOM 2841  C CA  . GLY A 1 351 ? -15.820 -43.493 7.489   1.00 82.64 351 A 1 
ATOM 2842  C C   . GLY A 1 351 ? -14.887 -44.057 8.553   1.00 83.84 351 A 1 
ATOM 2843  O O   . GLY A 1 351 ? -15.251 -44.180 9.724   1.00 79.46 351 A 1 
ATOM 2844  N N   . ASN A 1 352 ? -13.657 -44.401 8.150   1.00 81.43 352 A 1 
ATOM 2845  C CA  . ASN A 1 352 ? -12.581 -44.790 9.058   1.00 80.50 352 A 1 
ATOM 2846  C C   . ASN A 1 352 ? -11.486 -43.711 9.185   1.00 80.81 352 A 1 
ATOM 2847  O O   . ASN A 1 352 ? -10.488 -43.901 9.876   1.00 76.03 352 A 1 
ATOM 2848  C CB  . ASN A 1 352 ? -12.015 -46.166 8.654   1.00 77.03 352 A 1 
ATOM 2849  C CG  . ASN A 1 352 ? -11.133 -46.140 7.412   1.00 74.43 352 A 1 
ATOM 2850  O OD1 . ASN A 1 352 ? -10.944 -45.157 6.731   1.00 66.25 352 A 1 
ATOM 2851  N ND2 . ASN A 1 352 ? -10.529 -47.265 7.092   1.00 69.25 352 A 1 
ATOM 2852  N N   . ILE A 1 353 ? -11.682 -42.585 8.526   1.00 79.30 353 A 1 
ATOM 2853  C CA  . ILE A 1 353 ? -10.913 -41.353 8.652   1.00 78.47 353 A 1 
ATOM 2854  C C   . ILE A 1 353 ? -11.901 -40.228 8.979   1.00 78.50 353 A 1 
ATOM 2855  O O   . ILE A 1 353 ? -13.018 -40.255 8.464   1.00 75.18 353 A 1 
ATOM 2856  C CB  . ILE A 1 353 ? -10.102 -41.105 7.359   1.00 74.66 353 A 1 
ATOM 2857  C CG1 . ILE A 1 353 ? -9.080  -39.972 7.551   1.00 67.65 353 A 1 
ATOM 2858  C CG2 . ILE A 1 353 ? -11.006 -40.807 6.137   1.00 64.34 353 A 1 
ATOM 2859  C CD1 . ILE A 1 353 ? -8.078  -39.836 6.399   1.00 61.96 353 A 1 
ATOM 2860  N N   . PRO A 1 354 ? -11.523 -39.243 9.811   1.00 75.90 354 A 1 
ATOM 2861  C CA  . PRO A 1 354 ? -12.374 -38.073 9.996   1.00 74.01 354 A 1 
ATOM 2862  C C   . PRO A 1 354 ? -12.633 -37.395 8.652   1.00 74.81 354 A 1 
ATOM 2863  O O   . PRO A 1 354 ? -11.685 -37.146 7.891   1.00 69.55 354 A 1 
ATOM 2864  C CB  . PRO A 1 354 ? -11.641 -37.155 10.977  1.00 69.55 354 A 1 
ATOM 2865  C CG  . PRO A 1 354 ? -10.664 -38.088 11.695  1.00 67.49 354 A 1 
ATOM 2866  C CD  . PRO A 1 354 ? -10.323 -39.121 10.635  1.00 70.48 354 A 1 
ATOM 2867  N N   . GLY A 1 355 ? -13.889 -37.103 8.374   1.00 76.01 355 A 1 
ATOM 2868  C CA  . GLY A 1 355 ? -14.274 -36.304 7.223   1.00 74.78 355 A 1 
ATOM 2869  C C   . GLY A 1 355 ? -13.633 -34.922 7.291   1.00 77.12 355 A 1 
ATOM 2870  O O   . GLY A 1 355 ? -13.431 -34.355 8.368   1.00 71.17 355 A 1 
ATOM 2871  N N   . ALA A 1 356 ? -13.261 -34.396 6.139   1.00 78.79 356 A 1 
ATOM 2872  C CA  . ALA A 1 356 ? -12.614 -33.103 6.024   1.00 78.53 356 A 1 
ATOM 2873  C C   . ALA A 1 356 ? -13.352 -32.134 5.094   1.00 81.24 356 A 1 
ATOM 2874  O O   . ALA A 1 356 ? -13.081 -30.940 5.140   1.00 77.41 356 A 1 
ATOM 2875  C CB  . ALA A 1 356 ? -11.154 -33.335 5.625   1.00 71.65 356 A 1 
ATOM 2876  N N   . LEU A 1 357 ? -14.268 -32.631 4.272   1.00 77.86 357 A 1 
ATOM 2877  C CA  . LEU A 1 357 ? -15.211 -31.764 3.568   1.00 80.14 357 A 1 
ATOM 2878  C C   . LEU A 1 357 ? -16.145 -31.110 4.599   1.00 81.72 357 A 1 
ATOM 2879  O O   . LEU A 1 357 ? -16.685 -31.822 5.448   1.00 80.19 357 A 1 
ATOM 2880  C CB  . LEU A 1 357 ? -16.012 -32.569 2.529   1.00 78.71 357 A 1 
ATOM 2881  C CG  . LEU A 1 357 ? -15.182 -33.084 1.348   1.00 78.43 357 A 1 
ATOM 2882  C CD1 . LEU A 1 357 ? -16.025 -34.018 0.474   1.00 71.78 357 A 1 
ATOM 2883  C CD2 . LEU A 1 357 ? -14.677 -31.945 0.455   1.00 72.87 357 A 1 
ATOM 2884  N N   . PRO A 1 358 ? -16.338 -29.778 4.535   1.00 76.07 358 A 1 
ATOM 2885  C CA  . PRO A 1 358 ? -17.304 -29.099 5.395   1.00 75.63 358 A 1 
ATOM 2886  C C   . PRO A 1 358 ? -18.721 -29.613 5.122   1.00 76.62 358 A 1 
ATOM 2887  O O   . PRO A 1 358 ? -19.221 -29.524 4.003   1.00 74.80 358 A 1 
ATOM 2888  C CB  . PRO A 1 358 ? -17.162 -27.608 5.094   1.00 72.08 358 A 1 
ATOM 2889  C CG  . PRO A 1 358 ? -15.770 -27.499 4.470   1.00 71.44 358 A 1 
ATOM 2890  C CD  . PRO A 1 358 ? -15.622 -28.816 3.733   1.00 75.54 358 A 1 
ATOM 2891  N N   . GLU A 1 359 ? -19.347 -30.149 6.152   1.00 79.23 359 A 1 
ATOM 2892  C CA  . GLU A 1 359 ? -20.694 -30.693 6.054   1.00 78.03 359 A 1 
ATOM 2893  C C   . GLU A 1 359 ? -21.754 -29.585 6.109   1.00 76.56 359 A 1 
ATOM 2894  O O   . GLU A 1 359 ? -21.549 -28.556 6.739   1.00 73.18 359 A 1 
ATOM 2895  C CB  . GLU A 1 359 ? -20.935 -31.708 7.172   1.00 75.77 359 A 1 
ATOM 2896  C CG  . GLU A 1 359 ? -19.994 -32.912 7.111   1.00 72.31 359 A 1 
ATOM 2897  C CD  . GLU A 1 359 ? -20.361 -33.900 8.217   1.00 73.59 359 A 1 
ATOM 2898  O OE1 . GLU A 1 359 ? -19.595 -34.006 9.200   1.00 65.59 359 A 1 
ATOM 2899  O OE2 . GLU A 1 359 ? -21.440 -34.517 8.101   1.00 72.17 359 A 1 
ATOM 2900  N N   . HIS A 1 360 ? -22.877 -29.821 5.469   1.00 81.67 360 A 1 
ATOM 2901  C CA  . HIS A 1 360 ? -24.020 -28.912 5.452   1.00 80.32 360 A 1 
ATOM 2902  C C   . HIS A 1 360 ? -23.679 -27.486 4.990   1.00 80.96 360 A 1 
ATOM 2903  O O   . HIS A 1 360 ? -24.336 -26.522 5.378   1.00 76.11 360 A 1 
ATOM 2904  C CB  . HIS A 1 360 ? -24.735 -28.940 6.813   1.00 76.49 360 A 1 
ATOM 2905  C CG  . HIS A 1 360 ? -25.069 -30.329 7.271   1.00 77.03 360 A 1 
ATOM 2906  N ND1 . HIS A 1 360 ? -25.987 -31.162 6.683   1.00 67.56 360 A 1 
ATOM 2907  C CD2 . HIS A 1 360 ? -24.519 -31.008 8.328   1.00 66.83 360 A 1 
ATOM 2908  C CE1 . HIS A 1 360 ? -25.996 -32.316 7.376   1.00 68.37 360 A 1 
ATOM 2909  N NE2 . HIS A 1 360 ? -25.117 -32.265 8.381   1.00 67.54 360 A 1 
ATOM 2910  N N   . THR A 1 361 ? -22.636 -27.348 4.179   1.00 81.55 361 A 1 
ATOM 2911  C CA  . THR A 1 361 ? -22.129 -26.069 3.686   1.00 81.29 361 A 1 
ATOM 2912  C C   . THR A 1 361 ? -22.078 -26.094 2.163   1.00 83.07 361 A 1 
ATOM 2913  O O   . THR A 1 361 ? -21.597 -27.051 1.575   1.00 79.86 361 A 1 
ATOM 2914  C CB  . THR A 1 361 ? -20.738 -25.773 4.268   1.00 76.53 361 A 1 
ATOM 2915  O OG1 . THR A 1 361 ? -20.790 -25.811 5.678   1.00 67.82 361 A 1 
ATOM 2916  C CG2 . THR A 1 361 ? -20.219 -24.399 3.887   1.00 66.47 361 A 1 
ATOM 2917  N N   . ASP A 1 362 ? -22.551 -25.020 1.536   1.00 82.23 362 A 1 
ATOM 2918  C CA  . ASP A 1 362 ? -22.482 -24.845 0.097   1.00 82.64 362 A 1 
ATOM 2919  C C   . ASP A 1 362 ? -21.063 -24.457 -0.332  1.00 82.97 362 A 1 
ATOM 2920  O O   . ASP A 1 362 ? -20.554 -23.391 0.012   1.00 80.83 362 A 1 
ATOM 2921  C CB  . ASP A 1 362 ? -23.509 -23.787 -0.350  1.00 80.31 362 A 1 
ATOM 2922  C CG  . ASP A 1 362 ? -24.962 -24.266 -0.316  1.00 78.68 362 A 1 
ATOM 2923  O OD1 . ASP A 1 362 ? -25.193 -25.493 -0.303  1.00 72.57 362 A 1 
ATOM 2924  O OD2 . ASP A 1 362 ? -25.844 -23.389 -0.353  1.00 73.82 362 A 1 
ATOM 2925  N N   . LEU A 1 363 ? -20.419 -25.335 -1.091  1.00 85.75 363 A 1 
ATOM 2926  C CA  . LEU A 1 363 ? -19.045 -25.180 -1.557  1.00 86.39 363 A 1 
ATOM 2927  C C   . LEU A 1 363 ? -19.029 -25.032 -3.081  1.00 87.78 363 A 1 
ATOM 2928  O O   . LEU A 1 363 ? -19.283 -25.999 -3.797  1.00 87.23 363 A 1 
ATOM 2929  C CB  . LEU A 1 363 ? -18.206 -26.388 -1.110  1.00 84.48 363 A 1 
ATOM 2930  C CG  . LEU A 1 363 ? -18.203 -26.656 0.407   1.00 81.78 363 A 1 
ATOM 2931  C CD1 . LEU A 1 363 ? -17.440 -27.947 0.698   1.00 74.55 363 A 1 
ATOM 2932  C CD2 . LEU A 1 363 ? -17.547 -25.521 1.183   1.00 74.22 363 A 1 
ATOM 2933  N N   . MET A 1 364 ? -18.715 -23.852 -3.584  1.00 86.20 364 A 1 
ATOM 2934  C CA  . MET A 1 364 ? -18.616 -23.622 -5.020  1.00 86.41 364 A 1 
ATOM 2935  C C   . MET A 1 364 ? -17.308 -24.204 -5.571  1.00 86.76 364 A 1 
ATOM 2936  O O   . MET A 1 364 ? -16.248 -24.046 -4.967  1.00 85.15 364 A 1 
ATOM 2937  C CB  . MET A 1 364 ? -18.724 -22.131 -5.346  1.00 84.28 364 A 1 
ATOM 2938  C CG  . MET A 1 364 ? -20.071 -21.546 -4.925  1.00 78.78 364 A 1 
ATOM 2939  S SD  . MET A 1 364 ? -20.239 -19.790 -5.334  1.00 76.37 364 A 1 
ATOM 2940  C CE  . MET A 1 364 ? -21.736 -19.400 -4.410  1.00 65.84 364 A 1 
ATOM 2941  N N   . PHE A 1 365 ? -17.382 -24.835 -6.743  1.00 89.10 365 A 1 
ATOM 2942  C CA  . PHE A 1 365 ? -16.184 -25.289 -7.449  1.00 90.09 365 A 1 
ATOM 2943  C C   . PHE A 1 365 ? -15.405 -24.091 -7.998  1.00 89.06 365 A 1 
ATOM 2944  O O   . PHE A 1 365 ? -15.987 -23.095 -8.424  1.00 87.64 365 A 1 
ATOM 2945  C CB  . PHE A 1 365 ? -16.581 -26.270 -8.551  1.00 90.98 365 A 1 
ATOM 2946  C CG  . PHE A 1 365 ? -15.439 -27.152 -9.006  1.00 91.62 365 A 1 
ATOM 2947  C CD1 . PHE A 1 365 ? -14.675 -26.819 -10.134 1.00 85.83 365 A 1 
ATOM 2948  C CD2 . PHE A 1 365 ? -15.127 -28.322 -8.285  1.00 85.47 365 A 1 
ATOM 2949  C CE1 . PHE A 1 365 ? -13.615 -27.651 -10.546 1.00 86.29 365 A 1 
ATOM 2950  C CE2 . PHE A 1 365 ? -14.078 -29.152 -8.691  1.00 85.73 365 A 1 
ATOM 2951  C CZ  . PHE A 1 365 ? -13.318 -28.817 -9.821  1.00 91.64 365 A 1 
ATOM 2952  N N   . SER A 1 366 ? -14.086 -24.174 -7.989  1.00 86.54 366 A 1 
ATOM 2953  C CA  . SER A 1 366 ? -13.230 -23.156 -8.584  1.00 85.34 366 A 1 
ATOM 2954  C C   . SER A 1 366 ? -11.956 -23.743 -9.176  1.00 85.66 366 A 1 
ATOM 2955  O O   . SER A 1 366 ? -11.432 -24.752 -8.701  1.00 84.25 366 A 1 
ATOM 2956  C CB  . SER A 1 366 ? -12.911 -22.042 -7.579  1.00 82.15 366 A 1 
ATOM 2957  O OG  . SER A 1 366 ? -12.257 -22.525 -6.430  1.00 71.23 366 A 1 
ATOM 2958  N N   . THR A 1 367 ? -11.459 -23.095 -10.237 1.00 84.31 367 A 1 
ATOM 2959  C CA  . THR A 1 367 ? -10.192 -23.383 -10.914 1.00 83.59 367 A 1 
ATOM 2960  C C   . THR A 1 367 ? -9.361  -22.101 -10.997 1.00 81.10 367 A 1 
ATOM 2961  O O   . THR A 1 367 ? -9.824  -21.028 -10.615 1.00 78.29 367 A 1 
ATOM 2962  C CB  . THR A 1 367 ? -10.435 -23.952 -12.320 1.00 84.21 367 A 1 
ATOM 2963  O OG1 . THR A 1 367 ? -11.092 -22.995 -13.110 1.00 77.80 367 A 1 
ATOM 2964  C CG2 . THR A 1 367 ? -11.285 -25.219 -12.312 1.00 77.34 367 A 1 
ATOM 2965  N N   . TRP A 1 368 ? -8.134  -22.187 -11.495 1.00 78.25 368 A 1 
ATOM 2966  C CA  . TRP A 1 368 ? -7.263  -21.007 -11.626 1.00 74.84 368 A 1 
ATOM 2967  C C   . TRP A 1 368 ? -7.842  -19.916 -12.545 1.00 73.70 368 A 1 
ATOM 2968  O O   . TRP A 1 368 ? -7.553  -18.734 -12.354 1.00 71.44 368 A 1 
ATOM 2969  C CB  . TRP A 1 368 ? -5.884  -21.467 -12.116 1.00 73.02 368 A 1 
ATOM 2970  C CG  . TRP A 1 368 ? -5.843  -22.006 -13.517 1.00 73.57 368 A 1 
ATOM 2971  C CD1 . TRP A 1 368 ? -5.853  -23.305 -13.863 1.00 66.51 368 A 1 
ATOM 2972  C CD2 . TRP A 1 368 ? -5.772  -21.257 -14.775 1.00 70.20 368 A 1 
ATOM 2973  N NE1 . TRP A 1 368 ? -5.814  -23.424 -15.251 1.00 65.60 368 A 1 
ATOM 2974  C CE2 . TRP A 1 368 ? -5.770  -22.186 -15.839 1.00 67.89 368 A 1 
ATOM 2975  C CE3 . TRP A 1 368 ? -5.720  -19.891 -15.092 1.00 68.25 368 A 1 
ATOM 2976  C CZ2 . TRP A 1 368 ? -5.743  -21.772 -17.192 1.00 67.24 368 A 1 
ATOM 2977  C CZ3 . TRP A 1 368 ? -5.689  -19.476 -16.445 1.00 65.73 368 A 1 
ATOM 2978  C CH2 . TRP A 1 368 ? -5.706  -20.411 -17.474 1.00 64.86 368 A 1 
ATOM 2979  N N   . ASN A 1 369 ? -8.661  -20.282 -13.528 1.00 77.31 369 A 1 
ATOM 2980  C CA  . ASN A 1 369 ? -9.256  -19.369 -14.516 1.00 75.76 369 A 1 
ATOM 2981  C C   . ASN A 1 369 ? -10.721 -19.007 -14.244 1.00 75.17 369 A 1 
ATOM 2982  O O   . ASN A 1 369 ? -11.239 -18.081 -14.860 1.00 72.74 369 A 1 
ATOM 2983  C CB  . ASN A 1 369 ? -9.060  -19.965 -15.924 1.00 74.13 369 A 1 
ATOM 2984  C CG  . ASN A 1 369 ? -9.907  -21.202 -16.185 1.00 74.59 369 A 1 
ATOM 2985  O OD1 . ASN A 1 369 ? -10.058 -22.071 -15.350 1.00 69.65 369 A 1 
ATOM 2986  N ND2 . ASN A 1 369 ? -10.472 -21.313 -17.365 1.00 69.68 369 A 1 
ATOM 2987  N N   . HIS A 1 370 ? -11.380 -19.692 -13.312 1.00 77.67 370 A 1 
ATOM 2988  C CA  . HIS A 1 370 ? -12.763 -19.419 -12.951 1.00 77.91 370 A 1 
ATOM 2989  C C   . HIS A 1 370 ? -12.996 -19.579 -11.449 1.00 77.72 370 A 1 
ATOM 2990  O O   . HIS A 1 370 ? -12.782 -20.638 -10.876 1.00 75.94 370 A 1 
ATOM 2991  C CB  . HIS A 1 370 ? -13.698 -20.340 -13.741 1.00 77.18 370 A 1 
ATOM 2992  C CG  . HIS A 1 370 ? -15.149 -19.993 -13.600 1.00 76.32 370 A 1 
ATOM 2993  N ND1 . HIS A 1 370 ? -15.912 -19.329 -14.538 1.00 67.24 370 A 1 
ATOM 2994  C CD2 . HIS A 1 370 ? -15.977 -20.261 -12.546 1.00 67.65 370 A 1 
ATOM 2995  C CE1 . HIS A 1 370 ? -17.164 -19.213 -14.060 1.00 68.02 370 A 1 
ATOM 2996  N NE2 . HIS A 1 370 ? -17.233 -19.762 -12.853 1.00 68.89 370 A 1 
ATOM 2997  N N   . ARG A 1 371 ? -13.500 -18.513 -10.811 1.00 75.24 371 A 1 
ATOM 2998  C CA  . ARG A 1 371 ? -13.930 -18.528 -9.420  1.00 73.05 371 A 1 
ATOM 2999  C C   . ARG A 1 371 ? -15.183 -17.684 -9.220  1.00 72.25 371 A 1 
ATOM 3000  O O   . ARG A 1 371 ? -15.420 -16.702 -9.932  1.00 67.76 371 A 1 
ATOM 3001  C CB  . ARG A 1 371 ? -12.778 -18.096 -8.503  1.00 69.07 371 A 1 
ATOM 3002  C CG  . ARG A 1 371 ? -12.517 -16.581 -8.558  1.00 61.86 371 A 1 
ATOM 3003  C CD  . ARG A 1 371 ? -11.320 -16.204 -7.683  1.00 60.16 371 A 1 
ATOM 3004  N NE  . ARG A 1 371 ? -10.055 -16.436 -8.388  1.00 55.89 371 A 1 
ATOM 3005  C CZ  . ARG A 1 371 ? -8.861  -16.280 -7.872  1.00 50.88 371 A 1 
ATOM 3006  N NH1 . ARG A 1 371 ? -8.691  -15.932 -6.627  1.00 49.38 371 A 1 
ATOM 3007  N NH2 . ARG A 1 371 ? -7.814  -16.458 -8.594  1.00 46.99 371 A 1 
ATOM 3008  N N   . ALA A 1 372 ? -15.968 -18.039 -8.205  1.00 72.29 372 A 1 
ATOM 3009  C CA  . ALA A 1 372 ? -17.081 -17.207 -7.786  1.00 69.62 372 A 1 
ATOM 3010  C C   . ALA A 1 372 ? -16.584 -15.880 -7.191  1.00 68.83 372 A 1 
ATOM 3011  O O   . ALA A 1 372 ? -15.506 -15.784 -6.598  1.00 63.89 372 A 1 
ATOM 3012  C CB  . ALA A 1 372 ? -17.954 -17.990 -6.802  1.00 65.36 372 A 1 
ATOM 3013  N N   . LYS A 1 373 ? -17.385 -14.839 -7.332  1.00 65.34 373 A 1 
ATOM 3014  C CA  . LYS A 1 373 ? -17.044 -13.520 -6.822  1.00 63.10 373 A 1 
ATOM 3015  C C   . LYS A 1 373 ? -16.920 -13.549 -5.296  1.00 63.21 373 A 1 
ATOM 3016  O O   . LYS A 1 373 ? -17.849 -13.953 -4.614  1.00 57.51 373 A 1 
ATOM 3017  C CB  . LYS A 1 373 ? -18.096 -12.509 -7.296  1.00 57.19 373 A 1 
ATOM 3018  C CG  . LYS A 1 373 ? -17.672 -11.073 -6.975  1.00 50.01 373 A 1 
ATOM 3019  C CD  . LYS A 1 373 ? -18.712 -10.076 -7.489  1.00 44.52 373 A 1 
ATOM 3020  C CE  . LYS A 1 373 ? -18.240 -8.658  -7.174  1.00 37.72 373 A 1 
ATOM 3021  N NZ  . LYS A 1 373 ? -19.213 -7.644  -7.625  1.00 33.24 373 A 1 
ATOM 3022  N N   . GLY A 1 374 ? -15.797 -13.038 -4.790  1.00 61.91 374 A 1 
ATOM 3023  C CA  . GLY A 1 374 ? -15.510 -12.992 -3.351  1.00 60.42 374 A 1 
ATOM 3024  C C   . GLY A 1 374 ? -14.795 -14.226 -2.796  1.00 62.27 374 A 1 
ATOM 3025  O O   . GLY A 1 374 ? -14.382 -14.194 -1.641  1.00 58.07 374 A 1 
ATOM 3026  N N   . GLN A 1 375 ? -14.595 -15.274 -3.595  1.00 61.50 375 A 1 
ATOM 3027  C CA  . GLN A 1 375 ? -13.753 -16.386 -3.187  1.00 61.73 375 A 1 
ATOM 3028  C C   . GLN A 1 375 ? -12.280 -15.976 -3.115  1.00 61.59 375 A 1 
ATOM 3029  O O   . GLN A 1 375 ? -11.801 -15.130 -3.867  1.00 59.09 375 A 1 
ATOM 3030  C CB  . GLN A 1 375 ? -13.926 -17.589 -4.127  1.00 59.73 375 A 1 
ATOM 3031  C CG  . GLN A 1 375 ? -15.254 -18.320 -3.897  1.00 55.86 375 A 1 
ATOM 3032  C CD  . GLN A 1 375 ? -15.330 -19.630 -4.682  1.00 52.25 375 A 1 
ATOM 3033  O OE1 . GLN A 1 375 ? -14.712 -19.800 -5.721  1.00 49.54 375 A 1 
ATOM 3034  N NE2 . GLN A 1 375 ? -16.074 -20.605 -4.206  1.00 49.07 375 A 1 
ATOM 3035  N N   . LEU A 1 376 ? -11.557 -16.654 -2.214  1.00 62.36 376 A 1 
ATOM 3036  C CA  . LEU A 1 376 ? -10.120 -16.520 -2.084  1.00 61.55 376 A 1 
ATOM 3037  C C   . LEU A 1 376 ? -9.387  -17.160 -3.275  1.00 63.24 376 A 1 
ATOM 3038  O O   . LEU A 1 376 ? -9.925  -18.020 -3.974  1.00 59.18 376 A 1 
ATOM 3039  C CB  . LEU A 1 376 ? -9.673  -17.146 -0.746  1.00 55.95 376 A 1 
ATOM 3040  C CG  . LEU A 1 376 ? -10.217 -16.436 0.513   1.00 50.52 376 A 1 
ATOM 3041  C CD1 . LEU A 1 376 ? -9.889  -17.258 1.749   1.00 46.47 376 A 1 
ATOM 3042  C CD2 . LEU A 1 376 ? -9.614  -15.041 0.682   1.00 45.99 376 A 1 
ATOM 3043  N N   . TYR A 1 377 ? -8.125  -16.792 -3.470  1.00 61.82 377 A 1 
ATOM 3044  C CA  . TYR A 1 377 ? -7.242  -17.339 -4.507  1.00 61.66 377 A 1 
ATOM 3045  C C   . TYR A 1 377 ? -6.725  -18.736 -4.145  1.00 63.39 377 A 1 
ATOM 3046  O O   . TYR A 1 377 ? -5.518  -18.987 -4.101  1.00 59.66 377 A 1 
ATOM 3047  C CB  . TYR A 1 377 ? -6.116  -16.331 -4.788  1.00 56.66 377 A 1 
ATOM 3048  C CG  . TYR A 1 377 ? -6.575  -15.070 -5.505  1.00 53.80 377 A 1 
ATOM 3049  C CD1 . TYR A 1 377 ? -6.466  -14.983 -6.901  1.00 48.88 377 A 1 
ATOM 3050  C CD2 . TYR A 1 377 ? -7.137  -13.991 -4.793  1.00 48.00 377 A 1 
ATOM 3051  C CE1 . TYR A 1 377 ? -6.920  -13.853 -7.589  1.00 43.53 377 A 1 
ATOM 3052  C CE2 . TYR A 1 377 ? -7.606  -12.854 -5.478  1.00 44.21 377 A 1 
ATOM 3053  C CZ  . TYR A 1 377 ? -7.502  -12.795 -6.879  1.00 44.14 377 A 1 
ATOM 3054  O OH  . TYR A 1 377 ? -7.987  -11.711 -7.565  1.00 40.70 377 A 1 
ATOM 3055  N N   . CYS A 1 378 ? -7.627  -19.653 -3.822  1.00 65.47 378 A 1 
ATOM 3056  C CA  . CYS A 1 378 ? -7.255  -20.996 -3.419  1.00 66.56 378 A 1 
ATOM 3057  C C   . CYS A 1 378 ? -6.656  -21.825 -4.565  1.00 67.25 378 A 1 
ATOM 3058  O O   . CYS A 1 378 ? -5.583  -22.393 -4.361  1.00 64.95 378 A 1 
ATOM 3059  C CB  . CYS A 1 378 ? -8.429  -21.715 -2.743  1.00 64.98 378 A 1 
ATOM 3060  S SG  . CYS A 1 378 ? -9.162  -20.857 -1.315  1.00 62.42 378 A 1 
ATOM 3061  N N   . PRO A 1 379 ? -7.254  -21.880 -5.770  1.00 62.89 379 A 1 
ATOM 3062  C CA  . PRO A 1 379 ? -6.724  -22.692 -6.868  1.00 60.64 379 A 1 
ATOM 3063  C C   . PRO A 1 379 ? -5.308  -22.282 -7.272  1.00 61.01 379 A 1 
ATOM 3064  O O   . PRO A 1 379 ? -4.439  -23.130 -7.443  1.00 59.10 379 A 1 
ATOM 3065  C CB  . PRO A 1 379 ? -7.712  -22.517 -8.029  1.00 57.45 379 A 1 
ATOM 3066  C CG  . PRO A 1 379 ? -8.990  -22.074 -7.347  1.00 56.79 379 A 1 
ATOM 3067  C CD  . PRO A 1 379 ? -8.495  -21.253 -6.170  1.00 61.08 379 A 1 
ATOM 3068  N N   . GLU A 1 380 ? -5.049  -20.987 -7.333  1.00 58.35 380 A 1 
ATOM 3069  C CA  . GLU A 1 380 ? -3.742  -20.447 -7.673  1.00 54.78 380 A 1 
ATOM 3070  C C   . GLU A 1 380 ? -2.687  -20.757 -6.608  1.00 55.95 380 A 1 
ATOM 3071  O O   . GLU A 1 380 ? -1.521  -20.991 -6.923  1.00 52.15 380 A 1 
ATOM 3072  C CB  . GLU A 1 380 ? -3.859  -18.925 -7.861  1.00 49.10 380 A 1 
ATOM 3073  C CG  . GLU A 1 380 ? -4.763  -18.501 -9.028  1.00 44.80 380 A 1 
ATOM 3074  C CD  . GLU A 1 380 ? -6.263  -18.451 -8.702  1.00 39.15 380 A 1 
ATOM 3075  O OE1 . GLU A 1 380 ? -7.028  -18.000 -9.577  1.00 36.28 380 A 1 
ATOM 3076  O OE2 . GLU A 1 380 ? -6.675  -18.825 -7.591  1.00 38.76 380 A 1 
ATOM 3077  N N   . SER A 1 381 ? -3.110  -20.809 -5.353  1.00 59.10 381 A 1 
ATOM 3078  C CA  . SER A 1 381 ? -2.212  -21.088 -4.240  1.00 57.23 381 A 1 
ATOM 3079  C C   . SER A 1 381 ? -1.919  -22.578 -4.057  1.00 59.11 381 A 1 
ATOM 3080  O O   . SER A 1 381 ? -0.835  -22.931 -3.585  1.00 55.13 381 A 1 
ATOM 3081  C CB  . SER A 1 381 ? -2.790  -20.516 -2.947  1.00 51.12 381 A 1 
ATOM 3082  O OG  . SER A 1 381 ? -2.940  -19.115 -3.058  1.00 46.78 381 A 1 
ATOM 3083  N N   . TYR A 1 382 ? -2.872  -23.444 -4.407  1.00 66.66 382 A 1 
ATOM 3084  C CA  . TYR A 1 382 ? -2.826  -24.877 -4.107  1.00 65.43 382 A 1 
ATOM 3085  C C   . TYR A 1 382 ? -2.891  -25.777 -5.344  1.00 66.41 382 A 1 
ATOM 3086  O O   . TYR A 1 382 ? -2.645  -26.977 -5.216  1.00 61.54 382 A 1 
ATOM 3087  C CB  . TYR A 1 382 ? -3.938  -25.211 -3.106  1.00 60.26 382 A 1 
ATOM 3088  C CG  . TYR A 1 382 ? -3.717  -24.587 -1.738  1.00 58.37 382 A 1 
ATOM 3089  C CD1 . TYR A 1 382 ? -2.879  -25.226 -0.804  1.00 53.88 382 A 1 
ATOM 3090  C CD2 . TYR A 1 382 ? -4.319  -23.364 -1.404  1.00 52.64 382 A 1 
ATOM 3091  C CE1 . TYR A 1 382 ? -2.647  -24.648 0.454   1.00 49.10 382 A 1 
ATOM 3092  C CE2 . TYR A 1 382 ? -4.088  -22.772 -0.155  1.00 49.53 382 A 1 
ATOM 3093  C CZ  . TYR A 1 382 ? -3.252  -23.417 0.782   1.00 49.90 382 A 1 
ATOM 3094  O OH  . TYR A 1 382 ? -3.036  -22.852 2.005   1.00 45.75 382 A 1 
ATOM 3095  N N   . SER A 1 383 ? -3.153  -25.231 -6.534  1.00 73.49 383 A 1 
ATOM 3096  C CA  . SER A 1 383 ? -3.283  -25.942 -7.809  1.00 74.27 383 A 1 
ATOM 3097  C C   . SER A 1 383 ? -4.536  -26.832 -7.918  1.00 75.76 383 A 1 
ATOM 3098  O O   . SER A 1 383 ? -5.108  -27.253 -6.912  1.00 71.42 383 A 1 
ATOM 3099  C CB  . SER A 1 383 ? -1.994  -26.718 -8.113  1.00 70.19 383 A 1 
ATOM 3100  O OG  . SER A 1 383 ? -1.931  -27.166 -9.432  1.00 63.73 383 A 1 
ATOM 3101  N N   . GLY A 1 384 ? -4.937  -27.109 -9.150  1.00 80.18 384 A 1 
ATOM 3102  C CA  . GLY A 1 384 ? -6.094  -27.941 -9.457  1.00 80.97 384 A 1 
ATOM 3103  C C   . GLY A 1 384 ? -7.445  -27.233 -9.326  1.00 82.61 384 A 1 
ATOM 3104  O O   . GLY A 1 384 ? -7.527  -26.050 -8.998  1.00 79.48 384 A 1 
ATOM 3105  N N   . GLY A 1 385 ? -8.508  -27.972 -9.570  1.00 86.60 385 A 1 
ATOM 3106  C CA  . GLY A 1 385 ? -9.885  -27.540 -9.363  1.00 87.93 385 A 1 
ATOM 3107  C C   . GLY A 1 385 ? -10.511 -28.294 -8.193  1.00 88.65 385 A 1 
ATOM 3108  O O   . GLY A 1 385 ? -10.353 -29.511 -8.073  1.00 87.44 385 A 1 
ATOM 3109  N N   . TRP A 1 386 ? -11.222 -27.581 -7.328  1.00 87.96 386 A 1 
ATOM 3110  C CA  . TRP A 1 386 ? -11.815 -28.167 -6.129  1.00 88.98 386 A 1 
ATOM 3111  C C   . TRP A 1 386 ? -12.974 -27.328 -5.584  1.00 89.18 386 A 1 
ATOM 3112  O O   . TRP A 1 386 ? -13.160 -26.167 -5.977  1.00 87.29 386 A 1 
ATOM 3113  C CB  . TRP A 1 386 ? -10.715 -28.342 -5.067  1.00 88.31 386 A 1 
ATOM 3114  C CG  . TRP A 1 386 ? -11.072 -29.263 -3.934  1.00 88.34 386 A 1 
ATOM 3115  C CD1 . TRP A 1 386 ? -11.257 -28.893 -2.658  1.00 85.04 386 A 1 
ATOM 3116  C CD2 . TRP A 1 386 ? -11.306 -30.695 -3.996  1.00 88.10 386 A 1 
ATOM 3117  N NE1 . TRP A 1 386 ? -11.605 -30.002 -1.906  1.00 84.56 386 A 1 
ATOM 3118  C CE2 . TRP A 1 386 ? -11.653 -31.127 -2.691  1.00 87.11 386 A 1 
ATOM 3119  C CE3 . TRP A 1 386 ? -11.273 -31.665 -5.012  1.00 87.47 386 A 1 
ATOM 3120  C CZ2 . TRP A 1 386 ? -11.985 -32.470 -2.413  1.00 87.26 386 A 1 
ATOM 3121  C CZ3 . TRP A 1 386 ? -11.596 -33.003 -4.739  1.00 84.54 386 A 1 
ATOM 3122  C CH2 . TRP A 1 386 ? -11.957 -33.387 -3.456  1.00 84.82 386 A 1 
ATOM 3123  N N   . TRP A 1 387 ? -13.749 -27.900 -4.684  1.00 88.16 387 A 1 
ATOM 3124  C CA  . TRP A 1 387 ? -14.746 -27.197 -3.893  1.00 88.51 387 A 1 
ATOM 3125  C C   . TRP A 1 387 ? -14.069 -26.620 -2.646  1.00 86.91 387 A 1 
ATOM 3126  O O   . TRP A 1 387 ? -13.736 -27.354 -1.708  1.00 83.66 387 A 1 
ATOM 3127  C CB  . TRP A 1 387 ? -15.878 -28.142 -3.511  1.00 89.38 387 A 1 
ATOM 3128  C CG  . TRP A 1 387 ? -16.642 -28.705 -4.665  1.00 90.52 387 A 1 
ATOM 3129  C CD1 . TRP A 1 387 ? -17.658 -28.094 -5.317  1.00 86.99 387 A 1 
ATOM 3130  C CD2 . TRP A 1 387 ? -16.473 -30.004 -5.301  1.00 90.92 387 A 1 
ATOM 3131  N NE1 . TRP A 1 387 ? -18.137 -28.939 -6.319  1.00 89.10 387 A 1 
ATOM 3132  C CE2 . TRP A 1 387 ? -17.442 -30.122 -6.330  1.00 90.92 387 A 1 
ATOM 3133  C CE3 . TRP A 1 387 ? -15.601 -31.096 -5.089  1.00 91.69 387 A 1 
ATOM 3134  C CZ2 . TRP A 1 387 ? -17.553 -31.279 -7.124  1.00 91.86 387 A 1 
ATOM 3135  C CZ3 . TRP A 1 387 ? -15.715 -32.254 -5.884  1.00 88.63 387 A 1 
ATOM 3136  C CH2 . TRP A 1 387 ? -16.682 -32.336 -6.888  1.00 89.15 387 A 1 
ATOM 3137  N N   . TRP A 1 388 ? -13.841 -25.326 -2.646  1.00 81.62 388 A 1 
ATOM 3138  C CA  . TRP A 1 388 ? -13.156 -24.634 -1.563  1.00 78.89 388 A 1 
ATOM 3139  C C   . TRP A 1 388 ? -14.148 -23.984 -0.606  1.00 76.63 388 A 1 
ATOM 3140  O O   . TRP A 1 388 ? -15.151 -23.403 -1.026  1.00 70.78 388 A 1 
ATOM 3141  C CB  . TRP A 1 388 ? -12.184 -23.600 -2.129  1.00 75.98 388 A 1 
ATOM 3142  C CG  . TRP A 1 388 ? -11.102 -24.183 -2.996  1.00 75.34 388 A 1 
ATOM 3143  C CD1 . TRP A 1 388 ? -11.117 -24.216 -4.345  1.00 65.57 388 A 1 
ATOM 3144  C CD2 . TRP A 1 388 ? -9.862  -24.822 -2.579  1.00 70.53 388 A 1 
ATOM 3145  N NE1 . TRP A 1 388 ? -9.947  -24.828 -4.805  1.00 65.91 388 A 1 
ATOM 3146  C CE2 . TRP A 1 388 ? -9.147  -25.208 -3.750  1.00 67.61 388 A 1 
ATOM 3147  C CE3 . TRP A 1 388 ? -9.270  -25.090 -1.331  1.00 66.14 388 A 1 
ATOM 3148  C CZ2 . TRP A 1 388 ? -7.894  -25.837 -3.685  1.00 63.45 388 A 1 
ATOM 3149  C CZ3 . TRP A 1 388 ? -8.018  -25.722 -1.273  1.00 58.41 388 A 1 
ATOM 3150  C CH2 . TRP A 1 388 ? -7.338  -26.091 -2.429  1.00 59.70 388 A 1 
ATOM 3151  N N   . ASN A 1 389 ? -13.818 -24.057 0.676   1.00 75.81 389 A 1 
ATOM 3152  C CA  . ASN A 1 389 ? -14.478 -23.303 1.742   1.00 71.63 389 A 1 
ATOM 3153  C C   . ASN A 1 389 ? -13.776 -21.942 1.950   1.00 70.08 389 A 1 
ATOM 3154  O O   . ASN A 1 389 ? -12.849 -21.584 1.221   1.00 61.92 389 A 1 
ATOM 3155  C CB  . ASN A 1 389 ? -14.463 -24.192 2.996   1.00 65.86 389 A 1 
ATOM 3156  C CG  . ASN A 1 389 ? -15.407 -23.710 4.093   1.00 59.48 389 A 1 
ATOM 3157  O OD1 . ASN A 1 389 ? -16.282 -22.880 3.894   1.00 54.35 389 A 1 
ATOM 3158  N ND2 . ASN A 1 389 ? -15.245 -24.218 5.285   1.00 53.84 389 A 1 
ATOM 3159  N N   . ASP A 1 390 ? -14.194 -21.202 2.992   1.00 65.72 390 A 1 
ATOM 3160  C CA  . ASP A 1 390 ? -13.614 -19.903 3.360   1.00 63.16 390 A 1 
ATOM 3161  C C   . ASP A 1 390 ? -12.118 -19.964 3.715   1.00 63.87 390 A 1 
ATOM 3162  O O   . ASP A 1 390 ? -11.426 -18.947 3.708   1.00 58.51 390 A 1 
ATOM 3163  C CB  . ASP A 1 390 ? -14.391 -19.327 4.548   1.00 56.31 390 A 1 
ATOM 3164  C CG  . ASP A 1 390 ? -15.868 -19.069 4.244   1.00 51.13 390 A 1 
ATOM 3165  O OD1 . ASP A 1 390 ? -16.173 -18.694 3.087   1.00 46.06 390 A 1 
ATOM 3166  O OD2 . ASP A 1 390 ? -16.682 -19.237 5.175   1.00 44.90 390 A 1 
ATOM 3167  N N   . ILE A 1 391 ? -11.595 -21.147 4.024   1.00 64.39 391 A 1 
ATOM 3168  C CA  . ILE A 1 391 ? -10.192 -21.381 4.351   1.00 63.25 391 A 1 
ATOM 3169  C C   . ILE A 1 391 ? -9.577  -22.260 3.267   1.00 64.43 391 A 1 
ATOM 3170  O O   . ILE A 1 391 ? -9.923  -23.434 3.105   1.00 59.32 391 A 1 
ATOM 3171  C CB  . ILE A 1 391 ? -10.027 -21.980 5.769   1.00 57.28 391 A 1 
ATOM 3172  C CG1 . ILE A 1 391 ? -10.717 -21.088 6.839   1.00 51.33 391 A 1 
ATOM 3173  C CG2 . ILE A 1 391 ? -8.527  -22.133 6.083   1.00 49.41 391 A 1 
ATOM 3174  C CD1 . ILE A 1 391 ? -10.743 -21.709 8.240   1.00 44.67 391 A 1 
ATOM 3175  N N   . CYS A 1 392 ? -8.598  -21.715 2.554   1.00 65.67 392 A 1 
ATOM 3176  C CA  . CYS A 1 392 ? -7.861  -22.481 1.565   1.00 63.16 392 A 1 
ATOM 3177  C C   . CYS A 1 392 ? -6.993  -23.584 2.208   1.00 61.50 392 A 1 
ATOM 3178  O O   . CYS A 1 392 ? -6.386  -23.387 3.254   1.00 56.71 392 A 1 
ATOM 3179  C CB  . CYS A 1 392 ? -6.973  -21.548 0.733   1.00 60.43 392 A 1 
ATOM 3180  S SG  . CYS A 1 392 ? -7.815  -20.165 -0.084  1.00 57.30 392 A 1 
ATOM 3181  N N   . GLY A 1 393 ? -6.850  -24.697 1.513   1.00 60.51 393 A 1 
ATOM 3182  C CA  . GLY A 1 393 ? -5.872  -25.739 1.843   1.00 58.69 393 A 1 
ATOM 3183  C C   . GLY A 1 393 ? -6.305  -26.728 2.919   1.00 61.37 393 A 1 
ATOM 3184  O O   . GLY A 1 393 ? -5.455  -27.437 3.455   1.00 56.59 393 A 1 
ATOM 3185  N N   . GLU A 1 394 ? -7.596  -26.811 3.231   1.00 67.46 394 A 1 
ATOM 3186  C CA  . GLU A 1 394 ? -8.130  -27.854 4.112   1.00 66.26 394 A 1 
ATOM 3187  C C   . GLU A 1 394 ? -8.080  -29.213 3.416   1.00 68.80 394 A 1 
ATOM 3188  O O   . GLU A 1 394 ? -7.471  -30.150 3.936   1.00 64.09 394 A 1 
ATOM 3189  C CB  . GLU A 1 394 ? -9.556  -27.506 4.548   1.00 59.63 394 A 1 
ATOM 3190  C CG  . GLU A 1 394 ? -9.580  -26.272 5.445   1.00 52.70 394 A 1 
ATOM 3191  C CD  . GLU A 1 394 ? -10.972 -25.992 6.024   1.00 48.27 394 A 1 
ATOM 3192  O OE1 . GLU A 1 394 ? -11.007 -25.369 7.121   1.00 42.82 394 A 1 
ATOM 3193  O OE2 . GLU A 1 394 ? -11.967 -26.411 5.399   1.00 43.31 394 A 1 
ATOM 3194  N N   . ASN A 1 395 ? -8.660  -29.276 2.223   1.00 76.57 395 A 1 
ATOM 3195  C CA  . ASN A 1 395 ? -8.682  -30.474 1.401   1.00 77.25 395 A 1 
ATOM 3196  C C   . ASN A 1 395 ? -8.402  -30.120 -0.047  1.00 78.97 395 A 1 
ATOM 3197  O O   . ASN A 1 395 ? -8.932  -29.131 -0.553  1.00 75.56 395 A 1 
ATOM 3198  C CB  . ASN A 1 395 ? -10.056 -31.145 1.503   1.00 73.27 395 A 1 
ATOM 3199  C CG  . ASN A 1 395 ? -10.397 -31.496 2.923   1.00 68.09 395 A 1 
ATOM 3200  O OD1 . ASN A 1 395 ? -9.583  -32.050 3.646   1.00 60.80 395 A 1 
ATOM 3201  N ND2 . ASN A 1 395 ? -11.594 -31.168 3.357   1.00 61.59 395 A 1 
ATOM 3202  N N   . ASN A 1 396 ? -7.621  -30.946 -0.715  1.00 80.82 396 A 1 
ATOM 3203  C CA  . ASN A 1 396 ? -7.441  -30.855 -2.154  1.00 82.35 396 A 1 
ATOM 3204  C C   . ASN A 1 396 ? -6.982  -32.202 -2.717  1.00 83.80 396 A 1 
ATOM 3205  O O   . ASN A 1 396 ? -5.791  -32.505 -2.708  1.00 82.11 396 A 1 
ATOM 3206  C CB  . ASN A 1 396 ? -6.450  -29.728 -2.473  1.00 79.55 396 A 1 
ATOM 3207  C CG  . ASN A 1 396 ? -6.371  -29.464 -3.968  1.00 78.09 396 A 1 
ATOM 3208  O OD1 . ASN A 1 396 ? -7.106  -30.022 -4.764  1.00 71.44 396 A 1 
ATOM 3209  N ND2 . ASN A 1 396 ? -5.476  -28.589 -4.375  1.00 71.35 396 A 1 
ATOM 3210  N N   . LEU A 1 397 ? -7.908  -33.011 -3.207  1.00 86.44 397 A 1 
ATOM 3211  C CA  . LEU A 1 397 ? -7.583  -34.281 -3.866  1.00 88.35 397 A 1 
ATOM 3212  C C   . LEU A 1 397 ? -7.157  -34.096 -5.328  1.00 89.02 397 A 1 
ATOM 3213  O O   . LEU A 1 397 ? -6.545  -34.985 -5.903  1.00 87.25 397 A 1 
ATOM 3214  C CB  . LEU A 1 397 ? -8.755  -35.264 -3.733  1.00 88.00 397 A 1 
ATOM 3215  C CG  . LEU A 1 397 ? -9.151  -35.613 -2.289  1.00 88.07 397 A 1 
ATOM 3216  C CD1 . LEU A 1 397 ? -10.280 -36.639 -2.298  1.00 80.62 397 A 1 
ATOM 3217  C CD2 . LEU A 1 397 ? -7.991  -36.197 -1.477  1.00 80.46 397 A 1 
ATOM 3218  N N   . ASN A 1 398 ? -7.419  -32.914 -5.904  1.00 88.95 398 A 1 
ATOM 3219  C CA  . ASN A 1 398 ? -7.005  -32.538 -7.252  1.00 89.36 398 A 1 
ATOM 3220  C C   . ASN A 1 398 ? -5.700  -31.712 -7.267  1.00 87.72 398 A 1 
ATOM 3221  O O   . ASN A 1 398 ? -5.355  -31.115 -8.276  1.00 84.03 398 A 1 
ATOM 3222  C CB  . ASN A 1 398 ? -8.185  -31.833 -7.955  1.00 90.04 398 A 1 
ATOM 3223  C CG  . ASN A 1 398 ? -9.364  -32.754 -8.214  1.00 90.87 398 A 1 
ATOM 3224  O OD1 . ASN A 1 398 ? -9.276  -33.966 -8.207  1.00 83.89 398 A 1 
ATOM 3225  N ND2 . ASN A 1 398 ? -10.528 -32.195 -8.477  1.00 83.32 398 A 1 
ATOM 3226  N N   . GLY A 1 399 ? -4.966  -31.680 -6.160  1.00 86.02 399 A 1 
ATOM 3227  C CA  . GLY A 1 399 ? -3.672  -31.007 -6.075  1.00 85.11 399 A 1 
ATOM 3228  C C   . GLY A 1 399 ? -2.569  -31.694 -6.889  1.00 85.55 399 A 1 
ATOM 3229  O O   . GLY A 1 399 ? -2.735  -32.789 -7.431  1.00 84.12 399 A 1 
ATOM 3230  N N   . LYS A 1 400 ? -1.397  -31.064 -6.939  1.00 82.38 400 A 1 
ATOM 3231  C CA  . LYS A 1 400 ? -0.227  -31.582 -7.653  1.00 81.58 400 A 1 
ATOM 3232  C C   . LYS A 1 400 ? 0.259   -32.887 -7.023  1.00 82.22 400 A 1 
ATOM 3233  O O   . LYS A 1 400 ? 0.468   -32.967 -5.810  1.00 79.73 400 A 1 
ATOM 3234  C CB  . LYS A 1 400 ? 0.865   -30.494 -7.675  1.00 77.97 400 A 1 
ATOM 3235  C CG  . LYS A 1 400 ? 2.068   -30.859 -8.570  1.00 69.23 400 A 1 
ATOM 3236  C CD  . LYS A 1 400 ? 3.033   -29.667 -8.713  1.00 64.58 400 A 1 
ATOM 3237  C CE  . LYS A 1 400 ? 4.127   -29.982 -9.744  1.00 56.39 400 A 1 
ATOM 3238  N NZ  . LYS A 1 400 ? 4.954   -28.792 -10.084 1.00 50.63 400 A 1 
ATOM 3239  N N   . TYR A 1 401 ? 0.500   -33.902 -7.842  1.00 82.92 401 A 1 
ATOM 3240  C CA  . TYR A 1 401 ? 1.042   -35.171 -7.365  1.00 83.88 401 A 1 
ATOM 3241  C C   . TYR A 1 401 ? 2.514   -35.018 -6.973  1.00 82.48 401 A 1 
ATOM 3242  O O   . TYR A 1 401 ? 3.403   -34.948 -7.819  1.00 78.65 401 A 1 
ATOM 3243  C CB  . TYR A 1 401 ? 0.827   -36.254 -8.424  1.00 84.25 401 A 1 
ATOM 3244  C CG  . TYR A 1 401 ? 0.987   -37.651 -7.851  1.00 85.77 401 A 1 
ATOM 3245  C CD1 . TYR A 1 401 ? 2.249   -38.273 -7.804  1.00 76.66 401 A 1 
ATOM 3246  C CD2 . TYR A 1 401 ? -0.133  -38.329 -7.324  1.00 77.60 401 A 1 
ATOM 3247  C CE1 . TYR A 1 401 ? 2.395   -39.554 -7.251  1.00 77.18 401 A 1 
ATOM 3248  C CE2 . TYR A 1 401 ? 0.004   -39.611 -6.769  1.00 77.06 401 A 1 
ATOM 3249  C CZ  . TYR A 1 401 ? 1.265   -40.225 -6.740  1.00 85.07 401 A 1 
ATOM 3250  O OH  . TYR A 1 401 ? 1.403   -41.471 -6.207  1.00 83.42 401 A 1 
ATOM 3251  N N   . ASN A 1 402 ? 2.790   -34.962 -5.674  1.00 81.29 402 A 1 
ATOM 3252  C CA  . ASN A 1 402 ? 4.129   -34.785 -5.140  1.00 79.50 402 A 1 
ATOM 3253  C C   . ASN A 1 402 ? 4.662   -36.090 -4.550  1.00 79.04 402 A 1 
ATOM 3254  O O   . ASN A 1 402 ? 4.065   -36.660 -3.643  1.00 75.00 402 A 1 
ATOM 3255  C CB  . ASN A 1 402 ? 4.108   -33.665 -4.088  1.00 75.74 402 A 1 
ATOM 3256  C CG  . ASN A 1 402 ? 3.929   -32.280 -4.698  1.00 72.15 402 A 1 
ATOM 3257  O OD1 . ASN A 1 402 ? 4.296   -31.993 -5.824  1.00 65.17 402 A 1 
ATOM 3258  N ND2 . ASN A 1 402 ? 3.433   -31.334 -3.919  1.00 65.13 402 A 1 
ATOM 3259  N N   . LYS A 1 403 ? 5.843   -36.514 -5.022  1.00 78.07 403 A 1 
ATOM 3260  C CA  . LYS A 1 403 ? 6.582   -37.593 -4.348  1.00 76.26 403 A 1 
ATOM 3261  C C   . LYS A 1 403 ? 7.038   -37.113 -2.956  1.00 75.36 403 A 1 
ATOM 3262  O O   . LYS A 1 403 ? 7.339   -35.939 -2.772  1.00 68.92 403 A 1 
ATOM 3263  C CB  . LYS A 1 403 ? 7.750   -38.082 -5.223  1.00 71.94 403 A 1 
ATOM 3264  C CG  . LYS A 1 403 ? 7.244   -38.781 -6.497  1.00 65.50 403 A 1 
ATOM 3265  C CD  . LYS A 1 403 ? 8.400   -39.306 -7.377  1.00 61.16 403 A 1 
ATOM 3266  C CE  . LYS A 1 403 ? 7.817   -39.953 -8.647  1.00 54.18 403 A 1 
ATOM 3267  N NZ  . LYS A 1 403 ? 8.857   -40.393 -9.608  1.00 48.11 403 A 1 
ATOM 3268  N N   . PRO A 1 404 ? 7.096   -38.010 -1.954  1.00 74.37 404 A 1 
ATOM 3269  C CA  . PRO A 1 404 ? 7.494   -37.633 -0.611  1.00 71.80 404 A 1 
ATOM 3270  C C   . PRO A 1 404 ? 8.950   -37.148 -0.562  1.00 70.12 404 A 1 
ATOM 3271  O O   . PRO A 1 404 ? 9.810   -37.639 -1.292  1.00 63.97 404 A 1 
ATOM 3272  C CB  . PRO A 1 404 ? 7.245   -38.873 0.255   1.00 67.77 404 A 1 
ATOM 3273  C CG  . PRO A 1 404 ? 7.305   -40.039 -0.738  1.00 65.62 404 A 1 
ATOM 3274  C CD  . PRO A 1 404 ? 6.781   -39.421 -2.034  1.00 68.03 404 A 1 
ATOM 3275  N N   . ARG A 1 405 ? 9.231   -36.213 0.345   1.00 66.36 405 A 1 
ATOM 3276  C CA  . ARG A 1 405 ? 10.551  -35.605 0.650   1.00 63.96 405 A 1 
ATOM 3277  C C   . ARG A 1 405 ? 11.183  -34.716 -0.438  1.00 63.69 405 A 1 
ATOM 3278  O O   . ARG A 1 405 ? 12.049  -33.921 -0.060  1.00 56.52 405 A 1 
ATOM 3279  C CB  . ARG A 1 405 ? 11.572  -36.663 1.118   1.00 57.08 405 A 1 
ATOM 3280  C CG  . ARG A 1 405 ? 11.153  -37.409 2.385   1.00 49.90 405 A 1 
ATOM 3281  C CD  . ARG A 1 405 ? 12.237  -38.426 2.758   1.00 45.36 405 A 1 
ATOM 3282  N NE  . ARG A 1 405 ? 11.944  -39.102 4.034   1.00 40.11 405 A 1 
ATOM 3283  C CZ  . ARG A 1 405 ? 12.688  -40.034 4.619   1.00 35.20 405 A 1 
ATOM 3284  N NH1 . ARG A 1 405 ? 13.796  -40.463 4.070   1.00 32.95 405 A 1 
ATOM 3285  N NH2 . ARG A 1 405 ? 12.339  -40.543 5.768   1.00 31.08 405 A 1 
ATOM 3286  N N   . THR A 1 406 ? 10.802  -34.792 -1.692  1.00 58.27 406 A 1 
ATOM 3287  C CA  . THR A 1 406 ? 11.536  -34.156 -2.789  1.00 56.18 406 A 1 
ATOM 3288  C C   . THR A 1 406 ? 11.349  -32.650 -2.937  1.00 56.58 406 A 1 
ATOM 3289  O O   . THR A 1 406 ? 12.240  -31.982 -3.457  1.00 51.15 406 A 1 
ATOM 3290  C CB  . THR A 1 406 ? 11.168  -34.804 -4.131  1.00 50.05 406 A 1 
ATOM 3291  O OG1 . THR A 1 406 ? 9.765   -34.950 -4.227  1.00 45.25 406 A 1 
ATOM 3292  C CG2 . THR A 1 406 ? 11.769  -36.205 -4.265  1.00 43.45 406 A 1 
ATOM 3293  N N   . LYS A 1 407 ? 10.208  -32.085 -2.525  1.00 54.10 407 A 1 
ATOM 3294  C CA  . LYS A 1 407 ? 9.829   -30.744 -2.981  1.00 54.09 407 A 1 
ATOM 3295  C C   . LYS A 1 407 ? 9.955   -29.650 -1.924  1.00 55.38 407 A 1 
ATOM 3296  O O   . LYS A 1 407 ? 9.916   -29.878 -0.719  1.00 50.39 407 A 1 
ATOM 3297  C CB  . LYS A 1 407 ? 8.443   -30.785 -3.641  1.00 48.44 407 A 1 
ATOM 3298  C CG  . LYS A 1 407 ? 8.484   -31.565 -4.976  1.00 43.99 407 A 1 
ATOM 3299  C CD  . LYS A 1 407 ? 7.281   -31.214 -5.843  1.00 40.85 407 A 1 
ATOM 3300  C CE  . LYS A 1 407 ? 7.413   -31.791 -7.259  1.00 36.31 407 A 1 
ATOM 3301  N NZ  . LYS A 1 407 ? 6.557   -31.043 -8.213  1.00 33.11 407 A 1 
ATOM 3302  N N   . SER A 1 408 ? 10.096  -28.438 -2.428  1.00 53.04 408 A 1 
ATOM 3303  C CA  . SER A 1 408 ? 10.164  -27.220 -1.635  1.00 53.58 408 A 1 
ATOM 3304  C C   . SER A 1 408 ? 8.875   -26.975 -0.832  1.00 55.16 408 A 1 
ATOM 3305  O O   . SER A 1 408 ? 7.810   -27.522 -1.122  1.00 51.84 408 A 1 
ATOM 3306  C CB  . SER A 1 408 ? 10.477  -26.031 -2.557  1.00 48.85 408 A 1 
ATOM 3307  O OG  . SER A 1 408 ? 9.331   -25.676 -3.307  1.00 44.57 408 A 1 
ATOM 3308  N N   . ARG A 1 409 ? 8.972   -26.133 0.190   1.00 51.98 409 A 1 
ATOM 3309  C CA  . ARG A 1 409 ? 7.822   -25.830 1.064   1.00 52.73 409 A 1 
ATOM 3310  C C   . ARG A 1 409 ? 6.598   -25.277 0.303   1.00 54.84 409 A 1 
ATOM 3311  O O   . ARG A 1 409 ? 5.500   -25.709 0.613   1.00 52.09 409 A 1 
ATOM 3312  C CB  . ARG A 1 409 ? 8.251   -24.901 2.212   1.00 47.78 409 A 1 
ATOM 3313  C CG  . ARG A 1 409 ? 7.842   -25.430 3.595   1.00 43.02 409 A 1 
ATOM 3314  C CD  . ARG A 1 409 ? 8.265   -24.433 4.678   1.00 39.60 409 A 1 
ATOM 3315  N NE  . ARG A 1 409 ? 7.966   -24.921 6.034   1.00 35.76 409 A 1 
ATOM 3316  C CZ  . ARG A 1 409 ? 8.174   -24.251 7.174   1.00 32.25 409 A 1 
ATOM 3317  N NH1 . ARG A 1 409 ? 8.677   -23.046 7.169   1.00 30.04 409 A 1 
ATOM 3318  N NH2 . ARG A 1 409 ? 7.887   -24.793 8.320   1.00 28.82 409 A 1 
ATOM 3319  N N   . PRO A 1 410 ? 6.767   -24.367 -0.658  1.00 51.47 410 A 1 
ATOM 3320  C CA  . PRO A 1 410 ? 5.651   -23.872 -1.472  1.00 51.56 410 A 1 
ATOM 3321  C C   . PRO A 1 410 ? 5.022   -24.973 -2.327  1.00 54.74 410 A 1 
ATOM 3322  O O   . PRO A 1 410 ? 3.805   -25.099 -2.347  1.00 53.48 410 A 1 
ATOM 3323  C CB  . PRO A 1 410 ? 6.231   -22.745 -2.344  1.00 47.44 410 A 1 
ATOM 3324  C CG  . PRO A 1 410 ? 7.494   -22.322 -1.605  1.00 46.61 410 A 1 
ATOM 3325  C CD  . PRO A 1 410 ? 7.974   -23.622 -0.966  1.00 48.80 410 A 1 
ATOM 3326  N N   . GLU A 1 411 ? 5.836   -25.803 -2.966  1.00 57.95 411 A 1 
ATOM 3327  C CA  . GLU A 1 411 ? 5.322   -26.899 -3.788  1.00 59.28 411 A 1 
ATOM 3328  C C   . GLU A 1 411 ? 4.577   -27.955 -2.967  1.00 62.03 411 A 1 
ATOM 3329  O O   . GLU A 1 411 ? 3.587   -28.504 -3.429  1.00 59.56 411 A 1 
ATOM 3330  C CB  . GLU A 1 411 ? 6.453   -27.595 -4.528  1.00 55.28 411 A 1 
ATOM 3331  C CG  . GLU A 1 411 ? 7.041   -26.795 -5.694  1.00 50.19 411 A 1 
ATOM 3332  C CD  . GLU A 1 411 ? 8.106   -27.691 -6.321  1.00 45.73 411 A 1 
ATOM 3333  O OE1 . GLU A 1 411 ? 7.848   -28.204 -7.428  1.00 41.87 411 A 1 
ATOM 3334  O OE2 . GLU A 1 411 ? 9.094   -27.985 -5.616  1.00 43.27 411 A 1 
ATOM 3335  N N   . ARG A 1 412 ? 5.027   -28.229 -1.744  1.00 59.11 412 A 1 
ATOM 3336  C CA  . ARG A 1 412 ? 4.318   -29.143 -0.843  1.00 60.04 412 A 1 
ATOM 3337  C C   . ARG A 1 412 ? 2.900   -28.673 -0.551  1.00 62.99 412 A 1 
ATOM 3338  O O   . ARG A 1 412 ? 2.021   -29.505 -0.443  1.00 61.60 412 A 1 
ATOM 3339  C CB  . ARG A 1 412 ? 5.080   -29.331 0.479   1.00 56.42 412 A 1 
ATOM 3340  C CG  . ARG A 1 412 ? 6.327   -30.204 0.308   1.00 51.55 412 A 1 
ATOM 3341  C CD  . ARG A 1 412 ? 7.035   -30.350 1.655   1.00 48.87 412 A 1 
ATOM 3342  N NE  . ARG A 1 412 ? 8.368   -30.949 1.499   1.00 45.04 412 A 1 
ATOM 3343  C CZ  . ARG A 1 412 ? 9.167   -31.355 2.466   1.00 40.72 412 A 1 
ATOM 3344  N NH1 . ARG A 1 412 ? 8.801   -31.312 3.727   1.00 39.33 412 A 1 
ATOM 3345  N NH2 . ARG A 1 412 ? 10.349  -31.810 2.184   1.00 36.41 412 A 1 
ATOM 3346  N N   . ARG A 1 413 ? 2.681   -27.381 -0.452  1.00 61.83 413 A 1 
ATOM 3347  C CA  . ARG A 1 413 ? 1.334   -26.832 -0.224  1.00 62.40 413 A 1 
ATOM 3348  C C   . ARG A 1 413 ? 0.379   -27.129 -1.377  1.00 65.33 413 A 1 
ATOM 3349  O O   . ARG A 1 413 ? -0.813  -27.226 -1.145  1.00 63.24 413 A 1 
ATOM 3350  C CB  . ARG A 1 413 ? 1.399   -25.316 0.008   1.00 58.10 413 A 1 
ATOM 3351  C CG  . ARG A 1 413 ? 1.992   -24.965 1.371   1.00 53.48 413 A 1 
ATOM 3352  C CD  . ARG A 1 413 ? 1.978   -23.440 1.545   1.00 50.30 413 A 1 
ATOM 3353  N NE  . ARG A 1 413 ? 2.502   -23.036 2.856   1.00 45.23 413 A 1 
ATOM 3354  C CZ  . ARG A 1 413 ? 2.501   -21.804 3.351   1.00 41.32 413 A 1 
ATOM 3355  N NH1 . ARG A 1 413 ? 2.009   -20.804 2.667   1.00 39.66 413 A 1 
ATOM 3356  N NH2 . ARG A 1 413 ? 2.972   -21.559 4.530   1.00 36.57 413 A 1 
ATOM 3357  N N   . ARG A 1 414 ? 0.901   -27.295 -2.581  1.00 66.75 414 A 1 
ATOM 3358  C CA  . ARG A 1 414 ? 0.112   -27.607 -3.775  1.00 68.19 414 A 1 
ATOM 3359  C C   . ARG A 1 414 ? -0.173  -29.101 -3.956  1.00 71.17 414 A 1 
ATOM 3360  O O   . ARG A 1 414 ? -0.812  -29.485 -4.929  1.00 68.33 414 A 1 
ATOM 3361  C CB  . ARG A 1 414 ? 0.817   -27.040 -5.017  1.00 64.84 414 A 1 
ATOM 3362  C CG  . ARG A 1 414 ? 0.977   -25.512 -4.943  1.00 60.21 414 A 1 
ATOM 3363  C CD  . ARG A 1 414 ? 1.602   -24.967 -6.228  1.00 57.72 414 A 1 
ATOM 3364  N NE  . ARG A 1 414 ? 1.796   -23.510 -6.123  1.00 52.47 414 A 1 
ATOM 3365  C CZ  . ARG A 1 414 ? 2.317   -22.704 -7.027  1.00 47.60 414 A 1 
ATOM 3366  N NH1 . ARG A 1 414 ? 2.744   -23.148 -8.184  1.00 45.67 414 A 1 
ATOM 3367  N NH2 . ARG A 1 414 ? 2.417   -21.440 -6.782  1.00 42.53 414 A 1 
ATOM 3368  N N   . GLY A 1 415 ? 0.304   -29.943 -3.057  1.00 73.20 415 A 1 
ATOM 3369  C CA  . GLY A 1 415 ? 0.130   -31.386 -3.131  1.00 74.99 415 A 1 
ATOM 3370  C C   . GLY A 1 415 ? -1.299  -31.865 -2.852  1.00 77.50 415 A 1 
ATOM 3371  O O   . GLY A 1 415 ? -2.161  -31.098 -2.428  1.00 75.94 415 A 1 
ATOM 3372  N N   . ILE A 1 416 ? -1.511  -33.139 -3.052  1.00 75.87 416 A 1 
ATOM 3373  C CA  . ILE A 1 416 ? -2.760  -33.821 -2.704  1.00 78.27 416 A 1 
ATOM 3374  C C   . ILE A 1 416 ? -2.783  -34.022 -1.190  1.00 79.47 416 A 1 
ATOM 3375  O O   . ILE A 1 416 ? -1.998  -34.806 -0.652  1.00 78.27 416 A 1 
ATOM 3376  C CB  . ILE A 1 416 ? -2.895  -35.160 -3.459  1.00 76.95 416 A 1 
ATOM 3377  C CG1 . ILE A 1 416 ? -2.635  -35.009 -4.972  1.00 72.63 416 A 1 
ATOM 3378  C CG2 . ILE A 1 416 ? -4.306  -35.731 -3.220  1.00 72.43 416 A 1 
ATOM 3379  C CD1 . ILE A 1 416 ? -2.629  -36.346 -5.722  1.00 67.06 416 A 1 
ATOM 3380  N N   . TYR A 1 417 ? -3.665  -33.311 -0.501  1.00 77.86 417 A 1 
ATOM 3381  C CA  . TYR A 1 417 ? -3.776  -33.378 0.953   1.00 77.73 417 A 1 
ATOM 3382  C C   . TYR A 1 417 ? -5.219  -33.595 1.397   1.00 79.41 417 A 1 
ATOM 3383  O O   . TYR A 1 417 ? -6.150  -33.024 0.842   1.00 77.80 417 A 1 
ATOM 3384  C CB  . TYR A 1 417 ? -3.218  -32.107 1.592   1.00 73.18 417 A 1 
ATOM 3385  C CG  . TYR A 1 417 ? -1.729  -31.926 1.398   1.00 66.91 417 A 1 
ATOM 3386  C CD1 . TYR A 1 417 ? -0.818  -32.859 1.947   1.00 61.05 417 A 1 
ATOM 3387  C CD2 . TYR A 1 417 ? -1.237  -30.843 0.654   1.00 59.89 417 A 1 
ATOM 3388  C CE1 . TYR A 1 417 ? 0.560   -32.722 1.744   1.00 53.20 417 A 1 
ATOM 3389  C CE2 . TYR A 1 417 ? 0.148   -30.695 0.442   1.00 54.68 417 A 1 
ATOM 3390  C CZ  . TYR A 1 417 ? 1.046   -31.641 0.989   1.00 53.51 417 A 1 
ATOM 3391  O OH  . TYR A 1 417 ? 2.390   -31.510 0.774   1.00 47.86 417 A 1 
ATOM 3392  N N   . TRP A 1 418 ? -5.357  -34.374 2.456   1.00 79.34 418 A 1 
ATOM 3393  C CA  . TRP A 1 418 ? -6.575  -34.533 3.226   1.00 80.35 418 A 1 
ATOM 3394  C C   . TRP A 1 418 ? -6.311  -34.074 4.657   1.00 80.15 418 A 1 
ATOM 3395  O O   . TRP A 1 418 ? -5.501  -34.689 5.359   1.00 77.00 418 A 1 
ATOM 3396  C CB  . TRP A 1 418 ? -7.031  -35.986 3.175   1.00 78.83 418 A 1 
ATOM 3397  C CG  . TRP A 1 418 ? -8.387  -36.214 3.755   1.00 79.33 418 A 1 
ATOM 3398  C CD1 . TRP A 1 418 ? -8.659  -36.699 4.987   1.00 72.59 418 A 1 
ATOM 3399  C CD2 . TRP A 1 418 ? -9.673  -35.959 3.117   1.00 78.23 418 A 1 
ATOM 3400  N NE1 . TRP A 1 418 ? -10.027 -36.779 5.156   1.00 72.30 418 A 1 
ATOM 3401  C CE2 . TRP A 1 418 ? -10.688 -36.334 4.030   1.00 76.98 418 A 1 
ATOM 3402  C CE3 . TRP A 1 418 ? -10.059 -35.461 1.857   1.00 78.44 418 A 1 
ATOM 3403  C CZ2 . TRP A 1 418 ? -12.055 -36.210 3.705   1.00 78.05 418 A 1 
ATOM 3404  C CZ3 . TRP A 1 418 ? -11.416 -35.342 1.534   1.00 71.24 418 A 1 
ATOM 3405  C CH2 . TRP A 1 418 ? -12.397 -35.711 2.448   1.00 71.49 418 A 1 
ATOM 3406  N N   . ARG A 1 419 ? -6.927  -32.983 5.067   1.00 74.19 419 A 1 
ATOM 3407  C CA  . ARG A 1 419 ? -6.712  -32.382 6.384   1.00 72.88 419 A 1 
ATOM 3408  C C   . ARG A 1 419 ? -8.030  -32.245 7.132   1.00 72.78 419 A 1 
ATOM 3409  O O   . ARG A 1 419 ? -8.647  -31.181 7.071   1.00 69.18 419 A 1 
ATOM 3410  C CB  . ARG A 1 419 ? -5.968  -31.053 6.235   1.00 68.70 419 A 1 
ATOM 3411  C CG  . ARG A 1 419 ? -5.548  -30.518 7.611   1.00 61.83 419 A 1 
ATOM 3412  C CD  . ARG A 1 419 ? -4.835  -29.177 7.465   1.00 59.70 419 A 1 
ATOM 3413  N NE  . ARG A 1 419 ? -4.417  -28.687 8.784   1.00 54.54 419 A 1 
ATOM 3414  C CZ  . ARG A 1 419 ? -3.793  -27.539 9.022   1.00 49.82 419 A 1 
ATOM 3415  N NH1 . ARG A 1 419 ? -3.486  -26.719 8.058   1.00 47.58 419 A 1 
ATOM 3416  N NH2 . ARG A 1 419 ? -3.489  -27.211 10.239  1.00 44.40 419 A 1 
ATOM 3417  N N   . PRO A 1 420 ? -8.450  -33.269 7.861   1.00 74.35 420 A 1 
ATOM 3418  C CA  . PRO A 1 420 ? -9.629  -33.160 8.698   1.00 71.48 420 A 1 
ATOM 3419  C C   . PRO A 1 420 ? -9.438  -32.120 9.808   1.00 70.44 420 A 1 
ATOM 3420  O O   . PRO A 1 420 ? -8.311  -31.731 10.136  1.00 65.20 420 A 1 
ATOM 3421  C CB  . PRO A 1 420 ? -9.847  -34.571 9.258   1.00 67.51 420 A 1 
ATOM 3422  C CG  . PRO A 1 420 ? -8.443  -35.163 9.291   1.00 66.18 420 A 1 
ATOM 3423  C CD  . PRO A 1 420 ? -7.784  -34.547 8.063   1.00 70.35 420 A 1 
ATOM 3424  N N   . GLN A 1 421 ? -10.530 -31.721 10.440  1.00 68.33 421 A 1 
ATOM 3425  C CA  . GLN A 1 421 ? -10.536 -30.720 11.514  1.00 65.17 421 A 1 
ATOM 3426  C C   . GLN A 1 421 ? -9.614  -31.086 12.696  1.00 65.02 421 A 1 
ATOM 3427  O O   . GLN A 1 421 ? -9.139  -30.205 13.414  1.00 57.82 421 A 1 
ATOM 3428  C CB  . GLN A 1 421 ? -11.965 -30.534 12.036  1.00 58.39 421 A 1 
ATOM 3429  C CG  . GLN A 1 421 ? -12.898 -29.867 11.007  1.00 52.18 421 A 1 
ATOM 3430  C CD  . GLN A 1 421 ? -14.305 -29.608 11.579  1.00 47.25 421 A 1 
ATOM 3431  O OE1 . GLN A 1 421 ? -14.611 -29.961 12.708  1.00 42.77 421 A 1 
ATOM 3432  N NE2 . GLN A 1 421 ? -15.178 -28.993 10.825  1.00 41.48 421 A 1 
ATOM 3433  N N   . SER A 1 422 ? -9.287  -32.361 12.866  1.00 61.24 422 A 1 
ATOM 3434  C CA  . SER A 1 422 ? -8.308  -32.842 13.853  1.00 58.56 422 A 1 
ATOM 3435  C C   . SER A 1 422 ? -6.874  -32.317 13.634  1.00 59.53 422 A 1 
ATOM 3436  O O   . SER A 1 422 ? -5.969  -32.670 14.393  1.00 53.79 422 A 1 
ATOM 3437  C CB  . SER A 1 422 ? -8.304  -34.369 13.872  1.00 52.06 422 A 1 
ATOM 3438  O OG  . SER A 1 422 ? -7.720  -34.895 12.702  1.00 47.19 422 A 1 
ATOM 3439  N N   . ARG A 1 423 ? -6.635  -31.517 12.620  1.00 59.31 423 A 1 
ATOM 3440  C CA  . ARG A 1 423 ? -5.344  -30.937 12.204  1.00 59.89 423 A 1 
ATOM 3441  C C   . ARG A 1 423 ? -4.294  -31.951 11.727  1.00 63.76 423 A 1 
ATOM 3442  O O   . ARG A 1 423 ? -3.236  -31.533 11.271  1.00 57.98 423 A 1 
ATOM 3443  C CB  . ARG A 1 423 ? -4.762  -30.030 13.303  1.00 51.59 423 A 1 
ATOM 3444  C CG  . ARG A 1 423 ? -5.698  -28.887 13.720  1.00 44.47 423 A 1 
ATOM 3445  C CD  . ARG A 1 423 ? -4.980  -28.007 14.755  1.00 40.10 423 A 1 
ATOM 3446  N NE  . ARG A 1 423 ? -5.800  -26.845 15.125  1.00 35.56 423 A 1 
ATOM 3447  C CZ  . ARG A 1 423 ? -5.419  -25.832 15.900  1.00 30.86 423 A 1 
ATOM 3448  N NH1 . ARG A 1 423 ? -4.222  -25.788 16.433  1.00 29.01 423 A 1 
ATOM 3449  N NH2 . ARG A 1 423 ? -6.237  -24.852 16.139  1.00 26.96 423 A 1 
ATOM 3450  N N   . LYS A 1 424 ? -4.558  -33.228 11.802  1.00 65.13 424 A 1 
ATOM 3451  C CA  . LYS A 1 424 ? -3.677  -34.243 11.235  1.00 67.35 424 A 1 
ATOM 3452  C C   . LYS A 1 424 ? -3.769  -34.168 9.712   1.00 71.09 424 A 1 
ATOM 3453  O O   . LYS A 1 424 ? -4.847  -34.319 9.155   1.00 67.64 424 A 1 
ATOM 3454  C CB  . LYS A 1 424 ? -4.048  -35.626 11.778  1.00 61.70 424 A 1 
ATOM 3455  C CG  . LYS A 1 424 ? -3.071  -36.711 11.305  1.00 53.84 424 A 1 
ATOM 3456  C CD  . LYS A 1 424 ? -3.494  -38.082 11.860  1.00 49.21 424 A 1 
ATOM 3457  C CE  . LYS A 1 424 ? -2.588  -39.176 11.314  1.00 42.36 424 A 1 
ATOM 3458  N NZ  . LYS A 1 424 ? -3.140  -40.515 11.613  1.00 37.40 424 A 1 
ATOM 3459  N N   . LEU A 1 425 ? -2.634  -33.952 9.063   1.00 69.93 425 A 1 
ATOM 3460  C CA  . LEU A 1 425 ? -2.543  -33.849 7.620   1.00 70.98 425 A 1 
ATOM 3461  C C   . LEU A 1 425 ? -2.125  -35.198 7.041   1.00 74.33 425 A 1 
ATOM 3462  O O   . LEU A 1 425 ? -1.083  -35.743 7.420   1.00 72.01 425 A 1 
ATOM 3463  C CB  . LEU A 1 425 ? -1.597  -32.686 7.280   1.00 65.68 425 A 1 
ATOM 3464  C CG  . LEU A 1 425 ? -1.508  -32.359 5.774   1.00 59.38 425 A 1 
ATOM 3465  C CD1 . LEU A 1 425 ? -1.378  -30.851 5.572   1.00 54.96 425 A 1 
ATOM 3466  C CD2 . LEU A 1 425 ? -0.299  -33.026 5.117   1.00 55.06 425 A 1 
ATOM 3467  N N   . TYR A 1 426 ? -2.921  -35.720 6.101   1.00 73.60 426 A 1 
ATOM 3468  C CA  . TYR A 1 426 ? -2.620  -36.933 5.369   1.00 75.71 426 A 1 
ATOM 3469  C C   . TYR A 1 426 ? -2.068  -36.552 3.999   1.00 77.19 426 A 1 
ATOM 3470  O O   . TYR A 1 426 ? -2.727  -35.854 3.232   1.00 75.60 426 A 1 
ATOM 3471  C CB  . TYR A 1 426 ? -3.881  -37.806 5.259   1.00 74.24 426 A 1 
ATOM 3472  C CG  . TYR A 1 426 ? -4.420  -38.293 6.591   1.00 72.89 426 A 1 
ATOM 3473  C CD1 . TYR A 1 426 ? -4.097  -39.576 7.064   1.00 66.41 426 A 1 
ATOM 3474  C CD2 . TYR A 1 426 ? -5.262  -37.467 7.359   1.00 65.80 426 A 1 
ATOM 3475  C CE1 . TYR A 1 426 ? -4.606  -40.035 8.283   1.00 62.96 426 A 1 
ATOM 3476  C CE2 . TYR A 1 426 ? -5.774  -37.916 8.593   1.00 62.68 426 A 1 
ATOM 3477  C CZ  . TYR A 1 426 ? -5.445  -39.202 9.050   1.00 67.38 426 A 1 
ATOM 3478  O OH  . TYR A 1 426 ? -5.949  -39.652 10.246  1.00 64.28 426 A 1 
ATOM 3479  N N   . ALA A 1 427 ? -0.843  -36.977 3.702   1.00 78.81 427 A 1 
ATOM 3480  C CA  . ALA A 1 427 ? -0.269  -36.867 2.371   1.00 79.08 427 A 1 
ATOM 3481  C C   . ALA A 1 427 ? -0.713  -38.094 1.558   1.00 80.85 427 A 1 
ATOM 3482  O O   . ALA A 1 427 ? -0.423  -39.219 1.947   1.00 79.25 427 A 1 
ATOM 3483  C CB  . ALA A 1 427 ? 1.255   -36.753 2.488   1.00 75.26 427 A 1 
ATOM 3484  N N   . ILE A 1 428 ? -1.422  -37.859 0.477   1.00 83.21 428 A 1 
ATOM 3485  C CA  . ILE A 1 428 ? -2.104  -38.910 -0.272  1.00 85.34 428 A 1 
ATOM 3486  C C   . ILE A 1 428 ? -1.222  -39.418 -1.418  1.00 85.98 428 A 1 
ATOM 3487  O O   . ILE A 1 428 ? -0.651  -38.634 -2.167  1.00 84.54 428 A 1 
ATOM 3488  C CB  . ILE A 1 428 ? -3.481  -38.402 -0.742  1.00 84.39 428 A 1 
ATOM 3489  C CG1 . ILE A 1 428 ? -4.362  -37.908 0.423   1.00 80.74 428 A 1 
ATOM 3490  C CG2 . ILE A 1 428 ? -4.229  -39.473 -1.547  1.00 79.07 428 A 1 
ATOM 3491  C CD1 . ILE A 1 428 ? -4.602  -38.921 1.551   1.00 74.02 428 A 1 
ATOM 3492  N N   . LYS A 1 429 ? -1.126  -40.727 -1.533  1.00 88.34 429 A 1 
ATOM 3493  C CA  . LYS A 1 429 ? -0.458  -41.455 -2.614  1.00 89.13 429 A 1 
ATOM 3494  C C   . LYS A 1 429 ? -1.438  -41.855 -3.715  1.00 89.71 429 A 1 
ATOM 3495  O O   . LYS A 1 429 ? -1.087  -41.809 -4.888  1.00 87.69 429 A 1 
ATOM 3496  C CB  . LYS A 1 429 ? 0.231   -42.688 -2.000  1.00 87.36 429 A 1 
ATOM 3497  C CG  . LYS A 1 429 ? 0.849   -43.648 -3.032  1.00 83.57 429 A 1 
ATOM 3498  C CD  . LYS A 1 429 ? 1.434   -44.863 -2.309  1.00 81.84 429 A 1 
ATOM 3499  C CE  . LYS A 1 429 ? 1.905   -45.950 -3.271  1.00 74.13 429 A 1 
ATOM 3500  N NZ  . LYS A 1 429 ? 2.301   -47.171 -2.534  1.00 67.99 429 A 1 
ATOM 3501  N N   . SER A 1 430 ? -2.640  -42.266 -3.339  1.00 91.79 430 A 1 
ATOM 3502  C CA  . SER A 1 430 ? -3.708  -42.546 -4.291  1.00 92.01 430 A 1 
ATOM 3503  C C   . SER A 1 430 ? -5.069  -42.132 -3.746  1.00 92.11 430 A 1 
ATOM 3504  O O   . SER A 1 430 ? -5.291  -42.138 -2.536  1.00 90.42 430 A 1 
ATOM 3505  C CB  . SER A 1 430 ? -3.705  -44.012 -4.728  1.00 90.47 430 A 1 
ATOM 3506  O OG  . SER A 1 430 ? -4.305  -44.868 -3.780  1.00 75.89 430 A 1 
ATOM 3507  N N   . SER A 1 431 ? -5.971  -41.766 -4.639  1.00 92.84 431 A 1 
ATOM 3508  C CA  . SER A 1 431 ? -7.347  -41.440 -4.303  1.00 93.17 431 A 1 
ATOM 3509  C C   . SER A 1 431 ? -8.299  -41.972 -5.363  1.00 93.69 431 A 1 
ATOM 3510  O O   . SER A 1 431 ? -7.988  -41.963 -6.558  1.00 92.66 431 A 1 
ATOM 3511  C CB  . SER A 1 431 ? -7.528  -39.924 -4.121  1.00 91.59 431 A 1 
ATOM 3512  O OG  . SER A 1 431 ? -7.431  -39.219 -5.336  1.00 85.06 431 A 1 
ATOM 3513  N N   . LYS A 1 432 ? -9.469  -42.387 -4.931  1.00 93.32 432 A 1 
ATOM 3514  C CA  . LYS A 1 432 ? -10.626 -42.630 -5.780  1.00 93.87 432 A 1 
ATOM 3515  C C   . LYS A 1 432 ? -11.811 -41.861 -5.212  1.00 93.64 432 A 1 
ATOM 3516  O O   . LYS A 1 432 ? -12.044 -41.911 -4.005  1.00 91.92 432 A 1 
ATOM 3517  C CB  . LYS A 1 432 ? -10.958 -44.118 -5.867  1.00 92.61 432 A 1 
ATOM 3518  C CG  . LYS A 1 432 ? -9.869  -44.975 -6.518  1.00 89.52 432 A 1 
ATOM 3519  C CD  . LYS A 1 432 ? -10.330 -46.436 -6.533  1.00 88.45 432 A 1 
ATOM 3520  C CE  . LYS A 1 432 ? -9.360  -47.362 -7.259  1.00 82.52 432 A 1 
ATOM 3521  N NZ  . LYS A 1 432 ? -9.937  -48.717 -7.340  1.00 77.67 432 A 1 
ATOM 3522  N N   . MET A 1 433 ? -12.548 -41.183 -6.064  1.00 94.26 433 A 1 
ATOM 3523  C CA  . MET A 1 433 ? -13.857 -40.611 -5.748  1.00 94.66 433 A 1 
ATOM 3524  C C   . MET A 1 433 ? -14.895 -41.384 -6.558  1.00 94.86 433 A 1 
ATOM 3525  O O   . MET A 1 433 ? -14.737 -41.533 -7.762  1.00 93.92 433 A 1 
ATOM 3526  C CB  . MET A 1 433 ? -13.916 -39.119 -6.071  1.00 94.40 433 A 1 
ATOM 3527  C CG  . MET A 1 433 ? -12.803 -38.290 -5.418  1.00 92.28 433 A 1 
ATOM 3528  S SD  . MET A 1 433 ? -12.816 -36.519 -5.853  1.00 90.66 433 A 1 
ATOM 3529  C CE  . MET A 1 433 ? -14.397 -36.004 -5.144  1.00 80.74 433 A 1 
ATOM 3530  N N   . MET A 1 434 ? -15.916 -41.919 -5.898  1.00 95.35 434 A 1 
ATOM 3531  C CA  . MET A 1 434 ? -16.865 -42.842 -6.502  1.00 95.25 434 A 1 
ATOM 3532  C C   . MET A 1 434 ? -18.291 -42.480 -6.088  1.00 95.31 434 A 1 
ATOM 3533  O O   . MET A 1 434 ? -18.516 -42.033 -4.974  1.00 93.64 434 A 1 
ATOM 3534  C CB  . MET A 1 434 ? -16.547 -44.279 -6.069  1.00 92.89 434 A 1 
ATOM 3535  C CG  . MET A 1 434 ? -15.083 -44.680 -6.262  1.00 88.37 434 A 1 
ATOM 3536  S SD  . MET A 1 434 ? -14.680 -46.395 -5.823  1.00 87.72 434 A 1 
ATOM 3537  C CE  . MET A 1 434 ? -14.829 -46.305 -4.033  1.00 77.34 434 A 1 
ATOM 3538  N N   . LEU A 1 435 ? -19.236 -42.716 -6.976  1.00 94.71 435 A 1 
ATOM 3539  C CA  . LEU A 1 435 ? -20.656 -42.462 -6.747  1.00 94.94 435 A 1 
ATOM 3540  C C   . LEU A 1 435 ? -21.459 -43.759 -6.806  1.00 94.87 435 A 1 
ATOM 3541  O O   . LEU A 1 435 ? -21.233 -44.611 -7.676  1.00 93.18 435 A 1 
ATOM 3542  C CB  . LEU A 1 435 ? -21.182 -41.460 -7.778  1.00 93.91 435 A 1 
ATOM 3543  C CG  . LEU A 1 435 ? -20.590 -40.046 -7.662  1.00 92.91 435 A 1 
ATOM 3544  C CD1 . LEU A 1 435 ? -21.073 -39.196 -8.839  1.00 84.56 435 A 1 
ATOM 3545  C CD2 . LEU A 1 435 ? -21.014 -39.350 -6.365  1.00 84.99 435 A 1 
ATOM 3546  N N   . GLN A 1 436 ? -22.433 -43.875 -5.915  1.00 93.81 436 A 1 
ATOM 3547  C CA  . GLN A 1 436 ? -23.416 -44.950 -5.911  1.00 93.42 436 A 1 
ATOM 3548  C C   . GLN A 1 436 ? -24.790 -44.373 -5.552  1.00 93.86 436 A 1 
ATOM 3549  O O   . GLN A 1 436 ? -24.870 -43.566 -4.629  1.00 92.01 436 A 1 
ATOM 3550  C CB  . GLN A 1 436 ? -22.971 -46.030 -4.914  1.00 90.71 436 A 1 
ATOM 3551  C CG  . GLN A 1 436 ? -23.851 -47.278 -4.952  1.00 85.73 436 A 1 
ATOM 3552  C CD  . GLN A 1 436 ? -23.387 -48.355 -3.969  1.00 85.71 436 A 1 
ATOM 3553  O OE1 . GLN A 1 436 ? -22.820 -48.090 -2.929  1.00 76.71 436 A 1 
ATOM 3554  N NE2 . GLN A 1 436 ? -23.625 -49.599 -4.266  1.00 74.79 436 A 1 
ATOM 3555  N N   . PRO A 1 437 ? -25.864 -44.760 -6.228  1.00 93.27 437 A 1 
ATOM 3556  C CA  . PRO A 1 437 ? -27.208 -44.339 -5.845  1.00 92.51 437 A 1 
ATOM 3557  C C   . PRO A 1 437 ? -27.595 -44.940 -4.490  1.00 91.90 437 A 1 
ATOM 3558  O O   . PRO A 1 437 ? -27.214 -46.061 -4.152  1.00 88.68 437 A 1 
ATOM 3559  C CB  . PRO A 1 437 ? -28.116 -44.804 -6.978  1.00 90.83 437 A 1 
ATOM 3560  C CG  . PRO A 1 437 ? -27.382 -46.006 -7.562  1.00 88.90 437 A 1 
ATOM 3561  C CD  . PRO A 1 437 ? -25.911 -45.657 -7.361  1.00 91.69 437 A 1 
ATOM 3562  N N   . THR A 1 438 ? -28.364 -44.183 -3.713  1.00 89.69 438 A 1 
ATOM 3563  C CA  . THR A 1 438 ? -28.889 -44.646 -2.419  1.00 85.49 438 A 1 
ATOM 3564  C C   . THR A 1 438 ? -30.120 -45.532 -2.555  1.00 80.89 438 A 1 
ATOM 3565  O O   . THR A 1 438 ? -30.487 -46.217 -1.595  1.00 68.93 438 A 1 
ATOM 3566  C CB  . THR A 1 438 ? -29.263 -43.462 -1.512  1.00 81.29 438 A 1 
ATOM 3567  O OG1 . THR A 1 438 ? -30.184 -42.613 -2.159  1.00 71.22 438 A 1 
ATOM 3568  C CG2 . THR A 1 438 ? -28.059 -42.613 -1.133  1.00 70.46 438 A 1 
ATOM 3569  N N   . THR A 1 439 ? -30.760 -45.501 -3.706  1.00 75.26 439 A 1 
ATOM 3570  C CA  . THR A 1 439 ? -32.040 -46.160 -3.980  1.00 70.74 439 A 1 
ATOM 3571  C C   . THR A 1 439 ? -31.971 -47.037 -5.211  1.00 65.34 439 A 1 
ATOM 3572  O O   . THR A 1 439 ? -31.380 -46.590 -6.207  1.00 56.52 439 A 1 
ATOM 3573  C CB  . THR A 1 439 ? -33.157 -45.142 -4.205  1.00 61.86 439 A 1 
ATOM 3574  O OG1 . THR A 1 439 ? -32.786 -44.282 -5.245  1.00 54.34 439 A 1 
ATOM 3575  C CG2 . THR A 1 439 ? -33.468 -44.317 -2.955  1.00 51.92 439 A 1 
ATOM 3576  O OXT . THR A 1 439 ? -32.568 -48.148 -5.131  1.00 50.09 439 A 1 
ATOM 3577  N N   . SER B 2 1   ? 36.840  116.039 75.406  1.00 34.09 1   B 1 
ATOM 3578  C CA  . SER B 2 1   ? 36.238  117.366 75.615  1.00 42.24 1   B 1 
ATOM 3579  C C   . SER B 2 1   ? 35.775  117.512 77.063  1.00 43.47 1   B 1 
ATOM 3580  O O   . SER B 2 1   ? 35.878  116.537 77.784  1.00 40.25 1   B 1 
ATOM 3581  C CB  . SER B 2 1   ? 35.064  117.552 74.647  1.00 39.26 1   B 1 
ATOM 3582  O OG  . SER B 2 1   ? 35.492  117.292 73.332  1.00 37.20 1   B 1 
ATOM 3583  N N   . ARG B 2 2   ? 35.157  118.493 77.512  1.00 40.22 2   B 1 
ATOM 3584  C CA  . ARG B 2 2   ? 35.423  119.883 77.847  1.00 45.71 2   B 1 
ATOM 3585  C C   . ARG B 2 2   ? 35.179  120.204 79.323  1.00 44.62 2   B 1 
ATOM 3586  O O   . ARG B 2 2   ? 35.726  121.182 79.772  1.00 42.73 2   B 1 
ATOM 3587  C CB  . ARG B 2 2   ? 34.473  120.801 77.054  1.00 43.75 2   B 1 
ATOM 3588  C CG  . ARG B 2 2   ? 35.077  121.572 75.893  1.00 40.93 2   B 1 
ATOM 3589  C CD  . ARG B 2 2   ? 34.053  122.585 75.385  1.00 39.82 2   B 1 
ATOM 3590  N NE  . ARG B 2 2   ? 34.551  123.357 74.266  1.00 36.30 2   B 1 
ATOM 3591  C CZ  . ARG B 2 2   ? 33.900  124.322 73.629  1.00 34.37 2   B 1 
ATOM 3592  N NH1 . ARG B 2 2   ? 32.691  124.670 73.975  1.00 33.42 2   B 1 
ATOM 3593  N NH2 . ARG B 2 2   ? 34.436  124.959 72.636  1.00 33.47 2   B 1 
ATOM 3594  N N   . VAL B 2 3   ? 34.212  119.441 79.904  1.00 40.20 3   B 1 
ATOM 3595  C CA  . VAL B 2 3   ? 33.362  120.129 80.875  1.00 44.71 3   B 1 
ATOM 3596  C C   . VAL B 2 3   ? 34.132  120.505 82.130  1.00 44.09 3   B 1 
ATOM 3597  O O   . VAL B 2 3   ? 34.693  119.643 82.812  1.00 41.14 3   B 1 
ATOM 3598  C CB  . VAL B 2 3   ? 32.066  119.366 81.202  1.00 41.65 3   B 1 
ATOM 3599  C CG1 . VAL B 2 3   ? 31.119  120.236 82.001  1.00 37.92 3   B 1 
ATOM 3600  C CG2 . VAL B 2 3   ? 31.335  118.935 79.917  1.00 40.69 3   B 1 
ATOM 3601  N N   . ASP B 2 4   ? 34.136  121.775 82.319  1.00 43.00 4   B 1 
ATOM 3602  C CA  . ASP B 2 4   ? 34.914  122.459 83.342  1.00 45.59 4   B 1 
ATOM 3603  C C   . ASP B 2 4   ? 34.419  122.167 84.771  1.00 43.92 4   B 1 
ATOM 3604  O O   . ASP B 2 4   ? 33.222  122.034 85.015  1.00 41.47 4   B 1 
ATOM 3605  C CB  . ASP B 2 4   ? 34.845  123.969 83.069  1.00 42.57 4   B 1 
ATOM 3606  C CG  . ASP B 2 4   ? 35.796  124.413 81.964  1.00 38.45 4   B 1 
ATOM 3607  O OD1 . ASP B 2 4   ? 36.975  124.029 82.041  1.00 37.80 4   B 1 
ATOM 3608  O OD2 . ASP B 2 4   ? 35.330  125.129 81.050  1.00 37.51 4   B 1 
ATOM 3609  N N   . PRO B 2 5   ? 35.318  122.058 85.688  1.00 36.64 5   B 1 
ATOM 3610  C CA  . PRO B 2 5   ? 35.051  121.770 87.089  1.00 40.30 5   B 1 
ATOM 3611  C C   . PRO B 2 5   ? 34.632  123.043 87.839  1.00 40.80 5   B 1 
ATOM 3612  O O   . PRO B 2 5   ? 35.503  123.720 88.404  1.00 38.93 5   B 1 
ATOM 3613  C CB  . PRO B 2 5   ? 36.366  121.173 87.601  1.00 37.49 5   B 1 
ATOM 3614  C CG  . PRO B 2 5   ? 37.421  121.922 86.800  1.00 38.33 5   B 1 
ATOM 3615  C CD  . PRO B 2 5   ? 36.742  122.188 85.455  1.00 43.08 5   B 1 
ATOM 3616  N N   . ASP B 2 6   ? 33.350  123.385 87.788  1.00 40.90 6   B 1 
ATOM 3617  C CA  . ASP B 2 6   ? 32.957  124.646 88.435  1.00 43.43 6   B 1 
ATOM 3618  C C   . ASP B 2 6   ? 32.939  124.532 89.968  1.00 42.36 6   B 1 
ATOM 3619  O O   . ASP B 2 6   ? 32.402  123.600 90.569  1.00 40.34 6   B 1 
ATOM 3620  C CB  . ASP B 2 6   ? 31.651  125.187 87.840  1.00 40.67 6   B 1 
ATOM 3621  C CG  . ASP B 2 6   ? 31.562  126.705 87.906  1.00 37.10 6   B 1 
ATOM 3622  O OD1 . ASP B 2 6   ? 32.442  127.334 88.541  1.00 36.66 6   B 1 
ATOM 3623  O OD2 . ASP B 2 6   ? 30.614  127.247 87.302  1.00 36.13 6   B 1 
ATOM 3624  N N   . LEU B 2 7   ? 33.598  125.490 90.563  1.00 40.98 7   B 1 
ATOM 3625  C CA  . LEU B 2 7   ? 34.168  125.473 91.918  1.00 44.46 7   B 1 
ATOM 3626  C C   . LEU B 2 7   ? 33.260  126.006 93.036  1.00 43.03 7   B 1 
ATOM 3627  O O   . LEU B 2 7   ? 33.779  126.342 94.113  1.00 40.21 7   B 1 
ATOM 3628  C CB  . LEU B 2 7   ? 35.485  126.275 91.865  1.00 41.25 7   B 1 
ATOM 3629  C CG  . LEU B 2 7   ? 36.758  125.444 91.652  1.00 37.61 7   B 1 
ATOM 3630  C CD1 . LEU B 2 7   ? 37.897  126.332 91.203  1.00 36.86 7   B 1 
ATOM 3631  C CD2 . LEU B 2 7   ? 37.175  124.737 92.939  1.00 39.05 7   B 1 
ATOM 3632  N N   . SER B 2 8   ? 31.972  126.179 92.799  1.00 35.49 8   B 1 
ATOM 3633  C CA  . SER B 2 8   ? 31.149  127.041 93.657  1.00 39.56 8   B 1 
ATOM 3634  C C   . SER B 2 8   ? 31.122  126.631 95.133  1.00 38.54 8   B 1 
ATOM 3635  O O   . SER B 2 8   ? 30.581  125.617 95.548  1.00 37.01 8   B 1 
ATOM 3636  C CB  . SER B 2 8   ? 29.741  127.216 93.080  1.00 38.05 8   B 1 
ATOM 3637  O OG  . SER B 2 8   ? 29.071  125.988 92.942  1.00 36.06 8   B 1 
ATOM 3638  N N   . SER B 2 9   ? 31.683  127.468 95.869  1.00 33.83 9   B 1 
ATOM 3639  C CA  . SER B 2 9   ? 32.006  127.396 97.295  1.00 38.59 9   B 1 
ATOM 3640  C C   . SER B 2 9   ? 30.861  127.825 98.246  1.00 37.80 9   B 1 
ATOM 3641  O O   . SER B 2 9   ? 31.114  128.626 99.145  1.00 36.55 9   B 1 
ATOM 3642  C CB  . SER B 2 9   ? 33.254  128.268 97.523  1.00 37.02 9   B 1 
ATOM 3643  O OG  . SER B 2 9   ? 33.016  129.597 97.125  1.00 34.61 9   B 1 
ATOM 3644  N N   . PHE B 2 10  ? 29.621  127.354 97.988  1.00 35.95 10  B 1 
ATOM 3645  C CA  . PHE B 2 10  ? 28.495  127.926 98.743  1.00 38.26 10  B 1 
ATOM 3646  C C   . PHE B 2 10  ? 28.490  127.555 100.232 1.00 36.40 10  B 1 
ATOM 3647  O O   . PHE B 2 10  ? 28.772  126.441 100.642 1.00 33.84 10  B 1 
ATOM 3648  C CB  . PHE B 2 10  ? 27.164  127.657 98.055  1.00 35.02 10  B 1 
ATOM 3649  C CG  . PHE B 2 10  ? 26.811  128.748 97.078  1.00 33.95 10  B 1 
ATOM 3650  C CD1 . PHE B 2 10  ? 26.268  129.960 97.530  1.00 33.58 10  B 1 
ATOM 3651  C CD2 . PHE B 2 10  ? 27.070  128.578 95.704  1.00 33.41 10  B 1 
ATOM 3652  C CE1 . PHE B 2 10  ? 25.975  130.994 96.632  1.00 31.27 10  B 1 
ATOM 3653  C CE2 . PHE B 2 10  ? 26.787  129.614 94.799  1.00 32.94 10  B 1 
ATOM 3654  C CZ  . PHE B 2 10  ? 26.237  130.825 95.266  1.00 34.24 10  B 1 
ATOM 3655  N N   . ASP B 2 11  ? 28.125  128.583 100.969 1.00 39.11 11  B 1 
ATOM 3656  C CA  . ASP B 2 11  ? 28.342  128.798 102.392 1.00 41.82 11  B 1 
ATOM 3657  C C   . ASP B 2 11  ? 27.620  127.812 103.334 1.00 40.03 11  B 1 
ATOM 3658  O O   . ASP B 2 11  ? 26.509  127.356 103.116 1.00 37.95 11  B 1 
ATOM 3659  C CB  . ASP B 2 11  ? 27.928  130.242 102.732 1.00 39.02 11  B 1 
ATOM 3660  C CG  . ASP B 2 11  ? 29.097  131.206 102.840 1.00 35.04 11  B 1 
ATOM 3661  O OD1 . ASP B 2 11  ? 30.113  130.788 103.410 1.00 34.90 11  B 1 
ATOM 3662  O OD2 . ASP B 2 11  ? 28.924  132.361 102.393 1.00 34.90 11  B 1 
ATOM 3663  N N   . SER B 2 12  ? 28.318  127.551 104.401 1.00 34.66 12  B 1 
ATOM 3664  C CA  . SER B 2 12  ? 27.899  126.675 105.501 1.00 39.87 12  B 1 
ATOM 3665  C C   . SER B 2 12  ? 26.883  127.348 106.446 1.00 39.36 12  B 1 
ATOM 3666  O O   . SER B 2 12  ? 27.268  127.935 107.455 1.00 37.62 12  B 1 
ATOM 3667  C CB  . SER B 2 12  ? 29.141  126.232 106.269 1.00 38.11 12  B 1 
ATOM 3668  O OG  . SER B 2 12  ? 29.911  127.338 106.686 1.00 35.35 12  B 1 
ATOM 3669  N N   . ALA B 2 13  ? 25.585  127.198 106.138 1.00 39.53 13  B 1 
ATOM 3670  C CA  . ALA B 2 13  ? 24.554  127.599 107.092 1.00 45.03 13  B 1 
ATOM 3671  C C   . ALA B 2 13  ? 24.582  126.711 108.360 1.00 44.62 13  B 1 
ATOM 3672  O O   . ALA B 2 13  ? 24.850  125.513 108.261 1.00 42.56 13  B 1 
ATOM 3673  C CB  . ALA B 2 13  ? 23.195  127.564 106.392 1.00 42.75 13  B 1 
ATOM 3674  N N   . PRO B 2 14  ? 24.336  127.275 109.539 1.00 36.75 14  B 1 
ATOM 3675  C CA  . PRO B 2 14  ? 24.549  126.609 110.826 1.00 41.20 14  B 1 
ATOM 3676  C C   . PRO B 2 14  ? 23.588  125.441 111.015 1.00 42.62 14  B 1 
ATOM 3677  O O   . PRO B 2 14  ? 22.370  125.585 110.927 1.00 41.29 14  B 1 
ATOM 3678  C CB  . PRO B 2 14  ? 24.381  127.703 111.882 1.00 38.05 14  B 1 
ATOM 3679  C CG  . PRO B 2 14  ? 23.457  128.694 111.227 1.00 37.88 14  B 1 
ATOM 3680  C CD  . PRO B 2 14  ? 23.806  128.609 109.748 1.00 42.99 14  B 1 
ATOM 3681  N N   . SER B 2 15  ? 24.158  124.233 111.239 1.00 45.14 15  B 1 
ATOM 3682  C CA  . SER B 2 15  ? 23.395  123.009 111.470 1.00 49.67 15  B 1 
ATOM 3683  C C   . SER B 2 15  ? 22.656  123.057 112.809 1.00 49.72 15  B 1 
ATOM 3684  O O   . SER B 2 15  ? 23.282  122.958 113.866 1.00 47.17 15  B 1 
ATOM 3685  C CB  . SER B 2 15  ? 24.333  121.808 111.418 1.00 47.19 15  B 1 
ATOM 3686  O OG  . SER B 2 15  ? 25.381  121.932 112.371 1.00 43.74 15  B 1 
ATOM 3687  N N   . GLU B 2 16  ? 21.337  123.144 112.732 1.00 48.14 16  B 1 
ATOM 3688  C CA  . GLU B 2 16  ? 20.521  122.917 113.922 1.00 51.60 16  B 1 
ATOM 3689  C C   . GLU B 2 16  ? 20.816  121.546 114.527 1.00 50.36 16  B 1 
ATOM 3690  O O   . GLU B 2 16  ? 21.129  120.589 113.795 1.00 47.41 16  B 1 
ATOM 3691  C CB  . GLU B 2 16  ? 19.023  123.039 113.602 1.00 48.84 16  B 1 
ATOM 3692  C CG  . GLU B 2 16  ? 18.547  124.486 113.519 1.00 44.67 16  B 1 
ATOM 3693  C CD  . GLU B 2 16  ? 17.024  124.612 113.496 1.00 41.87 16  B 1 
ATOM 3694  O OE1 . GLU B 2 16  ? 16.503  125.693 113.863 1.00 38.02 16  B 1 
ATOM 3695  O OE2 . GLU B 2 16  ? 16.337  123.608 113.147 1.00 41.44 16  B 1 
ATOM 3696  N N   . PRO B 2 17  ? 20.736  121.335 115.771 1.00 47.50 17  B 1 
ATOM 3697  C CA  . PRO B 2 17  ? 21.044  120.085 116.451 1.00 51.29 17  B 1 
ATOM 3698  C C   . PRO B 2 17  ? 20.062  118.994 116.001 1.00 53.08 17  B 1 
ATOM 3699  O O   . PRO B 2 17  ? 18.874  119.040 116.336 1.00 50.59 17  B 1 
ATOM 3700  C CB  . PRO B 2 17  ? 20.973  120.396 117.946 1.00 47.68 17  B 1 
ATOM 3701  C CG  . PRO B 2 17  ? 20.025  121.581 118.030 1.00 47.26 17  B 1 
ATOM 3702  C CD  . PRO B 2 17  ? 20.262  122.329 116.728 1.00 50.69 17  B 1 
ATOM 3703  N N   . LYS B 2 18  ? 20.553  117.959 115.156 1.00 61.21 18  B 1 
ATOM 3704  C CA  . LYS B 2 18  ? 19.733  116.841 114.682 1.00 63.53 18  B 1 
ATOM 3705  C C   . LYS B 2 18  ? 19.207  116.054 115.885 1.00 65.67 18  B 1 
ATOM 3706  O O   . LYS B 2 18  ? 19.979  115.487 116.661 1.00 60.29 18  B 1 
ATOM 3707  C CB  . LYS B 2 18  ? 20.519  115.942 113.726 1.00 58.24 18  B 1 
ATOM 3708  C CG  . LYS B 2 18  ? 20.686  116.578 112.330 1.00 52.85 18  B 1 
ATOM 3709  C CD  . LYS B 2 18  ? 21.388  115.620 111.374 1.00 49.91 18  B 1 
ATOM 3710  C CE  . LYS B 2 18  ? 21.460  116.217 109.971 1.00 44.15 18  B 1 
ATOM 3711  N NZ  . LYS B 2 18  ? 22.136  115.320 108.997 1.00 40.49 18  B 1 
ATOM 3712  N N   . SER B 2 19  ? 17.880  115.939 116.008 1.00 63.90 19  B 1 
ATOM 3713  C CA  . SER B 2 19  ? 17.212  115.139 117.029 1.00 68.38 19  B 1 
ATOM 3714  C C   . SER B 2 19  ? 17.609  113.666 116.911 1.00 71.58 19  B 1 
ATOM 3715  O O   . SER B 2 19  ? 17.652  113.118 115.801 1.00 65.05 19  B 1 
ATOM 3716  C CB  . SER B 2 19  ? 15.700  115.285 116.897 1.00 61.83 19  B 1 
ATOM 3717  O OG  . SER B 2 19  ? 15.057  114.522 117.896 1.00 54.87 19  B 1 
ATOM 3718  N N   . ARG B 2 20  ? 17.858  112.939 117.997 1.00 76.27 20  B 1 
ATOM 3719  C CA  . ARG B 2 20  ? 18.184  111.502 118.018 1.00 78.52 20  B 1 
ATOM 3720  C C   . ARG B 2 20  ? 16.997  110.606 117.667 1.00 82.05 20  B 1 
ATOM 3721  O O   . ARG B 2 20  ? 17.190  109.422 117.409 1.00 76.11 20  B 1 
ATOM 3722  C CB  . ARG B 2 20  ? 18.750  111.111 119.383 1.00 72.65 20  B 1 
ATOM 3723  C CG  . ARG B 2 20  ? 20.145  111.694 119.658 1.00 64.89 20  B 1 
ATOM 3724  C CD  . ARG B 2 20  ? 20.684  111.137 120.990 1.00 60.78 20  B 1 
ATOM 3725  N NE  . ARG B 2 20  ? 22.023  111.654 121.300 1.00 53.42 20  B 1 
ATOM 3726  C CZ  . ARG B 2 20  ? 22.764  111.282 122.326 1.00 47.73 20  B 1 
ATOM 3727  N NH1 . ARG B 2 20  ? 22.355  110.434 123.218 1.00 46.14 20  B 1 
ATOM 3728  N NH2 . ARG B 2 20  ? 23.963  111.797 122.494 1.00 43.51 20  B 1 
ATOM 3729  N N   . PHE B 2 21  ? 15.797  111.153 117.691 1.00 79.80 21  B 1 
ATOM 3730  C CA  . PHE B 2 21  ? 14.569  110.396 117.437 1.00 81.44 21  B 1 
ATOM 3731  C C   . PHE B 2 21  ? 14.127  110.563 115.981 1.00 82.71 21  B 1 
ATOM 3732  O O   . PHE B 2 21  ? 14.167  111.653 115.428 1.00 78.70 21  B 1 
ATOM 3733  C CB  . PHE B 2 21  ? 13.496  110.843 118.422 1.00 77.78 21  B 1 
ATOM 3734  C CG  . PHE B 2 21  ? 13.894  110.669 119.878 1.00 74.26 21  B 1 
ATOM 3735  C CD1 . PHE B 2 21  ? 14.109  109.401 120.413 1.00 66.87 21  B 1 
ATOM 3736  C CD2 . PHE B 2 21  ? 14.097  111.794 120.706 1.00 66.69 21  B 1 
ATOM 3737  C CE1 . PHE B 2 21  ? 14.506  109.231 121.745 1.00 63.41 21  B 1 
ATOM 3738  C CE2 . PHE B 2 21  ? 14.494  111.630 122.041 1.00 64.60 21  B 1 
ATOM 3739  C CZ  . PHE B 2 21  ? 14.694  110.356 122.557 1.00 68.39 21  B 1 
ATOM 3740  N N   . ALA B 2 22  ? 13.677  109.485 115.405 1.00 79.08 22  B 1 
ATOM 3741  C CA  . ALA B 2 22  ? 13.147  109.513 114.047 1.00 79.93 22  B 1 
ATOM 3742  C C   . ALA B 2 22  ? 11.843  110.316 113.992 1.00 81.20 22  B 1 
ATOM 3743  O O   . ALA B 2 22  ? 10.965  110.145 114.845 1.00 78.91 22  B 1 
ATOM 3744  C CB  . ALA B 2 22  ? 12.946  108.083 113.553 1.00 76.57 22  B 1 
ATOM 3745  N N   . MET B 2 23  ? 11.712  111.136 112.944 1.00 83.11 23  B 1 
ATOM 3746  C CA  . MET B 2 23  ? 10.481  111.882 112.718 1.00 83.31 23  B 1 
ATOM 3747  C C   . MET B 2 23  ? 9.376   110.942 112.250 1.00 83.86 23  B 1 
ATOM 3748  O O   . MET B 2 23  ? 9.610   110.009 111.462 1.00 81.10 23  B 1 
ATOM 3749  C CB  . MET B 2 23  ? 10.710  113.005 111.705 1.00 79.36 23  B 1 
ATOM 3750  C CG  . MET B 2 23  ? 11.552  114.147 112.282 1.00 72.57 23  B 1 
ATOM 3751  S SD  . MET B 2 23  ? 10.649  115.158 113.485 1.00 66.53 23  B 1 
ATOM 3752  C CE  . MET B 2 23  ? 11.819  116.516 113.713 1.00 59.39 23  B 1 
ATOM 3753  N N   . LEU B 2 24  ? 8.154   111.169 112.687 1.00 82.25 24  B 1 
ATOM 3754  C CA  . LEU B 2 24  ? 6.996   110.369 112.302 1.00 82.11 24  B 1 
ATOM 3755  C C   . LEU B 2 24  ? 6.756   110.391 110.786 1.00 82.94 24  B 1 
ATOM 3756  O O   . LEU B 2 24  ? 6.369   109.371 110.205 1.00 79.62 24  B 1 
ATOM 3757  C CB  . LEU B 2 24  ? 5.772   110.917 113.056 1.00 79.17 24  B 1 
ATOM 3758  C CG  . LEU B 2 24  ? 4.510   110.079 112.862 1.00 73.44 24  B 1 
ATOM 3759  C CD1 . LEU B 2 24  ? 4.614   108.739 113.568 1.00 65.52 24  B 1 
ATOM 3760  C CD2 . LEU B 2 24  ? 3.295   110.812 113.422 1.00 65.76 24  B 1 
ATOM 3761  N N   . ASP B 2 25  ? 7.024   111.506 110.140 1.00 84.82 25  B 1 
ATOM 3762  C CA  . ASP B 2 25  ? 6.846   111.659 108.701 1.00 85.05 25  B 1 
ATOM 3763  C C   . ASP B 2 25  ? 7.808   110.774 107.898 1.00 85.01 25  B 1 
ATOM 3764  O O   . ASP B 2 25  ? 7.375   110.109 106.964 1.00 81.70 25  B 1 
ATOM 3765  C CB  . ASP B 2 25  ? 6.980   113.143 108.317 1.00 82.46 25  B 1 
ATOM 3766  C CG  . ASP B 2 25  ? 5.795   113.985 108.793 1.00 76.49 25  B 1 
ATOM 3767  O OD1 . ASP B 2 25  ? 4.697   113.416 108.985 1.00 69.10 25  B 1 
ATOM 3768  O OD2 . ASP B 2 25  ? 5.999   115.205 108.962 1.00 67.52 25  B 1 
ATOM 3769  N N   . ASP B 2 26  ? 9.094   110.699 108.354 1.00 83.16 26  B 1 
ATOM 3770  C CA  . ASP B 2 26  ? 10.068  109.828 107.694 1.00 82.29 26  B 1 
ATOM 3771  C C   . ASP B 2 26  ? 9.655   108.355 107.803 1.00 82.56 26  B 1 
ATOM 3772  O O   . ASP B 2 26  ? 9.707   107.594 106.828 1.00 80.32 26  B 1 
ATOM 3773  C CB  . ASP B 2 26  ? 11.456  110.028 108.308 1.00 79.86 26  B 1 
ATOM 3774  C CG  . ASP B 2 26  ? 12.062  111.401 108.038 1.00 76.22 26  B 1 
ATOM 3775  O OD1 . ASP B 2 26  ? 11.725  111.997 106.995 1.00 70.07 26  B 1 
ATOM 3776  O OD2 . ASP B 2 26  ? 12.902  111.823 108.866 1.00 69.03 26  B 1 
ATOM 3777  N N   . VAL B 2 27  ? 9.183   107.908 108.982 1.00 80.65 27  B 1 
ATOM 3778  C CA  . VAL B 2 27  ? 8.697   106.538 109.185 1.00 80.89 27  B 1 
ATOM 3779  C C   . VAL B 2 27  ? 7.440   106.258 108.350 1.00 80.27 27  B 1 
ATOM 3780  O O   . VAL B 2 27  ? 7.299   105.157 107.802 1.00 78.68 27  B 1 
ATOM 3781  C CB  . VAL B 2 27  ? 8.450   106.262 110.679 1.00 79.41 27  B 1 
ATOM 3782  C CG1 . VAL B 2 27  ? 7.859   104.874 110.930 1.00 73.27 27  B 1 
ATOM 3783  C CG2 . VAL B 2 27  ? 9.765   106.338 111.466 1.00 73.32 27  B 1 
ATOM 3784  N N   . LYS B 2 28  ? 6.529   107.254 108.215 1.00 85.75 28  B 1 
ATOM 3785  C CA  . LYS B 2 28  ? 5.342   107.105 107.357 1.00 85.30 28  B 1 
ATOM 3786  C C   . LYS B 2 28  ? 5.702   106.943 105.882 1.00 85.41 28  B 1 
ATOM 3787  O O   . LYS B 2 28  ? 5.093   106.114 105.206 1.00 83.88 28  B 1 
ATOM 3788  C CB  . LYS B 2 28  ? 4.401   108.297 107.527 1.00 83.99 28  B 1 
ATOM 3789  C CG  . LYS B 2 28  ? 3.518   108.160 108.765 1.00 78.14 28  B 1 
ATOM 3790  C CD  . LYS B 2 28  ? 2.601   109.383 108.862 1.00 73.58 28  B 1 
ATOM 3791  C CE  . LYS B 2 28  ? 1.644   109.251 110.040 1.00 66.29 28  B 1 
ATOM 3792  N NZ  . LYS B 2 28  ? 0.802   110.454 110.196 1.00 59.81 28  B 1 
ATOM 3793  N N   . ILE B 2 29  ? 6.692   107.694 105.398 1.00 85.47 29  B 1 
ATOM 3794  C CA  . ILE B 2 29  ? 7.190   107.551 104.028 1.00 84.91 29  B 1 
ATOM 3795  C C   . ILE B 2 29  ? 7.759   106.153 103.825 1.00 84.50 29  B 1 
ATOM 3796  O O   . ILE B 2 29  ? 7.431   105.474 102.838 1.00 82.75 29  B 1 
ATOM 3797  C CB  . ILE B 2 29  ? 8.218   108.646 103.714 1.00 83.79 29  B 1 
ATOM 3798  C CG1 . ILE B 2 29  ? 7.514   110.024 103.640 1.00 79.17 29  B 1 
ATOM 3799  C CG2 . ILE B 2 29  ? 8.953   108.373 102.387 1.00 77.26 29  B 1 
ATOM 3800  C CD1 . ILE B 2 29  ? 8.471   111.217 103.643 1.00 71.40 29  B 1 
ATOM 3801  N N   . LEU B 2 30  ? 8.542   105.685 104.797 1.00 82.00 30  B 1 
ATOM 3802  C CA  . LEU B 2 30  ? 9.128   104.345 104.763 1.00 81.03 30  B 1 
ATOM 3803  C C   . LEU B 2 30  ? 8.046   103.252 104.781 1.00 80.76 30  B 1 
ATOM 3804  O O   . LEU B 2 30  ? 8.092   102.320 103.974 1.00 79.09 30  B 1 
ATOM 3805  C CB  . LEU B 2 30  ? 10.101  104.216 105.934 1.00 79.31 30  B 1 
ATOM 3806  C CG  . LEU B 2 30  ? 11.387  103.475 105.539 1.00 73.41 30  B 1 
ATOM 3807  C CD1 . LEU B 2 30  ? 12.601  104.343 105.835 1.00 66.76 30  B 1 
ATOM 3808  C CD2 . LEU B 2 30  ? 11.545  102.174 106.307 1.00 66.58 30  B 1 
ATOM 3809  N N   . ALA B 2 31  ? 7.053   103.373 105.622 1.00 81.07 31  B 1 
ATOM 3810  C CA  . ALA B 2 31  ? 5.929   102.447 105.693 1.00 80.93 31  B 1 
ATOM 3811  C C   . ALA B 2 31  ? 5.119   102.418 104.393 1.00 80.39 31  B 1 
ATOM 3812  O O   . ALA B 2 31  ? 4.769   101.335 103.909 1.00 79.23 31  B 1 
ATOM 3813  C CB  . ALA B 2 31  ? 5.046   102.824 106.886 1.00 80.17 31  B 1 
ATOM 3814  N N   . ASN B 2 32  ? 4.860   103.565 103.799 1.00 85.75 32  B 1 
ATOM 3815  C CA  . ASN B 2 32  ? 4.172   103.632 102.512 1.00 85.28 32  B 1 
ATOM 3816  C C   . ASN B 2 32  ? 4.992   102.997 101.383 1.00 83.82 32  B 1 
ATOM 3817  O O   . ASN B 2 32  ? 4.450   102.255 100.575 1.00 82.43 32  B 1 
ATOM 3818  C CB  . ASN B 2 32  ? 3.818   105.094 102.185 1.00 85.06 32  B 1 
ATOM 3819  C CG  . ASN B 2 32  ? 2.349   105.408 102.358 1.00 79.26 32  B 1 
ATOM 3820  O OD1 . ASN B 2 32  ? 1.499   104.560 102.543 1.00 71.66 32  B 1 
ATOM 3821  N ND2 . ASN B 2 32  ? 2.004   106.673 102.258 1.00 69.72 32  B 1 
ATOM 3822  N N   . GLY B 2 33  ? 6.312   103.217 101.351 1.00 81.13 33  B 1 
ATOM 3823  C CA  . GLY B 2 33  ? 7.219   102.568 100.407 1.00 80.04 33  B 1 
ATOM 3824  C C   . GLY B 2 33  ? 7.204   101.056 100.571 1.00 80.45 33  B 1 
ATOM 3825  O O   . GLY B 2 33  ? 7.121   100.319 99.580  1.00 78.82 33  B 1 
ATOM 3826  N N   . LEU B 2 34  ? 7.201   100.567 101.802 1.00 81.78 34  B 1 
ATOM 3827  C CA  . LEU B 2 34  ? 7.123   99.142  102.101 1.00 80.25 34  B 1 
ATOM 3828  C C   . LEU B 2 34  ? 5.783   98.541  101.652 1.00 80.27 34  B 1 
ATOM 3829  O O   . LEU B 2 34  ? 5.757   97.443  101.084 1.00 78.94 34  B 1 
ATOM 3830  C CB  . LEU B 2 34  ? 7.315   98.939  103.606 1.00 78.20 34  B 1 
ATOM 3831  C CG  . LEU B 2 34  ? 7.870   97.549  103.921 1.00 71.67 34  B 1 
ATOM 3832  C CD1 . LEU B 2 34  ? 9.386   97.621  104.056 1.00 64.99 34  B 1 
ATOM 3833  C CD2 . LEU B 2 34  ? 7.318   96.985  105.219 1.00 64.64 34  B 1 
ATOM 3834  N N   . LEU B 2 35  ? 4.675   99.241  101.883 1.00 83.14 35  B 1 
ATOM 3835  C CA  . LEU B 2 35  ? 3.339   98.828  101.453 1.00 83.27 35  B 1 
ATOM 3836  C C   . LEU B 2 35  ? 3.229   98.729  99.925  1.00 83.20 35  B 1 
ATOM 3837  O O   . LEU B 2 35  ? 2.741   97.723  99.408  1.00 82.44 35  B 1 
ATOM 3838  C CB  . LEU B 2 35  ? 2.300   99.802  102.029 1.00 82.66 35  B 1 
ATOM 3839  C CG  . LEU B 2 35  ? 1.486   99.185  103.177 1.00 76.36 35  B 1 
ATOM 3840  C CD1 . LEU B 2 35  ? 0.979   100.262 104.121 1.00 69.29 35  B 1 
ATOM 3841  C CD2 . LEU B 2 35  ? 0.295   98.411  102.629 1.00 68.31 35  B 1 
ATOM 3842  N N   . GLN B 2 36  ? 3.733   99.714  99.213  1.00 84.46 36  B 1 
ATOM 3843  C CA  . GLN B 2 36  ? 3.760   99.681  97.746  1.00 84.42 36  B 1 
ATOM 3844  C C   . GLN B 2 36  ? 4.644   98.553  97.223  1.00 83.98 36  B 1 
ATOM 3845  O O   . GLN B 2 36  ? 4.229   97.821  96.322  1.00 82.70 36  B 1 
ATOM 3846  C CB  . GLN B 2 36  ? 4.244   101.017 97.182  1.00 84.05 36  B 1 
ATOM 3847  C CG  . GLN B 2 36  ? 3.136   102.076 97.199  1.00 77.87 36  B 1 
ATOM 3848  C CD  . GLN B 2 36  ? 3.538   103.330 96.418  1.00 74.07 36  B 1 
ATOM 3849  O OE1 . GLN B 2 36  ? 4.675   103.523 96.019  1.00 67.03 36  B 1 
ATOM 3850  N NE2 . GLN B 2 36  ? 2.607   104.222 96.168  1.00 64.46 36  B 1 
ATOM 3851  N N   . LEU B 2 37  ? 5.817   98.345  97.801  1.00 81.98 37  B 1 
ATOM 3852  C CA  . LEU B 2 37  ? 6.706   97.246  97.434  1.00 81.10 37  B 1 
ATOM 3853  C C   . LEU B 2 37  ? 6.043   95.897  97.720  1.00 81.22 37  B 1 
ATOM 3854  O O   . LEU B 2 37  ? 6.062   95.001  96.878  1.00 79.20 37  B 1 
ATOM 3855  C CB  . LEU B 2 37  ? 8.021   97.395  98.214  1.00 79.46 37  B 1 
ATOM 3856  C CG  . LEU B 2 37  ? 9.121   96.449  97.715  1.00 75.01 37  B 1 
ATOM 3857  C CD1 . LEU B 2 37  ? 9.731   96.928  96.404  1.00 68.64 37  B 1 
ATOM 3858  C CD2 . LEU B 2 37  ? 10.252  96.352  98.735  1.00 68.05 37  B 1 
ATOM 3859  N N   . GLY B 2 38  ? 5.401   95.750  98.837  1.00 79.65 38  B 1 
ATOM 3860  C CA  . GLY B 2 38  ? 4.677   94.548  99.229  1.00 79.12 38  B 1 
ATOM 3861  C C   . GLY B 2 38  ? 3.532   94.222  98.278  1.00 80.37 38  B 1 
ATOM 3862  O O   . GLY B 2 38  ? 3.403   93.068  97.846  1.00 79.54 38  B 1 
ATOM 3863  N N   . HIS B 2 39  ? 2.722   95.244  97.928  1.00 85.01 39  B 1 
ATOM 3864  C CA  . HIS B 2 39  ? 1.663   95.035  96.945  1.00 85.66 39  B 1 
ATOM 3865  C C   . HIS B 2 39  ? 2.216   94.645  95.574  1.00 85.89 39  B 1 
ATOM 3866  O O   . HIS B 2 39  ? 1.776   93.647  95.000  1.00 84.52 39  B 1 
ATOM 3867  C CB  . HIS B 2 39  ? 0.761   96.273  96.854  1.00 84.62 39  B 1 
ATOM 3868  C CG  . HIS B 2 39  ? -0.408  96.202  97.797  1.00 79.33 39  B 1 
ATOM 3869  N ND1 . HIS B 2 39  ? -1.358  95.214  97.811  1.00 69.09 39  B 1 
ATOM 3870  C CD2 . HIS B 2 39  ? -0.765  97.096  98.768  1.00 69.01 39  B 1 
ATOM 3871  C CE1 . HIS B 2 39  ? -2.262  95.506  98.757  1.00 68.53 39  B 1 
ATOM 3872  N NE2 . HIS B 2 39  ? -1.935  96.641  99.363  1.00 69.18 39  B 1 
ATOM 3873  N N   . GLY B 2 40  ? 3.216   95.339  95.045  1.00 82.16 40  B 1 
ATOM 3874  C CA  . GLY B 2 40  ? 3.845   95.035  93.759  1.00 82.03 40  B 1 
ATOM 3875  C C   . GLY B 2 40  ? 4.463   93.645  93.732  1.00 83.11 40  B 1 
ATOM 3876  O O   . GLY B 2 40  ? 4.310   92.899  92.757  1.00 81.43 40  B 1 
ATOM 3877  N N   . LEU B 2 41  ? 5.109   93.220  94.802  1.00 83.29 41  B 1 
ATOM 3878  C CA  . LEU B 2 41  ? 5.658   91.876  94.925  1.00 82.72 41  B 1 
ATOM 3879  C C   . LEU B 2 41  ? 4.567   90.811  95.024  1.00 83.91 41  B 1 
ATOM 3880  O O   . LEU B 2 41  ? 4.719   89.739  94.433  1.00 82.64 41  B 1 
ATOM 3881  C CB  . LEU B 2 41  ? 6.577   91.800  96.148  1.00 80.58 41  B 1 
ATOM 3882  C CG  . LEU B 2 41  ? 7.950   92.462  95.921  1.00 75.73 41  B 1 
ATOM 3883  C CD1 . LEU B 2 41  ? 8.701   92.549  97.245  1.00 69.21 41  B 1 
ATOM 3884  C CD2 . LEU B 2 41  ? 8.806   91.658  94.945  1.00 68.72 41  B 1 
ATOM 3885  N N   . LYS B 2 42  ? 3.460   91.072  95.711  1.00 84.48 42  B 1 
ATOM 3886  C CA  . LYS B 2 42  ? 2.349   90.129  95.841  1.00 84.50 42  B 1 
ATOM 3887  C C   . LYS B 2 42  ? 1.708   89.844  94.479  1.00 85.76 42  B 1 
ATOM 3888  O O   . LYS B 2 42  ? 1.503   88.682  94.142  1.00 84.72 42  B 1 
ATOM 3889  C CB  . LYS B 2 42  ? 1.341   90.667  96.859  1.00 82.01 42  B 1 
ATOM 3890  C CG  . LYS B 2 42  ? 0.308   89.607  97.252  1.00 73.63 42  B 1 
ATOM 3891  C CD  . LYS B 2 42  ? -0.665  90.187  98.282  1.00 68.56 42  B 1 
ATOM 3892  C CE  . LYS B 2 42  ? -1.692  89.133  98.693  1.00 60.28 42  B 1 
ATOM 3893  N NZ  . LYS B 2 42  ? -2.683  89.670  99.648  1.00 54.50 42  B 1 
ATOM 3894  N N   . ASP B 2 43  ? 1.464   90.870  93.695  1.00 86.56 43  B 1 
ATOM 3895  C CA  . ASP B 2 43  ? 0.953   90.722  92.329  1.00 87.15 43  B 1 
ATOM 3896  C C   . ASP B 2 43  ? 1.942   89.959  91.440  1.00 87.62 43  B 1 
ATOM 3897  O O   . ASP B 2 43  ? 1.566   89.037  90.723  1.00 86.03 43  B 1 
ATOM 3898  C CB  . ASP B 2 43  ? 0.651   92.097  91.722  1.00 85.92 43  B 1 
ATOM 3899  C CG  . ASP B 2 43  ? -0.691  92.674  92.150  1.00 77.96 43  B 1 
ATOM 3900  O OD1 . ASP B 2 43  ? -1.496  91.940  92.768  1.00 70.81 43  B 1 
ATOM 3901  O OD2 . ASP B 2 43  ? -0.915  93.846  91.787  1.00 68.20 43  B 1 
ATOM 3902  N N   . PHE B 2 44  ? 3.219   90.329  91.534  1.00 87.07 44  B 1 
ATOM 3903  C CA  . PHE B 2 44  ? 4.261   89.618  90.804  1.00 86.79 44  B 1 
ATOM 3904  C C   . PHE B 2 44  ? 4.313   88.140  91.195  1.00 87.89 44  B 1 
ATOM 3905  O O   . PHE B 2 44  ? 4.296   87.276  90.314  1.00 86.83 44  B 1 
ATOM 3906  C CB  . PHE B 2 44  ? 5.609   90.303  91.020  1.00 85.88 44  B 1 
ATOM 3907  C CG  . PHE B 2 44  ? 6.743   89.542  90.403  1.00 85.53 44  B 1 
ATOM 3908  C CD1 . PHE B 2 44  ? 7.550   88.697  91.183  1.00 77.15 44  B 1 
ATOM 3909  C CD2 . PHE B 2 44  ? 6.968   89.612  89.013  1.00 76.65 44  B 1 
ATOM 3910  C CE1 . PHE B 2 44  ? 8.562   87.933  90.595  1.00 76.84 44  B 1 
ATOM 3911  C CE2 . PHE B 2 44  ? 7.986   88.851  88.421  1.00 75.24 44  B 1 
ATOM 3912  C CZ  . PHE B 2 44  ? 8.776   88.016  89.207  1.00 82.38 44  B 1 
ATOM 3913  N N   . VAL B 2 45  ? 4.310   87.813  92.493  1.00 86.46 45  B 1 
ATOM 3914  C CA  . VAL B 2 45  ? 4.311   86.434  92.991  1.00 85.51 45  B 1 
ATOM 3915  C C   . VAL B 2 45  ? 3.079   85.678  92.512  1.00 86.37 45  B 1 
ATOM 3916  O O   . VAL B 2 45  ? 3.201   84.544  92.040  1.00 86.54 45  B 1 
ATOM 3917  C CB  . VAL B 2 45  ? 4.385   86.406  94.533  1.00 83.62 45  B 1 
ATOM 3918  C CG1 . VAL B 2 45  ? 4.075   85.028  95.136  1.00 78.62 45  B 1 
ATOM 3919  C CG2 . VAL B 2 45  ? 5.781   86.804  95.011  1.00 78.37 45  B 1 
ATOM 3920  N N   . HIS B 2 46  ? 1.893   86.290  92.577  1.00 89.97 46  B 1 
ATOM 3921  C CA  . HIS B 2 46  ? 0.663   85.652  92.122  1.00 90.30 46  B 1 
ATOM 3922  C C   . HIS B 2 46  ? 0.715   85.372  90.617  1.00 90.39 46  B 1 
ATOM 3923  O O   . HIS B 2 46  ? 0.456   84.246  90.188  1.00 89.09 46  B 1 
ATOM 3924  C CB  . HIS B 2 46  ? -0.536  86.518  92.505  1.00 88.93 46  B 1 
ATOM 3925  C CG  . HIS B 2 46  ? -1.838  85.800  92.316  1.00 84.01 46  B 1 
ATOM 3926  N ND1 . HIS B 2 46  ? -2.434  85.497  91.118  1.00 72.27 46  B 1 
ATOM 3927  C CD2 . HIS B 2 46  ? -2.631  85.259  93.294  1.00 72.69 46  B 1 
ATOM 3928  C CE1 . HIS B 2 46  ? -3.552  84.798  91.368  1.00 71.21 46  B 1 
ATOM 3929  N NE2 . HIS B 2 46  ? -3.698  84.639  92.677  1.00 72.14 46  B 1 
ATOM 3930  N N   . LYS B 2 47  ? 1.117   86.341  89.813  1.00 89.10 47  B 1 
ATOM 3931  C CA  . LYS B 2 47  ? 1.265   86.195  88.362  1.00 89.51 47  B 1 
ATOM 3932  C C   . LYS B 2 47  ? 2.315   85.149  87.998  1.00 89.97 47  B 1 
ATOM 3933  O O   . LYS B 2 47  ? 2.044   84.274  87.185  1.00 88.47 47  B 1 
ATOM 3934  C CB  . LYS B 2 47  ? 1.575   87.566  87.754  1.00 88.10 47  B 1 
ATOM 3935  C CG  . LYS B 2 47  ? 1.593   87.518  86.225  1.00 80.23 47  B 1 
ATOM 3936  C CD  . LYS B 2 47  ? 1.772   88.914  85.627  1.00 76.40 47  B 1 
ATOM 3937  C CE  . LYS B 2 47  ? 1.756   88.811  84.104  1.00 67.60 47  B 1 
ATOM 3938  N NZ  . LYS B 2 47  ? 1.815   90.145  83.452  1.00 62.06 47  B 1 
ATOM 3939  N N   . THR B 2 48  ? 3.471   85.185  88.624  1.00 88.80 48  B 1 
ATOM 3940  C CA  . THR B 2 48  ? 4.557   84.233  88.361  1.00 88.12 48  B 1 
ATOM 3941  C C   . THR B 2 48  ? 4.149   82.812  88.746  1.00 88.69 48  B 1 
ATOM 3942  O O   . THR B 2 48  ? 4.401   81.887  87.974  1.00 87.74 48  B 1 
ATOM 3943  C CB  . THR B 2 48  ? 5.837   84.641  89.093  1.00 87.35 48  B 1 
ATOM 3944  O OG1 . THR B 2 48  ? 6.219   85.939  88.718  1.00 82.13 48  B 1 
ATOM 3945  C CG2 . THR B 2 48  ? 7.022   83.730  88.759  1.00 81.58 48  B 1 
ATOM 3946  N N   . LYS B 2 49  ? 3.481   82.606  89.863  1.00 88.85 49  B 1 
ATOM 3947  C CA  . LYS B 2 49  ? 2.946   81.287  90.221  1.00 88.46 49  B 1 
ATOM 3948  C C   . LYS B 2 49  ? 1.944   80.768  89.184  1.00 88.85 49  B 1 
ATOM 3949  O O   . LYS B 2 49  ? 2.013   79.604  88.826  1.00 87.92 49  B 1 
ATOM 3950  C CB  . LYS B 2 49  ? 2.281   81.319  91.603  1.00 86.99 49  B 1 
ATOM 3951  C CG  . LYS B 2 49  ? 3.302   81.264  92.749  1.00 82.52 49  B 1 
ATOM 3952  C CD  . LYS B 2 49  ? 2.585   81.264  94.097  1.00 79.71 49  B 1 
ATOM 3953  C CE  . LYS B 2 49  ? 3.590   81.115  95.242  1.00 71.48 49  B 1 
ATOM 3954  N NZ  . LYS B 2 49  ? 2.929   81.120  96.571  1.00 65.62 49  B 1 
ATOM 3955  N N   . GLY B 2 50  ? 1.053   81.607  88.694  1.00 90.83 50  B 1 
ATOM 3956  C CA  . GLY B 2 50  ? 0.111   81.265  87.628  1.00 91.14 50  B 1 
ATOM 3957  C C   . GLY B 2 50  ? 0.832   80.856  86.344  1.00 91.99 50  B 1 
ATOM 3958  O O   . GLY B 2 50  ? 0.582   79.771  85.813  1.00 90.02 50  B 1 
ATOM 3959  N N   . GLN B 2 51  ? 1.783   81.675  85.935  1.00 88.93 51  B 1 
ATOM 3960  C CA  . GLN B 2 51  ? 2.583   81.383  84.739  1.00 89.23 51  B 1 
ATOM 3961  C C   . GLN B 2 51  ? 3.381   80.080  84.876  1.00 90.29 51  B 1 
ATOM 3962  O O   . GLN B 2 51  ? 3.416   79.290  83.933  1.00 88.85 51  B 1 
ATOM 3963  C CB  . GLN B 2 51  ? 3.538   82.544  84.463  1.00 88.69 51  B 1 
ATOM 3964  C CG  . GLN B 2 51  ? 2.806   83.780  83.930  1.00 87.22 51  B 1 
ATOM 3965  C CD  . GLN B 2 51  ? 3.767   84.942  83.658  1.00 87.09 51  B 1 
ATOM 3966  O OE1 . GLN B 2 51  ? 4.593   85.324  84.478  1.00 79.52 51  B 1 
ATOM 3967  N NE2 . GLN B 2 51  ? 3.690   85.547  82.491  1.00 75.98 51  B 1 
ATOM 3968  N N   . ILE B 2 52  ? 3.991   79.826  86.029  1.00 89.12 52  B 1 
ATOM 3969  C CA  . ILE B 2 52  ? 4.730   78.582  86.268  1.00 88.89 52  B 1 
ATOM 3970  C C   . ILE B 2 52  ? 3.791   77.374  86.243  1.00 89.08 52  B 1 
ATOM 3971  O O   . ILE B 2 52  ? 4.138   76.353  85.653  1.00 88.28 52  B 1 
ATOM 3972  C CB  . ILE B 2 52  ? 5.549   78.687  87.568  1.00 87.84 52  B 1 
ATOM 3973  C CG1 . ILE B 2 52  ? 6.755   79.635  87.343  1.00 86.02 52  B 1 
ATOM 3974  C CG2 . ILE B 2 52  ? 6.047   77.303  88.042  1.00 84.79 52  B 1 
ATOM 3975  C CD1 . ILE B 2 52  ? 7.544   79.964  88.608  1.00 79.05 52  B 1 
ATOM 3976  N N   . ASN B 2 53  ? 2.598   77.454  86.825  1.00 91.58 53  B 1 
ATOM 3977  C CA  . ASN B 2 53  ? 1.614   76.382  86.763  1.00 91.06 53  B 1 
ATOM 3978  C C   . ASN B 2 53  ? 1.160   76.101  85.324  1.00 90.91 53  B 1 
ATOM 3979  O O   . ASN B 2 53  ? 1.106   74.949  84.924  1.00 90.00 53  B 1 
ATOM 3980  C CB  . ASN B 2 53  ? 0.415   76.697  87.663  1.00 90.58 53  B 1 
ATOM 3981  C CG  . ASN B 2 53  ? 0.628   76.323  89.120  1.00 83.16 53  B 1 
ATOM 3982  O OD1 . ASN B 2 53  ? 1.560   75.665  89.527  1.00 74.70 53  B 1 
ATOM 3983  N ND2 . ASN B 2 53  ? -0.317  76.703  89.960  1.00 72.35 53  B 1 
ATOM 3984  N N   . ASP B 2 54  ? 0.906   77.146  84.531  1.00 90.73 54  B 1 
ATOM 3985  C CA  . ASP B 2 54  ? 0.581   77.012  83.108  1.00 90.75 54  B 1 
ATOM 3986  C C   . ASP B 2 54  ? 1.712   76.332  82.333  1.00 90.89 54  B 1 
ATOM 3987  O O   . ASP B 2 54  ? 1.472   75.438  81.521  1.00 88.94 54  B 1 
ATOM 3988  C CB  . ASP B 2 54  ? 0.303   78.403  82.504  1.00 90.24 54  B 1 
ATOM 3989  C CG  . ASP B 2 54  ? -1.161  78.706  82.220  1.00 84.01 54  B 1 
ATOM 3990  O OD1 . ASP B 2 54  ? -2.034  77.970  82.725  1.00 76.99 54  B 1 
ATOM 3991  O OD2 . ASP B 2 54  ? -1.384  79.674  81.458  1.00 74.65 54  B 1 
ATOM 3992  N N   . ILE B 2 55  ? 2.943   76.704  82.604  1.00 89.91 55  B 1 
ATOM 3993  C CA  . ILE B 2 55  ? 4.116   76.074  81.995  1.00 89.12 55  B 1 
ATOM 3994  C C   . ILE B 2 55  ? 4.165   74.585  82.344  1.00 89.21 55  B 1 
ATOM 3995  O O   . ILE B 2 55  ? 4.334   73.759  81.447  1.00 88.49 55  B 1 
ATOM 3996  C CB  . ILE B 2 55  ? 5.409   76.803  82.407  1.00 88.92 55  B 1 
ATOM 3997  C CG1 . ILE B 2 55  ? 5.493   78.192  81.737  1.00 86.93 55  B 1 
ATOM 3998  C CG2 . ILE B 2 55  ? 6.665   75.977  82.034  1.00 87.57 55  B 1 
ATOM 3999  C CD1 . ILE B 2 55  ? 6.515   79.131  82.395  1.00 84.04 55  B 1 
ATOM 4000  N N   . PHE B 2 56  ? 3.973   74.216  83.610  1.00 89.43 56  B 1 
ATOM 4001  C CA  . PHE B 2 56  ? 3.962   72.806  84.000  1.00 88.79 56  B 1 
ATOM 4002  C C   . PHE B 2 56  ? 2.799   72.022  83.388  1.00 89.01 56  B 1 
ATOM 4003  O O   . PHE B 2 56  ? 2.994   70.881  82.976  1.00 88.13 56  B 1 
ATOM 4004  C CB  . PHE B 2 56  ? 3.953   72.676  85.530  1.00 88.31 56  B 1 
ATOM 4005  C CG  . PHE B 2 56  ? 5.307   72.824  86.170  1.00 87.81 56  B 1 
ATOM 4006  C CD1 . PHE B 2 56  ? 6.323   71.897  85.872  1.00 79.70 56  B 1 
ATOM 4007  C CD2 . PHE B 2 56  ? 5.565   73.849  87.084  1.00 78.44 56  B 1 
ATOM 4008  C CE1 . PHE B 2 56  ? 7.592   72.015  86.478  1.00 78.44 56  B 1 
ATOM 4009  C CE2 . PHE B 2 56  ? 6.824   73.976  87.684  1.00 76.45 56  B 1 
ATOM 4010  C CZ  . PHE B 2 56  ? 7.841   73.062  87.379  1.00 84.37 56  B 1 
ATOM 4011  N N   . GLN B 2 57  ? 1.598   72.604  83.262  1.00 91.36 57  B 1 
ATOM 4012  C CA  . GLN B 2 57  ? 0.484   71.982  82.557  1.00 91.28 57  B 1 
ATOM 4013  C C   . GLN B 2 57  ? 0.811   71.747  81.085  1.00 90.93 57  B 1 
ATOM 4014  O O   . GLN B 2 57  ? 0.622   70.640  80.594  1.00 89.02 57  B 1 
ATOM 4015  C CB  . GLN B 2 57  ? -0.784  72.830  82.686  1.00 90.88 57  B 1 
ATOM 4016  C CG  . GLN B 2 57  ? -1.747  72.231  83.710  1.00 82.63 57  B 1 
ATOM 4017  C CD  . GLN B 2 57  ? -3.084  72.952  83.770  1.00 77.83 57  B 1 
ATOM 4018  O OE1 . GLN B 2 57  ? -3.305  73.987  83.167  1.00 70.05 57  B 1 
ATOM 4019  N NE2 . GLN B 2 57  ? -4.047  72.410  84.477  1.00 66.77 57  B 1 
ATOM 4020  N N   . LYS B 2 58  ? 1.334   72.752  80.410  1.00 88.63 58  B 1 
ATOM 4021  C CA  . LYS B 2 58  ? 1.766   72.609  79.019  1.00 87.41 58  B 1 
ATOM 4022  C C   . LYS B 2 58  ? 2.838   71.542  78.869  1.00 87.54 58  B 1 
ATOM 4023  O O   . LYS B 2 58  ? 2.719   70.707  77.984  1.00 86.65 58  B 1 
ATOM 4024  C CB  . LYS B 2 58  ? 2.253   73.946  78.459  1.00 86.92 58  B 1 
ATOM 4025  C CG  . LYS B 2 58  ? 1.097   74.883  78.105  1.00 82.04 58  B 1 
ATOM 4026  C CD  . LYS B 2 58  ? 1.618   76.064  77.303  1.00 77.20 58  B 1 
ATOM 4027  C CE  . LYS B 2 58  ? 0.465   76.897  76.757  1.00 69.68 58  B 1 
ATOM 4028  N NZ  . LYS B 2 58  ? 0.866   77.656  75.548  1.00 63.65 58  B 1 
ATOM 4029  N N   . LEU B 2 59  ? 3.822   71.506  79.742  1.00 87.67 59  B 1 
ATOM 4030  C CA  . LEU B 2 59  ? 4.865   70.484  79.736  1.00 86.64 59  B 1 
ATOM 4031  C C   . LEU B 2 59  ? 4.292   69.077  79.933  1.00 86.61 59  B 1 
ATOM 4032  O O   . LEU B 2 59  ? 4.700   68.169  79.218  1.00 85.59 59  B 1 
ATOM 4033  C CB  . LEU B 2 59  ? 5.911   70.787  80.810  1.00 86.67 59  B 1 
ATOM 4034  C CG  . LEU B 2 59  ? 6.878   71.931  80.453  1.00 85.55 59  B 1 
ATOM 4035  C CD1 . LEU B 2 59  ? 7.731   72.278  81.678  1.00 78.82 59  B 1 
ATOM 4036  C CD2 . LEU B 2 59  ? 7.835   71.536  79.323  1.00 78.42 59  B 1 
ATOM 4037  N N   . ASN B 2 60  ? 3.318   68.866  80.802  1.00 88.40 60  B 1 
ATOM 4038  C CA  . ASN B 2 60  ? 2.672   67.561  80.980  1.00 88.39 60  B 1 
ATOM 4039  C C   . ASN B 2 60  ? 1.875   67.133  79.750  1.00 88.00 60  B 1 
ATOM 4040  O O   . ASN B 2 60  ? 1.947   65.983  79.340  1.00 87.11 60  B 1 
ATOM 4041  C CB  . ASN B 2 60  ? 1.767   67.592  82.216  1.00 88.51 60  B 1 
ATOM 4042  C CG  . ASN B 2 60  ? 2.470   67.273  83.520  1.00 83.54 60  B 1 
ATOM 4043  O OD1 . ASN B 2 60  ? 3.609   66.852  83.579  1.00 75.96 60  B 1 
ATOM 4044  N ND2 . ASN B 2 60  ? 1.772   67.410  84.624  1.00 73.88 60  B 1 
ATOM 4045  N N   . ILE B 2 61  ? 1.120   68.068  79.139  1.00 89.09 61  B 1 
ATOM 4046  C CA  . ILE B 2 61  ? 0.390   67.788  77.898  1.00 88.75 61  B 1 
ATOM 4047  C C   . ILE B 2 61  ? 1.378   67.420  76.789  1.00 88.41 61  B 1 
ATOM 4048  O O   . ILE B 2 61  ? 1.141   66.480  76.032  1.00 86.93 61  B 1 
ATOM 4049  C CB  . ILE B 2 61  ? -0.497  68.985  77.498  1.00 88.14 61  B 1 
ATOM 4050  C CG1 . ILE B 2 61  ? -1.650  69.161  78.509  1.00 84.09 61  B 1 
ATOM 4051  C CG2 . ILE B 2 61  ? -1.074  68.808  76.080  1.00 83.03 61  B 1 
ATOM 4052  C CD1 . ILE B 2 61  ? -2.363  70.517  78.402  1.00 76.24 61  B 1 
ATOM 4053  N N   . PHE B 2 62  ? 2.481   68.133  76.724  1.00 87.18 62  B 1 
ATOM 4054  C CA  . PHE B 2 62  ? 3.530   67.889  75.747  1.00 85.38 62  B 1 
ATOM 4055  C C   . PHE B 2 62  ? 4.193   66.526  75.943  1.00 85.87 62  B 1 
ATOM 4056  O O   . PHE B 2 62  ? 4.362   65.790  74.976  1.00 85.03 62  B 1 
ATOM 4057  C CB  . PHE B 2 62  ? 4.540   69.034  75.816  1.00 83.51 62  B 1 
ATOM 4058  C CG  . PHE B 2 62  ? 4.986   69.480  74.469  1.00 78.76 62  B 1 
ATOM 4059  C CD1 . PHE B 2 62  ? 5.997   68.781  73.798  1.00 71.04 62  B 1 
ATOM 4060  C CD2 . PHE B 2 62  ? 4.366   70.581  73.856  1.00 69.60 62  B 1 
ATOM 4061  C CE1 . PHE B 2 62  ? 6.388   69.189  72.516  1.00 67.74 62  B 1 
ATOM 4062  C CE2 . PHE B 2 62  ? 4.755   70.990  72.582  1.00 66.75 62  B 1 
ATOM 4063  C CZ  . PHE B 2 62  ? 5.766   70.292  71.911  1.00 70.59 62  B 1 
ATOM 4064  N N   . ASP B 2 63  ? 4.493   66.146  77.170  1.00 85.88 63  B 1 
ATOM 4065  C CA  . ASP B 2 63  ? 5.073   64.839  77.513  1.00 85.49 63  B 1 
ATOM 4066  C C   . ASP B 2 63  ? 4.150   63.691  77.074  1.00 85.63 63  B 1 
ATOM 4067  O O   . ASP B 2 63  ? 4.588   62.734  76.442  1.00 84.95 63  B 1 
ATOM 4068  C CB  . ASP B 2 63  ? 5.323   64.780  79.035  1.00 84.75 63  B 1 
ATOM 4069  C CG  . ASP B 2 63  ? 6.753   64.444  79.486  1.00 79.69 63  B 1 
ATOM 4070  O OD1 . ASP B 2 63  ? 7.610   64.103  78.643  1.00 73.11 63  B 1 
ATOM 4071  O OD2 . ASP B 2 63  ? 7.012   64.539  80.710  1.00 70.73 63  B 1 
ATOM 4072  N N   . GLN B 2 64  ? 2.849   63.831  77.343  1.00 87.85 64  B 1 
ATOM 4073  C CA  . GLN B 2 64  ? 1.859   62.833  76.944  1.00 88.87 64  B 1 
ATOM 4074  C C   . GLN B 2 64  ? 1.726   62.734  75.422  1.00 89.24 64  B 1 
ATOM 4075  O O   . GLN B 2 64  ? 1.750   61.642  74.857  1.00 87.51 64  B 1 
ATOM 4076  C CB  . GLN B 2 64  ? 0.510   63.178  77.611  1.00 88.52 64  B 1 
ATOM 4077  C CG  . GLN B 2 64  ? -0.422  61.956  77.644  1.00 79.70 64  B 1 
ATOM 4078  C CD  . GLN B 2 64  ? 0.086   60.871  78.603  1.00 75.87 64  B 1 
ATOM 4079  O OE1 . GLN B 2 64  ? 0.682   61.150  79.633  1.00 69.18 64  B 1 
ATOM 4080  N NE2 . GLN B 2 64  ? -0.134  59.617  78.285  1.00 64.92 64  B 1 
ATOM 4081  N N   . SER B 2 65  ? 1.645   63.870  74.739  1.00 86.85 65  B 1 
ATOM 4082  C CA  . SER B 2 65  ? 1.537   63.925  73.281  1.00 86.57 65  B 1 
ATOM 4083  C C   . SER B 2 65  ? 2.780   63.367  72.598  1.00 87.13 65  B 1 
ATOM 4084  O O   . SER B 2 65  ? 2.683   62.672  71.582  1.00 85.37 65  B 1 
ATOM 4085  C CB  . SER B 2 65  ? 1.308   65.371  72.809  1.00 85.70 65  B 1 
ATOM 4086  O OG  . SER B 2 65  ? 0.201   65.957  73.457  1.00 78.72 65  B 1 
ATOM 4087  N N   . PHE B 2 66  ? 3.947   63.625  73.158  1.00 85.74 66  B 1 
ATOM 4088  C CA  . PHE B 2 66  ? 5.204   63.066  72.666  1.00 85.46 66  B 1 
ATOM 4089  C C   . PHE B 2 66  ? 5.263   61.554  72.850  1.00 85.94 66  B 1 
ATOM 4090  O O   . PHE B 2 66  ? 5.676   60.841  71.939  1.00 84.82 66  B 1 
ATOM 4091  C CB  . PHE B 2 66  ? 6.365   63.742  73.397  1.00 83.75 66  B 1 
ATOM 4092  C CG  . PHE B 2 66  ? 7.704   63.285  72.900  1.00 83.69 66  B 1 
ATOM 4093  C CD1 . PHE B 2 66  ? 8.340   62.176  73.475  1.00 75.40 66  B 1 
ATOM 4094  C CD2 . PHE B 2 66  ? 8.296   63.942  71.806  1.00 74.46 66  B 1 
ATOM 4095  C CE1 . PHE B 2 66  ? 9.573   61.724  72.965  1.00 73.44 66  B 1 
ATOM 4096  C CE2 . PHE B 2 66  ? 9.520   63.499  71.297  1.00 71.80 66  B 1 
ATOM 4097  C CZ  . PHE B 2 66  ? 10.159  62.394  71.871  1.00 77.83 66  B 1 
ATOM 4098  N N   . TYR B 2 67  ? 4.804   61.049  73.983  1.00 88.31 67  B 1 
ATOM 4099  C CA  . TYR B 2 67  ? 4.745   59.616  74.236  1.00 88.76 67  B 1 
ATOM 4100  C C   . TYR B 2 67  ? 3.816   58.910  73.238  1.00 88.96 67  B 1 
ATOM 4101  O O   . TYR B 2 67  ? 4.218   57.925  72.626  1.00 88.02 67  B 1 
ATOM 4102  C CB  . TYR B 2 67  ? 4.312   59.374  75.682  1.00 88.48 67  B 1 
ATOM 4103  C CG  . TYR B 2 67  ? 4.347   57.920  76.058  1.00 87.29 67  B 1 
ATOM 4104  C CD1 . TYR B 2 67  ? 3.159   57.159  76.066  1.00 79.81 67  B 1 
ATOM 4105  C CD2 . TYR B 2 67  ? 5.574   57.303  76.369  1.00 79.25 67  B 1 
ATOM 4106  C CE1 . TYR B 2 67  ? 3.201   55.788  76.386  1.00 78.33 67  B 1 
ATOM 4107  C CE2 . TYR B 2 67  ? 5.626   55.933  76.696  1.00 77.30 67  B 1 
ATOM 4108  C CZ  . TYR B 2 67  ? 4.437   55.181  76.699  1.00 80.77 67  B 1 
ATOM 4109  O OH  . TYR B 2 67  ? 4.472   53.845  76.997  1.00 81.10 67  B 1 
ATOM 4110  N N   . ASP B 2 68  ? 2.638   59.474  73.006  1.00 87.77 68  B 1 
ATOM 4111  C CA  . ASP B 2 68  ? 1.695   58.939  72.021  1.00 88.21 68  B 1 
ATOM 4112  C C   . ASP B 2 68  ? 2.280   58.959  70.608  1.00 88.23 68  B 1 
ATOM 4113  O O   . ASP B 2 68  ? 2.132   57.999  69.848  1.00 86.22 68  B 1 
ATOM 4114  C CB  . ASP B 2 68  ? 0.387   59.745  72.054  1.00 87.77 68  B 1 
ATOM 4115  C CG  . ASP B 2 68  ? -0.480  59.530  73.304  1.00 82.65 68  B 1 
ATOM 4116  O OD1 . ASP B 2 68  ? -0.238  58.557  74.048  1.00 76.23 68  B 1 
ATOM 4117  O OD2 . ASP B 2 68  ? -1.430  60.328  73.467  1.00 73.82 68  B 1 
ATOM 4118  N N   . LEU B 2 69  ? 2.965   60.028  70.233  1.00 86.77 69  B 1 
ATOM 4119  C CA  . LEU B 2 69  ? 3.618   60.132  68.931  1.00 86.86 69  B 1 
ATOM 4120  C C   . LEU B 2 69  ? 4.772   59.133  68.799  1.00 87.24 69  B 1 
ATOM 4121  O O   . LEU B 2 69  ? 4.917   58.498  67.759  1.00 86.64 69  B 1 
ATOM 4122  C CB  . LEU B 2 69  ? 4.089   61.579  68.716  1.00 86.45 69  B 1 
ATOM 4123  C CG  . LEU B 2 69  ? 4.543   61.854  67.268  1.00 84.07 69  B 1 
ATOM 4124  C CD1 . LEU B 2 69  ? 3.382   61.782  66.283  1.00 75.49 69  B 1 
ATOM 4125  C CD2 . LEU B 2 69  ? 5.154   63.244  67.175  1.00 75.65 69  B 1 
ATOM 4126  N N   . SER B 2 70  ? 5.553   58.940  69.838  1.00 87.35 70  B 1 
ATOM 4127  C CA  . SER B 2 70  ? 6.630   57.950  69.879  1.00 87.08 70  B 1 
ATOM 4128  C C   . SER B 2 70  ? 6.086   56.529  69.742  1.00 87.45 70  B 1 
ATOM 4129  O O   . SER B 2 70  ? 6.638   55.735  68.972  1.00 86.79 70  B 1 
ATOM 4130  C CB  . SER B 2 70  ? 7.426   58.106  71.176  1.00 86.14 70  B 1 
ATOM 4131  O OG  . SER B 2 70  ? 8.564   57.262  71.151  1.00 76.96 70  B 1 
ATOM 4132  N N   . LEU B 2 71  ? 4.971   56.200  70.396  1.00 88.46 71  B 1 
ATOM 4133  C CA  . LEU B 2 71  ? 4.279   54.923  70.229  1.00 88.74 71  B 1 
ATOM 4134  C C   . LEU B 2 71  ? 3.830   54.716  68.789  1.00 88.81 71  B 1 
ATOM 4135  O O   . LEU B 2 71  ? 4.151   53.691  68.192  1.00 87.38 71  B 1 
ATOM 4136  C CB  . LEU B 2 71  ? 3.072   54.846  71.185  1.00 88.56 71  B 1 
ATOM 4137  C CG  . LEU B 2 71  ? 3.424   54.423  72.623  1.00 82.39 71  B 1 
ATOM 4138  C CD1 . LEU B 2 71  ? 2.198   54.613  73.512  1.00 74.52 71  B 1 
ATOM 4139  C CD2 . LEU B 2 71  ? 3.832   52.954  72.692  1.00 74.16 71  B 1 
ATOM 4140  N N   . ARG B 2 72  ? 3.163   55.706  68.203  1.00 88.38 72  B 1 
ATOM 4141  C CA  . ARG B 2 72  ? 2.754   55.639  66.795  1.00 88.04 72  B 1 
ATOM 4142  C C   . ARG B 2 72  ? 3.939   55.441  65.854  1.00 89.08 72  B 1 
ATOM 4143  O O   . ARG B 2 72  ? 3.851   54.645  64.929  1.00 87.21 72  B 1 
ATOM 4144  C CB  . ARG B 2 72  ? 1.986   56.899  66.394  1.00 86.96 72  B 1 
ATOM 4145  C CG  . ARG B 2 72  ? 0.570   56.923  66.973  1.00 78.97 72  B 1 
ATOM 4146  C CD  . ARG B 2 72  ? -0.127  58.198  66.486  1.00 75.79 72  B 1 
ATOM 4147  N NE  . ARG B 2 72  ? -1.499  58.283  67.011  1.00 68.47 72  B 1 
ATOM 4148  C CZ  . ARG B 2 72  ? -2.424  59.149  66.606  1.00 61.93 72  B 1 
ATOM 4149  N NH1 . ARG B 2 72  ? -2.179  60.026  65.666  1.00 56.99 72  B 1 
ATOM 4150  N NH2 . ARG B 2 72  ? -3.603  59.145  67.154  1.00 57.32 72  B 1 
ATOM 4151  N N   . THR B 2 73  ? 5.026   56.131  66.079  1.00 87.72 73  B 1 
ATOM 4152  C CA  . THR B 2 73  ? 6.239   56.001  65.256  1.00 86.90 73  B 1 
ATOM 4153  C C   . THR B 2 73  ? 6.838   54.599  65.381  1.00 87.18 73  B 1 
ATOM 4154  O O   . THR B 2 73  ? 7.288   54.040  64.381  1.00 85.84 73  B 1 
ATOM 4155  C CB  . THR B 2 73  ? 7.268   57.066  65.635  1.00 86.54 73  B 1 
ATOM 4156  O OG1 . THR B 2 73  ? 6.702   58.348  65.570  1.00 80.76 73  B 1 
ATOM 4157  C CG2 . THR B 2 73  ? 8.467   57.078  64.686  1.00 79.71 73  B 1 
ATOM 4158  N N   . ASN B 2 74  ? 6.805   53.983  66.539  1.00 89.13 74  B 1 
ATOM 4159  C CA  . ASN B 2 74  ? 7.267   52.609  66.725  1.00 88.58 74  B 1 
ATOM 4160  C C   . ASN B 2 74  ? 6.334   51.593  66.054  1.00 88.74 74  B 1 
ATOM 4161  O O   . ASN B 2 74  ? 6.829   50.654  65.439  1.00 87.29 74  B 1 
ATOM 4162  C CB  . ASN B 2 74  ? 7.419   52.316  68.220  1.00 88.06 74  B 1 
ATOM 4163  C CG  . ASN B 2 74  ? 8.665   52.938  68.845  1.00 83.94 74  B 1 
ATOM 4164  O OD1 . ASN B 2 74  ? 9.688   53.161  68.222  1.00 76.03 74  B 1 
ATOM 4165  N ND2 . ASN B 2 74  ? 8.617   53.184  70.135  1.00 74.40 74  B 1 
ATOM 4166  N N   . GLU B 2 75  ? 5.010   51.786  66.139  1.00 88.21 75  B 1 
ATOM 4167  C CA  . GLU B 2 75  ? 4.051   50.954  65.410  1.00 88.20 75  B 1 
ATOM 4168  C C   . GLU B 2 75  ? 4.311   51.004  63.900  1.00 88.39 75  B 1 
ATOM 4169  O O   . GLU B 2 75  ? 4.481   49.959  63.282  1.00 86.18 75  B 1 
ATOM 4170  C CB  . GLU B 2 75  ? 2.609   51.390  65.704  1.00 87.52 75  B 1 
ATOM 4171  C CG  . GLU B 2 75  ? 2.114   50.972  67.093  1.00 80.37 75  B 1 
ATOM 4172  C CD  . GLU B 2 75  ? 0.681   51.456  67.412  1.00 76.71 75  B 1 
ATOM 4173  O OE1 . GLU B 2 75  ? 0.125   50.983  68.423  1.00 68.73 75  B 1 
ATOM 4174  O OE2 . GLU B 2 75  ? 0.142   52.311  66.656  1.00 70.24 75  B 1 
ATOM 4175  N N   . ILE B 2 76  ? 4.431   52.188  63.315  1.00 86.93 76  B 1 
ATOM 4176  C CA  . ILE B 2 76  ? 4.753   52.377  61.896  1.00 86.13 76  B 1 
ATOM 4177  C C   . ILE B 2 76  ? 6.060   51.661  61.550  1.00 86.54 76  B 1 
ATOM 4178  O O   . ILE B 2 76  ? 6.131   50.958  60.541  1.00 85.77 76  B 1 
ATOM 4179  C CB  . ILE B 2 76  ? 4.815   53.876  61.546  1.00 85.71 76  B 1 
ATOM 4180  C CG1 . ILE B 2 76  ? 3.412   54.521  61.632  1.00 83.70 76  B 1 
ATOM 4181  C CG2 . ILE B 2 76  ? 5.384   54.100  60.131  1.00 82.52 76  B 1 
ATOM 4182  C CD1 . ILE B 2 76  ? 3.439   56.054  61.679  1.00 78.10 76  B 1 
ATOM 4183  N N   . LYS B 2 77  ? 7.088   51.758  62.371  1.00 87.26 77  B 1 
ATOM 4184  C CA  . LYS B 2 77  ? 8.376   51.108  62.132  1.00 86.85 77  B 1 
ATOM 4185  C C   . LYS B 2 77  ? 8.294   49.574  62.138  1.00 87.14 77  B 1 
ATOM 4186  O O   . LYS B 2 77  ? 9.010   48.925  61.376  1.00 86.36 77  B 1 
ATOM 4187  C CB  . LYS B 2 77  ? 9.396   51.624  63.156  1.00 85.75 77  B 1 
ATOM 4188  C CG  . LYS B 2 77  ? 10.816  51.142  62.825  1.00 79.56 77  B 1 
ATOM 4189  C CD  . LYS B 2 77  ? 11.876  51.948  63.578  1.00 73.77 77  B 1 
ATOM 4190  C CE  . LYS B 2 77  ? 13.267  51.576  63.010  1.00 65.67 77  B 1 
ATOM 4191  N NZ  . LYS B 2 77  ? 14.217  52.702  63.041  1.00 59.04 77  B 1 
ATOM 4192  N N   . GLU B 2 78  ? 7.449   48.983  62.988  1.00 89.64 78  B 1 
ATOM 4193  C CA  . GLU B 2 78  ? 7.233   47.529  62.975  1.00 89.87 78  B 1 
ATOM 4194  C C   . GLU B 2 78  ? 6.388   47.086  61.774  1.00 89.94 78  B 1 
ATOM 4195  O O   . GLU B 2 78  ? 6.752   46.115  61.108  1.00 88.34 78  B 1 
ATOM 4196  C CB  . GLU B 2 78  ? 6.643   47.056  64.313  1.00 89.27 78  B 1 
ATOM 4197  C CG  . GLU B 2 78  ? 7.674   47.057  65.460  1.00 80.85 78  B 1 
ATOM 4198  C CD  . GLU B 2 78  ? 8.913   46.161  65.194  1.00 76.62 78  B 1 
ATOM 4199  O OE1 . GLU B 2 78  ? 10.059  46.588  65.460  1.00 66.76 78  B 1 
ATOM 4200  O OE2 . GLU B 2 78  ? 8.741   45.031  64.685  1.00 67.95 78  B 1 
ATOM 4201  N N   . GLU B 2 79  ? 5.329   47.828  61.410  1.00 86.64 79  B 1 
ATOM 4202  C CA  . GLU B 2 79  ? 4.544   47.577  60.198  1.00 86.08 79  B 1 
ATOM 4203  C C   . GLU B 2 79  ? 5.414   47.687  58.929  1.00 86.91 79  B 1 
ATOM 4204  O O   . GLU B 2 79  ? 5.322   46.836  58.038  1.00 85.18 79  B 1 
ATOM 4205  C CB  . GLU B 2 79  ? 3.339   48.531  60.130  1.00 84.98 79  B 1 
ATOM 4206  C CG  . GLU B 2 79  ? 2.245   48.236  61.180  1.00 79.16 79  B 1 
ATOM 4207  C CD  . GLU B 2 79  ? 0.968   49.097  61.041  1.00 72.59 79  B 1 
ATOM 4208  O OE1 . GLU B 2 79  ? -0.067  48.738  61.662  1.00 63.84 79  B 1 
ATOM 4209  O OE2 . GLU B 2 79  ? 0.963   50.079  60.277  1.00 64.06 79  B 1 
ATOM 4210  N N   . GLU B 2 80  ? 6.316   48.661  58.870  1.00 87.51 80  B 1 
ATOM 4211  C CA  . GLU B 2 80  ? 7.275   48.817  57.776  1.00 87.08 80  B 1 
ATOM 4212  C C   . GLU B 2 80  ? 8.242   47.630  57.678  1.00 87.53 80  B 1 
ATOM 4213  O O   . GLU B 2 80  ? 8.509   47.125  56.582  1.00 86.83 80  B 1 
ATOM 4214  C CB  . GLU B 2 80  ? 8.046   50.126  57.979  1.00 85.25 80  B 1 
ATOM 4215  C CG  . GLU B 2 80  ? 8.854   50.542  56.740  1.00 77.64 80  B 1 
ATOM 4216  C CD  . GLU B 2 80  ? 10.225  51.127  57.074  1.00 73.79 80  B 1 
ATOM 4217  O OE1 . GLU B 2 80  ? 10.986  51.360  56.121  1.00 65.91 80  B 1 
ATOM 4218  O OE2 . GLU B 2 80  ? 10.563  51.261  58.267  1.00 67.17 80  B 1 
ATOM 4219  N N   . LYS B 2 81  ? 8.744   47.092  58.780  1.00 89.38 81  B 1 
ATOM 4220  C CA  . LYS B 2 81  ? 9.571   45.879  58.768  1.00 89.50 81  B 1 
ATOM 4221  C C   . LYS B 2 81  ? 8.815   44.672  58.235  1.00 89.98 81  B 1 
ATOM 4222  O O   . LYS B 2 81  ? 9.395   43.858  57.515  1.00 88.56 81  B 1 
ATOM 4223  C CB  . LYS B 2 81  ? 10.055  45.545  60.179  1.00 88.45 81  B 1 
ATOM 4224  C CG  . LYS B 2 81  ? 11.242  46.396  60.656  1.00 79.87 81  B 1 
ATOM 4225  C CD  . LYS B 2 81  ? 11.489  45.994  62.103  1.00 77.20 81  B 1 
ATOM 4226  C CE  . LYS B 2 81  ? 12.578  46.817  62.779  1.00 67.04 81  B 1 
ATOM 4227  N NZ  . LYS B 2 81  ? 12.485  46.600  64.238  1.00 60.84 81  B 1 
ATOM 4228  N N   . GLU B 2 82  ? 7.540   44.541  58.594  1.00 89.34 82  B 1 
ATOM 4229  C CA  . GLU B 2 82  ? 6.692   43.464  58.100  1.00 89.42 82  B 1 
ATOM 4230  C C   . GLU B 2 82  ? 6.443   43.608  56.587  1.00 89.74 82  B 1 
ATOM 4231  O O   . GLU B 2 82  ? 6.587   42.640  55.842  1.00 88.11 82  B 1 
ATOM 4232  C CB  . GLU B 2 82  ? 5.393   43.422  58.916  1.00 88.52 82  B 1 
ATOM 4233  C CG  . GLU B 2 82  ? 4.675   42.077  58.738  1.00 77.58 82  B 1 
ATOM 4234  C CD  . GLU B 2 82  ? 3.395   41.962  59.582  1.00 71.25 82  B 1 
ATOM 4235  O OE1 . GLU B 2 82  ? 3.027   40.799  59.895  1.00 61.62 82  B 1 
ATOM 4236  O OE2 . GLU B 2 82  ? 2.781   43.005  59.877  1.00 62.75 82  B 1 
ATOM 4237  N N   . LEU B 2 83  ? 6.175   44.801  56.090  1.00 88.26 83  B 1 
ATOM 4238  C CA  . LEU B 2 83  ? 6.116   45.142  54.668  1.00 87.57 83  B 1 
ATOM 4239  C C   . LEU B 2 83  ? 7.411   44.799  53.937  1.00 87.70 83  B 1 
ATOM 4240  O O   . LEU B 2 83  ? 7.369   44.168  52.885  1.00 87.53 83  B 1 
ATOM 4241  C CB  . LEU B 2 83  ? 5.791   46.630  54.510  1.00 86.85 83  B 1 
ATOM 4242  C CG  . LEU B 2 83  ? 4.276   46.880  54.362  1.00 81.48 83  B 1 
ATOM 4243  C CD1 . LEU B 2 83  ? 3.942   48.314  54.723  1.00 72.87 83  B 1 
ATOM 4244  C CD2 . LEU B 2 83  ? 3.841   46.621  52.925  1.00 72.65 83  B 1 
ATOM 4245  N N   . ARG B 2 84  ? 8.563   45.134  54.505  1.00 88.77 84  B 1 
ATOM 4246  C CA  . ARG B 2 84  ? 9.872   44.826  53.915  1.00 88.34 84  B 1 
ATOM 4247  C C   . ARG B 2 84  ? 10.089  43.319  53.762  1.00 88.81 84  B 1 
ATOM 4248  O O   . ARG B 2 84  ? 10.537  42.871  52.712  1.00 88.31 84  B 1 
ATOM 4249  C CB  . ARG B 2 84  ? 10.967  45.478  54.766  1.00 87.72 84  B 1 
ATOM 4250  C CG  . ARG B 2 84  ? 12.228  45.760  53.961  1.00 78.98 84  B 1 
ATOM 4251  C CD  . ARG B 2 84  ? 13.282  46.392  54.868  1.00 76.61 84  B 1 
ATOM 4252  N NE  . ARG B 2 84  ? 14.224  47.232  54.114  1.00 68.70 84  B 1 
ATOM 4253  C CZ  . ARG B 2 84  ? 14.972  48.188  54.632  1.00 61.98 84  B 1 
ATOM 4254  N NH1 . ARG B 2 84  ? 15.085  48.372  55.923  1.00 55.94 84  B 1 
ATOM 4255  N NH2 . ARG B 2 84  ? 15.608  49.005  53.863  1.00 57.01 84  B 1 
ATOM 4256  N N   . ARG B 2 85  ? 9.712   42.509  54.763  1.00 90.73 85  B 1 
ATOM 4257  C CA  . ARG B 2 85  ? 9.755   41.045  54.681  1.00 91.20 85  B 1 
ATOM 4258  C C   . ARG B 2 85  ? 8.826   40.512  53.595  1.00 91.50 85  B 1 
ATOM 4259  O O   . ARG B 2 85  ? 9.227   39.667  52.802  1.00 89.84 85  B 1 
ATOM 4260  C CB  . ARG B 2 85  ? 9.377   40.416  56.030  1.00 90.83 85  B 1 
ATOM 4261  C CG  . ARG B 2 85  ? 10.499  40.552  57.069  1.00 82.62 85  B 1 
ATOM 4262  C CD  . ARG B 2 85  ? 10.016  39.933  58.387  1.00 80.69 85  B 1 
ATOM 4263  N NE  . ARG B 2 85  ? 11.031  40.053  59.453  1.00 70.76 85  B 1 
ATOM 4264  C CZ  . ARG B 2 85  ? 10.850  39.726  60.720  1.00 64.07 85  B 1 
ATOM 4265  N NH1 . ARG B 2 85  ? 9.713   39.229  61.142  1.00 57.24 85  B 1 
ATOM 4266  N NH2 . ARG B 2 85  ? 11.800  39.904  61.585  1.00 56.88 85  B 1 
ATOM 4267  N N   . THR B 2 86  ? 7.601   41.031  53.524  1.00 87.82 86  B 1 
ATOM 4268  C CA  . THR B 2 86  ? 6.601   40.642  52.514  1.00 86.81 86  B 1 
ATOM 4269  C C   . THR B 2 86  ? 7.085   40.975  51.100  1.00 87.35 86  B 1 
ATOM 4270  O O   . THR B 2 86  ? 7.038   40.116  50.220  1.00 86.30 86  B 1 
ATOM 4271  C CB  . THR B 2 86  ? 5.252   41.315  52.803  1.00 86.42 86  B 1 
ATOM 4272  O OG1 . THR B 2 86  ? 4.849   41.029  54.122  1.00 80.11 86  B 1 
ATOM 4273  C CG2 . THR B 2 86  ? 4.157   40.797  51.882  1.00 77.25 86  B 1 
ATOM 4274  N N   . THR B 2 87  ? 7.624   42.170  50.908  1.00 88.49 87  B 1 
ATOM 4275  C CA  . THR B 2 87  ? 8.198   42.599  49.620  1.00 87.23 87  B 1 
ATOM 4276  C C   . THR B 2 87  ? 9.396   41.751  49.210  1.00 87.32 87  B 1 
ATOM 4277  O O   . THR B 2 87  ? 9.487   41.338  48.055  1.00 85.90 87  B 1 
ATOM 4278  C CB  . THR B 2 87  ? 8.604   44.080  49.675  1.00 86.45 87  B 1 
ATOM 4279  O OG1 . THR B 2 87  ? 7.518   44.861  50.065  1.00 78.36 87  B 1 
ATOM 4280  C CG2 . THR B 2 87  ? 9.052   44.611  48.323  1.00 76.56 87  B 1 
ATOM 4281  N N   . SER B 2 88  ? 10.277  41.397  50.126  1.00 88.64 88  B 1 
ATOM 4282  C CA  . SER B 2 88  ? 11.401  40.495  49.858  1.00 88.70 88  B 1 
ATOM 4283  C C   . SER B 2 88  ? 10.913  39.108  49.441  1.00 89.26 88  B 1 
ATOM 4284  O O   . SER B 2 88  ? 11.396  38.541  48.462  1.00 87.65 88  B 1 
ATOM 4285  C CB  . SER B 2 88  ? 12.294  40.407  51.097  1.00 88.33 88  B 1 
ATOM 4286  O OG  . SER B 2 88  ? 13.415  39.586  50.851  1.00 77.22 88  B 1 
ATOM 4287  N N   . THR B 2 89  ? 9.901   38.572  50.111  1.00 88.88 89  B 1 
ATOM 4288  C CA  . THR B 2 89  ? 9.288   37.283  49.752  1.00 88.56 89  B 1 
ATOM 4289  C C   . THR B 2 89  ? 8.644   37.348  48.365  1.00 88.77 89  B 1 
ATOM 4290  O O   . THR B 2 89  ? 8.799   36.419  47.571  1.00 86.74 89  B 1 
ATOM 4291  C CB  . THR B 2 89  ? 8.251   36.859  50.794  1.00 87.60 89  B 1 
ATOM 4292  O OG1 . THR B 2 89  ? 8.812   36.860  52.083  1.00 80.14 89  B 1 
ATOM 4293  C CG2 . THR B 2 89  ? 7.730   35.443  50.548  1.00 77.12 89  B 1 
ATOM 4294  N N   . LEU B 2 90  ? 7.957   38.429  48.025  1.00 88.32 90  B 1 
ATOM 4295  C CA  . LEU B 2 90  ? 7.401   38.675  46.696  1.00 87.25 90  B 1 
ATOM 4296  C C   . LEU B 2 90  ? 8.472   38.739  45.612  1.00 86.94 90  B 1 
ATOM 4297  O O   . LEU B 2 90  ? 8.265   38.177  44.545  1.00 86.11 90  B 1 
ATOM 4298  C CB  . LEU B 2 90  ? 6.594   39.978  46.715  1.00 87.09 90  B 1 
ATOM 4299  C CG  . LEU B 2 90  ? 5.113   39.751  47.025  1.00 83.08 90  B 1 
ATOM 4300  C CD1 . LEU B 2 90  ? 4.471   41.061  47.471  1.00 75.38 90  B 1 
ATOM 4301  C CD2 . LEU B 2 90  ? 4.371   39.244  45.791  1.00 75.02 90  B 1 
ATOM 4302  N N   . GLN B 2 91  ? 9.610   39.384  45.872  1.00 86.87 91  B 1 
ATOM 4303  C CA  . GLN B 2 91  ? 10.724  39.421  44.927  1.00 86.26 91  B 1 
ATOM 4304  C C   . GLN B 2 91  ? 11.237  38.023  44.608  1.00 86.78 91  B 1 
ATOM 4305  O O   . GLN B 2 91  ? 11.369  37.687  43.433  1.00 85.88 91  B 1 
ATOM 4306  C CB  . GLN B 2 91  ? 11.877  40.272  45.473  1.00 85.59 91  B 1 
ATOM 4307  C CG  . GLN B 2 91  ? 11.629  41.773  45.309  1.00 79.21 91  B 1 
ATOM 4308  C CD  . GLN B 2 91  ? 12.794  42.612  45.832  1.00 75.59 91  B 1 
ATOM 4309  O OE1 . GLN B 2 91  ? 13.522  42.237  46.729  1.00 69.40 91  B 1 
ATOM 4310  N NE2 . GLN B 2 91  ? 13.013  43.784  45.284  1.00 65.36 91  B 1 
ATOM 4311  N N   . VAL B 2 92  ? 11.445  37.174  45.607  1.00 89.12 92  B 1 
ATOM 4312  C CA  . VAL B 2 92  ? 11.896  35.790  45.427  1.00 89.45 92  B 1 
ATOM 4313  C C   . VAL B 2 92  ? 10.860  34.999  44.622  1.00 89.49 92  B 1 
ATOM 4314  O O   . VAL B 2 92  ? 11.206  34.405  43.602  1.00 88.31 92  B 1 
ATOM 4315  C CB  . VAL B 2 92  ? 12.188  35.117  46.781  1.00 89.25 92  B 1 
ATOM 4316  C CG1 . VAL B 2 92  ? 12.569  33.642  46.619  1.00 83.13 92  B 1 
ATOM 4317  C CG2 . VAL B 2 92  ? 13.348  35.814  47.495  1.00 82.39 92  B 1 
ATOM 4318  N N   . LYS B 2 93  ? 9.589   35.034  45.004  1.00 86.08 93  B 1 
ATOM 4319  C CA  . LYS B 2 93  ? 8.521   34.345  44.271  1.00 85.01 93  B 1 
ATOM 4320  C C   . LYS B 2 93  ? 8.418   34.809  42.818  1.00 85.56 93  B 1 
ATOM 4321  O O   . LYS B 2 93  ? 8.189   33.992  41.935  1.00 84.16 93  B 1 
ATOM 4322  C CB  . LYS B 2 93  ? 7.168   34.557  44.954  1.00 84.04 93  B 1 
ATOM 4323  C CG  . LYS B 2 93  ? 6.955   33.684  46.197  1.00 79.15 93  B 1 
ATOM 4324  C CD  . LYS B 2 93  ? 5.494   33.838  46.646  1.00 73.44 93  B 1 
ATOM 4325  C CE  . LYS B 2 93  ? 5.084   32.828  47.711  1.00 66.31 93  B 1 
ATOM 4326  N NZ  . LYS B 2 93  ? 3.599   32.802  47.847  1.00 60.41 93  B 1 
ATOM 4327  N N   . ASN B 2 94  ? 8.561   36.096  42.542  1.00 87.57 94  B 1 
ATOM 4328  C CA  . ASN B 2 94  ? 8.473   36.638  41.193  1.00 86.61 94  B 1 
ATOM 4329  C C   . ASN B 2 94  ? 9.640   36.154  40.318  1.00 86.93 94  B 1 
ATOM 4330  O O   . ASN B 2 94  ? 9.444   35.823  39.155  1.00 85.75 94  B 1 
ATOM 4331  C CB  . ASN B 2 94  ? 8.401   38.163  41.285  1.00 85.01 94  B 1 
ATOM 4332  C CG  . ASN B 2 94  ? 7.789   38.819  40.062  1.00 79.64 94  B 1 
ATOM 4333  O OD1 . ASN B 2 94  ? 7.304   38.203  39.141  1.00 70.37 94  B 1 
ATOM 4334  N ND2 . ASN B 2 94  ? 7.747   40.132  40.053  1.00 68.85 94  B 1 
ATOM 4335  N N   . GLU B 2 95  ? 10.833  36.041  40.871  1.00 86.10 95  B 1 
ATOM 4336  C CA  . GLU B 2 95  ? 11.986  35.507  40.153  1.00 87.07 95  B 1 
ATOM 4337  C C   . GLU B 2 95  ? 11.823  33.999  39.881  1.00 87.79 95  B 1 
ATOM 4338  O O   . GLU B 2 95  ? 12.146  33.538  38.790  1.00 86.07 95  B 1 
ATOM 4339  C CB  . GLU B 2 95  ? 13.284  35.846  40.901  1.00 86.57 95  B 1 
ATOM 4340  C CG  . GLU B 2 95  ? 14.470  36.160  39.973  1.00 77.75 95  B 1 
ATOM 4341  C CD  . GLU B 2 95  ? 14.326  37.467  39.144  1.00 72.45 95  B 1 
ATOM 4342  O OE1 . GLU B 2 95  ? 15.161  37.697  38.243  1.00 63.37 95  B 1 
ATOM 4343  O OE2 . GLU B 2 95  ? 13.402  38.278  39.367  1.00 63.40 95  B 1 
ATOM 4344  N N   . GLU B 2 96  ? 11.247  33.233  40.818  1.00 85.94 96  B 1 
ATOM 4345  C CA  . GLU B 2 96  ? 10.893  31.822  40.596  1.00 86.30 96  B 1 
ATOM 4346  C C   . GLU B 2 96  ? 9.883   31.668  39.442  1.00 86.73 96  B 1 
ATOM 4347  O O   . GLU B 2 96  ? 10.130  30.896  38.516  1.00 85.10 96  B 1 
ATOM 4348  C CB  . GLU B 2 96  ? 10.305  31.203  41.871  1.00 85.53 96  B 1 
ATOM 4349  C CG  . GLU B 2 96  ? 11.349  30.934  42.959  1.00 78.57 96  B 1 
ATOM 4350  C CD  . GLU B 2 96  ? 10.732  30.374  44.257  1.00 74.87 96  B 1 
ATOM 4351  O OE1 . GLU B 2 96  ? 11.521  29.953  45.135  1.00 66.79 96  B 1 
ATOM 4352  O OE2 . GLU B 2 96  ? 9.484   30.369  44.396  1.00 68.56 96  B 1 
ATOM 4353  N N   . VAL B 2 97  ? 8.794   32.427  39.439  1.00 85.69 97  B 1 
ATOM 4354  C CA  . VAL B 2 97  ? 7.782   32.368  38.371  1.00 85.42 97  B 1 
ATOM 4355  C C   . VAL B 2 97  ? 8.364   32.808  37.026  1.00 85.75 97  B 1 
ATOM 4356  O O   . VAL B 2 97  ? 8.052   32.217  35.986  1.00 84.41 97  B 1 
ATOM 4357  C CB  . VAL B 2 97  ? 6.540   33.203  38.732  1.00 83.79 97  B 1 
ATOM 4358  C CG1 . VAL B 2 97  ? 5.521   33.226  37.600  1.00 76.15 97  B 1 
ATOM 4359  C CG2 . VAL B 2 97  ? 5.821   32.624  39.957  1.00 75.00 97  B 1 
ATOM 4360  N N   . LYS B 2 98  ? 9.231   33.798  37.012  1.00 83.68 98  B 1 
ATOM 4361  C CA  . LYS B 2 98  ? 9.947   34.232  35.811  1.00 84.82 98  B 1 
ATOM 4362  C C   . LYS B 2 98  ? 10.832  33.113  35.254  1.00 85.47 98  B 1 
ATOM 4363  O O   . LYS B 2 98  ? 10.777  32.843  34.064  1.00 85.36 98  B 1 
ATOM 4364  C CB  . LYS B 2 98  ? 10.752  35.484  36.132  1.00 83.65 98  B 1 
ATOM 4365  C CG  . LYS B 2 98  ? 11.449  36.036  34.882  1.00 79.04 98  B 1 
ATOM 4366  C CD  . LYS B 2 98  ? 12.294  37.245  35.261  1.00 75.26 98  B 1 
ATOM 4367  C CE  . LYS B 2 98  ? 13.065  37.725  34.035  1.00 66.25 98  B 1 
ATOM 4368  N NZ  . LYS B 2 98  ? 14.014  38.791  34.396  1.00 60.65 98  B 1 
ATOM 4369  N N   . ASN B 2 99  ? 11.589  32.445  36.107  1.00 87.36 99  B 1 
ATOM 4370  C CA  . ASN B 2 99  ? 12.430  31.325  35.697  1.00 87.94 99  B 1 
ATOM 4371  C C   . ASN B 2 99  ? 11.591  30.165  35.141  1.00 87.98 99  B 1 
ATOM 4372  O O   . ASN B 2 99  ? 11.912  29.650  34.074  1.00 86.46 99  B 1 
ATOM 4373  C CB  . ASN B 2 99  ? 13.310  30.887  36.873  1.00 88.06 99  B 1 
ATOM 4374  C CG  . ASN B 2 99  ? 14.414  31.886  37.184  1.00 85.74 99  B 1 
ATOM 4375  O OD1 . ASN B 2 99  ? 14.835  32.677  36.365  1.00 78.28 99  B 1 
ATOM 4376  N ND2 . ASN B 2 99  ? 14.936  31.847  38.389  1.00 76.47 99  B 1 
ATOM 4377  N N   . MET B 2 100 ? 10.469  29.814  35.771  1.00 84.20 100 B 1 
ATOM 4378  C CA  . MET B 2 100 ? 9.509   28.837  35.242  1.00 84.02 100 B 1 
ATOM 4379  C C   . MET B 2 100 ? 9.002   29.236  33.855  1.00 85.31 100 B 1 
ATOM 4380  O O   . MET B 2 100 ? 8.966   28.411  32.955  1.00 84.45 100 B 1 
ATOM 4381  C CB  . MET B 2 100 ? 8.314   28.687  36.185  1.00 82.64 100 B 1 
ATOM 4382  C CG  . MET B 2 100 ? 8.636   27.937  37.475  1.00 76.26 100 B 1 
ATOM 4383  S SD  . MET B 2 100 ? 7.199   27.761  38.587  1.00 72.60 100 B 1 
ATOM 4384  C CE  . MET B 2 100 ? 6.149   26.677  37.590  1.00 63.73 100 B 1 
ATOM 4385  N N   . SER B 2 101 ? 8.639   30.511  33.658  1.00 85.39 101 B 1 
ATOM 4386  C CA  . SER B 2 101 ? 8.145   31.002  32.372  1.00 85.01 101 B 1 
ATOM 4387  C C   . SER B 2 101 ? 9.209   30.935  31.273  1.00 85.78 101 B 1 
ATOM 4388  O O   . SER B 2 101 ? 8.901   30.573  30.140  1.00 84.92 101 B 1 
ATOM 4389  C CB  . SER B 2 101 ? 7.626   32.442  32.505  1.00 83.69 101 B 1 
ATOM 4390  O OG  . SER B 2 101 ? 6.607   32.505  33.470  1.00 74.39 101 B 1 
ATOM 4391  N N   . VAL B 2 102 ? 10.456  31.218  31.588  1.00 86.84 102 B 1 
ATOM 4392  C CA  . VAL B 2 102 ? 11.590  31.092  30.659  1.00 87.29 102 B 1 
ATOM 4393  C C   . VAL B 2 102 ? 11.834  29.624  30.291  1.00 87.78 102 B 1 
ATOM 4394  O O   . VAL B 2 102 ? 12.010  29.308  29.119  1.00 86.97 102 B 1 
ATOM 4395  C CB  . VAL B 2 102 ? 12.856  31.740  31.252  1.00 86.82 102 B 1 
ATOM 4396  C CG1 . VAL B 2 102 ? 14.113  31.459  30.424  1.00 81.29 102 B 1 
ATOM 4397  C CG2 . VAL B 2 102 ? 12.700  33.269  31.328  1.00 80.46 102 B 1 
ATOM 4398  N N   . GLU B 2 103 ? 11.794  28.724  31.256  1.00 86.95 103 B 1 
ATOM 4399  C CA  . GLU B 2 103 ? 11.962  27.287  31.008  1.00 87.29 103 B 1 
ATOM 4400  C C   . GLU B 2 103 ? 10.815  26.725  30.158  1.00 87.40 103 B 1 
ATOM 4401  O O   . GLU B 2 103 ? 11.053  26.002  29.193  1.00 85.97 103 B 1 
ATOM 4402  C CB  . GLU B 2 103 ? 12.077  26.548  32.351  1.00 86.45 103 B 1 
ATOM 4403  C CG  . GLU B 2 103 ? 12.610  25.121  32.137  1.00 76.49 103 B 1 
ATOM 4404  C CD  . GLU B 2 103 ? 12.570  24.254  33.397  1.00 71.83 103 B 1 
ATOM 4405  O OE1 . GLU B 2 103 ? 12.520  23.015  33.216  1.00 62.88 103 B 1 
ATOM 4406  O OE2 . GLU B 2 103 ? 12.555  24.801  34.517  1.00 63.84 103 B 1 
ATOM 4407  N N   . LEU B 2 104 ? 9.576   27.097  30.442  1.00 87.18 104 B 1 
ATOM 4408  C CA  . LEU B 2 104 ? 8.404   26.746  29.649  1.00 87.10 104 B 1 
ATOM 4409  C C   . LEU B 2 104 ? 8.540   27.232  28.208  1.00 87.41 104 B 1 
ATOM 4410  O O   . LEU B 2 104 ? 8.270   26.468  27.289  1.00 86.48 104 B 1 
ATOM 4411  C CB  . LEU B 2 104 ? 7.142   27.342  30.294  1.00 86.52 104 B 1 
ATOM 4412  C CG  . LEU B 2 104 ? 6.647   26.595  31.542  1.00 82.30 104 B 1 
ATOM 4413  C CD1 . LEU B 2 104 ? 5.550   27.408  32.228  1.00 74.52 104 B 1 
ATOM 4414  C CD2 . LEU B 2 104 ? 6.076   25.233  31.190  1.00 75.21 104 B 1 
ATOM 4415  N N   . ASN B 2 105 ? 8.984   28.454  27.996  1.00 85.89 105 B 1 
ATOM 4416  C CA  . ASN B 2 105 ? 9.188   28.981  26.654  1.00 85.73 105 B 1 
ATOM 4417  C C   . ASN B 2 105 ? 10.265  28.198  25.888  1.00 86.05 105 B 1 
ATOM 4418  O O   . ASN B 2 105 ? 10.058  27.855  24.727  1.00 86.21 105 B 1 
ATOM 4419  C CB  . ASN B 2 105 ? 9.522   30.477  26.729  1.00 85.32 105 B 1 
ATOM 4420  C CG  . ASN B 2 105 ? 9.453   31.117  25.357  1.00 82.82 105 B 1
[truncated: 485,719 more chars]
