# Supplementary material for: Angiopoietin-like 3 monomers are abundant in human plasma but are unable to inhibit endothelial lipase
Source: JCI Insight. 2025 Oct 28;10(23):e197827. doi: 10.1172/jci.insight.197827 (PMC12867014; doi:10.1172/jci.insight.197827)
Supplement: undefined [file jciinsight-10-197827-s266.zip › jci.insight.197827.sdd4.cif]

# By using this file you agree to the legally binding terms of use found at alphafoldserver.com/output-terms
data_1ad9ac07bde7810d
#
_entry.id 1ad9ac07bde7810d
#
loop_
_atom_type.symbol
C 
N 
O 
S 
#
loop_
_audit_author.name
_audit_author.pdbx_ordinal
"Google DeepMind" 1 
"Isomorphic Labs" 2 
#
_audit_conform.dict_location https://raw.githubusercontent.com/ihmwg/ModelCIF/master/dist/mmcif_ma.dic
_audit_conform.dict_name     mmcif_ma.dic
_audit_conform.dict_version  1.4.5
#
loop_
_chem_comp.formula
_chem_comp.formula_weight
_chem_comp.id
_chem_comp.mon_nstd_flag
_chem_comp.name
_chem_comp.pdbx_smiles
_chem_comp.pdbx_synonyms
_chem_comp.type
"C3 H7 N O2"    89.093  ALA y ALANINE         C[C@H](N)C(O)=O                  ? "L-PEPTIDE LINKING" 
"C6 H15 N4 O2"  175.209 ARG y ARGININE        N[C@@H](CCCNC(N)=[NH2+])C(O)=O   ? "L-PEPTIDE LINKING" 
"C4 H8 N2 O3"   132.118 ASN y ASPARAGINE      N[C@@H](CC(N)=O)C(O)=O           ? "L-PEPTIDE LINKING" 
"C4 H7 N O4"    133.103 ASP y "ASPARTIC ACID" N[C@@H](CC(O)=O)C(O)=O           ? "L-PEPTIDE LINKING" 
"C3 H7 N O2 S"  121.158 CYS y CYSTEINE        N[C@@H](CS)C(O)=O                ? "L-PEPTIDE LINKING" 
"C5 H10 N2 O3"  146.144 GLN y GLUTAMINE       N[C@@H](CCC(N)=O)C(O)=O          ? "L-PEPTIDE LINKING" 
"C5 H9 N O4"    147.129 GLU y "GLUTAMIC ACID" N[C@@H](CCC(O)=O)C(O)=O          ? "L-PEPTIDE LINKING" 
"C2 H5 N O2"    75.067  GLY y GLYCINE         NCC(O)=O                         ? "PEPTIDE LINKING"   
"C6 H10 N3 O2"  156.162 HIS y HISTIDINE       N[C@@H](Cc1c[nH]c[nH+]1)C(O)=O   ? "L-PEPTIDE LINKING" 
"C6 H13 N O2"   131.173 ILE y ISOLEUCINE      CC[C@H](C)[C@H](N)C(O)=O         ? "L-PEPTIDE LINKING" 
"C6 H13 N O2"   131.173 LEU y LEUCINE         CC(C)C[C@H](N)C(O)=O             ? "L-PEPTIDE LINKING" 
"C6 H15 N2 O2"  147.195 LYS y LYSINE          N[C@@H](CCCC[NH3+])C(O)=O        ? "L-PEPTIDE LINKING" 
"C5 H11 N O2 S" 149.211 MET y METHIONINE      CSCC[C@H](N)C(O)=O               ? "L-PEPTIDE LINKING" 
"C9 H11 N O2"   165.189 PHE y PHENYLALANINE   N[C@@H](Cc1ccccc1)C(O)=O         ? "L-PEPTIDE LINKING" 
"C5 H9 N O2"    115.130 PRO y PROLINE         OC(=O)[C@@H]1CCCN1               ? "L-PEPTIDE LINKING" 
"C3 H7 N O3"    105.093 SER y SERINE          N[C@@H](CO)C(O)=O                ? "L-PEPTIDE LINKING" 
"C4 H9 N O3"    119.119 THR y THREONINE       C[C@@H](O)[C@H](N)C(O)=O         ? "L-PEPTIDE LINKING" 
"C11 H12 N2 O2" 204.225 TRP y TRYPTOPHAN      N[C@@H](Cc1c[nH]c2ccccc12)C(O)=O ? "L-PEPTIDE LINKING" 
"C9 H11 N O3"   181.189 TYR y TYROSINE        N[C@@H](Cc1ccc(O)cc1)C(O)=O      ? "L-PEPTIDE LINKING" 
"C5 H11 N O2"   117.146 VAL y VALINE          CC(C)[C@H](N)C(O)=O              ? "L-PEPTIDE LINKING" 
#
_citation.book_publisher          ?
_citation.country                 UK
_citation.id                      primary
_citation.journal_full            Nature
_citation.journal_id_ASTM         NATUAS
_citation.journal_id_CSD          0006
_citation.journal_id_ISSN         0028-0836
_citation.journal_volume          ?
_citation.page_first              ?
_citation.page_last               ?
_citation.pdbx_database_id_DOI    ?
_citation.pdbx_database_id_PubMed ?
_citation.title                   "Accurate structure prediction of biomolecular interactions with AlphaFold 3"
_citation.year                    2024
#
loop_
_citation_author.citation_id
_citation_author.name
_citation_author.ordinal
primary "Google DeepMind" 1 
primary "Isomorphic Labs" 2 
#
loop_
_entity.id
_entity.pdbx_description
_entity.type
1 . polymer 
2 . polymer 
3 . polymer 
#
loop_
_entity_poly.entity_id
_entity_poly.pdbx_strand_id
_entity_poly.type
1 A polypeptide(L) 
2 B polypeptide(L) 
3 C polypeptide(L) 
#
loop_
_entity_poly_seq.entity_id
_entity_poly_seq.hetero
_entity_poly_seq.mon_id
_entity_poly_seq.num
1 n SER 1   
1 n ARG 2   
1 n VAL 3   
1 n ASP 4   
1 n PRO 5   
1 n ASP 6   
1 n LEU 7   
1 n SER 8   
1 n SER 9   
1 n PHE 10  
1 n ASP 11  
1 n SER 12  
1 n ALA 13  
1 n PRO 14  
1 n SER 15  
1 n GLU 16  
1 n PRO 17  
1 n LYS 18  
1 n SER 19  
1 n ARG 20  
1 n PHE 21  
1 n ALA 22  
1 n MET 23  
1 n LEU 24  
1 n ASP 25  
1 n ASP 26  
1 n VAL 27  
1 n LYS 28  
1 n ILE 29  
1 n LEU 30  
1 n ALA 31  
1 n ASN 32  
1 n GLY 33  
1 n LEU 34  
1 n LEU 35  
1 n GLN 36  
1 n LEU 37  
1 n GLY 38  
1 n HIS 39  
1 n GLY 40  
1 n LEU 41  
1 n LYS 42  
1 n ASP 43  
1 n PHE 44  
1 n VAL 45  
1 n HIS 46  
1 n LYS 47  
1 n THR 48  
1 n LYS 49  
1 n GLY 50  
1 n GLN 51  
1 n ILE 52  
1 n ASN 53  
1 n ASP 54  
1 n ILE 55  
1 n PHE 56  
1 n GLN 57  
1 n LYS 58  
1 n LEU 59  
1 n ASN 60  
1 n ILE 61  
1 n PHE 62  
1 n ASP 63  
1 n GLN 64  
1 n SER 65  
1 n PHE 66  
1 n TYR 67  
1 n ASP 68  
1 n LEU 69  
1 n SER 70  
1 n LEU 71  
1 n ARG 72  
1 n THR 73  
1 n ASN 74  
1 n GLU 75  
1 n ILE 76  
1 n LYS 77  
1 n GLU 78  
1 n GLU 79  
1 n GLU 80  
1 n LYS 81  
1 n GLU 82  
1 n LEU 83  
1 n ARG 84  
1 n ARG 85  
1 n THR 86  
1 n THR 87  
1 n SER 88  
1 n THR 89  
1 n LEU 90  
1 n GLN 91  
1 n VAL 92  
1 n LYS 93  
1 n ASN 94  
1 n GLU 95  
1 n GLU 96  
1 n VAL 97  
1 n LYS 98  
1 n ASN 99  
1 n MET 100 
1 n SER 101 
1 n VAL 102 
1 n GLU 103 
1 n LEU 104 
1 n ASN 105 
1 n SER 106 
1 n LYS 107 
1 n LEU 108 
1 n GLU 109 
1 n SER 110 
1 n LEU 111 
1 n LEU 112 
1 n GLU 113 
1 n GLU 114 
1 n LYS 115 
1 n THR 116 
1 n ALA 117 
1 n LEU 118 
1 n GLN 119 
1 n HIS 120 
1 n LYS 121 
1 n VAL 122 
1 n ARG 123 
1 n ALA 124 
1 n LEU 125 
1 n GLU 126 
1 n GLU 127 
1 n GLN 128 
1 n LEU 129 
1 n THR 130 
1 n ASN 131 
1 n LEU 132 
1 n ILE 133 
1 n LEU 134 
1 n SER 135 
1 n PRO 136 
1 n ALA 137 
1 n GLY 138 
1 n ALA 139 
1 n GLN 140 
1 n GLU 141 
1 n HIS 142 
1 n PRO 143 
1 n GLU 144 
1 n VAL 145 
1 n THR 146 
1 n SER 147 
1 n LEU 148 
1 n LYS 149 
1 n SER 150 
1 n PHE 151 
1 n VAL 152 
1 n GLU 153 
1 n GLN 154 
1 n GLN 155 
1 n ASP 156 
1 n ASN 157 
1 n SER 158 
1 n ILE 159 
1 n ARG 160 
1 n GLU 161 
1 n LEU 162 
1 n LEU 163 
1 n GLN 164 
1 n SER 165 
1 n VAL 166 
1 n GLU 167 
1 n GLU 168 
1 n GLN 169 
1 n TYR 170 
1 n LYS 171 
1 n GLN 172 
1 n LEU 173 
1 n SER 174 
1 n GLN 175 
1 n GLN 176 
1 n HIS 177 
1 n MET 178 
1 n GLN 179 
1 n ILE 180 
1 n LYS 181 
1 n GLU 182 
1 n ILE 183 
1 n GLU 184 
1 n LYS 185 
1 n GLN 186 
1 n LEU 187 
1 n ARG 188 
1 n LYS 189 
1 n THR 190 
1 n GLY 191 
1 n ILE 192 
1 n GLN 193 
1 n GLU 194 
1 n PRO 195 
1 n SER 196 
1 n GLU 197 
1 n ASN 198 
1 n SER 199 
1 n LEU 200 
1 n SER 201 
1 n SER 202 
1 n LYS 203 
1 n SER 204 
1 n ARG 205 
1 n ALA 206 
1 n PRO 207 
1 n ARG 208 
1 n THR 209 
1 n THR 210 
1 n PRO 211 
1 n PRO 212 
1 n LEU 213 
1 n GLN 214 
1 n LEU 215 
1 n ASN 216 
1 n GLU 217 
1 n THR 218 
1 n GLU 219 
1 n ASN 220 
1 n THR 221 
1 n GLU 222 
1 n GLN 223 
1 n ASP 224 
1 n ASP 225 
1 n LEU 226 
1 n PRO 227 
1 n ALA 228 
1 n ASP 229 
1 n CYS 230 
1 n SER 231 
1 n ALA 232 
1 n VAL 233 
1 n TYR 234 
1 n ASN 235 
1 n ARG 236 
1 n GLY 237 
1 n GLU 238 
1 n HIS 239 
1 n THR 240 
1 n SER 241 
1 n GLY 242 
1 n VAL 243 
1 n TYR 244 
1 n THR 245 
1 n ILE 246 
1 n LYS 247 
1 n PRO 248 
1 n ARG 249 
1 n ASN 250 
1 n SER 251 
1 n GLN 252 
1 n GLY 253 
1 n PHE 254 
1 n ASN 255 
1 n VAL 256 
1 n TYR 257 
1 n CYS 258 
1 n ASP 259 
1 n THR 260 
1 n GLN 261 
1 n SER 262 
1 n GLY 263 
1 n SER 264 
1 n PRO 265 
1 n TRP 266 
1 n THR 267 
1 n LEU 268 
1 n ILE 269 
1 n GLN 270 
1 n HIS 271 
1 n ARG 272 
1 n LYS 273 
1 n ASP 274 
1 n GLY 275 
1 n SER 276 
1 n GLN 277 
1 n ASP 278 
1 n PHE 279 
1 n ASN 280 
1 n GLU 281 
1 n THR 282 
1 n TRP 283 
1 n GLU 284 
1 n ASN 285 
1 n TYR 286 
1 n GLU 287 
1 n LYS 288 
1 n GLY 289 
1 n PHE 290 
1 n GLY 291 
1 n ARG 292 
1 n LEU 293 
1 n ASP 294 
1 n GLY 295 
1 n GLU 296 
1 n PHE 297 
1 n TRP 298 
1 n LEU 299 
1 n GLY 300 
1 n LEU 301 
1 n GLU 302 
1 n LYS 303 
1 n ILE 304 
1 n TYR 305 
1 n ALA 306 
1 n ILE 307 
1 n VAL 308 
1 n GLN 309 
1 n GLN 310 
1 n SER 311 
1 n ASN 312 
1 n TYR 313 
1 n ILE 314 
1 n LEU 315 
1 n ARG 316 
1 n LEU 317 
1 n GLU 318 
1 n LEU 319 
1 n GLN 320 
1 n ASP 321 
1 n TRP 322 
1 n LYS 323 
1 n ASP 324 
1 n SER 325 
1 n LYS 326 
1 n HIS 327 
1 n TYR 328 
1 n VAL 329 
1 n GLU 330 
1 n TYR 331 
1 n SER 332 
1 n PHE 333 
1 n HIS 334 
1 n LEU 335 
1 n GLY 336 
1 n SER 337 
1 n HIS 338 
1 n GLU 339 
1 n THR 340 
1 n ASN 341 
1 n TYR 342 
1 n THR 343 
1 n LEU 344 
1 n HIS 345 
1 n VAL 346 
1 n ALA 347 
1 n GLU 348 
1 n ILE 349 
1 n ALA 350 
1 n GLY 351 
1 n ASN 352 
1 n ILE 353 
1 n PRO 354 
1 n GLY 355 
1 n ALA 356 
1 n LEU 357 
1 n PRO 358 
1 n GLU 359 
1 n HIS 360 
1 n THR 361 
1 n ASP 362 
1 n LEU 363 
1 n MET 364 
1 n PHE 365 
1 n SER 366 
1 n THR 367 
1 n TRP 368 
1 n ASN 369 
1 n HIS 370 
1 n ARG 371 
1 n ALA 372 
1 n LYS 373 
1 n GLY 374 
1 n GLN 375 
1 n LEU 376 
1 n TYR 377 
1 n CYS 378 
1 n PRO 379 
1 n GLU 380 
1 n SER 381 
1 n TYR 382 
1 n SER 383 
1 n GLY 384 
1 n GLY 385 
1 n TRP 386 
1 n TRP 387 
1 n TRP 388 
1 n ASN 389 
1 n ASP 390 
1 n ILE 391 
1 n CYS 392 
1 n GLY 393 
1 n GLU 394 
1 n ASN 395 
1 n ASN 396 
1 n LEU 397 
1 n ASN 398 
1 n GLY 399 
1 n LYS 400 
1 n TYR 401 
1 n ASN 402 
1 n LYS 403 
1 n PRO 404 
1 n ARG 405 
1 n THR 406 
1 n LYS 407 
1 n SER 408 
1 n ARG 409 
1 n PRO 410 
1 n GLU 411 
1 n ARG 412 
1 n ARG 413 
1 n ARG 414 
1 n GLY 415 
1 n ILE 416 
1 n TYR 417 
1 n TRP 418 
1 n ARG 419 
1 n PRO 420 
1 n GLN 421 
1 n SER 422 
1 n ARG 423 
1 n LYS 424 
1 n LEU 425 
1 n TYR 426 
1 n ALA 427 
1 n ILE 428 
1 n LYS 429 
1 n SER 430 
1 n SER 431 
1 n LYS 432 
1 n MET 433 
1 n MET 434 
1 n LEU 435 
1 n GLN 436 
1 n PRO 437 
1 n THR 438 
1 n THR 439 
2 n SER 1   
2 n ARG 2   
2 n VAL 3   
2 n ASP 4   
2 n PRO 5   
2 n ASP 6   
2 n LEU 7   
2 n SER 8   
2 n SER 9   
2 n PHE 10  
2 n ASP 11  
2 n SER 12  
2 n ALA 13  
2 n PRO 14  
2 n SER 15  
2 n GLU 16  
2 n PRO 17  
2 n LYS 18  
2 n SER 19  
2 n ARG 20  
2 n PHE 21  
2 n ALA 22  
2 n MET 23  
2 n LEU 24  
2 n ASP 25  
2 n ASP 26  
2 n VAL 27  
2 n LYS 28  
2 n ILE 29  
2 n LEU 30  
2 n ALA 31  
2 n ASN 32  
2 n GLY 33  
2 n LEU 34  
2 n LEU 35  
2 n GLN 36  
2 n LEU 37  
2 n GLY 38  
2 n HIS 39  
2 n GLY 40  
2 n LEU 41  
2 n LYS 42  
2 n ASP 43  
2 n PHE 44  
2 n VAL 45  
2 n HIS 46  
2 n LYS 47  
2 n THR 48  
2 n LYS 49  
2 n GLY 50  
2 n GLN 51  
2 n ILE 52  
2 n ASN 53  
2 n ASP 54  
2 n ILE 55  
2 n PHE 56  
2 n GLN 57  
2 n LYS 58  
2 n LEU 59  
2 n ASN 60  
2 n ILE 61  
2 n PHE 62  
2 n ASP 63  
2 n GLN 64  
2 n SER 65  
2 n PHE 66  
2 n TYR 67  
2 n ASP 68  
2 n LEU 69  
2 n SER 70  
2 n LEU 71  
2 n ARG 72  
2 n THR 73  
2 n ASN 74  
2 n GLU 75  
2 n ILE 76  
2 n LYS 77  
2 n GLU 78  
2 n GLU 79  
2 n GLU 80  
2 n LYS 81  
2 n GLU 82  
2 n LEU 83  
2 n ARG 84  
2 n ARG 85  
2 n THR 86  
2 n THR 87  
2 n SER 88  
2 n THR 89  
2 n LEU 90  
2 n GLN 91  
2 n VAL 92  
2 n LYS 93  
2 n ASN 94  
2 n GLU 95  
2 n GLU 96  
2 n VAL 97  
2 n LYS 98  
2 n ASN 99  
2 n MET 100 
2 n SER 101 
2 n VAL 102 
2 n GLU 103 
2 n LEU 104 
2 n ASN 105 
2 n SER 106 
2 n LYS 107 
2 n LEU 108 
2 n GLU 109 
2 n SER 110 
2 n LEU 111 
2 n LEU 112 
2 n GLU 113 
2 n GLU 114 
2 n LYS 115 
2 n THR 116 
2 n ALA 117 
2 n LEU 118 
2 n GLN 119 
2 n HIS 120 
2 n LYS 121 
2 n VAL 122 
2 n ARG 123 
2 n ALA 124 
2 n LEU 125 
2 n GLU 126 
2 n GLU 127 
2 n GLN 128 
2 n LEU 129 
2 n THR 130 
2 n ASN 131 
2 n LEU 132 
2 n ILE 133 
2 n LEU 134 
2 n SER 135 
2 n PRO 136 
2 n ALA 137 
2 n GLY 138 
2 n ALA 139 
2 n GLN 140 
2 n GLU 141 
2 n HIS 142 
2 n PRO 143 
2 n GLU 144 
2 n VAL 145 
2 n THR 146 
2 n SER 147 
2 n LEU 148 
2 n LYS 149 
2 n SER 150 
2 n PHE 151 
2 n VAL 152 
2 n GLU 153 
2 n GLN 154 
2 n GLN 155 
2 n ASP 156 
2 n ASN 157 
2 n SER 158 
2 n ILE 159 
2 n ARG 160 
2 n GLU 161 
2 n LEU 162 
2 n LEU 163 
2 n GLN 164 
2 n SER 165 
2 n VAL 166 
2 n GLU 167 
2 n GLU 168 
2 n GLN 169 
2 n TYR 170 
2 n LYS 171 
2 n GLN 172 
2 n LEU 173 
2 n SER 174 
2 n GLN 175 
2 n GLN 176 
2 n HIS 177 
2 n MET 178 
2 n GLN 179 
2 n ILE 180 
2 n LYS 181 
2 n GLU 182 
2 n ILE 183 
2 n GLU 184 
2 n LYS 185 
2 n GLN 186 
2 n LEU 187 
2 n ARG 188 
2 n LYS 189 
2 n THR 190 
2 n GLY 191 
2 n ILE 192 
2 n GLN 193 
2 n GLU 194 
2 n PRO 195 
2 n SER 196 
2 n GLU 197 
2 n ASN 198 
2 n SER 199 
2 n LEU 200 
2 n SER 201 
2 n SER 202 
2 n LYS 203 
2 n SER 204 
2 n ARG 205 
2 n ALA 206 
2 n PRO 207 
2 n ARG 208 
2 n THR 209 
2 n THR 210 
2 n PRO 211 
2 n PRO 212 
2 n LEU 213 
2 n GLN 214 
2 n LEU 215 
2 n ASN 216 
2 n GLU 217 
2 n THR 218 
2 n GLU 219 
2 n ASN 220 
2 n THR 221 
2 n GLU 222 
2 n GLN 223 
2 n ASP 224 
2 n ASP 225 
2 n LEU 226 
2 n PRO 227 
2 n ALA 228 
2 n ASP 229 
2 n CYS 230 
2 n SER 231 
2 n ALA 232 
2 n VAL 233 
2 n TYR 234 
2 n ASN 235 
2 n ARG 236 
2 n GLY 237 
2 n GLU 238 
2 n HIS 239 
2 n THR 240 
2 n SER 241 
2 n GLY 242 
2 n VAL 243 
2 n TYR 244 
2 n THR 245 
2 n ILE 246 
2 n LYS 247 
2 n PRO 248 
2 n ARG 249 
2 n ASN 250 
2 n SER 251 
2 n GLN 252 
2 n GLY 253 
2 n PHE 254 
2 n ASN 255 
2 n VAL 256 
2 n TYR 257 
2 n CYS 258 
2 n ASP 259 
2 n THR 260 
2 n GLN 261 
2 n SER 262 
2 n GLY 263 
2 n SER 264 
2 n PRO 265 
2 n TRP 266 
2 n THR 267 
2 n LEU 268 
2 n ILE 269 
2 n GLN 270 
2 n HIS 271 
2 n ARG 272 
2 n LYS 273 
2 n ASP 274 
2 n GLY 275 
2 n SER 276 
2 n GLN 277 
2 n ASP 278 
2 n PHE 279 
2 n ASN 280 
2 n GLU 281 
2 n THR 282 
2 n TRP 283 
2 n GLU 284 
2 n ASN 285 
2 n TYR 286 
2 n GLU 287 
2 n LYS 288 
2 n GLY 289 
2 n PHE 290 
2 n GLY 291 
2 n ARG 292 
2 n LEU 293 
2 n ASP 294 
2 n GLY 295 
2 n GLU 296 
2 n PHE 297 
2 n TRP 298 
2 n LEU 299 
2 n GLY 300 
2 n LEU 301 
2 n GLU 302 
2 n LYS 303 
2 n ILE 304 
2 n TYR 305 
2 n ALA 306 
2 n ILE 307 
2 n VAL 308 
2 n GLN 309 
2 n GLN 310 
2 n SER 311 
2 n ASN 312 
2 n TYR 313 
2 n ILE 314 
2 n LEU 315 
2 n ARG 316 
2 n LEU 317 
2 n GLU 318 
2 n LEU 319 
2 n GLN 320 
2 n ASP 321 
2 n TRP 322 
2 n LYS 323 
2 n ASP 324 
2 n SER 325 
2 n LYS 326 
2 n HIS 327 
2 n TYR 328 
2 n VAL 329 
2 n GLU 330 
2 n TYR 331 
2 n SER 332 
2 n PHE 333 
2 n HIS 334 
2 n LEU 335 
2 n GLY 336 
2 n SER 337 
2 n HIS 338 
2 n GLU 339 
2 n THR 340 
2 n ASN 341 
2 n TYR 342 
2 n THR 343 
2 n LEU 344 
2 n HIS 345 
2 n VAL 346 
2 n ALA 347 
2 n GLU 348 
2 n ILE 349 
2 n ALA 350 
2 n GLY 351 
2 n ASN 352 
2 n ILE 353 
2 n PRO 354 
2 n GLY 355 
2 n ALA 356 
2 n LEU 357 
2 n PRO 358 
2 n GLU 359 
2 n HIS 360 
2 n THR 361 
2 n ASP 362 
2 n LEU 363 
2 n MET 364 
2 n PHE 365 
2 n SER 366 
2 n THR 367 
2 n TRP 368 
2 n ASN 369 
2 n HIS 370 
2 n ARG 371 
2 n ALA 372 
2 n LYS 373 
2 n GLY 374 
2 n GLN 375 
2 n LEU 376 
2 n TYR 377 
2 n CYS 378 
2 n PRO 379 
2 n GLU 380 
2 n SER 381 
2 n TYR 382 
2 n SER 383 
2 n GLY 384 
2 n GLY 385 
2 n TRP 386 
2 n TRP 387 
2 n TRP 388 
2 n ASN 389 
2 n ASP 390 
2 n ILE 391 
2 n CYS 392 
2 n GLY 393 
2 n GLU 394 
2 n ASN 395 
2 n ASN 396 
2 n LEU 397 
2 n ASN 398 
2 n GLY 399 
2 n LYS 400 
2 n TYR 401 
2 n ASN 402 
2 n LYS 403 
2 n PRO 404 
2 n ARG 405 
2 n THR 406 
2 n LYS 407 
2 n SER 408 
2 n ARG 409 
2 n PRO 410 
2 n GLU 411 
2 n ARG 412 
2 n ARG 413 
2 n ARG 414 
2 n GLY 415 
2 n ILE 416 
2 n TYR 417 
2 n TRP 418 
2 n ARG 419 
2 n PRO 420 
2 n GLN 421 
2 n SER 422 
2 n ARG 423 
2 n LYS 424 
2 n LEU 425 
2 n TYR 426 
2 n ALA 427 
2 n ILE 428 
2 n LYS 429 
2 n SER 430 
2 n SER 431 
2 n LYS 432 
2 n MET 433 
2 n MET 434 
2 n LEU 435 
2 n GLN 436 
2 n PRO 437 
2 n THR 438 
2 n THR 439 
3 n SER 1   
3 n ARG 2   
3 n VAL 3   
3 n ASP 4   
3 n PRO 5   
3 n ASP 6   
3 n LEU 7   
3 n SER 8   
3 n SER 9   
3 n PHE 10  
3 n ASP 11  
3 n SER 12  
3 n ALA 13  
3 n PRO 14  
3 n SER 15  
3 n GLU 16  
3 n PRO 17  
3 n LYS 18  
3 n SER 19  
3 n ARG 20  
3 n PHE 21  
3 n ALA 22  
3 n MET 23  
3 n LEU 24  
3 n ASP 25  
3 n ASP 26  
3 n VAL 27  
3 n LYS 28  
3 n ILE 29  
3 n LEU 30  
3 n ALA 31  
3 n ASN 32  
3 n GLY 33  
3 n LEU 34  
3 n LEU 35  
3 n GLN 36  
3 n LEU 37  
3 n GLY 38  
3 n HIS 39  
3 n GLY 40  
3 n LEU 41  
3 n LYS 42  
3 n ASP 43  
3 n PHE 44  
3 n VAL 45  
3 n HIS 46  
3 n LYS 47  
3 n THR 48  
3 n LYS 49  
3 n GLY 50  
3 n GLN 51  
3 n ILE 52  
3 n ASN 53  
3 n ASP 54  
3 n ILE 55  
3 n PHE 56  
3 n GLN 57  
3 n LYS 58  
3 n LEU 59  
3 n ASN 60  
3 n ILE 61  
3 n PHE 62  
3 n ASP 63  
3 n GLN 64  
3 n SER 65  
3 n PHE 66  
3 n TYR 67  
3 n ASP 68  
3 n LEU 69  
3 n SER 70  
3 n LEU 71  
3 n ARG 72  
3 n THR 73  
3 n ASN 74  
3 n GLU 75  
3 n ILE 76  
3 n LYS 77  
3 n GLU 78  
3 n GLU 79  
3 n GLU 80  
3 n LYS 81  
3 n GLU 82  
3 n LEU 83  
3 n ARG 84  
3 n ARG 85  
3 n THR 86  
3 n THR 87  
3 n SER 88  
3 n THR 89  
3 n LEU 90  
3 n GLN 91  
3 n VAL 92  
3 n LYS 93  
3 n ASN 94  
3 n GLU 95  
3 n GLU 96  
3 n VAL 97  
3 n LYS 98  
3 n ASN 99  
3 n MET 100 
3 n SER 101 
3 n VAL 102 
3 n GLU 103 
3 n LEU 104 
3 n ASN 105 
3 n SER 106 
3 n LYS 107 
3 n LEU 108 
3 n GLU 109 
3 n SER 110 
3 n LEU 111 
3 n LEU 112 
3 n GLU 113 
3 n GLU 114 
3 n LYS 115 
3 n THR 116 
3 n ALA 117 
3 n LEU 118 
3 n GLN 119 
3 n HIS 120 
3 n LYS 121 
3 n VAL 122 
3 n ARG 123 
3 n ALA 124 
3 n LEU 125 
3 n GLU 126 
3 n GLU 127 
3 n GLN 128 
3 n LEU 129 
3 n THR 130 
3 n ASN 131 
3 n LEU 132 
3 n ILE 133 
3 n LEU 134 
3 n SER 135 
3 n PRO 136 
3 n ALA 137 
3 n GLY 138 
3 n ALA 139 
3 n GLN 140 
3 n GLU 141 
3 n HIS 142 
3 n PRO 143 
3 n GLU 144 
3 n VAL 145 
3 n THR 146 
3 n SER 147 
3 n LEU 148 
3 n LYS 149 
3 n SER 150 
3 n PHE 151 
3 n VAL 152 
3 n GLU 153 
3 n GLN 154 
3 n GLN 155 
3 n ASP 156 
3 n ASN 157 
3 n SER 158 
3 n ILE 159 
3 n ARG 160 
3 n GLU 161 
3 n LEU 162 
3 n LEU 163 
3 n GLN 164 
3 n SER 165 
3 n VAL 166 
3 n GLU 167 
3 n GLU 168 
3 n GLN 169 
3 n TYR 170 
3 n LYS 171 
3 n GLN 172 
3 n LEU 173 
3 n SER 174 
3 n GLN 175 
3 n GLN 176 
3 n HIS 177 
3 n MET 178 
3 n GLN 179 
3 n ILE 180 
3 n LYS 181 
3 n GLU 182 
3 n ILE 183 
3 n GLU 184 
3 n LYS 185 
3 n GLN 186 
3 n LEU 187 
3 n ARG 188 
3 n LYS 189 
3 n THR 190 
3 n GLY 191 
3 n ILE 192 
3 n GLN 193 
3 n GLU 194 
3 n PRO 195 
3 n SER 196 
3 n GLU 197 
3 n ASN 198 
3 n SER 199 
3 n LEU 200 
3 n SER 201 
3 n SER 202 
3 n LYS 203 
3 n SER 204 
3 n ARG 205 
3 n ALA 206 
3 n PRO 207 
3 n ARG 208 
3 n THR 209 
3 n THR 210 
3 n PRO 211 
3 n PRO 212 
3 n LEU 213 
3 n GLN 214 
3 n LEU 215 
3 n ASN 216 
3 n GLU 217 
3 n THR 218 
3 n GLU 219 
3 n ASN 220 
3 n THR 221 
3 n GLU 222 
3 n GLN 223 
3 n ASP 224 
3 n ASP 225 
3 n LEU 226 
3 n PRO 227 
3 n ALA 228 
3 n ASP 229 
3 n CYS 230 
3 n SER 231 
3 n ALA 232 
3 n VAL 233 
3 n TYR 234 
3 n ASN 235 
3 n ARG 236 
3 n GLY 237 
3 n GLU 238 
3 n HIS 239 
3 n THR 240 
3 n SER 241 
3 n GLY 242 
3 n VAL 243 
3 n TYR 244 
3 n THR 245 
3 n ILE 246 
3 n LYS 247 
3 n PRO 248 
3 n ARG 249 
3 n ASN 250 
3 n SER 251 
3 n GLN 252 
3 n GLY 253 
3 n PHE 254 
3 n ASN 255 
3 n VAL 256 
3 n TYR 257 
3 n CYS 258 
3 n ASP 259 
3 n THR 260 
3 n GLN 261 
3 n SER 262 
3 n GLY 263 
3 n SER 264 
3 n PRO 265 
3 n TRP 266 
3 n THR 267 
3 n LEU 268 
3 n ILE 269 
3 n GLN 270 
3 n HIS 271 
3 n ARG 272 
3 n LYS 273 
3 n ASP 274 
3 n GLY 275 
3 n SER 276 
3 n GLN 277 
3 n ASP 278 
3 n PHE 279 
3 n ASN 280 
3 n GLU 281 
3 n THR 282 
3 n TRP 283 
3 n GLU 284 
3 n ASN 285 
3 n TYR 286 
3 n GLU 287 
3 n LYS 288 
3 n GLY 289 
3 n PHE 290 
3 n GLY 291 
3 n ARG 292 
3 n LEU 293 
3 n ASP 294 
3 n GLY 295 
3 n GLU 296 
3 n PHE 297 
3 n TRP 298 
3 n LEU 299 
3 n GLY 300 
3 n LEU 301 
3 n GLU 302 
3 n LYS 303 
3 n ILE 304 
3 n TYR 305 
3 n ALA 306 
3 n ILE 307 
3 n VAL 308 
3 n GLN 309 
3 n GLN 310 
3 n SER 311 
3 n ASN 312 
3 n TYR 313 
3 n ILE 314 
3 n LEU 315 
3 n ARG 316 
3 n LEU 317 
3 n GLU 318 
3 n LEU 319 
3 n GLN 320 
3 n ASP 321 
3 n TRP 322 
3 n LYS 323 
3 n ASP 324 
3 n SER 325 
3 n LYS 326 
3 n HIS 327 
3 n TYR 328 
3 n VAL 329 
3 n GLU 330 
3 n TYR 331 
3 n SER 332 
3 n PHE 333 
3 n HIS 334 
3 n LEU 335 
3 n GLY 336 
3 n SER 337 
3 n HIS 338 
3 n GLU 339 
3 n THR 340 
3 n ASN 341 
3 n TYR 342 
3 n THR 343 
3 n LEU 344 
3 n HIS 345 
3 n VAL 346 
3 n ALA 347 
3 n GLU 348 
3 n ILE 349 
3 n ALA 350 
3 n GLY 351 
3 n ASN 352 
3 n ILE 353 
3 n PRO 354 
3 n GLY 355 
3 n ALA 356 
3 n LEU 357 
3 n PRO 358 
3 n GLU 359 
3 n HIS 360 
3 n THR 361 
3 n ASP 362 
3 n LEU 363 
3 n MET 364 
3 n PHE 365 
3 n SER 366 
3 n THR 367 
3 n TRP 368 
3 n ASN 369 
3 n HIS 370 
3 n ARG 371 
3 n ALA 372 
3 n LYS 373 
3 n GLY 374 
3 n GLN 375 
3 n LEU 376 
3 n TYR 377 
3 n CYS 378 
3 n PRO 379 
3 n GLU 380 
3 n SER 381 
3 n TYR 382 
3 n SER 383 
3 n GLY 384 
3 n GLY 385 
3 n TRP 386 
3 n TRP 387 
3 n TRP 388 
3 n ASN 389 
3 n ASP 390 
3 n ILE 391 
3 n CYS 392 
3 n GLY 393 
3 n GLU 394 
3 n ASN 395 
3 n ASN 396 
3 n LEU 397 
3 n ASN 398 
3 n GLY 399 
3 n LYS 400 
3 n TYR 401 
3 n ASN 402 
3 n LYS 403 
3 n PRO 404 
3 n ARG 405 
3 n THR 406 
3 n LYS 407 
3 n SER 408 
3 n ARG 409 
3 n PRO 410 
3 n GLU 411 
3 n ARG 412 
3 n ARG 413 
3 n ARG 414 
3 n GLY 415 
3 n ILE 416 
3 n TYR 417 
3 n TRP 418 
3 n ARG 419 
3 n PRO 420 
3 n GLN 421 
3 n SER 422 
3 n ARG 423 
3 n LYS 424 
3 n LEU 425 
3 n TYR 426 
3 n ALA 427 
3 n ILE 428 
3 n LYS 429 
3 n SER 430 
3 n SER 431 
3 n LYS 432 
3 n MET 433 
3 n MET 434 
3 n LEU 435 
3 n GLN 436 
3 n PRO 437 
3 n THR 438 
3 n THR 439 
#
_ma_data.content_type "model coordinates"
_ma_data.id           1
_ma_data.name         Model
#
_ma_model_list.data_id          1
_ma_model_list.model_group_id   1
_ma_model_list.model_group_name "AlphaFold-beta-20231127 (be2c21f9-b611-4c21-bfc0-bc05c526bf76 @ 2024-05-20 08:37:35)"
_ma_model_list.model_id         1
_ma_model_list.model_name       "Top ranked model"
_ma_model_list.model_type       "Ab initio model"
_ma_model_list.ordinal_id       1
#
loop_
_ma_protocol_step.method_type
_ma_protocol_step.ordinal_id
_ma_protocol_step.protocol_id
_ma_protocol_step.step_id
"coevolution MSA" 1 1 1 
"template search" 2 1 2 
modeling          3 1 3 
#
loop_
_ma_qa_metric.id
_ma_qa_metric.mode
_ma_qa_metric.name
_ma_qa_metric.software_group_id
_ma_qa_metric.type
1 global pLDDT 1 pLDDT 
2 local  pLDDT 1 pLDDT 
#
_ma_qa_metric_global.metric_id    1
_ma_qa_metric_global.metric_value 73.82
_ma_qa_metric_global.model_id     1
_ma_qa_metric_global.ordinal_id   1
#
_ma_software_group.group_id    1
_ma_software_group.ordinal_id  1
_ma_software_group.software_id 1
#
loop_
_ma_target_entity.data_id
_ma_target_entity.entity_id
_ma_target_entity.origin
1 1 . 
1 2 . 
1 3 . 
#
loop_
_ma_target_entity_instance.asym_id
_ma_target_entity_instance.details
_ma_target_entity_instance.entity_id
A . 1 
B . 2 
C . 3 
#
loop_
_pdbx_data_usage.details
_pdbx_data_usage.id
_pdbx_data_usage.type
_pdbx_data_usage.url
;NON-COMMERCIAL USE ONLY, BY USING THIS FILE YOU AGREE TO THE TERMS OF USE FOUND
AT alphafoldserver.com/output-terms.
;
1 license    ? 
;THE INFORMATION IS NOT INTENDED FOR, HAS NOT BEEN VALIDATED FOR, AND IS NOT
APPROVED FOR CLINICAL USE. IT SHOULD NOT BE USED FOR CLINICAL PURPOSE OR RELIED
ON FOR MEDICAL OR OTHER PROFESSIONAL ADVICE. IT IS THEORETICAL MODELLING ONLY
AND CAUTION SHOULD BE EXERCISED IN ITS USE. IT IS PROVIDED "AS-IS" WITHOUT ANY
WARRANTY OF ANY KIND, WHETHER EXPRESSED OR IMPLIED. NO WARRANTY IS GIVEN THAT
USE OF THE INFORMATION SHALL NOT INFRINGE THE RIGHTS OF ANY THIRD PARTY.
;
2 disclaimer ? 
#
loop_
_pdbx_poly_seq_scheme.asym_id
_pdbx_poly_seq_scheme.auth_seq_num
_pdbx_poly_seq_scheme.entity_id
_pdbx_poly_seq_scheme.hetero
_pdbx_poly_seq_scheme.mon_id
_pdbx_poly_seq_scheme.pdb_ins_code
_pdbx_poly_seq_scheme.pdb_seq_num
_pdbx_poly_seq_scheme.pdb_strand_id
_pdbx_poly_seq_scheme.seq_id
A 1   1 n SER . 1   A 1   
A 2   1 n ARG . 2   A 2   
A 3   1 n VAL . 3   A 3   
A 4   1 n ASP . 4   A 4   
A 5   1 n PRO . 5   A 5   
A 6   1 n ASP . 6   A 6   
A 7   1 n LEU . 7   A 7   
A 8   1 n SER . 8   A 8   
A 9   1 n SER . 9   A 9   
A 10  1 n PHE . 10  A 10  
A 11  1 n ASP . 11  A 11  
A 12  1 n SER . 12  A 12  
A 13  1 n ALA . 13  A 13  
A 14  1 n PRO . 14  A 14  
A 15  1 n SER . 15  A 15  
A 16  1 n GLU . 16  A 16  
A 17  1 n PRO . 17  A 17  
A 18  1 n LYS . 18  A 18  
A 19  1 n SER . 19  A 19  
A 20  1 n ARG . 20  A 20  
A 21  1 n PHE . 21  A 21  
A 22  1 n ALA . 22  A 22  
A 23  1 n MET . 23  A 23  
A 24  1 n LEU . 24  A 24  
A 25  1 n ASP . 25  A 25  
A 26  1 n ASP . 26  A 26  
A 27  1 n VAL . 27  A 27  
A 28  1 n LYS . 28  A 28  
A 29  1 n ILE . 29  A 29  
A 30  1 n LEU . 30  A 30  
A 31  1 n ALA . 31  A 31  
A 32  1 n ASN . 32  A 32  
A 33  1 n GLY . 33  A 33  
A 34  1 n LEU . 34  A 34  
A 35  1 n LEU . 35  A 35  
A 36  1 n GLN . 36  A 36  
A 37  1 n LEU . 37  A 37  
A 38  1 n GLY . 38  A 38  
A 39  1 n HIS . 39  A 39  
A 40  1 n GLY . 40  A 40  
A 41  1 n LEU . 41  A 41  
A 42  1 n LYS . 42  A 42  
A 43  1 n ASP . 43  A 43  
A 44  1 n PHE . 44  A 44  
A 45  1 n VAL . 45  A 45  
A 46  1 n HIS . 46  A 46  
A 47  1 n LYS . 47  A 47  
A 48  1 n THR . 48  A 48  
A 49  1 n LYS . 49  A 49  
A 50  1 n GLY . 50  A 50  
A 51  1 n GLN . 51  A 51  
A 52  1 n ILE . 52  A 52  
A 53  1 n ASN . 53  A 53  
A 54  1 n ASP . 54  A 54  
A 55  1 n ILE . 55  A 55  
A 56  1 n PHE . 56  A 56  
A 57  1 n GLN . 57  A 57  
A 58  1 n LYS . 58  A 58  
A 59  1 n LEU . 59  A 59  
A 60  1 n ASN . 60  A 60  
A 61  1 n ILE . 61  A 61  
A 62  1 n PHE . 62  A 62  
A 63  1 n ASP . 63  A 63  
A 64  1 n GLN . 64  A 64  
A 65  1 n SER . 65  A 65  
A 66  1 n PHE . 66  A 66  
A 67  1 n TYR . 67  A 67  
A 68  1 n ASP . 68  A 68  
A 69  1 n LEU . 69  A 69  
A 70  1 n SER . 70  A 70  
A 71  1 n LEU . 71  A 71  
A 72  1 n ARG . 72  A 72  
A 73  1 n THR . 73  A 73  
A 74  1 n ASN . 74  A 74  
A 75  1 n GLU . 75  A 75  
A 76  1 n ILE . 76  A 76  
A 77  1 n LYS . 77  A 77  
A 78  1 n GLU . 78  A 78  
A 79  1 n GLU . 79  A 79  
A 80  1 n GLU . 80  A 80  
A 81  1 n LYS . 81  A 81  
A 82  1 n GLU . 82  A 82  
A 83  1 n LEU . 83  A 83  
A 84  1 n ARG . 84  A 84  
A 85  1 n ARG . 85  A 85  
A 86  1 n THR . 86  A 86  
A 87  1 n THR . 87  A 87  
A 88  1 n SER . 88  A 88  
A 89  1 n THR . 89  A 89  
A 90  1 n LEU . 90  A 90  
A 91  1 n GLN . 91  A 91  
A 92  1 n VAL . 92  A 92  
A 93  1 n LYS . 93  A 93  
A 94  1 n ASN . 94  A 94  
A 95  1 n GLU . 95  A 95  
A 96  1 n GLU . 96  A 96  
A 97  1 n VAL . 97  A 97  
A 98  1 n LYS . 98  A 98  
A 99  1 n ASN . 99  A 99  
A 100 1 n MET . 100 A 100 
A 101 1 n SER . 101 A 101 
A 102 1 n VAL . 102 A 102 
A 103 1 n GLU . 103 A 103 
A 104 1 n LEU . 104 A 104 
A 105 1 n ASN . 105 A 105 
A 106 1 n SER . 106 A 106 
A 107 1 n LYS . 107 A 107 
A 108 1 n LEU . 108 A 108 
A 109 1 n GLU . 109 A 109 
A 110 1 n SER . 110 A 110 
A 111 1 n LEU . 111 A 111 
A 112 1 n LEU . 112 A 112 
A 113 1 n GLU . 113 A 113 
A 114 1 n GLU . 114 A 114 
A 115 1 n LYS . 115 A 115 
A 116 1 n THR . 116 A 116 
A 117 1 n ALA . 117 A 117 
A 118 1 n LEU . 118 A 118 
A 119 1 n GLN . 119 A 119 
A 120 1 n HIS . 120 A 120 
A 121 1 n LYS . 121 A 121 
A 122 1 n VAL . 122 A 122 
A 123 1 n ARG . 123 A 123 
A 124 1 n ALA . 124 A 124 
A 125 1 n LEU . 125 A 125 
A 126 1 n GLU . 126 A 126 
A 127 1 n GLU . 127 A 127 
A 128 1 n GLN . 128 A 128 
A 129 1 n LEU . 129 A 129 
A 130 1 n THR . 130 A 130 
A 131 1 n ASN . 131 A 131 
A 132 1 n LEU . 132 A 132 
A 133 1 n ILE . 133 A 133 
A 134 1 n LEU . 134 A 134 
A 135 1 n SER . 135 A 135 
A 136 1 n PRO . 136 A 136 
A 137 1 n ALA . 137 A 137 
A 138 1 n GLY . 138 A 138 
A 139 1 n ALA . 139 A 139 
A 140 1 n GLN . 140 A 140 
A 141 1 n GLU . 141 A 141 
A 142 1 n HIS . 142 A 142 
A 143 1 n PRO . 143 A 143 
A 144 1 n GLU . 144 A 144 
A 145 1 n VAL . 145 A 145 
A 146 1 n THR . 146 A 146 
A 147 1 n SER . 147 A 147 
A 148 1 n LEU . 148 A 148 
A 149 1 n LYS . 149 A 149 
A 150 1 n SER . 150 A 150 
A 151 1 n PHE . 151 A 151 
A 152 1 n VAL . 152 A 152 
A 153 1 n GLU . 153 A 153 
A 154 1 n GLN . 154 A 154 
A 155 1 n GLN . 155 A 155 
A 156 1 n ASP . 156 A 156 
A 157 1 n ASN . 157 A 157 
A 158 1 n SER . 158 A 158 
A 159 1 n ILE . 159 A 159 
A 160 1 n ARG . 160 A 160 
A 161 1 n GLU . 161 A 161 
A 162 1 n LEU . 162 A 162 
A 163 1 n LEU . 163 A 163 
A 164 1 n GLN . 164 A 164 
A 165 1 n SER . 165 A 165 
A 166 1 n VAL . 166 A 166 
A 167 1 n GLU . 167 A 167 
A 168 1 n GLU . 168 A 168 
A 169 1 n GLN . 169 A 169 
A 170 1 n TYR . 170 A 170 
A 171 1 n LYS . 171 A 171 
A 172 1 n GLN . 172 A 172 
A 173 1 n LEU . 173 A 173 
A 174 1 n SER . 174 A 174 
A 175 1 n GLN . 175 A 175 
A 176 1 n GLN . 176 A 176 
A 177 1 n HIS . 177 A 177 
A 178 1 n MET . 178 A 178 
A 179 1 n GLN . 179 A 179 
A 180 1 n ILE . 180 A 180 
A 181 1 n LYS . 181 A 181 
A 182 1 n GLU . 182 A 182 
A 183 1 n ILE . 183 A 183 
A 184 1 n GLU . 184 A 184 
A 185 1 n LYS . 185 A 185 
A 186 1 n GLN . 186 A 186 
A 187 1 n LEU . 187 A 187 
A 188 1 n ARG . 188 A 188 
A 189 1 n LYS . 189 A 189 
A 190 1 n THR . 190 A 190 
A 191 1 n GLY . 191 A 191 
A 192 1 n ILE . 192 A 192 
A 193 1 n GLN . 193 A 193 
A 194 1 n GLU . 194 A 194 
A 195 1 n PRO . 195 A 195 
A 196 1 n SER . 196 A 196 
A 197 1 n GLU . 197 A 197 
A 198 1 n ASN . 198 A 198 
A 199 1 n SER . 199 A 199 
A 200 1 n LEU . 200 A 200 
A 201 1 n SER . 201 A 201 
A 202 1 n SER . 202 A 202 
A 203 1 n LYS . 203 A 203 
A 204 1 n SER . 204 A 204 
A 205 1 n ARG . 205 A 205 
A 206 1 n ALA . 206 A 206 
A 207 1 n PRO . 207 A 207 
A 208 1 n ARG . 208 A 208 
A 209 1 n THR . 209 A 209 
A 210 1 n THR . 210 A 210 
A 211 1 n PRO . 211 A 211 
A 212 1 n PRO . 212 A 212 
A 213 1 n LEU . 213 A 213 
A 214 1 n GLN . 214 A 214 
A 215 1 n LEU . 215 A 215 
A 216 1 n ASN . 216 A 216 
A 217 1 n GLU . 217 A 217 
A 218 1 n THR . 218 A 218 
A 219 1 n GLU . 219 A 219 
A 220 1 n ASN . 220 A 220 
A 221 1 n THR . 221 A 221 
A 222 1 n GLU . 222 A 222 
A 223 1 n GLN . 223 A 223 
A 224 1 n ASP . 224 A 224 
A 225 1 n ASP . 225 A 225 
A 226 1 n LEU . 226 A 226 
A 227 1 n PRO . 227 A 227 
A 228 1 n ALA . 228 A 228 
A 229 1 n ASP . 229 A 229 
A 230 1 n CYS . 230 A 230 
A 231 1 n SER . 231 A 231 
A 232 1 n ALA . 232 A 232 
A 233 1 n VAL . 233 A 233 
A 234 1 n TYR . 234 A 234 
A 235 1 n ASN . 235 A 235 
A 236 1 n ARG . 236 A 236 
A 237 1 n GLY . 237 A 237 
A 238 1 n GLU . 238 A 238 
A 239 1 n HIS . 239 A 239 
A 240 1 n THR . 240 A 240 
A 241 1 n SER . 241 A 241 
A 242 1 n GLY . 242 A 242 
A 243 1 n VAL . 243 A 243 
A 244 1 n TYR . 244 A 244 
A 245 1 n THR . 245 A 245 
A 246 1 n ILE . 246 A 246 
A 247 1 n LYS . 247 A 247 
A 248 1 n PRO . 248 A 248 
A 249 1 n ARG . 249 A 249 
A 250 1 n ASN . 250 A 250 
A 251 1 n SER . 251 A 251 
A 252 1 n GLN . 252 A 252 
A 253 1 n GLY . 253 A 253 
A 254 1 n PHE . 254 A 254 
A 255 1 n ASN . 255 A 255 
A 256 1 n VAL . 256 A 256 
A 257 1 n TYR . 257 A 257 
A 258 1 n CYS . 258 A 258 
A 259 1 n ASP . 259 A 259 
A 260 1 n THR . 260 A 260 
A 261 1 n GLN . 261 A 261 
A 262 1 n SER . 262 A 262 
A 263 1 n GLY . 263 A 263 
A 264 1 n SER . 264 A 264 
A 265 1 n PRO . 265 A 265 
A 266 1 n TRP . 266 A 266 
A 267 1 n THR . 267 A 267 
A 268 1 n LEU . 268 A 268 
A 269 1 n ILE . 269 A 269 
A 270 1 n GLN . 270 A 270 
A 271 1 n HIS . 271 A 271 
A 272 1 n ARG . 272 A 272 
A 273 1 n LYS . 273 A 273 
A 274 1 n ASP . 274 A 274 
A 275 1 n GLY . 275 A 275 
A 276 1 n SER . 276 A 276 
A 277 1 n GLN . 277 A 277 
A 278 1 n ASP . 278 A 278 
A 279 1 n PHE . 279 A 279 
A 280 1 n ASN . 280 A 280 
A 281 1 n GLU . 281 A 281 
A 282 1 n THR . 282 A 282 
A 283 1 n TRP . 283 A 283 
A 284 1 n GLU . 284 A 284 
A 285 1 n ASN . 285 A 285 
A 286 1 n TYR . 286 A 286 
A 287 1 n GLU . 287 A 287 
A 288 1 n LYS . 288 A 288 
A 289 1 n GLY . 289 A 289 
A 290 1 n PHE . 290 A 290 
A 291 1 n GLY . 291 A 291 
A 292 1 n ARG . 292 A 292 
A 293 1 n LEU . 293 A 293 
A 294 1 n ASP . 294 A 294 
A 295 1 n GLY . 295 A 295 
A 296 1 n GLU . 296 A 296 
A 297 1 n PHE . 297 A 297 
A 298 1 n TRP . 298 A 298 
A 299 1 n LEU . 299 A 299 
A 300 1 n GLY . 300 A 300 
A 301 1 n LEU . 301 A 301 
A 302 1 n GLU . 302 A 302 
A 303 1 n LYS . 303 A 303 
A 304 1 n ILE . 304 A 304 
A 305 1 n TYR . 305 A 305 
A 306 1 n ALA . 306 A 306 
A 307 1 n ILE . 307 A 307 
A 308 1 n VAL . 308 A 308 
A 309 1 n GLN . 309 A 309 
A 310 1 n GLN . 310 A 310 
A 311 1 n SER . 311 A 311 
A 312 1 n ASN . 312 A 312 
A 313 1 n TYR . 313 A 313 
A 314 1 n ILE . 314 A 314 
A 315 1 n LEU . 315 A 315 
A 316 1 n ARG . 316 A 316 
A 317 1 n LEU . 317 A 317 
A 318 1 n GLU . 318 A 318 
A 319 1 n LEU . 319 A 319 
A 320 1 n GLN . 320 A 320 
A 321 1 n ASP . 321 A 321 
A 322 1 n TRP . 322 A 322 
A 323 1 n LYS . 323 A 323 
A 324 1 n ASP . 324 A 324 
A 325 1 n SER . 325 A 325 
A 326 1 n LYS . 326 A 326 
A 327 1 n HIS . 327 A 327 
A 328 1 n TYR . 328 A 328 
A 329 1 n VAL . 329 A 329 
A 330 1 n GLU . 330 A 330 
A 331 1 n TYR . 331 A 331 
A 332 1 n SER . 332 A 332 
A 333 1 n PHE . 333 A 333 
A 334 1 n HIS . 334 A 334 
A 335 1 n LEU . 335 A 335 
A 336 1 n GLY . 336 A 336 
A 337 1 n SER . 337 A 337 
A 338 1 n HIS . 338 A 338 
A 339 1 n GLU . 339 A 339 
A 340 1 n THR . 340 A 340 
A 341 1 n ASN . 341 A 341 
A 342 1 n TYR . 342 A 342 
A 343 1 n THR . 343 A 343 
A 344 1 n LEU . 344 A 344 
A 345 1 n HIS . 345 A 345 
A 346 1 n VAL . 346 A 346 
A 347 1 n ALA . 347 A 347 
A 348 1 n GLU . 348 A 348 
A 349 1 n ILE . 349 A 349 
A 350 1 n ALA . 350 A 350 
A 351 1 n GLY . 351 A 351 
A 352 1 n ASN . 352 A 352 
A 353 1 n ILE . 353 A 353 
A 354 1 n PRO . 354 A 354 
A 355 1 n GLY . 355 A 355 
A 356 1 n ALA . 356 A 356 
A 357 1 n LEU . 357 A 357 
A 358 1 n PRO . 358 A 358 
A 359 1 n GLU . 359 A 359 
A 360 1 n HIS . 360 A 360 
A 361 1 n THR . 361 A 361 
A 362 1 n ASP . 362 A 362 
A 363 1 n LEU . 363 A 363 
A 364 1 n MET . 364 A 364 
A 365 1 n PHE . 365 A 365 
A 366 1 n SER . 366 A 366 
A 367 1 n THR . 367 A 367 
A 368 1 n TRP . 368 A 368 
A 369 1 n ASN . 369 A 369 
A 370 1 n HIS . 370 A 370 
A 371 1 n ARG . 371 A 371 
A 372 1 n ALA . 372 A 372 
A 373 1 n LYS . 373 A 373 
A 374 1 n GLY . 374 A 374 
A 375 1 n GLN . 375 A 375 
A 376 1 n LEU . 376 A 376 
A 377 1 n TYR . 377 A 377 
A 378 1 n CYS . 378 A 378 
A 379 1 n PRO . 379 A 379 
A 380 1 n GLU . 380 A 380 
A 381 1 n SER . 381 A 381 
A 382 1 n TYR . 382 A 382 
A 383 1 n SER . 383 A 383 
A 384 1 n GLY . 384 A 384 
A 385 1 n GLY . 385 A 385 
A 386 1 n TRP . 386 A 386 
A 387 1 n TRP . 387 A 387 
A 388 1 n TRP . 388 A 388 
A 389 1 n ASN . 389 A 389 
A 390 1 n ASP . 390 A 390 
A 391 1 n ILE . 391 A 391 
A 392 1 n CYS . 392 A 392 
A 393 1 n GLY . 393 A 393 
A 394 1 n GLU . 394 A 394 
A 395 1 n ASN . 395 A 395 
A 396 1 n ASN . 396 A 396 
A 397 1 n LEU . 397 A 397 
A 398 1 n ASN . 398 A 398 
A 399 1 n GLY . 399 A 399 
A 400 1 n LYS . 400 A 400 
A 401 1 n TYR . 401 A 401 
A 402 1 n ASN . 402 A 402 
A 403 1 n LYS . 403 A 403 
A 404 1 n PRO . 404 A 404 
A 405 1 n ARG . 405 A 405 
A 406 1 n THR . 406 A 406 
A 407 1 n LYS . 407 A 407 
A 408 1 n SER . 408 A 408 
A 409 1 n ARG . 409 A 409 
A 410 1 n PRO . 410 A 410 
A 411 1 n GLU . 411 A 411 
A 412 1 n ARG . 412 A 412 
A 413 1 n ARG . 413 A 413 
A 414 1 n ARG . 414 A 414 
A 415 1 n GLY . 415 A 415 
A 416 1 n ILE . 416 A 416 
A 417 1 n TYR . 417 A 417 
A 418 1 n TRP . 418 A 418 
A 419 1 n ARG . 419 A 419 
A 420 1 n PRO . 420 A 420 
A 421 1 n GLN . 421 A 421 
A 422 1 n SER . 422 A 422 
A 423 1 n ARG . 423 A 423 
A 424 1 n LYS . 424 A 424 
A 425 1 n LEU . 425 A 425 
A 426 1 n TYR . 426 A 426 
A 427 1 n ALA . 427 A 427 
A 428 1 n ILE . 428 A 428 
A 429 1 n LYS . 429 A 429 
A 430 1 n SER . 430 A 430 
A 431 1 n SER . 431 A 431 
A 432 1 n LYS . 432 A 432 
A 433 1 n MET . 433 A 433 
A 434 1 n MET . 434 A 434 
A 435 1 n LEU . 435 A 435 
A 436 1 n GLN . 436 A 436 
A 437 1 n PRO . 437 A 437 
A 438 1 n THR . 438 A 438 
A 439 1 n THR . 439 A 439 
B 1   2 n SER . 1   B 1   
B 2   2 n ARG . 2   B 2   
B 3   2 n VAL . 3   B 3   
B 4   2 n ASP . 4   B 4   
B 5   2 n PRO . 5   B 5   
B 6   2 n ASP . 6   B 6   
B 7   2 n LEU . 7   B 7   
B 8   2 n SER . 8   B 8   
B 9   2 n SER . 9   B 9   
B 10  2 n PHE . 10  B 10  
B 11  2 n ASP . 11  B 11  
B 12  2 n SER . 12  B 12  
B 13  2 n ALA . 13  B 13  
B 14  2 n PRO . 14  B 14  
B 15  2 n SER . 15  B 15  
B 16  2 n GLU . 16  B 16  
B 17  2 n PRO . 17  B 17  
B 18  2 n LYS . 18  B 18  
B 19  2 n SER . 19  B 19  
B 20  2 n ARG . 20  B 20  
B 21  2 n PHE . 21  B 21  
B 22  2 n ALA . 22  B 22  
B 23  2 n MET . 23  B 23  
B 24  2 n LEU . 24  B 24  
B 25  2 n ASP . 25  B 25  
B 26  2 n ASP . 26  B 26  
B 27  2 n VAL . 27  B 27  
B 28  2 n LYS . 28  B 28  
B 29  2 n ILE . 29  B 29  
B 30  2 n LEU . 30  B 30  
B 31  2 n ALA . 31  B 31  
B 32  2 n ASN . 32  B 32  
B 33  2 n GLY . 33  B 33  
B 34  2 n LEU . 34  B 34  
B 35  2 n LEU . 35  B 35  
B 36  2 n GLN . 36  B 36  
B 37  2 n LEU . 37  B 37  
B 38  2 n GLY . 38  B 38  
B 39  2 n HIS . 39  B 39  
B 40  2 n GLY . 40  B 40  
B 41  2 n LEU . 41  B 41  
B 42  2 n LYS . 42  B 42  
B 43  2 n ASP . 43  B 43  
B 44  2 n PHE . 44  B 44  
B 45  2 n VAL . 45  B 45  
B 46  2 n HIS . 46  B 46  
B 47  2 n LYS . 47  B 47  
B 48  2 n THR . 48  B 48  
B 49  2 n LYS . 49  B 49  
B 50  2 n GLY . 50  B 50  
B 51  2 n GLN . 51  B 51  
B 52  2 n ILE . 52  B 52  
B 53  2 n ASN . 53  B 53  
B 54  2 n ASP . 54  B 54  
B 55  2 n ILE . 55  B 55  
B 56  2 n PHE . 56  B 56  
B 57  2 n GLN . 57  B 57  
B 58  2 n LYS . 58  B 58  
B 59  2 n LEU . 59  B 59  
B 60  2 n ASN . 60  B 60  
B 61  2 n ILE . 61  B 61  
B 62  2 n PHE . 62  B 62  
B 63  2 n ASP . 63  B 63  
B 64  2 n GLN . 64  B 64  
B 65  2 n SER . 65  B 65  
B 66  2 n PHE . 66  B 66  
B 67  2 n TYR . 67  B 67  
B 68  2 n ASP . 68  B 68  
B 69  2 n LEU . 69  B 69  
B 70  2 n SER . 70  B 70  
B 71  2 n LEU . 71  B 71  
B 72  2 n ARG . 72  B 72  
B 73  2 n THR . 73  B 73  
B 74  2 n ASN . 74  B 74  
B 75  2 n GLU . 75  B 75  
B 76  2 n ILE . 76  B 76  
B 77  2 n LYS . 77  B 77  
B 78  2 n GLU . 78  B 78  
B 79  2 n GLU . 79  B 79  
B 80  2 n GLU . 80  B 80  
B 81  2 n LYS . 81  B 81  
B 82  2 n GLU . 82  B 82  
B 83  2 n LEU . 83  B 83  
B 84  2 n ARG . 84  B 84  
B 85  2 n ARG . 85  B 85  
B 86  2 n THR . 86  B 86  
B 87  2 n THR . 87  B 87  
B 88  2 n SER . 88  B 88  
B 89  2 n THR . 89  B 89  
B 90  2 n LEU . 90  B 90  
B 91  2 n GLN . 91  B 91  
B 92  2 n VAL . 92  B 92  
B 93  2 n LYS . 93  B 93  
B 94  2 n ASN . 94  B 94  
B 95  2 n GLU . 95  B 95  
B 96  2 n GLU . 96  B 96  
B 97  2 n VAL . 97  B 97  
B 98  2 n LYS . 98  B 98  
B 99  2 n ASN . 99  B 99  
B 100 2 n MET . 100 B 100 
B 101 2 n SER . 101 B 101 
B 102 2 n VAL . 102 B 102 
B 103 2 n GLU . 103 B 103 
B 104 2 n LEU . 104 B 104 
B 105 2 n ASN . 105 B 105 
B 106 2 n SER . 106 B 106 
B 107 2 n LYS . 107 B 107 
B 108 2 n LEU . 108 B 108 
B 109 2 n GLU . 109 B 109 
B 110 2 n SER . 110 B 110 
B 111 2 n LEU . 111 B 111 
B 112 2 n LEU . 112 B 112 
B 113 2 n GLU . 113 B 113 
B 114 2 n GLU . 114 B 114 
B 115 2 n LYS . 115 B 115 
B 116 2 n THR . 116 B 116 
B 117 2 n ALA . 117 B 117 
B 118 2 n LEU . 118 B 118 
B 119 2 n GLN . 119 B 119 
B 120 2 n HIS . 120 B 120 
B 121 2 n LYS . 121 B 121 
B 122 2 n VAL . 122 B 122 
B 123 2 n ARG . 123 B 123 
B 124 2 n ALA . 124 B 124 
B 125 2 n LEU . 125 B 125 
B 126 2 n GLU . 126 B 126 
B 127 2 n GLU . 127 B 127 
B 128 2 n GLN . 128 B 128 
B 129 2 n LEU . 129 B 129 
B 130 2 n THR . 130 B 130 
B 131 2 n ASN . 131 B 131 
B 132 2 n LEU . 132 B 132 
B 133 2 n ILE . 133 B 133 
B 134 2 n LEU . 134 B 134 
B 135 2 n SER . 135 B 135 
B 136 2 n PRO . 136 B 136 
B 137 2 n ALA . 137 B 137 
B 138 2 n GLY . 138 B 138 
B 139 2 n ALA . 139 B 139 
B 140 2 n GLN . 140 B 140 
B 141 2 n GLU . 141 B 141 
B 142 2 n HIS . 142 B 142 
B 143 2 n PRO . 143 B 143 
B 144 2 n GLU . 144 B 144 
B 145 2 n VAL . 145 B 145 
B 146 2 n THR . 146 B 146 
B 147 2 n SER . 147 B 147 
B 148 2 n LEU . 148 B 148 
B 149 2 n LYS . 149 B 149 
B 150 2 n SER . 150 B 150 
B 151 2 n PHE . 151 B 151 
B 152 2 n VAL . 152 B 152 
B 153 2 n GLU . 153 B 153 
B 154 2 n GLN . 154 B 154 
B 155 2 n GLN . 155 B 155 
B 156 2 n ASP . 156 B 156 
B 157 2 n ASN . 157 B 157 
B 158 2 n SER . 158 B 158 
B 159 2 n ILE . 159 B 159 
B 160 2 n ARG . 160 B 160 
B 161 2 n GLU . 161 B 161 
B 162 2 n LEU . 162 B 162 
B 163 2 n LEU . 163 B 163 
B 164 2 n GLN . 164 B 164 
B 165 2 n SER . 165 B 165 
B 166 2 n VAL . 166 B 166 
B 167 2 n GLU . 167 B 167 
B 168 2 n GLU . 168 B 168 
B 169 2 n GLN . 169 B 169 
B 170 2 n TYR . 170 B 170 
B 171 2 n LYS . 171 B 171 
B 172 2 n GLN . 172 B 172 
B 173 2 n LEU . 173 B 173 
B 174 2 n SER . 174 B 174 
B 175 2 n GLN . 175 B 175 
B 176 2 n GLN . 176 B 176 
B 177 2 n HIS . 177 B 177 
B 178 2 n MET . 178 B 178 
B 179 2 n GLN . 179 B 179 
B 180 2 n ILE . 180 B 180 
B 181 2 n LYS . 181 B 181 
B 182 2 n GLU . 182 B 182 
B 183 2 n ILE . 183 B 183 
B 184 2 n GLU . 184 B 184 
B 185 2 n LYS . 185 B 185 
B 186 2 n GLN . 186 B 186 
B 187 2 n LEU . 187 B 187 
B 188 2 n ARG . 188 B 188 
B 189 2 n LYS . 189 B 189 
B 190 2 n THR . 190 B 190 
B 191 2 n GLY . 191 B 191 
B 192 2 n ILE . 192 B 192 
B 193 2 n GLN . 193 B 193 
B 194 2 n GLU . 194 B 194 
B 195 2 n PRO . 195 B 195 
B 196 2 n SER . 196 B 196 
B 197 2 n GLU . 197 B 197 
B 198 2 n ASN . 198 B 198 
B 199 2 n SER . 199 B 199 
B 200 2 n LEU . 200 B 200 
B 201 2 n SER . 201 B 201 
B 202 2 n SER . 202 B 202 
B 203 2 n LYS . 203 B 203 
B 204 2 n SER . 204 B 204 
B 205 2 n ARG . 205 B 205 
B 206 2 n ALA . 206 B 206 
B 207 2 n PRO . 207 B 207 
B 208 2 n ARG . 208 B 208 
B 209 2 n THR . 209 B 209 
B 210 2 n THR . 210 B 210 
B 211 2 n PRO . 211 B 211 
B 212 2 n PRO . 212 B 212 
B 213 2 n LEU . 213 B 213 
B 214 2 n GLN . 214 B 214 
B 215 2 n LEU . 215 B 215 
B 216 2 n ASN . 216 B 216 
B 217 2 n GLU . 217 B 217 
B 218 2 n THR . 218 B 218 
B 219 2 n GLU . 219 B 219 
B 220 2 n ASN . 220 B 220 
B 221 2 n THR . 221 B 221 
B 222 2 n GLU . 222 B 222 
B 223 2 n GLN . 223 B 223 
B 224 2 n ASP . 224 B 224 
B 225 2 n ASP . 225 B 225 
B 226 2 n LEU . 226 B 226 
B 227 2 n PRO . 227 B 227 
B 228 2 n ALA . 228 B 228 
B 229 2 n ASP . 229 B 229 
B 230 2 n CYS . 230 B 230 
B 231 2 n SER . 231 B 231 
B 232 2 n ALA . 232 B 232 
B 233 2 n VAL . 233 B 233 
B 234 2 n TYR . 234 B 234 
B 235 2 n ASN . 235 B 235 
B 236 2 n ARG . 236 B 236 
B 237 2 n GLY . 237 B 237 
B 238 2 n GLU . 238 B 238 
B 239 2 n HIS . 239 B 239 
B 240 2 n THR . 240 B 240 
B 241 2 n SER . 241 B 241 
B 242 2 n GLY . 242 B 242 
B 243 2 n VAL . 243 B 243 
B 244 2 n TYR . 244 B 244 
B 245 2 n THR . 245 B 245 
B 246 2 n ILE . 246 B 246 
B 247 2 n LYS . 247 B 247 
B 248 2 n PRO . 248 B 248 
B 249 2 n ARG . 249 B 249 
B 250 2 n ASN . 250 B 250 
B 251 2 n SER . 251 B 251 
B 252 2 n GLN . 252 B 252 
B 253 2 n GLY . 253 B 253 
B 254 2 n PHE . 254 B 254 
B 255 2 n ASN . 255 B 255 
B 256 2 n VAL . 256 B 256 
B 257 2 n TYR . 257 B 257 
B 258 2 n CYS . 258 B 258 
B 259 2 n ASP . 259 B 259 
B 260 2 n THR . 260 B 260 
B 261 2 n GLN . 261 B 261 
B 262 2 n SER . 262 B 262 
B 263 2 n GLY . 263 B 263 
B 264 2 n SER . 264 B 264 
B 265 2 n PRO . 265 B 265 
B 266 2 n TRP . 266 B 266 
B 267 2 n THR . 267 B 267 
B 268 2 n LEU . 268 B 268 
B 269 2 n ILE . 269 B 269 
B 270 2 n GLN . 270 B 270 
B 271 2 n HIS . 271 B 271 
B 272 2 n ARG . 272 B 272 
B 273 2 n LYS . 273 B 273 
B 274 2 n ASP . 274 B 274 
B 275 2 n GLY . 275 B 275 
B 276 2 n SER . 276 B 276 
B 277 2 n GLN . 277 B 277 
B 278 2 n ASP . 278 B 278 
B 279 2 n PHE . 279 B 279 
B 280 2 n ASN . 280 B 280 
B 281 2 n GLU . 281 B 281 
B 282 2 n THR . 282 B 282 
B 283 2 n TRP . 283 B 283 
B 284 2 n GLU . 284 B 284 
B 285 2 n ASN . 285 B 285 
B 286 2 n TYR . 286 B 286 
B 287 2 n GLU . 287 B 287 
B 288 2 n LYS . 288 B 288 
B 289 2 n GLY . 289 B 289 
B 290 2 n PHE . 290 B 290 
B 291 2 n GLY . 291 B 291 
B 292 2 n ARG . 292 B 292 
B 293 2 n LEU . 293 B 293 
B 294 2 n ASP . 294 B 294 
B 295 2 n GLY . 295 B 295 
B 296 2 n GLU . 296 B 296 
B 297 2 n PHE . 297 B 297 
B 298 2 n TRP . 298 B 298 
B 299 2 n LEU . 299 B 299 
B 300 2 n GLY . 300 B 300 
B 301 2 n LEU . 301 B 301 
B 302 2 n GLU . 302 B 302 
B 303 2 n LYS . 303 B 303 
B 304 2 n ILE . 304 B 304 
B 305 2 n TYR . 305 B 305 
B 306 2 n ALA . 306 B 306 
B 307 2 n ILE . 307 B 307 
B 308 2 n VAL . 308 B 308 
B 309 2 n GLN . 309 B 309 
B 310 2 n GLN . 310 B 310 
B 311 2 n SER . 311 B 311 
B 312 2 n ASN . 312 B 312 
B 313 2 n TYR . 313 B 313 
B 314 2 n ILE . 314 B 314 
B 315 2 n LEU . 315 B 315 
B 316 2 n ARG . 316 B 316 
B 317 2 n LEU . 317 B 317 
B 318 2 n GLU . 318 B 318 
B 319 2 n LEU . 319 B 319 
B 320 2 n GLN . 320 B 320 
B 321 2 n ASP . 321 B 321 
B 322 2 n TRP . 322 B 322 
B 323 2 n LYS . 323 B 323 
B 324 2 n ASP . 324 B 324 
B 325 2 n SER . 325 B 325 
B 326 2 n LYS . 326 B 326 
B 327 2 n HIS . 327 B 327 
B 328 2 n TYR . 328 B 328 
B 329 2 n VAL . 329 B 329 
B 330 2 n GLU . 330 B 330 
B 331 2 n TYR . 331 B 331 
B 332 2 n SER . 332 B 332 
B 333 2 n PHE . 333 B 333 
B 334 2 n HIS . 334 B 334 
B 335 2 n LEU . 335 B 335 
B 336 2 n GLY . 336 B 336 
B 337 2 n SER . 337 B 337 
B 338 2 n HIS . 338 B 338 
B 339 2 n GLU . 339 B 339 
B 340 2 n THR . 340 B 340 
B 341 2 n ASN . 341 B 341 
B 342 2 n TYR . 342 B 342 
B 343 2 n THR . 343 B 343 
B 344 2 n LEU . 344 B 344 
B 345 2 n HIS . 345 B 345 
B 346 2 n VAL . 346 B 346 
B 347 2 n ALA . 347 B 347 
B 348 2 n GLU . 348 B 348 
B 349 2 n ILE . 349 B 349 
B 350 2 n ALA . 350 B 350 
B 351 2 n GLY . 351 B 351 
B 352 2 n ASN . 352 B 352 
B 353 2 n ILE . 353 B 353 
B 354 2 n PRO . 354 B 354 
B 355 2 n GLY . 355 B 355 
B 356 2 n ALA . 356 B 356 
B 357 2 n LEU . 357 B 357 
B 358 2 n PRO . 358 B 358 
B 359 2 n GLU . 359 B 359 
B 360 2 n HIS . 360 B 360 
B 361 2 n THR . 361 B 361 
B 362 2 n ASP . 362 B 362 
B 363 2 n LEU . 363 B 363 
B 364 2 n MET . 364 B 364 
B 365 2 n PHE . 365 B 365 
B 366 2 n SER . 366 B 366 
B 367 2 n THR . 367 B 367 
B 368 2 n TRP . 368 B 368 
B 369 2 n ASN . 369 B 369 
B 370 2 n HIS . 370 B 370 
B 371 2 n ARG . 371 B 371 
B 372 2 n ALA . 372 B 372 
B 373 2 n LYS . 373 B 373 
B 374 2 n GLY . 374 B 374 
B 375 2 n GLN . 375 B 375 
B 376 2 n LEU . 376 B 376 
B 377 2 n TYR . 377 B 377 
B 378 2 n CYS . 378 B 378 
B 379 2 n PRO . 379 B 379 
B 380 2 n GLU . 380 B 380 
B 381 2 n SER . 381 B 381 
B 382 2 n TYR . 382 B 382 
B 383 2 n SER . 383 B 383 
B 384 2 n GLY . 384 B 384 
B 385 2 n GLY . 385 B 385 
B 386 2 n TRP . 386 B 386 
B 387 2 n TRP . 387 B 387 
B 388 2 n TRP . 388 B 388 
B 389 2 n ASN . 389 B 389 
B 390 2 n ASP . 390 B 390 
B 391 2 n ILE . 391 B 391 
B 392 2 n CYS . 392 B 392 
B 393 2 n GLY . 393 B 393 
B 394 2 n GLU . 394 B 394 
B 395 2 n ASN . 395 B 395 
B 396 2 n ASN . 396 B 396 
B 397 2 n LEU . 397 B 397 
B 398 2 n ASN . 398 B 398 
B 399 2 n GLY . 399 B 399 
B 400 2 n LYS . 400 B 400 
B 401 2 n TYR . 401 B 401 
B 402 2 n ASN . 402 B 402 
B 403 2 n LYS . 403 B 403 
B 404 2 n PRO . 404 B 404 
B 405 2 n ARG . 405 B 405 
B 406 2 n THR . 406 B 406 
B 407 2 n LYS . 407 B 407 
B 408 2 n SER . 408 B 408 
B 409 2 n ARG . 409 B 409 
B 410 2 n PRO . 410 B 410 
B 411 2 n GLU . 411 B 411 
B 412 2 n ARG . 412 B 412 
B 413 2 n ARG . 413 B 413 
B 414 2 n ARG . 414 B 414 
B 415 2 n GLY . 415 B 415 
B 416 2 n ILE . 416 B 416 
B 417 2 n TYR . 417 B 417 
B 418 2 n TRP . 418 B 418 
B 419 2 n ARG . 419 B 419 
B 420 2 n PRO . 420 B 420 
B 421 2 n GLN . 421 B 421 
B 422 2 n SER . 422 B 422 
B 423 2 n ARG . 423 B 423 
B 424 2 n LYS . 424 B 424 
B 425 2 n LEU . 425 B 425 
B 426 2 n TYR . 426 B 426 
B 427 2 n ALA . 427 B 427 
B 428 2 n ILE . 428 B 428 
B 429 2 n LYS . 429 B 429 
B 430 2 n SER . 430 B 430 
B 431 2 n SER . 431 B 431 
B 432 2 n LYS . 432 B 432 
B 433 2 n MET . 433 B 433 
B 434 2 n MET . 434 B 434 
B 435 2 n LEU . 435 B 435 
B 436 2 n GLN . 436 B 436 
B 437 2 n PRO . 437 B 437 
B 438 2 n THR . 438 B 438 
B 439 2 n THR . 439 B 439 
C 1   3 n SER . 1   C 1   
C 2   3 n ARG . 2   C 2   
C 3   3 n VAL . 3   C 3   
C 4   3 n ASP . 4   C 4   
C 5   3 n PRO . 5   C 5   
C 6   3 n ASP . 6   C 6   
C 7   3 n LEU . 7   C 7   
C 8   3 n SER . 8   C 8   
C 9   3 n SER . 9   C 9   
C 10  3 n PHE . 10  C 10  
C 11  3 n ASP . 11  C 11  
C 12  3 n SER . 12  C 12  
C 13  3 n ALA . 13  C 13  
C 14  3 n PRO . 14  C 14  
C 15  3 n SER . 15  C 15  
C 16  3 n GLU . 16  C 16  
C 17  3 n PRO . 17  C 17  
C 18  3 n LYS . 18  C 18  
C 19  3 n SER . 19  C 19  
C 20  3 n ARG . 20  C 20  
C 21  3 n PHE . 21  C 21  
C 22  3 n ALA . 22  C 22  
C 23  3 n MET . 23  C 23  
C 24  3 n LEU . 24  C 24  
C 25  3 n ASP . 25  C 25  
C 26  3 n ASP . 26  C 26  
C 27  3 n VAL . 27  C 27  
C 28  3 n LYS . 28  C 28  
C 29  3 n ILE . 29  C 29  
C 30  3 n LEU . 30  C 30  
C 31  3 n ALA . 31  C 31  
C 32  3 n ASN . 32  C 32  
C 33  3 n GLY . 33  C 33  
C 34  3 n LEU . 34  C 34  
C 35  3 n LEU . 35  C 35  
C 36  3 n GLN . 36  C 36  
C 37  3 n LEU . 37  C 37  
C 38  3 n GLY . 38  C 38  
C 39  3 n HIS . 39  C 39  
C 40  3 n GLY . 40  C 40  
C 41  3 n LEU . 41  C 41  
C 42  3 n LYS . 42  C 42  
C 43  3 n ASP . 43  C 43  
C 44  3 n PHE . 44  C 44  
C 45  3 n VAL . 45  C 45  
C 46  3 n HIS . 46  C 46  
C 47  3 n LYS . 47  C 47  
C 48  3 n THR . 48  C 48  
C 49  3 n LYS . 49  C 49  
C 50  3 n GLY . 50  C 50  
C 51  3 n GLN . 51  C 51  
C 52  3 n ILE . 52  C 52  
C 53  3 n ASN . 53  C 53  
C 54  3 n ASP . 54  C 54  
C 55  3 n ILE . 55  C 55  
C 56  3 n PHE . 56  C 56  
C 57  3 n GLN . 57  C 57  
C 58  3 n LYS . 58  C 58  
C 59  3 n LEU . 59  C 59  
C 60  3 n ASN . 60  C 60  
C 61  3 n ILE . 61  C 61  
C 62  3 n PHE . 62  C 62  
C 63  3 n ASP . 63  C 63  
C 64  3 n GLN . 64  C 64  
C 65  3 n SER . 65  C 65  
C 66  3 n PHE . 66  C 66  
C 67  3 n TYR . 67  C 67  
C 68  3 n ASP . 68  C 68  
C 69  3 n LEU . 69  C 69  
C 70  3 n SER . 70  C 70  
C 71  3 n LEU . 71  C 71  
C 72  3 n ARG . 72  C 72  
C 73  3 n THR . 73  C 73  
C 74  3 n ASN . 74  C 74  
C 75  3 n GLU . 75  C 75  
C 76  3 n ILE . 76  C 76  
C 77  3 n LYS . 77  C 77  
C 78  3 n GLU . 78  C 78  
C 79  3 n GLU . 79  C 79  
C 80  3 n GLU . 80  C 80  
C 81  3 n LYS . 81  C 81  
C 82  3 n GLU . 82  C 82  
C 83  3 n LEU . 83  C 83  
C 84  3 n ARG . 84  C 84  
C 85  3 n ARG . 85  C 85  
C 86  3 n THR . 86  C 86  
C 87  3 n THR . 87  C 87  
C 88  3 n SER . 88  C 88  
C 89  3 n THR . 89  C 89  
C 90  3 n LEU . 90  C 90  
C 91  3 n GLN . 91  C 91  
C 92  3 n VAL . 92  C 92  
C 93  3 n LYS . 93  C 93  
C 94  3 n ASN . 94  C 94  
C 95  3 n GLU . 95  C 95  
C 96  3 n GLU . 96  C 96  
C 97  3 n VAL . 97  C 97  
C 98  3 n LYS . 98  C 98  
C 99  3 n ASN . 99  C 99  
C 100 3 n MET . 100 C 100 
C 101 3 n SER . 101 C 101 
C 102 3 n VAL . 102 C 102 
C 103 3 n GLU . 103 C 103 
C 104 3 n LEU . 104 C 104 
C 105 3 n ASN . 105 C 105 
C 106 3 n SER . 106 C 106 
C 107 3 n LYS . 107 C 107 
C 108 3 n LEU . 108 C 108 
C 109 3 n GLU . 109 C 109 
C 110 3 n SER . 110 C 110 
C 111 3 n LEU . 111 C 111 
C 112 3 n LEU . 112 C 112 
C 113 3 n GLU . 113 C 113 
C 114 3 n GLU . 114 C 114 
C 115 3 n LYS . 115 C 115 
C 116 3 n THR . 116 C 116 
C 117 3 n ALA . 117 C 117 
C 118 3 n LEU . 118 C 118 
C 119 3 n GLN . 119 C 119 
C 120 3 n HIS . 120 C 120 
C 121 3 n LYS . 121 C 121 
C 122 3 n VAL . 122 C 122 
C 123 3 n ARG . 123 C 123 
C 124 3 n ALA . 124 C 124 
C 125 3 n LEU . 125 C 125 
C 126 3 n GLU . 126 C 126 
C 127 3 n GLU . 127 C 127 
C 128 3 n GLN . 128 C 128 
C 129 3 n LEU . 129 C 129 
C 130 3 n THR . 130 C 130 
C 131 3 n ASN . 131 C 131 
C 132 3 n LEU . 132 C 132 
C 133 3 n ILE . 133 C 133 
C 134 3 n LEU . 134 C 134 
C 135 3 n SER . 135 C 135 
C 136 3 n PRO . 136 C 136 
C 137 3 n ALA . 137 C 137 
C 138 3 n GLY . 138 C 138 
C 139 3 n ALA . 139 C 139 
C 140 3 n GLN . 140 C 140 
C 141 3 n GLU . 141 C 141 
C 142 3 n HIS . 142 C 142 
C 143 3 n PRO . 143 C 143 
C 144 3 n GLU . 144 C 144 
C 145 3 n VAL . 145 C 145 
C 146 3 n THR . 146 C 146 
C 147 3 n SER . 147 C 147 
C 148 3 n LEU . 148 C 148 
C 149 3 n LYS . 149 C 149 
C 150 3 n SER . 150 C 150 
C 151 3 n PHE . 151 C 151 
C 152 3 n VAL . 152 C 152 
C 153 3 n GLU . 153 C 153 
C 154 3 n GLN . 154 C 154 
C 155 3 n GLN . 155 C 155 
C 156 3 n ASP . 156 C 156 
C 157 3 n ASN . 157 C 157 
C 158 3 n SER . 158 C 158 
C 159 3 n ILE . 159 C 159 
C 160 3 n ARG . 160 C 160 
C 161 3 n GLU . 161 C 161 
C 162 3 n LEU . 162 C 162 
C 163 3 n LEU . 163 C 163 
C 164 3 n GLN . 164 C 164 
C 165 3 n SER . 165 C 165 
C 166 3 n VAL . 166 C 166 
C 167 3 n GLU . 167 C 167 
C 168 3 n GLU . 168 C 168 
C 169 3 n GLN . 169 C 169 
C 170 3 n TYR . 170 C 170 
C 171 3 n LYS . 171 C 171 
C 172 3 n GLN . 172 C 172 
C 173 3 n LEU . 173 C 173 
C 174 3 n SER . 174 C 174 
C 175 3 n GLN . 175 C 175 
C 176 3 n GLN . 176 C 176 
C 177 3 n HIS . 177 C 177 
C 178 3 n MET . 178 C 178 
C 179 3 n GLN . 179 C 179 
C 180 3 n ILE . 180 C 180 
C 181 3 n LYS . 181 C 181 
C 182 3 n GLU . 182 C 182 
C 183 3 n ILE . 183 C 183 
C 184 3 n GLU . 184 C 184 
C 185 3 n LYS . 185 C 185 
C 186 3 n GLN . 186 C 186 
C 187 3 n LEU . 187 C 187 
C 188 3 n ARG . 188 C 188 
C 189 3 n LYS . 189 C 189 
C 190 3 n THR . 190 C 190 
C 191 3 n GLY . 191 C 191 
C 192 3 n ILE . 192 C 192 
C 193 3 n GLN . 193 C 193 
C 194 3 n GLU . 194 C 194 
C 195 3 n PRO . 195 C 195 
C 196 3 n SER . 196 C 196 
C 197 3 n GLU . 197 C 197 
C 198 3 n ASN . 198 C 198 
C 199 3 n SER . 199 C 199 
C 200 3 n LEU . 200 C 200 
C 201 3 n SER . 201 C 201 
C 202 3 n SER . 202 C 202 
C 203 3 n LYS . 203 C 203 
C 204 3 n SER . 204 C 204 
C 205 3 n ARG . 205 C 205 
C 206 3 n ALA . 206 C 206 
C 207 3 n PRO . 207 C 207 
C 208 3 n ARG . 208 C 208 
C 209 3 n THR . 209 C 209 
C 210 3 n THR . 210 C 210 
C 211 3 n PRO . 211 C 211 
C 212 3 n PRO . 212 C 212 
C 213 3 n LEU . 213 C 213 
C 214 3 n GLN . 214 C 214 
C 215 3 n LEU . 215 C 215 
C 216 3 n ASN . 216 C 216 
C 217 3 n GLU . 217 C 217 
C 218 3 n THR . 218 C 218 
C 219 3 n GLU . 219 C 219 
C 220 3 n ASN . 220 C 220 
C 221 3 n THR . 221 C 221 
C 222 3 n GLU . 222 C 222 
C 223 3 n GLN . 223 C 223 
C 224 3 n ASP . 224 C 224 
C 225 3 n ASP . 225 C 225 
C 226 3 n LEU . 226 C 226 
C 227 3 n PRO . 227 C 227 
C 228 3 n ALA . 228 C 228 
C 229 3 n ASP . 229 C 229 
C 230 3 n CYS . 230 C 230 
C 231 3 n SER . 231 C 231 
C 232 3 n ALA . 232 C 232 
C 233 3 n VAL . 233 C 233 
C 234 3 n TYR . 234 C 234 
C 235 3 n ASN . 235 C 235 
C 236 3 n ARG . 236 C 236 
C 237 3 n GLY . 237 C 237 
C 238 3 n GLU . 238 C 238 
C 239 3 n HIS . 239 C 239 
C 240 3 n THR . 240 C 240 
C 241 3 n SER . 241 C 241 
C 242 3 n GLY . 242 C 242 
C 243 3 n VAL . 243 C 243 
C 244 3 n TYR . 244 C 244 
C 245 3 n THR . 245 C 245 
C 246 3 n ILE . 246 C 246 
C 247 3 n LYS . 247 C 247 
C 248 3 n PRO . 248 C 248 
C 249 3 n ARG . 249 C 249 
C 250 3 n ASN . 250 C 250 
C 251 3 n SER . 251 C 251 
C 252 3 n GLN . 252 C 252 
C 253 3 n GLY . 253 C 253 
C 254 3 n PHE . 254 C 254 
C 255 3 n ASN . 255 C 255 
C 256 3 n VAL . 256 C 256 
C 257 3 n TYR . 257 C 257 
C 258 3 n CYS . 258 C 258 
C 259 3 n ASP . 259 C 259 
C 260 3 n THR . 260 C 260 
C 261 3 n GLN . 261 C 261 
C 262 3 n SER . 262 C 262 
C 263 3 n GLY . 263 C 263 
C 264 3 n SER . 264 C 264 
C 265 3 n PRO . 265 C 265 
C 266 3 n TRP . 266 C 266 
C 267 3 n THR . 267 C 267 
C 268 3 n LEU . 268 C 268 
C 269 3 n ILE . 269 C 269 
C 270 3 n GLN . 270 C 270 
C 271 3 n HIS . 271 C 271 
C 272 3 n ARG . 272 C 272 
C 273 3 n LYS . 273 C 273 
C 274 3 n ASP . 274 C 274 
C 275 3 n GLY . 275 C 275 
C 276 3 n SER . 276 C 276 
C 277 3 n GLN . 277 C 277 
C 278 3 n ASP . 278 C 278 
C 279 3 n PHE . 279 C 279 
C 280 3 n ASN . 280 C 280 
C 281 3 n GLU . 281 C 281 
C 282 3 n THR . 282 C 282 
C 283 3 n TRP . 283 C 283 
C 284 3 n GLU . 284 C 284 
C 285 3 n ASN . 285 C 285 
C 286 3 n TYR . 286 C 286 
C 287 3 n GLU . 287 C 287 
C 288 3 n LYS . 288 C 288 
C 289 3 n GLY . 289 C 289 
C 290 3 n PHE . 290 C 290 
C 291 3 n GLY . 291 C 291 
C 292 3 n ARG . 292 C 292 
C 293 3 n LEU . 293 C 293 
C 294 3 n ASP . 294 C 294 
C 295 3 n GLY . 295 C 295 
C 296 3 n GLU . 296 C 296 
C 297 3 n PHE . 297 C 297 
C 298 3 n TRP . 298 C 298 
C 299 3 n LEU . 299 C 299 
C 300 3 n GLY . 300 C 300 
C 301 3 n LEU . 301 C 301 
C 302 3 n GLU . 302 C 302 
C 303 3 n LYS . 303 C 303 
C 304 3 n ILE . 304 C 304 
C 305 3 n TYR . 305 C 305 
C 306 3 n ALA . 306 C 306 
C 307 3 n ILE . 307 C 307 
C 308 3 n VAL . 308 C 308 
C 309 3 n GLN . 309 C 309 
C 310 3 n GLN . 310 C 310 
C 311 3 n SER . 311 C 311 
C 312 3 n ASN . 312 C 312 
C 313 3 n TYR . 313 C 313 
C 314 3 n ILE . 314 C 314 
C 315 3 n LEU . 315 C 315 
C 316 3 n ARG . 316 C 316 
C 317 3 n LEU . 317 C 317 
C 318 3 n GLU . 318 C 318 
C 319 3 n LEU . 319 C 319 
C 320 3 n GLN . 320 C 320 
C 321 3 n ASP . 321 C 321 
C 322 3 n TRP . 322 C 322 
C 323 3 n LYS . 323 C 323 
C 324 3 n ASP . 324 C 324 
C 325 3 n SER . 325 C 325 
C 326 3 n LYS . 326 C 326 
C 327 3 n HIS . 327 C 327 
C 328 3 n TYR . 328 C 328 
C 329 3 n VAL . 329 C 329 
C 330 3 n GLU . 330 C 330 
C 331 3 n TYR . 331 C 331 
C 332 3 n SER . 332 C 332 
C 333 3 n PHE . 333 C 333 
C 334 3 n HIS . 334 C 334 
C 335 3 n LEU . 335 C 335 
C 336 3 n GLY . 336 C 336 
C 337 3 n SER . 337 C 337 
C 338 3 n HIS . 338 C 338 
C 339 3 n GLU . 339 C 339 
C 340 3 n THR . 340 C 340 
C 341 3 n ASN . 341 C 341 
C 342 3 n TYR . 342 C 342 
C 343 3 n THR . 343 C 343 
C 344 3 n LEU . 344 C 344 
C 345 3 n HIS . 345 C 345 
C 346 3 n VAL . 346 C 346 
C 347 3 n ALA . 347 C 347 
C 348 3 n GLU . 348 C 348 
C 349 3 n ILE . 349 C 349 
C 350 3 n ALA . 350 C 350 
C 351 3 n GLY . 351 C 351 
C 352 3 n ASN . 352 C 352 
C 353 3 n ILE . 353 C 353 
C 354 3 n PRO . 354 C 354 
C 355 3 n GLY . 355 C 355 
C 356 3 n ALA . 356 C 356 
C 357 3 n LEU . 357 C 357 
C 358 3 n PRO . 358 C 358 
C 359 3 n GLU . 359 C 359 
C 360 3 n HIS . 360 C 360 
C 361 3 n THR . 361 C 361 
C 362 3 n ASP . 362 C 362 
C 363 3 n LEU . 363 C 363 
C 364 3 n MET . 364 C 364 
C 365 3 n PHE . 365 C 365 
C 366 3 n SER . 366 C 366 
C 367 3 n THR . 367 C 367 
C 368 3 n TRP . 368 C 368 
C 369 3 n ASN . 369 C 369 
C 370 3 n HIS . 370 C 370 
C 371 3 n ARG . 371 C 371 
C 372 3 n ALA . 372 C 372 
C 373 3 n LYS . 373 C 373 
C 374 3 n GLY . 374 C 374 
C 375 3 n GLN . 375 C 375 
C 376 3 n LEU . 376 C 376 
C 377 3 n TYR . 377 C 377 
C 378 3 n CYS . 378 C 378 
C 379 3 n PRO . 379 C 379 
C 380 3 n GLU . 380 C 380 
C 381 3 n SER . 381 C 381 
C 382 3 n TYR . 382 C 382 
C 383 3 n SER . 383 C 383 
C 384 3 n GLY . 384 C 384 
C 385 3 n GLY . 385 C 385 
C 386 3 n TRP . 386 C 386 
C 387 3 n TRP . 387 C 387 
C 388 3 n TRP . 388 C 388 
C 389 3 n ASN . 389 C 389 
C 390 3 n ASP . 390 C 390 
C 391 3 n ILE . 391 C 391 
C 392 3 n CYS . 392 C 392 
C 393 3 n GLY . 393 C 393 
C 394 3 n GLU . 394 C 394 
C 395 3 n ASN . 395 C 395 
C 396 3 n ASN . 396 C 396 
C 397 3 n LEU . 397 C 397 
C 398 3 n ASN . 398 C 398 
C 399 3 n GLY . 399 C 399 
C 400 3 n LYS . 400 C 400 
C 401 3 n TYR . 401 C 401 
C 402 3 n ASN . 402 C 402 
C 403 3 n LYS . 403 C 403 
C 404 3 n PRO . 404 C 404 
C 405 3 n ARG . 405 C 405 
C 406 3 n THR . 406 C 406 
C 407 3 n LYS . 407 C 407 
C 408 3 n SER . 408 C 408 
C 409 3 n ARG . 409 C 409 
C 410 3 n PRO . 410 C 410 
C 411 3 n GLU . 411 C 411 
C 412 3 n ARG . 412 C 412 
C 413 3 n ARG . 413 C 413 
C 414 3 n ARG . 414 C 414 
C 415 3 n GLY . 415 C 415 
C 416 3 n ILE . 416 C 416 
C 417 3 n TYR . 417 C 417 
C 418 3 n TRP . 418 C 418 
C 419 3 n ARG . 419 C 419 
C 420 3 n PRO . 420 C 420 
C 421 3 n GLN . 421 C 421 
C 422 3 n SER . 422 C 422 
C 423 3 n ARG . 423 C 423 
C 424 3 n LYS . 424 C 424 
C 425 3 n LEU . 425 C 425 
C 426 3 n TYR . 426 C 426 
C 427 3 n ALA . 427 C 427 
C 428 3 n ILE . 428 C 428 
C 429 3 n LYS . 429 C 429 
C 430 3 n SER . 430 C 430 
C 431 3 n SER . 431 C 431 
C 432 3 n LYS . 432 C 432 
C 433 3 n MET . 433 C 433 
C 434 3 n MET . 434 C 434 
C 435 3 n LEU . 435 C 435 
C 436 3 n GLN . 436 C 436 
C 437 3 n PRO . 437 C 437 
C 438 3 n THR . 438 C 438 
C 439 3 n THR . 439 C 439 
#
_software.classification other
_software.date           ?
_software.description    "Structure prediction"
_software.name           AlphaFold
_software.pdbx_ordinal   1
_software.type           package
_software.version        "AlphaFold-beta-20231127 (be2c21f9-b611-4c21-bfc0-bc05c526bf76 @ 2024-05-20 08:37:35)"
#
loop_
_struct_asym.entity_id
_struct_asym.id
1 A 
2 B 
3 C 
#
loop_
_atom_site.group_PDB
_atom_site.id
_atom_site.type_symbol
_atom_site.label_atom_id
_atom_site.label_alt_id
_atom_site.label_comp_id
_atom_site.label_asym_id
_atom_site.label_entity_id
_atom_site.label_seq_id
_atom_site.pdbx_PDB_ins_code
_atom_site.Cartn_x
_atom_site.Cartn_y
_atom_site.Cartn_z
_atom_site.occupancy
_atom_site.B_iso_or_equiv
_atom_site.auth_seq_id
_atom_site.auth_asym_id
_atom_site.pdbx_PDB_model_num
ATOM 1     N N   . SER A 1 1   ? -129.906 -18.404 5.677   1.00 37.40 1   A 1 
ATOM 2     C CA  . SER A 1 1   ? -131.230 -18.729 6.220   1.00 45.30 1   A 1 
ATOM 3     C C   . SER A 1 1   ? -132.269 -18.611 5.107   1.00 46.40 1   A 1 
ATOM 4     O O   . SER A 1 1   ? -132.218 -17.659 4.338   1.00 42.87 1   A 1 
ATOM 5     C CB  . SER A 1 1   ? -131.566 -17.835 7.416   1.00 42.17 1   A 1 
ATOM 6     O OG  . SER A 1 1   ? -130.971 -16.570 7.276   1.00 39.91 1   A 1 
ATOM 7     N N   . ARG A 1 2   ? -133.129 -19.626 5.014   1.00 41.81 2   A 1 
ATOM 8     C CA  . ARG A 1 2   ? -134.129 -19.841 3.959   1.00 47.20 2   A 1 
ATOM 9     C C   . ARG A 1 2   ? -135.381 -18.978 4.142   1.00 46.10 2   A 1 
ATOM 10    O O   . ARG A 1 2   ? -136.462 -19.542 4.273   1.00 43.92 2   A 1 
ATOM 11    C CB  . ARG A 1 2   ? -134.554 -21.325 3.959   1.00 44.83 2   A 1 
ATOM 12    C CG  . ARG A 1 2   ? -133.523 -22.330 3.473   1.00 42.11 2   A 1 
ATOM 13    C CD  . ARG A 1 2   ? -134.186 -23.711 3.551   1.00 41.03 2   A 1 
ATOM 14    N NE  . ARG A 1 2   ? -133.350 -24.767 2.946   1.00 37.61 2   A 1 
ATOM 15    C CZ  . ARG A 1 2   ? -133.635 -26.060 2.927   1.00 35.43 2   A 1 
ATOM 16    N NH1 . ARG A 1 2   ? -134.713 -26.524 3.495   1.00 34.56 2   A 1 
ATOM 17    N NH2 . ARG A 1 2   ? -132.851 -26.907 2.336   1.00 34.54 2   A 1 
ATOM 18    N N   . VAL A 1 3   ? -135.170 -17.679 4.281   1.00 40.83 3   A 1 
ATOM 19    C CA  . VAL A 1 3   ? -136.388 -16.904 4.488   1.00 45.20 3   A 1 
ATOM 20    C C   . VAL A 1 3   ? -137.155 -16.923 3.165   1.00 44.76 3   A 1 
ATOM 21    O O   . VAL A 1 3   ? -136.891 -16.127 2.276   1.00 41.65 3   A 1 
ATOM 22    C CB  . VAL A 1 3   ? -136.122 -15.485 5.015   1.00 41.98 3   A 1 
ATOM 23    C CG1 . VAL A 1 3   ? -137.428 -14.813 5.399   1.00 38.27 3   A 1 
ATOM 24    C CG2 . VAL A 1 3   ? -135.220 -15.513 6.259   1.00 41.00 3   A 1 
ATOM 25    N N   . ASP A 1 4   ? -138.051 -17.920 3.088   1.00 43.50 4   A 1 
ATOM 26    C CA  . ASP A 1 4   ? -139.051 -18.049 2.035   1.00 45.95 4   A 1 
ATOM 27    C C   . ASP A 1 4   ? -140.147 -17.013 2.305   1.00 44.23 4   A 1 
ATOM 28    O O   . ASP A 1 4   ? -141.053 -17.305 3.108   1.00 41.64 4   A 1 
ATOM 29    C CB  . ASP A 1 4   ? -139.630 -19.477 2.051   1.00 42.70 4   A 1 
ATOM 30    C CG  . ASP A 1 4   ? -138.718 -20.537 1.446   1.00 38.77 4   A 1 
ATOM 31    O OD1 . ASP A 1 4   ? -138.116 -20.253 0.396   1.00 38.06 4   A 1 
ATOM 32    O OD2 . ASP A 1 4   ? -138.644 -21.651 2.024   1.00 37.95 4   A 1 
ATOM 33    N N   . PRO A 1 5   ? -140.046 -15.803 1.805   1.00 36.72 5   A 1 
ATOM 34    C CA  . PRO A 1 5   ? -141.072 -14.837 2.119   1.00 40.20 5   A 1 
ATOM 35    C C   . PRO A 1 5   ? -142.360 -15.262 1.396   1.00 40.72 5   A 1 
ATOM 36    O O   . PRO A 1 5   ? -142.401 -15.314 0.160   1.00 38.78 5   A 1 
ATOM 37    C CB  . PRO A 1 5   ? -140.530 -13.486 1.682   1.00 37.28 5   A 1 
ATOM 38    C CG  . PRO A 1 5   ? -139.567 -13.823 0.554   1.00 37.94 5   A 1 
ATOM 39    C CD  . PRO A 1 5   ? -139.084 -15.248 0.870   1.00 42.65 5   A 1 
ATOM 40    N N   . ASP A 1 6   ? -143.343 -15.538 2.246   1.00 40.71 6   A 1 
ATOM 41    C CA  . ASP A 1 6   ? -144.719 -15.815 1.839   1.00 42.93 6   A 1 
ATOM 42    C C   . ASP A 1 6   ? -145.346 -14.567 1.163   1.00 41.68 6   A 1 
ATOM 43    O O   . ASP A 1 6   ? -146.115 -13.823 1.776   1.00 39.40 6   A 1 
ATOM 44    C CB  . ASP A 1 6   ? -145.542 -16.248 3.074   1.00 39.91 6   A 1 
ATOM 45    C CG  . ASP A 1 6   ? -145.518 -17.738 3.382   1.00 36.30 6   A 1 
ATOM 46    O OD1 . ASP A 1 6   ? -145.434 -18.539 2.439   1.00 35.88 6   A 1 
ATOM 47    O OD2 . ASP A 1 6   ? -145.657 -18.065 4.589   1.00 35.43 6   A 1 
ATOM 48    N N   . LEU A 1 7   ? -144.917 -14.319 -0.076  1.00 37.95 7   A 1 
ATOM 49    C CA  . LEU A 1 7   ? -145.641 -13.346 -0.903  1.00 41.46 7   A 1 
ATOM 50    C C   . LEU A 1 7   ? -147.010 -13.940 -1.259  1.00 40.03 7   A 1 
ATOM 51    O O   . LEU A 1 7   ? -147.222 -14.482 -2.340  1.00 37.42 7   A 1 
ATOM 52    C CB  . LEU A 1 7   ? -144.820 -12.957 -2.133  1.00 38.53 7   A 1 
ATOM 53    C CG  . LEU A 1 7   ? -143.748 -11.899 -1.833  1.00 35.05 7   A 1 
ATOM 54    C CD1 . LEU A 1 7   ? -142.785 -11.781 -3.000  1.00 34.46 7   A 1 
ATOM 55    C CD2 . LEU A 1 7   ? -144.349 -10.517 -1.577  1.00 36.62 7   A 1 
ATOM 56    N N   . SER A 1 8   ? -147.797 -13.864 -0.258  1.00 33.55 8   A 1 
ATOM 57    C CA  . SER A 1 8   ? -149.068 -14.578 -0.214  1.00 37.45 8   A 1 
ATOM 58    C C   . SER A 1 8   ? -150.191 -13.903 -1.006  1.00 36.61 8   A 1 
ATOM 59    O O   . SER A 1 8   ? -150.127 -13.744 -2.223  1.00 35.11 8   A 1 
ATOM 60    C CB  . SER A 1 8   ? -149.437 -14.797 1.258   1.00 35.70 8   A 1 
ATOM 61    O OG  . SER A 1 8   ? -149.559 -13.569 1.942   1.00 33.72 8   A 1 
ATOM 62    N N   . SER A 1 9   ? -151.177 -13.560 -0.296  1.00 32.74 9   A 1 
ATOM 63    C CA  . SER A 1 9   ? -152.570 -13.442 -0.728  1.00 37.57 9   A 1 
ATOM 64    C C   . SER A 1 9   ? -152.992 -12.039 -1.185  1.00 37.14 9   A 1 
ATOM 65    O O   . SER A 1 9   ? -153.986 -11.521 -0.664  1.00 35.81 9   A 1 
ATOM 66    C CB  . SER A 1 9   ? -153.449 -13.943 0.418   1.00 35.84 9   A 1 
ATOM 67    O OG  . SER A 1 9   ? -153.212 -13.202 1.589   1.00 33.54 9   A 1 
ATOM 68    N N   . PHE A 1 10  ? -152.168 -11.395 -2.068  1.00 37.26 10  A 1 
ATOM 69    C CA  . PHE A 1 10  ? -152.723 -10.157 -2.630  1.00 39.27 10  A 1 
ATOM 70    C C   . PHE A 1 10  ? -154.010 -10.483 -3.385  1.00 37.44 10  A 1 
ATOM 71    O O   . PHE A 1 10  ? -154.003 -11.167 -4.401  1.00 34.79 10  A 1 
ATOM 72    C CB  . PHE A 1 10  ? -151.708 -9.403  -3.475  1.00 35.92 10  A 1 
ATOM 73    C CG  . PHE A 1 10  ? -150.939 -8.405  -2.659  1.00 35.06 10  A 1 
ATOM 74    C CD1 . PHE A 1 10  ? -151.469 -7.142  -2.391  1.00 34.60 10  A 1 
ATOM 75    C CD2 . PHE A 1 10  ? -149.680 -8.752  -2.107  1.00 34.55 10  A 1 
ATOM 76    C CE1 . PHE A 1 10  ? -150.772 -6.223  -1.602  1.00 32.16 10  A 1 
ATOM 77    C CE2 . PHE A 1 10  ? -148.985 -7.850  -1.314  1.00 33.54 10  A 1 
ATOM 78    C CZ  . PHE A 1 10  ? -149.527 -6.578  -1.064  1.00 34.56 10  A 1 
ATOM 79    N N   . ASP A 1 11  ? -155.072 -10.003 -2.748  1.00 38.31 11  A 1 
ATOM 80    C CA  . ASP A 1 11  ? -156.443 -10.245 -3.154  1.00 40.84 11  A 1 
ATOM 81    C C   . ASP A 1 11  ? -156.643 -9.893  -4.625  1.00 39.11 11  A 1 
ATOM 82    O O   . ASP A 1 11  ? -156.224 -8.843  -5.128  1.00 37.01 11  A 1 
ATOM 83    C CB  . ASP A 1 11  ? -157.400 -9.448  -2.255  1.00 37.89 11  A 1 
ATOM 84    C CG  . ASP A 1 11  ? -158.166 -10.301 -1.274  1.00 34.01 11  A 1 
ATOM 85    O OD1 . ASP A 1 11  ? -158.477 -11.452 -1.619  1.00 33.62 11  A 1 
ATOM 86    O OD2 . ASP A 1 11  ? -158.490 -9.774  -0.177  1.00 33.62 11  A 1 
ATOM 87    N N   . SER A 1 12  ? -157.244 -10.806 -5.271  1.00 35.36 12  A 1 
ATOM 88    C CA  . SER A 1 12  ? -157.577 -10.699 -6.694  1.00 40.56 12  A 1 
ATOM 89    C C   . SER A 1 12  ? -158.679 -9.654  -6.927  1.00 40.16 12  A 1 
ATOM 90    O O   . SER A 1 12  ? -159.844 -10.004 -7.154  1.00 38.10 12  A 1 
ATOM 91    C CB  . SER A 1 12  ? -157.982 -12.080 -7.211  1.00 38.45 12  A 1 
ATOM 92    O OG  . SER A 1 12  ? -159.007 -12.645 -6.432  1.00 35.84 12  A 1 
ATOM 93    N N   . ALA A 1 13  ? -158.271 -8.396  -6.831  1.00 42.82 13  A 1 
ATOM 94    C CA  . ALA A 1 13  ? -159.151 -7.354  -7.336  1.00 47.62 13  A 1 
ATOM 95    C C   . ALA A 1 13  ? -159.477 -7.664  -8.805  1.00 47.42 13  A 1 
ATOM 96    O O   . ALA A 1 13  ? -158.579 -8.098  -9.550  1.00 44.81 13  A 1 
ATOM 97    C CB  . ALA A 1 13  ? -158.477 -5.993  -7.140  1.00 44.75 13  A 1 
ATOM 98    N N   . PRO A 1 14  ? -160.713 -7.503  -9.163  1.00 38.47 14  A 1 
ATOM 99    C CA  . PRO A 1 14  ? -161.185 -7.945  -10.467 1.00 42.81 14  A 1 
ATOM 100   C C   . PRO A 1 14  ? -160.387 -7.266  -11.566 1.00 44.23 14  A 1 
ATOM 101   O O   . PRO A 1 14  ? -160.288 -6.037  -11.614 1.00 42.62 14  A 1 
ATOM 102   C CB  . PRO A 1 14  ? -162.678 -7.605  -10.503 1.00 39.57 14  A 1 
ATOM 103   C CG  . PRO A 1 14  ? -162.807 -6.482  -9.504  1.00 39.59 14  A 1 
ATOM 104   C CD  . PRO A 1 14  ? -161.733 -6.799  -8.464  1.00 44.51 14  A 1 
ATOM 105   N N   . SER A 1 15  ? -159.740 -8.086  -12.367 1.00 46.21 15  A 1 
ATOM 106   C CA  . SER A 1 15  ? -158.879 -7.631  -13.449 1.00 50.46 15  A 1 
ATOM 107   C C   . SER A 1 15  ? -159.686 -6.802  -14.450 1.00 50.83 15  A 1 
ATOM 108   O O   . SER A 1 15  ? -160.444 -7.365  -15.243 1.00 47.92 15  A 1 
ATOM 109   C CB  . SER A 1 15  ? -158.234 -8.843  -14.134 1.00 47.39 15  A 1 
ATOM 110   O OG  . SER A 1 15  ? -159.209 -9.776  -14.544 1.00 44.13 15  A 1 
ATOM 111   N N   . GLU A 1 16  ? -159.417 -5.488  -14.374 1.00 48.91 16  A 1 
ATOM 112   C CA  . GLU A 1 16  ? -159.930 -4.648  -15.459 1.00 52.01 16  A 1 
ATOM 113   C C   . GLU A 1 16  ? -159.474 -5.217  -16.804 1.00 50.89 16  A 1 
ATOM 114   O O   . GLU A 1 16  ? -158.340 -5.710  -16.922 1.00 47.77 16  A 1 
ATOM 115   C CB  . GLU A 1 16  ? -159.469 -3.192  -15.311 1.00 49.08 16  A 1 
ATOM 116   C CG  . GLU A 1 16  ? -160.254 -2.402  -14.266 1.00 44.98 16  A 1 
ATOM 117   C CD  . GLU A 1 16  ? -160.014 -0.883  -14.338 1.00 42.09 16  A 1 
ATOM 118   O OE1 . GLU A 1 16  ? -160.871 -0.127  -13.838 1.00 38.56 16  A 1 
ATOM 119   O OE2 . GLU A 1 16  ? -158.979 -0.476  -14.928 1.00 41.44 16  A 1 
ATOM 120   N N   . PRO A 1 17  ? -160.283 -5.194  -17.797 1.00 47.31 17  A 1 
ATOM 121   C CA  . PRO A 1 17  ? -159.980 -5.804  -19.085 1.00 50.95 17  A 1 
ATOM 122   C C   . PRO A 1 17  ? -158.732 -5.144  -19.685 1.00 52.75 17  A 1 
ATOM 123   O O   . PRO A 1 17  ? -158.734 -3.948  -19.991 1.00 50.05 17  A 1 
ATOM 124   C CB  . PRO A 1 17  ? -161.238 -5.613  -19.923 1.00 47.19 17  A 1 
ATOM 125   C CG  . PRO A 1 17  ? -161.922 -4.412  -19.299 1.00 46.84 17  A 1 
ATOM 126   C CD  . PRO A 1 17  ? -161.546 -4.511  -17.832 1.00 49.93 17  A 1 
ATOM 127   N N   . LYS A 1 18  ? -157.537 -5.921  -19.804 1.00 61.11 18  A 1 
ATOM 128   C CA  . LYS A 1 18  ? -156.274 -5.438  -20.366 1.00 63.13 18  A 1 
ATOM 129   C C   . LYS A 1 18  ? -156.505 -4.953  -21.797 1.00 65.36 18  A 1 
ATOM 130   O O   . LYS A 1 18  ? -156.728 -5.753  -22.708 1.00 59.85 18  A 1 
ATOM 131   C CB  . LYS A 1 18  ? -155.201 -6.530  -20.311 1.00 57.65 18  A 1 
ATOM 132   C CG  . LYS A 1 18  ? -154.647 -6.753  -18.896 1.00 52.30 18  A 1 
ATOM 133   C CD  . LYS A 1 18  ? -153.547 -7.809  -18.901 1.00 49.15 18  A 1 
ATOM 134   C CE  . LYS A 1 18  ? -152.929 -7.965  -17.511 1.00 43.67 18  A 1 
ATOM 135   N NZ  . LYS A 1 18  ? -151.896 -9.017  -17.467 1.00 39.72 18  A 1 
ATOM 136   N N   . SER A 1 19  ? -156.335 -3.642  -22.006 1.00 63.71 19  A 1 
ATOM 137   C CA  . SER A 1 19  ? -156.421 -3.029  -23.332 1.00 67.75 19  A 1 
ATOM 138   C C   . SER A 1 19  ? -155.297 -3.528  -24.235 1.00 70.95 19  A 1 
ATOM 139   O O   . SER A 1 19  ? -154.150 -3.677  -23.786 1.00 64.19 19  A 1 
ATOM 140   C CB  . SER A 1 19  ? -156.358 -1.506  -23.202 1.00 61.09 19  A 1 
ATOM 141   O OG  . SER A 1 19  ? -156.505 -0.923  -24.469 1.00 54.34 19  A 1 
ATOM 142   N N   . ARG A 1 20  ? -155.547 -3.766  -25.512 1.00 77.06 20  A 1 
ATOM 143   C CA  . ARG A 1 20  ? -154.537 -4.198  -26.496 1.00 79.10 20  A 1 
ATOM 144   C C   . ARG A 1 20  ? -153.568 -3.086  -26.896 1.00 82.48 20  A 1 
ATOM 145   O O   . ARG A 1 20  ? -152.549 -3.371  -27.512 1.00 76.53 20  A 1 
ATOM 146   C CB  . ARG A 1 20  ? -155.230 -4.752  -27.746 1.00 73.21 20  A 1 
ATOM 147   C CG  . ARG A 1 20  ? -156.034 -6.032  -27.476 1.00 65.00 20  A 1 
ATOM 148   C CD  . ARG A 1 20  ? -156.542 -6.599  -28.815 1.00 60.87 20  A 1 
ATOM 149   N NE  . ARG A 1 20  ? -157.438 -7.734  -28.596 1.00 53.48 20  A 1 
ATOM 150   C CZ  . ARG A 1 20  ? -157.948 -8.503  -29.559 1.00 47.81 20  A 1 
ATOM 151   N NH1 . ARG A 1 20  ? -157.694 -8.300  -30.817 1.00 46.36 20  A 1 
ATOM 152   N NH2 . ARG A 1 20  ? -158.752 -9.499  -29.267 1.00 43.77 20  A 1 
ATOM 153   N N   . PHE A 1 21  ? -153.894 -1.842  -26.586 1.00 80.63 21  A 1 
ATOM 154   C CA  . PHE A 1 21  ? -153.088 -0.672  -26.948 1.00 82.22 21  A 1 
ATOM 155   C C   . PHE A 1 21  ? -152.236 -0.217  -25.766 1.00 83.44 21  A 1 
ATOM 156   O O   . PHE A 1 21  ? -152.680 -0.215  -24.624 1.00 79.22 21  A 1 
ATOM 157   C CB  . PHE A 1 21  ? -154.009 0.439   -27.450 1.00 78.55 21  A 1 
ATOM 158   C CG  . PHE A 1 21  ? -154.837 0.039   -28.653 1.00 74.96 21  A 1 
ATOM 159   C CD1 . PHE A 1 21  ? -154.231 -0.201  -29.884 1.00 67.51 21  A 1 
ATOM 160   C CD2 . PHE A 1 21  ? -156.236 -0.138  -28.547 1.00 67.24 21  A 1 
ATOM 161   C CE1 . PHE A 1 21  ? -154.979 -0.594  -30.996 1.00 63.72 21  A 1 
ATOM 162   C CE2 . PHE A 1 21  ? -156.990 -0.526  -29.653 1.00 64.92 21  A 1 
ATOM 163   C CZ  . PHE A 1 21  ? -156.363 -0.749  -30.883 1.00 68.65 21  A 1 
ATOM 164   N N   . ALA A 1 22  ? -151.013 0.215   -26.057 1.00 78.99 22  A 1 
ATOM 165   C CA  . ALA A 1 22  ? -150.132 0.769   -25.035 1.00 79.72 22  A 1 
ATOM 166   C C   . ALA A 1 22  ? -150.665 2.116   -24.526 1.00 80.93 22  A 1 
ATOM 167   O O   . ALA A 1 22  ? -151.092 2.968   -25.321 1.00 78.62 22  A 1 
ATOM 168   C CB  . ALA A 1 22  ? -148.730 0.899   -25.620 1.00 76.21 22  A 1 
ATOM 169   N N   . MET A 1 23  ? -150.566 2.327   -23.214 1.00 82.11 23  A 1 
ATOM 170   C CA  . MET A 1 23  ? -150.945 3.610   -22.640 1.00 82.20 23  A 1 
ATOM 171   C C   . MET A 1 23  ? -149.887 4.666   -22.935 1.00 82.86 23  A 1 
ATOM 172   O O   . MET A 1 23  ? -148.675 4.390   -22.950 1.00 80.14 23  A 1 
ATOM 173   C CB  . MET A 1 23  ? -151.197 3.480   -21.137 1.00 78.20 23  A 1 
ATOM 174   C CG  . MET A 1 23  ? -152.520 2.754   -20.836 1.00 71.81 23  A 1 
ATOM 175   S SD  . MET A 1 23  ? -153.269 3.307   -19.309 1.00 66.06 23  A 1 
ATOM 176   C CE  . MET A 1 23  ? -154.839 2.419   -19.364 1.00 59.19 23  A 1 
ATOM 177   N N   . LEU A 1 24  ? -150.286 5.891   -23.118 1.00 82.19 24  A 1 
ATOM 178   C CA  . LEU A 1 24  ? -149.401 7.023   -23.367 1.00 81.81 24  A 1 
ATOM 179   C C   . LEU A 1 24  ? -148.407 7.232   -22.225 1.00 82.64 24  A 1 
ATOM 180   O O   . LEU A 1 24  ? -147.242 7.568   -22.474 1.00 79.53 24  A 1 
ATOM 181   C CB  . LEU A 1 24  ? -150.273 8.272   -23.568 1.00 79.03 24  A 1 
ATOM 182   C CG  . LEU A 1 24  ? -149.477 9.528   -23.955 1.00 73.57 24  A 1 
ATOM 183   C CD1 . LEU A 1 24  ? -148.897 9.430   -25.352 1.00 65.78 24  A 1 
ATOM 184   C CD2 . LEU A 1 24  ? -150.386 10.758  -23.913 1.00 65.90 24  A 1 
ATOM 185   N N   . ASP A 1 25  ? -148.826 6.997   -21.005 1.00 84.20 25  A 1 
ATOM 186   C CA  . ASP A 1 25  ? -147.972 7.168   -19.827 1.00 84.18 25  A 1 
ATOM 187   C C   . ASP A 1 25  ? -146.832 6.141   -19.792 1.00 84.21 25  A 1 
ATOM 188   O O   . ASP A 1 25  ? -145.688 6.516   -19.538 1.00 80.81 25  A 1 
ATOM 189   C CB  . ASP A 1 25  ? -148.823 7.118   -18.554 1.00 81.64 25  A 1 
ATOM 190   C CG  . ASP A 1 25  ? -149.676 8.376   -18.384 1.00 75.98 25  A 1 
ATOM 191   O OD1 . ASP A 1 25  ? -149.311 9.436   -18.939 1.00 68.61 25  A 1 
ATOM 192   O OD2 . ASP A 1 25  ? -150.704 8.278   -17.678 1.00 67.10 25  A 1 
ATOM 193   N N   . ASP A 1 26  ? -147.141 4.868   -20.168 1.00 82.39 26  A 1 
ATOM 194   C CA  . ASP A 1 26  ? -146.098 3.836   -20.242 1.00 81.16 26  A 1 
ATOM 195   C C   . ASP A 1 26  ? -145.049 4.179   -21.303 1.00 81.48 26  A 1 
ATOM 196   O O   . ASP A 1 26  ? -143.838 4.064   -21.078 1.00 79.11 26  A 1 
ATOM 197   C CB  . ASP A 1 26  ? -146.728 2.479   -20.568 1.00 78.79 26  A 1 
ATOM 198   C CG  . ASP A 1 26  ? -147.635 1.937   -19.477 1.00 75.19 26  A 1 
ATOM 199   O OD1 . ASP A 1 26  ? -147.407 2.265   -18.297 1.00 69.20 26  A 1 
ATOM 200   O OD2 . ASP A 1 26  ? -148.546 1.154   -19.837 1.00 68.07 26  A 1 
ATOM 201   N N   . VAL A 1 27  ? -145.491 4.666   -22.462 1.00 79.59 27  A 1 
ATOM 202   C CA  . VAL A 1 27  ? -144.587 5.108   -23.530 1.00 79.97 27  A 1 
ATOM 203   C C   . VAL A 1 27  ? -143.769 6.335   -23.104 1.00 79.46 27  A 1 
ATOM 204   O O   . VAL A 1 27  ? -142.578 6.417   -23.405 1.00 77.98 27  A 1 
ATOM 205   C CB  . VAL A 1 27  ? -145.355 5.376   -24.828 1.00 78.55 27  A 1 
ATOM 206   C CG1 . VAL A 1 27  ? -144.463 5.922   -25.942 1.00 72.88 27  A 1 
ATOM 207   C CG2 . VAL A 1 27  ? -145.993 4.080   -25.359 1.00 72.84 27  A 1 
ATOM 208   N N   . LYS A 1 28  ? -144.345 7.292   -22.369 1.00 85.36 28  A 1 
ATOM 209   C CA  . LYS A 1 28  ? -143.619 8.452   -21.830 1.00 84.70 28  A 1 
ATOM 210   C C   . LYS A 1 28  ? -142.555 8.037   -20.817 1.00 84.82 28  A 1 
ATOM 211   O O   . LYS A 1 28  ? -141.445 8.585   -20.861 1.00 83.35 28  A 1 
ATOM 212   C CB  . LYS A 1 28  ? -144.584 9.440   -21.193 1.00 83.49 28  A 1 
ATOM 213   C CG  . LYS A 1 28  ? -145.262 10.350  -22.223 1.00 77.78 28  A 1 
ATOM 214   C CD  . LYS A 1 28  ? -146.213 11.317  -21.503 1.00 73.39 28  A 1 
ATOM 215   C CE  . LYS A 1 28  ? -146.875 12.289  -22.481 1.00 65.95 28  A 1 
ATOM 216   N NZ  . LYS A 1 28  ? -147.857 13.150  -21.799 1.00 59.72 28  A 1 
ATOM 217   N N   . ILE A 1 29  ? -142.853 7.087   -19.931 1.00 85.05 29  A 1 
ATOM 218   C CA  . ILE A 1 29  ? -141.878 6.546   -18.971 1.00 84.44 29  A 1 
ATOM 219   C C   . ILE A 1 29  ? -140.729 5.886   -19.720 1.00 83.91 29  A 1 
ATOM 220   O O   . ILE A 1 29  ? -139.562 6.159   -19.419 1.00 82.18 29  A 1 
ATOM 221   C CB  . ILE A 1 29  ? -142.574 5.578   -17.993 1.00 83.28 29  A 1 
ATOM 222   C CG1 . ILE A 1 29  ? -143.520 6.365   -17.052 1.00 78.89 29  A 1 
ATOM 223   C CG2 . ILE A 1 29  ? -141.534 4.801   -17.159 1.00 77.06 29  A 1 
ATOM 224   C CD1 . ILE A 1 29  ? -144.482 5.475   -16.263 1.00 71.26 29  A 1 
ATOM 225   N N   . LEU A 1 30  ? -141.040 5.064   -20.741 1.00 81.52 30  A 1 
ATOM 226   C CA  . LEU A 1 30  ? -140.044 4.443   -21.615 1.00 80.53 30  A 1 
ATOM 227   C C   . LEU A 1 30  ? -139.172 5.485   -22.324 1.00 80.19 30  A 1 
ATOM 228   O O   . LEU A 1 30  ? -137.946 5.388   -22.289 1.00 78.43 30  A 1 
ATOM 229   C CB  . LEU A 1 30  ? -140.771 3.534   -22.622 1.00 78.87 30  A 1 
ATOM 230   C CG  . LEU A 1 30  ? -140.620 2.051   -22.281 1.00 73.12 30  A 1 
ATOM 231   C CD1 . LEU A 1 30  ? -141.799 1.246   -22.810 1.00 66.45 30  A 1 
ATOM 232   C CD2 . LEU A 1 30  ? -139.345 1.493   -22.915 1.00 66.26 30  A 1 
ATOM 233   N N   . ALA A 1 31  ? -139.782 6.505   -22.925 1.00 80.17 31  A 1 
ATOM 234   C CA  . ALA A 1 31  ? -139.064 7.575   -23.602 1.00 80.22 31  A 1 
ATOM 235   C C   . ALA A 1 31  ? -138.147 8.352   -22.654 1.00 79.67 31  A 1 
ATOM 236   O O   . ALA A 1 31  ? -136.995 8.635   -22.993 1.00 78.77 31  A 1 
ATOM 237   C CB  . ALA A 1 31  ? -140.078 8.496   -24.281 1.00 79.59 31  A 1 
ATOM 238   N N   . ASN A 1 32  ? -138.586 8.666   -21.452 1.00 85.35 32  A 1 
ATOM 239   C CA  . ASN A 1 32  ? -137.759 9.334   -20.445 1.00 84.89 32  A 1 
ATOM 240   C C   . ASN A 1 32  ? -136.602 8.452   -19.976 1.00 83.62 32  A 1 
ATOM 241   O O   . ASN A 1 32  ? -135.477 8.933   -19.851 1.00 82.14 32  A 1 
ATOM 242   C CB  . ASN A 1 32  ? -138.636 9.782   -19.257 1.00 84.68 32  A 1 
ATOM 243   C CG  . ASN A 1 32  ? -138.922 11.266  -19.254 1.00 79.01 32  A 1 
ATOM 244   O OD1 . ASN A 1 32  ? -138.440 12.049  -20.036 1.00 71.38 32  A 1 
ATOM 245   N ND2 . ASN A 1 32  ? -139.710 11.704  -18.288 1.00 69.61 32  A 1 
ATOM 246   N N   . GLY A 1 33  ? -136.843 7.149   -19.768 1.00 81.20 33  A 1 
ATOM 247   C CA  . GLY A 1 33  ? -135.800 6.181   -19.451 1.00 79.84 33  A 1 
ATOM 248   C C   . GLY A 1 33  ? -134.744 6.104   -20.549 1.00 80.16 33  A 1 
ATOM 249   O O   . GLY A 1 33  ? -133.540 6.115   -20.268 1.00 78.56 33  A 1 
ATOM 250   N N   . LEU A 1 34  ? -135.181 6.105   -21.794 1.00 81.28 34  A 1 
ATOM 251   C CA  . LEU A 1 34  ? -134.308 6.114   -22.969 1.00 79.99 34  A 1 
ATOM 252   C C   . LEU A 1 34  ? -133.470 7.394   -23.059 1.00 79.95 34  A 1 
ATOM 253   O O   . LEU A 1 34  ? -132.264 7.332   -23.324 1.00 78.77 34  A 1 
ATOM 254   C CB  . LEU A 1 34  ? -135.182 5.909   -24.216 1.00 77.98 34  A 1 
ATOM 255   C CG  . LEU A 1 34  ? -134.694 4.770   -25.115 1.00 71.53 34  A 1 
ATOM 256   C CD1 . LEU A 1 34  ? -135.855 4.238   -25.958 1.00 64.92 34  A 1 
ATOM 257   C CD2 . LEU A 1 34  ? -133.596 5.231   -26.065 1.00 64.61 34  A 1 
ATOM 258   N N   . LEU A 1 35  ? -134.032 8.550   -22.800 1.00 82.91 35  A 1 
ATOM 259   C CA  . LEU A 1 35  ? -133.332 9.838   -22.763 1.00 82.98 35  A 1 
ATOM 260   C C   . LEU A 1 35  ? -132.282 9.894   -21.653 1.00 83.03 35  A 1 
ATOM 261   O O   . LEU A 1 35  ? -131.147 10.309  -21.906 1.00 82.43 35  A 1 
ATOM 262   C CB  . LEU A 1 35  ? -134.358 10.971  -22.606 1.00 82.33 35  A 1 
ATOM 263   C CG  . LEU A 1 35  ? -134.824 11.563  -23.949 1.00 76.25 35  A 1 
ATOM 264   C CD1 . LEU A 1 35  ? -136.136 12.308  -23.784 1.00 69.39 35  A 1 
ATOM 265   C CD2 . LEU A 1 35  ? -133.767 12.556  -24.466 1.00 68.30 35  A 1 
ATOM 266   N N   . GLN A 1 36  ? -132.621 9.459   -20.460 1.00 83.98 36  A 1 
ATOM 267   C CA  . GLN A 1 36  ? -131.671 9.405   -19.349 1.00 83.93 36  A 1 
ATOM 268   C C   . GLN A 1 36  ? -130.524 8.435   -19.626 1.00 83.55 36  A 1 
ATOM 269   O O   . GLN A 1 36  ? -129.357 8.788   -19.425 1.00 82.35 36  A 1 
ATOM 270   C CB  . GLN A 1 36  ? -132.375 9.012   -18.054 1.00 83.49 36  A 1 
ATOM 271   C CG  . GLN A 1 36  ? -133.117 10.192  -17.425 1.00 77.62 36  A 1 
ATOM 272   C CD  . GLN A 1 36  ? -133.661 9.851   -16.033 1.00 73.62 36  A 1 
ATOM 273   O OE1 . GLN A 1 36  ? -133.727 8.707   -15.621 1.00 66.82 36  A 1 
ATOM 274   N NE2 . GLN A 1 36  ? -134.041 10.845  -15.268 1.00 64.18 36  A 1 
ATOM 275   N N   . LEU A 1 37  ? -130.805 7.240   -20.129 1.00 81.68 37  A 1 
ATOM 276   C CA  . LEU A 1 37  ? -129.787 6.267   -20.520 1.00 80.81 37  A 1 
ATOM 277   C C   . LEU A 1 37  ? -128.881 6.832   -21.611 1.00 81.00 37  A 1 
ATOM 278   O O   . LEU A 1 37  ? -127.664 6.738   -21.510 1.00 79.13 37  A 1 
ATOM 279   C CB  . LEU A 1 37  ? -130.497 4.980   -20.979 1.00 79.15 37  A 1 
ATOM 280   C CG  . LEU A 1 37  ? -129.517 3.803   -21.165 1.00 74.73 37  A 1 
ATOM 281   C CD1 . LEU A 1 37  ? -129.076 3.224   -19.835 1.00 68.54 37  A 1 
ATOM 282   C CD2 . LEU A 1 37  ? -130.190 2.682   -21.960 1.00 67.86 37  A 1 
ATOM 283   N N   . GLY A 1 38  ? -129.424 7.459   -22.612 1.00 79.19 38  A 1 
ATOM 284   C CA  . GLY A 1 38  ? -128.697 8.092   -23.699 1.00 78.83 38  A 1 
ATOM 285   C C   . GLY A 1 38  ? -127.764 9.201   -23.224 1.00 80.09 38  A 1 
ATOM 286   O O   . GLY A 1 38  ? -126.607 9.252   -23.654 1.00 79.45 38  A 1 
ATOM 287   N N   . HIS A 1 39  ? -128.280 10.071  -22.319 1.00 84.40 39  A 1 
ATOM 288   C CA  . HIS A 1 39  ? -127.424 11.103  -21.729 1.00 85.18 39  A 1 
ATOM 289   C C   . HIS A 1 39  ? -126.291 10.495  -20.912 1.00 85.26 39  A 1 
ATOM 290   O O   . HIS A 1 39  ? -125.123 10.804  -21.158 1.00 83.99 39  A 1 
ATOM 291   C CB  . HIS A 1 39  ? -128.245 12.090  -20.884 1.00 84.09 39  A 1 
ATOM 292   C CG  . HIS A 1 39  ? -128.537 13.358  -21.624 1.00 78.86 39  A 1 
ATOM 293   N ND1 . HIS A 1 39  ? -129.397 13.495  -22.684 1.00 68.78 39  A 1 
ATOM 294   C CD2 . HIS A 1 39  ? -127.974 14.592  -21.419 1.00 68.64 39  A 1 
ATOM 295   C CE1 . HIS A 1 39  ? -129.361 14.772  -23.107 1.00 68.40 39  A 1 
ATOM 296   N NE2 . HIS A 1 39  ? -128.501 15.460  -22.353 1.00 68.88 39  A 1 
ATOM 297   N N   . GLY A 1 40  ? -126.549 9.581   -20.007 1.00 81.97 40  A 1 
ATOM 298   C CA  . GLY A 1 40  ? -125.553 8.918   -19.173 1.00 81.51 40  A 1 
ATOM 299   C C   . GLY A 1 40  ? -124.515 8.173   -19.997 1.00 82.61 40  A 1 
ATOM 300   O O   . GLY A 1 40  ? -123.312 8.248   -19.715 1.00 81.02 40  A 1 
ATOM 301   N N   . LEU A 1 41  ? -124.899 7.503   -21.044 1.00 82.87 41  A 1 
ATOM 302   C CA  . LEU A 1 41  ? -123.990 6.836   -21.975 1.00 82.00 41  A 1 
ATOM 303   C C   . LEU A 1 41  ? -123.152 7.821   -22.783 1.00 83.20 41  A 1 
ATOM 304   O O   . LEU A 1 41  ? -121.966 7.564   -22.994 1.00 82.04 41  A 1 
ATOM 305   C CB  . LEU A 1 41  ? -124.786 5.923   -22.905 1.00 79.93 41  A 1 
ATOM 306   C CG  . LEU A 1 41  ? -125.305 4.648   -22.228 1.00 74.90 41  A 1 
ATOM 307   C CD1 . LEU A 1 41  ? -126.233 3.903   -23.191 1.00 68.55 41  A 1 
ATOM 308   C CD2 . LEU A 1 41  ? -124.161 3.710   -21.849 1.00 67.99 41  A 1 
ATOM 309   N N   . LYS A 1 42  ? -123.680 8.932   -23.211 1.00 84.05 42  A 1 
ATOM 310   C CA  . LYS A 1 42  ? -122.956 9.942   -23.971 1.00 84.12 42  A 1 
ATOM 311   C C   . LYS A 1 42  ? -121.813 10.545  -23.152 1.00 85.26 42  A 1 
ATOM 312   O O   . LYS A 1 42  ? -120.690 10.619  -23.647 1.00 84.37 42  A 1 
ATOM 313   C CB  . LYS A 1 42  ? -123.938 11.007  -24.459 1.00 81.65 42  A 1 
ATOM 314   C CG  . LYS A 1 42  ? -123.306 11.971  -25.464 1.00 73.33 42  A 1 
ATOM 315   C CD  . LYS A 1 42  ? -124.340 13.018  -25.910 1.00 68.39 42  A 1 
ATOM 316   C CE  . LYS A 1 42  ? -123.712 13.998  -26.897 1.00 59.93 42  A 1 
ATOM 317   N NZ  . LYS A 1 42  ? -124.660 15.059  -27.290 1.00 54.33 42  A 1 
ATOM 318   N N   . ASP A 1 43  ? -122.073 10.894  -21.903 1.00 85.98 43  A 1 
ATOM 319   C CA  . ASP A 1 43  ? -121.048 11.402  -20.987 1.00 86.35 43  A 1 
ATOM 320   C C   . ASP A 1 43  ? -119.972 10.348  -20.699 1.00 86.92 43  A 1 
ATOM 321   O O   . ASP A 1 43  ? -118.774 10.632  -20.757 1.00 85.48 43  A 1 
ATOM 322   C CB  . ASP A 1 43  ? -121.703 11.860  -19.677 1.00 85.07 43  A 1 
ATOM 323   C CG  . ASP A 1 43  ? -122.475 13.162  -19.804 1.00 77.25 43  A 1 
ATOM 324   O OD1 . ASP A 1 43  ? -122.290 13.878  -20.808 1.00 70.18 43  A 1 
ATOM 325   O OD2 . ASP A 1 43  ? -123.224 13.455  -18.847 1.00 67.50 43  A 1 
ATOM 326   N N   . PHE A 1 44  ? -120.421 9.113   -20.455 1.00 86.46 44  A 1 
ATOM 327   C CA  . PHE A 1 44  ? -119.497 8.009   -20.259 1.00 86.39 44  A 1 
ATOM 328   C C   . PHE A 1 44  ? -118.601 7.794   -21.482 1.00 87.39 44  A 1 
ATOM 329   O O   . PHE A 1 44  ? -117.379 7.733   -21.331 1.00 86.37 44  A 1 
ATOM 330   C CB  . PHE A 1 44  ? -120.273 6.736   -19.902 1.00 85.56 44  A 1 
ATOM 331   C CG  . PHE A 1 44  ? -119.388 5.521   -19.828 1.00 85.31 44  A 1 
ATOM 332   C CD1 . PHE A 1 44  ? -119.315 4.631   -20.906 1.00 76.90 44  A 1 
ATOM 333   C CD2 . PHE A 1 44  ? -118.559 5.319   -18.712 1.00 76.30 44  A 1 
ATOM 334   C CE1 . PHE A 1 44  ? -118.431 3.543   -20.871 1.00 76.60 44  A 1 
ATOM 335   C CE2 . PHE A 1 44  ? -117.683 4.235   -18.667 1.00 75.08 44  A 1 
ATOM 336   C CZ  . PHE A 1 44  ? -117.620 3.356   -19.749 1.00 82.33 44  A 1 
ATOM 337   N N   . VAL A 1 45  ? -119.141 7.729   -22.674 1.00 85.95 45  A 1 
ATOM 338   C CA  . VAL A 1 45  ? -118.386 7.556   -23.924 1.00 85.34 45  A 1 
ATOM 339   C C   . VAL A 1 45  ? -117.384 8.691   -24.118 1.00 86.19 45  A 1 
ATOM 340   O O   . VAL A 1 45  ? -116.232 8.443   -24.470 1.00 86.20 45  A 1 
ATOM 341   C CB  . VAL A 1 45  ? -119.343 7.472   -25.131 1.00 83.36 45  A 1 
ATOM 342   C CG1 . VAL A 1 45  ? -118.625 7.612   -26.481 1.00 78.29 45  A 1 
ATOM 343   C CG2 . VAL A 1 45  ? -120.081 6.137   -25.149 1.00 78.19 45  A 1 
ATOM 344   N N   . HIS A 1 46  ? -117.830 9.923   -23.879 1.00 89.75 46  A 1 
ATOM 345   C CA  . HIS A 1 46  ? -116.948 11.071  -24.034 1.00 90.04 46  A 1 
ATOM 346   C C   . HIS A 1 46  ? -115.788 11.024  -23.037 1.00 90.15 46  A 1 
ATOM 347   O O   . HIS A 1 46  ? -114.624 11.174  -23.431 1.00 88.95 46  A 1 
ATOM 348   C CB  . HIS A 1 46  ? -117.764 12.368  -23.925 1.00 88.76 46  A 1 
ATOM 349   C CG  . HIS A 1 46  ? -117.057 13.538  -24.541 1.00 83.65 46  A 1 
ATOM 350   N ND1 . HIS A 1 46  ? -115.777 13.944  -24.276 1.00 72.32 46  A 1 
ATOM 351   C CD2 . HIS A 1 46  ? -117.523 14.357  -25.545 1.00 72.48 46  A 1 
ATOM 352   C CE1 . HIS A 1 46  ? -115.480 14.970  -25.084 1.00 70.98 46  A 1 
ATOM 353   N NE2 . HIS A 1 46  ? -116.523 15.244  -25.864 1.00 71.76 46  A 1 
ATOM 354   N N   . LYS A 1 47  ? -116.071 10.736  -21.777 1.00 88.84 47  A 1 
ATOM 355   C CA  . LYS A 1 47  ? -115.061 10.603  -20.733 1.00 89.04 47  A 1 
ATOM 356   C C   . LYS A 1 47  ? -114.105 9.443   -21.008 1.00 89.47 47  A 1 
ATOM 357   O O   . LYS A 1 47  ? -112.891 9.636   -20.955 1.00 88.08 47  A 1 
ATOM 358   C CB  . LYS A 1 47  ? -115.766 10.467  -19.380 1.00 87.53 47  A 1 
ATOM 359   C CG  . LYS A 1 47  ? -114.769 10.492  -18.222 1.00 79.58 47  A 1 
ATOM 360   C CD  . LYS A 1 47  ? -115.488 10.465  -16.868 1.00 75.93 47  A 1 
ATOM 361   C CE  . LYS A 1 47  ? -114.444 10.521  -15.742 1.00 66.73 47  A 1 
ATOM 362   N NZ  . LYS A 1 47  ? -115.076 10.580  -14.420 1.00 61.28 47  A 1 
ATOM 363   N N   . THR A 1 48  ? -114.583 8.276   -21.355 1.00 88.70 48  A 1 
ATOM 364   C CA  . THR A 1 48  ? -113.772 7.087   -21.644 1.00 88.01 48  A 1 
ATOM 365   C C   . THR A 1 48  ? -112.866 7.301   -22.855 1.00 88.67 48  A 1 
ATOM 366   O O   . THR A 1 48  ? -111.695 6.952   -22.798 1.00 87.74 48  A 1 
ATOM 367   C CB  . THR A 1 48  ? -114.665 5.854   -21.853 1.00 87.31 48  A 1 
ATOM 368   O OG1 . THR A 1 48  ? -115.471 5.649   -20.730 1.00 82.06 48  A 1 
ATOM 369   C CG2 . THR A 1 48  ? -113.864 4.572   -22.057 1.00 81.57 48  A 1 
ATOM 370   N N   . LYS A 1 49  ? -113.367 7.934   -23.931 1.00 88.78 49  A 1 
ATOM 371   C CA  . LYS A 1 49  ? -112.517 8.301   -25.075 1.00 88.65 49  A 1 
ATOM 372   C C   . LYS A 1 49  ? -111.386 9.238   -24.664 1.00 89.08 49  A 1 
ATOM 373   O O   . LYS A 1 49  ? -110.248 9.028   -25.098 1.00 88.19 49  A 1 
ATOM 374   C CB  . LYS A 1 49  ? -113.345 8.952   -26.186 1.00 87.13 49  A 1 
ATOM 375   C CG  . LYS A 1 49  ? -114.115 7.917   -27.022 1.00 82.71 49  A 1 
ATOM 376   C CD  . LYS A 1 49  ? -114.892 8.628   -28.142 1.00 79.90 49  A 1 
ATOM 377   C CE  . LYS A 1 49  ? -115.597 7.609   -29.036 1.00 71.68 49  A 1 
ATOM 378   N NZ  . LYS A 1 49  ? -116.345 8.262   -30.137 1.00 65.84 49  A 1 
ATOM 379   N N   . GLY A 1 50  ? -111.642 10.215  -23.829 1.00 90.70 50  A 1 
ATOM 380   C CA  . GLY A 1 50  ? -110.636 11.128  -23.301 1.00 90.83 50  A 1 
ATOM 381   C C   . GLY A 1 50  ? -109.588 10.395  -22.473 1.00 91.78 50  A 1 
ATOM 382   O O   . GLY A 1 50  ? -108.383 10.537  -22.728 1.00 89.96 50  A 1 
ATOM 383   N N   . GLN A 1 51  ? -110.044 9.539   -21.566 1.00 88.72 51  A 1 
ATOM 384   C CA  . GLN A 1 51  ? -109.147 8.739   -20.736 1.00 89.00 51  A 1 
ATOM 385   C C   . GLN A 1 51  ? -108.279 7.782   -21.556 1.00 90.17 51  A 1 
ATOM 386   O O   . GLN A 1 51  ? -107.075 7.688   -21.304 1.00 88.70 51  A 1 
ATOM 387   C CB  . GLN A 1 51  ? -109.961 7.949   -19.713 1.00 88.46 51  A 1 
ATOM 388   C CG  . GLN A 1 51  ? -110.543 8.848   -18.611 1.00 87.30 51  A 1 
ATOM 389   C CD  . GLN A 1 51  ? -111.390 8.058   -17.614 1.00 87.18 51  A 1 
ATOM 390   O OE1 . GLN A 1 51  ? -112.282 7.288   -17.964 1.00 79.55 51  A 1 
ATOM 391   N NE2 . GLN A 1 51  ? -111.154 8.219   -16.329 1.00 75.96 51  A 1 
ATOM 392   N N   . ILE A 1 52  ? -108.822 7.115   -22.542 1.00 89.11 52  A 1 
ATOM 393   C CA  . ILE A 1 52  ? -108.073 6.212   -23.419 1.00 88.85 52  A 1 
ATOM 394   C C   . ILE A 1 52  ? -107.020 6.978   -24.238 1.00 89.19 52  A 1 
ATOM 395   O O   . ILE A 1 52  ? -105.894 6.503   -24.362 1.00 88.43 52  A 1 
ATOM 396   C CB  . ILE A 1 52  ? -109.038 5.398   -24.303 1.00 87.68 52  A 1 
ATOM 397   C CG1 . ILE A 1 52  ? -109.733 4.328   -23.428 1.00 85.89 52  A 1 
ATOM 398   C CG2 . ILE A 1 52  ? -108.315 4.729   -25.481 1.00 84.72 52  A 1 
ATOM 399   C CD1 . ILE A 1 52  ? -110.860 3.562   -24.137 1.00 79.14 52  A 1 
ATOM 400   N N   . ASN A 1 53  ? -107.355 8.135   -24.771 1.00 91.25 53  A 1 
ATOM 401   C CA  . ASN A 1 53  ? -106.374 8.970   -25.473 1.00 90.95 53  A 1 
ATOM 402   C C   . ASN A 1 53  ? -105.234 9.403   -24.543 1.00 90.81 53  A 1 
ATOM 403   O O   . ASN A 1 53  ? -104.077 9.316   -24.938 1.00 90.10 53  A 1 
ATOM 404   C CB  . ASN A 1 53  ? -107.064 10.191  -26.098 1.00 90.48 53  A 1 
ATOM 405   C CG  . ASN A 1 53  ? -107.579 9.959   -27.513 1.00 82.78 53  A 1 
ATOM 406   O OD1 . ASN A 1 53  ? -107.413 8.928   -28.126 1.00 74.77 53  A 1 
ATOM 407   N ND2 . ASN A 1 53  ? -108.183 10.971  -28.083 1.00 72.07 53  A 1 
ATOM 408   N N   . ASP A 1 54  ? -105.561 9.805   -23.332 1.00 90.64 54  A 1 
ATOM 409   C CA  . ASP A 1 54  ? -104.558 10.201  -22.342 1.00 90.55 54  A 1 
ATOM 410   C C   . ASP A 1 54  ? -103.646 9.022   -21.970 1.00 90.67 54  A 1 
ATOM 411   O O   . ASP A 1 54  ? -102.425 9.159   -21.908 1.00 88.81 54  A 1 
ATOM 412   C CB  . ASP A 1 54  ? -105.295 10.785  -21.121 1.00 89.92 54  A 1 
ATOM 413   C CG  . ASP A 1 54  ? -104.411 11.635  -20.229 1.00 83.51 54  A 1 
ATOM 414   O OD1 . ASP A 1 54  ? -103.570 12.380  -20.785 1.00 76.78 54  A 1 
ATOM 415   O OD2 . ASP A 1 54  ? -104.600 11.591  -18.993 1.00 74.09 54  A 1 
ATOM 416   N N   . ILE A 1 55  ? -104.180 7.817   -21.812 1.00 89.94 55  A 1 
ATOM 417   C CA  . ILE A 1 55  ? -103.419 6.589   -21.601 1.00 89.21 55  A 1 
ATOM 418   C C   . ILE A 1 55  ? -102.461 6.322   -22.766 1.00 89.34 55  A 1 
ATOM 419   O O   . ILE A 1 55  ? -101.277 6.075   -22.531 1.00 88.61 55  A 1 
ATOM 420   C CB  . ILE A 1 55  ? -104.361 5.392   -21.364 1.00 88.95 55  A 1 
ATOM 421   C CG1 . ILE A 1 55  ? -105.065 5.514   -19.994 1.00 86.83 55  A 1 
ATOM 422   C CG2 . ILE A 1 55  ? -103.601 4.052   -21.447 1.00 87.43 55  A 1 
ATOM 423   C CD1 . ILE A 1 55  ? -106.293 4.616   -19.855 1.00 83.87 55  A 1 
ATOM 424   N N   . PHE A 1 56  ? -102.923 6.390   -24.013 1.00 89.54 56  A 1 
ATOM 425   C CA  . PHE A 1 56  ? -102.055 6.186   -25.176 1.00 89.05 56  A 1 
ATOM 426   C C   . PHE A 1 56  ? -100.955 7.245   -25.268 1.00 89.32 56  A 1 
ATOM 427   O O   . PHE A 1 56  ? -99.816  6.920   -25.619 1.00 88.38 56  A 1 
ATOM 428   C CB  . PHE A 1 56  ? -102.884 6.173   -26.463 1.00 88.58 56  A 1 
ATOM 429   C CG  . PHE A 1 56  ? -103.497 4.839   -26.782 1.00 87.80 56  A 1 
ATOM 430   C CD1 . PHE A 1 56  ? -102.668 3.726   -27.052 1.00 79.77 56  A 1 
ATOM 431   C CD2 . PHE A 1 56  ? -104.891 4.674   -26.843 1.00 78.49 56  A 1 
ATOM 432   C CE1 . PHE A 1 56  ? -103.232 2.479   -27.355 1.00 78.64 56  A 1 
ATOM 433   C CE2 . PHE A 1 56  ? -105.454 3.432   -27.143 1.00 76.53 56  A 1 
ATOM 434   C CZ  . PHE A 1 56  ? -104.621 2.339   -27.394 1.00 84.30 56  A 1 
ATOM 435   N N   . GLN A 1 57  ? -101.260 8.467   -24.925 1.00 91.38 57  A 1 
ATOM 436   C CA  . GLN A 1 57  ? -100.281 9.543   -24.912 1.00 91.25 57  A 1 
ATOM 437   C C   . GLN A 1 57  ? -99.206  9.296   -23.847 1.00 90.90 57  A 1 
ATOM 438   O O   . GLN A 1 57  ? -98.008  9.382   -24.150 1.00 88.92 57  A 1 
ATOM 439   C CB  . GLN A 1 57  ? -101.004 10.880  -24.720 1.00 90.79 57  A 1 
ATOM 440   C CG  . GLN A 1 57  ? -100.259 12.028  -25.405 1.00 82.56 57  A 1 
ATOM 441   C CD  . GLN A 1 57  ? -101.027 13.350  -25.332 1.00 78.06 57  A 1 
ATOM 442   O OE1 . GLN A 1 57  ? -102.014 13.505  -24.640 1.00 70.38 57  A 1 
ATOM 443   N NE2 . GLN A 1 57  ? -100.585 14.365  -26.041 1.00 67.10 57  A 1 
ATOM 444   N N   . LYS A 1 58  ? -99.593  8.896   -22.655 1.00 88.41 58  A 1 
ATOM 445   C CA  . LYS A 1 58  ? -98.669  8.485   -21.594 1.00 87.12 58  A 1 
ATOM 446   C C   . LYS A 1 58  ? -97.827  7.282   -22.003 1.00 87.21 58  A 1 
ATOM 447   O O   . LYS A 1 58  ? -96.617  7.312   -21.802 1.00 86.36 58  A 1 
ATOM 448   C CB  . LYS A 1 58  ? -99.438  8.179   -20.309 1.00 86.52 58  A 1 
ATOM 449   C CG  . LYS A 1 58  ? -99.918  9.452   -19.614 1.00 81.36 58  A 1 
ATOM 450   C CD  . LYS A 1 58  ? -100.506 9.097   -18.258 1.00 76.68 58  A 1 
ATOM 451   C CE  . LYS A 1 58  ? -100.847 10.357  -17.478 1.00 68.97 58  A 1 
ATOM 452   N NZ  . LYS A 1 58  ? -100.917 10.083  -16.025 1.00 63.01 58  A 1 
ATOM 453   N N   . LEU A 1 59  ? -98.399  6.259   -22.596 1.00 87.45 59  A 1 
ATOM 454   C CA  . LEU A 1 59  ? -97.672  5.087   -23.091 1.00 86.54 59  A 1 
ATOM 455   C C   . LEU A 1 59  ? -96.618  5.457   -24.140 1.00 86.61 59  A 1 
ATOM 456   O O   . LEU A 1 59  ? -95.506  4.947   -24.068 1.00 85.55 59  A 1 
ATOM 457   C CB  . LEU A 1 59  ? -98.664  4.063   -23.663 1.00 86.51 59  A 1 
ATOM 458   C CG  . LEU A 1 59  ? -99.459  3.278   -22.603 1.00 85.18 59  A 1 
ATOM 459   C CD1 . LEU A 1 59  ? -100.542 2.446   -23.291 1.00 78.51 59  A 1 
ATOM 460   C CD2 . LEU A 1 59  ? -98.568  2.328   -21.813 1.00 78.17 59  A 1 
ATOM 461   N N   . ASN A 1 60  ? -96.906  6.362   -25.045 1.00 88.13 60  A 1 
ATOM 462   C CA  . ASN A 1 60  ? -95.926  6.823   -26.035 1.00 88.16 60  A 1 
ATOM 463   C C   . ASN A 1 60  ? -94.772  7.604   -25.396 1.00 87.84 60  A 1 
ATOM 464   O O   . ASN A 1 60  ? -93.615  7.404   -25.763 1.00 86.91 60  A 1 
ATOM 465   C CB  . ASN A 1 60  ? -96.624  7.692   -27.093 1.00 88.26 60  A 1 
ATOM 466   C CG  . ASN A 1 60  ? -97.402  6.896   -28.131 1.00 83.02 60  A 1 
ATOM 467   O OD1 . ASN A 1 60  ? -97.271  5.704   -28.298 1.00 76.03 60  A 1 
ATOM 468   N ND2 . ASN A 1 60  ? -98.207  7.583   -28.907 1.00 73.70 60  A 1 
ATOM 469   N N   . ILE A 1 61  ? -95.039  8.478   -24.434 1.00 88.89 61  A 1 
ATOM 470   C CA  . ILE A 1 61  ? -94.000  9.202   -23.685 1.00 88.35 61  A 1 
ATOM 471   C C   . ILE A 1 61  ? -93.127  8.203   -22.924 1.00 88.04 61  A 1 
ATOM 472   O O   . ILE A 1 61  ? -91.902  8.339   -22.899 1.00 86.61 61  A 1 
ATOM 473   C CB  . ILE A 1 61  ? -94.636  10.234  -22.732 1.00 87.63 61  A 1 
ATOM 474   C CG1 . ILE A 1 61  ? -95.305  11.377  -23.537 1.00 83.55 61  A 1 
ATOM 475   C CG2 . ILE A 1 61  ? -93.587  10.828  -21.766 1.00 82.90 61  A 1 
ATOM 476   C CD1 . ILE A 1 61  ? -96.250  12.241  -22.700 1.00 76.09 61  A 1 
ATOM 477   N N   . PHE A 1 62  ? -93.765  7.202   -22.362 1.00 87.39 62  A 1 
ATOM 478   C CA  . PHE A 1 62  ? -93.077  6.173   -21.606 1.00 85.56 62  A 1 
ATOM 479   C C   . PHE A 1 62  ? -92.189  5.294   -22.486 1.00 86.08 62  A 1 
ATOM 480   O O   . PHE A 1 62  ? -91.033  5.063   -22.132 1.00 85.24 62  A 1 
ATOM 481   C CB  . PHE A 1 62  ? -94.124  5.373   -20.836 1.00 83.45 62  A 1 
ATOM 482   C CG  . PHE A 1 62  ? -93.544  4.735   -19.629 1.00 78.30 62  A 1 
ATOM 483   C CD1 . PHE A 1 62  ? -93.150  3.399   -19.659 1.00 70.52 62  A 1 
ATOM 484   C CD2 . PHE A 1 62  ? -93.344  5.502   -18.470 1.00 68.98 62  A 1 
ATOM 485   C CE1 . PHE A 1 62  ? -92.586  2.818   -18.516 1.00 66.87 62  A 1 
ATOM 486   C CE2 . PHE A 1 62  ? -92.780  4.932   -17.340 1.00 65.86 62  A 1 
ATOM 487   C CZ  . PHE A 1 62  ? -92.403  3.584   -17.361 1.00 69.55 62  A 1 
ATOM 488   N N   . ASP A 1 63  ? -92.604  4.879   -23.643 1.00 85.75 63  A 1 
ATOM 489   C CA  . ASP A 1 63  ? -91.812  4.138   -24.638 1.00 85.47 63  A 1 
ATOM 490   C C   . ASP A 1 63  ? -90.552  4.924   -25.042 1.00 85.61 63  A 1 
ATOM 491   O O   . ASP A 1 63  ? -89.453  4.377   -25.044 1.00 84.76 63  A 1 
ATOM 492   C CB  . ASP A 1 63  ? -92.670  3.853   -25.895 1.00 84.68 63  A 1 
ATOM 493   C CG  . ASP A 1 63  ? -93.130  2.409   -26.085 1.00 79.22 63  A 1 
ATOM 494   O OD1 . ASP A 1 63  ? -92.567  1.485   -25.453 1.00 72.97 63  A 1 
ATOM 495   O OD2 . ASP A 1 63  ? -94.033  2.190   -26.939 1.00 70.51 63  A 1 
ATOM 496   N N   . GLN A 1 64  ? -90.729  6.206   -25.311 1.00 87.89 64  A 1 
ATOM 497   C CA  . GLN A 1 64  ? -89.599  7.055   -25.671 1.00 88.87 64  A 1 
ATOM 498   C C   . GLN A 1 64  ? -88.609  7.204   -24.512 1.00 89.24 64  A 1 
ATOM 499   O O   . GLN A 1 64  ? -87.399  7.051   -24.691 1.00 87.60 64  A 1 
ATOM 500   C CB  . GLN A 1 64  ? -90.121  8.423   -26.148 1.00 88.38 64  A 1 
ATOM 501   C CG  . GLN A 1 64  ? -88.997  9.285   -26.754 1.00 79.29 64  A 1 
ATOM 502   C CD  . GLN A 1 64  ? -88.400  8.638   -28.012 1.00 75.57 64  A 1 
ATOM 503   O OE1 . GLN A 1 64  ? -89.104  8.151   -28.876 1.00 68.72 64  A 1 
ATOM 504   N NE2 . GLN A 1 64  ? -87.094  8.615   -28.146 1.00 64.39 64  A 1 
ATOM 505   N N   . SER A 1 65  ? -89.085  7.436   -23.307 1.00 86.55 65  A 1 
ATOM 506   C CA  . SER A 1 65  ? -88.257  7.580   -22.107 1.00 86.29 65  A 1 
ATOM 507   C C   . SER A 1 65  ? -87.514  6.284   -21.777 1.00 86.83 65  A 1 
ATOM 508   O O   . SER A 1 65  ? -86.342  6.320   -21.394 1.00 85.18 65  A 1 
ATOM 509   C CB  . SER A 1 65  ? -89.123  7.985   -20.911 1.00 85.25 65  A 1 
ATOM 510   O OG  . SER A 1 65  ? -89.866  9.152   -21.183 1.00 78.21 65  A 1 
ATOM 511   N N   . PHE A 1 66  ? -88.144  5.149   -21.947 1.00 86.04 66  A 1 
ATOM 512   C CA  . PHE A 1 66  ? -87.530  3.836   -21.764 1.00 85.68 66  A 1 
ATOM 513   C C   . PHE A 1 66  ? -86.435  3.571   -22.799 1.00 86.10 66  A 1 
ATOM 514   O O   . PHE A 1 66  ? -85.364  3.085   -22.447 1.00 84.98 66  A 1 
ATOM 515   C CB  . PHE A 1 66  ? -88.619  2.768   -21.847 1.00 83.99 66  A 1 
ATOM 516   C CG  . PHE A 1 66  ? -88.090  1.369   -21.652 1.00 83.94 66  A 1 
ATOM 517   C CD1 . PHE A 1 66  ? -87.700  0.595   -22.758 1.00 75.58 66  A 1 
ATOM 518   C CD2 . PHE A 1 66  ? -87.931  0.871   -20.352 1.00 74.68 66  A 1 
ATOM 519   C CE1 . PHE A 1 66  ? -87.168  -0.684  -22.556 1.00 73.81 66  A 1 
ATOM 520   C CE2 . PHE A 1 66  ? -87.403  -0.409  -20.147 1.00 72.11 66  A 1 
ATOM 521   C CZ  . PHE A 1 66  ? -87.019  -1.190  -21.250 1.00 78.52 66  A 1 
ATOM 522   N N   . TYR A 1 67  ? -86.668  3.918   -24.055 1.00 87.93 67  A 1 
ATOM 523   C CA  . TYR A 1 67  ? -85.681  3.776   -25.116 1.00 88.35 67  A 1 
ATOM 524   C C   . TYR A 1 67  ? -84.431  4.615   -24.829 1.00 88.55 67  A 1 
ATOM 525   O O   . TYR A 1 67  ? -83.314  4.091   -24.873 1.00 87.67 67  A 1 
ATOM 526   C CB  . TYR A 1 67  ? -86.328  4.149   -26.453 1.00 88.04 67  A 1 
ATOM 527   C CG  . TYR A 1 67  ? -85.414  3.901   -27.623 1.00 86.73 67  A 1 
ATOM 528   C CD1 . TYR A 1 67  ? -84.675  4.955   -28.193 1.00 79.77 67  A 1 
ATOM 529   C CD2 . TYR A 1 67  ? -85.269  2.592   -28.136 1.00 79.01 67  A 1 
ATOM 530   C CE1 . TYR A 1 67  ? -83.799  4.701   -29.265 1.00 77.99 67  A 1 
ATOM 531   C CE2 . TYR A 1 67  ? -84.398  2.333   -29.201 1.00 76.88 67  A 1 
ATOM 532   C CZ  . TYR A 1 67  ? -83.667  3.395   -29.765 1.00 79.94 67  A 1 
ATOM 533   O OH  . TYR A 1 67  ? -82.805  3.148   -30.801 1.00 80.48 67  A 1 
ATOM 534   N N   . ASP A 1 68  ? -84.620  5.871   -24.425 1.00 87.66 68  A 1 
ATOM 535   C CA  . ASP A 1 68  ? -83.519  6.756   -24.058 1.00 88.14 68  A 1 
ATOM 536   C C   . ASP A 1 68  ? -82.740  6.218   -22.849 1.00 88.00 68  A 1 
ATOM 537   O O   . ASP A 1 68  ? -81.508  6.265   -22.822 1.00 86.13 68  A 1 
ATOM 538   C CB  . ASP A 1 68  ? -84.059  8.159   -23.736 1.00 87.64 68  A 1 
ATOM 539   C CG  . ASP A 1 68  ? -84.570  8.944   -24.948 1.00 82.52 68  A 1 
ATOM 540   O OD1 . ASP A 1 68  ? -84.314  8.536   -26.101 1.00 76.61 68  A 1 
ATOM 541   O OD2 . ASP A 1 68  ? -85.180  10.011  -24.704 1.00 74.21 68  A 1 
ATOM 542   N N   . LEU A 1 69  ? -83.417  5.667   -21.852 1.00 86.39 69  A 1 
ATOM 543   C CA  . LEU A 1 69  ? -82.771  5.071   -20.682 1.00 86.46 69  A 1 
ATOM 544   C C   . LEU A 1 69  ? -82.004  3.794   -21.047 1.00 86.94 69  A 1 
ATOM 545   O O   . LEU A 1 69  ? -80.884  3.597   -20.575 1.00 86.26 69  A 1 
ATOM 546   C CB  . LEU A 1 69  ? -83.833  4.814   -19.602 1.00 86.07 69  A 1 
ATOM 547   C CG  . LEU A 1 69  ? -83.232  4.441   -18.242 1.00 83.68 69  A 1 
ATOM 548   C CD1 . LEU A 1 69  ? -82.464  5.603   -17.613 1.00 75.05 69  A 1 
ATOM 549   C CD2 . LEU A 1 69  ? -84.354  4.053   -17.274 1.00 75.21 69  A 1 
ATOM 550   N N   . SER A 1 70  ? -82.547  2.968   -21.912 1.00 87.15 70  A 1 
ATOM 551   C CA  . SER A 1 70  ? -81.879  1.764   -22.414 1.00 86.99 70  A 1 
ATOM 552   C C   . SER A 1 70  ? -80.596  2.108   -23.186 1.00 87.26 70  A 1 
ATOM 553   O O   . SER A 1 70  ? -79.563  1.470   -22.971 1.00 86.63 70  A 1 
ATOM 554   C CB  . SER A 1 70  ? -82.847  0.971   -23.298 1.00 85.96 70  A 1 
ATOM 555   O OG  . SER A 1 70  ? -82.262  -0.256  -23.699 1.00 76.72 70  A 1 
ATOM 556   N N   . LEU A 1 71  ? -80.616  3.147   -24.013 1.00 88.35 71  A 1 
ATOM 557   C CA  . LEU A 1 71  ? -79.425  3.657   -24.702 1.00 88.64 71  A 1 
ATOM 558   C C   . LEU A 1 71  ? -78.357  4.106   -23.707 1.00 88.74 71  A 1 
ATOM 559   O O   . LEU A 1 71  ? -77.215  3.666   -23.800 1.00 87.40 71  A 1 
ATOM 560   C CB  . LEU A 1 71  ? -79.808  4.818   -25.632 1.00 88.46 71  A 1 
ATOM 561   C CG  . LEU A 1 71  ? -80.403  4.379   -26.984 1.00 82.05 71  A 1 
ATOM 562   C CD1 . LEU A 1 71  ? -80.932  5.613   -27.720 1.00 74.71 71  A 1 
ATOM 563   C CD2 . LEU A 1 71  ? -79.352  3.722   -27.879 1.00 74.25 71  A 1 
ATOM 564   N N   . ARG A 1 72  ? -78.721  4.912   -22.719 1.00 88.35 72  A 1 
ATOM 565   C CA  . ARG A 1 72  ? -77.783  5.350   -21.679 1.00 87.92 72  A 1 
ATOM 566   C C   . ARG A 1 72  ? -77.183  4.181   -20.912 1.00 89.08 72  A 1 
ATOM 567   O O   . ARG A 1 72  ? -75.986  4.185   -20.643 1.00 87.22 72  A 1 
ATOM 568   C CB  . ARG A 1 72  ? -78.479  6.294   -20.701 1.00 86.89 72  A 1 
ATOM 569   C CG  . ARG A 1 72  ? -78.798  7.649   -21.321 1.00 78.58 72  A 1 
ATOM 570   C CD  . ARG A 1 72  ? -79.522  8.509   -20.283 1.00 75.76 72  A 1 
ATOM 571   N NE  . ARG A 1 72  ? -80.023  9.750   -20.868 1.00 68.08 72  A 1 
ATOM 572   C CZ  . ARG A 1 72  ? -80.483  10.791  -20.192 1.00 61.58 72  A 1 
ATOM 573   N NH1 . ARG A 1 72  ? -80.480  10.821  -18.874 1.00 56.59 72  A 1 
ATOM 574   N NH2 . ARG A 1 72  ? -80.972  11.818  -20.816 1.00 56.72 72  A 1 
ATOM 575   N N   . THR A 1 73  ? -77.978  3.174   -20.581 1.00 87.64 73  A 1 
ATOM 576   C CA  . THR A 1 73  ? -77.492  1.981   -19.873 1.00 86.82 73  A 1 
ATOM 577   C C   . THR A 1 73  ? -76.496  1.189   -20.721 1.00 86.96 73  A 1 
ATOM 578   O O   . THR A 1 73  ? -75.502  0.691   -20.201 1.00 85.80 73  A 1 
ATOM 579   C CB  . THR A 1 73  ? -78.665  1.086   -19.453 1.00 86.45 73  A 1 
ATOM 580   O OG1 . THR A 1 73  ? -79.629  1.818   -18.745 1.00 80.75 73  A 1 
ATOM 581   C CG2 . THR A 1 73  ? -78.231  -0.050  -18.535 1.00 79.64 73  A 1 
ATOM 582   N N   . ASN A 1 74  ? -76.674  1.105   -22.024 1.00 89.04 74  A 1 
ATOM 583   C CA  . ASN A 1 74  ? -75.717  0.475   -22.936 1.00 88.47 74  A 1 
ATOM 584   C C   . ASN A 1 74  ? -74.422  1.274   -23.068 1.00 88.50 74  A 1 
ATOM 585   O O   . ASN A 1 74  ? -73.347  0.677   -23.076 1.00 87.20 74  A 1 
ATOM 586   C CB  . ASN A 1 74  ? -76.372  0.255   -24.301 1.00 87.92 74  A 1 
ATOM 587   C CG  . ASN A 1 74  ? -77.344  -0.908  -24.325 1.00 83.70 74  A 1 
ATOM 588   O OD1 . ASN A 1 74  ? -77.242  -1.895  -23.616 1.00 75.99 74  A 1 
ATOM 589   N ND2 . ASN A 1 74  ? -78.304  -0.856  -25.225 1.00 74.38 74  A 1 
ATOM 590   N N   . GLU A 1 75  ? -74.504  2.609   -23.129 1.00 88.00 75  A 1 
ATOM 591   C CA  . GLU A 1 75  ? -73.317  3.472   -23.116 1.00 88.12 75  A 1 
ATOM 592   C C   . GLU A 1 75  ? -72.494  3.255   -21.839 1.00 88.19 75  A 1 
ATOM 593   O O   . GLU A 1 75  ? -71.304  2.973   -21.929 1.00 86.10 75  A 1 
ATOM 594   C CB  . GLU A 1 75  ? -73.712  4.953   -23.240 1.00 87.36 75  A 1 
ATOM 595   C CG  . GLU A 1 75  ? -74.166  5.345   -24.649 1.00 80.33 75  A 1 
ATOM 596   C CD  . GLU A 1 75  ? -74.596  6.823   -24.754 1.00 76.84 75  A 1 
ATOM 597   O OE1 . GLU A 1 75  ? -74.767  7.293   -25.915 1.00 68.88 75  A 1 
ATOM 598   O OE2 . GLU A 1 75  ? -74.779  7.496   -23.707 1.00 70.38 75  A 1 
ATOM 599   N N   . ILE A 1 76  ? -73.117  3.283   -20.672 1.00 86.50 76  A 1 
ATOM 600   C CA  . ILE A 1 76  ? -72.462  3.017   -19.385 1.00 85.63 76  A 1 
ATOM 601   C C   . ILE A 1 76  ? -71.792  1.646   -19.402 1.00 86.00 76  A 1 
ATOM 602   O O   . ILE A 1 76  ? -70.625  1.519   -19.014 1.00 85.38 76  A 1 
ATOM 603   C CB  . ILE A 1 76  ? -73.478  3.143   -18.229 1.00 85.19 76  A 1 
ATOM 604   C CG1 . ILE A 1 76  ? -73.933  4.606   -18.054 1.00 83.09 76  A 1 
ATOM 605   C CG2 . ILE A 1 76  ? -72.885  2.631   -16.906 1.00 82.01 76  A 1 
ATOM 606   C CD1 . ILE A 1 76  ? -75.203  4.767   -17.192 1.00 77.64 76  A 1 
ATOM 607   N N   . LYS A 1 77  ? -72.439  0.605   -19.891 1.00 86.96 77  A 1 
ATOM 608   C CA  . LYS A 1 77  ? -71.885  -0.754  -19.963 1.00 86.65 77  A 1 
ATOM 609   C C   . LYS A 1 77  ? -70.652  -0.853  -20.867 1.00 86.80 77  A 1 
ATOM 610   O O   . LYS A 1 77  ? -69.749  -1.634  -20.571 1.00 86.08 77  A 1 
ATOM 611   C CB  . LYS A 1 77  ? -72.999  -1.707  -20.400 1.00 85.41 77  A 1 
ATOM 612   C CG  . LYS A 1 77  ? -72.534  -3.168  -20.347 1.00 78.97 77  A 1 
ATOM 613   C CD  . LYS A 1 77  ? -73.715  -4.127  -20.484 1.00 73.05 77  A 1 
ATOM 614   C CE  . LYS A 1 77  ? -73.204  -5.553  -20.245 1.00 64.93 77  A 1 
ATOM 615   N NZ  . LYS A 1 77  ? -74.266  -6.458  -19.740 1.00 58.41 77  A 1 
ATOM 616   N N   . GLU A 1 78  ? -70.583  -0.116  -21.968 1.00 89.52 78  A 1 
ATOM 617   C CA  . GLU A 1 78  ? -69.397  -0.074  -22.830 1.00 89.76 78  A 1 
ATOM 618   C C   . GLU A 1 78  ? -68.253  0.722   -22.180 1.00 89.84 78  A 1 
ATOM 619   O O   . GLU A 1 78  ? -67.114  0.238   -22.166 1.00 88.38 78  A 1 
ATOM 620   C CB  . GLU A 1 78  ? -69.741  0.461   -24.228 1.00 89.13 78  A 1 
ATOM 621   C CG  . GLU A 1 78  ? -70.445  -0.592  -25.117 1.00 80.70 78  A 1 
ATOM 622   C CD  . GLU A 1 78  ? -69.588  -1.851  -25.386 1.00 76.72 78  A 1 
ATOM 623   O OE1 . GLU A 1 78  ? -70.143  -2.976  -25.412 1.00 67.06 78  A 1 
ATOM 624   O OE2 . GLU A 1 78  ? -68.352  -1.731  -25.537 1.00 68.03 78  A 1 
ATOM 625   N N   . GLU A 1 79  ? -68.538  1.864   -21.544 1.00 86.42 79  A 1 
ATOM 626   C CA  . GLU A 1 79  ? -67.548  2.623   -20.777 1.00 85.85 79  A 1 
ATOM 627   C C   . GLU A 1 79  ? -66.965  1.781   -19.628 1.00 86.80 79  A 1 
ATOM 628   O O   . GLU A 1 79  ? -65.753  1.754   -19.426 1.00 85.14 79  A 1 
ATOM 629   C CB  . GLU A 1 79  ? -68.158  3.937   -20.257 1.00 84.71 79  A 1 
ATOM 630   C CG  . GLU A 1 79  ? -68.454  4.979   -21.356 1.00 78.95 79  A 1 
ATOM 631   C CD  . GLU A 1 79  ? -68.883  6.374   -20.841 1.00 72.45 79  A 1 
ATOM 632   O OE1 . GLU A 1 79  ? -69.057  7.294   -21.673 1.00 63.79 79  A 1 
ATOM 633   O OE2 . GLU A 1 79  ? -68.968  6.599   -19.611 1.00 63.94 79  A 1 
ATOM 634   N N   . GLU A 1 80  ? -67.779  1.003   -18.927 1.00 87.03 80  A 1 
ATOM 635   C CA  . GLU A 1 80  ? -67.347  0.095   -17.861 1.00 86.77 80  A 1 
ATOM 636   C C   . GLU A 1 80  ? -66.426  -1.025  -18.383 1.00 87.01 80  A 1 
ATOM 637   O O   . GLU A 1 80  ? -65.406  -1.338  -17.756 1.00 86.43 80  A 1 
ATOM 638   C CB  . GLU A 1 80  ? -68.584  -0.496  -17.189 1.00 84.81 80  A 1 
ATOM 639   C CG  . GLU A 1 80  ? -68.255  -1.188  -15.861 1.00 77.14 80  A 1 
ATOM 640   C CD  . GLU A 1 80  ? -69.432  -1.975  -15.287 1.00 73.00 80  A 1 
ATOM 641   O OE1 . GLU A 1 80  ? -69.447  -2.182  -14.065 1.00 65.17 80  A 1 
ATOM 642   O OE2 . GLU A 1 80  ? -70.279  -2.422  -16.087 1.00 66.33 80  A 1 
ATOM 643   N N   . LYS A 1 81  ? -66.691  -1.602  -19.542 1.00 88.96 81  A 1 
ATOM 644   C CA  . LYS A 1 81  ? -65.792  -2.582  -20.170 1.00 89.21 81  A 1 
ATOM 645   C C   . LYS A 1 81  ? -64.438  -1.970  -20.501 1.00 89.67 81  A 1 
ATOM 646   O O   . LYS A 1 81  ? -63.413  -2.636  -20.343 1.00 88.38 81  A 1 
ATOM 647   C CB  . LYS A 1 81  ? -66.400  -3.111  -21.464 1.00 88.18 81  A 1 
ATOM 648   C CG  . LYS A 1 81  ? -67.476  -4.180  -21.256 1.00 79.70 81  A 1 
ATOM 649   C CD  . LYS A 1 81  ? -68.031  -4.509  -22.636 1.00 76.82 81  A 1 
ATOM 650   C CE  . LYS A 1 81  ? -69.169  -5.509  -22.609 1.00 66.78 81  A 1 
ATOM 651   N NZ  . LYS A 1 81  ? -69.817  -5.516  -23.940 1.00 60.39 81  A 1 
ATOM 652   N N   . GLU A 1 82  ? -64.428  -0.737  -20.992 1.00 89.33 82  A 1 
ATOM 653   C CA  . GLU A 1 82  ? -63.189  -0.022  -21.291 1.00 89.33 82  A 1 
ATOM 654   C C   . GLU A 1 82  ? -62.397  0.269   -20.005 1.00 89.71 82  A 1 
ATOM 655   O O   . GLU A 1 82  ? -61.185  0.035   -19.949 1.00 88.18 82  A 1 
ATOM 656   C CB  . GLU A 1 82  ? -63.519  1.251   -22.085 1.00 88.46 82  A 1 
ATOM 657   C CG  . GLU A 1 82  ? -62.266  1.790   -22.794 1.00 77.49 82  A 1 
ATOM 658   C CD  . GLU A 1 82  ? -62.529  3.068   -23.603 1.00 71.25 82  A 1 
ATOM 659   O OE1 . GLU A 1 82  ? -61.757  3.304   -24.564 1.00 61.68 82  A 1 
ATOM 660   O OE2 . GLU A 1 82  ? -63.440  3.834   -23.230 1.00 62.67 82  A 1 
ATOM 661   N N   . LEU A 1 83  ? -63.054  0.661   -18.939 1.00 87.98 83  A 1 
ATOM 662   C CA  . LEU A 1 83  ? -62.476  0.823   -17.609 1.00 87.38 83  A 1 
ATOM 663   C C   . LEU A 1 83  ? -61.866  -0.476  -17.090 1.00 87.43 83  A 1 
ATOM 664   O O   . LEU A 1 83  ? -60.732  -0.479  -16.599 1.00 87.30 83  A 1 
ATOM 665   C CB  . LEU A 1 83  ? -63.552  1.339   -16.646 1.00 86.73 83  A 1 
ATOM 666   C CG  . LEU A 1 83  ? -63.100  2.617   -15.921 1.00 81.29 83  A 1 
ATOM 667   C CD1 . LEU A 1 83  ? -63.705  3.850   -16.585 1.00 72.61 83  A 1 
ATOM 668   C CD2 . LEU A 1 83  ? -63.506  2.598   -14.470 1.00 72.39 83  A 1 
ATOM 669   N N   . ARG A 1 84  ? -62.560  -1.602  -17.248 1.00 88.79 84  A 1 
ATOM 670   C CA  . ARG A 1 84  ? -62.078  -2.924  -16.821 1.00 88.32 84  A 1 
ATOM 671   C C   . ARG A 1 84  ? -60.802  -3.339  -17.556 1.00 88.61 84  A 1 
ATOM 672   O O   . ARG A 1 84  ? -59.887  -3.878  -16.944 1.00 88.14 84  A 1 
ATOM 673   C CB  . ARG A 1 84  ? -63.210  -3.944  -17.000 1.00 87.56 84  A 1 
ATOM 674   C CG  . ARG A 1 84  ? -63.055  -5.128  -16.045 1.00 78.56 84  A 1 
ATOM 675   C CD  . ARG A 1 84  ? -64.229  -6.091  -16.229 1.00 76.04 84  A 1 
ATOM 676   N NE  . ARG A 1 84  ? -64.370  -6.991  -15.074 1.00 68.36 84  A 1 
ATOM 677   C CZ  . ARG A 1 84  ? -65.446  -7.720  -14.787 1.00 61.82 84  A 1 
ATOM 678   N NH1 . ARG A 1 84  ? -66.425  -7.859  -15.626 1.00 55.89 84  A 1 
ATOM 679   N NH2 . ARG A 1 84  ? -65.549  -8.303  -13.634 1.00 57.19 84  A 1 
ATOM 680   N N   . ARG A 1 85  ? -60.704  -3.059  -18.858 1.00 90.83 85  A 1 
ATOM 681   C CA  . ARG A 1 85  ? -59.463  -3.274  -19.627 1.00 91.31 85  A 1 
ATOM 682   C C   . ARG A 1 85  ? -58.332  -2.388  -19.120 1.00 91.62 85  A 1 
ATOM 683   O O   . ARG A 1 85  ? -57.211  -2.866  -18.951 1.00 89.94 85  A 1 
ATOM 684   C CB  . ARG A 1 85  ? -59.707  -3.006  -21.113 1.00 91.00 85  A 1 
ATOM 685   C CG  . ARG A 1 85  ? -60.515  -4.118  -21.787 1.00 82.55 85  A 1 
ATOM 686   C CD  . ARG A 1 85  ? -60.726  -3.750  -23.257 1.00 80.61 85  A 1 
ATOM 687   N NE  . ARG A 1 85  ? -61.493  -4.784  -23.970 1.00 70.62 85  A 1 
ATOM 688   C CZ  . ARG A 1 85  ? -61.923  -4.694  -25.227 1.00 63.87 85  A 1 
ATOM 689   N NH1 . ARG A 1 85  ? -61.665  -3.645  -25.961 1.00 57.10 85  A 1 
ATOM 690   N NH2 . ARG A 1 85  ? -62.616  -5.648  -25.758 1.00 56.65 85  A 1 
ATOM 691   N N   . THR A 1 86  ? -58.616  -1.128  -18.830 1.00 87.71 86  A 1 
ATOM 692   C CA  . THR A 1 86  ? -57.628  -0.155  -18.337 1.00 86.74 86  A 1 
ATOM 693   C C   . THR A 1 86  ? -57.097  -0.561  -16.962 1.00 87.27 86  A 1 
ATOM 694   O O   . THR A 1 86  ? -55.885  -0.595  -16.761 1.00 86.14 86  A 1 
ATOM 695   C CB  . THR A 1 86  ? -58.222  1.256   -18.302 1.00 86.21 86  A 1 
ATOM 696   O OG1 . THR A 1 86  ? -58.727  1.587   -19.568 1.00 79.96 86  A 1 
ATOM 697   C CG2 . THR A 1 86  ? -57.169  2.309   -17.960 1.00 77.11 86  A 1 
ATOM 698   N N   . THR A 1 87  ? -57.965  -0.954  -16.028 1.00 88.48 87  A 1 
ATOM 699   C CA  . THR A 1 87  ? -57.561  -1.437  -14.699 1.00 87.20 87  A 1 
ATOM 700   C C   . THR A 1 87  ? -56.768  -2.735  -14.765 1.00 87.30 87  A 1 
ATOM 701   O O   . THR A 1 87  ? -55.766  -2.856  -14.067 1.00 85.81 87  A 1 
ATOM 702   C CB  . THR A 1 87  ? -58.754  -1.616  -13.759 1.00 86.42 87  A 1 
ATOM 703   O OG1 . THR A 1 87  ? -59.800  -2.306  -14.382 1.00 78.47 87  A 1 
ATOM 704   C CG2 . THR A 1 87  ? -59.293  -0.269  -13.294 1.00 76.43 87  A 1 
ATOM 705   N N   . SER A 1 88  ? -57.115  -3.669  -15.632 1.00 88.52 88  A 1 
ATOM 706   C CA  . SER A 1 88  ? -56.331  -4.892  -15.849 1.00 88.70 88  A 1 
ATOM 707   C C   . SER A 1 88  ? -54.925  -4.568  -16.363 1.00 89.25 88  A 1 
ATOM 708   O O   . SER A 1 88  ? -53.934  -5.100  -15.856 1.00 87.65 88  A 1 
ATOM 709   C CB  . SER A 1 88  ? -57.067  -5.806  -16.835 1.00 88.34 88  A 1 
ATOM 710   O OG  . SER A 1 88  ? -56.364  -7.021  -17.008 1.00 77.01 88  A 1 
ATOM 711   N N   . THR A 1 89  ? -54.784  -3.651  -17.301 1.00 88.79 89  A 1 
ATOM 712   C CA  . THR A 1 89  ? -53.485  -3.200  -17.829 1.00 88.55 89  A 1 
ATOM 713   C C   . THR A 1 89  ? -52.652  -2.514  -16.750 1.00 88.79 89  A 1 
ATOM 714   O O   . THR A 1 89  ? -51.456  -2.776  -16.627 1.00 86.82 89  A 1 
ATOM 715   C CB  . THR A 1 89  ? -53.676  -2.256  -19.024 1.00 87.61 89  A 1 
ATOM 716   O OG1 . THR A 1 89  ? -54.484  -2.860  -20.002 1.00 79.96 89  A 1 
ATOM 717   C CG2 . THR A 1 89  ? -52.354  -1.907  -19.702 1.00 77.05 89  A 1 
ATOM 718   N N   . LEU A 1 90  ? -53.273  -1.674  -15.928 1.00 88.20 90  A 1 
ATOM 719   C CA  . LEU A 1 90  ? -52.616  -1.049  -14.782 1.00 87.07 90  A 1 
ATOM 720   C C   . LEU A 1 90  ? -52.136  -2.077  -13.764 1.00 86.74 90  A 1 
ATOM 721   O O   . LEU A 1 90  ? -51.048  -1.917  -13.213 1.00 85.87 90  A 1 
ATOM 722   C CB  . LEU A 1 90  ? -53.585  -0.070  -14.102 1.00 86.91 90  A 1 
ATOM 723   C CG  . LEU A 1 90  ? -53.665  1.300   -14.795 1.00 82.92 90  A 1 
ATOM 724   C CD1 . LEU A 1 90  ? -54.831  2.089   -14.212 1.00 75.31 90  A 1 
ATOM 725   C CD2 . LEU A 1 90  ? -52.381  2.101   -14.580 1.00 75.15 90  A 1 
ATOM 726   N N   . GLN A 1 91  ? -52.895  -3.127  -13.518 1.00 86.67 91  A 1 
ATOM 727   C CA  . GLN A 1 91  ? -52.528  -4.190  -12.593 1.00 86.05 91  A 1 
ATOM 728   C C   . GLN A 1 91  ? -51.274  -4.923  -13.051 1.00 86.45 91  A 1 
ATOM 729   O O   . GLN A 1 91  ? -50.341  -5.099  -12.260 1.00 85.53 91  A 1 
ATOM 730   C CB  . GLN A 1 91  ? -53.734  -5.124  -12.421 1.00 85.25 91  A 1 
ATOM 731   C CG  . GLN A 1 91  ? -53.650  -5.943  -11.131 1.00 78.65 91  A 1 
ATOM 732   C CD  . GLN A 1 91  ? -54.949  -6.712  -10.842 1.00 74.78 91  A 1 
ATOM 733   O OE1 . GLN A 1 91  ? -55.853  -6.816  -11.655 1.00 68.70 91  A 1 
ATOM 734   N NE2 . GLN A 1 91  ? -55.079  -7.279  -9.676  1.00 64.83 91  A 1 
ATOM 735   N N   . VAL A 1 92  ? -51.185  -5.267  -14.337 1.00 89.13 92  A 1 
ATOM 736   C CA  . VAL A 1 92  ? -49.992  -5.879  -14.933 1.00 89.36 92  A 1 
ATOM 737   C C   . VAL A 1 92  ? -48.788  -4.943  -14.830 1.00 89.37 92  A 1 
ATOM 738   O O   . VAL A 1 92  ? -47.735  -5.342  -14.338 1.00 88.27 92  A 1 
ATOM 739   C CB  . VAL A 1 92  ? -50.251  -6.288  -16.399 1.00 89.15 92  A 1 
ATOM 740   C CG1 . VAL A 1 92  ? -48.998  -6.835  -17.080 1.00 82.87 92  A 1 
ATOM 741   C CG2 . VAL A 1 92  ? -51.328  -7.369  -16.478 1.00 81.81 92  A 1 
ATOM 742   N N   . LYS A 1 93  ? -48.924  -3.679  -15.227 1.00 85.85 93  A 1 
ATOM 743   C CA  . LYS A 1 93  ? -47.837  -2.692  -15.126 1.00 84.82 93  A 1 
ATOM 744   C C   . LYS A 1 93  ? -47.362  -2.497  -13.681 1.00 85.39 93  A 1 
ATOM 745   O O   . LYS A 1 93  ? -46.169  -2.336  -13.458 1.00 84.08 93  A 1 
ATOM 746   C CB  . LYS A 1 93  ? -48.286  -1.346  -15.702 1.00 83.89 93  A 1 
ATOM 747   C CG  . LYS A 1 93  ? -48.338  -1.307  -17.232 1.00 79.06 93  A 1 
ATOM 748   C CD  . LYS A 1 93  ? -48.675  0.115   -17.675 1.00 73.20 93  A 1 
ATOM 749   C CE  . LYS A 1 93  ? -48.625  0.292   -19.188 1.00 66.11 93  A 1 
ATOM 750   N NZ  . LYS A 1 93  ? -48.775  1.726   -19.567 1.00 60.32 93  A 1 
ATOM 751   N N   . ASN A 1 94  ? -48.245  -2.495  -12.703 1.00 87.15 94  A 1 
ATOM 752   C CA  . ASN A 1 94  ? -47.890  -2.352  -11.295 1.00 86.21 94  A 1 
ATOM 753   C C   . ASN A 1 94  ? -47.072  -3.559  -10.804 1.00 86.43 94  A 1 
ATOM 754   O O   . ASN A 1 94  ? -46.079  -3.389  -10.105 1.00 85.20 94  A 1 
ATOM 755   C CB  . ASN A 1 94  ? -49.180  -2.141  -10.486 1.00 84.59 94  A 1 
ATOM 756   C CG  . ASN A 1 94  ? -48.956  -1.453  -9.159  1.00 79.15 94  A 1 
ATOM 757   O OD1 . ASN A 1 94  ? -47.976  -1.614  -8.466  1.00 69.95 94  A 1 
ATOM 758   N ND2 . ASN A 1 94  ? -49.909  -0.647  -8.743  1.00 68.50 94  A 1 
ATOM 759   N N   . GLU A 1 95  ? -47.418  -4.764  -11.227 1.00 85.72 95  A 1 
ATOM 760   C CA  . GLU A 1 95  ? -46.661  -5.982  -10.918 1.00 86.89 95  A 1 
ATOM 761   C C   . GLU A 1 95  ? -45.250  -5.933  -11.542 1.00 87.48 95  A 1 
ATOM 762   O O   . GLU A 1 95  ? -44.278  -6.264  -10.876 1.00 85.71 95  A 1 
ATOM 763   C CB  . GLU A 1 95  ? -47.447  -7.217  -11.384 1.00 86.34 95  A 1 
ATOM 764   C CG  . GLU A 1 95  ? -47.219  -8.448  -10.494 1.00 77.64 95  A 1 
ATOM 765   C CD  . GLU A 1 95  ? -47.954  -8.384  -9.136  1.00 72.38 95  A 1 
ATOM 766   O OE1 . GLU A 1 95  ? -47.667  -9.244  -8.272  1.00 63.17 95  A 1 
ATOM 767   O OE2 . GLU A 1 95  ? -48.809  -7.489  -8.915  1.00 63.25 95  A 1 
ATOM 768   N N   . GLU A 1 96  ? -45.099  -5.463  -12.778 1.00 85.84 96  A 1 
ATOM 769   C CA  . GLU A 1 96  ? -43.798  -5.259  -13.426 1.00 86.32 96  A 1 
ATOM 770   C C   . GLU A 1 96  ? -42.922  -4.264  -12.654 1.00 86.62 96  A 1 
ATOM 771   O O   . GLU A 1 96  ? -41.771  -4.566  -12.336 1.00 84.93 96  A 1 
ATOM 772   C CB  . GLU A 1 96  ? -43.983  -4.754  -14.867 1.00 85.43 96  A 1 
ATOM 773   C CG  . GLU A 1 96  ? -44.494  -5.830  -15.836 1.00 78.26 96  A 1 
ATOM 774   C CD  . GLU A 1 96  ? -44.699  -5.288  -17.264 1.00 74.40 96  A 1 
ATOM 775   O OE1 . GLU A 1 96  ? -44.905  -6.126  -18.179 1.00 66.59 96  A 1 
ATOM 776   O OE2 . GLU A 1 96  ? -44.667  -4.048  -17.471 1.00 68.24 96  A 1 
ATOM 777   N N   . VAL A 1 97  ? -43.471  -3.099  -12.290 1.00 85.29 97  A 1 
ATOM 778   C CA  . VAL A 1 97  ? -42.718  -2.082  -11.542 1.00 84.93 97  A 1 
ATOM 779   C C   . VAL A 1 97  ? -42.330  -2.597  -10.150 1.00 85.36 97  A 1 
ATOM 780   O O   . VAL A 1 97  ? -41.215  -2.352  -9.689  1.00 84.05 97  A 1 
ATOM 781   C CB  . VAL A 1 97  ? -43.514  -0.766  -11.444 1.00 83.43 97  A 1 
ATOM 782   C CG1 . VAL A 1 97  ? -42.785  0.272   -10.591 1.00 75.94 97  A 1 
ATOM 783   C CG2 . VAL A 1 97  ? -43.705  -0.131  -12.824 1.00 74.84 97  A 1 
ATOM 784   N N   . LYS A 1 98  ? -43.188  -3.355  -9.497  1.00 83.47 98  A 1 
ATOM 785   C CA  . LYS A 1 98  ? -42.888  -3.998  -8.221  1.00 84.70 98  A 1 
ATOM 786   C C   . LYS A 1 98  ? -41.730  -4.986  -8.349  1.00 85.35 98  A 1 
ATOM 787   O O   . LYS A 1 98  ? -40.814  -4.957  -7.531  1.00 85.10 98  A 1 
ATOM 788   C CB  . LYS A 1 98  ? -44.158  -4.677  -7.688  1.00 83.51 98  A 1 
ATOM 789   C CG  . LYS A 1 98  ? -43.922  -5.279  -6.301  1.00 78.77 98  A 1 
ATOM 790   C CD  . LYS A 1 98  ? -45.183  -5.976  -5.813  1.00 74.77 98  A 1 
ATOM 791   C CE  . LYS A 1 98  ? -44.899  -6.610  -4.462  1.00 65.62 98  A 1 
ATOM 792   N NZ  . LYS A 1 98  ? -46.052  -7.388  -3.972  1.00 60.21 98  A 1 
ATOM 793   N N   . ASN A 1 99  ? -41.732  -5.820  -9.367  1.00 87.47 99  A 1 
ATOM 794   C CA  . ASN A 1 99  ? -40.655  -6.768  -9.630  1.00 88.14 99  A 1 
ATOM 795   C C   . ASN A 1 99  ? -39.330  -6.038  -9.897  1.00 87.98 99  A 1 
ATOM 796   O O   . ASN A 1 99  ? -38.315  -6.406  -9.308  1.00 86.50 99  A 1 
ATOM 797   C CB  . ASN A 1 99  ? -41.054  -7.691  -10.787 1.00 88.12 99  A 1 
ATOM 798   C CG  . ASN A 1 99  ? -42.135  -8.685  -10.395 1.00 85.48 99  A 1 
ATOM 799   O OD1 . ASN A 1 99  ? -42.327  -9.025  -9.244  1.00 77.55 99  A 1 
ATOM 800   N ND2 . ASN A 1 99  ? -42.853  -9.207  -11.367 1.00 75.80 99  A 1 
ATOM 801   N N   . MET A 1 100 ? -39.342  -4.963  -10.678 1.00 83.71 100 A 1 
ATOM 802   C CA  . MET A 1 100 ? -38.161  -4.106  -10.872 1.00 83.40 100 A 1 
ATOM 803   C C   . MET A 1 100 ? -37.639  -3.546  -9.549  1.00 84.71 100 A 1 
ATOM 804   O O   . MET A 1 100 ? -36.439  -3.585  -9.295  1.00 83.69 100 A 1 
ATOM 805   C CB  . MET A 1 100 ? -38.485  -2.945  -11.817 1.00 81.92 100 A 1 
ATOM 806   C CG  . MET A 1 100 ? -38.673  -3.371  -13.273 1.00 75.41 100 A 1 
ATOM 807   S SD  . MET A 1 100 ? -39.027  -1.973  -14.397 1.00 71.52 100 A 1 
ATOM 808   C CE  . MET A 1 100 ? -37.417  -1.152  -14.400 1.00 62.78 100 A 1 
ATOM 809   N N   . SER A 1 101 ? -38.512  -3.058  -8.678  1.00 84.87 101 A 1 
ATOM 810   C CA  . SER A 1 101 ? -38.120  -2.525  -7.372  1.00 84.61 101 A 1 
ATOM 811   C C   . SER A 1 101 ? -37.504  -3.590  -6.462  1.00 85.25 101 A 1 
ATOM 812   O O   . SER A 1 101 ? -36.537  -3.317  -5.760  1.00 84.39 101 A 1 
ATOM 813   C CB  . SER A 1 101 ? -39.320  -1.882  -6.669  1.00 83.24 101 A 1 
ATOM 814   O OG  . SER A 1 101 ? -39.811  -0.801  -7.432  1.00 73.90 101 A 1 
ATOM 815   N N   . VAL A 1 102 ? -38.022  -4.817  -6.477  1.00 86.71 102 A 1 
ATOM 816   C CA  . VAL A 1 102 ? -37.456  -5.948  -5.730  1.00 87.27 102 A 1 
ATOM 817   C C   . VAL A 1 102 ? -36.079  -6.332  -6.271  1.00 87.76 102 A 1 
ATOM 818   O O   . VAL A 1 102 ? -35.154  -6.536  -5.491  1.00 86.87 102 A 1 
ATOM 819   C CB  . VAL A 1 102 ? -38.420  -7.153  -5.755  1.00 86.75 102 A 1 
ATOM 820   C CG1 . VAL A 1 102 ? -37.802  -8.423  -5.165  1.00 81.12 102 A 1 
ATOM 821   C CG2 . VAL A 1 102 ? -39.688  -6.851  -4.949  1.00 79.72 102 A 1 
ATOM 822   N N   . GLU A 1 103 ? -35.899  -6.389  -7.586  1.00 86.76 103 A 1 
ATOM 823   C CA  . GLU A 1 103 ? -34.608  -6.682  -8.211  1.00 87.19 103 A 1 
ATOM 824   C C   . GLU A 1 103 ? -33.569  -5.597  -7.894  1.00 87.20 103 A 1 
ATOM 825   O O   . GLU A 1 103 ? -32.441  -5.902  -7.508  1.00 85.70 103 A 1 
ATOM 826   C CB  . GLU A 1 103 ? -34.803  -6.834  -9.724  1.00 86.27 103 A 1 
ATOM 827   C CG  . GLU A 1 103 ? -33.560  -7.469  -10.370 1.00 76.03 103 A 1 
ATOM 828   C CD  . GLU A 1 103 ? -33.591  -7.450  -11.895 1.00 70.93 103 A 1 
ATOM 829   O OE1 . GLU A 1 103 ? -32.483  -7.500  -12.468 1.00 61.97 103 A 1 
ATOM 830   O OE2 . GLU A 1 103 ? -34.684  -7.355  -12.488 1.00 63.04 103 A 1 
ATOM 831   N N   . LEU A 1 104 ? -33.952  -4.323  -7.981  1.00 86.67 104 A 1 
ATOM 832   C CA  . LEU A 1 104 ? -33.116  -3.197  -7.596  1.00 86.83 104 A 1 
ATOM 833   C C   . LEU A 1 104 ? -32.678  -3.294  -6.140  1.00 87.01 104 A 1 
ATOM 834   O O   . LEU A 1 104 ? -31.494  -3.130  -5.847  1.00 86.05 104 A 1 
ATOM 835   C CB  . LEU A 1 104 ? -33.875  -1.881  -7.841  1.00 86.23 104 A 1 
ATOM 836   C CG  . LEU A 1 104 ? -33.954  -1.452  -9.313  1.00 82.23 104 A 1 
ATOM 837   C CD1 . LEU A 1 104 ? -34.951  -0.307  -9.468  1.00 74.51 104 A 1 
ATOM 838   C CD2 . LEU A 1 104 ? -32.604  -0.976  -9.829  1.00 75.06 104 A 1 
ATOM 839   N N   . ASN A 1 105 ? -33.572  -3.614  -5.223  1.00 85.37 105 A 1 
ATOM 840   C CA  . ASN A 1 105 ? -33.239  -3.772  -3.811  1.00 85.23 105 A 1 
ATOM 841   C C   . ASN A 1 105 ? -32.237  -4.915  -3.588  1.00 85.55 105 A 1 
ATOM 842   O O   . ASN A 1 105 ? -31.267  -4.744  -2.853  1.00 85.87 105 A 1 
ATOM 843   C CB  . ASN A 1 105 ? -34.523  -3.966  -2.997  1.00 84.84 105 A 1 
ATOM 844   C CG  . ASN A 1 105 ? -34.256  -3.800  -1.518  1.00 82.35 105 A 1 
ATOM 845   O OD1 . ASN A 1 105 ? -33.837  -2.762  -1.054  1.00 73.49 105 A 1 
ATOM 846   N ND2 . ASN A 1 105 ? -34.498  -4.825  -0.726  1.00 71.83 105 A 1 
ATOM 847   N N   . SER A 1 106 ? -32.415  -6.043  -4.264  1.00 87.47 106 A 1 
ATOM 848   C CA  . SER A 1 106 ? -31.469  -7.160  -4.192  1.00 87.99 106 A 1 
ATOM 849   C C   . SER A 1 106 ? -30.077  -6.769  -4.705  1.00 88.06 106 A 1 
ATOM 850   O O   . SER A 1 106 ? -29.069  -7.070  -4.060  1.00 86.84 106 A 1 
ATOM 851   C CB  . SER A 1 106 ? -32.022  -8.344  -4.989  1.00 87.93 106 A 1 
ATOM 852   O OG  . SER A 1 106 ? -31.168  -9.460  -4.864  1.00 76.09 106 A 1 
ATOM 853   N N   . LYS A 1 107 ? -29.986  -6.068  -5.826  1.00 85.60 107 A 1 
ATOM 854   C CA  . LYS A 1 107 ? -28.722  -5.540  -6.357  1.00 85.08 107 A 1 
ATOM 855   C C   . LYS A 1 107 ? -28.074  -4.559  -5.375  1.00 85.40 107 A 1 
ATOM 856   O O   . LYS A 1 107 ? -26.864  -4.603  -5.175  1.00 85.13 107 A 1 
ATOM 857   C CB  . LYS A 1 107 ? -28.949  -4.869  -7.719  1.00 83.90 107 A 1 
ATOM 858   C CG  . LYS A 1 107 ? -29.192  -5.874  -8.856  1.00 79.04 107 A 1 
ATOM 859   C CD  . LYS A 1 107 ? -29.456  -5.138  -10.184 1.00 76.10 107 A 1 
ATOM 860   C CE  . LYS A 1 107 ? -29.668  -6.123  -11.330 1.00 68.39 107 A 1 
ATOM 861   N NZ  . LYS A 1 107 ? -30.068  -5.458  -12.597 1.00 62.80 107 A 1 
ATOM 862   N N   . LEU A 1 108 ? -28.863  -3.701  -4.748  1.00 86.33 108 A 1 
ATOM 863   C CA  . LEU A 1 108 ? -28.394  -2.692  -3.802  1.00 86.45 108 A 1 
ATOM 864   C C   . LEU A 1 108 ? -27.858  -3.321  -2.507  1.00 86.41 108 A 1 
ATOM 865   O O   . LEU A 1 108 ? -26.815  -2.892  -2.020  1.00 85.38 108 A 1 
ATOM 866   C CB  . LEU A 1 108 ? -29.546  -1.713  -3.529  1.00 85.48 108 A 1 
ATOM 867   C CG  . LEU A 1 108 ? -29.044  -0.308  -3.162  1.00 82.28 108 A 1 
ATOM 868   C CD1 . LEU A 1 108 ? -29.476  0.699   -4.225  1.00 72.86 108 A 1 
ATOM 869   C CD2 . LEU A 1 108 ? -29.592  0.142   -1.819  1.00 73.32 108 A 1 
ATOM 870   N N   . GLU A 1 109 ? -28.496  -4.363  -1.989  1.00 86.00 109 A 1 
ATOM 871   C CA  . GLU A 1 109 ? -28.003  -5.141  -0.844  1.00 86.26 109 A 1 
ATOM 872   C C   . GLU A 1 109 ? -26.653  -5.806  -1.157  1.00 86.52 109 A 1 
ATOM 873   O O   . GLU A 1 109 ? -25.700  -5.669  -0.390  1.00 84.86 109 A 1 
ATOM 874   C CB  . GLU A 1 109 ? -29.050  -6.196  -0.436  1.00 85.33 109 A 1 
ATOM 875   C CG  . GLU A 1 109 ? -30.278  -5.611  0.291   1.00 78.42 109 A 1 
ATOM 876   C CD  . GLU A 1 109 ? -29.994  -5.064  1.702   1.00 71.82 109 A 1 
ATOM 877   O OE1 . GLU A 1 109 ? -30.765  -4.189  2.156   1.00 62.98 109 A 1 
ATOM 878   O OE2 . GLU A 1 109 ? -29.018  -5.527  2.324   1.00 63.43 109 A 1 
ATOM 879   N N   . SER A 1 110 ? -26.513  -6.430  -2.318  1.00 86.95 110 A 1 
ATOM 880   C CA  . SER A 1 110 ? -25.228  -6.992  -2.755  1.00 87.27 110 A 1 
ATOM 881   C C   . SER A 1 110 ? -24.139  -5.930  -2.853  1.00 87.67 110 A 1 
ATOM 882   O O   . SER A 1 110 ? -23.006  -6.138  -2.420  1.00 86.30 110 A 1 
ATOM 883   C CB  . SER A 1 110 ? -25.416  -7.699  -4.097  1.00 86.68 110 A 1 
ATOM 884   O OG  . SER A 1 110 ? -24.213  -8.305  -4.530  1.00 73.75 110 A 1 
ATOM 885   N N   . LEU A 1 111 ? -24.468  -4.756  -3.376  1.00 85.56 111 A 1 
ATOM 886   C CA  . LEU A 1 111 ? -23.545  -3.624  -3.445  1.00 85.24 111 A 1 
ATOM 887   C C   . LEU A 1 111 ? -23.134  -3.108  -2.067  1.00 85.76 111 A 1 
ATOM 888   O O   . LEU A 1 111 ? -21.979  -2.735  -1.878  1.00 84.72 111 A 1 
ATOM 889   C CB  . LEU A 1 111 ? -24.184  -2.505  -4.277  1.00 84.02 111 A 1 
ATOM 890   C CG  . LEU A 1 111 ? -23.445  -2.264  -5.606  1.00 77.48 111 A 1 
ATOM 891   C CD1 . LEU A 1 111 ? -24.429  -1.875  -6.691  1.00 69.61 111 A 1 
ATOM 892   C CD2 . LEU A 1 111 ? -22.420  -1.151  -5.470  1.00 70.20 111 A 1 
ATOM 893   N N   . LEU A 1 112 ? -24.046  -3.102  -1.094  1.00 84.39 112 A 1 
ATOM 894   C CA  . LEU A 1 112 ? -23.762  -2.736  0.292   1.00 84.08 112 A 1 
ATOM 895   C C   . LEU A 1 112 ? -22.783  -3.711  0.945   1.00 84.65 112 A 1 
ATOM 896   O O   . LEU A 1 112 ? -21.841  -3.274  1.614   1.00 84.49 112 A 1 
ATOM 897   C CB  . LEU A 1 112 ? -25.079  -2.671  1.092   1.00 83.51 112 A 1 
ATOM 898   C CG  . LEU A 1 112 ? -25.783  -1.315  0.990   1.00 77.02 112 A 1 
ATOM 899   C CD1 . LEU A 1 112 ? -27.264  -1.437  1.350   1.00 69.67 112 A 1 
ATOM 900   C CD2 . LEU A 1 112 ? -25.164  -0.308  1.968   1.00 70.76 112 A 1 
ATOM 901   N N   . GLU A 1 113 ? -22.949  -5.010  0.743   1.00 86.16 113 A 1 
ATOM 902   C CA  . GLU A 1 113 ? -22.016  -6.030  1.233   1.00 86.82 113 A 1 
ATOM 903   C C   . GLU A 1 113 ? -20.632  -5.870  0.597   1.00 87.01 113 A 1 
ATOM 904   O O   . GLU A 1 113 ? -19.624  -5.795  1.307   1.00 85.22 113 A 1 
ATOM 905   C CB  . GLU A 1 113 ? -22.557  -7.434  0.955   1.00 85.80 113 A 1 
ATOM 906   C CG  . GLU A 1 113 ? -23.747  -7.820  1.848   1.00 77.41 113 A 1 
ATOM 907   C CD  . GLU A 1 113 ? -24.150  -9.295  1.686   1.00 71.56 113 A 1 
ATOM 908   O OE1 . GLU A 1 113 ? -24.859  -9.797  2.576   1.00 62.21 113 A 1 
ATOM 909   O OE2 . GLU A 1 113 ? -23.710  -9.935  0.704   1.00 64.66 113 A 1 
ATOM 910   N N   . GLU A 1 114 ? -20.571  -5.744  -0.716  1.00 84.44 114 A 1 
ATOM 911   C CA  . GLU A 1 114 ? -19.308  -5.558  -1.427  1.00 84.86 114 A 1 
ATOM 912   C C   . GLU A 1 114 ? -18.597  -4.256  -1.043  1.00 85.51 114 A 1 
ATOM 913   O O   . GLU A 1 114 ? -17.383  -4.244  -0.856  1.00 83.44 114 A 1 
ATOM 914   C CB  . GLU A 1 114 ? -19.535  -5.594  -2.937  1.00 83.26 114 A 1 
ATOM 915   C CG  . GLU A 1 114 ? -19.879  -6.993  -3.465  1.00 78.71 114 A 1 
ATOM 916   C CD  . GLU A 1 114 ? -19.939  -7.021  -5.002  1.00 73.84 114 A 1 
ATOM 917   O OE1 . GLU A 1 114 ? -20.284  -8.055  -5.601  1.00 65.73 114 A 1 
ATOM 918   O OE2 . GLU A 1 114 ? -19.564  -6.009  -5.636  1.00 66.77 114 A 1 
ATOM 919   N N   . LYS A 1 115 ? -19.348  -3.177  -0.859  1.00 84.24 115 A 1 
ATOM 920   C CA  . LYS A 1 115 ? -18.815  -1.905  -0.353  1.00 84.03 115 A 1 
ATOM 921   C C   . LYS A 1 115 ? -18.213  -2.075  1.039   1.00 84.85 115 A 1 
ATOM 922   O O   . LYS A 1 115 ? -17.150  -1.528  1.312   1.00 85.66 115 A 1 
ATOM 923   C CB  . LYS A 1 115 ? -19.937  -0.859  -0.336  1.00 82.91 115 A 1 
ATOM 924   C CG  . LYS A 1 115 ? -19.496  0.508   0.211   1.00 78.59 115 A 1 
ATOM 925   C CD  . LYS A 1 115 ? -20.610  1.170   1.033   1.00 74.47 115 A 1 
ATOM 926   C CE  . LYS A 1 115 ? -20.779  0.497   2.391   1.00 66.72 115 A 1 
ATOM 927   N NZ  . LYS A 1 115 ? -21.915  1.072   3.155   1.00 61.85 115 A 1 
ATOM 928   N N   . THR A 1 116 ? -18.870  -2.817  1.910   1.00 84.63 116 A 1 
ATOM 929   C CA  . THR A 1 116 ? -18.395  -3.068  3.275   1.00 85.13 116 A 1 
ATOM 930   C C   . THR A 1 116 ? -17.100  -3.872  3.256   1.00 85.86 116 A 1 
ATOM 931   O O   . THR A 1 116 ? -16.129  -3.509  3.924   1.00 85.05 116 A 1 
ATOM 932   C CB  . THR A 1 116 ? -19.471  -3.773  4.115   1.00 84.48 116 A 1 
ATOM 933   O OG1 . THR A 1 116 ? -20.677  -3.037  4.061   1.00 77.37 116 A 1 
ATOM 934   C CG2 . THR A 1 116 ? -19.083  -3.852  5.589   1.00 73.61 116 A 1 
ATOM 935   N N   . ALA A 1 117 ? -17.029  -4.900  2.414   1.00 85.97 117 A 1 
ATOM 936   C CA  . ALA A 1 117 ? -15.801  -5.658  2.180   1.00 86.77 117 A 1 
ATOM 937   C C   . ALA A 1 117 ? -14.676  -4.763  1.638   1.00 87.31 117 A 1 
ATOM 938   O O   . ALA A 1 117 ? -13.545  -4.834  2.109   1.00 85.68 117 A 1 
ATOM 939   C CB  . ALA A 1 117 ? -16.115  -6.812  1.229   1.00 85.57 117 A 1 
ATOM 940   N N   . LEU A 1 118 ? -14.990  -3.874  0.709   1.00 84.54 118 A 1 
ATOM 941   C CA  . LEU A 1 118 ? -14.033  -2.922  0.163   1.00 84.53 118 A 1 
ATOM 942   C C   . LEU A 1 118 ? -13.533  -1.933  1.220   1.00 84.93 118 A 1 
ATOM 943   O O   . LEU A 1 118 ? -12.343  -1.667  1.292   1.00 84.90 118 A 1 
ATOM 944   C CB  . LEU A 1 118 ? -14.658  -2.168  -1.025  1.00 83.85 118 A 1 
ATOM 945   C CG  . LEU A 1 118 ? -13.677  -2.055  -2.208  1.00 78.50 118 A 1 
ATOM 946   C CD1 . LEU A 1 118 ? -13.897  -3.213  -3.173  1.00 70.49 118 A 1 
ATOM 947   C CD2 . LEU A 1 118 ? -13.890  -0.765  -2.977  1.00 70.61 118 A 1 
ATOM 948   N N   . GLN A 1 119 ? -14.421  -1.420  2.070   1.00 83.94 119 A 1 
ATOM 949   C CA  . GLN A 1 119 ? -14.055  -0.546  3.186   1.00 83.65 119 A 1 
ATOM 950   C C   . GLN A 1 119 ? -13.101  -1.244  4.159   1.00 84.65 119 A 1 
ATOM 951   O O   . GLN A 1 119 ? -12.131  -0.634  4.605   1.00 84.85 119 A 1 
ATOM 952   C CB  . GLN A 1 119 ? -15.306  -0.073  3.935   1.00 82.48 119 A 1 
ATOM 953   C CG  . GLN A 1 119 ? -16.026  1.081   3.234   1.00 77.79 119 A 1 
ATOM 954   C CD  . GLN A 1 119 ? -17.261  1.573   3.996   1.00 74.20 119 A 1 
ATOM 955   O OE1 . GLN A 1 119 ? -17.849  0.866   4.805   1.00 69.38 119 A 1 
ATOM 956   N NE2 . GLN A 1 119 ? -17.694  2.794   3.769   1.00 64.77 119 A 1 
ATOM 957   N N   . HIS A 1 120 ? -13.337  -2.521  4.463   1.00 85.27 120 A 1 
ATOM 958   C CA  . HIS A 1 120 ? -12.427  -3.303  5.285   1.00 85.89 120 A 1 
ATOM 959   C C   . HIS A 1 120 ? -11.058  -3.472  4.628   1.00 86.31 120 A 1 
ATOM 960   O O   . HIS A 1 120 ? -10.043  -3.255  5.282   1.00 85.55 120 A 1 
ATOM 961   C CB  . HIS A 1 120 ? -13.042  -4.669  5.618   1.00 85.07 120 A 1 
ATOM 962   C CG  . HIS A 1 120 ? -13.929  -4.610  6.820   1.00 79.89 120 A 1 
ATOM 963   N ND1 . HIS A 1 120 ? -13.499  -4.422  8.118   1.00 67.51 120 A 1 
ATOM 964   C CD2 . HIS A 1 120 ? -15.299  -4.721  6.867   1.00 68.15 120 A 1 
ATOM 965   C CE1 . HIS A 1 120 ? -14.580  -4.432  8.926   1.00 64.90 120 A 1 
ATOM 966   N NE2 . HIS A 1 120 ? -15.691  -4.608  8.200   1.00 66.09 120 A 1 
ATOM 967   N N   . LYS A 1 121 ? -11.010  -3.781  3.344   1.00 82.63 121 A 1 
ATOM 968   C CA  . LYS A 1 121 ? -9.751   -3.868  2.588   1.00 82.45 121 A 1 
ATOM 969   C C   . LYS A 1 121 ? -8.996   -2.541  2.577   1.00 83.45 121 A 1 
ATOM 970   O O   . LYS A 1 121 ? -7.803   -2.521  2.845   1.00 83.69 121 A 1 
ATOM 971   C CB  . LYS A 1 121 ? -10.024  -4.329  1.156   1.00 81.28 121 A 1 
ATOM 972   C CG  . LYS A 1 121 ? -10.287  -5.833  1.069   1.00 76.49 121 A 1 
ATOM 973   C CD  . LYS A 1 121 ? -10.491  -6.222  -0.396  1.00 72.00 121 A 1 
ATOM 974   C CE  . LYS A 1 121 ? -10.314  -7.734  -0.598  1.00 64.20 121 A 1 
ATOM 975   N NZ  . LYS A 1 121 ? -9.323   -7.991  -1.664  1.00 58.03 121 A 1 
ATOM 976   N N   . VAL A 1 122 ? -9.684   -1.441  2.326   1.00 84.42 122 A 1 
ATOM 977   C CA  . VAL A 1 122 ? -9.074   -0.108  2.323   1.00 84.23 122 A 1 
ATOM 978   C C   . VAL A 1 122 ? -8.531   0.251   3.708   1.00 84.20 122 A 1 
ATOM 979   O O   . VAL A 1 122 ? -7.419   0.746   3.797   1.00 84.16 122 A 1 
ATOM 980   C CB  . VAL A 1 122 ? -10.054  0.961   1.806   1.00 83.82 122 A 1 
ATOM 981   C CG1 . VAL A 1 122 ? -9.537   2.386   1.996   1.00 80.03 122 A 1 
ATOM 982   C CG2 . VAL A 1 122 ? -10.292  0.767   0.303   1.00 79.05 122 A 1 
ATOM 983   N N   . ARG A 1 123 ? -9.239   -0.055  4.789   1.00 84.40 123 A 1 
ATOM 984   C CA  . ARG A 1 123 ? -8.722   0.145   6.149   1.00 83.96 123 A 1 
ATOM 985   C C   . ARG A 1 123 ? -7.490   -0.704  6.428   1.00 84.13 123 A 1 
ATOM 986   O O   . ARG A 1 123 ? -6.532   -0.188  6.982   1.00 83.66 123 A 1 
ATOM 987   C CB  . ARG A 1 123 ? -9.797   -0.158  7.196   1.00 83.85 123 A 1 
ATOM 988   C CG  . ARG A 1 123 ? -10.796  0.992   7.342   1.00 74.52 123 A 1 
ATOM 989   C CD  . ARG A 1 123 ? -11.781  0.643   8.453   1.00 71.25 123 A 1 
ATOM 990   N NE  . ARG A 1 123 ? -12.810  1.689   8.609   1.00 62.28 123 A 1 
ATOM 991   C CZ  . ARG A 1 123 ? -13.870  1.618   9.399   1.00 54.37 123 A 1 
ATOM 992   N NH1 . ARG A 1 123 ? -14.078  0.585   10.178  1.00 49.95 123 A 1 
ATOM 993   N NH2 . ARG A 1 123 ? -14.751  2.579   9.417   1.00 48.54 123 A 1 
ATOM 994   N N   . ALA A 1 124 ? -7.504   -1.967  6.025   1.00 84.92 124 A 1 
ATOM 995   C CA  . ALA A 1 124 ? -6.346   -2.834  6.181   1.00 85.07 124 A 1 
ATOM 996   C C   . ALA A 1 124 ? -5.128   -2.305  5.402   1.00 85.21 124 A 1 
ATOM 997   O O   . ALA A 1 124 ? -4.018   -2.304  5.924   1.00 83.89 124 A 1 
ATOM 998   C CB  . ALA A 1 124 ? -6.726   -4.256  5.742   1.00 84.13 124 A 1 
ATOM 999   N N   . LEU A 1 125 ? -5.351   -1.796  4.197   1.00 83.25 125 A 1 
ATOM 1000  C CA  . LEU A 1 125 ? -4.316   -1.135  3.407   1.00 81.85 125 A 1 
ATOM 1001  C C   . LEU A 1 125 ? -3.815   0.143   4.086   1.00 81.40 125 A 1 
ATOM 1002  O O   . LEU A 1 125 ? -2.613   0.325   4.187   1.00 81.05 125 A 1 
ATOM 1003  C CB  . LEU A 1 125 ? -4.852   -0.819  2.002   1.00 81.63 125 A 1 
ATOM 1004  C CG  . LEU A 1 125 ? -4.983   -2.036  1.076   1.00 78.03 125 A 1 
ATOM 1005  C CD1 . LEU A 1 125 ? -5.783   -1.652  -0.165  1.00 70.82 125 A 1 
ATOM 1006  C CD2 . LEU A 1 125 ? -3.625   -2.548  0.620   1.00 71.38 125 A 1 
ATOM 1007  N N   . GLU A 1 126 ? -4.707   0.992   4.580   1.00 82.08 126 A 1 
ATOM 1008  C CA  . GLU A 1 126 ? -4.347   2.200   5.337   1.00 81.04 126 A 1 
ATOM 1009  C C   . GLU A 1 126 ? -3.470   1.844   6.547   1.00 80.70 126 A 1 
ATOM 1010  O O   . GLU A 1 126 ? -2.462   2.486   6.790   1.00 80.18 126 A 1 
ATOM 1011  C CB  . GLU A 1 126 ? -5.605   2.963   5.810   1.00 79.76 126 A 1 
ATOM 1012  C CG  . GLU A 1 126 ? -6.295   3.800   4.733   1.00 73.80 126 A 1 
ATOM 1013  C CD  . GLU A 1 126 ? -7.611   4.490   5.184   1.00 69.39 126 A 1 
ATOM 1014  O OE1 . GLU A 1 126 ? -8.070   5.438   4.507   1.00 63.43 126 A 1 
ATOM 1015  O OE2 . GLU A 1 126 ? -8.254   4.104   6.181   1.00 64.47 126 A 1 
ATOM 1016  N N   . GLU A 1 127 ? -3.823   0.802   7.269   1.00 82.14 127 A 1 
ATOM 1017  C CA  . GLU A 1 127 ? -3.090   0.350   8.445   1.00 81.24 127 A 1 
ATOM 1018  C C   . GLU A 1 127 ? -1.712   -0.206  8.075   1.00 80.39 127 A 1 
ATOM 1019  O O   . GLU A 1 127 ? -0.703   0.145   8.686   1.00 78.76 127 A 1 
ATOM 1020  C CB  . GLU A 1 127 ? -3.950   -0.686  9.190   1.00 80.68 127 A 1 
ATOM 1021  C CG  . GLU A 1 127 ? -3.888   -0.520  10.708  1.00 73.37 127 A 1 
ATOM 1022  C CD  . GLU A 1 127 ? -4.832   -1.478  11.450  1.00 68.04 127 A 1 
ATOM 1023  O OE1 . GLU A 1 127 ? -5.137   -1.187  12.629  1.00 60.51 127 A 1 
ATOM 1024  O OE2 . GLU A 1 127 ? -5.251   -2.493  10.850  1.00 62.18 127 A 1 
ATOM 1025  N N   . GLN A 1 128 ? -1.636   -1.035  7.045   1.00 77.88 128 A 1 
ATOM 1026  C CA  . GLN A 1 128 ? -0.376   -1.563  6.536   1.00 76.23 128 A 1 
ATOM 1027  C C   . GLN A 1 128 ? 0.543    -0.454  6.028   1.00 76.76 128 A 1 
ATOM 1028  O O   . GLN A 1 128 ? 1.734    -0.443  6.340   1.00 75.98 128 A 1 
ATOM 1029  C CB  . GLN A 1 128 ? -0.636   -2.573  5.413   1.00 74.84 128 A 1 
ATOM 1030  C CG  . GLN A 1 128 ? -1.114   -3.937  5.933   1.00 70.15 128 A 1 
ATOM 1031  C CD  . GLN A 1 128 ? -1.359   -4.934  4.798   1.00 66.07 128 A 1 
ATOM 1032  O OE1 . GLN A 1 128 ? -1.428   -4.605  3.627   1.00 61.75 128 A 1 
ATOM 1033  N NE2 . GLN A 1 128 ? -1.484   -6.202  5.111   1.00 58.23 128 A 1 
ATOM 1034  N N   . LEU A 1 129 ? -0.002   0.489   5.285   1.00 76.57 129 A 1 
ATOM 1035  C CA  . LEU A 1 129 ? 0.758    1.597   4.727   1.00 75.51 129 A 1 
ATOM 1036  C C   . LEU A 1 129 ? 1.226    2.556   5.814   1.00 74.45 129 A 1 
ATOM 1037  O O   . LEU A 1 129 ? 2.369    2.997   5.810   1.00 72.72 129 A 1 
ATOM 1038  C CB  . LEU A 1 129 ? -0.105   2.286   3.654   1.00 75.28 129 A 1 
ATOM 1039  C CG  . LEU A 1 129 ? 0.714    2.794   2.457   1.00 70.72 129 A 1 
ATOM 1040  C CD1 . LEU A 1 129 ? 0.020    2.378   1.156   1.00 64.58 129 A 1 
ATOM 1041  C CD2 . LEU A 1 129 ? 0.842    4.301   2.460   1.00 65.37 129 A 1 
ATOM 1042  N N   . THR A 1 130 ? 0.390    2.803   6.808   1.00 77.01 130 A 1 
ATOM 1043  C CA  . THR A 1 130 ? 0.754    3.565   7.997   1.00 75.46 130 A 1 
ATOM 1044  C C   . THR A 1 130 ? 1.867    2.869   8.768   1.00 74.22 130 A 1 
ATOM 1045  O O   . THR A 1 130 ? 2.832    3.514   9.150   1.00 72.27 130 A 1 
ATOM 1046  C CB  . THR A 1 130 ? -0.458   3.796   8.915   1.00 74.77 130 A 1 
ATOM 1047  O OG1 . THR A 1 130 ? -1.477   4.449   8.197   1.00 68.43 130 A 1 
ATOM 1048  C CG2 . THR A 1 130 ? -0.124   4.694   10.101  1.00 65.93 130 A 1 
ATOM 1049  N N   . ASN A 1 131 ? 1.802    1.559   8.937   1.00 74.41 131 A 1 
ATOM 1050  C CA  . ASN A 1 131 ? 2.875    0.789   9.558   1.00 72.76 131 A 1 
ATOM 1051  C C   . ASN A 1 131 ? 4.166    0.847   8.745   1.00 70.90 131 A 1 
ATOM 1052  O O   . ASN A 1 131 ? 5.237    0.998   9.325   1.00 69.45 131 A 1 
ATOM 1053  C CB  . ASN A 1 131 ? 2.416    -0.655  9.782   1.00 72.35 131 A 1 
ATOM 1054  C CG  . ASN A 1 131 ? 1.453    -0.791  10.952  1.00 69.22 131 A 1 
ATOM 1055  O OD1 . ASN A 1 131 ? 1.481    -0.035  11.907  1.00 63.74 131 A 1 
ATOM 1056  N ND2 . ASN A 1 131 ? 0.601    -1.790  10.929  1.00 63.90 131 A 1 
ATOM 1057  N N   . LEU A 1 132 ? 4.078    0.789   7.418   1.00 72.02 132 A 1 
ATOM 1058  C CA  . LEU A 1 132 ? 5.236    0.937   6.535   1.00 69.76 132 A 1 
ATOM 1059  C C   . LEU A 1 132 ? 5.845    2.343   6.592   1.00 67.94 132 A 1 
ATOM 1060  O O   . LEU A 1 132 ? 7.059    2.481   6.501   1.00 65.54 132 A 1 
ATOM 1061  C CB  . LEU A 1 132 ? 4.835    0.585   5.095   1.00 68.43 132 A 1 
ATOM 1062  C CG  . LEU A 1 132 ? 5.557    -0.664  4.563   1.00 64.64 132 A 1 
ATOM 1063  C CD1 . LEU A 1 132 ? 4.546    -1.748  4.187   1.00 59.94 132 A 1 
ATOM 1064  C CD2 . LEU A 1 132 ? 6.387    -0.329  3.333   1.00 59.68 132 A 1 
ATOM 1065  N N   . ILE A 1 133 ? 5.026    3.371   6.751   1.00 67.78 133 A 1 
ATOM 1066  C CA  . ILE A 1 133 ? 5.475    4.768   6.861   1.00 65.17 133 A 1 
ATOM 1067  C C   . ILE A 1 133 ? 6.041    5.062   8.253   1.00 62.25 133 A 1 
ATOM 1068  O O   . ILE A 1 133 ? 7.047    5.745   8.362   1.00 59.39 133 A 1 
ATOM 1069  C CB  . ILE A 1 133 ? 4.321    5.727   6.487   1.00 64.60 133 A 1 
ATOM 1070  C CG1 . ILE A 1 133 ? 4.004    5.626   4.976   1.00 62.49 133 A 1 
ATOM 1071  C CG2 . ILE A 1 133 ? 4.673    7.188   6.836   1.00 61.53 133 A 1 
ATOM 1072  C CD1 . ILE A 1 133 ? 2.691    6.304   4.576   1.00 57.97 133 A 1 
ATOM 1073  N N   . LEU A 1 134 ? 5.402    4.563   9.314   1.00 64.72 134 A 1 
ATOM 1074  C CA  . LEU A 1 134 ? 5.859    4.761   10.694  1.00 61.38 134 A 1 
ATOM 1075  C C   . LEU A 1 134 ? 7.103    3.930   11.020  1.00 58.42 134 A 1 
ATOM 1076  O O   . LEU A 1 134 ? 7.979    4.385   11.744  1.00 54.24 134 A 1 
ATOM 1077  C CB  . LEU A 1 134 ? 4.730    4.386   11.673  1.00 59.28 134 A 1 
ATOM 1078  C CG  . LEU A 1 134 ? 3.564    5.385   11.735  1.00 55.22 134 A 1 
ATOM 1079  C CD1 . LEU A 1 134 ? 2.485    4.826   12.655  1.00 51.84 134 A 1 
ATOM 1080  C CD2 . LEU A 1 134 ? 3.991    6.747   12.276  1.00 51.60 134 A 1 
ATOM 1081  N N   . SER A 1 135 ? 7.149    2.719   10.497  1.00 57.91 135 A 1 
ATOM 1082  C CA  . SER A 1 135 ? 8.317    1.864   10.462  1.00 55.36 135 A 1 
ATOM 1083  C C   . SER A 1 135 ? 8.758    1.707   9.009   1.00 53.67 135 A 1 
ATOM 1084  O O   . SER A 1 135 ? 8.630    0.613   8.461   1.00 49.77 135 A 1 
ATOM 1085  C CB  . SER A 1 135 ? 8.029    0.503   11.116  1.00 50.83 135 A 1 
ATOM 1086  O OG  . SER A 1 135 ? 7.679    0.664   12.471  1.00 46.42 135 A 1 
ATOM 1087  N N   . PRO A 1 136 ? 9.246    2.789   8.348   1.00 47.19 136 A 1 
ATOM 1088  C CA  . PRO A 1 136 ? 9.874    2.613   7.061   1.00 45.67 136 A 1 
ATOM 1089  C C   . PRO A 1 136 ? 10.963   1.557   7.220   1.00 44.88 136 A 1 
ATOM 1090  O O   . PRO A 1 136 ? 11.513   1.396   8.320   1.00 43.05 136 A 1 
ATOM 1091  C CB  . PRO A 1 136 ? 10.422   3.993   6.658   1.00 42.44 136 A 1 
ATOM 1092  C CG  . PRO A 1 136 ? 10.585   4.729   7.982   1.00 41.97 136 A 1 
ATOM 1093  C CD  . PRO A 1 136 ? 9.486    4.129   8.848   1.00 44.39 136 A 1 
ATOM 1094  N N   . ALA A 1 137 ? 11.273   0.827   6.159   1.00 46.67 137 A 1 
ATOM 1095  C CA  . ALA A 1 137 ? 12.293   -0.218  6.220   1.00 45.81 137 A 1 
ATOM 1096  C C   . ALA A 1 137 ? 13.654   0.287   6.740   1.00 45.77 137 A 1 
ATOM 1097  O O   . ALA A 1 137 ? 14.496   -0.506  7.161   1.00 43.49 137 A 1 
ATOM 1098  C CB  . ALA A 1 137 ? 12.417   -0.835  4.831   1.00 42.14 137 A 1 
ATOM 1099  N N   . GLY A 1 138 ? 13.840   1.610   6.792   1.00 41.57 138 A 1 
ATOM 1100  C CA  . GLY A 1 138 ? 14.946   2.270   7.452   1.00 41.34 138 A 1 
ATOM 1101  C C   . GLY A 1 138 ? 14.702   2.764   8.891   1.00 42.37 138 A 1 
ATOM 1102  O O   . GLY A 1 138 ? 15.601   3.359   9.461   1.00 40.25 138 A 1 
ATOM 1103  N N   . ALA A 1 139 ? 13.528   2.558   9.504   1.00 42.43 139 A 1 
ATOM 1104  C CA  . ALA A 1 139 ? 13.379   2.779   10.946  1.00 42.56 139 A 1 
ATOM 1105  C C   . ALA A 1 139 ? 13.490   1.475   11.746  1.00 44.40 139 A 1 
ATOM 1106  O O   . ALA A 1 139 ? 13.860   1.492   12.921  1.00 42.51 139 A 1 
ATOM 1107  C CB  . ALA A 1 139 ? 12.069   3.506   11.242  1.00 38.83 139 A 1 
ATOM 1108  N N   . GLN A 1 140 ? 13.225   0.337   11.101  1.00 45.56 140 A 1 
ATOM 1109  C CA  . GLN A 1 140 ? 13.729   -0.929  11.596  1.00 47.14 140 A 1 
ATOM 1110  C C   . GLN A 1 140 ? 15.163   -1.075  11.091  1.00 49.91 140 A 1 
ATOM 1111  O O   . GLN A 1 140 ? 15.398   -0.948  9.892   1.00 47.92 140 A 1 
ATOM 1112  C CB  . GLN A 1 140 ? 12.838   -2.090  11.158  1.00 43.33 140 A 1 
ATOM 1113  C CG  . GLN A 1 140 ? 11.495   -2.055  11.900  1.00 38.48 140 A 1 
ATOM 1114  C CD  . GLN A 1 140 ? 10.616   -3.278  11.668  1.00 34.29 140 A 1 
ATOM 1115  O OE1 . GLN A 1 140 ? 10.886   -4.162  10.886  1.00 32.73 140 A 1 
ATOM 1116  N NE2 . GLN A 1 140 ? 9.509    -3.373  12.378  1.00 30.47 140 A 1 
ATOM 1117  N N   . GLU A 1 141 ? 16.102   -1.335  12.006  1.00 47.65 141 A 1 
ATOM 1118  C CA  . GLU A 1 141 ? 17.458   -1.733  11.657  1.00 49.31 141 A 1 
ATOM 1119  C C   . GLU A 1 141 ? 17.383   -2.820  10.585  1.00 52.19 141 A 1 
ATOM 1120  O O   . GLU A 1 141 ? 16.883   -3.927  10.830  1.00 50.74 141 A 1 
ATOM 1121  C CB  . GLU A 1 141 ? 18.200   -2.307  12.875  1.00 46.36 141 A 1 
ATOM 1122  C CG  . GLU A 1 141 ? 18.865   -1.282  13.786  1.00 42.06 141 A 1 
ATOM 1123  C CD  . GLU A 1 141 ? 19.680   -1.938  14.920  1.00 38.30 141 A 1 
ATOM 1124  O OE1 . GLU A 1 141 ? 20.413   -1.213  15.624  1.00 36.45 141 A 1 
ATOM 1125  O OE2 . GLU A 1 141 ? 19.583   -3.174  15.109  1.00 37.44 141 A 1 
ATOM 1126  N N   . HIS A 1 142 ? 17.859   -2.487  9.408   1.00 59.20 142 A 1 
ATOM 1127  C CA  . HIS A 1 142 ? 17.925   -3.481  8.369   1.00 60.63 142 A 1 
ATOM 1128  C C   . HIS A 1 142 ? 18.927   -4.563  8.799   1.00 63.72 142 A 1 
ATOM 1129  O O   . HIS A 1 142 ? 20.022   -4.201  9.238   1.00 63.23 142 A 1 
ATOM 1130  C CB  . HIS A 1 142 ? 18.286   -2.811  7.038   1.00 56.49 142 A 1 
ATOM 1131  C CG  . HIS A 1 142 ? 18.104   -3.791  5.941   1.00 52.09 142 A 1 
ATOM 1132  N ND1 . HIS A 1 142 ? 19.084   -4.439  5.233   1.00 47.16 142 A 1 
ATOM 1133  C CD2 . HIS A 1 142 ? 16.925   -4.454  5.728   1.00 45.31 142 A 1 
ATOM 1134  C CE1 . HIS A 1 142 ? 18.517   -5.484  4.626   1.00 42.65 142 A 1 
ATOM 1135  N NE2 . HIS A 1 142 ? 17.214   -5.529  4.907   1.00 43.33 142 A 1 
ATOM 1136  N N   . PRO A 1 143 ? 18.592   -5.856  8.715   1.00 55.46 143 A 1 
ATOM 1137  C CA  . PRO A 1 143 ? 19.499   -6.920  9.160   1.00 54.85 143 A 1 
ATOM 1138  C C   . PRO A 1 143 ? 20.906   -6.781  8.572   1.00 57.81 143 A 1 
ATOM 1139  O O   . PRO A 1 143 ? 21.890   -6.880  9.290   1.00 57.11 143 A 1 
ATOM 1140  C CB  . PRO A 1 143 ? 18.814   -8.218  8.730   1.00 51.80 143 A 1 
ATOM 1141  C CG  . PRO A 1 143 ? 17.338   -7.874  8.749   1.00 50.60 143 A 1 
ATOM 1142  C CD  . PRO A 1 143 ? 17.322   -6.411  8.294   1.00 53.45 143 A 1 
ATOM 1143  N N   . GLU A 1 144 ? 20.991   -6.448  7.293   1.00 58.93 144 A 1 
ATOM 1144  C CA  . GLU A 1 144 ? 22.261   -6.211  6.607   1.00 60.21 144 A 1 
ATOM 1145  C C   . GLU A 1 144 ? 23.040   -5.039  7.212   1.00 62.94 144 A 1 
ATOM 1146  O O   . GLU A 1 144 ? 24.239   -5.160  7.443   1.00 62.75 144 A 1 
ATOM 1147  C CB  . GLU A 1 144 ? 22.027   -5.893  5.125   1.00 57.36 144 A 1 
ATOM 1148  C CG  . GLU A 1 144 ? 21.300   -6.989  4.356   1.00 52.08 144 A 1 
ATOM 1149  C CD  . GLU A 1 144 ? 21.421   -6.733  2.857   1.00 47.82 144 A 1 
ATOM 1150  O OE1 . GLU A 1 144 ? 21.953   -7.634  2.170   1.00 44.59 144 A 1 
ATOM 1151  O OE2 . GLU A 1 144 ? 21.079   -5.630  2.405   1.00 46.49 144 A 1 
ATOM 1152  N N   . VAL A 1 145 ? 22.366   -3.929  7.494   1.00 68.12 145 A 1 
ATOM 1153  C CA  . VAL A 1 145 ? 22.993   -2.752  8.102   1.00 70.26 145 A 1 
ATOM 1154  C C   . VAL A 1 145 ? 23.479   -3.087  9.506   1.00 71.67 145 A 1 
ATOM 1155  O O   . VAL A 1 145 ? 24.574   -2.691  9.885   1.00 71.59 145 A 1 
ATOM 1156  C CB  . VAL A 1 145 ? 22.036   -1.545  8.130   1.00 68.56 145 A 1 
ATOM 1157  C CG1 . VAL A 1 145 ? 22.670   -0.333  8.809   1.00 64.66 145 A 1 
ATOM 1158  C CG2 . VAL A 1 145 ? 21.634   -1.127  6.715   1.00 64.62 145 A 1 
ATOM 1159  N N   . THR A 1 146 ? 22.706   -3.866  10.258  1.00 65.13 146 A 1 
ATOM 1160  C CA  . THR A 1 146 ? 23.093   -4.250  11.618  1.00 64.35 146 A 1 
ATOM 1161  C C   . THR A 1 146 ? 24.326   -5.150  11.626  1.00 65.16 146 A 1 
ATOM 1162  O O   . THR A 1 146 ? 25.227   -4.941  12.434  1.00 64.39 146 A 1 
ATOM 1163  C CB  . THR A 1 146 ? 21.950   -4.946  12.355  1.00 61.77 146 A 1 
ATOM 1164  O OG1 . THR A 1 146 ? 20.734   -4.254  12.219  1.00 57.05 146 A 1 
ATOM 1165  C CG2 . THR A 1 146 ? 22.243   -5.005  13.855  1.00 54.75 146 A 1 
ATOM 1166  N N   . SER A 1 147 ? 24.393   -6.127  10.725  1.00 62.20 147 A 1 
ATOM 1167  C CA  . SER A 1 147 ? 25.589   -6.966  10.578  1.00 61.48 147 A 1 
ATOM 1168  C C   . SER A 1 147 ? 26.776   -6.163  10.066  1.00 63.53 147 A 1 
ATOM 1169  O O   . SER A 1 147 ? 27.879   -6.308  10.584  1.00 63.91 147 A 1 
ATOM 1170  C CB  . SER A 1 147 ? 25.314   -8.143  9.649   1.00 58.43 147 A 1 
ATOM 1171  O OG  . SER A 1 147 ? 24.485   -9.073  10.322  1.00 52.57 147 A 1 
ATOM 1172  N N   . LEU A 1 148 ? 26.557   -5.266  9.116   1.00 67.97 148 A 1 
ATOM 1173  C CA  . LEU A 1 148 ? 27.591   -4.399  8.582   1.00 69.80 148 A 1 
ATOM 1174  C C   . LEU A 1 148 ? 28.147   -3.456  9.650   1.00 71.26 148 A 1 
ATOM 1175  O O   . LEU A 1 148 ? 29.362   -3.320  9.757   1.00 72.13 148 A 1 
ATOM 1176  C CB  . LEU A 1 148 ? 27.021   -3.633  7.379   1.00 69.72 148 A 1 
ATOM 1177  C CG  . LEU A 1 148 ? 28.099   -2.958  6.511   1.00 67.79 148 A 1 
ATOM 1178  C CD1 . LEU A 1 148 ? 28.908   -3.992  5.738   1.00 62.54 148 A 1 
ATOM 1179  C CD2 . LEU A 1 148 ? 27.419   -2.046  5.492   1.00 62.69 148 A 1 
ATOM 1180  N N   . LYS A 1 149 ? 27.286   -2.857  10.486  1.00 69.40 149 A 1 
ATOM 1181  C CA  . LYS A 1 149 ? 27.710   -2.062  11.647  1.00 68.45 149 A 1 
ATOM 1182  C C   . LYS A 1 149 ? 28.612   -2.871  12.576  1.00 69.08 149 A 1 
ATOM 1183  O O   . LYS A 1 149 ? 29.710   -2.417  12.893  1.00 70.43 149 A 1 
ATOM 1184  C CB  . LYS A 1 149 ? 26.493   -1.529  12.434  1.00 66.65 149 A 1 
ATOM 1185  C CG  . LYS A 1 149 ? 25.853   -0.291  11.806  1.00 61.95 149 A 1 
ATOM 1186  C CD  . LYS A 1 149 ? 24.702   0.209   12.696  1.00 59.47 149 A 1 
ATOM 1187  C CE  . LYS A 1 149 ? 24.130   1.543   12.199  1.00 54.44 149 A 1 
ATOM 1188  N NZ  . LYS A 1 149 ? 23.128   2.083   13.142  1.00 49.77 149 A 1 
ATOM 1189  N N   . SER A 1 150 ? 28.189   -4.072  12.949  1.00 68.93 150 A 1 
ATOM 1190  C CA  . SER A 1 150 ? 28.993   -4.943  13.818  1.00 67.13 150 A 1 
ATOM 1191  C C   . SER A 1 150 ? 30.351   -5.287  13.199  1.00 68.23 150 A 1 
ATOM 1192  O O   . SER A 1 150 ? 31.343   -5.354  13.918  1.00 67.39 150 A 1 
ATOM 1193  C CB  . SER A 1 150 ? 28.222   -6.228  14.120  1.00 64.15 150 A 1 
ATOM 1194  O OG  . SER A 1 150 ? 28.936   -7.069  15.011  1.00 57.84 150 A 1 
ATOM 1195  N N   . PHE A 1 151 ? 30.387   -5.498  11.879  1.00 71.39 151 A 1 
ATOM 1196  C CA  . PHE A 1 151 ? 31.628   -5.811  11.180  1.00 71.30 151 A 1 
ATOM 1197  C C   . PHE A 1 151 ? 32.561   -4.593  11.093  1.00 73.34 151 A 1 
ATOM 1198  O O   . PHE A 1 151 ? 33.750   -4.708  11.381  1.00 73.51 151 A 1 
ATOM 1199  C CB  . PHE A 1 151 ? 31.275   -6.352  9.791   1.00 69.38 151 A 1 
ATOM 1200  C CG  . PHE A 1 151 ? 32.450   -7.000  9.113   1.00 68.76 151 A 1 
ATOM 1201  C CD1 . PHE A 1 151 ? 33.162   -6.316  8.114   1.00 61.54 151 A 1 
ATOM 1202  C CD2 . PHE A 1 151 ? 32.851   -8.294  9.490   1.00 60.55 151 A 1 
ATOM 1203  C CE1 . PHE A 1 151 ? 34.265   -6.924  7.501   1.00 57.81 151 A 1 
ATOM 1204  C CE2 . PHE A 1 151 ? 33.951   -8.903  8.878   1.00 58.18 151 A 1 
ATOM 1205  C CZ  . PHE A 1 151 ? 34.662   -8.223  7.884   1.00 61.79 151 A 1 
ATOM 1206  N N   . VAL A 1 152 ? 32.025   -3.424  10.790  1.00 76.19 152 A 1 
ATOM 1207  C CA  . VAL A 1 152 ? 32.783   -2.163  10.752  1.00 77.51 152 A 1 
ATOM 1208  C C   . VAL A 1 152 ? 33.334   -1.793  12.133  1.00 77.06 152 A 1 
ATOM 1209  O O   . VAL A 1 152 ? 34.470   -1.338  12.225  1.00 76.66 152 A 1 
ATOM 1210  C CB  . VAL A 1 152 ? 31.908   -1.038  10.173  1.00 77.94 152 A 1 
ATOM 1211  C CG1 . VAL A 1 152 ? 32.528   0.347   10.331  1.00 74.32 152 A 1 
ATOM 1212  C CG2 . VAL A 1 152 ? 31.670   -1.265  8.678   1.00 74.11 152 A 1 
ATOM 1213  N N   . GLU A 1 153 ? 32.584   -2.037  13.202  1.00 75.20 153 A 1 
ATOM 1214  C CA  . GLU A 1 153 ? 33.080   -1.868  14.576  1.00 73.86 153 A 1 
ATOM 1215  C C   . GLU A 1 153 ? 34.285   -2.778  14.861  1.00 74.05 153 A 1 
ATOM 1216  O O   . GLU A 1 153 ? 35.263   -2.358  15.477  1.00 72.72 153 A 1 
ATOM 1217  C CB  . GLU A 1 153 ? 31.961   -2.181  15.585  1.00 71.48 153 A 1 
ATOM 1218  C CG  . GLU A 1 153 ? 30.877   -1.101  15.674  1.00 66.54 153 A 1 
ATOM 1219  C CD  . GLU A 1 153 ? 29.655   -1.535  16.501  1.00 62.26 153 A 1 
ATOM 1220  O OE1 . GLU A 1 153 ? 28.660   -0.789  16.501  1.00 56.65 153 A 1 
ATOM 1221  O OE2 . GLU A 1 153 ? 29.681   -2.609  17.142  1.00 57.72 153 A 1 
ATOM 1222  N N   . GLN A 1 154 ? 34.244   -4.032  14.388  1.00 74.17 154 A 1 
ATOM 1223  C CA  . GLN A 1 154 ? 35.354   -4.965  14.528  1.00 72.02 154 A 1 
ATOM 1224  C C   . GLN A 1 154 ? 36.571   -4.542  13.687  1.00 74.12 154 A 1 
ATOM 1225  O O   . GLN A 1 154 ? 37.711   -4.651  14.148  1.00 73.32 154 A 1 
ATOM 1226  C CB  . GLN A 1 154 ? 34.863   -6.363  14.142  1.00 69.19 154 A 1 
ATOM 1227  C CG  . GLN A 1 154 ? 35.923   -7.453  14.359  1.00 62.05 154 A 1 
ATOM 1228  C CD  . GLN A 1 154 ? 35.439   -8.812  13.856  1.00 55.88 154 A 1 
ATOM 1229  O OE1 . GLN A 1 154 ? 34.322   -8.976  13.392  1.00 51.29 154 A 1 
ATOM 1230  N NE2 . GLN A 1 154 ? 36.263   -9.822  13.911  1.00 47.61 154 A 1 
ATOM 1231  N N   . GLN A 1 155 ? 36.337   -4.020  12.483  1.00 76.18 155 A 1 
ATOM 1232  C CA  . GLN A 1 155 ? 37.397   -3.434  11.656  1.00 77.10 155 A 1 
ATOM 1233  C C   . GLN A 1 155 ? 38.035   -2.228  12.355  1.00 77.94 155 A 1 
ATOM 1234  O O   . GLN A 1 155 ? 39.259   -2.142  12.389  1.00 78.02 155 A 1 
ATOM 1235  C CB  . GLN A 1 155 ? 36.848   -3.014  10.294  1.00 77.38 155 A 1 
ATOM 1236  C CG  . GLN A 1 155 ? 36.566   -4.211  9.376   1.00 75.60 155 A 1 
ATOM 1237  C CD  . GLN A 1 155 ? 36.208   -3.768  7.958   1.00 73.85 155 A 1 
ATOM 1238  O OE1 . GLN A 1 155 ? 35.720   -2.675  7.715   1.00 67.29 155 A 1 
ATOM 1239  N NE2 . GLN A 1 155 ? 36.472   -4.588  6.974   1.00 64.90 155 A 1 
ATOM 1240  N N   . ASP A 1 156 ? 37.240   -1.343  12.962  1.00 77.56 156 A 1 
ATOM 1241  C CA  . ASP A 1 156 ? 37.759   -0.184  13.695  1.00 76.10 156 A 1 
ATOM 1242  C C   . ASP A 1 156 ? 38.678   -0.614  14.844  1.00 76.78 156 A 1 
ATOM 1243  O O   . ASP A 1 156 ? 39.792   -0.093  14.975  1.00 75.89 156 A 1 
ATOM 1244  C CB  . ASP A 1 156 ? 36.599   0.665   14.228  1.00 74.18 156 A 1 
ATOM 1245  C CG  . ASP A 1 156 ? 37.125   1.951   14.873  1.00 70.56 156 A 1 
ATOM 1246  O OD1 . ASP A 1 156 ? 37.705   2.776   14.136  1.00 64.09 156 A 1 
ATOM 1247  O OD2 . ASP A 1 156 ? 36.959   2.109   16.105  1.00 63.26 156 A 1 
ATOM 1248  N N   . ASN A 1 157 ? 38.272   -1.620  15.614  1.00 76.81 157 A 1 
ATOM 1249  C CA  . ASN A 1 157 ? 39.127   -2.177  16.660  1.00 76.15 157 A 1 
ATOM 1250  C C   . ASN A 1 157 ? 40.440   -2.733  16.086  1.00 77.35 157 A 1 
ATOM 1251  O O   . ASN A 1 157 ? 41.515   -2.460  16.625  1.00 76.80 157 A 1 
ATOM 1252  C CB  . ASN A 1 157 ? 38.343   -3.243  17.442  1.00 74.48 157 A 1 
ATOM 1253  C CG  . ASN A 1 157 ? 37.325   -2.636  18.400  1.00 70.56 157 A 1 
ATOM 1254  O OD1 . ASN A 1 157 ? 37.420   -1.487  18.804  1.00 63.46 157 A 1 
ATOM 1255  N ND2 . ASN A 1 157 ? 36.357   -3.407  18.838  1.00 62.97 157 A 1 
ATOM 1256  N N   . SER A 1 158 ? 40.373   -3.437  14.955  1.00 78.40 158 A 1 
ATOM 1257  C CA  . SER A 1 158 ? 41.562   -3.966  14.277  1.00 78.79 158 A 1 
ATOM 1258  C C   . SER A 1 158 ? 42.474   -2.846  13.768  1.00 81.09 158 A 1 
ATOM 1259  O O   . SER A 1 158 ? 43.691   -2.911  13.935  1.00 80.89 158 A 1 
ATOM 1260  C CB  . SER A 1 158 ? 41.153   -4.875  13.113  1.00 77.03 158 A 1 
ATOM 1261  O OG  . SER A 1 158 ? 40.287   -5.906  13.552  1.00 70.36 158 A 1 
ATOM 1262  N N   . ILE A 1 159 ? 41.895   -1.787  13.203  1.00 81.25 159 A 1 
ATOM 1263  C CA  . ILE A 1 159 ? 42.631   -0.600  12.747  1.00 81.38 159 A 1 
ATOM 1264  C C   . ILE A 1 159 ? 43.316   0.094   13.920  1.00 81.98 159 A 1 
ATOM 1265  O O   . ILE A 1 159 ? 44.481   0.487   13.815  1.00 82.17 159 A 1 
ATOM 1266  C CB  . ILE A 1 159 ? 41.681   0.367   11.992  1.00 81.94 159 A 1 
ATOM 1267  C CG1 . ILE A 1 159 ? 41.266   -0.241  10.633  1.00 80.90 159 A 1 
ATOM 1268  C CG2 . ILE A 1 159 ? 42.330   1.743   11.767  1.00 79.38 159 A 1 
ATOM 1269  C CD1 . ILE A 1 159 ? 40.039   0.437   10.018  1.00 75.17 159 A 1 
ATOM 1270  N N   . ARG A 1 160 ? 42.632   0.212   15.062  1.00 81.50 160 A 1 
ATOM 1271  C CA  . ARG A 1 160 ? 43.222   0.806   16.273  1.00 79.26 160 A 1 
ATOM 1272  C C   . ARG A 1 160 ? 44.377   -0.027  16.817  1.00 80.52 160 A 1 
ATOM 1273  O O   . ARG A 1 160 ? 45.423   0.543   17.145  1.00 80.39 160 A 1 
ATOM 1274  C CB  . ARG A 1 160 ? 42.138   0.990   17.345  1.00 77.51 160 A 1 
ATOM 1275  C CG  . ARG A 1 160 ? 41.230   2.182   17.014  1.00 70.58 160 A 1 
ATOM 1276  C CD  . ARG A 1 160 ? 40.116   2.312   18.051  1.00 66.93 160 A 1 
ATOM 1277  N NE  . ARG A 1 160 ? 39.312   3.513   17.777  1.00 59.22 160 A 1 
ATOM 1278  C CZ  . ARG A 1 160 ? 39.243   4.627   18.503  1.00 52.07 160 A 1 
ATOM 1279  N NH1 . ARG A 1 160 ? 39.809   4.749   19.666  1.00 47.71 160 A 1 
ATOM 1280  N NH2 . ARG A 1 160 ? 38.589   5.635   18.046  1.00 46.75 160 A 1 
ATOM 1281  N N   . GLU A 1 161 ? 44.245   -1.340  16.861  1.00 82.35 161 A 1 
ATOM 1282  C CA  . GLU A 1 161 ? 45.342   -2.232  17.246  1.00 81.61 161 A 1 
ATOM 1283  C C   . GLU A 1 161 ? 46.525   -2.121  16.265  1.00 83.11 161 A 1 
ATOM 1284  O O   . GLU A 1 161 ? 47.681   -2.071  16.690  1.00 82.10 161 A 1 
ATOM 1285  C CB  . GLU A 1 161 ? 44.873   -3.693  17.319  1.00 80.04 161 A 1 
ATOM 1286  C CG  . GLU A 1 161 ? 43.991   -3.979  18.543  1.00 72.45 161 A 1 
ATOM 1287  C CD  . GLU A 1 161 ? 43.700   -5.481  18.729  1.00 66.94 161 A 1 
ATOM 1288  O OE1 . GLU A 1 161 ? 43.171   -5.842  19.820  1.00 58.92 161 A 1 
ATOM 1289  O OE2 . GLU A 1 161 ? 44.048   -6.292  17.839  1.00 59.71 161 A 1 
ATOM 1290  N N   . LEU A 1 162 ? 46.232   -2.027  14.966  1.00 83.77 162 A 1 
ATOM 1291  C CA  . LEU A 1 162 ? 47.246   -1.807  13.940  1.00 83.90 162 A 1 
ATOM 1292  C C   . LEU A 1 162 ? 47.954   -0.464  14.122  1.00 84.85 162 A 1 
ATOM 1293  O O   . LEU A 1 162 ? 49.178   -0.430  14.077  1.00 85.18 162 A 1 
ATOM 1294  C CB  . LEU A 1 162 ? 46.600   -1.879  12.550  1.00 84.52 162 A 1 
ATOM 1295  C CG  . LEU A 1 162 ? 46.406   -3.308  12.034  1.00 80.80 162 A 1 
ATOM 1296  C CD1 . LEU A 1 162 ? 45.495   -3.301  10.814  1.00 74.64 162 A 1 
ATOM 1297  C CD2 . LEU A 1 162 ? 47.753   -3.914  11.632  1.00 75.60 162 A 1 
ATOM 1298  N N   . LEU A 1 163 ? 47.201   0.616   14.359  1.00 83.74 163 A 1 
ATOM 1299  C CA  . LEU A 1 163 ? 47.773   1.947   14.611  1.00 82.06 163 A 1 
ATOM 1300  C C   . LEU A 1 163 ? 48.717   1.923   15.815  1.00 82.92 163 A 1 
ATOM 1301  O O   . LEU A 1 163 ? 49.839   2.416   15.713  1.00 83.21 163 A 1 
ATOM 1302  C CB  . LEU A 1 163 ? 46.639   2.966   14.831  1.00 81.39 163 A 1 
ATOM 1303  C CG  . LEU A 1 163 ? 45.994   3.484   13.531  1.00 75.86 163 A 1 
ATOM 1304  C CD1 . LEU A 1 163 ? 44.671   4.181   13.832  1.00 69.39 163 A 1 
ATOM 1305  C CD2 . LEU A 1 163 ? 46.899   4.502   12.825  1.00 70.02 163 A 1 
ATOM 1306  N N   . GLN A 1 164 ? 48.296   1.307   16.916  1.00 84.83 164 A 1 
ATOM 1307  C CA  . GLN A 1 164 ? 49.153   1.130   18.086  1.00 84.24 164 A 1 
ATOM 1308  C C   . GLN A 1 164 ? 50.399   0.303   17.764  1.00 84.84 164 A 1 
ATOM 1309  O O   . GLN A 1 164 ? 51.515   0.696   18.105  1.00 83.93 164 A 1 
ATOM 1310  C CB  . GLN A 1 164 ? 48.365   0.469   19.229  1.00 83.51 164 A 1 
ATOM 1311  C CG  . GLN A 1 164 ? 47.918   1.504   20.266  1.00 75.13 164 A 1 
ATOM 1312  C CD  . GLN A 1 164 ? 47.214   0.875   21.466  1.00 70.07 164 A 1 
ATOM 1313  O OE1 . GLN A 1 164 ? 46.685   -0.218  21.429  1.00 63.33 164 A 1 
ATOM 1314  N NE2 . GLN A 1 164 ? 47.178   1.563   22.589  1.00 59.52 164 A 1 
ATOM 1315  N N   . SER A 1 165 ? 50.220   -0.818  17.080  1.00 83.20 165 A 1 
ATOM 1316  C CA  . SER A 1 165 ? 51.330   -1.710  16.730  1.00 83.38 165 A 1 
ATOM 1317  C C   . SER A 1 165 ? 52.338   -1.023  15.811  1.00 84.65 165 A 1 
ATOM 1318  O O   . SER A 1 165 ? 53.535   -1.094  16.057  1.00 83.88 165 A 1 
ATOM 1319  C CB  . SER A 1 165 ? 50.803   -2.976  16.049  1.00 82.84 165 A 1 
ATOM 1320  O OG  . SER A 1 165 ? 49.893   -3.653  16.885  1.00 74.51 165 A 1 
ATOM 1321  N N   . VAL A 1 166 ? 51.856   -0.315  14.790  1.00 83.21 166 A 1 
ATOM 1322  C CA  . VAL A 1 166 ? 52.702   0.448   13.869  1.00 83.15 166 A 1 
ATOM 1323  C C   . VAL A 1 166 ? 53.443   1.556   14.607  1.00 83.35 166 A 1 
ATOM 1324  O O   . VAL A 1 166 ? 54.640   1.758   14.372  1.00 83.48 166 A 1 
ATOM 1325  C CB  . VAL A 1 166 ? 51.866   1.006   12.702  1.00 83.04 166 A 1 
ATOM 1326  C CG1 . VAL A 1 166 ? 52.618   2.034   11.858  1.00 77.95 166 A 1 
ATOM 1327  C CG2 . VAL A 1 166 ? 51.448   -0.128  11.757  1.00 77.39 166 A 1 
ATOM 1328  N N   . GLU A 1 167 ? 52.804   2.246   15.548  1.00 84.90 167 A 1 
ATOM 1329  C CA  . GLU A 1 167 ? 53.448   3.296   16.328  1.00 84.13 167 A 1 
ATOM 1330  C C   . GLU A 1 167 ? 54.516   2.744   17.279  1.00 84.79 167 A 1 
ATOM 1331  O O   . GLU A 1 167 ? 55.609   3.298   17.386  1.00 83.95 167 A 1 
ATOM 1332  C CB  . GLU A 1 167 ? 52.381   4.116   17.083  1.00 82.93 167 A 1 
ATOM 1333  C CG  . GLU A 1 167 ? 52.974   5.458   17.539  1.00 74.16 167 A 1 
ATOM 1334  C CD  . GLU A 1 167 ? 52.070   6.279   18.458  1.00 67.56 167 A 1 
ATOM 1335  O OE1 . GLU A 1 167 ? 52.504   7.395   18.819  1.00 60.06 167 A 1 
ATOM 1336  O OE2 . GLU A 1 167 ? 51.003   5.807   18.886  1.00 60.19 167 A 1 
ATOM 1337  N N   . GLU A 1 168 ? 54.241   1.604   17.935  1.00 85.84 168 A 1 
ATOM 1338  C CA  . GLU A 1 168 ? 55.235   0.921   18.756  1.00 85.54 168 A 1 
ATOM 1339  C C   . GLU A 1 168 ? 56.419   0.429   17.913  1.00 86.39 168 A 1 
ATOM 1340  O O   . GLU A 1 168 ? 57.572   0.648   18.281  1.00 84.77 168 A 1 
ATOM 1341  C CB  . GLU A 1 168 ? 54.626   -0.277  19.503  1.00 84.73 168 A 1 
ATOM 1342  C CG  . GLU A 1 168 ? 53.814   0.139   20.735  1.00 76.58 168 A 1 
ATOM 1343  C CD  . GLU A 1 168 ? 53.494   -1.055  21.653  1.00 69.86 168 A 1 
ATOM 1344  O OE1 . GLU A 1 168 ? 53.149   -0.797  22.830  1.00 61.54 168 A 1 
ATOM 1345  O OE2 . GLU A 1 168 ? 53.652   -2.213  21.212  1.00 62.30 168 A 1 
ATOM 1346  N N   . GLN A 1 169 ? 56.144   -0.187  16.769  1.00 84.66 169 A 1 
ATOM 1347  C CA  . GLN A 1 169 ? 57.184   -0.637  15.852  1.00 84.17 169 A 1 
ATOM 1348  C C   . GLN A 1 169 ? 58.024   0.533   15.343  1.00 85.02 169 A 1 
ATOM 1349  O O   . GLN A 1 169 ? 59.248   0.436   15.322  1.00 85.64 169 A 1 
ATOM 1350  C CB  . GLN A 1 169 ? 56.571   -1.406  14.685  1.00 84.33 169 A 1 
ATOM 1351  C CG  . GLN A 1 169 ? 56.114   -2.807  15.114  1.00 81.47 169 A 1 
ATOM 1352  C CD  . GLN A 1 169 ? 55.550   -3.625  13.957  1.00 79.85 169 A 1 
ATOM 1353  O OE1 . GLN A 1 169 ? 55.682   -3.302  12.795  1.00 73.87 169 A 1 
ATOM 1354  N NE2 . GLN A 1 169 ? 54.919   -4.739  14.250  1.00 70.01 169 A 1 
ATOM 1355  N N   . TYR A 1 170 ? 57.393   1.664   15.013  1.00 85.22 170 A 1 
ATOM 1356  C CA  . TYR A 1 170 ? 58.114   2.865   14.595  1.00 84.46 170 A 1 
ATOM 1357  C C   . TYR A 1 170 ? 59.053   3.381   15.687  1.00 84.54 170 A 1 
ATOM 1358  O O   . TYR A 1 170 ? 60.205   3.731   15.401  1.00 85.10 170 A 1 
ATOM 1359  C CB  . TYR A 1 170 ? 57.102   3.950   14.197  1.00 83.20 170 A 1 
ATOM 1360  C CG  . TYR A 1 170 ? 57.775   5.163   13.597  1.00 80.58 170 A 1 
ATOM 1361  C CD1 . TYR A 1 170 ? 58.111   6.266   14.401  1.00 72.92 170 A 1 
ATOM 1362  C CD2 . TYR A 1 170 ? 58.133   5.146   12.242  1.00 72.62 170 A 1 
ATOM 1363  C CE1 . TYR A 1 170 ? 58.820   7.350   13.849  1.00 69.47 170 A 1 
ATOM 1364  C CE2 . TYR A 1 170 ? 58.846   6.224   11.679  1.00 69.19 170 A 1 
ATOM 1365  C CZ  . TYR A 1 170 ? 59.201   7.323   12.491  1.00 70.59 170 A 1 
ATOM 1366  O OH  . TYR A 1 170 ? 59.937   8.336   11.960  1.00 71.83 170 A 1 
ATOM 1367  N N   . LYS A 1 171 ? 58.609   3.377   16.942  1.00 86.93 171 A 1 
ATOM 1368  C CA  . LYS A 1 171 ? 59.460   3.740   18.083  1.00 86.66 171 A 1 
ATOM 1369  C C   . LYS A 1 171 ? 60.631   2.779   18.232  1.00 87.21 171 A 1 
ATOM 1370  O O   . LYS A 1 171 ? 61.761   3.237   18.406  1.00 86.14 171 A 1 
ATOM 1371  C CB  . LYS A 1 171 ? 58.636   3.783   19.374  1.00 86.11 171 A 1 
ATOM 1372  C CG  . LYS A 1 171 ? 57.730   5.019   19.449  1.00 79.04 171 A 1 
ATOM 1373  C CD  . LYS A 1 171 ? 56.872   4.952   20.711  1.00 75.67 171 A 1 
ATOM 1374  C CE  . LYS A 1 171 ? 55.898   6.130   20.756  1.00 66.07 171 A 1 
ATOM 1375  N NZ  . LYS A 1 171 ? 54.940   5.996   21.867  1.00 58.99 171 A 1 
ATOM 1376  N N   . GLN A 1 172 ? 60.380   1.474   18.126  1.00 85.98 172 A 1 
ATOM 1377  C CA  . GLN A 1 172 ? 61.441   0.476   18.180  1.00 85.16 172 A 1 
ATOM 1378  C C   . GLN A 1 172 ? 62.425   0.640   17.020  1.00 86.66 172 A 1 
ATOM 1379  O O   . GLN A 1 172 ? 63.633   0.634   17.243  1.00 85.94 172 A 1 
ATOM 1380  C CB  . GLN A 1 172 ? 60.848   -0.936  18.178  1.00 84.25 172 A 1 
ATOM 1381  C CG  . GLN A 1 172 ? 60.179   -1.299  19.516  1.00 76.55 172 A 1 
ATOM 1382  C CD  . GLN A 1 172 ? 59.702   -2.748  19.558  1.00 71.48 172 A 1 
ATOM 1383  O OE1 . GLN A 1 172 ? 59.864   -3.528  18.633  1.00 65.95 172 A 1 
ATOM 1384  N NE2 . GLN A 1 172 ? 59.116   -3.169  20.649  1.00 61.50 172 A 1 
ATOM 1385  N N   . LEU A 1 173 ? 61.936   0.854   15.816  1.00 85.38 173 A 1 
ATOM 1386  C CA  . LEU A 1 173 ? 62.751   1.124   14.626  1.00 84.84 173 A 1 
ATOM 1387  C C   . LEU A 1 173 ? 63.647   2.347   14.818  1.00 85.89 173 A 1 
ATOM 1388  O O   . LEU A 1 173 ? 64.837   2.305   14.524  1.00 85.89 173 A 1 
ATOM 1389  C CB  . LEU A 1 173 ? 61.815   1.333   13.420  1.00 84.60 173 A 1 
ATOM 1390  C CG  . LEU A 1 173 ? 61.969   0.229   12.360  1.00 80.88 173 A 1 
ATOM 1391  C CD1 . LEU A 1 173 ? 60.629   -0.083  11.713  1.00 71.76 173 A 1 
ATOM 1392  C CD2 . LEU A 1 173 ? 62.937   0.671   11.282  1.00 72.84 173 A 1 
ATOM 1393  N N   . SER A 1 174 ? 63.069   3.417   15.376  1.00 87.10 174 A 1 
ATOM 1394  C CA  . SER A 1 174 ? 63.824   4.635   15.671  1.00 86.58 174 A 1 
ATOM 1395  C C   . SER A 1 174 ? 64.903   4.396   16.733  1.00 86.97 174 A 1 
ATOM 1396  O O   . SER A 1 174 ? 66.032   4.854   16.571  1.00 86.76 174 A 1 
ATOM 1397  C CB  . SER A 1 174 ? 62.853   5.737   16.110  1.00 85.83 174 A 1 
ATOM 1398  O OG  . SER A 1 174 ? 63.523   6.985   16.157  1.00 75.91 174 A 1 
ATOM 1399  N N   . GLN A 1 175 ? 64.599   3.629   17.782  1.00 87.76 175 A 1 
ATOM 1400  C CA  . GLN A 1 175 ? 65.594   3.230   18.782  1.00 87.27 175 A 1 
ATOM 1401  C C   . GLN A 1 175 ? 66.702   2.381   18.158  1.00 87.77 175 A 1 
ATOM 1402  O O   . GLN A 1 175 ? 67.886   2.686   18.351  1.00 86.43 175 A 1 
ATOM 1403  C CB  . GLN A 1 175 ? 64.945   2.472   19.938  1.00 86.43 175 A 1 
ATOM 1404  C CG  . GLN A 1 175 ? 64.457   3.405   21.053  1.00 77.61 175 A 1 
ATOM 1405  C CD  . GLN A 1 175 ? 63.910   2.623   22.256  1.00 72.79 175 A 1 
ATOM 1406  O OE1 . GLN A 1 175 ? 63.510   1.474   22.169  1.00 66.36 175 A 1 
ATOM 1407  N NE2 . GLN A 1 175 ? 63.875   3.222   23.427  1.00 62.47 175 A 1 
ATOM 1408  N N   . GLN A 1 176 ? 66.336   1.360   17.393  1.00 86.74 176 A 1 
ATOM 1409  C CA  . GLN A 1 176 ? 67.314   0.513   16.709  1.00 86.13 176 A 1 
ATOM 1410  C C   . GLN A 1 176 ? 68.178   1.315   15.738  1.00 87.07 176 A 1 
ATOM 1411  O O   . GLN A 1 176 ? 69.386   1.109   15.683  1.00 86.96 176 A 1 
ATOM 1412  C CB  . GLN A 1 176 ? 66.604   -0.636  15.978  1.00 85.78 176 A 1 
ATOM 1413  C CG  . GLN A 1 176 ? 66.038   -1.679  16.952  1.00 83.41 176 A 1 
ATOM 1414  C CD  . GLN A 1 176 ? 65.427   -2.889  16.243  1.00 82.76 176 A 1 
ATOM 1415  O OE1 . GLN A 1 176 ? 65.465   -3.032  15.037  1.00 76.84 176 A 1 
ATOM 1416  N NE2 . GLN A 1 176 ? 64.864   -3.809  16.987  1.00 73.64 176 A 1 
ATOM 1417  N N   . HIS A 1 177 ? 67.587   2.267   15.029  1.00 86.71 177 A 1 
ATOM 1418  C CA  . HIS A 1 177 ? 68.338   3.152   14.140  1.00 86.02 177 A 1 
ATOM 1419  C C   . HIS A 1 177 ? 69.371   3.990   14.907  1.00 86.51 177 A 1 
ATOM 1420  O O   . HIS A 1 177 ? 70.499   4.149   14.433  1.00 86.67 177 A 1 
ATOM 1421  C CB  . HIS A 1 177 ? 67.364   4.047   13.372  1.00 85.11 177 A 1 
ATOM 1422  C CG  . HIS A 1 177 ? 68.030   4.767   12.247  1.00 83.06 177 A 1 
ATOM 1423  N ND1 . HIS A 1 177 ? 68.451   4.200   11.062  1.00 71.49 177 A 1 
ATOM 1424  C CD2 . HIS A 1 177 ? 68.373   6.100   12.175  1.00 72.11 177 A 1 
ATOM 1425  C CE1 . HIS A 1 177 ? 69.007   5.152   10.305  1.00 70.27 177 A 1 
ATOM 1426  N NE2 . HIS A 1 177 ? 68.979   6.322   10.947  1.00 71.95 177 A 1 
ATOM 1427  N N   . MET A 1 178 ? 69.020   4.489   16.094  1.00 87.94 178 A 1 
ATOM 1428  C CA  . MET A 1 178 ? 69.987   5.178   16.949  1.00 87.74 178 A 1 
ATOM 1429  C C   . MET A 1 178 ? 71.083   4.232   17.440  1.00 87.92 178 A 1 
ATOM 1430  O O   . MET A 1 178 ? 72.249   4.594   17.393  1.00 86.66 178 A 1 
ATOM 1431  C CB  . MET A 1 178 ? 69.298   5.839   18.144  1.00 87.35 178 A 1 
ATOM 1432  C CG  . MET A 1 178 ? 68.479   7.066   17.745  1.00 79.04 178 A 1 
ATOM 1433  S SD  . MET A 1 178 ? 68.007   8.079   19.169  1.00 71.36 178 A 1 
ATOM 1434  C CE  . MET A 1 178 ? 66.565   8.929   18.487  1.00 61.24 178 A 1 
ATOM 1435  N N   . GLN A 1 179 ? 70.706   3.011   17.842  1.00 85.49 179 A 1 
ATOM 1436  C CA  . GLN A 1 179 ? 71.677   1.999   18.269  1.00 84.67 179 A 1 
ATOM 1437  C C   . GLN A 1 179 ? 72.654   1.646   17.139  1.00 85.67 179 A 1 
ATOM 1438  O O   . GLN A 1 179 ? 73.861   1.645   17.361  1.00 84.63 179 A 1 
ATOM 1439  C CB  . GLN A 1 179 ? 70.956   0.739   18.759  1.00 83.80 179 A 1 
ATOM 1440  C CG  . GLN A 1 179 ? 70.269   0.944   20.116  1.00 81.10 179 A 1 
ATOM 1441  C CD  . GLN A 1 179 ? 69.529   -0.327  20.562  1.00 79.53 179 A 1 
ATOM 1442  O OE1 . GLN A 1 179 ? 68.799   -0.946  19.813  1.00 72.30 179 A 1 
ATOM 1443  N NE2 . GLN A 1 179 ? 69.712   -0.754  21.787  1.00 69.07 179 A 1 
ATOM 1444  N N   . ILE A 1 180 ? 72.147   1.424   15.923  1.00 86.54 180 A 1 
ATOM 1445  C CA  . ILE A 1 180 ? 72.978   1.159   14.740  1.00 85.34 180 A 1 
ATOM 1446  C C   . ILE A 1 180 ? 73.932   2.325   14.482  1.00 85.59 180 A 1 
ATOM 1447  O O   . ILE A 1 180 ? 75.128   2.108   14.297  1.00 85.54 180 A 1 
ATOM 1448  C CB  . ILE A 1 180 ? 72.101   0.840   13.512  1.00 85.20 180 A 1 
ATOM 1449  C CG1 . ILE A 1 180 ? 71.415   -0.536  13.678  1.00 82.97 180 A 1 
ATOM 1450  C CG2 . ILE A 1 180 ? 72.920   0.856   12.210  1.00 81.44 180 A 1 
ATOM 1451  C CD1 . ILE A 1 180 ? 70.242   -0.769  12.720  1.00 76.71 180 A 1 
ATOM 1452  N N   . LYS A 1 181 ? 73.430   3.564   14.514  1.00 86.58 181 A 1 
ATOM 1453  C CA  . LYS A 1 181 ? 74.289   4.746   14.354  1.00 85.17 181 A 1 
ATOM 1454  C C   . LYS A 1 181 ? 75.378   4.825   15.408  1.00 85.13 181 A 1 
ATOM 1455  O O   . LYS A 1 181 ? 76.494   5.243   15.093  1.00 84.18 181 A 1 
ATOM 1456  C CB  . LYS A 1 181 ? 73.453   6.032   14.410  1.00 84.52 181 A 1 
ATOM 1457  C CG  . LYS A 1 181 ? 72.948   6.416   13.023  1.00 76.07 181 A 1 
ATOM 1458  C CD  . LYS A 1 181 ? 72.279   7.786   13.081  1.00 71.46 181 A 1 
ATOM 1459  C CE  . LYS A 1 181 ? 71.974   8.243   11.660  1.00 63.73 181 A 1 
ATOM 1460  N NZ  . LYS A 1 181 ? 71.273   9.540   11.638  1.00 57.17 181 A 1 
ATOM 1461  N N   . GLU A 1 182 ? 75.070   4.467   16.638  1.00 85.90 182 A 1 
ATOM 1462  C CA  . GLU A 1 182 ? 76.051   4.496   17.713  1.00 85.08 182 A 1 
ATOM 1463  C C   . GLU A 1 182 ? 77.101   3.397   17.525  1.00 85.01 182 A 1 
ATOM 1464  O O   . GLU A 1 182 ? 78.298   3.660   17.649  1.00 83.34 182 A 1 
ATOM 1465  C CB  . GLU A 1 182 ? 75.327   4.421   19.072  1.00 84.27 182 A 1 
ATOM 1466  C CG  . GLU A 1 182 ? 76.105   5.134   20.193  1.00 75.55 182 A 1 
ATOM 1467  C CD  . GLU A 1 182 ? 76.326   6.641   19.954  1.00 70.28 182 A 1 
ATOM 1468  O OE1 . GLU A 1 182 ? 77.207   7.219   20.629  1.00 63.49 182 A 1 
ATOM 1469  O OE2 . GLU A 1 182 ? 75.681   7.232   19.059  1.00 63.76 182 A 1 
ATOM 1470  N N   . ILE A 1 183 ? 76.659   2.189   17.113  1.00 85.62 183 A 1 
ATOM 1471  C CA  . ILE A 1 183 ? 77.551   1.086   16.739  1.00 83.96 183 A 1 
ATOM 1472  C C   . ILE A 1 183 ? 78.461   1.506   15.576  1.00 83.82 183 A 1 
ATOM 1473  O O   . ILE A 1 183 ? 79.675   1.339   15.655  1.00 82.93 183 A 1 
ATOM 1474  C CB  . ILE A 1 183 ? 76.731   -0.172  16.393  1.00 83.80 183 A 1 
ATOM 1475  C CG1 . ILE A 1 183 ? 76.075   -0.753  17.668  1.00 81.12 183 A 1 
ATOM 1476  C CG2 . ILE A 1 183 ? 77.607   -1.247  15.729  1.00 79.45 183 A 1 
ATOM 1477  C CD1 . ILE A 1 183 ? 74.947   -1.747  17.379  1.00 74.98 183 A 1 
ATOM 1478  N N   . GLU A 1 184 ? 77.918   2.101   14.515  1.00 83.42 184 A 1 
ATOM 1479  C CA  . GLU A 1 184 ? 78.690   2.606   13.385  1.00 81.85 184 A 1 
ATOM 1480  C C   . GLU A 1 184 ? 79.714   3.661   13.823  1.00 82.05 184 A 1 
ATOM 1481  O O   . GLU A 1 184 ? 80.858   3.652   13.365  1.00 81.14 184 A 1 
ATOM 1482  C CB  . GLU A 1 184 ? 77.776   3.236   12.332  1.00 80.93 184 A 1 
ATOM 1483  C CG  . GLU A 1 184 ? 77.000   2.224   11.479  1.00 77.43 184 A 1 
ATOM 1484  C CD  . GLU A 1 184 ? 76.150   2.900   10.397  1.00 74.23 184 A 1 
ATOM 1485  O OE1 . GLU A 1 184 ? 75.680   2.179   9.492   1.00 67.67 184 A 1 
ATOM 1486  O OE2 . GLU A 1 184 ? 75.982   4.137   10.443  1.00 68.59 184 A 1 
ATOM 1487  N N   . LYS A 1 185 ? 79.348   4.560   14.728  1.00 83.69 185 A 1 
ATOM 1488  C CA  . LYS A 1 185 ? 80.265   5.547   15.296  1.00 82.77 185 A 1 
ATOM 1489  C C   . LYS A 1 185 ? 81.419   4.897   16.044  1.00 82.05 185 A 1 
ATOM 1490  O O   . LYS A 1 185 ? 82.554   5.335   15.897  1.00 79.59 185 A 1 
ATOM 1491  C CB  . LYS A 1 185 ? 79.504   6.480   16.243  1.00 81.98 185 A 1 
ATOM 1492  C CG  . LYS A 1 185 ? 79.423   7.914   15.733  1.00 74.18 185 A 1 
ATOM 1493  C CD  . LYS A 1 185 ? 78.666   8.731   16.766  1.00 71.38 185 A 1 
ATOM 1494  C CE  . LYS A 1 185 ? 78.579   10.211  16.398  1.00 63.44 185 A 1 
ATOM 1495  N NZ  . LYS A 1 185 ? 77.765   10.910  17.418  1.00 57.84 185 A 1 
ATOM 1496  N N   . GLN A 1 186 ? 81.133   3.883   16.836  1.00 82.25 186 A 1 
ATOM 1497  C CA  . GLN A 1 186 ? 82.160   3.155   17.573  1.00 80.05 186 A 1 
ATOM 1498  C C   . GLN A 1 186 ? 83.083   2.388   16.625  1.00 79.79 186 A 1 
ATOM 1499  O O   . GLN A 1 186 ? 84.301   2.487   16.748  1.00 76.91 186 A 1 
ATOM 1500  C CB  . GLN A 1 186 ? 81.519   2.231   18.599  1.00 78.63 186 A 1 
ATOM 1501  C CG  . GLN A 1 186 ? 80.906   3.028   19.758  1.00 73.76 186 A 1 
ATOM 1502  C CD  . GLN A 1 186 ? 80.508   2.140   20.925  1.00 69.33 186 A 1 
ATOM 1503  O OE1 . GLN A 1 186 ? 80.644   0.935   20.897  1.00 64.36 186 A 1 
ATOM 1504  N NE2 . GLN A 1 186 ? 80.033   2.714   22.011  1.00 60.48 186 A 1 
ATOM 1505  N N   . LEU A 1 187 ? 82.509   1.702   15.621  1.00 79.87 187 A 1 
ATOM 1506  C CA  . LEU A 1 187 ? 83.293   1.014   14.588  1.00 78.01 187 A 1 
ATOM 1507  C C   . LEU A 1 187 ? 84.181   1.970   13.800  1.00 77.78 187 A 1 
ATOM 1508  O O   . LEU A 1 187 ? 85.325   1.633   13.490  1.00 75.03 187 A 1 
ATOM 1509  C CB  . LEU A 1 187 ? 82.335   0.259   13.657  1.00 76.54 187 A 1 
ATOM 1510  C CG  . LEU A 1 187 ? 81.722   -1.014  14.268  1.00 72.13 187 A 1 
ATOM 1511  C CD1 . LEU A 1 187 ? 80.623   -1.535  13.344  1.00 66.12 187 A 1 
ATOM 1512  C CD2 . LEU A 1 187 ? 82.767   -2.110  14.433  1.00 66.51 187 A 1 
ATOM 1513  N N   . ARG A 1 188 ? 83.717   3.185   13.508  1.00 78.82 188 A 1 
ATOM 1514  C CA  . ARG A 1 188 ? 84.565   4.209   12.889  1.00 77.70 188 A 1 
ATOM 1515  C C   . ARG A 1 188 ? 85.698   4.653   13.816  1.00 76.91 188 A 1 
ATOM 1516  O O   . ARG A 1 188 ? 86.817   4.826   13.346  1.00 74.24 188 A 1 
ATOM 1517  C CB  . ARG A 1 188 ? 83.730   5.421   12.464  1.00 76.46 188 A 1 
ATOM 1518  C CG  . ARG A 1 188 ? 82.898   5.124   11.212  1.00 70.73 188 A 1 
ATOM 1519  C CD  . ARG A 1 188 ? 82.046   6.342   10.855  1.00 67.84 188 A 1 
ATOM 1520  N NE  . ARG A 1 188 ? 81.055   6.006   9.834   1.00 61.02 188 A 1 
ATOM 1521  C CZ  . ARG A 1 188 ? 80.270   6.849   9.174   1.00 55.42 188 A 1 
ATOM 1522  N NH1 . ARG A 1 188 ? 80.354   8.143   9.346   1.00 52.02 188 A 1 
ATOM 1523  N NH2 . ARG A 1 188 ? 79.374   6.392   8.346   1.00 50.99 188 A 1 
ATOM 1524  N N   . LYS A 1 189 ? 85.445   4.819   15.109  1.00 78.05 189 A 1 
ATOM 1525  C CA  . LYS A 1 189 ? 86.486   5.167   16.093  1.00 77.13 189 A 1 
ATOM 1526  C C   . LYS A 1 189 ? 87.553   4.082   16.225  1.00 76.49 189 A 1 
ATOM 1527  O O   . LYS A 1 189 ? 88.720   4.418   16.415  1.00 71.30 189 A 1 
ATOM 1528  C CB  . LYS A 1 189 ? 85.869   5.433   17.470  1.00 75.23 189 A 1 
ATOM 1529  C CG  . LYS A 1 189 ? 85.229   6.826   17.599  1.00 69.77 189 A 1 
ATOM 1530  C CD  . LYS A 1 189 ? 84.706   6.969   19.031  1.00 66.04 189 A 1 
ATOM 1531  C CE  . LYS A 1 189 ? 84.126   8.348   19.310  1.00 58.84 189 A 1 
ATOM 1532  N NZ  . LYS A 1 189 ? 83.674   8.450   20.724  1.00 53.14 189 A 1 
ATOM 1533  N N   . THR A 1 190 ? 87.207   2.822   16.111  1.00 75.93 190 A 1 
ATOM 1534  C CA  . THR A 1 190 ? 88.163   1.703   16.150  1.00 72.88 190 A 1 
ATOM 1535  C C   . THR A 1 190 ? 88.921   1.502   14.837  1.00 71.55 190 A 1 
ATOM 1536  O O   . THR A 1 190 ? 89.743   0.592   14.747  1.00 64.14 190 A 1 
ATOM 1537  C CB  . THR A 1 190 ? 87.485   0.407   16.585  1.00 69.30 190 A 1 
ATOM 1538  O OG1 . THR A 1 190 ? 86.334   0.141   15.824  1.00 63.93 190 A 1 
ATOM 1539  C CG2 . THR A 1 190 ? 87.048   0.478   18.048  1.00 61.06 190 A 1 
ATOM 1540  N N   . GLY A 1 191 ? 88.670   2.326   13.819  1.00 64.61 191 A 1 
ATOM 1541  C CA  . GLY A 1 191 ? 89.361   2.286   12.525  1.00 63.49 191 A 1 
ATOM 1542  C C   . GLY A 1 191 ? 88.966   1.108   11.633  1.00 63.50 191 A 1 
ATOM 1543  O O   . GLY A 1 191 ? 89.636   0.855   10.633  1.00 58.30 191 A 1 
ATOM 1544  N N   . ILE A 1 192 ? 87.908   0.389   11.959  1.00 60.34 192 A 1 
ATOM 1545  C CA  . ILE A 1 192 ? 87.470   -0.807  11.232  1.00 58.26 192 A 1 
ATOM 1546  C C   . ILE A 1 192 ? 86.617   -0.461  10.005  1.00 58.13 192 A 1 
ATOM 1547  O O   . ILE A 1 192 ? 86.651   -1.179  9.002   1.00 53.32 192 A 1 
ATOM 1548  C CB  . ILE A 1 192 ? 86.728   -1.762  12.206  1.00 53.50 192 A 1 
ATOM 1549  C CG1 . ILE A 1 192 ? 87.657   -2.200  13.363  1.00 50.48 192 A 1 
ATOM 1550  C CG2 . ILE A 1 192 ? 86.186   -2.990  11.474  1.00 48.83 192 A 1 
ATOM 1551  C CD1 . ILE A 1 192 ? 86.940   -2.947  14.495  1.00 46.41 192 A 1 
ATOM 1552  N N   . GLN A 1 193 ? 85.857   0.624   10.065  1.00 54.19 193 A 1 
ATOM 1553  C CA  . GLN A 1 193 ? 85.075   1.091   8.917   1.00 54.40 193 A 1 
ATOM 1554  C C   . GLN A 1 193 ? 85.906   2.030   8.040   1.00 55.98 193 A 1 
ATOM 1555  O O   . GLN A 1 193 ? 86.287   3.116   8.476   1.00 52.37 193 A 1 
ATOM 1556  C CB  . GLN A 1 193 ? 83.762   1.758   9.355   1.00 49.40 193 A 1 
ATOM 1557  C CG  . GLN A 1 193 ? 82.622   0.749   9.475   1.00 45.95 193 A 1 
ATOM 1558  C CD  . GLN A 1 193 ? 81.263   1.379   9.785   1.00 42.67 193 A 1 
ATOM 1559  O OE1 . GLN A 1 193 ? 81.130   2.550   10.078  1.00 41.19 193 A 1 
ATOM 1560  N NE2 . GLN A 1 193 ? 80.201   0.614   9.722   1.00 38.84 193 A 1 
ATOM 1561  N N   . GLU A 1 194 ? 86.078   1.633   6.766   1.00 51.63 194 A 1 
ATOM 1562  C CA  . GLU A 1 194 ? 86.370   2.612   5.724   1.00 53.06 194 A 1 
ATOM 1563  C C   . GLU A 1 194 ? 85.199   3.604   5.608   1.00 52.78 194 A 1 
ATOM 1564  O O   . GLU A 1 194 ? 84.034   3.199   5.679   1.00 48.96 194 A 1 
ATOM 1565  C CB  . GLU A 1 194 ? 86.627   1.938   4.366   1.00 48.83 194 A 1 
ATOM 1566  C CG  . GLU A 1 194 ? 88.029   1.324   4.272   1.00 44.40 194 A 1 
ATOM 1567  C CD  . GLU A 1 194 ? 88.345   0.711   2.892   1.00 41.21 194 A 1 
ATOM 1568  O OE1 . GLU A 1 194 ? 89.550   0.476   2.626   1.00 38.10 194 A 1 
ATOM 1569  O OE2 . GLU A 1 194 ? 87.402   0.454   2.131   1.00 39.33 194 A 1 
ATOM 1570  N N   . PRO A 1 195 ? 85.439   4.890   5.430   1.00 46.38 195 A 1 
ATOM 1571  C CA  . PRO A 1 195 ? 84.398   5.902   5.342   1.00 47.46 195 A 1 
ATOM 1572  C C   . PRO A 1 195 ? 83.670   5.791   3.996   1.00 48.16 195 A 1 
ATOM 1573  O O   . PRO A 1 195 ? 84.057   6.437   3.023   1.00 45.99 195 A 1 
ATOM 1574  C CB  . PRO A 1 195 ? 85.126   7.237   5.546   1.00 43.32 195 A 1 
ATOM 1575  C CG  . PRO A 1 195 ? 86.528   6.962   4.996   1.00 42.86 195 A 1 
ATOM 1576  C CD  . PRO A 1 195 ? 86.754   5.482   5.318   1.00 45.99 195 A 1 
ATOM 1577  N N   . SER A 1 196 ? 82.647   4.998   3.915   1.00 48.20 196 A 1 
ATOM 1578  C CA  . SER A 1 196 ? 81.746   5.055   2.754   1.00 49.98 196 A 1 
ATOM 1579  C C   . SER A 1 196 ? 80.966   6.371   2.786   1.00 49.63 196 A 1 
ATOM 1580  O O   . SER A 1 196 ? 80.159   6.587   3.693   1.00 46.65 196 A 1 
ATOM 1581  C CB  . SER A 1 196 ? 80.812   3.835   2.717   1.00 46.56 196 A 1 
ATOM 1582  O OG  . SER A 1 196 ? 80.056   3.732   3.902   1.00 42.85 196 A 1 
ATOM 1583  N N   . GLU A 1 197 ? 81.187   7.242   1.820   1.00 42.93 197 A 1 
ATOM 1584  C CA  . GLU A 1 197 ? 80.673   8.625   1.783   1.00 44.29 197 A 1 
ATOM 1585  C C   . GLU A 1 197 ? 79.142   8.744   1.717   1.00 43.35 197 A 1 
ATOM 1586  O O   . GLU A 1 197 ? 78.533   9.490   2.484   1.00 40.37 197 A 1 
ATOM 1587  C CB  . GLU A 1 197 ? 81.256   9.362   0.563   1.00 41.17 197 A 1 
ATOM 1588  C CG  . GLU A 1 197 ? 82.746   9.687   0.676   1.00 37.43 197 A 1 
ATOM 1589  C CD  . GLU A 1 197 ? 83.234   10.521  -0.517  1.00 35.72 197 A 1 
ATOM 1590  O OE1 . GLU A 1 197 ? 84.127   11.375  -0.301  1.00 32.53 197 A 1 
ATOM 1591  O OE2 . GLU A 1 197 ? 82.722   10.303  -1.640  1.00 35.57 197 A 1 
ATOM 1592  N N   . ASN A 1 198 ? 78.503   8.076   0.763   1.00 44.81 198 A 1 
ATOM 1593  C CA  . ASN A 1 198 ? 77.165   8.415   0.280   1.00 45.91 198 A 1 
ATOM 1594  C C   . ASN A 1 198 ? 76.022   7.871   1.156   1.00 45.92 198 A 1 
ATOM 1595  O O   . ASN A 1 198 ? 75.092   7.236   0.660   1.00 42.36 198 A 1 
ATOM 1596  C CB  . ASN A 1 198 ? 77.031   8.020   -1.208  1.00 41.52 198 A 1 
ATOM 1597  C CG  . ASN A 1 198 ? 77.624   9.043   -2.160  1.00 36.63 198 A 1 
ATOM 1598  O OD1 . ASN A 1 198 ? 77.843   10.193  -1.837  1.00 35.72 198 A 1 
ATOM 1599  N ND2 . ASN A 1 198 ? 77.859   8.660   -3.394  1.00 35.28 198 A 1 
ATOM 1600  N N   . SER A 1 199 ? 76.055   8.128   2.435   1.00 43.86 199 A 1 
ATOM 1601  C CA  . SER A 1 199 ? 74.871   7.911   3.270   1.00 45.51 199 A 1 
ATOM 1602  C C   . SER A 1 199 ? 73.873   9.050   3.029   1.00 45.08 199 A 1 
ATOM 1603  O O   . SER A 1 199 ? 73.873   10.051  3.745   1.00 42.76 199 A 1 
ATOM 1604  C CB  . SER A 1 199 ? 75.242   7.731   4.748   1.00 42.38 199 A 1 
ATOM 1605  O OG  . SER A 1 199 ? 75.934   8.847   5.269   1.00 39.44 199 A 1 
ATOM 1606  N N   . LEU A 1 200 ? 73.019   8.879   2.005   1.00 43.38 200 A 1 
ATOM 1607  C CA  . LEU A 1 200 ? 71.856   9.741   1.767   1.00 44.49 200 A 1 
ATOM 1608  C C   . LEU A 1 200 ? 70.980   9.746   3.026   1.00 43.94 200 A 1 
ATOM 1609  O O   . LEU A 1 200 ? 70.240   8.809   3.309   1.00 40.35 200 A 1 
ATOM 1610  C CB  . LEU A 1 200 ? 71.079   9.230   0.535   1.00 39.98 200 A 1 
ATOM 1611  C CG  . LEU A 1 200 ? 71.594   9.804   -0.799  1.00 36.45 200 A 1 
ATOM 1612  C CD1 . LEU A 1 200 ? 71.220   8.878   -1.954  1.00 35.18 200 A 1 
ATOM 1613  C CD2 . LEU A 1 200 ? 70.984   11.181  -1.065  1.00 36.23 200 A 1 
ATOM 1614  N N   . SER A 1 201 ? 71.107   10.811  3.801   1.00 41.17 201 A 1 
ATOM 1615  C CA  . SER A 1 201 ? 70.291   11.029  4.992   1.00 42.96 201 A 1 
ATOM 1616  C C   . SER A 1 201 ? 68.877   11.438  4.579   1.00 42.53 201 A 1 
ATOM 1617  O O   . SER A 1 201 ? 68.505   12.607  4.670   1.00 40.28 201 A 1 
ATOM 1618  C CB  . SER A 1 201 ? 70.950   12.072  5.908   1.00 40.23 201 A 1 
ATOM 1619  O OG  . SER A 1 201 ? 71.039   13.339  5.280   1.00 37.48 201 A 1 
ATOM 1620  N N   . SER A 1 202 ? 68.094   10.488  4.094   1.00 40.43 202 A 1 
ATOM 1621  C CA  . SER A 1 202 ? 66.666   10.726  3.895   1.00 41.79 202 A 1 
ATOM 1622  C C   . SER A 1 202 ? 66.037   11.015  5.261   1.00 41.17 202 A 1 
ATOM 1623  O O   . SER A 1 202 ? 65.918   10.140  6.113   1.00 38.27 202 A 1 
ATOM 1624  C CB  . SER A 1 202 ? 65.996   9.540   3.180   1.00 38.21 202 A 1 
ATOM 1625  O OG  . SER A 1 202 ? 66.223   8.323   3.853   1.00 36.20 202 A 1 
ATOM 1626  N N   . LYS A 1 203 ? 65.657   12.266  5.494   1.00 38.43 203 A 1 
ATOM 1627  C CA  . LYS A 1 203 ? 64.859   12.658  6.656   1.00 40.44 203 A 1 
ATOM 1628  C C   . LYS A 1 203 ? 63.456   12.083  6.473   1.00 39.69 203 A 1 
ATOM 1629  O O   . LYS A 1 203 ? 62.556   12.795  6.032   1.00 37.07 203 A 1 
ATOM 1630  C CB  . LYS A 1 203 ? 64.822   14.182  6.826   1.00 36.83 203 A 1 
ATOM 1631  C CG  . LYS A 1 203 ? 66.087   14.762  7.461   1.00 33.92 203 A 1 
ATOM 1632  C CD  . LYS A 1 203 ? 65.915   16.281  7.628   1.00 32.08 203 A 1 
ATOM 1633  C CE  . LYS A 1 203 ? 67.132   16.906  8.319   1.00 28.40 203 A 1 
ATOM 1634  N NZ  . LYS A 1 203 ? 67.022   18.381  8.410   1.00 26.90 203 A 1 
ATOM 1635  N N   . SER A 1 204 ? 63.281   10.826  6.803   1.00 38.53 204 A 1 
ATOM 1636  C CA  . SER A 1 204 ? 61.940   10.241  6.903   1.00 40.46 204 A 1 
ATOM 1637  C C   . SER A 1 204 ? 61.154   11.019  7.954   1.00 40.17 204 A 1 
ATOM 1638  O O   . SER A 1 204 ? 61.403   10.893  9.156   1.00 37.96 204 A 1 
ATOM 1639  C CB  . SER A 1 204 ? 62.036   8.743   7.242   1.00 37.13 204 A 1 
ATOM 1640  O OG  . SER A 1 204 ? 62.831   8.529   8.388   1.00 34.58 204 A 1 
ATOM 1641  N N   . ARG A 1 205 ? 60.238   11.889  7.514   1.00 33.61 205 A 1 
ATOM 1642  C CA  . ARG A 1 205 ? 59.263   12.481  8.419   1.00 35.82 205 A 1 
ATOM 1643  C C   . ARG A 1 205 ? 58.370   11.350  8.896   1.00 35.27 205 A 1 
ATOM 1644  O O   . ARG A 1 205 ? 57.715   10.713  8.086   1.00 33.35 205 A 1 
ATOM 1645  C CB  . ARG A 1 205 ? 58.449   13.582  7.737   1.00 33.47 205 A 1 
ATOM 1646  C CG  . ARG A 1 205 ? 59.107   14.960  7.914   1.00 31.03 205 A 1 
ATOM 1647  C CD  . ARG A 1 205 ? 58.229   16.028  7.247   1.00 28.85 205 A 1 
ATOM 1648  N NE  . ARG A 1 205 ? 58.696   17.392  7.553   1.00 26.79 205 A 1 
ATOM 1649  C CZ  . ARG A 1 205 ? 58.203   18.515  7.034   1.00 25.29 205 A 1 
ATOM 1650  N NH1 . ARG A 1 205 ? 57.238   18.490  6.148   1.00 23.16 205 A 1 
ATOM 1651  N NH2 . ARG A 1 205 ? 58.678   19.670  7.387   1.00 22.28 205 A 1 
ATOM 1652  N N   . ALA A 1 206 ? 58.354   11.128  10.195  1.00 37.10 206 A 1 
ATOM 1653  C CA  . ALA A 1 206 ? 57.374   10.237  10.790  1.00 38.49 206 A 1 
ATOM 1654  C C   . ALA A 1 206 ? 55.975   10.660  10.313  1.00 38.53 206 A 1 
ATOM 1655  O O   . ALA A 1 206 ? 55.641   11.847  10.459  1.00 36.91 206 A 1 
ATOM 1656  C CB  . ALA A 1 206 ? 57.478   10.325  12.318  1.00 35.87 206 A 1 
ATOM 1657  N N   . PRO A 1 207 ? 55.189   9.752   9.744   1.00 36.00 207 A 1 
ATOM 1658  C CA  . PRO A 1 207 ? 53.803   10.063  9.443   1.00 36.40 207 A 1 
ATOM 1659  C C   . PRO A 1 207 ? 53.127   10.498  10.738  1.00 36.67 207 A 1 
ATOM 1660  O O   . PRO A 1 207 ? 53.259   9.848   11.781  1.00 34.99 207 A 1 
ATOM 1661  C CB  . PRO A 1 207 ? 53.201   8.799   8.812   1.00 33.64 207 A 1 
ATOM 1662  C CG  . PRO A 1 207 ? 54.116   7.680   9.291   1.00 33.33 207 A 1 
ATOM 1663  C CD  . PRO A 1 207 ? 55.474   8.344   9.478   1.00 36.65 207 A 1 
ATOM 1664  N N   . ARG A 1 208 ? 52.431   11.619  10.702  1.00 34.75 208 A 1 
ATOM 1665  C CA  . ARG A 1 208 ? 51.655   12.115  11.834  1.00 37.05 208 A 1 
ATOM 1666  C C   . ARG A 1 208 ? 50.369   11.295  11.955  1.00 36.37 208 A 1 
ATOM 1667  O O   . ARG A 1 208 ? 49.282   11.839  11.796  1.00 34.51 208 A 1 
ATOM 1668  C CB  . ARG A 1 208 ? 51.357   13.613  11.696  1.00 35.18 208 A 1 
ATOM 1669  C CG  . ARG A 1 208 ? 52.543   14.531  12.016  1.00 32.66 208 A 1 
ATOM 1670  C CD  . ARG A 1 208 ? 52.037   15.982  11.939  1.00 30.23 208 A 1 
ATOM 1671  N NE  . ARG A 1 208 ? 53.062   16.955  12.341  1.00 28.22 208 A 1 
ATOM 1672  C CZ  . ARG A 1 208 ? 52.891   18.277  12.395  1.00 25.89 208 A 1 
ATOM 1673  N NH1 . ARG A 1 208 ? 51.754   18.837  12.050  1.00 24.22 208 A 1 
ATOM 1674  N NH2 . ARG A 1 208 ? 53.850   19.054  12.794  1.00 23.00 208 A 1 
ATOM 1675  N N   . THR A 1 209 ? 50.496   10.005  12.204  1.00 37.53 209 A 1 
ATOM 1676  C CA  . THR A 1 209 ? 49.370   9.261   12.753  1.00 39.44 209 A 1 
ATOM 1677  C C   . THR A 1 209 ? 49.014   9.934   14.068  1.00 39.28 209 A 1 
ATOM 1678  O O   . THR A 1 209 ? 49.879   10.132  14.924  1.00 36.94 209 A 1 
ATOM 1679  C CB  . THR A 1 209 ? 49.690   7.771   12.954  1.00 36.12 209 A 1 
ATOM 1680  O OG1 . THR A 1 209 ? 50.941   7.598   13.573  1.00 33.47 209 A 1 
ATOM 1681  C CG2 . THR A 1 209 ? 49.747   7.042   11.612  1.00 33.11 209 A 1 
ATOM 1682  N N   . THR A 1 210 ? 47.763   10.377  14.195  1.00 38.33 210 A 1 
ATOM 1683  C CA  . THR A 1 210 ? 47.250   10.929  15.442  1.00 40.09 210 A 1 
ATOM 1684  C C   . THR A 1 210 ? 47.192   9.781   16.452  1.00 39.44 210 A 1 
ATOM 1685  O O   . THR A 1 210 ? 46.355   8.901   16.283  1.00 37.21 210 A 1 
ATOM 1686  C CB  . THR A 1 210 ? 45.855   11.570  15.247  1.00 37.06 210 A 1 
ATOM 1687  O OG1 . THR A 1 210 ? 45.271   11.223  14.006  1.00 34.38 210 A 1 
ATOM 1688  C CG2 . THR A 1 210 ? 45.948   13.088  15.257  1.00 34.26 210 A 1 
ATOM 1689  N N   . PRO A 1 211 ? 48.074   9.732   17.448  1.00 35.42 211 A 1 
ATOM 1690  C CA  . PRO A 1 211 ? 48.084   8.609   18.366  1.00 37.05 211 A 1 
ATOM 1691  C C   . PRO A 1 211 ? 46.757   8.598   19.126  1.00 37.16 211 A 1 
ATOM 1692  O O   . PRO A 1 211 ? 46.282   9.672   19.516  1.00 35.68 211 A 1 
ATOM 1693  C CB  . PRO A 1 211 ? 49.282   8.800   19.302  1.00 34.47 211 A 1 
ATOM 1694  C CG  . PRO A 1 211 ? 50.110   9.893   18.627  1.00 34.15 211 A 1 
ATOM 1695  C CD  . PRO A 1 211 ? 49.096   10.692  17.824  1.00 36.84 211 A 1 
ATOM 1696  N N   . PRO A 1 212 ? 46.155   7.423   19.364  1.00 37.37 212 A 1 
ATOM 1697  C CA  . PRO A 1 212 ? 45.134   7.330   20.393  1.00 37.97 212 A 1 
ATOM 1698  C C   . PRO A 1 212 ? 45.723   7.861   21.707  1.00 38.37 212 A 1 
ATOM 1699  O O   . PRO A 1 212 ? 46.939   7.844   21.900  1.00 37.48 212 A 1 
ATOM 1700  C CB  . PRO A 1 212 ? 44.741   5.846   20.467  1.00 35.73 212 A 1 
ATOM 1701  C CG  . PRO A 1 212 ? 45.991   5.132   19.957  1.00 35.30 212 A 1 
ATOM 1702  C CD  . PRO A 1 212 ? 46.591   6.107   18.943  1.00 38.38 212 A 1 
ATOM 1703  N N   . LEU A 1 213 ? 44.859   8.348   22.575  1.00 44.35 213 A 1 
ATOM 1704  C CA  . LEU A 1 213 ? 45.233   8.872   23.899  1.00 45.28 213 A 1 
ATOM 1705  C C   . LEU A 1 213 ? 46.135   7.853   24.605  1.00 44.48 213 A 1 
ATOM 1706  O O   . LEU A 1 213 ? 45.657   6.869   25.161  1.00 42.12 213 A 1 
ATOM 1707  C CB  . LEU A 1 213 ? 43.942   9.153   24.697  1.00 42.08 213 A 1 
ATOM 1708  C CG  . LEU A 1 213 ? 43.632   10.645  24.876  1.00 38.50 213 A 1 
ATOM 1709  C CD1 . LEU A 1 213 ? 42.139   10.856  25.154  1.00 37.02 213 A 1 
ATOM 1710  C CD2 . LEU A 1 213 ? 44.423   11.223  26.046  1.00 39.17 213 A 1 
ATOM 1711  N N   . GLN A 1 214 ? 47.429   8.054   24.517  1.00 38.05 214 A 1 
ATOM 1712  C CA  . GLN A 1 214 ? 48.378   7.121   25.094  1.00 39.72 214 A 1 
ATOM 1713  C C   . GLN A 1 214 ? 48.182   7.157   26.609  1.00 39.16 214 A 1 
ATOM 1714  O O   . GLN A 1 214 ? 48.452   8.166   27.257  1.00 37.27 214 A 1 
ATOM 1715  C CB  . GLN A 1 214 ? 49.823   7.453   24.690  1.00 37.35 214 A 1 
ATOM 1716  C CG  . GLN A 1 214 ? 50.094   7.037   23.236  1.00 34.89 214 A 1 
ATOM 1717  C CD  . GLN A 1 214 ? 51.556   7.184   22.810  1.00 31.91 214 A 1 
ATOM 1718  O OE1 . GLN A 1 214 ? 52.392   7.803   23.447  1.00 30.67 214 A 1 
ATOM 1719  N NE2 . GLN A 1 214 ? 51.903   6.606   21.682  1.00 29.66 214 A 1 
ATOM 1720  N N   . LEU A 1 215 ? 47.706   6.043   27.129  1.00 41.65 215 A 1 
ATOM 1721  C CA  . LEU A 1 215 ? 47.980   5.712   28.518  1.00 42.36 215 A 1 
ATOM 1722  C C   . LEU A 1 215 ? 49.509   5.594   28.616  1.00 41.52 215 A 1 
ATOM 1723  O O   . LEU A 1 215 ? 50.075   4.542   28.358  1.00 38.95 215 A 1 
ATOM 1724  C CB  . LEU A 1 215 ? 47.260   4.407   28.896  1.00 38.74 215 A 1 
ATOM 1725  C CG  . LEU A 1 215 ? 45.773   4.608   29.245  1.00 34.74 215 A 1 
ATOM 1726  C CD1 . LEU A 1 215 ? 44.994   3.297   29.084  1.00 34.13 215 A 1 
ATOM 1727  C CD2 . LEU A 1 215 ? 45.611   5.082   30.698  1.00 34.75 215 A 1 
ATOM 1728  N N   . ASN A 1 216 ? 50.145   6.696   28.915  1.00 40.79 216 A 1 
ATOM 1729  C CA  . ASN A 1 216 ? 51.471   6.605   29.480  1.00 41.83 216 A 1 
ATOM 1730  C C   . ASN A 1 216 ? 51.299   5.790   30.764  1.00 40.89 216 A 1 
ATOM 1731  O O   . ASN A 1 216 ? 50.792   6.310   31.756  1.00 37.81 216 A 1 
ATOM 1732  C CB  . ASN A 1 216 ? 52.055   8.006   29.740  1.00 38.06 216 A 1 
ATOM 1733  C CG  . ASN A 1 216 ? 52.677   8.662   28.519  1.00 34.12 216 A 1 
ATOM 1734  O OD1 . ASN A 1 216 ? 53.059   8.043   27.541  1.00 32.70 216 A 1 
ATOM 1735  N ND2 . ASN A 1 216 ? 52.870   9.971   28.572  1.00 32.07 216 A 1 
ATOM 1736  N N   . GLU A 1 217 ? 51.664   4.524   30.693  1.00 36.79 217 A 1 
ATOM 1737  C CA  . GLU A 1 217 ? 51.976   3.768   31.896  1.00 38.45 217 A 1 
ATOM 1738  C C   . GLU A 1 217 ? 53.166   4.485   32.546  1.00 37.21 217 A 1 
ATOM 1739  O O   . GLU A 1 217 ? 54.324   4.177   32.294  1.00 35.22 217 A 1 
ATOM 1740  C CB  . GLU A 1 217 ? 52.293   2.297   31.582  1.00 36.01 217 A 1 
ATOM 1741  C CG  . GLU A 1 217 ? 51.064   1.456   31.167  1.00 32.64 217 A 1 
ATOM 1742  C CD  . GLU A 1 217 ? 51.379   -0.048  31.027  1.00 30.83 217 A 1 
ATOM 1743  O OE1 . GLU A 1 217 ? 50.411   -0.845  31.037  1.00 27.74 217 A 1 
ATOM 1744  O OE2 . GLU A 1 217 ? 52.568   -0.429  30.932  1.00 30.73 217 A 1 
ATOM 1745  N N   . THR A 1 218 ? 52.853   5.517   33.327  1.00 40.74 218 A 1 
ATOM 1746  C CA  . THR A 1 218 ? 53.812   5.961   34.325  1.00 41.82 218 A 1 
ATOM 1747  C C   . THR A 1 218 ? 54.103   4.759   35.226  1.00 40.96 218 A 1 
ATOM 1748  O O   . THR A 1 218 ? 53.202   3.960   35.505  1.00 37.96 218 A 1 
ATOM 1749  C CB  . THR A 1 218 ? 53.307   7.164   35.134  1.00 38.25 218 A 1 
ATOM 1750  O OG1 . THR A 1 218 ? 51.914   7.111   35.348  1.00 35.06 218 A 1 
ATOM 1751  C CG2 . THR A 1 218 ? 53.599   8.474   34.394  1.00 35.11 218 A 1 
ATOM 1752  N N   . GLU A 1 219 ? 55.320   4.612   35.603  1.00 37.61 219 A 1 
ATOM 1753  C CA  . GLU A 1 219 ? 55.776   3.507   36.445  1.00 39.58 219 A 1 
ATOM 1754  C C   . GLU A 1 219 ? 54.922   3.348   37.707  1.00 38.97 219 A 1 
ATOM 1755  O O   . GLU A 1 219 ? 54.194   4.256   38.112  1.00 36.66 219 A 1 
ATOM 1756  C CB  . GLU A 1 219 ? 57.251   3.726   36.826  1.00 36.57 219 A 1 
ATOM 1757  C CG  . GLU A 1 219 ? 58.228   3.540   35.657  1.00 33.02 219 A 1 
ATOM 1758  C CD  . GLU A 1 219 ? 59.702   3.671   36.096  1.00 31.12 219 A 1 
ATOM 1759  O OE1 . GLU A 1 219 ? 60.542   2.971   35.489  1.00 27.59 219 A 1 
ATOM 1760  O OE2 . GLU A 1 219 ? 59.963   4.460   37.020  1.00 31.27 219 A 1 
ATOM 1761  N N   . ASN A 1 220 ? 55.045   2.205   38.340  1.00 40.98 220 A 1 
ATOM 1762  C CA  . ASN A 1 220 ? 54.454   1.854   39.639  1.00 42.06 220 A 1 
ATOM 1763  C C   . ASN A 1 220 ? 54.943   2.757   40.793  1.00 41.92 220 A 1 
ATOM 1764  O O   . ASN A 1 220 ? 55.350   2.261   41.849  1.00 38.79 220 A 1 
ATOM 1765  C CB  . ASN A 1 220 ? 54.781   0.377   39.955  1.00 37.49 220 A 1 
ATOM 1766  C CG  . ASN A 1 220 ? 53.937   -0.652  39.227  1.00 33.18 220 A 1 
ATOM 1767  O OD1 . ASN A 1 220 ? 52.776   -0.478  38.922  1.00 32.69 220 A 1 
ATOM 1768  N ND2 . ASN A 1 220 ? 54.495   -1.822  38.999  1.00 32.14 220 A 1 
ATOM 1769  N N   . THR A 1 221 ? 54.970   4.064   40.629  1.00 46.08 221 A 1 
ATOM 1770  C CA  . THR A 1 221 ? 54.981   4.981   41.758  1.00 47.42 221 A 1 
ATOM 1771  C C   . THR A 1 221 ? 53.700   4.784   42.561  1.00 47.64 221 A 1 
ATOM 1772  O O   . THR A 1 221 ? 52.699   4.311   42.025  1.00 44.45 221 A 1 
ATOM 1773  C CB  . THR A 1 221 ? 55.149   6.449   41.323  1.00 43.05 221 A 1 
ATOM 1774  O OG1 . THR A 1 221 ? 54.612   6.698   40.040  1.00 39.50 221 A 1 
ATOM 1775  C CG2 . THR A 1 221 ? 56.622   6.828   41.271  1.00 39.02 221 A 1 
ATOM 1776  N N   . GLU A 1 222 ? 53.737   5.113   43.830  1.00 49.65 222 A 1 
ATOM 1777  C CA  . GLU A 1 222 ? 52.663   4.874   44.800  1.00 51.40 222 A 1 
ATOM 1778  C C   . GLU A 1 222 ? 51.337   5.474   44.302  1.00 52.38 222 A 1 
ATOM 1779  O O   . GLU A 1 222 ? 51.056   6.660   44.456  1.00 49.03 222 A 1 
ATOM 1780  C CB  . GLU A 1 222 ? 53.058   5.455   46.166  1.00 46.57 222 A 1 
ATOM 1781  C CG  . GLU A 1 222 ? 54.209   4.677   46.831  1.00 41.68 222 A 1 
ATOM 1782  C CD  . GLU A 1 222 ? 54.625   5.256   48.202  1.00 38.10 222 A 1 
ATOM 1783  O OE1 . GLU A 1 222 ? 55.124   4.458   49.026  1.00 33.96 222 A 1 
ATOM 1784  O OE2 . GLU A 1 222 ? 54.465   6.473   48.394  1.00 37.06 222 A 1 
ATOM 1785  N N   . GLN A 1 223 ? 50.502   4.636   43.650  1.00 56.03 223 A 1 
ATOM 1786  C CA  . GLN A 1 223 ? 49.229   5.040   43.050  1.00 57.44 223 A 1 
ATOM 1787  C C   . GLN A 1 223 ? 48.261   5.638   44.077  1.00 61.22 223 A 1 
ATOM 1788  O O   . GLN A 1 223 ? 47.327   6.326   43.700  1.00 56.20 223 A 1 
ATOM 1789  C CB  . GLN A 1 223 ? 48.546   3.828   42.399  1.00 51.28 223 A 1 
ATOM 1790  C CG  . GLN A 1 223 ? 49.126   3.416   41.042  1.00 47.63 223 A 1 
ATOM 1791  C CD  . GLN A 1 223 ? 48.230   2.381   40.345  1.00 44.02 223 A 1 
ATOM 1792  O OE1 . GLN A 1 223 ? 47.317   1.795   40.916  1.00 41.96 223 A 1 
ATOM 1793  N NE2 . GLN A 1 223 ? 48.443   2.142   39.072  1.00 40.80 223 A 1 
ATOM 1794  N N   . ASP A 1 224 ? 48.475   5.352   45.352  1.00 61.56 224 A 1 
ATOM 1795  C CA  . ASP A 1 224 ? 47.563   5.739   46.424  1.00 63.55 224 A 1 
ATOM 1796  C C   . ASP A 1 224 ? 47.571   7.236   46.725  1.00 68.80 224 A 1 
ATOM 1797  O O   . ASP A 1 224 ? 46.618   7.743   47.316  1.00 63.40 224 A 1 
ATOM 1798  C CB  . ASP A 1 224 ? 47.856   4.900   47.678  1.00 54.79 224 A 1 
ATOM 1799  C CG  . ASP A 1 224 ? 47.355   3.461   47.555  1.00 47.90 224 A 1 
ATOM 1800  O OD1 . ASP A 1 224 ? 46.480   3.208   46.681  1.00 43.41 224 A 1 
ATOM 1801  O OD2 . ASP A 1 224 ? 47.818   2.614   48.351  1.00 41.37 224 A 1 
ATOM 1802  N N   . ASP A 1 225 ? 48.564   7.964   46.251  1.00 76.92 225 A 1 
ATOM 1803  C CA  . ASP A 1 225 ? 48.671   9.402   46.474  1.00 81.68 225 A 1 
ATOM 1804  C C   . ASP A 1 225 ? 48.433   10.246  45.203  1.00 86.06 225 A 1 
ATOM 1805  O O   . ASP A 1 225 ? 48.903   11.376  45.075  1.00 81.06 225 A 1 
ATOM 1806  C CB  . ASP A 1 225 ? 49.987   9.714   47.210  1.00 72.67 225 A 1 
ATOM 1807  C CG  . ASP A 1 225 ? 49.901   11.020  48.015  1.00 62.64 225 A 1 
ATOM 1808  O OD1 . ASP A 1 225 ? 48.785   11.574  48.162  1.00 56.30 225 A 1 
ATOM 1809  O OD2 . ASP A 1 225 ? 50.959   11.502  48.459  1.00 54.78 225 A 1 
ATOM 1810  N N   . LEU A 1 226 ? 47.698   9.712   44.225  1.00 85.48 226 A 1 
ATOM 1811  C CA  . LEU A 1 226 ? 47.283   10.512  43.072  1.00 88.59 226 A 1 
ATOM 1812  C C   . LEU A 1 226 ? 46.067   11.390  43.415  1.00 90.61 226 A 1 
ATOM 1813  O O   . LEU A 1 226 ? 45.149   10.951  44.111  1.00 87.71 226 A 1 
ATOM 1814  C CB  . LEU A 1 226 ? 47.026   9.623   41.848  1.00 85.77 226 A 1 
ATOM 1815  C CG  . LEU A 1 226 ? 48.316   9.088   41.187  1.00 83.46 226 A 1 
ATOM 1816  C CD1 . LEU A 1 226 ? 47.950   8.042   40.133  1.00 75.08 226 A 1 
ATOM 1817  C CD2 . LEU A 1 226 ? 49.097   10.196  40.480  1.00 75.68 226 A 1 
ATOM 1818  N N   . PRO A 1 227 ? 46.025   12.640  42.907  1.00 91.15 227 A 1 
ATOM 1819  C CA  . PRO A 1 227 ? 44.885   13.528  43.107  1.00 91.87 227 A 1 
ATOM 1820  C C   . PRO A 1 227 ? 43.619   12.981  42.434  1.00 92.54 227 A 1 
ATOM 1821  O O   . PRO A 1 227 ? 43.676   12.356  41.379  1.00 90.27 227 A 1 
ATOM 1822  C CB  . PRO A 1 227 ? 45.318   14.880  42.527  1.00 90.25 227 A 1 
ATOM 1823  C CG  . PRO A 1 227 ? 46.356   14.505  41.467  1.00 88.98 227 A 1 
ATOM 1824  C CD  . PRO A 1 227 ? 47.033   13.267  42.064  1.00 91.30 227 A 1 
ATOM 1825  N N   . ALA A 1 228 ? 42.446   13.236  43.020  1.00 91.82 228 A 1 
ATOM 1826  C CA  . ALA A 1 228 ? 41.166   12.681  42.568  1.00 92.10 228 A 1 
ATOM 1827  C C   . ALA A 1 228 ? 40.567   13.420  41.355  1.00 92.92 228 A 1 
ATOM 1828  O O   . ALA A 1 228 ? 39.775   12.844  40.616  1.00 89.26 228 A 1 
ATOM 1829  C CB  . ALA A 1 228 ? 40.206   12.682  43.756  1.00 89.66 228 A 1 
ATOM 1830  N N   . ASP A 1 229 ? 40.934   14.692  41.192  1.00 92.07 229 A 1 
ATOM 1831  C CA  . ASP A 1 229 ? 40.498   15.561  40.092  1.00 92.63 229 A 1 
ATOM 1832  C C   . ASP A 1 229 ? 41.443   16.771  39.961  1.00 93.41 229 A 1 
ATOM 1833  O O   . ASP A 1 229 ? 42.430   16.894  40.692  1.00 91.12 229 A 1 
ATOM 1834  C CB  . ASP A 1 229 ? 39.034   15.989  40.326  1.00 90.09 229 A 1 
ATOM 1835  C CG  . ASP A 1 229 ? 38.787   16.797  41.604  1.00 89.68 229 A 1 
ATOM 1836  O OD1 . ASP A 1 229 ? 39.731   17.429  42.118  1.00 81.24 229 A 1 
ATOM 1837  O OD2 . ASP A 1 229 ? 37.622   16.806  42.053  1.00 82.16 229 A 1 
ATOM 1838  N N   . CYS A 1 230 ? 41.136   17.685  39.012  1.00 92.92 230 A 1 
ATOM 1839  C CA  . CYS A 1 230 ? 41.947   18.883  38.825  1.00 93.58 230 A 1 
ATOM 1840  C C   . CYS A 1 230 ? 41.891   19.867  40.004  1.00 93.42 230 A 1 
ATOM 1841  O O   . CYS A 1 230 ? 42.846   20.614  40.194  1.00 91.48 230 A 1 
ATOM 1842  C CB  . CYS A 1 230 ? 41.559   19.578  37.520  1.00 93.11 230 A 1 
ATOM 1843  S SG  . CYS A 1 230 ? 42.071   18.630  36.046  1.00 91.41 230 A 1 
ATOM 1844  N N   . SER A 1 231 ? 40.842   19.851  40.809  1.00 92.96 231 A 1 
ATOM 1845  C CA  . SER A 1 231 ? 40.797   20.638  42.047  1.00 92.05 231 A 1 
ATOM 1846  C C   . SER A 1 231 ? 41.807   20.108  43.063  1.00 92.14 231 A 1 
ATOM 1847  O O   . SER A 1 231 ? 42.528   20.883  43.683  1.00 89.82 231 A 1 
ATOM 1848  C CB  . SER A 1 231 ? 39.397   20.637  42.658  1.00 90.78 231 A 1 
ATOM 1849  O OG  . SER A 1 231 ? 38.469   21.183  41.737  1.00 79.33 231 A 1 
ATOM 1850  N N   . ALA A 1 232 ? 41.934   18.784  43.176  1.00 92.63 232 A 1 
ATOM 1851  C CA  . ALA A 1 232 ? 42.947   18.158  44.014  1.00 92.12 232 A 1 
ATOM 1852  C C   . ALA A 1 232 ? 44.375   18.394  43.479  1.00 92.43 232 A 1 
ATOM 1853  O O   . ALA A 1 232 ? 45.280   18.620  44.275  1.00 90.40 232 A 1 
ATOM 1854  C CB  . ALA A 1 232 ? 42.609   16.672  44.156  1.00 91.18 232 A 1 
ATOM 1855  N N   . VAL A 1 233 ? 44.562   18.412  42.164  1.00 92.41 233 A 1 
ATOM 1856  C CA  . VAL A 1 233 ? 45.841   18.811  41.549  1.00 92.17 233 A 1 
ATOM 1857  C C   . VAL A 1 233 ? 46.201   20.240  41.959  1.00 92.31 233 A 1 
ATOM 1858  O O   . VAL A 1 233 ? 47.300   20.483  42.455  1.00 90.37 233 A 1 
ATOM 1859  C CB  . VAL A 1 233 ? 45.790   18.707  40.005  1.00 91.39 233 A 1 
ATOM 1860  C CG1 . VAL A 1 233 ? 47.063   19.253  39.346  1.00 84.37 233 A 1 
ATOM 1861  C CG2 . VAL A 1 233 ? 45.636   17.266  39.531  1.00 84.06 233 A 1 
ATOM 1862  N N   . TYR A 1 234 ? 45.259   21.179  41.805  1.00 91.95 234 A 1 
ATOM 1863  C CA  . TYR A 1 234 ? 45.465   22.587  42.134  1.00 91.49 234 A 1 
ATOM 1864  C C   . TYR A 1 234 ? 45.794   22.785  43.623  1.00 91.66 234 A 1 
ATOM 1865  O O   . TYR A 1 234 ? 46.733   23.504  43.970  1.00 88.82 234 A 1 
ATOM 1866  C CB  . TYR A 1 234 ? 44.202   23.353  41.733  1.00 89.88 234 A 1 
ATOM 1867  C CG  . TYR A 1 234 ? 44.393   24.856  41.690  1.00 89.41 234 A 1 
ATOM 1868  C CD1 . TYR A 1 234 ? 44.092   25.649  42.810  1.00 82.16 234 A 1 
ATOM 1869  C CD2 . TYR A 1 234 ? 44.851   25.459  40.509  1.00 82.63 234 A 1 
ATOM 1870  C CE1 . TYR A 1 234 ? 44.262   27.047  42.755  1.00 81.82 234 A 1 
ATOM 1871  C CE2 . TYR A 1 234 ? 45.024   26.849  40.441  1.00 81.59 234 A 1 
ATOM 1872  C CZ  . TYR A 1 234 ? 44.724   27.645  41.573  1.00 86.47 234 A 1 
ATOM 1873  O OH  . TYR A 1 234 ? 44.896   28.994  41.510  1.00 84.16 234 A 1 
ATOM 1874  N N   . ASN A 1 235 ? 45.069   22.080  44.474  1.00 91.54 235 A 1 
ATOM 1875  C CA  . ASN A 1 235 ? 45.285   22.139  45.921  1.00 90.34 235 A 1 
ATOM 1876  C C   . ASN A 1 235 ? 46.643   21.555  46.360  1.00 89.85 235 A 1 
ATOM 1877  O O   . ASN A 1 235 ? 47.113   21.861  47.454  1.00 86.07 235 A 1 
ATOM 1878  C CB  . ASN A 1 235 ? 44.130   21.426  46.629  1.00 88.62 235 A 1 
ATOM 1879  C CG  . ASN A 1 235 ? 42.804   22.168  46.508  1.00 84.57 235 A 1 
ATOM 1880  O OD1 . ASN A 1 235 ? 42.726   23.338  46.222  1.00 76.08 235 A 1 
ATOM 1881  N ND2 . ASN A 1 235 ? 41.699   21.484  46.768  1.00 75.05 235 A 1 
ATOM 1882  N N   . ARG A 1 236 ? 47.288   20.742  45.524  1.00 90.87 236 A 1 
ATOM 1883  C CA  . ARG A 1 236 ? 48.654   20.239  45.741  1.00 89.92 236 A 1 
ATOM 1884  C C   . ARG A 1 236 ? 49.738   21.220  45.277  1.00 89.41 236 A 1 
ATOM 1885  O O   . ARG A 1 236 ? 50.917   20.917  45.415  1.00 83.26 236 A 1 
ATOM 1886  C CB  . ARG A 1 236 ? 48.824   18.862  45.078  1.00 87.42 236 A 1 
ATOM 1887  C CG  . ARG A 1 236 ? 48.059   17.754  45.824  1.00 83.18 236 A 1 
ATOM 1888  C CD  . ARG A 1 236 ? 48.173   16.419  45.067  1.00 81.78 236 A 1 
ATOM 1889  N NE  . ARG A 1 236 ? 47.408   15.345  45.728  1.00 77.43 236 A 1 
ATOM 1890  C CZ  . ARG A 1 236 ? 47.768   14.079  45.862  1.00 73.64 236 A 1 
ATOM 1891  N NH1 . ARG A 1 236 ? 48.845   13.577  45.327  1.00 68.90 236 A 1 
ATOM 1892  N NH2 . ARG A 1 236 ? 47.034   13.266  46.557  1.00 66.55 236 A 1 
ATOM 1893  N N   . GLY A 1 237 ? 49.356   22.380  44.748  1.00 89.29 237 A 1 
ATOM 1894  C CA  . GLY A 1 237 ? 50.268   23.443  44.310  1.00 88.36 237 A 1 
ATOM 1895  C C   . GLY A 1 237 ? 50.510   23.515  42.802  1.00 89.41 237 A 1 
ATOM 1896  O O   . GLY A 1 237 ? 51.232   24.399  42.351  1.00 84.63 237 A 1 
ATOM 1897  N N   . GLU A 1 238 ? 49.900   22.630  42.005  1.00 88.95 238 A 1 
ATOM 1898  C CA  . GLU A 1 238 ? 49.984   22.633  40.544  1.00 88.52 238 A 1 
ATOM 1899  C C   . GLU A 1 238 ? 48.951   23.612  39.952  1.00 89.40 238 A 1 
ATOM 1900  O O   . GLU A 1 238 ? 47.802   23.248  39.697  1.00 85.74 238 A 1 
ATOM 1901  C CB  . GLU A 1 238 ? 49.803   21.208  40.008  1.00 86.13 238 A 1 
ATOM 1902  C CG  . GLU A 1 238 ? 50.973   20.260  40.346  1.00 80.81 238 A 1 
ATOM 1903  C CD  . GLU A 1 238 ? 52.254   20.525  39.537  1.00 77.34 238 A 1 
ATOM 1904  O OE1 . GLU A 1 238 ? 53.278   19.881  39.864  1.00 68.62 238 A 1 
ATOM 1905  O OE2 . GLU A 1 238 ? 52.213   21.345  38.594  1.00 69.83 238 A 1 
ATOM 1906  N N   . HIS A 1 239 ? 49.348   24.864  39.734  1.00 90.78 239 A 1 
ATOM 1907  C CA  . HIS A 1 239 ? 48.436   25.937  39.303  1.00 90.21 239 A 1 
ATOM 1908  C C   . HIS A 1 239 ? 48.468   26.233  37.800  1.00 90.55 239 A 1 
ATOM 1909  O O   . HIS A 1 239 ? 47.772   27.128  37.319  1.00 85.69 239 A 1 
ATOM 1910  C CB  . HIS A 1 239 ? 48.710   27.197  40.127  1.00 87.58 239 A 1 
ATOM 1911  C CG  . HIS A 1 239 ? 48.569   27.002  41.617  1.00 86.71 239 A 1 
ATOM 1912  N ND1 . HIS A 1 239 ? 47.652   26.205  42.250  1.00 74.53 239 A 1 
ATOM 1913  C CD2 . HIS A 1 239 ? 49.336   27.580  42.593  1.00 74.56 239 A 1 
ATOM 1914  C CE1 . HIS A 1 239 ? 47.866   26.303  43.573  1.00 75.41 239 A 1 
ATOM 1915  N NE2 . HIS A 1 239 ? 48.875   27.127  43.810  1.00 76.89 239 A 1 
ATOM 1916  N N   . THR A 1 240 ? 49.270   25.495  37.031  1.00 90.29 240 A 1 
ATOM 1917  C CA  . THR A 1 240 ? 49.397   25.680  35.591  1.00 90.25 240 A 1 
ATOM 1918  C C   . THR A 1 240 ? 48.419   24.788  34.831  1.00 91.15 240 A 1 
ATOM 1919  O O   . THR A 1 240 ? 48.279   23.605  35.140  1.00 88.22 240 A 1 
ATOM 1920  C CB  . THR A 1 240 ? 50.841   25.418  35.128  1.00 87.45 240 A 1 
ATOM 1921  O OG1 . THR A 1 240 ? 51.328   24.199  35.647  1.00 76.43 240 A 1 
ATOM 1922  C CG2 . THR A 1 240 ? 51.783   26.514  35.599  1.00 73.81 240 A 1 
ATOM 1923  N N   . SER A 1 241 ? 47.776   25.348  33.800  1.00 91.36 241 A 1 
ATOM 1924  C CA  . SER A 1 241 ? 46.974   24.523  32.887  1.00 91.60 241 A 1 
ATOM 1925  C C   . SER A 1 241 ? 47.868   23.506  32.172  1.00 91.65 241 A 1 
ATOM 1926  O O   . SER A 1 241 ? 48.957   23.854  31.712  1.00 88.41 241 A 1 
ATOM 1927  C CB  . SER A 1 241 ? 46.255   25.378  31.839  1.00 89.89 241 A 1 
ATOM 1928  O OG  . SER A 1 241 ? 45.388   26.313  32.453  1.00 80.76 241 A 1 
ATOM 1929  N N   . GLY A 1 242 ? 47.402   22.278  32.055  1.00 91.31 242 A 1 
ATOM 1930  C CA  . GLY A 1 242 ? 48.169   21.222  31.411  1.00 91.69 242 A 1 
ATOM 1931  C C   . GLY A 1 242 ? 47.583   19.831  31.633  1.00 93.38 242 A 1 
ATOM 1932  O O   . GLY A 1 242 ? 46.503   19.668  32.195  1.00 91.54 242 A 1 
ATOM 1933  N N   . VAL A 1 243 ? 48.312   18.829  31.161  1.00 92.98 243 A 1 
ATOM 1934  C CA  . VAL A 1 243 ? 47.943   17.423  31.335  1.00 93.15 243 A 1 
ATOM 1935  C C   . VAL A 1 243 ? 48.490   16.925  32.670  1.00 93.13 243 A 1 
ATOM 1936  O O   . VAL A 1 243 ? 49.686   17.017  32.923  1.00 90.91 243 A 1 
ATOM 1937  C CB  . VAL A 1 243 ? 48.449   16.561  30.168  1.00 91.82 243 A 1 
ATOM 1938  C CG1 . VAL A 1 243 ? 48.054   15.088  30.350  1.00 84.92 243 A 1 
ATOM 1939  C CG2 . VAL A 1 243 ? 47.855   17.042  28.835  1.00 84.20 243 A 1 
ATOM 1940  N N   . TYR A 1 244 ? 47.614   16.355  33.472  1.00 93.36 244 A 1 
ATOM 1941  C CA  . TYR A 1 244 ? 47.948   15.764  34.767  1.00 93.35 244 A 1 
ATOM 1942  C C   . TYR A 1 244 ? 47.341   14.367  34.876  1.00 94.08 244 A 1 
ATOM 1943  O O   . TYR A 1 244 ? 46.303   14.077  34.286  1.00 91.72 244 A 1 
ATOM 1944  C CB  . TYR A 1 244 ? 47.441   16.666  35.896  1.00 92.37 244 A 1 
ATOM 1945  C CG  . TYR A 1 244 ? 48.109   18.019  35.949  1.00 92.32 244 A 1 
ATOM 1946  C CD1 . TYR A 1 244 ? 49.280   18.200  36.710  1.00 83.73 244 A 1 
ATOM 1947  C CD2 . TYR A 1 244 ? 47.586   19.105  35.221  1.00 84.06 244 A 1 
ATOM 1948  C CE1 . TYR A 1 244 ? 49.917   19.454  36.749  1.00 82.71 244 A 1 
ATOM 1949  C CE2 . TYR A 1 244 ? 48.218   20.357  35.254  1.00 82.74 244 A 1 
ATOM 1950  C CZ  . TYR A 1 244 ? 49.392   20.531  36.019  1.00 88.68 244 A 1 
ATOM 1951  O OH  . TYR A 1 244 ? 50.009   21.746  36.051  1.00 87.53 244 A 1 
ATOM 1952  N N   . THR A 1 245 ? 47.990   13.504  35.649  1.00 93.43 245 A 1 
ATOM 1953  C CA  . THR A 1 245 ? 47.443   12.190  35.994  1.00 93.39 245 A 1 
ATOM 1954  C C   . THR A 1 245 ? 46.587   12.315  37.250  1.00 93.40 245 A 1 
ATOM 1955  O O   . THR A 1 245 ? 47.066   12.780  38.279  1.00 91.59 245 A 1 
ATOM 1956  C CB  . THR A 1 245 ? 48.543   11.147  36.188  1.00 91.89 245 A 1 
ATOM 1957  O OG1 . THR A 1 245 ? 49.441   11.166  35.099  1.00 83.92 245 A 1 
ATOM 1958  C CG2 . THR A 1 245 ? 47.979   9.730   36.260  1.00 82.68 245 A 1 
ATOM 1959  N N   . ILE A 1 246 ? 45.326   11.887  37.169  1.00 93.69 246 A 1 
ATOM 1960  C CA  . ILE A 1 246 ? 44.404   11.813  38.302  1.00 93.88 246 A 1 
ATOM 1961  C C   . ILE A 1 246 ? 43.986   10.365  38.547  1.00 94.09 246 A 1 
ATOM 1962  O O   . ILE A 1 246 ? 44.003   9.537   37.639  1.00 92.78 246 A 1 
ATOM 1963  C CB  . ILE A 1 246 ? 43.182   12.745  38.122  1.00 93.11 246 A 1 
ATOM 1964  C CG1 . ILE A 1 246 ? 42.273   12.325  36.949  1.00 88.24 246 A 1 
ATOM 1965  C CG2 . ILE A 1 246 ? 43.645   14.207  37.977  1.00 85.38 246 A 1 
ATOM 1966  C CD1 . ILE A 1 246 ? 40.899   12.999  36.964  1.00 85.38 246 A 1 
ATOM 1967  N N   . LYS A 1 247 ? 43.558   10.056  39.754  1.00 93.49 247 A 1 
ATOM 1968  C CA  . LYS A 1 247 ? 43.018   8.745   40.131  1.00 93.47 247 A 1 
ATOM 1969  C C   . LYS A 1 247 ? 41.723   8.929   40.920  1.00 93.49 247 A 1 
ATOM 1970  O O   . LYS A 1 247 ? 41.776   9.026   42.151  1.00 90.55 247 A 1 
ATOM 1971  C CB  . LYS A 1 247 ? 44.087   7.949   40.889  1.00 91.60 247 A 1 
ATOM 1972  C CG  . LYS A 1 247 ? 43.627   6.499   41.169  1.00 87.21 247 A 1 
ATOM 1973  C CD  . LYS A 1 247 ? 44.630   5.783   42.066  1.00 82.78 247 A 1 
ATOM 1974  C CE  . LYS A 1 247 ? 44.118   4.395   42.431  1.00 76.67 247 A 1 
ATOM 1975  N NZ  . LYS A 1 247 ? 44.939   3.772   43.497  1.00 68.33 247 A 1 
ATOM 1976  N N   . PRO A 1 248 ? 40.562   8.970   40.266  1.00 93.56 248 A 1 
ATOM 1977  C CA  . PRO A 1 248 ? 39.281   8.978   40.948  1.00 93.12 248 A 1 
ATOM 1978  C C   . PRO A 1 248 ? 39.106   7.735   41.828  1.00 92.51 248 A 1 
ATOM 1979  O O   . PRO A 1 248 ? 39.721   6.691   41.598  1.00 89.40 248 A 1 
ATOM 1980  C CB  . PRO A 1 248 ? 38.221   9.052   39.846  1.00 91.80 248 A 1 
ATOM 1981  C CG  . PRO A 1 248 ? 38.973   9.633   38.660  1.00 90.18 248 A 1 
ATOM 1982  C CD  . PRO A 1 248 ? 40.370   9.054   38.834  1.00 92.45 248 A 1 
ATOM 1983  N N   . ARG A 1 249 ? 38.242   7.831   42.839  1.00 90.72 249 A 1 
ATOM 1984  C CA  . ARG A 1 249 ? 37.917   6.683   43.691  1.00 89.03 249 A 1 
ATOM 1985  C C   . ARG A 1 249 ? 37.374   5.529   42.847  1.00 88.07 249 A 1 
ATOM 1986  O O   . ARG A 1 249 ? 36.551   5.733   41.972  1.00 80.38 249 A 1 
ATOM 1987  C CB  . ARG A 1 249 ? 36.901   7.071   44.769  1.00 85.74 249 A 1 
ATOM 1988  C CG  . ARG A 1 249 ? 37.497   8.015   45.816  1.00 76.43 249 A 1 
ATOM 1989  C CD  . ARG A 1 249 ? 36.440   8.341   46.867  1.00 73.57 249 A 1 
ATOM 1990  N NE  . ARG A 1 249 ? 36.948   9.290   47.873  1.00 65.41 249 A 1 
ATOM 1991  C CZ  . ARG A 1 249 ? 36.235   9.855   48.834  1.00 59.43 249 A 1 
ATOM 1992  N NH1 . ARG A 1 249 ? 34.961   9.566   49.012  1.00 54.82 249 A 1 
ATOM 1993  N NH2 . ARG A 1 249 ? 36.783   10.722  49.640  1.00 53.32 249 A 1 
ATOM 1994  N N   . ASN A 1 250 ? 37.806   4.316   43.127  1.00 88.22 250 A 1 
ATOM 1995  C CA  . ASN A 1 250 ? 37.406   3.098   42.420  1.00 87.91 250 A 1 
ATOM 1996  C C   . ASN A 1 250 ? 37.711   3.094   40.906  1.00 88.68 250 A 1 
ATOM 1997  O O   . ASN A 1 250 ? 37.138   2.292   40.170  1.00 83.10 250 A 1 
ATOM 1998  C CB  . ASN A 1 250 ? 35.935   2.758   42.721  1.00 84.41 250 A 1 
ATOM 1999  C CG  . ASN A 1 250 ? 35.643   2.603   44.208  1.00 78.18 250 A 1 
ATOM 2000  O OD1 . ASN A 1 250 ? 36.489   2.277   45.015  1.00 69.15 250 A 1 
ATOM 2001  N ND2 . ASN A 1 250 ? 34.404   2.819   44.598  1.00 67.60 250 A 1 
ATOM 2002  N N   . SER A 1 251 ? 38.625   3.948   40.456  1.00 88.77 251 A 1 
ATOM 2003  C CA  . SER A 1 251 ? 39.123   3.973   39.082  1.00 89.45 251 A 1 
ATOM 2004  C C   . SER A 1 251 ? 40.634   3.744   39.061  1.00 90.13 251 A 1 
ATOM 2005  O O   . SER A 1 251 ? 41.335   3.971   40.050  1.00 86.48 251 A 1 
ATOM 2006  C CB  . SER A 1 251 ? 38.762   5.310   38.423  1.00 87.47 251 A 1 
ATOM 2007  O OG  . SER A 1 251 ? 39.182   5.331   37.080  1.00 80.39 251 A 1 
ATOM 2008  N N   . GLN A 1 252 ? 41.143   3.310   37.907  1.00 90.82 252 A 1 
ATOM 2009  C CA  . GLN A 1 252 ? 42.571   3.412   37.627  1.00 90.66 252 A 1 
ATOM 2010  C C   . GLN A 1 252 ? 42.951   4.875   37.376  1.00 92.07 252 A 1 
ATOM 2011  O O   . GLN A 1 252 ? 42.096   5.713   37.090  1.00 89.10 252 A 1 
ATOM 2012  C CB  . GLN A 1 252 ? 42.961   2.500   36.456  1.00 87.25 252 A 1 
ATOM 2013  C CG  . GLN A 1 252 ? 42.783   1.008   36.822  1.00 75.99 252 A 1 
ATOM 2014  C CD  . GLN A 1 252 ? 43.387   0.053   35.795  1.00 68.22 252 A 1 
ATOM 2015  O OE1 . GLN A 1 252 ? 43.900   0.423   34.760  1.00 59.26 252 A 1 
ATOM 2016  N NE2 . GLN A 1 252 ? 43.376   -1.237  36.058  1.00 56.14 252 A 1 
ATOM 2017  N N   . GLY A 1 253 ? 44.227   5.172   37.467  1.00 91.42 253 A 1 
ATOM 2018  C CA  . GLY A 1 253 ? 44.741   6.482   37.103  1.00 92.24 253 A 1 
ATOM 2019  C C   . GLY A 1 253 ? 44.668   6.712   35.591  1.00 93.38 253 A 1 
ATOM 2020  O O   . GLY A 1 253 ? 44.893   5.793   34.804  1.00 90.05 253 A 1 
ATOM 2021  N N   . PHE A 1 254 ? 44.361   7.932   35.195  1.00 92.99 254 A 1 
ATOM 2022  C CA  . PHE A 1 254 ? 44.370   8.355   33.797  1.00 93.84 254 A 1 
ATOM 2023  C C   . PHE A 1 254 ? 44.717   9.834   33.683  1.00 94.50 254 A 1 
ATOM 2024  O O   . PHE A 1 254 ? 44.608   10.600  34.644  1.00 92.49 254 A 1 
ATOM 2025  C CB  . PHE A 1 254 ? 43.029   8.028   33.125  1.00 92.95 254 A 1 
ATOM 2026  C CG  . PHE A 1 254 ? 41.803   8.584   33.814  1.00 94.22 254 A 1 
ATOM 2027  C CD1 . PHE A 1 254 ? 41.048   7.758   34.672  1.00 86.67 254 A 1 
ATOM 2028  C CD2 . PHE A 1 254 ? 41.383   9.904   33.585  1.00 85.88 254 A 1 
ATOM 2029  C CE1 . PHE A 1 254 ? 39.881   8.248   35.285  1.00 85.26 254 A 1 
ATOM 2030  C CE2 . PHE A 1 254 ? 40.218   10.401  34.196  1.00 85.78 254 A 1 
ATOM 2031  C CZ  . PHE A 1 254 ? 39.463   9.567   35.043  1.00 91.74 254 A 1 
ATOM 2032  N N   . ASN A 1 255 ? 45.137   10.247  32.497  1.00 93.68 255 A 1 
ATOM 2033  C CA  . ASN A 1 255 ? 45.468   11.632  32.227  1.00 93.92 255 A 1 
ATOM 2034  C C   . ASN A 1 255 ? 44.211   12.449  31.903  1.00 94.49 255 A 1 
ATOM 2035  O O   . ASN A 1 255 ? 43.305   11.982  31.215  1.00 92.53 255 A 1 
ATOM 2036  C CB  . ASN A 1 255 ? 46.521   11.700  31.117  1.00 92.75 255 A 1 
ATOM 2037  C CG  . ASN A 1 255 ? 47.863   11.098  31.541  1.00 92.09 255 A 1 
ATOM 2038  O OD1 . ASN A 1 255 ? 48.197   10.986  32.702  1.00 84.15 255 A 1 
ATOM 2039  N ND2 . ASN A 1 255 ? 48.683   10.709  30.590  1.00 83.06 255 A 1 
ATOM 2040  N N   . VAL A 1 256 ? 44.198   13.689  32.387  1.00 94.87 256 A 1 
ATOM 2041  C CA  . VAL A 1 256 ? 43.190   14.708  32.091  1.00 95.13 256 A 1 
ATOM 2042  C C   . VAL A 1 256 ? 43.882   16.031  31.788  1.00 95.26 256 A 1 
ATOM 2043  O O   . VAL A 1 256 ? 45.031   16.243  32.178  1.00 93.74 256 A 1 
ATOM 2044  C CB  . VAL A 1 256 ? 42.177   14.888  33.241  1.00 94.14 256 A 1 
ATOM 2045  C CG1 . VAL A 1 256 ? 41.360   13.622  33.467  1.00 86.86 256 A 1 
ATOM 2046  C CG2 . VAL A 1 256 ? 42.838   15.303  34.562  1.00 85.35 256 A 1 
ATOM 2047  N N   . TYR A 1 257 ? 43.191   16.930  31.108  1.00 94.24 257 A 1 
ATOM 2048  C CA  . TYR A 1 257 ? 43.638   18.316  30.962  1.00 94.53 257 A 1 
ATOM 2049  C C   . TYR A 1 257 ? 42.971   19.162  32.046  1.00 94.87 257 A 1 
ATOM 2050  O O   . TYR A 1 257 ? 41.746   19.252  32.098  1.00 93.45 257 A 1 
ATOM 2051  C CB  . TYR A 1 257 ? 43.341   18.823  29.553  1.00 94.23 257 A 1 
ATOM 2052  C CG  . TYR A 1 257 ? 43.972   20.169  29.266  1.00 94.30 257 A 1 
ATOM 2053  C CD1 . TYR A 1 257 ? 43.325   21.358  29.645  1.00 87.07 257 A 1 
ATOM 2054  C CD2 . TYR A 1 257 ? 45.227   20.242  28.638  1.00 87.50 257 A 1 
ATOM 2055  C CE1 . TYR A 1 257 ? 43.929   22.607  29.407  1.00 86.73 257 A 1 
ATOM 2056  C CE2 . TYR A 1 257 ? 45.843   21.479  28.390  1.00 86.55 257 A 1 
ATOM 2057  C CZ  . TYR A 1 257 ? 45.193   22.660  28.781  1.00 90.76 257 A 1 
ATOM 2058  O OH  . TYR A 1 257 ? 45.792   23.874  28.551  1.00 89.14 257 A 1 
ATOM 2059  N N   . CYS A 1 258 ? 43.777   19.801  32.891  1.00 94.95 258 A 1 
ATOM 2060  C CA  . CYS A 1 258 ? 43.309   20.758  33.884  1.00 94.77 258 A 1 
ATOM 2061  C C   . CYS A 1 258 ? 43.405   22.175  33.314  1.00 94.30 258 A 1 
ATOM 2062  O O   . CYS A 1 258 ? 44.473   22.597  32.860  1.00 92.47 258 A 1 
ATOM 2063  C CB  . CYS A 1 258 ? 44.115   20.604  35.174  1.00 94.02 258 A 1 
ATOM 2064  S SG  . CYS A 1 258 ? 43.876   18.971  35.966  1.00 91.40 258 A 1 
ATOM 2065  N N   . ASP A 1 259 ? 42.294   22.907  33.323  1.00 94.04 259 A 1 
ATOM 2066  C CA  . ASP A 1 259 ? 42.222   24.303  32.883  1.00 93.41 259 A 1 
ATOM 2067  C C   . ASP A 1 259 ? 42.098   25.203  34.118  1.00 93.15 259 A 1 
ATOM 2068  O O   . ASP A 1 259 ? 41.160   25.077  34.900  1.00 90.55 259 A 1 
ATOM 2069  C CB  . ASP A 1 259 ? 41.064   24.481  31.886  1.00 91.80 259 A 1 
ATOM 2070  C CG  . ASP A 1 259 ? 41.118   25.817  31.125  1.00 89.72 259 A 1 
ATOM 2071  O OD1 . ASP A 1 259 ? 41.592   26.821  31.685  1.00 80.34 259 A 1 
ATOM 2072  O OD2 . ASP A 1 259 ? 40.701   25.836  29.938  1.00 80.18 259 A 1 
ATOM 2073  N N   . THR A 1 260 ? 43.046   26.103  34.279  1.00 92.35 260 A 1 
ATOM 2074  C CA  . THR A 1 260 ? 43.120   27.031  35.413  1.00 90.73 260 A 1 
ATOM 2075  C C   . THR A 1 260 ? 42.996   28.493  34.989  1.00 89.53 260 A 1 
ATOM 2076  O O   . THR A 1 260 ? 43.153   29.392  35.812  1.00 84.64 260 A 1 
ATOM 2077  C CB  . THR A 1 260 ? 44.412   26.817  36.212  1.00 88.98 260 A 1 
ATOM 2078  O OG1 . THR A 1 260 ? 45.530   27.028  35.385  1.00 81.74 260 A 1 
ATOM 2079  C CG2 . THR A 1 260 ? 44.520   25.401  36.781  1.00 80.54 260 A 1 
ATOM 2080  N N   . GLN A 1 261 ? 42.680   28.760  33.707  1.00 88.63 261 A 1 
ATOM 2081  C CA  . GLN A 1 261 ? 42.642   30.123  33.159  1.00 86.06 261 A 1 
ATOM 2082  C C   . GLN A 1 261 ? 41.636   31.042  33.846  1.00 86.03 261 A 1 
ATOM 2083  O O   . GLN A 1 261 ? 41.843   32.254  33.898  1.00 80.00 261 A 1 
ATOM 2084  C CB  . GLN A 1 261 ? 42.309   30.065  31.660  1.00 81.54 261 A 1 
ATOM 2085  C CG  . GLN A 1 261 ? 43.469   29.501  30.830  1.00 71.47 261 A 1 
ATOM 2086  C CD  . GLN A 1 261 ? 43.190   29.506  29.321  1.00 66.07 261 A 1 
ATOM 2087  O OE1 . GLN A 1 261 ? 42.135   29.864  28.831  1.00 57.48 261 A 1 
ATOM 2088  N NE2 . GLN A 1 261 ? 44.160   29.111  28.534  1.00 55.55 261 A 1 
ATOM 2089  N N   . SER A 1 262 ? 40.543   30.489  34.377  1.00 83.63 262 A 1 
ATOM 2090  C CA  . SER A 1 262 ? 39.531   31.246  35.119  1.00 82.39 262 A 1 
ATOM 2091  C C   . SER A 1 262 ? 39.940   31.578  36.562  1.00 83.57 262 A 1 
ATOM 2092  O O   . SER A 1 262 ? 39.149   32.162  37.299  1.00 77.56 262 A 1 
ATOM 2093  C CB  . SER A 1 262 ? 38.216   30.470  35.110  1.00 79.42 262 A 1 
ATOM 2094  O OG  . SER A 1 262 ? 38.370   29.213  35.740  1.00 73.81 262 A 1 
ATOM 2095  N N   . GLY A 1 263 ? 41.123   31.184  37.002  1.00 81.92 263 A 1 
ATOM 2096  C CA  . GLY A 1 263 ? 41.570   31.245  38.399  1.00 81.75 263 A 1 
ATOM 2097  C C   . GLY A 1 263 ? 41.040   30.107  39.267  1.00 84.51 263 A 1 
ATOM 2098  O O   . GLY A 1 263 ? 41.422   29.992  40.431  1.00 79.54 263 A 1 
ATOM 2099  N N   . SER A 1 264 ? 40.180   29.255  38.713  1.00 87.64 264 A 1 
ATOM 2100  C CA  . SER A 1 264 ? 39.688   28.036  39.350  1.00 88.59 264 A 1 
ATOM 2101  C C   . SER A 1 264 ? 40.120   26.810  38.543  1.00 90.86 264 A 1 
ATOM 2102  O O   . SER A 1 264 ? 40.160   26.876  37.315  1.00 88.02 264 A 1 
ATOM 2103  C CB  . SER A 1 264 ? 38.161   28.065  39.470  1.00 83.84 264 A 1 
ATOM 2104  O OG  . SER A 1 264 ? 37.744   29.158  40.262  1.00 73.81 264 A 1 
ATOM 2105  N N   . PRO A 1 265 ? 40.415   25.686  39.192  1.00 91.25 265 A 1 
ATOM 2106  C CA  . PRO A 1 265 ? 40.797   24.465  38.500  1.00 92.11 265 A 1 
ATOM 2107  C C   . PRO A 1 265 ? 39.569   23.749  37.927  1.00 92.96 265 A 1 
ATOM 2108  O O   . PRO A 1 265 ? 38.668   23.360  38.675  1.00 90.63 265 A 1 
ATOM 2109  C CB  . PRO A 1 265 ? 41.514   23.625  39.556  1.00 90.14 265 A 1 
ATOM 2110  C CG  . PRO A 1 265 ? 40.847   24.056  40.865  1.00 87.52 265 A 1 
ATOM 2111  C CD  . PRO A 1 265 ? 40.522   25.531  40.630  1.00 90.27 265 A 1 
ATOM 2112  N N   . TRP A 1 266 ? 39.541   23.523  36.624  1.00 93.69 266 A 1 
ATOM 2113  C CA  . TRP A 1 266 ? 38.502   22.771  35.931  1.00 94.55 266 A 1 
ATOM 2114  C C   . TRP A 1 266 ? 39.097   21.542  35.239  1.00 94.83 266 A 1 
ATOM 2115  O O   . TRP A 1 266 ? 40.122   21.643  34.569  1.00 92.49 266 A 1 
ATOM 2116  C CB  . TRP A 1 266 ? 37.789   23.673  34.916  1.00 93.79 266 A 1 
ATOM 2117  C CG  . TRP A 1 266 ? 36.973   24.777  35.500  1.00 93.83 266 A 1 
ATOM 2118  C CD1 . TRP A 1 266 ? 37.405   26.028  35.797  1.00 89.60 266 A 1 
ATOM 2119  C CD2 . TRP A 1 266 ? 35.563   24.742  35.874  1.00 92.57 266 A 1 
ATOM 2120  N NE1 . TRP A 1 266 ? 36.363   26.769  36.321  1.00 90.01 266 A 1 
ATOM 2121  C CE2 . TRP A 1 266 ? 35.216   26.018  36.385  1.00 91.73 266 A 1 
ATOM 2122  C CE3 . TRP A 1 266 ? 34.559   23.752  35.821  1.00 91.37 266 A 1 
ATOM 2123  C CZ2 . TRP A 1 266 ? 33.904   26.314  36.838  1.00 91.40 266 A 1 
ATOM 2124  C CZ3 . TRP A 1 266 ? 33.256   24.045  36.268  1.00 88.97 266 A 1 
ATOM 2125  C CH2 . TRP A 1 266 ? 32.940   25.304  36.772  1.00 89.28 266 A 1 
ATOM 2126  N N   . THR A 1 267 ? 38.435   20.405  35.368  1.00 94.90 267 A 1 
ATOM 2127  C CA  . THR A 1 267 ? 38.773   19.193  34.616  1.00 95.04 267 A 1 
ATOM 2128  C C   . THR A 1 267 ? 38.050   19.230  33.274  1.00 95.24 267 A 1 
ATOM 2129  O O   . THR A 1 267 ? 36.833   19.109  33.235  1.00 94.17 267 A 1 
ATOM 2130  C CB  . THR A 1 267 ? 38.376   17.926  35.394  1.00 94.49 267 A 1 
ATOM 2131  O OG1 . THR A 1 267 ? 38.911   17.954  36.701  1.00 85.84 267 A 1 
ATOM 2132  C CG2 . THR A 1 267 ? 38.899   16.658  34.725  1.00 84.25 267 A 1 
ATOM 2133  N N   . LEU A 1 268 ? 38.778   19.388  32.153  1.00 95.25 268 A 1 
ATOM 2134  C CA  . LEU A 1 268 ? 38.163   19.341  30.831  1.00 95.44 268 A 1 
ATOM 2135  C C   . LEU A 1 268 ? 37.714   17.921  30.494  1.00 95.67 268 A 1 
ATOM 2136  O O   . LEU A 1 268 ? 38.467   16.964  30.657  1.00 94.12 268 A 1 
ATOM 2137  C CB  . LEU A 1 268 ? 39.104   19.873  29.734  1.00 94.20 268 A 1 
ATOM 2138  C CG  . LEU A 1 268 ? 38.988   21.399  29.519  1.00 89.41 268 A 1 
ATOM 2139  C CD1 . LEU A 1 268 ? 39.714   22.180  30.600  1.00 76.78 268 A 1 
ATOM 2140  C CD2 . LEU A 1 268 ? 39.616   21.792  28.185  1.00 76.90 268 A 1 
ATOM 2141  N N   . ILE A 1 269 ? 36.482   17.811  29.968  1.00 95.50 269 A 1 
ATOM 2142  C CA  . ILE A 1 269 ? 35.939   16.545  29.459  1.00 95.44 269 A 1 
ATOM 2143  C C   . ILE A 1 269 ? 35.758   16.553  27.934  1.00 95.67 269 A 1 
ATOM 2144  O O   . ILE A 1 269 ? 35.687   15.492  27.323  1.00 94.01 269 A 1 
ATOM 2145  C CB  . ILE A 1 269 ? 34.636   16.160  30.190  1.00 94.26 269 A 1 
ATOM 2146  C CG1 . ILE A 1 269 ? 33.480   17.146  29.914  1.00 88.76 269 A 1 
ATOM 2147  C CG2 . ILE A 1 269 ? 34.909   16.035  31.710  1.00 86.45 269 A 1 
ATOM 2148  C CD1 . ILE A 1 269 ? 32.115   16.646  30.397  1.00 84.90 269 A 1 
ATOM 2149  N N   . GLN A 1 270 ? 35.708   17.727  27.329  1.00 95.14 270 A 1 
ATOM 2150  C CA  . GLN A 1 270 ? 35.656   17.916  25.881  1.00 95.42 270 A 1 
ATOM 2151  C C   . GLN A 1 270 ? 36.311   19.235  25.489  1.00 95.11 270 A 1 
ATOM 2152  O O   . GLN A 1 270 ? 36.175   20.239  26.181  1.00 93.70 270 A 1 
ATOM 2153  C CB  . GLN A 1 270 ? 34.193   17.836  25.416  1.00 94.49 270 A 1 
ATOM 2154  C CG  . GLN A 1 270 ? 33.975   17.909  23.896  1.00 92.82 270 A 1 
ATOM 2155  C CD  . GLN A 1 270 ? 33.284   19.189  23.422  1.00 92.61 270 A 1 
ATOM 2156  O OE1 . GLN A 1 270 ? 33.658   20.305  23.714  1.00 82.93 270 A 1 
ATOM 2157  N NE2 . GLN A 1 270 ? 32.226   19.047  22.654  1.00 81.48 270 A 1 
ATOM 2158  N N   . HIS A 1 271 ? 36.991   19.242  24.328  1.00 95.32 271 A 1 
ATOM 2159  C CA  . HIS A 1 271 ? 37.492   20.456  23.696  1.00 95.26 271 A 1 
ATOM 2160  C C   . HIS A 1 271 ? 37.345   20.367  22.179  1.00 95.03 271 A 1 
ATOM 2161  O O   . HIS A 1 271 ? 37.779   19.397  21.566  1.00 93.40 271 A 1 
ATOM 2162  C CB  . HIS A 1 271 ? 38.940   20.688  24.130  1.00 94.24 271 A 1 
ATOM 2163  C CG  . HIS A 1 271 ? 39.525   22.041  23.830  1.00 93.46 271 A 1 
ATOM 2164  N ND1 . HIS A 1 271 ? 40.859   22.362  24.029  1.00 81.74 271 A 1 
ATOM 2165  C CD2 . HIS A 1 271 ? 38.908   23.190  23.420  1.00 82.86 271 A 1 
ATOM 2166  C CE1 . HIS A 1 271 ? 41.022   23.654  23.737  1.00 83.48 271 A 1 
ATOM 2167  N NE2 . HIS A 1 271 ? 39.862   24.197  23.368  1.00 85.86 271 A 1 
ATOM 2168  N N   . ARG A 1 272 ? 36.729   21.362  21.553  1.00 94.29 272 A 1 
ATOM 2169  C CA  . ARG A 1 272 ? 36.649   21.567  20.101  1.00 93.72 272 A 1 
ATOM 2170  C C   . ARG A 1 272 ? 37.233   22.934  19.773  1.00 93.68 272 A 1 
ATOM 2171  O O   . ARG A 1 272 ? 36.903   23.901  20.463  1.00 91.04 272 A 1 
ATOM 2172  C CB  . ARG A 1 272 ? 35.191   21.522  19.618  1.00 91.89 272 A 1 
ATOM 2173  C CG  . ARG A 1 272 ? 34.400   20.266  20.011  1.00 88.17 272 A 1 
ATOM 2174  C CD  . ARG A 1 272 ? 34.981   18.971  19.440  1.00 86.71 272 A 1 
ATOM 2175  N NE  . ARG A 1 272 ? 34.943   18.915  17.968  1.00 85.62 272 A 1 
ATOM 2176  C CZ  . ARG A 1 272 ? 33.922   18.535  17.206  1.00 87.63 272 A 1 
ATOM 2177  N NH1 . ARG A 1 272 ? 32.763   18.212  17.705  1.00 76.61 272 A 1 
ATOM 2178  N NH2 . ARG A 1 272 ? 34.067   18.468  15.923  1.00 80.36 272 A 1 
ATOM 2179  N N   . LYS A 1 273 ? 38.069   23.024  18.724  1.00 92.69 273 A 1 
ATOM 2180  C CA  . LYS A 1 273 ? 38.679   24.308  18.338  1.00 91.68 273 A 1 
ATOM 2181  C C   . LYS A 1 273 ? 39.023   24.467  16.855  1.00 91.03 273 A 1 
ATOM 2182  O O   . LYS A 1 273 ? 39.015   25.592  16.364  1.00 86.24 273 A 1 
ATOM 2183  C CB  . LYS A 1 273 ? 39.901   24.583  19.232  1.00 88.92 273 A 1 
ATOM 2184  C CG  . LYS A 1 273 ? 41.041   23.565  19.040  1.00 84.84 273 A 1 
ATOM 2185  C CD  . LYS A 1 273 ? 42.138   23.761  20.096  1.00 83.63 273 A 1 
ATOM 2186  C CE  . LYS A 1 273 ? 43.285   22.812  19.771  1.00 75.55 273 A 1 
ATOM 2187  N NZ  . LYS A 1 273 ? 44.263   22.715  20.877  1.00 69.88 273 A 1 
ATOM 2188  N N   . ASP A 1 274 ? 39.304   23.378  16.145  1.00 90.22 274 A 1 
ATOM 2189  C CA  . ASP A 1 274 ? 39.824   23.441  14.774  1.00 88.76 274 A 1 
ATOM 2190  C C   . ASP A 1 274 ? 39.308   22.346  13.822  1.00 87.80 274 A 1 
ATOM 2191  O O   . ASP A 1 274 ? 39.450   22.491  12.601  1.00 82.04 274 A 1 
ATOM 2192  C CB  . ASP A 1 274 ? 41.362   23.456  14.815  1.00 86.75 274 A 1 
ATOM 2193  C CG  . ASP A 1 274 ? 41.985   22.295  15.600  1.00 85.56 274 A 1 
ATOM 2194  O OD1 . ASP A 1 274 ? 41.344   21.240  15.724  1.00 77.76 274 A 1 
ATOM 2195  O OD2 . ASP A 1 274 ? 43.117   22.481  16.107  1.00 78.44 274 A 1 
ATOM 2196  N N   . GLY A 1 275 ? 38.664   21.285  14.311  1.00 86.88 275 A 1 
ATOM 2197  C CA  . GLY A 1 275 ? 38.172   20.147  13.529  1.00 85.60 275 A 1 
ATOM 2198  C C   . GLY A 1 275 ? 39.254   19.131  13.174  1.00 85.88 275 A 1 
ATOM 2199  O O   . GLY A 1 275 ? 39.079   18.381  12.217  1.00 82.23 275 A 1 
ATOM 2200  N N   . SER A 1 276 ? 40.380   19.121  13.916  1.00 86.15 276 A 1 
ATOM 2201  C CA  . SER A 1 276 ? 41.466   18.146  13.729  1.00 84.87 276 A 1 
ATOM 2202  C C   . SER A 1 276 ? 41.095   16.725  14.161  1.00 84.24 276 A 1 
ATOM 2203  O O   . SER A 1 276 ? 41.650   15.773  13.628  1.00 80.73 276 A 1 
ATOM 2204  C CB  . SER A 1 276 ? 42.709   18.605  14.506  1.00 83.62 276 A 1 
ATOM 2205  O OG  . SER A 1 276 ? 42.432   18.851  15.868  1.00 79.30 276 A 1 
ATOM 2206  N N   . GLN A 1 277 ? 40.156   16.574  15.092  1.00 86.70 277 A 1 
ATOM 2207  C CA  . GLN A 1 277 ? 39.621   15.283  15.524  1.00 86.61 277 A 1 
ATOM 2208  C C   . GLN A 1 277 ? 38.235   15.050  14.915  1.00 86.02 277 A 1 
ATOM 2209  O O   . GLN A 1 277 ? 37.357   15.910  15.008  1.00 83.75 277 A 1 
ATOM 2210  C CB  . GLN A 1 277 ? 39.586   15.233  17.065  1.00 86.29 277 A 1 
ATOM 2211  C CG  . GLN A 1 277 ? 39.044   13.913  17.628  1.00 83.62 277 A 1 
ATOM 2212  C CD  . GLN A 1 277 ? 39.883   12.698  17.225  1.00 84.05 277 A 1 
ATOM 2213  O OE1 . GLN A 1 277 ? 41.091   12.692  17.369  1.00 75.60 277 A 1 
ATOM 2214  N NE2 . GLN A 1 277 ? 39.269   11.654  16.707  1.00 73.80 277 A 1 
ATOM 2215  N N   . ASP A 1 278 ? 38.014   13.858  14.356  1.00 83.76 278 A 1 
ATOM 2216  C CA  . ASP A 1 278 ? 36.668   13.427  14.011  1.00 82.80 278 A 1 
ATOM 2217  C C   . ASP A 1 278 ? 35.925   12.953  15.274  1.00 84.49 278 A 1 
ATOM 2218  O O   . ASP A 1 278 ? 36.481   12.234  16.104  1.00 82.00 278 A 1 
ATOM 2219  C CB  . ASP A 1 278 ? 36.697   12.362  12.910  1.00 78.24 278 A 1 
ATOM 2220  C CG  . ASP A 1 278 ? 35.349   12.254  12.188  1.00 72.47 278 A 1 
ATOM 2221  O OD1 . ASP A 1 278 ? 34.295   12.528  12.815  1.00 65.37 278 A 1 
ATOM 2222  O OD2 . ASP A 1 278 ? 35.355   11.917  10.984  1.00 63.88 278 A 1 
ATOM 2223  N N   . PHE A 1 279 ? 34.688   13.401  15.428  1.00 84.83 279 A 1 
ATOM 2224  C CA  . PHE A 1 279 ? 33.814   13.059  16.550  1.00 87.02 279 A 1 
ATOM 2225  C C   . PHE A 1 279 ? 32.710   12.070  16.140  1.00 86.00 279 A 1 
ATOM 2226  O O   . PHE A 1 279 ? 31.882   11.722  16.979  1.00 83.43 279 A 1 
ATOM 2227  C CB  . PHE A 1 279 ? 33.265   14.340  17.197  1.00 89.03 279 A 1 
ATOM 2228  C CG  . PHE A 1 279 ? 34.190   14.984  18.214  1.00 90.59 279 A 1 
ATOM 2229  C CD1 . PHE A 1 279 ? 33.816   15.044  19.576  1.00 83.49 279 A 1 
ATOM 2230  C CD2 . PHE A 1 279 ? 35.436   15.495  17.838  1.00 83.84 279 A 1 
ATOM 2231  C CE1 . PHE A 1 279 ? 34.664   15.624  20.531  1.00 83.17 279 A 1 
ATOM 2232  C CE2 . PHE A 1 279 ? 36.299   16.073  18.788  1.00 84.01 279 A 1 
ATOM 2233  C CZ  . PHE A 1 279 ? 35.912   16.136  20.139  1.00 90.79 279 A 1 
ATOM 2234  N N   . ASN A 1 280 ? 32.674   11.614  14.887  1.00 83.04 280 A 1 
ATOM 2235  C CA  . ASN A 1 280 ? 31.786   10.544  14.451  1.00 80.89 280 A 1 
ATOM 2236  C C   . ASN A 1 280 ? 32.356   9.172   14.846  1.00 81.30 280 A 1 
ATOM 2237  O O   . ASN A 1 280 ? 32.749   8.384   14.004  1.00 78.83 280 A 1 
ATOM 2238  C CB  . ASN A 1 280 ? 31.501   10.670  12.947  1.00 77.18 280 A 1 
ATOM 2239  C CG  . ASN A 1 280 ? 30.359   9.765   12.528  1.00 70.86 280 A 1 
ATOM 2240  O OD1 . ASN A 1 280 ? 29.323   9.679   13.177  1.00 64.23 280 A 1 
ATOM 2241  N ND2 . ASN A 1 280 ? 30.478   9.097   11.398  1.00 62.63 280 A 1 
ATOM 2242  N N   . GLU A 1 281 ? 32.424   8.929   16.143  1.00 83.36 281 A 1 
ATOM 2243  C CA  . GLU A 1 281 ? 33.066   7.756   16.744  1.00 83.16 281 A 1 
ATOM 2244  C C   . GLU A 1 281 ? 32.046   6.720   17.247  1.00 82.92 281 A 1 
ATOM 2245  O O   . GLU A 1 281 ? 30.855   7.001   17.402  1.00 80.19 281 A 1 
ATOM 2246  C CB  . GLU A 1 281 ? 33.991   8.242   17.873  1.00 81.44 281 A 1 
ATOM 2247  C CG  . GLU A 1 281 ? 35.300   8.887   17.357  1.00 76.65 281 A 1 
ATOM 2248  C CD  . GLU A 1 281 ? 36.317   7.864   16.842  1.00 77.29 281 A 1 
ATOM 2249  O OE1 . GLU A 1 281 ? 37.427   8.273   16.455  1.00 66.83 281 A 1 
ATOM 2250  O OE2 . GLU A 1 281 ? 36.029   6.643   16.909  1.00 68.85 281 A 1 
ATOM 2251  N N   . THR A 1 282 ? 32.511   5.506   17.508  1.00 82.68 282 A 1 
ATOM 2252  C CA  . THR A 1 282 ? 31.693   4.424   18.058  1.00 83.09 282 A 1 
ATOM 2253  C C   . THR A 1 282 ? 31.338   4.666   19.532  1.00 85.02 282 A 1 
ATOM 2254  O O   . THR A 1 282 ? 31.974   5.457   20.228  1.00 84.48 282 A 1 
ATOM 2255  C CB  . THR A 1 282 ? 32.388   3.055   17.930  1.00 79.99 282 A 1 
ATOM 2256  O OG1 . THR A 1 282 ? 33.562   3.018   18.696  1.00 75.24 282 A 1 
ATOM 2257  C CG2 . THR A 1 282 ? 32.741   2.705   16.490  1.00 73.37 282 A 1 
ATOM 2258  N N   . TRP A 1 283 ? 30.324   3.931   20.016  1.00 85.33 283 A 1 
ATOM 2259  C CA  . TRP A 1 283 ? 29.974   3.930   21.444  1.00 87.00 283 A 1 
ATOM 2260  C C   . TRP A 1 283 ? 31.173   3.595   22.323  1.00 87.65 283 A 1 
ATOM 2261  O O   . TRP A 1 283 ? 31.467   4.322   23.274  1.00 86.57 283 A 1 
ATOM 2262  C CB  . TRP A 1 283 ? 28.856   2.919   21.689  1.00 86.62 283 A 1 
ATOM 2263  C CG  . TRP A 1 283 ? 28.462   2.774   23.128  1.00 87.49 283 A 1 
ATOM 2264  C CD1 . TRP A 1 283 ? 28.948   1.865   24.003  1.00 83.52 283 A 1 
ATOM 2265  C CD2 . TRP A 1 283 ? 27.506   3.592   23.886  1.00 86.33 283 A 1 
ATOM 2266  N NE1 . TRP A 1 283 ? 28.353   2.052   25.246  1.00 83.70 283 A 1 
ATOM 2267  C CE2 . TRP A 1 283 ? 27.462   3.100   25.215  1.00 85.24 283 A 1 
ATOM 2268  C CE3 . TRP A 1 283 ? 26.671   4.681   23.560  1.00 86.31 283 A 1 
ATOM 2269  C CZ2 . TRP A 1 283 ? 26.621   3.673   26.205  1.00 85.83 283 A 1 
ATOM 2270  C CZ3 . TRP A 1 283 ? 25.836   5.253   24.539  1.00 82.92 283 A 1 
ATOM 2271  C CH2 . TRP A 1 283 ? 25.817   4.751   25.840  1.00 82.92 283 A 1 
ATOM 2272  N N   . GLU A 1 284 ? 31.923   2.556   21.983  1.00 85.39 284 A 1 
ATOM 2273  C CA  . GLU A 1 284 ? 33.088   2.126   22.751  1.00 84.89 284 A 1 
ATOM 2274  C C   . GLU A 1 284 ? 34.161   3.226   22.830  1.00 86.36 284 A 1 
ATOM 2275  O O   . GLU A 1 284 ? 34.794   3.420   23.863  1.00 84.93 284 A 1 
ATOM 2276  C CB  . GLU A 1 284 ? 33.656   0.845   22.107  1.00 82.02 284 A 1 
ATOM 2277  C CG  . GLU A 1 284 ? 34.781   0.241   22.960  1.00 70.63 284 A 1 
ATOM 2278  C CD  . GLU A 1 284 ? 35.370   -1.064  22.407  1.00 62.53 284 A 1 
ATOM 2279  O OE1 . GLU A 1 284 ? 36.377   -1.526  23.004  1.00 53.72 284 A 1 
ATOM 2280  O OE2 . GLU A 1 284 ? 34.857   -1.607  21.413  1.00 53.28 284 A 1 
ATOM 2281  N N   . ASN A 1 285 ? 34.333   3.998   21.746  1.00 87.64 285 A 1 
ATOM 2282  C CA  . ASN A 1 285 ? 35.285   5.098   21.708  1.00 88.10 285 A 1 
ATOM 2283  C C   . ASN A 1 285 ? 34.809   6.295   22.542  1.00 90.06 285 A 1 
ATOM 2284  O O   . ASN A 1 285 ? 35.619   6.914   23.236  1.00 89.17 285 A 1 
ATOM 2285  C CB  . ASN A 1 285 ? 35.562   5.455   20.245  1.00 85.96 285 A 1 
ATOM 2286  C CG  . ASN A 1 285 ? 36.224   4.307   19.494  1.00 82.74 285 A 1 
ATOM 2287  O OD1 . ASN A 1 285 ? 36.805   3.402   20.062  1.00 73.38 285 A 1 
ATOM 2288  N ND2 . ASN A 1 285 ? 36.177   4.341   18.172  1.00 71.42 285 A 1 
ATOM 2289  N N   . TYR A 1 286 ? 33.491   6.569   22.540  1.00 90.68 286 A 1 
ATOM 2290  C CA  . TYR A 1 286 ? 32.901   7.566   23.443  1.00 92.24 286 A 1 
ATOM 2291  C C   . TYR A 1 286 ? 33.001   7.146   24.919  1.00 93.24 286 A 1 
ATOM 2292  O O   . TYR A 1 286 ? 33.170   8.009   25.776  1.00 92.68 286 A 1 
ATOM 2293  C CB  . TYR A 1 286 ? 31.440   7.842   23.055  1.00 92.10 286 A 1 
ATOM 2294  C CG  . TYR A 1 286 ? 31.315   9.010   22.095  1.00 91.95 286 A 1 
ATOM 2295  C CD1 . TYR A 1 286 ? 31.435   10.329  22.583  1.00 82.29 286 A 1 
ATOM 2296  C CD2 . TYR A 1 286 ? 31.126   8.800   20.719  1.00 81.90 286 A 1 
ATOM 2297  C CE1 . TYR A 1 286 ? 31.376   11.427  21.709  1.00 82.08 286 A 1 
ATOM 2298  C CE2 . TYR A 1 286 ? 31.069   9.889   19.833  1.00 81.37 286 A 1 
ATOM 2299  C CZ  . TYR A 1 286 ? 31.200   11.197  20.336  1.00 89.42 286 A 1 
ATOM 2300  O OH  . TYR A 1 286 ? 31.172   12.268  19.475  1.00 88.26 286 A 1 
ATOM 2301  N N   . GLU A 1 287 ? 32.954   5.852   25.213  1.00 92.30 287 A 1 
ATOM 2302  C CA  . GLU A 1 287 ? 33.173   5.349   26.582  1.00 92.93 287 A 1 
ATOM 2303  C C   . GLU A 1 287 ? 34.633   5.511   27.015  1.00 93.34 287 A 1 
ATOM 2304  O O   . GLU A 1 287 ? 34.902   6.087   28.067  1.00 92.31 287 A 1 
ATOM 2305  C CB  . GLU A 1 287 ? 32.744   3.879   26.696  1.00 91.60 287 A 1 
ATOM 2306  C CG  . GLU A 1 287 ? 31.219   3.725   26.630  1.00 86.47 287 A 1 
ATOM 2307  C CD  . GLU A 1 287 ? 30.797   2.343   27.111  1.00 86.98 287 A 1 
ATOM 2308  O OE1 . GLU A 1 287 ? 30.136   2.294   28.174  1.00 77.81 287 A 1 
ATOM 2309  O OE2 . GLU A 1 287 ? 31.127   1.338   26.462  1.00 79.71 287 A 1 
ATOM 2310  N N   . LYS A 1 288 ? 35.582   5.063   26.185  1.00 91.84 288 A 1 
ATOM 2311  C CA  . LYS A 1 288 ? 37.016   5.064   26.517  1.00 90.95 288 A 1 
ATOM 2312  C C   . LYS A 1 288 ? 37.680   6.437   26.360  1.00 91.89 288 A 1 
ATOM 2313  O O   . LYS A 1 288 ? 38.663   6.721   27.045  1.00 89.10 288 A 1 
ATOM 2314  C CB  . LYS A 1 288 ? 37.733   4.015   25.661  1.00 89.06 288 A 1 
ATOM 2315  C CG  . LYS A 1 288 ? 37.341   2.583   26.081  1.00 85.28 288 A 1 
ATOM 2316  C CD  . LYS A 1 288 ? 38.012   1.540   25.187  1.00 77.40 288 A 1 
ATOM 2317  C CE  . LYS A 1 288 ? 37.630   0.138   25.637  1.00 70.30 288 A 1 
ATOM 2318  N NZ  . LYS A 1 288 ? 38.050   -0.904  24.652  1.00 61.47 288 A 1 
ATOM 2319  N N   . GLY A 1 289 ? 37.139   7.272   25.497  1.00 92.57 289 A 1 
ATOM 2320  C CA  . GLY A 1 289 ? 37.707   8.561   25.104  1.00 92.99 289 A 1 
ATOM 2321  C C   . GLY A 1 289 ? 38.613   8.471   23.879  1.00 93.09 289 A 1 
ATOM 2322  O O   . GLY A 1 289 ? 39.174   7.422   23.566  1.00 90.47 289 A 1 
ATOM 2323  N N   . PHE A 1 290 ? 38.761   9.601   23.189  1.00 92.03 290 A 1 
ATOM 2324  C CA  . PHE A 1 290 ? 39.539   9.716   21.958  1.00 92.40 290 A 1 
ATOM 2325  C C   . PHE A 1 290 ? 40.106   11.129  21.769  1.00 93.13 290 A 1 
ATOM 2326  O O   . PHE A 1 290 ? 39.744   12.055  22.501  1.00 91.82 290 A 1 
ATOM 2327  C CB  . PHE A 1 290 ? 38.674   9.289   20.760  1.00 91.36 290 A 1 
ATOM 2328  C CG  . PHE A 1 290 ? 37.372   10.059  20.606  1.00 92.15 290 A 1 
ATOM 2329  C CD1 . PHE A 1 290 ? 36.173   9.521   21.115  1.00 84.54 290 A 1 
ATOM 2330  C CD2 . PHE A 1 290 ? 37.341   11.299  19.948  1.00 83.81 290 A 1 
ATOM 2331  C CE1 . PHE A 1 290 ? 34.955   10.213  20.957  1.00 82.82 290 A 1 
ATOM 2332  C CE2 . PHE A 1 290 ? 36.131   12.000  19.793  1.00 82.67 290 A 1 
ATOM 2333  C CZ  . PHE A 1 290 ? 34.942   11.446  20.292  1.00 89.47 290 A 1 
ATOM 2334  N N   . GLY A 1 291 ? 40.996   11.299  20.804  1.00 90.93 291 A 1 
ATOM 2335  C CA  . GLY A 1 291 ? 41.659   12.575  20.525  1.00 90.51 291 A 1 
ATOM 2336  C C   . GLY A 1 291 ? 42.938   12.776  21.330  1.00 91.10 291 A 1 
ATOM 2337  O O   . GLY A 1 291 ? 43.554   11.816  21.803  1.00 88.38 291 A 1 
ATOM 2338  N N   . ARG A 1 292 ? 43.350   14.030  21.457  1.00 90.12 292 A 1 
ATOM 2339  C CA  . ARG A 1 292 ? 44.566   14.421  22.189  1.00 90.41 292 A 1 
ATOM 2340  C C   . ARG A 1 292 ? 44.230   15.488  23.229  1.00 91.50 292 A 1 
ATOM 2341  O O   . ARG A 1 292 ? 43.638   16.505  22.886  1.00 88.55 292 A 1 
ATOM 2342  C CB  . ARG A 1 292 ? 45.625   14.954  21.223  1.00 86.45 292 A 1 
ATOM 2343  C CG  . ARG A 1 292 ? 46.199   13.855  20.308  1.00 75.90 292 A 1 
ATOM 2344  C CD  . ARG A 1 292 ? 47.259   14.471  19.395  1.00 72.16 292 A 1 
ATOM 2345  N NE  . ARG A 1 292 ? 47.951   13.447  18.604  1.00 61.65 292 A 1 
ATOM 2346  C CZ  . ARG A 1 292 ? 48.877   13.655  17.680  1.00 53.54 292 A 1 
ATOM 2347  N NH1 . ARG A 1 292 ? 49.261   14.847  17.343  1.00 49.77 292 A 1 
ATOM 2348  N NH2 . ARG A 1 292 ? 49.433   12.644  17.077  1.00 47.10 292 A 1 
ATOM 2349  N N   . LEU A 1 293 ? 44.664   15.276  24.457  1.00 90.65 293 A 1 
ATOM 2350  C CA  . LEU A 1 293 ? 44.385   16.201  25.567  1.00 92.00 293 A 1 
ATOM 2351  C C   . LEU A 1 293 ? 44.934   17.624  25.334  1.00 92.67 293 A 1 
ATOM 2352  O O   . LEU A 1 293 ? 44.363   18.590  25.827  1.00 90.02 293 A 1 
ATOM 2353  C CB  . LEU A 1 293 ? 44.954   15.620  26.869  1.00 91.68 293 A 1 
ATOM 2354  C CG  . LEU A 1 293 ? 44.224   14.377  27.397  1.00 91.66 293 A 1 
ATOM 2355  C CD1 . LEU A 1 293 ? 44.989   13.799  28.585  1.00 82.63 293 A 1 
ATOM 2356  C CD2 . LEU A 1 293 ? 42.808   14.697  27.872  1.00 82.85 293 A 1 
ATOM 2357  N N   . ASP A 1 294 ? 46.002   17.762  24.567  1.00 91.33 294 A 1 
ATOM 2358  C CA  . ASP A 1 294 ? 46.575   19.037  24.130  1.00 89.69 294 A 1 
ATOM 2359  C C   . ASP A 1 294 ? 45.937   19.605  22.847  1.00 90.21 294 A 1 
ATOM 2360  O O   . ASP A 1 294 ? 46.273   20.709  22.401  1.00 84.81 294 A 1 
ATOM 2361  C CB  . ASP A 1 294 ? 48.100   18.856  23.964  1.00 86.37 294 A 1 
ATOM 2362  C CG  . ASP A 1 294 ? 48.495   17.861  22.854  1.00 78.95 294 A 1 
ATOM 2363  O OD1 . ASP A 1 294 ? 47.763   16.864  22.643  1.00 68.98 294 A 1 
ATOM 2364  O OD2 . ASP A 1 294 ? 49.545   18.091  22.214  1.00 69.71 294 A 1 
ATOM 2365  N N   . GLY A 1 295 ? 44.994   18.878  22.240  1.00 90.69 295 A 1 
ATOM 2366  C CA  . GLY A 1 295 ? 44.281   19.228  21.020  1.00 91.07 295 A 1 
ATOM 2367  C C   . GLY A 1 295 ? 42.767   19.248  21.208  1.00 92.92 295 A 1 
ATOM 2368  O O   . GLY A 1 295 ? 42.244   19.831  22.158  1.00 90.76 295 A 1 
ATOM 2369  N N   . GLU A 1 296 ? 42.051   18.618  20.264  1.00 92.58 296 A 1 
ATOM 2370  C CA  . GLU A 1 296 ? 40.641   18.286  20.412  1.00 93.22 296 A 1 
ATOM 2371  C C   . GLU A 1 296 ? 40.524   16.886  21.017  1.00 93.28 296 A 1 
ATOM 2372  O O   . GLU A 1 296 ? 41.278   15.987  20.654  1.00 91.04 296 A 1 
ATOM 2373  C CB  . GLU A 1 296 ? 39.898   18.342  19.068  1.00 91.73 296 A 1 
ATOM 2374  C CG  . GLU A 1 296 ? 39.871   19.745  18.450  1.00 88.82 296 A 1 
ATOM 2375  C CD  . GLU A 1 296 ? 38.874   19.872  17.295  1.00 90.55 296 A 1 
ATOM 2376  O OE1 . GLU A 1 296 ? 38.222   20.937  17.187  1.00 80.90 296 A 1 
ATOM 2377  O OE2 . GLU A 1 296 ? 38.715   18.924  16.504  1.00 83.19 296 A 1 
ATOM 2378  N N   . PHE A 1 297 ? 39.592   16.715  21.931  1.00 94.17 297 A 1 
ATOM 2379  C CA  . PHE A 1 297 ? 39.369   15.417  22.556  1.00 94.84 297 A 1 
ATOM 2380  C C   . PHE A 1 297 ? 37.974   15.276  23.176  1.00 95.30 297 A 1 
ATOM 2381  O O   . PHE A 1 297 ? 37.301   16.265  23.481  1.00 94.21 297 A 1 
ATOM 2382  C CB  . PHE A 1 297 ? 40.442   15.135  23.616  1.00 94.16 297 A 1 
ATOM 2383  C CG  . PHE A 1 297 ? 40.343   15.985  24.872  1.00 94.80 297 A 1 
ATOM 2384  C CD1 . PHE A 1 297 ? 40.914   17.265  24.911  1.00 89.31 297 A 1 
ATOM 2385  C CD2 . PHE A 1 297 ? 39.662   15.499  26.006  1.00 89.06 297 A 1 
ATOM 2386  C CE1 . PHE A 1 297 ? 40.805   18.058  26.070  1.00 88.34 297 A 1 
ATOM 2387  C CE2 . PHE A 1 297 ? 39.551   16.278  27.157  1.00 88.15 297 A 1 
ATOM 2388  C CZ  . PHE A 1 297 ? 40.124   17.558  27.197  1.00 91.74 297 A 1 
ATOM 2389  N N   . TRP A 1 298 ? 37.598   14.033  23.402  1.00 95.23 298 A 1 
ATOM 2390  C CA  . TRP A 1 298 ? 36.543   13.602  24.318  1.00 95.50 298 A 1 
ATOM 2391  C C   . TRP A 1 298 ? 37.185   12.741  25.400  1.00 95.35 298 A 1 
ATOM 2392  O O   . TRP A 1 298 ? 37.904   11.790  25.081  1.00 93.45 298 A 1 
ATOM 2393  C CB  . TRP A 1 298 ? 35.501   12.817  23.542  1.00 95.21 298 A 1 
ATOM 2394  C CG  . TRP A 1 298 ? 34.392   12.283  24.381  1.00 95.65 298 A 1 
ATOM 2395  C CD1 . TRP A 1 298 ? 34.242   11.010  24.790  1.00 92.85 298 A 1 
ATOM 2396  C CD2 . TRP A 1 298 ? 33.273   13.034  24.952  1.00 94.89 298 A 1 
ATOM 2397  N NE1 . TRP A 1 298 ? 33.093   10.895  25.561  1.00 92.83 298 A 1 
ATOM 2398  C CE2 . TRP A 1 298 ? 32.473   12.120  25.687  1.00 94.33 298 A 1 
ATOM 2399  C CE3 . TRP A 1 298 ? 32.867   14.383  24.911  1.00 94.40 298 A 1 
ATOM 2400  C CZ2 . TRP A 1 298 ? 31.302   12.539  26.364  1.00 94.11 298 A 1 
ATOM 2401  C CZ3 . TRP A 1 298 ? 31.703   14.797  25.583  1.00 91.45 298 A 1 
ATOM 2402  C CH2 . TRP A 1 298 ? 30.938   13.882  26.306  1.00 91.89 298 A 1 
ATOM 2403  N N   . LEU A 1 299 ? 36.972   13.048  26.676  1.00 95.61 299 A 1 
ATOM 2404  C CA  . LEU A 1 299 ? 37.663   12.362  27.777  1.00 95.69 299 A 1 
ATOM 2405  C C   . LEU A 1 299 ? 37.277   10.878  27.883  1.00 95.40 299 A 1 
ATOM 2406  O O   . LEU A 1 299 ? 38.124   10.044  28.219  1.00 93.46 299 A 1 
ATOM 2407  C CB  . LEU A 1 299 ? 37.388   13.119  29.091  1.00 95.15 299 A 1 
ATOM 2408  C CG  . LEU A 1 299 ? 38.087   12.504  30.316  1.00 94.83 299 A 1 
ATOM 2409  C CD1 . LEU A 1 299 ? 39.612   12.492  30.184  1.00 86.97 299 A 1 
ATOM 2410  C CD2 . LEU A 1 299 ? 37.739   13.297  31.571  1.00 86.70 299 A 1 
ATOM 2411  N N   . GLY A 1 300 ? 36.026   10.555  27.580  1.00 95.04 300 A 1 
ATOM 2412  C CA  . GLY A 1 300 ? 35.452   9.219   27.728  1.00 95.35 300 A 1 
ATOM 2413  C C   . GLY A 1 300 ? 34.414   9.169   28.833  1.00 95.89 300 A 1 
ATOM 2414  O O   . GLY A 1 300 ? 34.656   9.644   29.942  1.00 94.30 300 A 1 
ATOM 2415  N N   . LEU A 1 301 ? 33.237   8.580   28.539  1.00 95.07 301 A 1 
ATOM 2416  C CA  . LEU A 1 301 ? 32.100   8.540   29.469  1.00 95.12 301 A 1 
ATOM 2417  C C   . LEU A 1 301 ? 32.443   7.780   30.758  1.00 95.15 301 A 1 
ATOM 2418  O O   . LEU A 1 301 ? 32.062   8.228   31.837  1.00 94.36 301 A 1 
ATOM 2419  C CB  . LEU A 1 301 ? 30.898   7.888   28.771  1.00 94.59 301 A 1 
ATOM 2420  C CG  . LEU A 1 301 ? 30.263   8.761   27.680  1.00 93.72 301 A 1 
ATOM 2421  C CD1 . LEU A 1 301 ? 29.343   7.918   26.798  1.00 85.68 301 A 1 
ATOM 2422  C CD2 . LEU A 1 301 ? 29.432   9.904   28.274  1.00 86.18 301 A 1 
ATOM 2423  N N   . GLU A 1 302 ? 33.206   6.689   30.674  1.00 95.20 302 A 1 
ATOM 2424  C CA  . GLU A 1 302 ? 33.665   5.933   31.849  1.00 94.69 302 A 1 
ATOM 2425  C C   . GLU A 1 302 ? 34.517   6.803   32.782  1.00 94.87 302 A 1 
ATOM 2426  O O   . GLU A 1 302 ? 34.331   6.795   34.001  1.00 93.39 302 A 1 
ATOM 2427  C CB  . GLU A 1 302 ? 34.505   4.721   31.432  1.00 92.94 302 A 1 
ATOM 2428  C CG  . GLU A 1 302 ? 33.718   3.644   30.668  1.00 85.21 302 A 1 
ATOM 2429  C CD  . GLU A 1 302 ? 34.584   2.409   30.336  1.00 84.81 302 A 1 
ATOM 2430  O OE1 . GLU A 1 302 ? 33.996   1.329   30.122  1.00 76.35 302 A 1 
ATOM 2431  O OE2 . GLU A 1 302 ? 35.829   2.538   30.310  1.00 78.99 302 A 1 
ATOM 2432  N N   . LYS A 1 303 ? 35.421   7.598   32.213  1.00 94.98 303 A 1 
ATOM 2433  C CA  . LYS A 1 303 ? 36.298   8.486   32.978  1.00 94.91 303 A 1 
ATOM 2434  C C   . LYS A 1 303 ? 35.512   9.647   33.592  1.00 95.15 303 A 1 
ATOM 2435  O O   . LYS A 1 303 ? 35.703   9.953   34.764  1.00 93.75 303 A 1 
ATOM 2436  C CB  . LYS A 1 303 ? 37.425   9.015   32.082  1.00 94.44 303 A 1 
ATOM 2437  C CG  . LYS A 1 303 ? 38.358   7.905   31.572  1.00 93.20 303 A 1 
ATOM 2438  C CD  . LYS A 1 303 ? 39.362   8.493   30.569  1.00 90.41 303 A 1 
ATOM 2439  C CE  . LYS A 1 303 ? 40.201   7.391   29.918  1.00 86.31 303 A 1 
ATOM 2440  N NZ  . LYS A 1 303 ? 40.898   7.895   28.713  1.00 80.73 303 A 1 
ATOM 2441  N N   . ILE A 1 304 ? 34.605   10.239  32.831  1.00 95.54 304 A 1 
ATOM 2442  C CA  . ILE A 1 304 ? 33.715   11.290  33.330  1.00 95.44 304 A 1 
ATOM 2443  C C   . ILE A 1 304 ? 32.880   10.752  34.495  1.00 95.18 304 A 1 
ATOM 2444  O O   . ILE A 1 304 ? 32.839   11.366  35.557  1.00 94.10 304 A 1 
ATOM 2445  C CB  . ILE A 1 304 ? 32.810   11.838  32.204  1.00 95.60 304 A 1 
ATOM 2446  C CG1 . ILE A 1 304 ? 33.646   12.517  31.097  1.00 93.25 304 A 1 
ATOM 2447  C CG2 . ILE A 1 304 ? 31.799   12.863  32.762  1.00 92.13 304 A 1 
ATOM 2448  C CD1 . ILE A 1 304 ? 32.871   12.735  29.790  1.00 88.82 304 A 1 
ATOM 2449  N N   . TYR A 1 305 ? 32.261   9.561   34.317  1.00 94.99 305 A 1 
ATOM 2450  C CA  . TYR A 1 305 ? 31.487   8.910   35.358  1.00 94.65 305 A 1 
ATOM 2451  C C   . TYR A 1 305 ? 32.328   8.660   36.619  1.00 94.48 305 A 1 
ATOM 2452  O O   . TYR A 1 305 ? 31.899   9.019   37.710  1.00 93.51 305 A 1 
ATOM 2453  C CB  . TYR A 1 305 ? 30.886   7.610   34.817  1.00 94.48 305 A 1 
ATOM 2454  C CG  . TYR A 1 305 ? 30.051   6.862   35.834  1.00 94.05 305 A 1 
ATOM 2455  C CD1 . TYR A 1 305 ? 30.581   5.759   36.525  1.00 85.46 305 A 1 
ATOM 2456  C CD2 . TYR A 1 305 ? 28.750   7.305   36.123  1.00 86.69 305 A 1 
ATOM 2457  C CE1 . TYR A 1 305 ? 29.806   5.091   37.496  1.00 86.60 305 A 1 
ATOM 2458  C CE2 . TYR A 1 305 ? 27.965   6.644   37.093  1.00 86.36 305 A 1 
ATOM 2459  C CZ  . TYR A 1 305 ? 28.497   5.537   37.777  1.00 90.92 305 A 1 
ATOM 2460  O OH  . TYR A 1 305 ? 27.746   4.905   38.724  1.00 89.70 305 A 1 
ATOM 2461  N N   . ALA A 1 306 ? 33.545   8.133   36.466  1.00 94.81 306 A 1 
ATOM 2462  C CA  . ALA A 1 306 ? 34.439   7.889   37.589  1.00 94.35 306 A 1 
ATOM 2463  C C   . ALA A 1 306 ? 34.764   9.173   38.373  1.00 94.19 306 A 1 
ATOM 2464  O O   . ALA A 1 306 ? 34.829   9.132   39.607  1.00 92.45 306 A 1 
ATOM 2465  C CB  . ALA A 1 306 ? 35.714   7.227   37.061  1.00 94.09 306 A 1 
ATOM 2466  N N   . ILE A 1 307 ? 34.916   10.301  37.688  1.00 94.72 307 A 1 
ATOM 2467  C CA  . ILE A 1 307 ? 35.136   11.600  38.326  1.00 94.36 307 A 1 
ATOM 2468  C C   . ILE A 1 307 ? 33.887   12.032  39.100  1.00 93.99 307 A 1 
ATOM 2469  O O   . ILE A 1 307 ? 33.966   12.267  40.304  1.00 92.64 307 A 1 
ATOM 2470  C CB  . ILE A 1 307 ? 35.577   12.663  37.289  1.00 94.39 307 A 1 
ATOM 2471  C CG1 . ILE A 1 307 ? 36.962   12.316  36.698  1.00 91.17 307 A 1 
ATOM 2472  C CG2 . ILE A 1 307 ? 35.630   14.073  37.917  1.00 90.06 307 A 1 
ATOM 2473  C CD1 . ILE A 1 307 ? 37.271   13.073  35.397  1.00 87.17 307 A 1 
ATOM 2474  N N   . VAL A 1 308 ? 32.728   12.094  38.447  1.00 94.27 308 A 1 
ATOM 2475  C CA  . VAL A 1 308 ? 31.517   12.701  39.033  1.00 93.77 308 A 1 
ATOM 2476  C C   . VAL A 1 308 ? 30.837   11.861  40.116  1.00 93.14 308 A 1 
ATOM 2477  O O   . VAL A 1 308 ? 30.042   12.392  40.879  1.00 90.41 308 A 1 
ATOM 2478  C CB  . VAL A 1 308 ? 30.491   13.127  37.961  1.00 92.79 308 A 1 
ATOM 2479  C CG1 . VAL A 1 308 ? 31.135   14.071  36.946  1.00 83.45 308 A 1 
ATOM 2480  C CG2 . VAL A 1 308 ? 29.856   11.944  37.230  1.00 83.04 308 A 1 
ATOM 2481  N N   . GLN A 1 309 ? 31.162   10.575  40.220  1.00 93.41 309 A 1 
ATOM 2482  C CA  . GLN A 1 309 ? 30.687   9.732   41.330  1.00 92.29 309 A 1 
ATOM 2483  C C   . GLN A 1 309 ? 31.348   10.056  42.676  1.00 91.88 309 A 1 
ATOM 2484  O O   . GLN A 1 309 ? 30.928   9.523   43.703  1.00 88.37 309 A 1 
ATOM 2485  C CB  . GLN A 1 309 ? 30.896   8.251   40.993  1.00 90.22 309 A 1 
ATOM 2486  C CG  . GLN A 1 309 ? 29.925   7.704   39.926  1.00 81.28 309 A 1 
ATOM 2487  C CD  . GLN A 1 309 ? 28.455   7.967   40.256  1.00 76.97 309 A 1 
ATOM 2488  O OE1 . GLN A 1 309 ? 27.939   7.514   41.261  1.00 67.25 309 A 1 
ATOM 2489  N NE2 . GLN A 1 309 ? 27.762   8.707   39.427  1.00 64.76 309 A 1 
ATOM 2490  N N   . GLN A 1 310 ? 32.377   10.914  42.698  1.00 92.27 310 A 1 
ATOM 2491  C CA  . GLN A 1 310 ? 33.104   11.227  43.933  1.00 90.68 310 A 1 
ATOM 2492  C C   . GLN A 1 310 ? 32.385   12.254  44.811  1.00 90.60 310 A 1 
ATOM 2493  O O   . GLN A 1 310 ? 32.512   12.215  46.036  1.00 86.14 310 A 1 
ATOM 2494  C CB  . GLN A 1 310 ? 34.506   11.738  43.583  1.00 88.63 310 A 1 
ATOM 2495  C CG  . GLN A 1 310 ? 35.316   10.704  42.782  1.00 87.50 310 A 1 
ATOM 2496  C CD  . GLN A 1 310 ? 36.718   11.224  42.501  1.00 89.89 310 A 1 
ATOM 2497  O OE1 . GLN A 1 310 ? 37.664   10.786  43.118  1.00 80.63 310 A 1 
ATOM 2498  N NE2 . GLN A 1 310 ? 36.876   12.167  41.598  1.00 80.14 310 A 1 
ATOM 2499  N N   . SER A 1 311 ? 31.676   13.192  44.203  1.00 90.76 311 A 1 
ATOM 2500  C CA  . SER A 1 311 ? 30.934   14.275  44.853  1.00 90.56 311 A 1 
ATOM 2501  C C   . SER A 1 311 ? 29.954   14.920  43.869  1.00 91.65 311 A 1 
ATOM 2502  O O   . SER A 1 311 ? 29.790   14.449  42.745  1.00 88.00 311 A 1 
ATOM 2503  C CB  . SER A 1 311 ? 31.924   15.313  45.409  1.00 87.05 311 A 1 
ATOM 2504  O OG  . SER A 1 311 ? 32.675   15.907  44.389  1.00 79.63 311 A 1 
ATOM 2505  N N   . ASN A 1 312 ? 29.287   15.999  44.272  1.00 90.57 312 A 1 
ATOM 2506  C CA  . ASN A 1 312 ? 28.513   16.799  43.336  1.00 91.02 312 A 1 
ATOM 2507  C C   . ASN A 1 312 ? 29.456   17.647  42.484  1.00 91.78 312 A 1 
ATOM 2508  O O   . ASN A 1 312 ? 30.402   18.231  43.002  1.00 88.86 312 A 1 
ATOM 2509  C CB  . ASN A 1 312 ? 27.511   17.679  44.101  1.00 88.34 312 A 1 
ATOM 2510  C CG  . ASN A 1 312 ? 26.424   16.885  44.795  1.00 84.12 312 A 1 
ATOM 2511  O OD1 . ASN A 1 312 ? 26.035   15.796  44.398  1.00 74.87 312 A 1 
ATOM 2512  N ND2 . ASN A 1 312 ? 25.876   17.421  45.864  1.00 73.35 312 A 1 
ATOM 2513  N N   . TYR A 1 313 ? 29.182   17.742  41.199  1.00 91.90 313 A 1 
ATOM 2514  C CA  . TYR A 1 313 ? 29.963   18.524  40.250  1.00 93.58 313 A 1 
ATOM 2515  C C   . TYR A 1 313 ? 29.104   19.556  39.523  1.00 93.74 313 A 1 
ATOM 2516  O O   . TYR A 1 313 ? 27.903   19.370  39.312  1.00 91.32 313 A 1 
ATOM 2517  C CB  . TYR A 1 313 ? 30.697   17.601  39.264  1.00 93.25 313 A 1 
ATOM 2518  C CG  . TYR A 1 313 ? 31.968   16.984  39.827  1.00 93.67 313 A 1 
ATOM 2519  C CD1 . TYR A 1 313 ? 33.231   17.513  39.497  1.00 83.42 313 A 1 
ATOM 2520  C CD2 . TYR A 1 313 ? 31.893   15.890  40.703  1.00 83.23 313 A 1 
ATOM 2521  C CE1 . TYR A 1 313 ? 34.404   16.970  40.050  1.00 83.38 313 A 1 
ATOM 2522  C CE2 . TYR A 1 313 ? 33.058   15.341  41.271  1.00 83.14 313 A 1 
ATOM 2523  C CZ  . TYR A 1 313 ? 34.315   15.888  40.945  1.00 91.94 313 A 1 
ATOM 2524  O OH  . TYR A 1 313 ? 35.441   15.367  41.521  1.00 91.20 313 A 1 
ATOM 2525  N N   . ILE A 1 314 ? 29.748   20.638  39.115  1.00 93.88 314 A 1 
ATOM 2526  C CA  . ILE A 1 314 ? 29.226   21.629  38.182  1.00 93.92 314 A 1 
ATOM 2527  C C   . ILE A 1 314 ? 29.824   21.333  36.804  1.00 94.16 314 A 1 
ATOM 2528  O O   . ILE A 1 314 ? 31.036   21.158  36.673  1.00 92.40 314 A 1 
ATOM 2529  C CB  . ILE A 1 314 ? 29.552   23.063  38.660  1.00 92.15 314 A 1 
ATOM 2530  C CG1 . ILE A 1 314 ? 28.896   23.327  40.038  1.00 83.67 314 A 1 
ATOM 2531  C CG2 . ILE A 1 314 ? 29.077   24.099  37.625  1.00 82.62 314 A 1 
ATOM 2532  C CD1 . ILE A 1 314 ? 29.356   24.635  40.706  1.00 76.30 314 A 1 
ATOM 2533  N N   . LEU A 1 315 ? 28.987   21.315  35.790  1.00 93.71 315 A 1 
ATOM 2534  C CA  . LEU A 1 315 ? 29.401   21.324  34.391  1.00 93.60 315 A 1 
ATOM 2535  C C   . LEU A 1 315 ? 29.389   22.764  33.894  1.00 93.52 315 A 1 
ATOM 2536  O O   . LEU A 1 315 ? 28.333   23.390  33.848  1.00 92.50 315 A 1 
ATOM 2537  C CB  . LEU A 1 315 ? 28.446   20.441  33.572  1.00 93.31 315 A 1 
ATOM 2538  C CG  . LEU A 1 315 ? 28.665   20.499  32.046  1.00 92.88 315 A 1 
ATOM 2539  C CD1 . LEU A 1 315 ? 29.998   19.882  31.634  1.00 84.00 315 A 1 
ATOM 2540  C CD2 . LEU A 1 315 ? 27.543   19.761  31.325  1.00 84.28 315 A 1 
ATOM 2541  N N   . ARG A 1 316 ? 30.531   23.258  33.457  1.00 93.68 316 A 1 
ATOM 2542  C CA  . ARG A 1 316 ? 30.645   24.539  32.763  1.00 93.72 316 A 1 
ATOM 2543  C C   . ARG A 1 316 ? 30.867   24.291  31.277  1.00 93.88 316 A 1 
ATOM 2544  O O   . ARG A 1 316 ? 31.766   23.547  30.901  1.00 92.63 316 A 1 
ATOM 2545  C CB  . ARG A 1 316 ? 31.759   25.363  33.415  1.00 92.66 316 A 1 
ATOM 2546  C CG  . ARG A 1 316 ? 31.965   26.730  32.750  1.00 90.02 316 A 1 
ATOM 2547  C CD  . ARG A 1 316 ? 33.025   27.521  33.518  1.00 87.91 316 A 1 
ATOM 2548  N NE  . ARG A 1 316 ? 33.328   28.803  32.882  1.00 85.04 316 A 1 
ATOM 2549  C CZ  . ARG A 1 316 ? 32.780   29.983  33.159  1.00 83.73 316 A 1 
ATOM 2550  N NH1 . ARG A 1 316 ? 31.884   30.144  34.093  1.00 74.11 316 A 1 
ATOM 2551  N NH2 . ARG A 1 316 ? 33.140   31.028  32.479  1.00 79.25 316 A 1 
ATOM 2552  N N   . LEU A 1 317 ? 30.068   24.950  30.441  1.00 92.32 317 A 1 
ATOM 2553  C CA  . LEU A 1 317 ? 30.247   24.979  29.000  1.00 91.66 317 A 1 
ATOM 2554  C C   . LEU A 1 317 ? 30.769   26.356  28.600  1.00 91.46 317 A 1 
ATOM 2555  O O   . LEU A 1 317 ? 30.089   27.357  28.833  1.00 89.65 317 A 1 
ATOM 2556  C CB  . LEU A 1 317 ? 28.926   24.657  28.282  1.00 90.52 317 A 1 
ATOM 2557  C CG  . LEU A 1 317 ? 28.250   23.337  28.720  1.00 87.77 317 A 1 
ATOM 2558  C CD1 . LEU A 1 317 ? 26.979   23.114  27.900  1.00 77.30 317 A 1 
ATOM 2559  C CD2 . LEU A 1 317 ? 29.152   22.132  28.509  1.00 77.51 317 A 1 
ATOM 2560  N N   . GLU A 1 318 ? 31.953   26.422  27.998  1.00 91.93 318 A 1 
ATOM 2561  C CA  . GLU A 1 318 ? 32.472   27.634  27.370  1.00 92.02 318 A 1 
ATOM 2562  C C   . GLU A 1 318 ? 32.368   27.499  25.855  1.00 92.00 318 A 1 
ATOM 2563  O O   . GLU A 1 318 ? 32.918   26.579  25.255  1.00 90.52 318 A 1 
ATOM 2564  C CB  . GLU A 1 318 ? 33.900   27.940  27.808  1.00 91.23 318 A 1 
ATOM 2565  C CG  . GLU A 1 318 ? 33.972   28.328  29.289  1.00 86.23 318 A 1 
ATOM 2566  C CD  . GLU A 1 318 ? 35.337   28.855  29.748  1.00 86.87 318 A 1 
ATOM 2567  O OE1 . GLU A 1 318 ? 35.384   29.419  30.862  1.00 78.13 318 A 1 
ATOM 2568  O OE2 . GLU A 1 318 ? 36.337   28.718  28.996  1.00 80.03 318 A 1 
ATOM 2569  N N   . LEU A 1 319 ? 31.658   28.435  25.229  1.00 90.92 319 A 1 
ATOM 2570  C CA  . LEU A 1 319 ? 31.384   28.437  23.805  1.00 90.44 319 A 1 
ATOM 2571  C C   . LEU A 1 319 ? 31.897   29.736  23.194  1.00 90.24 319 A 1 
ATOM 2572  O O   . LEU A 1 319 ? 31.636   30.824  23.713  1.00 88.37 319 A 1 
ATOM 2573  C CB  . LEU A 1 319 ? 29.878   28.260  23.560  1.00 88.99 319 A 1 
ATOM 2574  C CG  . LEU A 1 319 ? 29.217   27.054  24.266  1.00 87.41 319 A 1 
ATOM 2575  C CD1 . LEU A 1 319 ? 27.726   27.039  23.972  1.00 79.89 319 A 1 
ATOM 2576  C CD2 . LEU A 1 319 ? 29.804   25.722  23.802  1.00 80.01 319 A 1 
ATOM 2577  N N   . GLN A 1 320 ? 32.581   29.621  22.060  1.00 90.22 320 A 1 
ATOM 2578  C CA  . GLN A 1 320 ? 32.917   30.761  21.216  1.00 90.08 320 A 1 
ATOM 2579  C C   . GLN A 1 320 ? 32.241   30.581  19.858  1.00 89.57 320 A 1 
ATOM 2580  O O   . GLN A 1 320 ? 32.391   29.546  19.213  1.00 87.79 320 A 1 
ATOM 2581  C CB  . GLN A 1 320 ? 34.438   30.895  21.130  1.00 89.09 320 A 1 
ATOM 2582  C CG  . GLN A 1 320 ? 34.863   32.241  20.510  1.00 80.90 320 A 1 
ATOM 2583  C CD  . GLN A 1 320 ? 36.384   32.440  20.515  1.00 78.96 320 A 1 
ATOM 2584  O OE1 . GLN A 1 320 ? 37.179   31.556  20.774  1.00 71.43 320 A 1 
ATOM 2585  N NE2 . GLN A 1 320 ? 36.853   33.637  20.217  1.00 67.68 320 A 1 
ATOM 2586  N N   . ASP A 1 321 ? 31.473   31.593  19.426  1.00 86.65 321 A 1 
ATOM 2587  C CA  . ASP A 1 321 ? 30.857   31.583  18.108  1.00 85.51 321 A 1 
ATOM 2588  C C   . ASP A 1 321 ? 31.829   32.056  17.014  1.00 86.14 321 A 1 
ATOM 2589  O O   . ASP A 1 321 ? 32.969   32.465  17.272  1.00 83.68 321 A 1 
ATOM 2590  C CB  . ASP A 1 321 ? 29.504   32.336  18.145  1.00 82.08 321 A 1 
ATOM 2591  C CG  . ASP A 1 321 ? 29.577   33.864  18.275  1.00 77.27 321 A 1 
ATOM 2592  O OD1 . ASP A 1 321 ? 30.651   34.447  18.021  1.00 68.68 321 A 1 
ATOM 2593  O OD2 . ASP A 1 321 ? 28.524   34.479  18.561  1.00 70.73 321 A 1 
ATOM 2594  N N   . TRP A 1 322 ? 31.383   31.997  15.738  1.00 84.61 322 A 1 
ATOM 2595  C CA  . TRP A 1 322 ? 32.182   32.459  14.603  1.00 84.21 322 A 1 
ATOM 2596  C C   . TRP A 1 322 ? 32.338   33.990  14.513  1.00 83.26 322 A 1 
ATOM 2597  O O   . TRP A 1 322 ? 33.068   34.470  13.649  1.00 78.87 322 A 1 
ATOM 2598  C CB  . TRP A 1 322 ? 31.597   31.887  13.312  1.00 83.44 322 A 1 
ATOM 2599  C CG  . TRP A 1 322 ? 31.894   30.427  13.127  1.00 83.47 322 A 1 
ATOM 2600  C CD1 . TRP A 1 322 ? 31.041   29.400  13.329  1.00 76.81 322 A 1 
ATOM 2601  C CD2 . TRP A 1 322 ? 33.159   29.833  12.708  1.00 81.51 322 A 1 
ATOM 2602  N NE1 . TRP A 1 322 ? 31.685   28.207  13.064  1.00 77.71 322 A 1 
ATOM 2603  C CE2 . TRP A 1 322 ? 32.989   28.425  12.676  1.00 79.72 322 A 1 
ATOM 2604  C CE3 . TRP A 1 322 ? 34.422   30.362  12.359  1.00 80.03 322 A 1 
ATOM 2605  C CZ2 . TRP A 1 322 ? 34.042   27.553  12.311  1.00 79.68 322 A 1 
ATOM 2606  C CZ3 . TRP A 1 322 ? 35.475   29.489  11.991  1.00 76.53 322 A 1 
ATOM 2607  C CH2 . TRP A 1 322 ? 35.275   28.105  11.973  1.00 76.87 322 A 1 
ATOM 2608  N N   . LYS A 1 323 ? 31.675   34.741  15.380  1.00 84.23 323 A 1 
ATOM 2609  C CA  . LYS A 1 323 ? 31.890   36.180  15.582  1.00 83.33 323 A 1 
ATOM 2610  C C   . LYS A 1 323 ? 32.844   36.461  16.745  1.00 84.25 323 A 1 
ATOM 2611  O O   . LYS A 1 323 ? 32.951   37.609  17.170  1.00 78.83 323 A 1 
ATOM 2612  C CB  . LYS A 1 323 ? 30.557   36.897  15.797  1.00 80.03 323 A 1 
ATOM 2613  C CG  . LYS A 1 323 ? 29.582   36.728  14.622  1.00 72.75 323 A 1 
ATOM 2614  C CD  . LYS A 1 323 ? 28.305   37.514  14.926  1.00 66.33 323 A 1 
ATOM 2615  C CE  . LYS A 1 323 ? 27.331   37.400  13.758  1.00 58.12 323 A 1 
ATOM 2616  N NZ  . LYS A 1 323 ? 26.110   38.199  14.015  1.00 51.16 323 A 1 
ATOM 2617  N N   . ASP A 1 324 ? 33.493   35.428  17.260  1.00 83.84 324 A 1 
ATOM 2618  C CA  . ASP A 1 324 ? 34.390   35.457  18.410  1.00 84.63 324 A 1 
ATOM 2619  C C   . ASP A 1 324 ? 33.726   35.912  19.728  1.00 85.96 324 A 1 
ATOM 2620  O O   . ASP A 1 324 ? 34.413   36.205  20.699  1.00 81.48 324 A 1 
ATOM 2621  C CB  . ASP A 1 324 ? 35.703   36.182  18.060  1.00 81.89 324 A 1 
ATOM 2622  C CG  . ASP A 1 324 ? 36.446   35.496  16.905  1.00 78.92 324 A 1 
ATOM 2623  O OD1 . ASP A 1 324 ? 36.668   34.259  16.988  1.00 71.45 324 A 1 
ATOM 2624  O OD2 . ASP A 1 324 ? 36.828   36.180  15.927  1.00 71.16 324 A 1 
ATOM 2625  N N   . SER A 1 325 ? 32.382   35.935  19.761  1.00 84.88 325 A 1 
ATOM 2626  C CA  . SER A 1 325 ? 31.649   36.173  21.005  1.00 84.64 325 A 1 
ATOM 2627  C C   . SER A 1 325 ? 31.809   34.970  21.932  1.00 85.56 325 A 1 
ATOM 2628  O O   . SER A 1 325 ? 31.584   33.835  21.522  1.00 83.80 325 A 1 
ATOM 2629  C CB  . SER A 1 325 ? 30.159   36.427  20.755  1.00 82.12 325 A 1 
ATOM 2630  O OG  . SER A 1 325 ? 29.964   37.414  19.755  1.00 72.51 325 A 1 
ATOM 2631  N N   . LYS A 1 326 ? 32.172   35.238  23.186  1.00 86.53 326 A 1 
ATOM 2632  C CA  . LYS A 1 326 ? 32.330   34.203  24.204  1.00 86.71 326 A 1 
ATOM 2633  C C   . LYS A 1 326 ? 31.054   34.083  25.034  1.00 86.66 326 A 1 
ATOM 2634  O O   . LYS A 1 326 ? 30.513   35.084  25.495  1.00 83.77 326 A 1 
ATOM 2635  C CB  . LYS A 1 326 ? 33.544   34.490  25.083  1.00 84.77 326 A 1 
ATOM 2636  C CG  . LYS A 1 326 ? 34.858   34.414  24.283  1.00 79.50 326 A 1 
ATOM 2637  C CD  . LYS A 1 326 ? 36.071   34.566  25.211  1.00 75.49 326 A 1 
ATOM 2638  C CE  . LYS A 1 326 ? 37.360   34.450  24.397  1.00 66.22 326 A 1 
ATOM 2639  N NZ  . LYS A 1 326 ? 38.555   34.429  25.270  1.00 58.99 326 A 1 
ATOM 2640  N N   . HIS A 1 327 ? 30.616   32.860  25.237  1.00 88.32 327 A 1 
ATOM 2641  C CA  . HIS A 1 327 ? 29.452   32.528  26.028  1.00 87.31 327 A 1 
ATOM 2642  C C   . HIS A 1 327 ? 29.820   31.436  27.033  1.00 88.34 327 A 1 
ATOM 2643  O O   . HIS A 1 327 ? 30.724   30.643  26.788  1.00 86.48 327 A 1 
ATOM 2644  C CB  . HIS A 1 327 ? 28.324   32.066  25.105  1.00 85.04 327 A 1 
ATOM 2645  C CG  . HIS A 1 327 ? 27.951   33.082  24.060  1.00 82.34 327 A 1 
ATOM 2646  N ND1 . HIS A 1 327 ? 27.243   34.252  24.278  1.00 70.51 327 A 1 
ATOM 2647  C CD2 . HIS A 1 327 ? 28.259   33.043  22.725  1.00 71.13 327 A 1 
ATOM 2648  C CE1 . HIS A 1 327 ? 27.126   34.892  23.105  1.00 71.33 327 A 1 
ATOM 2649  N NE2 . HIS A 1 327 ? 27.728   34.186  22.150  1.00 71.78 327 A 1 
ATOM 2650  N N   . TYR A 1 328 ? 29.118   31.401  28.146  1.00 88.59 328 A 1 
ATOM 2651  C CA  . TYR A 1 328 ? 29.228   30.310  29.103  1.00 89.16 328 A 1 
ATOM 2652  C C   . TYR A 1 328 ? 27.867   29.992  29.712  1.00 89.50 328 A 1 
ATOM 2653  O O   . TYR A 1 328 ? 26.987   30.853  29.778  1.00 87.74 328 A 1 
ATOM 2654  C CB  . TYR A 1 328 ? 30.269   30.626  30.188  1.00 87.18 328 A 1 
ATOM 2655  C CG  . TYR A 1 328 ? 29.770   31.546  31.283  1.00 85.12 328 A 1 
ATOM 2656  C CD1 . TYR A 1 328 ? 29.758   32.947  31.102  1.00 79.68 328 A 1 
ATOM 2657  C CD2 . TYR A 1 328 ? 29.286   31.005  32.492  1.00 79.82 328 A 1 
ATOM 2658  C CE1 . TYR A 1 328 ? 29.258   33.795  32.100  1.00 77.00 328 A 1 
ATOM 2659  C CE2 . TYR A 1 328 ? 28.784   31.849  33.503  1.00 76.93 328 A 1 
ATOM 2660  C CZ  . TYR A 1 328 ? 28.765   33.238  33.303  1.00 80.44 328 A 1 
ATOM 2661  O OH  . TYR A 1 328 ? 28.270   34.060  34.286  1.00 78.31 328 A 1 
ATOM 2662  N N   . VAL A 1 329 ? 27.718   28.761  30.162  1.00 89.51 329 A 1 
ATOM 2663  C CA  . VAL A 1 329 ? 26.597   28.325  30.996  1.00 90.13 329 A 1 
ATOM 2664  C C   . VAL A 1 329 ? 27.122   27.286  31.985  1.00 90.89 329 A 1 
ATOM 2665  O O   . VAL A 1 329 ? 28.008   26.500  31.649  1.00 90.37 329 A 1 
ATOM 2666  C CB  . VAL A 1 329 ? 25.426   27.813  30.127  1.00 88.29 329 A 1 
ATOM 2667  C CG1 . VAL A 1 329 ? 25.777   26.600  29.268  1.00 74.31 329 A 1 
ATOM 2668  C CG2 . VAL A 1 329 ? 24.193   27.495  30.964  1.00 74.84 329 A 1 
ATOM 2669  N N   . GLU A 1 330 ? 26.611   27.313  33.200  1.00 90.51 330 A 1 
ATOM 2670  C CA  . GLU A 1 330 ? 26.942   26.370  34.261  1.00 90.97 330 A 1 
ATOM 2671  C C   . GLU A 1 330 ? 25.689   25.604  34.691  1.00 91.09 330 A 1 
ATOM 2672  O O   . GLU A 1 330 ? 24.622   26.189  34.876  1.00 89.07 330 A 1 
ATOM 2673  C CB  . GLU A 1 330 ? 27.599   27.084  35.460  1.00 89.89 330 A 1 
ATOM 2674  C CG  . GLU A 1 330 ? 29.020   27.546  35.115  1.00 86.29 330 A 1 
ATOM 2675  C CD  . GLU A 1 330 ? 29.730   28.339  36.223  1.00 87.72 330 A 1 
ATOM 2676  O OE1 . GLU A 1 330 ? 30.782   28.945  35.903  1.00 77.87 330 A 1 
ATOM 2677  O OE2 . GLU A 1 330 ? 29.252   28.363  37.378  1.00 79.99 330 A 1 
ATOM 2678  N N   . TYR A 1 331 ? 25.833   24.308  34.856  1.00 91.87 331 A 1 
ATOM 2679  C CA  . TYR A 1 331 ? 24.795   23.396  35.283  1.00 92.09 331 A 1 
ATOM 2680  C C   . TYR A 1 331 ? 25.256   22.578  36.482  1.00 92.52 331 A 1 
ATOM 2681  O O   . TYR A 1 331 ? 26.410   22.140  36.533  1.00 91.10 331 A 1 
ATOM 2682  C CB  . TYR A 1 331 ? 24.425   22.447  34.140  1.00 90.44 331 A 1 
ATOM 2683  C CG  . TYR A 1 331 ? 23.819   23.113  32.925  1.00 89.59 331 A 1 
ATOM 2684  C CD1 . TYR A 1 331 ? 22.436   23.367  32.879  1.00 79.79 331 A 1 
ATOM 2685  C CD2 . TYR A 1 331 ? 24.615   23.455  31.815  1.00 81.08 331 A 1 
ATOM 2686  C CE1 . TYR A 1 331 ? 21.846   23.934  31.744  1.00 79.41 331 A 1 
ATOM 2687  C CE2 . TYR A 1 331 ? 24.035   24.025  30.668  1.00 79.36 331 A 1 
ATOM 2688  C CZ  . TYR A 1 331 ? 22.647   24.256  30.635  1.00 85.49 331 A 1 
ATOM 2689  O OH  . TYR A 1 331 ? 22.063   24.780  29.521  1.00 82.80 331 A 1 
ATOM 2690  N N   . SER A 1 332 ? 24.344   22.297  37.420  1.00 92.19 332 A 1 
ATOM 2691  C CA  . SER A 1 332 ? 24.522   21.125  38.266  1.00 91.97 332 A 1 
ATOM 2692  C C   . SER A 1 332 ? 24.523   19.884  37.377  1.00 92.11 332 A 1 
ATOM 2693  O O   . SER A 1 332 ? 23.658   19.738  36.505  1.00 90.18 332 A 1 
ATOM 2694  C CB  . SER A 1 332 ? 23.418   21.023  39.326  1.00 90.88 332 A 1 
ATOM 2695  O OG  . SER A 1 332 ? 22.161   20.802  38.747  1.00 79.78 332 A 1 
ATOM 2696  N N   . PHE A 1 333 ? 25.488   18.996  37.572  1.00 92.01 333 A 1 
ATOM 2697  C CA  . PHE A 1 333 ? 25.730   17.863  36.688  1.00 92.57 333 A 1 
ATOM 2698  C C   . PHE A 1 333 ? 25.574   16.542  37.433  1.00 92.84 333 A 1 
ATOM 2699  O O   . PHE A 1 333 ? 26.280   16.285  38.412  1.00 90.53 333 A 1 
ATOM 2700  C CB  . PHE A 1 333 ? 27.122   18.018  36.080  1.00 91.60 333 A 1 
ATOM 2701  C CG  . PHE A 1 333 ? 27.495   16.949  35.066  1.00 92.76 333 A 1 
ATOM 2702  C CD1 . PHE A 1 333 ? 28.230   15.818  35.463  1.00 84.07 333 A 1 
ATOM 2703  C CD2 . PHE A 1 333 ? 27.144   17.111  33.722  1.00 84.85 333 A 1 
ATOM 2704  C CE1 . PHE A 1 333 ? 28.622   14.864  34.517  1.00 83.90 333 A 1 
ATOM 2705  C CE2 . PHE A 1 333 ? 27.539   16.156  32.764  1.00 84.22 333 A 1 
ATOM 2706  C CZ  . PHE A 1 333 ? 28.283   15.038  33.155  1.00 90.59 333 A 1 
ATOM 2707  N N   . HIS A 1 334 ? 24.688   15.687  36.950  1.00 92.51 334 A 1 
ATOM 2708  C CA  . HIS A 1 334 ? 24.586   14.306  37.389  1.00 91.86 334 A 1 
ATOM 2709  C C   . HIS A 1 334 ? 24.655   13.378  36.175  1.00 92.32 334 A 1 
ATOM 2710  O O   . HIS A 1 334 ? 24.002   13.608  35.162  1.00 90.57 334 A 1 
ATOM 2711  C CB  . HIS A 1 334 ? 23.306   14.103  38.210  1.00 89.19 334 A 1 
ATOM 2712  C CG  . HIS A 1 334 ? 23.276   12.798  38.955  1.00 79.02 334 A 1 
ATOM 2713  N ND1 . HIS A 1 334 ? 23.565   11.557  38.437  1.00 66.57 334 A 1 
ATOM 2714  C CD2 . HIS A 1 334 ? 23.029   12.603  40.283  1.00 65.39 334 A 1 
ATOM 2715  C CE1 . HIS A 1 334 ? 23.490   10.649  39.419  1.00 60.89 334 A 1 
ATOM 2716  N NE2 . HIS A 1 334 ? 23.165   11.255  40.563  1.00 61.26 334 A 1 
ATOM 2717  N N   . LEU A 1 335 ? 25.441   12.318  36.270  1.00 91.82 335 A 1 
ATOM 2718  C CA  . LEU A 1 335 ? 25.618   11.320  35.221  1.00 93.29 335 A 1 
ATOM 2719  C C   . LEU A 1 335 ? 25.334   9.929   35.788  1.00 93.37 335 A 1 
ATOM 2720  O O   . LEU A 1 335 ? 25.904   9.538   36.807  1.00 90.57 335 A 1 
ATOM 2721  C CB  . LEU A 1 335 ? 27.047   11.443  34.658  1.00 92.16 335 A 1 
ATOM 2722  C CG  . LEU A 1 335 ? 27.262   10.672  33.345  1.00 92.03 335 A 1 
ATOM 2723  C CD1 . LEU A 1 335 ? 26.547   11.354  32.173  1.00 82.77 335 A 1 
ATOM 2724  C CD2 . LEU A 1 335 ? 28.746   10.619  33.010  1.00 82.81 335 A 1 
ATOM 2725  N N   . GLY A 1 336 ? 24.462   9.183   35.109  1.00 92.52 336 A 1 
ATOM 2726  C CA  . GLY A 1 336 ? 24.186   7.789   35.415  1.00 92.54 336 A 1 
ATOM 2727  C C   . GLY A 1 336 ? 25.288   6.845   34.924  1.00 93.24 336 A 1 
ATOM 2728  O O   . GLY A 1 336 ? 26.177   7.213   34.156  1.00 91.52 336 A 1 
ATOM 2729  N N   . SER A 1 337 ? 25.228   5.599   35.375  1.00 91.78 337 A 1 
ATOM 2730  C CA  . SER A 1 337 ? 26.180   4.551   34.998  1.00 91.66 337 A 1 
ATOM 2731  C C   . SER A 1 337 ? 26.002   4.085   33.547  1.00 91.69 337 A 1 
ATOM 2732  O O   . SER A 1 337 ? 24.999   4.374   32.897  1.00 89.59 337 A 1 
ATOM 2733  C CB  . SER A 1 337 ? 26.037   3.357   35.952  1.00 89.78 337 A 1 
ATOM 2734  O OG  . SER A 1 337 ? 24.762   2.762   35.811  1.00 84.91 337 A 1 
ATOM 2735  N N   . HIS A 1 338 ? 26.939   3.264   33.061  1.00 91.68 338 A 1 
ATOM 2736  C CA  . HIS A 1 338 ? 26.833   2.555   31.783  1.00 90.60 338 A 1 
ATOM 2737  C C   . HIS A 1 338 ? 25.483   1.843   31.608  1.00 90.69 338 A 1 
ATOM 2738  O O   . HIS A 1 338 ? 24.884   1.893   30.534  1.00 87.96 338 A 1 
ATOM 2739  C CB  . HIS A 1 338 ? 27.984   1.542   31.709  1.00 88.10 338 A 1 
ATOM 2740  C CG  . HIS A 1 338 ? 27.883   0.598   30.545  1.00 85.40 338 A 1 
ATOM 2741  N ND1 . HIS A 1 338 ? 28.244   0.868   29.247  1.00 71.93 338 A 1 
ATOM 2742  C CD2 . HIS A 1 338 ? 27.379   -0.685  30.554  1.00 72.18 338 A 1 
ATOM 2743  C CE1 . HIS A 1 338 ? 27.983   -0.216  28.495  1.00 71.23 338 A 1 
ATOM 2744  N NE2 . HIS A 1 338 ? 27.457   -1.171  29.264  1.00 72.00 338 A 1 
ATOM 2745  N N   . GLU A 1 339 ? 24.947   1.220   32.661  1.00 89.46 339 A 1 
ATOM 2746  C CA  . GLU A 1 339 ? 23.662   0.512   32.602  1.00 87.80 339 A 1 
ATOM 2747  C C   . GLU A 1 339 ? 22.466   1.434   32.321  1.00 87.86 339 A 1 
ATOM 2748  O O   . GLU A 1 339 ? 21.420   0.970   31.873  1.00 84.60 339 A 1 
ATOM 2749  C CB  . GLU A 1 339 ? 23.394   -0.242  33.925  1.00 86.56 339 A 1 
ATOM 2750  C CG  . GLU A 1 339 ? 24.440   -1.314  34.256  1.00 78.19 339 A 1 
ATOM 2751  C CD  . GLU A 1 339 ? 24.002   -2.256  35.393  1.00 68.83 339 A 1 
ATOM 2752  O OE1 . GLU A 1 339 ? 24.639   -3.324  35.547  1.00 59.09 339 A 1 
ATOM 2753  O OE2 . GLU A 1 339 ? 22.985   -1.975  36.073  1.00 60.39 339 A 1 
ATOM 2754  N N   . THR A 1 340 ? 22.626   2.731   32.556  1.00 88.61 340 A 1 
ATOM 2755  C CA  . THR A 1 340 ? 21.622   3.760   32.262  1.00 88.12 340 A 1 
ATOM 2756  C C   . THR A 1 340 ? 21.911   4.494   30.948  1.00 88.77 340 A 1 
ATOM 2757  O O   . THR A 1 340 ? 21.310   5.538   30.702  1.00 86.52 340 A 1 
ATOM 2758  C CB  . THR A 1 340 ? 21.478   4.767   33.420  1.00 87.12 340 A 1 
ATOM 2759  O OG1 . THR A 1 340 ? 22.622   5.568   33.541  1.00 82.59 340 A 1 
ATOM 2760  C CG2 . THR A 1 340 ? 21.249   4.091   34.771  1.00 81.52 340 A 1 
ATOM 2761  N N   . ASN A 1 341 ? 22.810   3.988   30.116  1.00 89.53 341 A 1 
ATOM 2762  C CA  . ASN A 1 341 ? 23.338   4.679   28.928  1.00 89.68 341 A 1 
ATOM 2763  C C   . ASN A 1 341 ? 23.893   6.074   29.270  1.00 90.41 341 A 1 
ATOM 2764  O O   . ASN A 1 341 ? 23.680   7.031   28.534  1.00 88.77 341 A 1 
ATOM 2765  C CB  . ASN A 1 341 ? 22.286   4.706   27.801  1.00 87.57 341 A 1 
ATOM 2766  C CG  . ASN A 1 341 ? 21.851   3.330   27.355  1.00 84.75 341 A 1 
ATOM 2767  O OD1 . ASN A 1 341 ? 22.613   2.381   27.278  1.00 75.17 341 A 1 
ATOM 2768  N ND2 . ASN A 1 341 ? 20.599   3.185   27.010  1.00 74.24 341 A 1 
ATOM 2769  N N   . TYR A 1 342 ? 24.574   6.181   30.401  1.00 92.15 342 A 1 
ATOM 2770  C CA  . TYR A 1 342 ? 25.137   7.433   30.910  1.00 93.37 342 A 1 
ATOM 2771  C C   . TYR A 1 342 ? 24.109   8.573   30.933  1.00 93.48 342 A 1 
ATOM 2772  O O   . TYR A 1 342 ? 24.368   9.662   30.427  1.00 91.72 342 A 1 
ATOM 2773  C CB  . TYR A 1 342 ? 26.414   7.783   30.144  1.00 93.39 342 A 1 
ATOM 2774  C CG  . TYR A 1 342 ? 27.476   6.708   30.209  1.00 94.01 342 A 1 
ATOM 2775  C CD1 . TYR A 1 342 ? 28.320   6.608   31.335  1.00 86.27 342 A 1 
ATOM 2776  C CD2 . TYR A 1 342 ? 27.616   5.791   29.156  1.00 86.27 342 A 1 
ATOM 2777  C CE1 . TYR A 1 342 ? 29.306   5.626   31.402  1.00 86.51 342 A 1 
ATOM 2778  C CE2 . TYR A 1 342 ? 28.609   4.796   29.210  1.00 85.76 342 A 1 
ATOM 2779  C CZ  . TYR A 1 342 ? 29.459   4.719   30.331  1.00 92.87 342 A 1 
ATOM 2780  O OH  . TYR A 1 342 ? 30.430   3.758   30.386  1.00 91.92 342 A 1 
ATOM 2781  N N   . THR A 1 343 ? 22.943   8.313   31.523  1.00 92.08 343 A 1 
ATOM 2782  C CA  . THR A 1 343 ? 21.861   9.293   31.605  1.00 92.19 343 A 1 
ATOM 2783  C C   . THR A 1 343 ? 22.338   10.580  32.270  1.00 92.28 343 A 1 
ATOM 2784  O O   . THR A 1 343 ? 22.829   10.561  33.398  1.00 90.50 343 A 1 
ATOM 2785  C CB  . THR A 1 343 ? 20.655   8.723   32.354  1.00 90.35 343 A 1 
ATOM 2786  O OG1 . THR A 1 343 ? 20.113   7.644   31.623  1.00 77.53 343 A 1 
ATOM 2787  C CG2 . THR A 1 343 ? 19.524   9.726   32.521  1.00 75.51 343 A 1 
ATOM 2788  N N   . LEU A 1 344 ? 22.167   11.699  31.566  1.00 91.42 344 A 1 
ATOM 2789  C CA  . LEU A 1 344 ? 22.485   13.036  32.034  1.00 91.15 344 A 1 
ATOM 2790  C C   . LEU A 1 344 ? 21.258   13.647  32.706  1.00 91.05 344 A 1 
ATOM 2791  O O   . LEU A 1 344 ? 20.156   13.577  32.164  1.00 89.36 344 A 1 
ATOM 2792  C CB  . LEU A 1 344 ? 22.951   13.870  30.832  1.00 90.19 344 A 1 
ATOM 2793  C CG  . LEU A 1 344 ? 23.275   15.340  31.150  1.00 89.88 344 A 1 
ATOM 2794  C CD1 . LEU A 1 344 ? 24.513   15.466  32.035  1.00 80.41 344 A 1 
ATOM 2795  C CD2 . LEU A 1 344 ? 23.543   16.105  29.860  1.00 80.13 344 A 1 
ATOM 2796  N N   . HIS A 1 345 ? 21.479   14.322  33.843  1.00 90.56 345 A 1 
ATOM 2797  C CA  . HIS A 1 345 ? 20.484   15.161  34.501  1.00 90.49 345 A 1 
ATOM 2798  C C   . HIS A 1 345 ? 21.144   16.466  34.914  1.00 90.87 345 A 1 
ATOM 2799  O O   . HIS A 1 345 ? 22.172   16.455  35.591  1.00 88.75 345 A 1 
ATOM 2800  C CB  . HIS A 1 345 ? 19.887   14.396  35.689  1.00 87.79 345 A 1 
ATOM 2801  C CG  . HIS A 1 345 ? 18.585   14.966  36.168  1.00 82.70 345 A 1 
ATOM 2802  N ND1 . HIS A 1 345 ? 17.339   14.448  35.874  1.00 69.74 345 A 1 
ATOM 2803  C CD2 . HIS A 1 345 ? 18.394   16.029  36.990  1.00 70.34 345 A 1 
ATOM 2804  C CE1 . HIS A 1 345 ? 16.421   15.174  36.525  1.00 69.33 345 A 1 
ATOM 2805  N NE2 . HIS A 1 345 ? 17.023   16.145  37.216  1.00 70.26 345 A 1 
ATOM 2806  N N   . VAL A 1 346 ? 20.591   17.597  34.458  1.00 89.94 346 A 1 
ATOM 2807  C CA  . VAL A 1 346 ? 21.165   18.920  34.706  1.00 89.71 346 A 1 
ATOM 2808  C C   . VAL A 1 346 ? 20.113   19.919  35.179  1.00 89.12 346 A 1 
ATOM 2809  O O   . VAL A 1 346 ? 18.938   19.815  34.825  1.00 87.17 346 A 1 
ATOM 2810  C CB  . VAL A 1 346 ? 21.911   19.483  33.478  1.00 88.23 346 A 1 
ATOM 2811  C CG1 . VAL A 1 346 ? 23.131   18.641  33.123  1.00 80.70 346 A 1 
ATOM 2812  C CG2 . VAL A 1 346 ? 21.027   19.617  32.223  1.00 79.51 346 A 1 
ATOM 2813  N N   . ALA A 1 347 ? 20.569   20.931  35.943  1.00 88.53 347 A 1 
ATOM 2814  C CA  . ALA A 1 347 ? 19.799   22.132  36.245  1.00 88.21 347 A 1 
ATOM 2815  C C   . ALA A 1 347 ? 20.702   23.354  36.074  1.00 88.67 347 A 1 
ATOM 2816  O O   . ALA A 1 347 ? 21.851   23.334  36.508  1.00 85.97 347 A 1 
ATOM 2817  C CB  . ALA A 1 347 ? 19.224   22.027  37.662  1.00 85.92 347 A 1 
ATOM 2818  N N   . GLU A 1 348 ? 20.196   24.408  35.420  1.00 86.40 348 A 1 
ATOM 2819  C CA  . GLU A 1 348 ? 20.978   25.614  35.181  1.00 85.14 348 A 1 
ATOM 2820  C C   . GLU A 1 348 ? 21.255   26.358  36.494  1.00 84.61 348 A 1 
ATOM 2821  O O   . GLU A 1 348 ? 20.368   26.565  37.316  1.00 80.99 348 A 1 
ATOM 2822  C CB  . GLU A 1 348 ? 20.278   26.516  34.132  1.00 81.40 348 A 1 
ATOM 2823  C CG  . GLU A 1 348 ? 21.178   27.671  33.652  1.00 75.49 348 A 1 
ATOM 2824  C CD  . GLU A 1 348 ? 20.631   28.476  32.449  1.00 72.94 348 A 1 
ATOM 2825  O OE1 . GLU A 1 348 ? 21.037   29.649  32.290  1.00 65.40 348 A 1 
ATOM 2826  O OE2 . GLU A 1 348 ? 19.850   27.933  31.643  1.00 68.09 348 A 1 
ATOM 2827  N N   . ILE A 1 349 ? 22.504   26.767  36.671  1.00 86.85 349 A 1 
ATOM 2828  C CA  . ILE A 1 349 ? 22.960   27.547  37.828  1.00 85.75 349 A 1 
ATOM 2829  C C   . ILE A 1 349 ? 23.177   29.006  37.424  1.00 84.68 349 A 1 
ATOM 2830  O O   . ILE A 1 349 ? 22.662   29.920  38.060  1.00 78.60 349 A 1 
ATOM 2831  C CB  . ILE A 1 349 ? 24.247   26.937  38.425  1.00 83.89 349 A 1 
ATOM 2832  C CG1 . ILE A 1 349 ? 24.029   25.475  38.884  1.00 77.92 349 A 1 
ATOM 2833  C CG2 . ILE A 1 349 ? 24.761   27.788  39.605  1.00 75.81 349 A 1 
ATOM 2834  C CD1 . ILE A 1 349 ? 25.327   24.750  39.281  1.00 72.92 349 A 1 
ATOM 2835  N N   . ALA A 1 350 ? 23.955   29.223  36.367  1.00 84.65 350 A 1 
ATOM 2836  C CA  . ALA A 1 350 ? 24.297   30.542  35.867  1.00 84.22 350 A 1 
ATOM 2837  C C   . ALA A 1 350 ? 24.706   30.478  34.393  1.00 84.88 350 A 1 
ATOM 2838  O O   . ALA A 1 350 ? 25.141   29.451  33.894  1.00 79.57 350 A 1 
ATOM 2839  C CB  . ALA A 1 350 ? 25.451   31.115  36.716  1.00 80.17 350 A 1 
ATOM 2840  N N   . GLY A 1 351 ? 24.615   31.617  33.691  1.00 82.80 351 A 1 
ATOM 2841  C CA  . GLY A 1 351 ? 25.089   31.709  32.314  1.00 82.44 351 A 1 
ATOM 2842  C C   . GLY A 1 351 ? 24.853   33.079  31.700  1.00 83.74 351 A 1 
ATOM 2843  O O   . GLY A 1 351 ? 24.018   33.854  32.165  1.00 79.27 351 A 1 
ATOM 2844  N N   . ASN A 1 352 ? 25.591   33.382  30.619  1.00 82.03 352 A 1 
ATOM 2845  C CA  . ASN A 1 352 ? 25.364   34.568  29.795  1.00 81.00 352 A 1 
ATOM 2846  C C   . ASN A 1 352 ? 24.723   34.240  28.432  1.00 81.41 352 A 1 
ATOM 2847  O O   . ASN A 1 352 ? 24.504   35.123  27.603  1.00 76.60 352 A 1 
ATOM 2848  C CB  . ASN A 1 352 ? 26.666   35.374  29.670  1.00 77.63 352 A 1 
ATOM 2849  C CG  . ASN A 1 352 ? 27.708   34.749  28.750  1.00 75.22 352 A 1 
ATOM 2850  O OD1 . ASN A 1 352 ? 27.573   33.668  28.212  1.00 67.33 352 A 1 
ATOM 2851  N ND2 . ASN A 1 352 ? 28.797   35.449  28.520  1.00 70.05 352 A 1 
ATOM 2852  N N   . ILE A 1 353 ? 24.425   32.967  28.203  1.00 79.70 353 A 1 
ATOM 2853  C CA  . ILE A 1 353 ? 23.633   32.446  27.096  1.00 78.87 353 A 1 
ATOM 2854  C C   . ILE A 1 353 ? 22.542   31.556  27.701  1.00 78.90 353 A 1 
ATOM 2855  O O   . ILE A 1 353 ? 22.829   30.842  28.659  1.00 75.56 353 A 1 
ATOM 2856  C CB  . ILE A 1 353 ? 24.543   31.703  26.092  1.00 75.08 353 A 1 
ATOM 2857  C CG1 . ILE A 1 353 ? 23.784   31.358  24.801  1.00 68.05 353 A 1 
ATOM 2858  C CG2 . ILE A 1 353 ? 25.177   30.423  26.696  1.00 64.64 353 A 1 
ATOM 2859  C CD1 . ILE A 1 353 ? 24.686   30.846  23.672  1.00 62.33 353 A 1 
ATOM 2860  N N   . PRO A 1 354 ? 21.308   31.575  27.170  1.00 76.40 354 A 1 
ATOM 2861  C CA  . PRO A 1 354 ? 20.285   30.649  27.641  1.00 74.41 354 A 1 
ATOM 2862  C C   . PRO A 1 354 ? 20.733   29.195  27.483  1.00 75.11 354 A 1 
ATOM 2863  O O   . PRO A 1 354 ? 21.333   28.839  26.460  1.00 69.69 354 A 1 
ATOM 2864  C CB  . PRO A 1 354 ? 19.028   30.958  26.822  1.00 69.86 354 A 1 
ATOM 2865  C CG  . PRO A 1 354 ? 19.239   32.397  26.353  1.00 67.82 354 A 1 
ATOM 2866  C CD  . PRO A 1 354 ? 20.753   32.483  26.167  1.00 70.80 354 A 1 
ATOM 2867  N N   . GLY A 1 355 ? 20.423   28.372  28.469  1.00 76.31 355 A 1 
ATOM 2868  C CA  . GLY A 1 355 ? 20.658   26.937  28.402  1.00 74.98 355 A 1 
ATOM 2869  C C   . GLY A 1 355 ? 19.873   26.282  27.267  1.00 77.42 355 A 1 
ATOM 2870  O O   . GLY A 1 355 ? 18.746   26.673  26.955  1.00 71.47 355 A 1 
ATOM 2871  N N   . ALA A 1 356 ? 20.479   25.298  26.627  1.00 79.09 356 A 1 
ATOM 2872  C CA  . ALA A 1 356 ? 19.863   24.497  25.579  1.00 78.93 356 A 1 
ATOM 2873  C C   . ALA A 1 356 ? 19.694   23.018  25.967  1.00 81.54 356 A 1 
ATOM 2874  O O   . ALA A 1 356 ? 18.953   22.302  25.308  1.00 77.77 356 A 1 
ATOM 2875  C CB  . ALA A 1 356 ? 20.686   24.644  24.292  1.00 72.07 356 A 1 
ATOM 2876  N N   . LEU A 1 357 ? 20.381   22.576  27.022  1.00 77.96 357 A 1 
ATOM 2877  C CA  . LEU A 1 357 ? 20.122   21.275  27.620  1.00 80.34 357 A 1 
ATOM 2878  C C   . LEU A 1 357 ? 18.791   21.343  28.387  1.00 81.92 357 A 1 
ATOM 2879  O O   . LEU A 1 357 ? 18.614   22.265  29.187  1.00 80.31 357 A 1 
ATOM 2880  C CB  . LEU A 1 357 ? 21.276   20.871  28.556  1.00 78.96 357 A 1 
ATOM 2881  C CG  . LEU A 1 357 ? 22.614   20.628  27.849  1.00 78.80 357 A 1 
ATOM 2882  C CD1 . LEU A 1 357 ? 23.730   20.434  28.879  1.00 72.11 357 A 1 
ATOM 2883  C CD2 . LEU A 1 357 ? 22.573   19.376  26.962  1.00 73.17 357 A 1 
ATOM 2884  N N   . PRO A 1 358 ? 17.864   20.395  28.163  1.00 76.47 358 A 1 
ATOM 2885  C CA  . PRO A 1 358 ? 16.647   20.306  28.953  1.00 75.93 358 A 1 
ATOM 2886  C C   . PRO A 1 358 ? 16.974   20.062  30.427  1.00 77.02 358 A 1 
ATOM 2887  O O   . PRO A 1 358 ? 17.652   19.095  30.776  1.00 75.04 358 A 1 
ATOM 2888  C CB  . PRO A 1 358 ? 15.833   19.161  28.350  1.00 72.44 358 A 1 
ATOM 2889  C CG  . PRO A 1 358 ? 16.399   19.031  26.940  1.00 71.73 358 A 1 
ATOM 2890  C CD  . PRO A 1 358 ? 17.864   19.399  27.120  1.00 75.77 358 A 1 
ATOM 2891  N N   . GLU A 1 359 ? 16.486   20.946  31.285  1.00 79.63 359 A 1 
ATOM 2892  C CA  . GLU A 1 359 ? 16.685   20.847  32.723  1.00 78.43 359 A 1 
ATOM 2893  C C   . GLU A 1 359 ? 15.721   19.840  33.354  1.00 76.96 359 A 1 
ATOM 2894  O O   . GLU A 1 359 ? 14.597   19.666  32.876  1.00 73.43 359 A 1 
ATOM 2895  C CB  . GLU A 1 359 ? 16.521   22.220  33.373  1.00 76.16 359 A 1 
ATOM 2896  C CG  . GLU A 1 359 ? 17.557   23.243  32.886  1.00 72.64 359 A 1 
ATOM 2897  C CD  . GLU A 1 359 ? 17.343   24.563  33.617  1.00 73.99 359 A 1 
ATOM 2898  O OE1 . GLU A 1 359 ? 16.860   25.527  32.975  1.00 65.87 359 A 1 
ATOM 2899  O OE2 . GLU A 1 359 ? 17.634   24.609  34.833  1.00 72.26 359 A 1 
ATOM 2900  N N   . HIS A 1 360 ? 16.133   19.212  34.421  1.00 81.77 360 A 1 
ATOM 2901  C CA  . HIS A 1 360 ? 15.335   18.242  35.172  1.00 80.42 360 A 1 
ATOM 2902  C C   . HIS A 1 360 ? 14.773   17.096  34.311  1.00 80.96 360 A 1 
ATOM 2903  O O   . HIS A 1 360 ? 13.727   16.533  34.615  1.00 76.20 360 A 1 
ATOM 2904  C CB  . HIS A 1 360 ? 14.249   18.969  35.980  1.00 76.62 360 A 1 
ATOM 2905  C CG  . HIS A 1 360 ? 14.791   20.069  36.843  1.00 77.11 360 A 1 
ATOM 2906  N ND1 . HIS A 1 360 ? 15.605   19.904  37.936  1.00 67.58 360 A 1 
ATOM 2907  C CD2 . HIS A 1 360 ? 14.601   21.420  36.680  1.00 66.81 360 A 1 
ATOM 2908  C CE1 . HIS A 1 360 ? 15.892   21.122  38.430  1.00 68.40 360 A 1 
ATOM 2909  N NE2 . HIS A 1 360 ? 15.300   22.065  37.697  1.00 67.57 360 A 1 
ATOM 2910  N N   . THR A 1 361 ? 15.468   16.764  33.222  1.00 81.65 361 A 1 
ATOM 2911  C CA  . THR A 1 361 ? 15.058   15.740  32.261  1.00 81.29 361 A 1 
ATOM 2912  C C   . THR A 1 361 ? 16.182   14.723  32.093  1.00 83.17 361 A 1 
ATOM 2913  O O   . THR A 1 361 ? 17.337   15.085  31.925  1.00 79.93 361 A 1 
ATOM 2914  C CB  . THR A 1 361 ? 14.700   16.369  30.912  1.00 76.59 361 A 1 
ATOM 2915  O OG1 . THR A 1 361 ? 13.716   17.365  31.087  1.00 67.91 361 A 1 
ATOM 2916  C CG2 . THR A 1 361 ? 14.133   15.366  29.923  1.00 66.50 361 A 1 
ATOM 2917  N N   . ASP A 1 362 ? 15.817   13.438  32.108  1.00 82.33 362 A 1 
ATOM 2918  C CA  . ASP A 1 362 ? 16.745   12.347  31.882  1.00 82.74 362 A 1 
ATOM 2919  C C   . ASP A 1 362 ? 17.073   12.219  30.390  1.00 83.07 362 A 1 
ATOM 2920  O O   . ASP A 1 362 ? 16.211   11.895  29.568  1.00 80.87 362 A 1 
ATOM 2921  C CB  . ASP A 1 362 ? 16.164   11.037  32.436  1.00 80.35 362 A 1 
ATOM 2922  C CG  . ASP A 1 362 ? 16.172   10.938  33.967  1.00 78.75 362 A 1 
ATOM 2923  O OD1 . ASP A 1 362 ? 16.943   11.684  34.614  1.00 72.60 362 A 1 
ATOM 2924  O OD2 . ASP A 1 362 ? 15.448   10.070  34.485  1.00 73.88 362 A 1 
ATOM 2925  N N   . LEU A 1 363 ? 18.324   12.465  30.032  1.00 85.95 363 A 1 
ATOM 2926  C CA  . LEU A 1 363 ? 18.829   12.432  28.667  1.00 86.59 363 A 1 
ATOM 2927  C C   . LEU A 1 363 ? 19.836   11.295  28.521  1.00 87.88 363 A 1 
ATOM 2928  O O   . LEU A 1 363 ? 20.964   11.394  29.011  1.00 87.35 363 A 1 
ATOM 2929  C CB  . LEU A 1 363 ? 19.468   13.784  28.312  1.00 84.66 363 A 1 
ATOM 2930  C CG  . LEU A 1 363 ? 18.546   15.009  28.482  1.00 82.00 363 A 1 
ATOM 2931  C CD1 . LEU A 1 363 ? 19.347   16.285  28.219  1.00 74.72 363 A 1 
ATOM 2932  C CD2 . LEU A 1 363 ? 17.362   14.969  27.525  1.00 74.35 363 A 1 
ATOM 2933  N N   . MET A 1 364 ? 19.463   10.218  27.830  1.00 86.30 364 A 1 
ATOM 2934  C CA  . MET A 1 364 ? 20.381   9.113   27.569  1.00 86.51 364 A 1 
ATOM 2935  C C   . MET A 1 364 ? 21.388   9.485   26.479  1.00 86.86 364 A 1 
ATOM 2936  O O   . MET A 1 364 ? 21.030   10.097  25.470  1.00 85.26 364 A 1 
ATOM 2937  C CB  . MET A 1 364 ? 19.610   7.851   27.182  1.00 84.45 364 A 1 
ATOM 2938  C CG  . MET A 1 364 ? 18.808   7.277   28.354  1.00 79.09 364 A 1 
ATOM 2939  S SD  . MET A 1 364 ? 17.798   5.829   27.941  1.00 76.64 364 A 1 
ATOM 2940  C CE  . MET A 1 364 ? 16.424   6.647   27.084  1.00 66.07 364 A 1 
ATOM 2941  N N   . PHE A 1 365 ? 22.640   9.070   26.664  1.00 89.30 365 A 1 
ATOM 2942  C CA  . PHE A 1 365 ? 23.663   9.210   25.634  1.00 90.29 365 A 1 
ATOM 2943  C C   . PHE A 1 365 ? 23.401   8.255   24.474  1.00 89.16 365 A 1 
ATOM 2944  O O   . PHE A 1 365 ? 22.924   7.134   24.670  1.00 87.68 365 A 1 
ATOM 2945  C CB  . PHE A 1 365 ? 25.052   8.998   26.246  1.00 91.09 365 A 1 
ATOM 2946  C CG  . PHE A 1 365 ? 26.167   9.605   25.420  1.00 91.74 365 A 1 
ATOM 2947  C CD1 . PHE A 1 365 ? 26.888   8.825   24.503  1.00 85.87 365 A 1 
ATOM 2948  C CD2 . PHE A 1 365 ? 26.481   10.966  25.562  1.00 85.51 365 A 1 
ATOM 2949  C CE1 . PHE A 1 365 ? 27.920   9.402   23.741  1.00 86.32 365 A 1 
ATOM 2950  C CE2 . PHE A 1 365 ? 27.511   11.547  24.805  1.00 85.79 365 A 1 
ATOM 2951  C CZ  . PHE A 1 365 ? 28.231   10.765  23.898  1.00 91.67 365 A 1 
ATOM 2952  N N   . SER A 1 366 ? 23.702   8.675   23.255  1.00 86.44 366 A 1 
ATOM 2953  C CA  . SER A 1 366 ? 23.599   7.828   22.074  1.00 85.24 366 A 1 
ATOM 2954  C C   . SER A 1 366 ? 24.654   8.175   21.024  1.00 85.56 366 A 1 
ATOM 2955  O O   . SER A 1 366 ? 25.090   9.320   20.911  1.00 84.15 366 A 1 
ATOM 2956  C CB  . SER A 1 366 ? 22.184   7.866   21.482  1.00 82.09 366 A 1 
ATOM 2957  O OG  . SER A 1 366 ? 21.721   9.176   21.255  1.00 71.33 366 A 1 
ATOM 2958  N N   . THR A 1 367 ? 25.060   7.157   20.260  1.00 83.91 367 A 1 
ATOM 2959  C CA  . THR A 1 367 ? 25.977   7.235   19.121  1.00 83.29 367 A 1 
ATOM 2960  C C   . THR A 1 367 ? 25.333   6.563   17.907  1.00 80.80 367 A 1 
ATOM 2961  O O   . THR A 1 367 ? 24.269   5.964   18.020  1.00 77.96 367 A 1 
ATOM 2962  C CB  . THR A 1 367 ? 27.320   6.558   19.446  1.00 83.93 367 A 1 
ATOM 2963  O OG1 . THR A 1 367 ? 27.116   5.184   19.675  1.00 77.62 367 A 1 
ATOM 2964  C CG2 . THR A 1 367 ? 28.002   7.142   20.675  1.00 77.26 367 A 1 
ATOM 2965  N N   . TRP A 1 368 ? 25.962   6.638   16.739  1.00 77.85 368 A 1 
ATOM 2966  C CA  . TRP A 1 368 ? 25.416   6.041   15.511  1.00 74.54 368 A 1 
ATOM 2967  C C   . TRP A 1 368 ? 25.226   4.513   15.602  1.00 73.30 368 A 1 
ATOM 2968  O O   . TRP A 1 368 ? 24.357   3.958   14.935  1.00 71.06 368 A 1 
ATOM 2969  C CB  . TRP A 1 368 ? 26.313   6.410   14.331  1.00 72.68 368 A 1 
ATOM 2970  C CG  . TRP A 1 368 ? 27.670   5.763   14.328  1.00 73.12 368 A 1 
ATOM 2971  C CD1 . TRP A 1 368 ? 28.813   6.311   14.780  1.00 66.18 368 A 1 
ATOM 2972  C CD2 . TRP A 1 368 ? 28.034   4.430   13.838  1.00 69.75 368 A 1 
ATOM 2973  N NE1 . TRP A 1 368 ? 29.866   5.416   14.614  1.00 65.25 368 A 1 
ATOM 2974  C CE2 . TRP A 1 368 ? 29.420   4.248   14.040  1.00 67.46 368 A 1 
ATOM 2975  C CE3 . TRP A 1 368 ? 27.311   3.374   13.247  1.00 67.78 368 A 1 
ATOM 2976  C CZ2 . TRP A 1 368 ? 30.077   3.047   13.686  1.00 66.77 368 A 1 
ATOM 2977  C CZ3 . TRP A 1 368 ? 27.968   2.176   12.890  1.00 65.40 368 A 1 
ATOM 2978  C CH2 . TRP A 1 368 ? 29.329   2.017   13.109  1.00 64.50 368 A 1 
ATOM 2979  N N   . ASN A 1 369 ? 26.019   3.829   16.432  1.00 77.11 369 A 1 
ATOM 2980  C CA  . ASN A 1 369 ? 25.984   2.378   16.602  1.00 75.46 369 A 1 
ATOM 2981  C C   . ASN A 1 369 ? 25.308   1.908   17.899  1.00 74.77 369 A 1 
ATOM 2982  O O   . ASN A 1 369 ? 25.066   0.717   18.051  1.00 72.27 369 A 1 
ATOM 2983  C CB  . ASN A 1 369 ? 27.414   1.818   16.461  1.00 73.87 369 A 1 
ATOM 2984  C CG  . ASN A 1 369 ? 28.318   2.142   17.638  1.00 74.27 369 A 1 
ATOM 2985  O OD1 . ASN A 1 369 ? 28.289   3.219   18.203  1.00 69.42 369 A 1 
ATOM 2986  N ND2 . ASN A 1 369 ? 29.148   1.210   18.032  1.00 69.46 369 A 1 
ATOM 2987  N N   . HIS A 1 370 ? 24.965   2.819   18.806  1.00 77.47 370 A 1 
ATOM 2988  C CA  . HIS A 1 370 ? 24.292   2.487   20.053  1.00 77.71 370 A 1 
ATOM 2989  C C   . HIS A 1 370 ? 23.304   3.563   20.488  1.00 77.42 370 A 1 
ATOM 2990  O O   . HIS A 1 370 ? 23.654   4.726   20.676  1.00 75.66 370 A 1 
ATOM 2991  C CB  . HIS A 1 370 ? 25.330   2.238   21.159  1.00 76.98 370 A 1 
ATOM 2992  C CG  . HIS A 1 370 ? 24.730   1.734   22.436  1.00 76.16 370 A 1 
ATOM 2993  N ND1 . HIS A 1 370 ? 24.679   0.410   22.833  1.00 67.18 370 A 1 
ATOM 2994  C CD2 . HIS A 1 370 ? 24.130   2.459   23.425  1.00 67.58 370 A 1 
ATOM 2995  C CE1 . HIS A 1 370 ? 24.077   0.352   24.032  1.00 67.97 370 A 1 
ATOM 2996  N NE2 . HIS A 1 370 ? 23.727   1.576   24.416  1.00 68.86 370 A 1 
ATOM 2997  N N   . ARG A 1 371 ? 22.057   3.157   20.719  1.00 75.24 371 A 1 
ATOM 2998  C CA  . ARG A 1 371 ? 21.014   3.983   21.309  1.00 73.15 371 A 1 
ATOM 2999  C C   . ARG A 1 371 ? 20.065   3.139   22.158  1.00 72.45 371 A 1 
ATOM 3000  O O   . ARG A 1 371 ? 19.887   1.944   21.919  1.00 68.09 371 A 1 
ATOM 3001  C CB  . ARG A 1 371 ? 20.274   4.768   20.214  1.00 69.13 371 A 1 
ATOM 3002  C CG  . ARG A 1 371 ? 19.389   3.880   19.333  1.00 62.02 371 A 1 
ATOM 3003  C CD  . ARG A 1 371 ? 18.672   4.715   18.264  1.00 60.31 371 A 1 
ATOM 3004  N NE  . ARG A 1 371 ? 17.723   3.869   17.519  1.00 56.11 371 A 1 
ATOM 3005  C CZ  . ARG A 1 371 ? 16.490   3.534   17.910  1.00 51.07 371 A 1 
ATOM 3006  N NH1 . ARG A 1 371 ? 15.951   3.995   18.998  1.00 49.48 371 A 1 
ATOM 3007  N NH2 . ARG A 1 371 ? 15.803   2.725   17.187  1.00 47.20 371 A 1 
ATOM 3008  N N   . ALA A 1 372 ? 19.404   3.767   23.131  1.00 71.79 372 A 1 
ATOM 3009  C CA  . ALA A 1 372 ? 18.337   3.105   23.870  1.00 69.22 372 A 1 
ATOM 3010  C C   . ALA A 1 372 ? 17.105   2.871   22.978  1.00 68.53 372 A 1 
ATOM 3011  O O   . ALA A 1 372 ? 16.811   3.620   22.043  1.00 63.69 372 A 1 
ATOM 3012  C CB  . ALA A 1 372 ? 17.998   3.919   25.115  1.00 64.95 372 A 1 
ATOM 3013  N N   . LYS A 1 373 ? 16.351   1.827   23.294  1.00 65.54 373 A 1 
ATOM 3014  C CA  . LYS A 1 373 ? 15.126   1.502   22.565  1.00 63.40 373 A 1 
ATOM 3015  C C   . LYS A 1 373 ? 14.111   2.642   22.685  1.00 63.51 373 A 1 
ATOM 3016  O O   . LYS A 1 373 ? 13.789   3.060   23.790  1.00 57.78 373 A 1 
ATOM 3017  C CB  . LYS A 1 373 ? 14.561   0.169   23.086  1.00 57.46 373 A 1 
ATOM 3018  C CG  . LYS A 1 373 ? 13.392   -0.308  22.219  1.00 50.22 373 A 1 
ATOM 3019  C CD  . LYS A 1 373 ? 12.856   -1.653  22.720  1.00 44.66 373 A 1 
ATOM 3020  C CE  . LYS A 1 373 ? 11.706   -2.088  21.812  1.00 37.81 373 A 1 
ATOM 3021  N NZ  . LYS A 1 373 ? 11.132   -3.382  22.223  1.00 33.28 373 A 1 
ATOM 3022  N N   . GLY A 1 374 ? 13.560   3.057   21.547  1.00 62.41 374 A 1 
ATOM 3023  C CA  . GLY A 1 374 ? 12.579   4.143   21.474  1.00 61.02 374 A 1 
ATOM 3024  C C   . GLY A 1 374 ? 13.180   5.535   21.269  1.00 62.97 374 A 1 
ATOM 3025  O O   . GLY A 1 374 ? 12.433   6.450   20.930  1.00 58.65 374 A 1 
ATOM 3026  N N   . GLN A 1 375 ? 14.495   5.706   21.412  1.00 62.40 375 A 1 
ATOM 3027  C CA  . GLN A 1 375 ? 15.147   6.955   21.029  1.00 62.63 375 A 1 
ATOM 3028  C C   . GLN A 1 375 ? 15.112   7.163   19.515  1.00 62.39 375 A 1 
ATOM 3029  O O   . GLN A 1 375 ? 15.089   6.204   18.736  1.00 59.89 375 A 1 
ATOM 3030  C CB  . GLN A 1 375 ? 16.591   6.992   21.541  1.00 60.79 375 A 1 
ATOM 3031  C CG  . GLN A 1 375 ? 16.669   7.152   23.066  1.00 56.97 375 A 1 
ATOM 3032  C CD  . GLN A 1 375 ? 18.119   7.282   23.537  1.00 53.35 375 A 1 
ATOM 3033  O OE1 . GLN A 1 375 ? 18.998   6.539   23.123  1.00 50.43 375 A 1 
ATOM 3034  N NE2 . GLN A 1 375 ? 18.415   8.216   24.408  1.00 49.98 375 A 1 
ATOM 3035  N N   . LEU A 1 376 ? 15.152   8.429   19.104  1.00 63.36 376 A 1 
ATOM 3036  C CA  . LEU A 1 376 ? 15.269   8.818   17.710  1.00 62.65 376 A 1 
ATOM 3037  C C   . LEU A 1 376 ? 16.690   8.550   17.180  1.00 64.34 376 A 1 
ATOM 3038  O O   . LEU A 1 376 ? 17.659   8.533   17.940  1.00 60.28 376 A 1 
ATOM 3039  C CB  . LEU A 1 376 ? 14.883   10.300  17.557  1.00 57.04 376 A 1 
ATOM 3040  C CG  . LEU A 1 376 ? 13.415   10.619  17.936  1.00 51.63 376 A 1 
ATOM 3041  C CD1 . LEU A 1 376 ? 13.197   12.124  17.912  1.00 47.50 376 A 1 
ATOM 3042  C CD2 . LEU A 1 376 ? 12.426   9.964   16.978  1.00 47.06 376 A 1 
ATOM 3043  N N   . TYR A 1 377 ? 16.828   8.418   15.863  1.00 62.62 377 A 1 
ATOM 3044  C CA  . TYR A 1 377 ? 18.108   8.274   15.168  1.00 62.46 377 A 1 
ATOM 3045  C C   . TYR A 1 377 ? 18.818   9.632   15.028  1.00 64.19 377 A 1 
ATOM 3046  O O   . TYR A 1 377 ? 19.076   10.116  13.928  1.00 60.45 377 A 1 
ATOM 3047  C CB  . TYR A 1 377 ? 17.883   7.571   13.828  1.00 57.58 377 A 1 
ATOM 3048  C CG  . TYR A 1 377 ? 17.495   6.105   13.959  1.00 54.69 377 A 1 
ATOM 3049  C CD1 . TYR A 1 377 ? 18.504   5.132   14.106  1.00 49.76 377 A 1 
ATOM 3050  C CD2 . TYR A 1 377 ? 16.153   5.703   13.919  1.00 48.83 377 A 1 
ATOM 3051  C CE1 . TYR A 1 377 ? 18.177   3.777   14.203  1.00 44.29 377 A 1 
ATOM 3052  C CE2 . TYR A 1 377 ? 15.808   4.346   14.022  1.00 44.98 377 A 1 
ATOM 3053  C CZ  . TYR A 1 377 ? 16.826   3.380   14.162  1.00 44.92 377 A 1 
ATOM 3054  O OH  . TYR A 1 377 ? 16.508   2.050   14.255  1.00 41.46 377 A 1 
ATOM 3055  N N   . CYS A 1 378 ? 19.070   10.289  16.152  1.00 66.07 378 A 1 
ATOM 3056  C CA  . CYS A 1 378 ? 19.703   11.598  16.156  1.00 67.26 378 A 1 
ATOM 3057  C C   . CYS A 1 378 ? 21.192   11.541  15.765  1.00 67.75 378 A 1 
ATOM 3058  O O   . CYS A 1 378 ? 21.589   12.349  14.925  1.00 65.51 378 A 1 
ATOM 3059  C CB  . CYS A 1 378 ? 19.483   12.303  17.495  1.00 65.68 378 A 1 
ATOM 3060  S SG  . CYS A 1 378 ? 17.755   12.492  18.014  1.00 63.24 378 A 1 
ATOM 3061  N N   . PRO A 1 379 ? 22.016   10.618  16.285  1.00 63.99 379 A 1 
ATOM 3062  C CA  . PRO A 1 379 ? 23.438   10.559  15.950  1.00 61.64 379 A 1 
ATOM 3063  C C   . PRO A 1 379 ? 23.680   10.290  14.469  1.00 61.81 379 A 1 
ATOM 3064  O O   . PRO A 1 379 ? 24.513   10.934  13.846  1.00 59.89 379 A 1 
ATOM 3065  C CB  . PRO A 1 379 ? 24.024   9.443   16.825  1.00 58.49 379 A 1 
ATOM 3066  C CG  . PRO A 1 379 ? 23.013   9.279   17.938  1.00 57.86 379 A 1 
ATOM 3067  C CD  . PRO A 1 379 ? 21.695   9.594   17.261  1.00 62.19 379 A 1 
ATOM 3068  N N   . GLU A 1 380 ? 22.898   9.398   13.897  1.00 59.45 380 A 1 
ATOM 3069  C CA  . GLU A 1 380 ? 22.932   9.080   12.477  1.00 55.78 380 A 1 
ATOM 3070  C C   . GLU A 1 380 ? 22.555   10.287  11.609  1.00 56.75 380 A 1 
ATOM 3071  O O   . GLU A 1 380 ? 23.148   10.516  10.556  1.00 52.89 380 A 1 
ATOM 3072  C CB  . GLU A 1 380 ? 21.981   7.901   12.205  1.00 50.35 380 A 1 
ATOM 3073  C CG  . GLU A 1 380 ? 22.358   6.588   12.913  1.00 46.03 380 A 1 
ATOM 3074  C CD  . GLU A 1 380 ? 21.793   6.406   14.327  1.00 40.24 380 A 1 
ATOM 3075  O OE1 . GLU A 1 380 ? 21.829   5.252   14.816  1.00 37.25 380 A 1 
ATOM 3076  O OE2 . GLU A 1 380 ? 21.325   7.397   14.931  1.00 39.84 380 A 1 
ATOM 3077  N N   . SER A 1 381 ? 21.615   11.089  12.085  1.00 59.70 381 A 1 
ATOM 3078  C CA  . SER A 1 381 ? 21.152   12.263  11.348  1.00 57.83 381 A 1 
ATOM 3079  C C   . SER A 1 381 ? 22.066   13.486  11.487  1.00 59.61 381 A 1 
ATOM 3080  O O   . SER A 1 381 ? 22.140   14.295  10.567  1.00 55.59 381 A 1 
ATOM 3081  C CB  . SER A 1 381 ? 19.744   12.637  11.801  1.00 51.79 381 A 1 
ATOM 3082  O OG  . SER A 1 381 ? 18.846   11.569  11.575  1.00 47.34 381 A 1 
ATOM 3083  N N   . TYR A 1 382 ? 22.725   13.629  12.639  1.00 67.06 382 A 1 
ATOM 3084  C CA  . TYR A 1 382 ? 23.453   14.837  13.014  1.00 65.63 382 A 1 
ATOM 3085  C C   . TYR A 1 382 ? 24.938   14.611  13.310  1.00 66.51 382 A 1 
ATOM 3086  O O   . TYR A 1 382 ? 25.666   15.585  13.505  1.00 61.62 382 A 1 
ATOM 3087  C CB  . TYR A 1 382 ? 22.747   15.519  14.188  1.00 60.60 382 A 1 
ATOM 3088  C CG  . TYR A 1 382 ? 21.375   16.065  13.834  1.00 58.76 382 A 1 
ATOM 3089  C CD1 . TYR A 1 382 ? 21.264   17.300  13.172  1.00 54.26 382 A 1 
ATOM 3090  C CD2 . TYR A 1 382 ? 20.215   15.343  14.140  1.00 53.06 382 A 1 
ATOM 3091  C CE1 . TYR A 1 382 ? 20.003   17.813  12.823  1.00 49.50 382 A 1 
ATOM 3092  C CE2 . TYR A 1 382 ? 18.946   15.838  13.793  1.00 49.92 382 A 1 
ATOM 3093  C CZ  . TYR A 1 382 ? 18.842   17.081  13.138  1.00 50.34 382 A 1 
ATOM 3094  O OH  . TYR A 1 382 ? 17.609   17.577  12.806  1.00 46.10 382 A 1 
ATOM 3095  N N   . SER A 1 383 ? 25.417   13.365  13.300  1.00 73.29 383 A 1 
ATOM 3096  C CA  . SER A 1 383 ? 26.791   12.959  13.587  1.00 73.97 383 A 1 
ATOM 3097  C C   . SER A 1 383 ? 27.207   13.113  15.063  1.00 75.56 383 A 1 
ATOM 3098  O O   . SER A 1 383 ? 26.612   13.881  15.819  1.00 71.09 383 A 1 
ATOM 3099  C CB  . SER A 1 383 ? 27.758   13.663  12.626  1.00 69.87 383 A 1 
ATOM 3100  O OG  . SER A 1 383 ? 29.057   13.143  12.687  1.00 63.44 383 A 1 
ATOM 3101  N N   . GLY A 1 384 ? 28.240   12.382  15.455  1.00 79.98 384 A 1 
ATOM 3102  C CA  . GLY A 1 384 ? 28.795   12.404  16.802  1.00 80.77 384 A 1 
ATOM 3103  C C   . GLY A 1 384 ? 27.996   11.599  17.833  1.00 82.41 384 A 1 
ATOM 3104  O O   . GLY A 1 384 ? 27.051   10.884  17.511  1.00 79.29 384 A 1 
ATOM 3105  N N   . GLY A 1 385 ? 28.372   11.729  19.085  1.00 86.40 385 A 1 
ATOM 3106  C CA  . GLY A 1 385 ? 27.671   11.181  20.235  1.00 87.73 385 A 1 
ATOM 3107  C C   . GLY A 1 385 ? 27.235   12.301  21.178  1.00 88.45 385 A 1 
ATOM 3108  O O   . GLY A 1 385 ? 27.990   13.237  21.423  1.00 87.19 385 A 1 
ATOM 3109  N N   . TRP A 1 386 ? 26.016   12.211  21.699  1.00 87.96 386 A 1 
ATOM 3110  C CA  . TRP A 1 386 ? 25.454   13.266  22.546  1.00 89.08 386 A 1 
ATOM 3111  C C   . TRP A 1 386 ? 24.291   12.754  23.409  1.00 89.18 386 A 1 
ATOM 3112  O O   . TRP A 1 386 ? 23.771   11.657  23.193  1.00 87.34 386 A 1 
ATOM 3113  C CB  . TRP A 1 386 ? 25.004   14.432  21.655  1.00 88.38 386 A 1 
ATOM 3114  C CG  . TRP A 1 386 ? 24.775   15.726  22.371  1.00 88.43 386 A 1 
ATOM 3115  C CD1 . TRP A 1 386 ? 23.591   16.331  22.543  1.00 85.18 386 A 1 
ATOM 3116  C CD2 . TRP A 1 386 ? 25.764   16.554  23.045  1.00 88.20 386 A 1 
ATOM 3117  N NE1 . TRP A 1 386 ? 23.766   17.491  23.282  1.00 84.73 386 A 1 
ATOM 3118  C CE2 . TRP A 1 386 ? 25.085   17.656  23.615  1.00 87.21 386 A 1 
ATOM 3119  C CE3 . TRP A 1 386 ? 27.155   16.478  23.237  1.00 87.59 386 A 1 
ATOM 3120  C CZ2 . TRP A 1 386 ? 25.756   18.637  24.378  1.00 87.39 386 A 1 
ATOM 3121  C CZ3 . TRP A 1 386 ? 27.829   17.458  23.989  1.00 84.72 386 A 1 
ATOM 3122  C CH2 . TRP A 1 386 ? 27.130   18.519  24.557  1.00 84.99 386 A 1 
ATOM 3123  N N   . TRP A 1 387 ? 23.882   13.557  24.373  1.00 88.16 387 A 1 
ATOM 3124  C CA  . TRP A 1 387 ? 22.647   13.368  25.126  1.00 88.51 387 A 1 
ATOM 3125  C C   . TRP A 1 387 ? 21.501   14.048  24.379  1.00 87.01 387 A 1 
ATOM 3126  O O   . TRP A 1 387 ? 21.364   15.276  24.403  1.00 83.72 387 A 1 
ATOM 3127  C CB  . TRP A 1 387 ? 22.800   13.933  26.531  1.00 89.43 387 A 1 
ATOM 3128  C CG  . TRP A 1 387 ? 23.877   13.297  27.359  1.00 90.58 387 A 1 
ATOM 3129  C CD1 . TRP A 1 387 ? 23.763   12.154  28.067  1.00 87.10 387 A 1 
ATOM 3130  C CD2 . TRP A 1 387 ? 25.237   13.779  27.585  1.00 90.96 387 A 1 
ATOM 3131  N NE1 . TRP A 1 387 ? 24.961   11.894  28.727  1.00 89.19 387 A 1 
ATOM 3132  C CE2 . TRP A 1 387 ? 25.887   12.875  28.463  1.00 90.95 387 A 1 
ATOM 3133  C CE3 . TRP A 1 387 ? 25.967   14.906  27.140  1.00 91.72 387 A 1 
ATOM 3134  C CZ2 . TRP A 1 387 ? 27.210   13.073  28.894  1.00 91.86 387 A 1 
ATOM 3135  C CZ3 . TRP A 1 387 ? 27.290   15.099  27.574  1.00 88.69 387 A 1 
ATOM 3136  C CH2 . TRP A 1 387 ? 27.896   14.189  28.444  1.00 89.22 387 A 1 
ATOM 3137  N N   . TRP A 1 388 ? 20.701   13.253  23.681  1.00 81.82 388 A 1 
ATOM 3138  C CA  . TRP A 1 388 ? 19.612   13.763  22.858  1.00 79.09 388 A 1 
ATOM 3139  C C   . TRP A 1 388 ? 18.292   13.767  23.623  1.00 76.83 388 A 1 
ATOM 3140  O O   . TRP A 1 388 ? 17.965   12.814  24.332  1.00 70.96 388 A 1 
ATOM 3141  C CB  . TRP A 1 388 ? 19.509   12.953  21.571  1.00 76.24 388 A 1 
ATOM 3142  C CG  . TRP A 1 388 ? 20.736   13.029  20.705  1.00 75.79 388 A 1 
ATOM 3143  C CD1 . TRP A 1 388 ? 21.719   12.109  20.678  1.00 66.03 388 A 1 
ATOM 3144  C CD2 . TRP A 1 388 ? 21.117   14.076  19.765  1.00 71.09 388 A 1 
ATOM 3145  N NE1 . TRP A 1 388 ? 22.692   12.504  19.757  1.00 66.45 388 A 1 
ATOM 3146  C CE2 . TRP A 1 388 ? 22.351   13.705  19.170  1.00 68.15 388 A 1 
ATOM 3147  C CE3 . TRP A 1 388 ? 20.524   15.281  19.359  1.00 66.77 388 A 1 
ATOM 3148  C CZ2 . TRP A 1 388 ? 22.973   14.498  18.193  1.00 64.19 388 A 1 
ATOM 3149  C CZ3 . TRP A 1 388 ? 21.152   16.076  18.382  1.00 59.24 388 A 1 
ATOM 3150  C CH2 . TRP A 1 388 ? 22.362   15.688  17.805  1.00 60.52 388 A 1 
ATOM 3151  N N   . ASN A 1 389 ? 17.538   14.841  23.427  1.00 75.71 389 A 1 
ATOM 3152  C CA  . ASN A 1 389 ? 16.146   14.954  23.857  1.00 71.53 389 A 1 
ATOM 3153  C C   . ASN A 1 389 ? 15.201   14.362  22.786  1.00 70.08 389 A 1 
ATOM 3154  O O   . ASN A 1 389 ? 15.641   13.856  21.756  1.00 61.95 389 A 1 
ATOM 3155  C CB  . ASN A 1 389 ? 15.877   16.444  24.134  1.00 65.85 389 A 1 
ATOM 3156  C CG  . ASN A 1 389 ? 14.587   16.688  24.898  1.00 59.67 389 A 1 
ATOM 3157  O OD1 . ASN A 1 389 ? 14.006   15.813  25.519  1.00 54.59 389 A 1 
ATOM 3158  N ND2 . ASN A 1 389 ? 14.094   17.899  24.866  1.00 54.03 389 A 1 
ATOM 3159  N N   . ASP A 1 390 ? 13.885   14.500  23.016  1.00 66.12 390 A 1 
ATOM 3160  C CA  . ASP A 1 390 ? 12.845   14.032  22.084  1.00 63.66 390 A 1 
ATOM 3161  C C   . ASP A 1 390 ? 12.891   14.706  20.707  1.00 64.37 390 A 1 
ATOM 3162  O O   . ASP A 1 390 ? 12.333   14.196  19.731  1.00 58.92 390 A 1 
ATOM 3163  C CB  . ASP A 1 390 ? 11.460   14.269  22.714  1.00 56.81 390 A 1 
ATOM 3164  C CG  . ASP A 1 390 ? 11.233   13.489  24.005  1.00 51.61 390 A 1 
ATOM 3165  O OD1 . ASP A 1 390 ? 11.815   12.382  24.147  1.00 46.50 390 A 1 
ATOM 3166  O OD2 . ASP A 1 390 ? 10.450   13.992  24.843  1.00 45.36 390 A 1 
ATOM 3167  N N   . ILE A 1 391 ? 13.553   15.856  20.597  1.00 64.59 391 A 1 
ATOM 3168  C CA  . ILE A 1 391 ? 13.727   16.597  19.351  1.00 63.35 391 A 1 
ATOM 3169  C C   . ILE A 1 391 ? 15.211   16.607  18.992  1.00 64.63 391 A 1 
ATOM 3170  O O   . ILE A 1 391 ? 16.028   17.261  19.649  1.00 59.42 391 A 1 
ATOM 3171  C CB  . ILE A 1 391 ? 13.124   18.017  19.441  1.00 57.39 391 A 1 
ATOM 3172  C CG1 . ILE A 1 391 ? 11.632   17.972  19.866  1.00 51.41 391 A 1 
ATOM 3173  C CG2 . ILE A 1 391 ? 13.276   18.726  18.083  1.00 49.46 391 A 1 
ATOM 3174  C CD1 . ILE A 1 391 ? 11.018   19.357  20.143  1.00 44.65 391 A 1 
ATOM 3175  N N   . CYS A 1 392 ? 15.558   15.940  17.901  1.00 66.07 392 A 1 
ATOM 3176  C CA  . CYS A 1 392 ? 16.921   15.965  17.393  1.00 63.56 392 A 1 
ATOM 3177  C C   . CYS A 1 392 ? 17.342   17.371  16.949  1.00 61.70 392 A 1 
ATOM 3178  O O   . CYS A 1 392 ? 16.564   18.136  16.383  1.00 56.96 392 A 1 
ATOM 3179  C CB  . CYS A 1 392 ? 17.067   14.982  16.221  1.00 61.01 392 A 1 
ATOM 3180  S SG  . CYS A 1 392 ? 16.609   13.264  16.571  1.00 58.10 392 A 1 
ATOM 3181  N N   . GLY A 1 393 ? 18.615   17.681  17.123  1.00 60.31 393 A 1 
ATOM 3182  C CA  . GLY A 1 393 ? 19.238   18.899  16.591  1.00 58.49 393 A 1 
ATOM 3183  C C   . GLY A 1 393 ? 18.962   20.168  17.388  1.00 61.17 393 A 1 
ATOM 3184  O O   . GLY A 1 393 ? 19.198   21.262  16.871  1.00 56.36 393 A 1 
ATOM 3185  N N   . GLU A 1 394 ? 18.506   20.064  18.633  1.00 67.66 394 A 1 
ATOM 3186  C CA  . GLU A 1 394 ? 18.417   21.208  19.539  1.00 66.46 394 A 1 
ATOM 3187  C C   . GLU A 1 394 ? 19.808   21.743  19.887  1.00 69.00 394 A 1 
ATOM 3188  O O   . GLU A 1 394 ? 20.057   22.941  19.779  1.00 64.28 394 A 1 
ATOM 3189  C CB  . GLU A 1 394 ? 17.678   20.812  20.825  1.00 59.63 394 A 1 
ATOM 3190  C CG  . GLU A 1 394 ? 16.185   20.605  20.576  1.00 52.68 394 A 1 
ATOM 3191  C CD  . GLU A 1 394 ? 15.404   20.337  21.867  1.00 48.19 394 A 1 
ATOM 3192  O OE1 . GLU A 1 394 ? 14.163   20.542  21.827  1.00 42.74 394 A 1 
ATOM 3193  O OE2 . GLU A 1 394 ? 16.036   19.960  22.872  1.00 43.32 394 A 1 
ATOM 3194  N N   . ASN A 1 395 ? 20.702   20.847  20.259  1.00 76.67 395 A 1 
ATOM 3195  C CA  . ASN A 1 395 ? 22.106   21.144  20.472  1.00 77.35 395 A 1 
ATOM 3196  C C   . ASN A 1 395 ? 22.951   19.898  20.196  1.00 78.87 395 A 1 
ATOM 3197  O O   . ASN A 1 395 ? 22.472   18.773  20.318  1.00 75.52 395 A 1 
ATOM 3198  C CB  . ASN A 1 395 ? 22.320   21.690  21.894  1.00 73.47 395 A 1 
ATOM 3199  C CG  . ASN A 1 395 ? 21.911   20.696  22.976  1.00 68.73 395 A 1 
ATOM 3200  O OD1 . ASN A 1 395 ? 22.578   19.715  23.220  1.00 61.42 395 A 1 
ATOM 3201  N ND2 . ASN A 1 395 ? 20.811   20.945  23.658  1.00 62.35 395 A 1 
ATOM 3202  N N   . ASN A 1 396 ? 24.186   20.112  19.793  1.00 81.02 396 A 1 
ATOM 3203  C CA  . ASN A 1 396 ? 25.170   19.052  19.630  1.00 82.55 396 A 1 
ATOM 3204  C C   . ASN A 1 396 ? 26.579   19.668  19.594  1.00 84.00 396 A 1 
ATOM 3205  O O   . ASN A 1 396 ? 26.994   20.196  18.562  1.00 82.24 396 A 1 
ATOM 3206  C CB  . ASN A 1 396 ? 24.879   18.264  18.343  1.00 79.77 396 A 1 
ATOM 3207  C CG  . ASN A 1 396 ? 25.826   17.086  18.169  1.00 78.45 396 A 1 
ATOM 3208  O OD1 . ASN A 1 396 ? 26.636   16.768  19.030  1.00 71.78 396 A 1 
ATOM 3209  N ND2 . ASN A 1 396 ? 25.738   16.403  17.049  1.00 71.77 396 A 1 
ATOM 3210  N N   . LEU A 1 397 ? 27.311   19.596  20.691  1.00 86.64 397 A 1 
ATOM 3211  C CA  . LEU A 1 397 ? 28.695   20.078  20.735  1.00 88.35 397 A 1 
ATOM 3212  C C   . LEU A 1 397 ? 29.701   19.066  20.167  1.00 89.02 397 A 1 
ATOM 3213  O O   . LEU A 1 397 ? 30.822   19.437  19.841  1.00 87.16 397 A 1 
ATOM 3214  C CB  . LEU A 1 397 ? 29.060   20.509  22.166  1.00 88.10 397 A 1 
ATOM 3215  C CG  . LEU A 1 397 ? 28.174   21.626  22.753  1.00 88.19 397 A 1 
ATOM 3216  C CD1 . LEU A 1 397 ? 28.683   22.008  24.142  1.00 80.76 397 A 1 
ATOM 3217  C CD2 . LEU A 1 397 ? 28.164   22.892  21.896  1.00 80.67 397 A 1 
ATOM 3218  N N   . ASN A 1 398 ? 29.277   17.817  19.979  1.00 88.85 398 A 1 
ATOM 3219  C CA  . ASN A 1 398 ? 30.068   16.753  19.367  1.00 89.16 398 A 1 
ATOM 3220  C C   . ASN A 1 398 ? 29.750   16.553  17.871  1.00 87.52 398 A 1 
ATOM 3221  O O   . ASN A 1 398 ? 30.156   15.562  17.281  1.00 83.74 398 A 1 
ATOM 3222  C CB  . ASN A 1 398 ? 29.901   15.468  20.209  1.00 89.89 398 A 1 
ATOM 3223  C CG  . ASN A 1 398 ? 30.508   15.571  21.604  1.00 90.78 398 A 1 
ATOM 3224  O OD1 . ASN A 1 398 ? 31.320   16.422  21.913  1.00 83.78 398 A 1 
ATOM 3225  N ND2 . ASN A 1 398 ? 30.152   14.663  22.488  1.00 83.23 398 A 1 
ATOM 3226  N N   . GLY A 1 399 ? 29.049   17.494  17.245  1.00 85.82 399 A 1 
ATOM 3227  C CA  . GLY A 1 399 ? 28.782   17.464  15.807  1.00 84.91 399 A 1 
ATOM 3228  C C   . GLY A 1 399 ? 30.031   17.672  14.939  1.00 85.35 399 A 1 
ATOM 3229  O O   . GLY A 1 399 ? 31.123   17.966  15.434  1.00 83.98 399 A 1 
ATOM 3230  N N   . LYS A 1 400 ? 29.874   17.555  13.622  1.00 82.18 400 A 1 
ATOM 3231  C CA  . LYS A 1 400 ? 30.956   17.757  12.652  1.00 81.48 400 A 1 
ATOM 3232  C C   . LYS A 1 400 ? 31.474   19.201  12.700  1.00 82.12 400 A 1 
ATOM 3233  O O   . LYS A 1 400 ? 30.688   20.146  12.687  1.00 79.67 400 A 1 
ATOM 3234  C CB  . LYS A 1 400 ? 30.455   17.357  11.245  1.00 77.76 400 A 1 
ATOM 3235  C CG  . LYS A 1 400 ? 31.572   17.315  10.178  1.00 68.95 400 A 1 
ATOM 3236  C CD  . LYS A 1 400 ? 31.038   16.835  8.821   1.00 64.38 400 A 1 
ATOM 3237  C CE  . LYS A 1 400 ? 32.153   16.761  7.769   1.00 56.19 400 A 1 
ATOM 3238  N NZ  . LYS A 1 400 ? 31.661   16.351  6.426   1.00 50.55 400 A 1 
ATOM 3239  N N   . TYR A 1 401 ? 32.775   19.373  12.703  1.00 82.72 401 A 1 
ATOM 3240  C CA  . TYR A 1 401 ? 33.378   20.704  12.689  1.00 83.78 401 A 1 
ATOM 3241  C C   . TYR A 1 401 ? 33.288   21.325  11.285  1.00 82.48 401 A 1 
ATOM 3242  O O   . TYR A 1 401 ? 34.111   21.060  10.415  1.00 78.63 401 A 1 
ATOM 3243  C CB  . TYR A 1 401 ? 34.812   20.641  13.217  1.00 84.14 401 A 1 
ATOM 3244  C CG  . TYR A 1 401 ? 35.348   22.011  13.562  1.00 85.69 401 A 1 
ATOM 3245  C CD1 . TYR A 1 401 ? 35.980   22.807  12.591  1.00 76.65 401 A 1 
ATOM 3246  C CD2 . TYR A 1 401 ? 35.191   22.517  14.872  1.00 77.54 401 A 1 
ATOM 3247  C CE1 . TYR A 1 401 ? 36.450   24.089  12.915  1.00 77.14 401 A 1 
ATOM 3248  C CE2 . TYR A 1 401 ? 35.661   23.802  15.201  1.00 77.01 401 A 1 
ATOM 3249  C CZ  . TYR A 1 401 ? 36.291   24.586  14.220  1.00 85.03 401 A 1 
ATOM 3250  O OH  . TYR A 1 401 ? 36.743   25.832  14.538  1.00 83.37 401 A 1 
ATOM 3251  N N   . ASN A 1 402 ? 32.297   22.174  11.072  1.00 81.49 402 A 1 
ATOM 3252  C CA  . ASN A 1 402 ? 32.072   22.847  9.798   1.00 79.80 402 A 1 
ATOM 3253  C C   . ASN A 1 402 ? 32.587   24.286  9.826   1.00 79.54 402 A 1 
ATOM 3254  O O   . ASN A 1 402 ? 32.189   25.087  10.673  1.00 75.49 402 A 1 
ATOM 3255  C CB  . ASN A 1 402 ? 30.580   22.788  9.457   1.00 76.02 402 A 1 
ATOM 3256  C CG  . ASN A 1 402 ? 30.134   21.394  9.045   1.00 72.61 402 A 1 
ATOM 3257  O OD1 . ASN A 1 402 ? 30.859   20.616  8.455   1.00 65.53 402 A 1 
ATOM 3258  N ND2 . ASN A 1 402 ? 28.877   21.067  9.282   1.00 65.54 402 A 1 
ATOM 3259  N N   . LYS A 1 403 ? 33.408   24.637  8.840   1.00 78.67 403 A 1 
ATOM 3260  C CA  . LYS A 1 403 ? 33.790   26.032  8.613   1.00 77.16 403 A 1 
ATOM 3261  C C   . LYS A 1 403 ? 32.601   26.810  8.002   1.00 76.06 403 A 1 
ATOM 3262  O O   . LYS A 1 403 ? 31.800   26.223  7.280   1.00 69.99 403 A 1 
ATOM 3263  C CB  . LYS A 1 403 ? 35.073   26.110  7.765   1.00 73.23 403 A 1 
ATOM 3264  C CG  . LYS A 1 403 ? 36.281   25.549  8.542   1.00 67.23 403 A 1 
ATOM 3265  C CD  . LYS A 1 403 ? 37.599   25.582  7.737   1.00 62.94 403 A 1 
ATOM 3266  C CE  . LYS A 1 403 ? 38.711   24.947  8.587   1.00 55.95 403 A 1 
ATOM 3267  N NZ  . LYS A 1 403 ? 39.992   24.757  7.857   1.00 49.75 403 A 1 
ATOM 3268  N N   . PRO A 1 404 ? 32.483   28.133  8.228   1.00 75.17 404 A 1 
ATOM 3269  C CA  . PRO A 1 404 ? 31.297   28.914  7.833   1.00 72.40 404 A 1 
ATOM 3270  C C   . PRO A 1 404 ? 30.963   28.893  6.339   1.00 70.72 404 A 1 
ATOM 3271  O O   . PRO A 1 404 ? 29.815   29.110  5.954   1.00 64.28 404 A 1 
ATOM 3272  C CB  . PRO A 1 404 ? 31.590   30.351  8.276   1.00 68.33 404 A 1 
ATOM 3273  C CG  . PRO A 1 404 ? 32.620   30.203  9.384   1.00 66.14 404 A 1 
ATOM 3274  C CD  . PRO A 1 404 ? 33.394   28.940  9.006   1.00 68.66 404 A 1 
ATOM 3275  N N   . ARG A 1 405 ? 31.968   28.684  5.491   1.00 66.26 405 A 1 
ATOM 3276  C CA  . ARG A 1 405 ? 31.812   28.708  4.029   1.00 63.86 405 A 1 
ATOM 3277  C C   . ARG A 1 405 ? 31.224   27.420  3.451   1.00 63.59 405 A 1 
ATOM 3278  O O   . ARG A 1 405 ? 30.866   27.424  2.272   1.00 56.27 405 A 1 
ATOM 3279  C CB  . ARG A 1 405 ? 33.147   29.058  3.351   1.00 56.75 405 A 1 
ATOM 3280  C CG  . ARG A 1 405 ? 33.561   30.513  3.597   1.00 49.57 405 A 1 
ATOM 3281  C CD  . ARG A 1 405 ? 34.803   30.849  2.762   1.00 45.01 405 A 1 
ATOM 3282  N NE  . ARG A 1 405 ? 35.221   32.255  2.925   1.00 39.78 405 A 1 
ATOM 3283  C CZ  . ARG A 1 405 ? 36.240   32.842  2.306   1.00 34.96 405 A 1 
ATOM 3284  N NH1 . ARG A 1 405 ? 36.998   32.185  1.475   1.00 32.76 405 A 1 
ATOM 3285  N NH2 . ARG A 1 405 ? 36.508   34.101  2.529   1.00 30.89 405 A 1 
ATOM 3286  N N   . THR A 1 406 ? 31.085   26.359  4.222   1.00 58.57 406 A 1 
ATOM 3287  C CA  . THR A 1 406 ? 30.487   25.111  3.748   1.00 56.78 406 A 1 
ATOM 3288  C C   . THR A 1 406 ? 29.021   25.348  3.393   1.00 56.58 406 A 1 
ATOM 3289  O O   . THR A 1 406 ? 28.185   25.638  4.252   1.00 51.58 406 A 1 
ATOM 3290  C CB  . THR A 1 406 ? 30.650   23.938  4.738   1.00 51.60 406 A 1 
ATOM 3291  O OG1 . THR A 1 406 ? 31.510   24.259  5.802   1.00 47.36 406 A 1 
ATOM 3292  C CG2 . THR A 1 406 ? 31.255   22.724  4.038   1.00 45.87 406 A 1 
ATOM 3293  N N   . LYS A 1 407 ? 28.703   25.297  2.087   1.00 52.60 407 A 1 
ATOM 3294  C CA  . LYS A 1 407 ? 27.394   25.708  1.550   1.00 51.89 407 A 1 
ATOM 3295  C C   . LYS A 1 407 ? 26.301   24.654  1.695   1.00 53.68 407 A 1 
ATOM 3296  O O   . LYS A 1 407 ? 25.126   25.014  1.657   1.00 48.44 407 A 1 
ATOM 3297  C CB  . LYS A 1 407 ? 27.544   26.136  0.076   1.00 44.78 407 A 1 
ATOM 3298  C CG  . LYS A 1 407 ? 28.242   27.504  -0.120  1.00 39.65 407 A 1 
ATOM 3299  C CD  . LYS A 1 407 ? 28.336   27.842  -1.612  1.00 36.01 407 A 1 
ATOM 3300  C CE  . LYS A 1 407 ? 29.036   29.181  -1.872  1.00 30.92 407 A 1 
ATOM 3301  N NZ  . LYS A 1 407 ? 29.359   29.378  -3.317  1.00 27.73 407 A 1 
ATOM 3302  N N   . SER A 1 408 ? 26.652   23.388  1.822   1.00 52.44 408 A 1 
ATOM 3303  C CA  . SER A 1 408 ? 25.662   22.315  1.794   1.00 52.88 408 A 1 
ATOM 3304  C C   . SER A 1 408 ? 24.762   22.343  3.042   1.00 54.46 408 A 1 
ATOM 3305  O O   . SER A 1 408 ? 25.217   22.442  4.179   1.00 51.20 408 A 1 
ATOM 3306  C CB  . SER A 1 408 ? 26.323   20.944  1.523   1.00 48.31 408 A 1 
ATOM 3307  O OG  . SER A 1 408 ? 26.506   20.185  2.691   1.00 44.06 408 A 1 
ATOM 3308  N N   . ARG A 1 409 ? 23.440   22.301  2.823   1.00 52.38 409 A 1 
ATOM 3309  C CA  . ARG A 1 409 ? 22.463   22.305  3.930   1.00 53.13 409 A 1 
ATOM 3310  C C   . ARG A 1 409 ? 22.538   21.042  4.796   1.00 55.14 409 A 1 
ATOM 3311  O O   . ARG A 1 409 ? 22.405   21.187  6.000   1.00 52.31 409 A 1 
ATOM 3312  C CB  . ARG A 1 409 ? 21.023   22.507  3.426   1.00 48.24 409 A 1 
ATOM 3313  C CG  . ARG A 1 409 ? 20.657   23.979  3.190   1.00 43.44 409 A 1 
ATOM 3314  C CD  . ARG A 1 409 ? 19.174   24.080  2.819   1.00 40.00 409 A 1 
ATOM 3315  N NE  . ARG A 1 409 ? 18.706   25.477  2.700   1.00 36.20 409 A 1 
ATOM 3316  C CZ  . ARG A 1 409 ? 17.456   25.867  2.444   1.00 32.61 409 A 1 
ATOM 3317  N NH1 . ARG A 1 409 ? 16.495   25.001  2.266   1.00 30.38 409 A 1 
ATOM 3318  N NH2 . ARG A 1 409 ? 17.160   27.134  2.374   1.00 29.16 409 A 1 
ATOM 3319  N N   . PRO A 1 410 ? 22.716   19.857  4.220   1.00 51.57 410 A 1 
ATOM 3320  C CA  . PRO A 1 410 ? 22.820   18.623  5.011   1.00 51.76 410 A 1 
ATOM 3321  C C   . PRO A 1 410 ? 24.028   18.651  5.951   1.00 54.74 410 A 1 
ATOM 3322  O O   . PRO A 1 410 ? 23.879   18.377  7.138   1.00 53.44 410 A 1 
ATOM 3323  C CB  . PRO A 1 410 ? 22.915   17.475  3.993   1.00 47.67 410 A 1 
ATOM 3324  C CG  . PRO A 1 410 ? 22.328   18.063  2.722   1.00 46.71 410 A 1 
ATOM 3325  C CD  . PRO A 1 410 ? 22.714   19.538  2.805   1.00 48.63 410 A 1 
ATOM 3326  N N   . GLU A 1 411 ? 25.185   19.061  5.446   1.00 57.45 411 A 1 
ATOM 3327  C CA  . GLU A 1 411 ? 26.391   19.149  6.274   1.00 58.78 411 A 1 
ATOM 3328  C C   . GLU A 1 411 ? 26.261   20.183  7.391   1.00 61.73 411 A 1 
ATOM 3329  O O   . GLU A 1 411 ? 26.703   19.936  8.507   1.00 59.23 411 A 1 
ATOM 3330  C CB  . GLU A 1 411 ? 27.598   19.520  5.431   1.00 54.76 411 A 1 
ATOM 3331  C CG  . GLU A 1 411 ? 28.046   18.398  4.491   1.00 49.62 411 A 1 
ATOM 3332  C CD  . GLU A 1 411 ? 29.432   18.748  3.958   1.00 45.16 411 A 1 
ATOM 3333  O OE1 . GLU A 1 411 ? 30.315   17.885  4.121   1.00 41.38 411 A 1 
ATOM 3334  O OE2 . GLU A 1 411 ? 29.601   19.898  3.503   1.00 42.76 411 A 1 
ATOM 3335  N N   . ARG A 1 412 ? 25.625   21.313  7.125   1.00 59.01 412 A 1 
ATOM 3336  C CA  . ARG A 1 412 ? 25.373   22.327  8.153   1.00 60.04 412 A 1 
ATOM 3337  C C   . ARG A 1 412 ? 24.546   21.770  9.305   1.00 62.99 412 A 1 
ATOM 3338  O O   . ARG A 1 412 ? 24.801   22.138  10.440  1.00 61.56 412 A 1 
ATOM 3339  C CB  . ARG A 1 412 ? 24.676   23.554  7.557   1.00 56.34 412 A 1 
ATOM 3340  C CG  . ARG A 1 412 ? 25.646   24.427  6.756   1.00 51.41 412 A 1 
ATOM 3341  C CD  . ARG A 1 412 ? 24.888   25.635  6.211   1.00 48.70 412 A 1 
ATOM 3342  N NE  . ARG A 1 412 ? 25.746   26.472  5.367   1.00 44.86 412 A 1 
ATOM 3343  C CZ  . ARG A 1 412 ? 25.438   27.652  4.860   1.00 40.49 412 A 1 
ATOM 3344  N NH1 . ARG A 1 412 ? 24.287   28.227  5.092   1.00 39.12 412 A 1 
ATOM 3345  N NH2 . ARG A 1 412 ? 26.295   28.262  4.096   1.00 36.24 412 A 1 
ATOM 3346  N N   . ARG A 1 413 ? 23.586   20.901  9.034   1.00 61.83 413 A 1 
ATOM 3347  C CA  . ARG A 1 413 ? 22.774   20.281  10.093  1.00 62.50 413 A 1 
ATOM 3348  C C   . ARG A 1 413 ? 23.604   19.391  11.020  1.00 65.33 413 A 1 
ATOM 3349  O O   . ARG A 1 413 ? 23.267   19.293  12.191  1.00 63.31 413 A 1 
ATOM 3350  C CB  . ARG A 1 413 ? 21.628   19.464  9.485   1.00 58.22 413 A 1 
ATOM 3351  C CG  . ARG A 1 413 ? 20.490   20.362  8.991   1.00 53.59 413 A 1 
ATOM 3352  C CD  . ARG A 1 413 ? 19.363   19.476  8.439   1.00 50.42 413 A 1 
ATOM 3353  N NE  . ARG A 1 413 ? 18.194   20.276  8.051   1.00 45.33 413 A 1 
ATOM 3354  C CZ  . ARG A 1 413 ? 17.032   19.795  7.609   1.00 41.41 413 A 1 
ATOM 3355  N NH1 . ARG A 1 413 ? 16.847   18.513  7.459   1.00 39.72 413 A 1 
ATOM 3356  N NH2 . ARG A 1 413 ? 16.052   20.593  7.323   1.00 36.64 413 A 1 
ATOM 3357  N N   . ARG A 1 414 ? 24.668   18.800  10.508  1.00 66.95 414 A 1 
ATOM 3358  C CA  . ARG A 1 414 ? 25.574   17.943  11.291  1.00 68.19 414 A 1 
ATOM 3359  C C   . ARG A 1 414 ? 26.623   18.720  12.092  1.00 70.97 414 A 1 
ATOM 3360  O O   . ARG A 1 414 ? 27.435   18.106  12.779  1.00 68.12 414 A 1 
ATOM 3361  C CB  . ARG A 1 414 ? 26.239   16.919  10.363  1.00 64.84 414 A 1 
ATOM 3362  C CG  . ARG A 1 414 ? 25.224   15.979  9.700   1.00 60.17 414 A 1 
ATOM 3363  C CD  . ARG A 1 414 ? 25.934   14.922  8.852   1.00 57.72 414 A 1 
ATOM 3364  N NE  . ARG A 1 414 ? 24.949   14.074  8.153   1.00 52.48 414 A 1 
ATOM 3365  C CZ  . ARG A 1 414 ? 25.191   13.127  7.257   1.00 47.65 414 A 1 
ATOM 3366  N NH1 . ARG A 1 414 ? 26.409   12.792  6.918   1.00 45.71 414 A 1 
ATOM 3367  N NH2 . ARG A 1 414 ? 24.209   12.507  6.689   1.00 42.58 414 A 1 
ATOM 3368  N N   . GLY A 1 415 ? 26.639   20.032  11.996  1.00 72.80 415 A 1 
ATOM 3369  C CA  . GLY A 1 415 ? 27.632   20.880  12.647  1.00 74.59 415 A 1 
ATOM 3370  C C   . GLY A 1 415 ? 27.482   20.991  14.169  1.00 77.20 415 A 1 
ATOM 3371  O O   . GLY A 1 415 ? 26.510   20.519  14.760  1.00 75.66 415 A 1 
ATOM 3372  N N   . ILE A 1 416 ? 28.425   21.676  14.780  1.00 75.77 416 A 1 
ATOM 3373  C CA  . ILE A 1 416 ? 28.416   22.007  16.205  1.00 78.07 416 A 1 
ATOM 3374  C C   . ILE A 1 416 ? 27.466   23.189  16.422  1.00 79.27 416 A 1 
ATOM 3375  O O   . ILE A 1 416 ? 27.732   24.295  15.938  1.00 78.06 416 A 1 
ATOM 3376  C CB  . ILE A 1 416 ? 29.836   22.325  16.722  1.00 76.80 416 A 1 
ATOM 3377  C CG1 . ILE A 1 416 ? 30.879   21.271  16.278  1.00 72.51 416 A 1 
ATOM 3378  C CG2 . ILE A 1 416 ? 29.805   22.412  18.258  1.00 72.37 416 A 1 
ATOM 3379  C CD1 . ILE A 1 416 ? 32.318   21.664  16.630  1.00 67.00 416 A 1 
ATOM 3380  N N   . TYR A 1 417 ? 26.375   22.957  17.139  1.00 78.06 417 A 1 
ATOM 3381  C CA  . TYR A 1 417 ? 25.355   23.976  17.381  1.00 77.93 417 A 1 
ATOM 3382  C C   . TYR A 1 417 ? 24.915   24.015  18.839  1.00 79.51 417 A 1 
ATOM 3383  O O   . TYR A 1 417 ? 24.830   22.992  19.505  1.00 77.89 417 A 1 
ATOM 3384  C CB  . TYR A 1 417 ? 24.131   23.734  16.489  1.00 73.38 417 A 1 
ATOM 3385  C CG  . TYR A 1 417 ? 24.414   23.835  15.009  1.00 67.19 417 A 1 
ATOM 3386  C CD1 . TYR A 1 417 ? 24.825   25.065  14.441  1.00 61.19 417 A 1 
ATOM 3387  C CD2 . TYR A 1 417 ? 24.298   22.708  14.191  1.00 60.11 417 A 1 
ATOM 3388  C CE1 . TYR A 1 417 ? 25.116   25.161  13.074  1.00 53.46 417 A 1 
ATOM 3389  C CE2 . TYR A 1 417 ? 24.587   22.791  12.815  1.00 54.90 417 A 1 
ATOM 3390  C CZ  . TYR A 1 417 ? 24.996   24.018  12.258  1.00 53.90 417 A 1 
ATOM 3391  O OH  . TYR A 1 417 ? 25.284   24.108  10.927  1.00 48.50 417 A 1 
ATOM 3392  N N   . TRP A 1 418 ? 24.546   25.206  19.261  1.00 79.64 418 A 1 
ATOM 3393  C CA  . TRP A 1 418 ? 23.834   25.468  20.505  1.00 80.55 418 A 1 
ATOM 3394  C C   . TRP A 1 418 ? 22.545   26.213  20.186  1.00 80.15 418 A 1 
ATOM 3395  O O   . TRP A 1 418 ? 22.595   27.296  19.596  1.00 76.89 418 A 1 
ATOM 3396  C CB  . TRP A 1 418 ? 24.738   26.276  21.435  1.00 79.11 418 A 1 
ATOM 3397  C CG  . TRP A 1 418 ? 24.236   26.380  22.839  1.00 79.60 418 A 1 
ATOM 3398  C CD1 . TRP A 1 418 ? 23.630   27.445  23.403  1.00 72.92 418 A 1 
ATOM 3399  C CD2 . TRP A 1 418 ? 24.315   25.354  23.874  1.00 78.60 418 A 1 
ATOM 3400  N NE1 . TRP A 1 418 ? 23.335   27.157  24.725  1.00 72.63 418 A 1 
ATOM 3401  C CE2 . TRP A 1 418 ? 23.733   25.883  25.053  1.00 77.32 418 A 1 
ATOM 3402  C CE3 . TRP A 1 418 ? 24.822   24.038  23.913  1.00 78.81 418 A 1 
ATOM 3403  C CZ2 . TRP A 1 418 ? 23.648   25.124  26.241  1.00 78.49 418 A 1 
ATOM 3404  C CZ3 . TRP A 1 418 ? 24.737   23.289  25.094  1.00 71.66 418 A 1 
ATOM 3405  C CH2 . TRP A 1 418 ? 24.157   23.825  26.239  1.00 71.96 418 A 1 
ATOM 3406  N N   . ARG A 1 419 ? 21.395   25.644  20.515  1.00 74.49 419 A 1 
ATOM 3407  C CA  . ARG A 1 419 ? 20.080   26.178  20.136  1.00 73.18 419 A 1 
ATOM 3408  C C   . ARG A 1 419 ? 19.139   26.293  21.339  1.00 72.98 419 A 1 
ATOM 3409  O O   . ARG A 1 419 ? 18.269   25.437  21.512  1.00 69.26 419 A 1 
ATOM 3410  C CB  . ARG A 1 419 ? 19.493   25.330  19.000  1.00 68.95 419 A 1 
ATOM 3411  C CG  . ARG A 1 419 ? 18.313   26.054  18.341  1.00 62.05 419 A 1 
ATOM 3412  C CD  . ARG A 1 419 ? 17.717   25.200  17.230  1.00 59.94 419 A 1 
ATOM 3413  N NE  . ARG A 1 419 ? 16.662   25.947  16.528  1.00 54.74 419 A 1 
ATOM 3414  C CZ  . ARG A 1 419 ? 15.822   25.451  15.632  1.00 49.97 419 A 1 
ATOM 3415  N NH1 . ARG A 1 419 ? 15.872   24.197  15.270  1.00 47.66 419 A 1 
ATOM 3416  N NH2 . ARG A 1 419 ? 14.922   26.218  15.096  1.00 44.53 419 A 1 
ATOM 3417  N N   . PRO A 1 420 ? 19.242   27.348  22.134  1.00 74.35 420 A 1 
ATOM 3418  C CA  . PRO A 1 420 ? 18.421   27.538  23.317  1.00 71.38 420 A 1 
ATOM 3419  C C   . PRO A 1 420 ? 16.933   27.558  22.977  1.00 70.14 420 A 1 
ATOM 3420  O O   . PRO A 1 420 ? 16.505   28.354  22.133  1.00 64.82 420 A 1 
ATOM 3421  C CB  . PRO A 1 420 ? 18.866   28.874  23.918  1.00 67.47 420 A 1 
ATOM 3422  C CG  . PRO A 1 420 ? 20.251   29.108  23.335  1.00 66.18 420 A 1 
ATOM 3423  C CD  . PRO A 1 420 ? 20.176   28.454  21.970  1.00 70.34 420 A 1 
ATOM 3424  N N   . GLN A 1 421 ? 16.151   26.701  23.606  1.00 67.33 421 A 1 
ATOM 3425  C CA  . GLN A 1 421 ? 14.682   26.624  23.458  1.00 64.17 421 A 1 
ATOM 3426  C C   . GLN A 1 421 ? 14.213   26.689  21.988  1.00 64.22 421 A 1 
ATOM 3427  O O   . GLN A 1 421 ? 13.250   27.386  21.655  1.00 57.14 421 A 1 
ATOM 3428  C CB  . GLN A 1 421 ? 14.008   27.698  24.322  1.00 57.28 421 A 1 
ATOM 3429  C CG  . GLN A 1 421 ? 14.285   27.540  25.825  1.00 51.02 421 A 1 
ATOM 3430  C CD  . GLN A 1 421 ? 13.580   28.620  26.658  1.00 46.06 421 A 1 
ATOM 3431  O OE1 . GLN A 1 421 ? 13.020   29.581  26.153  1.00 41.68 421 A 1 
ATOM 3432  N NE2 . GLN A 1 421 ? 13.599   28.498  27.964  1.00 40.33 421 A 1 
ATOM 3433  N N   . SER A 1 422 ? 14.938   26.038  21.095  1.00 58.14 422 A 1 
ATOM 3434  C CA  . SER A 1 422 ? 14.661   26.023  19.646  1.00 55.86 422 A 1 
ATOM 3435  C C   . SER A 1 422 ? 14.603   27.413  18.964  1.00 57.33 422 A 1 
ATOM 3436  O O   . SER A 1 422 ? 14.069   27.534  17.856  1.00 51.83 422 A 1 
ATOM 3437  C CB  . SER A 1 422 ? 13.431   25.152  19.352  1.00 49.07 422 A 1 
ATOM 3438  O OG  . SER A 1 422 ? 13.721   23.803  19.664  1.00 44.20 422 A 1 
ATOM 3439  N N   . ARG A 1 423 ? 15.156   28.452  19.568  1.00 62.91 423 A 1 
ATOM 3440  C CA  . ARG A 1 423 ? 15.121   29.831  19.055  1.00 62.99 423 A 1 
ATOM 3441  C C   . ARG A 1 423 ? 16.359   30.170  18.234  1.00 66.06 423 A 1 
ATOM 3442  O O   . ARG A 1 423 ? 16.444   29.803  17.058  1.00 60.16 423 A 1 
ATOM 3443  C CB  . ARG A 1 423 ? 14.885   30.828  20.207  1.00 55.39 423 A 1 
ATOM 3444  C CG  . ARG A 1 423 ? 13.461   30.750  20.773  1.00 48.47 423 A 1 
ATOM 3445  C CD  . ARG A 1 423 ? 13.274   31.850  21.830  1.00 44.40 423 A 1 
ATOM 3446  N NE  . ARG A 1 423 ? 11.897   31.869  22.344  1.00 39.60 423 A 1 
ATOM 3447  C CZ  . ARG A 1 423 ? 11.399   32.754  23.201  1.00 34.59 423 A 1 
ATOM 3448  N NH1 . ARG A 1 423 ? 12.128   33.730  23.682  1.00 32.37 423 A 1 
ATOM 3449  N NH2 . ARG A 1 423 ? 10.169   32.657  23.582  1.00 30.16 423 A 1 
ATOM 3450  N N   . LYS A 1 424 ? 17.297   30.908  18.817  1.00 64.93 424 A 1 
ATOM 3451  C CA  . LYS A 1 424 ? 18.509   31.356  18.131  1.00 67.25 424 A 1 
ATOM 3452  C C   . LYS A 1 424 ? 19.498   30.199  18.018  1.00 70.99 424 A 1 
ATOM 3453  O O   . LYS A 1 424 ? 19.851   29.590  19.021  1.00 67.72 424 A 1 
ATOM 3454  C CB  . LYS A 1 424 ? 19.105   32.570  18.869  1.00 61.73 424 A 1 
ATOM 3455  C CG  . LYS A 1 424 ? 20.312   33.174  18.137  1.00 54.03 424 A 1 
ATOM 3456  C CD  . LYS A 1 424 ? 20.864   34.376  18.923  1.00 49.50 424 A 1 
ATOM 3457  C CE  . LYS A 1 424 ? 22.153   34.891  18.289  1.00 42.67 424 A 1 
ATOM 3458  N NZ  . LYS A 1 424 ? 22.877   35.800  19.211  1.00 37.72 424 A 1 
ATOM 3459  N N   . LEU A 1 425 ? 19.968   29.945  16.798  1.00 70.33 425 A 1 
ATOM 3460  C CA  . LEU A 1 425 ? 21.018   28.985  16.525  1.00 71.18 425 A 1 
ATOM 3461  C C   . LEU A 1 425 ? 22.380   29.676  16.646  1.00 74.63 425 A 1 
ATOM 3462  O O   . LEU A 1 425 ? 22.637   30.657  15.943  1.00 72.26 425 A 1 
ATOM 3463  C CB  . LEU A 1 425 ? 20.797   28.411  15.119  1.00 65.67 425 A 1 
ATOM 3464  C CG  . LEU A 1 425 ? 21.645   27.157  14.822  1.00 59.22 425 A 1 
ATOM 3465  C CD1 . LEU A 1 425 ? 20.991   25.919  15.437  1.00 54.78 425 A 1 
ATOM 3466  C CD2 . LEU A 1 425 ? 21.762   26.938  13.316  1.00 54.85 425 A 1 
ATOM 3467  N N   . TYR A 1 426 ? 23.252   29.159  17.504  1.00 73.60 426 A 1 
ATOM 3468  C CA  . TYR A 1 426 ? 24.641   29.576  17.602  1.00 75.91 426 A 1 
ATOM 3469  C C   . TYR A 1 426 ? 25.503   28.558  16.862  1.00 77.49 426 A 1 
ATOM 3470  O O   . TYR A 1 426 ? 25.539   27.391  17.241  1.00 75.86 426 A 1 
ATOM 3471  C CB  . TYR A 1 426 ? 25.054   29.724  19.066  1.00 74.37 426 A 1 
ATOM 3472  C CG  . TYR A 1 426 ? 24.302   30.805  19.821  1.00 73.05 426 A 1 
ATOM 3473  C CD1 . TYR A 1 426 ? 24.870   32.077  19.996  1.00 66.55 426 A 1 
ATOM 3474  C CD2 . TYR A 1 426 ? 23.025   30.542  20.357  1.00 65.91 426 A 1 
ATOM 3475  C CE1 . TYR A 1 426 ? 24.184   33.074  20.703  1.00 63.09 426 A 1 
ATOM 3476  C CE2 . TYR A 1 426 ? 22.321   31.539  21.057  1.00 62.82 426 A 1 
ATOM 3477  C CZ  . TYR A 1 426 ? 22.907   32.806  21.234  1.00 67.68 426 A 1 
ATOM 3478  O OH  . TYR A 1 426 ? 22.232   33.775  21.925  1.00 64.65 426 A 1 
ATOM 3479  N N   . ALA A 1 427 ? 26.176   28.987  15.792  1.00 78.81 427 A 1 
ATOM 3480  C CA  . ALA A 1 427 ? 27.179   28.180  15.118  1.00 79.08 427 A 1 
ATOM 3481  C C   . ALA A 1 427 ? 28.504   28.335  15.877  1.00 80.85 427 A 1 
ATOM 3482  O O   . ALA A 1 427 ? 29.015   29.451  15.996  1.00 79.28 427 A 1 
ATOM 3483  C CB  . ALA A 1 427 ? 27.280   28.618  13.655  1.00 75.21 427 A 1 
ATOM 3484  N N   . ILE A 1 428 ? 29.018   27.249  16.395  1.00 82.81 428 A 1 
ATOM 3485  C CA  . ILE A 1 428 ? 30.138   27.255  17.336  1.00 85.04 428 A 1 
ATOM 3486  C C   . ILE A 1 428 ? 31.460   27.047  16.593  1.00 85.68 428 A 1 
ATOM 3487  O O   . ILE A 1 428 ? 31.582   26.168  15.750  1.00 84.28 428 A 1 
ATOM 3488  C CB  . ILE A 1 428 ? 29.888   26.222  18.448  1.00 84.16 428 A 1 
ATOM 3489  C CG1 . ILE A 1 428 ? 28.566   26.464  19.205  1.00 80.56 428 A 1 
ATOM 3490  C CG2 . ILE A 1 428 ? 31.058   26.170  19.442  1.00 78.88 428 A 1 
ATOM 3491  C CD1 . ILE A 1 428 ? 28.417   27.851  19.854  1.00 73.81 428 A 1 
ATOM 3492  N N   . LYS A 1 429 ? 32.438   27.861  16.918  1.00 88.14 429 A 1 
ATOM 3493  C CA  . LYS A 1 429 ? 33.826   27.786  16.447  1.00 89.03 429 A 1 
ATOM 3494  C C   . LYS A 1 429 ? 34.709   27.008  17.415  1.00 89.61 429 A 1 
ATOM 3495  O O   . LYS A 1 429 ? 35.600   26.275  16.985  1.00 87.54 429 A 1 
ATOM 3496  C CB  . LYS A 1 429 ? 34.335   29.228  16.257  1.00 87.26 429 A 1 
ATOM 3497  C CG  . LYS A 1 429 ? 35.824   29.332  15.892  1.00 83.51 429 A 1 
ATOM 3498  C CD  . LYS A 1 429 ? 36.218   30.809  15.827  1.00 81.78 429 A 1 
ATOM 3499  C CE  . LYS A 1 429 ? 37.714   31.013  15.600  1.00 74.09 429 A 1 
ATOM 3500  N NZ  . LYS A 1 429 ? 38.060   32.448  15.697  1.00 67.90 429 A 1 
ATOM 3501  N N   . SER A 1 430 ? 34.477   27.193  18.709  1.00 91.69 430 A 1 
ATOM 3502  C CA  . SER A 1 430 ? 35.173   26.426  19.738  1.00 92.01 430 A 1 
ATOM 3503  C C   . SER A 1 430 ? 34.261   26.146  20.928  1.00 92.01 430 A 1 
ATOM 3504  O O   . SER A 1 430 ? 33.365   26.937  21.235  1.00 90.34 430 A 1 
ATOM 3505  C CB  . SER A 1 430 ? 36.461   27.120  20.184  1.00 90.39 430 A 1 
ATOM 3506  O OG  . SER A 1 430 ? 36.200   28.286  20.937  1.00 75.78 430 A 1 
ATOM 3507  N N   . SER A 1 431 ? 34.492   25.026  21.585  1.00 92.74 431 A 1 
ATOM 3508  C CA  . SER A 1 431 ? 33.781   24.654  22.802  1.00 93.17 431 A 1 
ATOM 3509  C C   . SER A 1 431 ? 34.722   23.987  23.796  1.00 93.69 431 A 1 
ATOM 3510  O O   . SER A 1 431 ? 35.623   23.242  23.410  1.00 92.59 431 A 1 
ATOM 3511  C CB  . SER A 1 431 ? 32.593   23.729  22.490  1.00 91.54 431 A 1 
ATOM 3512  O OG  . SER A 1 431 ? 33.001   22.439  22.103  1.00 84.94 431 A 1 
ATOM 3513  N N   . LYS A 1 432 ? 34.490   24.234  25.058  1.00 93.32 432 A 1 
ATOM 3514  C CA  . LYS A 1 432 ? 35.043   23.462  26.166  1.00 93.87 432 A 1 
ATOM 3515  C C   . LYS A 1 432 ? 33.902   23.004  27.059  1.00 93.64 432 A 1 
ATOM 3516  O O   . LYS A 1 432 ? 33.024   23.795  27.384  1.00 91.90 432 A 1 
ATOM 3517  C CB  . LYS A 1 432 ? 36.040   24.291  26.986  1.00 92.59 432 A 1 
ATOM 3518  C CG  . LYS A 1 432 ? 37.292   24.724  26.215  1.00 89.46 432 A 1 
ATOM 3519  C CD  . LYS A 1 432 ? 38.187   25.539  27.145  1.00 88.42 432 A 1 
ATOM 3520  C CE  . LYS A 1 432 ? 39.523   25.924  26.512  1.00 82.51 432 A 1 
ATOM 3521  N NZ  . LYS A 1 432 ? 40.367   26.603  27.513  1.00 77.66 432 A 1 
ATOM 3522  N N   . MET A 1 433 ? 33.933   21.746  27.460  1.00 94.26 433 A 1 
ATOM 3523  C CA  . MET A 1 433 ? 33.096   21.205  28.528  1.00 94.66 433 A 1 
ATOM 3524  C C   . MET A 1 433 ? 34.020   20.835  29.678  1.00 94.86 433 A 1 
ATOM 3525  O O   . MET A 1 433 ? 35.012   20.146  29.460  1.00 93.90 433 A 1 
ATOM 3526  C CB  . MET A 1 433 ? 32.321   19.974  28.062  1.00 94.39 433 A 1 
ATOM 3527  C CG  . MET A 1 433 ? 31.515   20.194  26.774  1.00 92.27 433 A 1 
ATOM 3528  S SD  . MET A 1 433 ? 30.600   18.718  26.208  1.00 90.66 433 A 1 
ATOM 3529  C CE  . MET A 1 433 ? 29.439   18.504  27.573  1.00 80.69 433 A 1 
ATOM 3530  N N   . MET A 1 434 ? 33.740   21.322  30.873  1.00 95.05 434 A 1 
ATOM 3531  C CA  . MET A 1 434 ? 34.625   21.131  32.010  1.00 95.15 434 A 1 
ATOM 3532  C C   . MET A 1 434 ? 33.841   20.970  33.315  1.00 95.01 434 A 1 
ATOM 3533  O O   . MET A 1 434 ? 32.731   21.468  33.449  1.00 93.51 434 A 1 
ATOM 3534  C CB  . MET A 1 434 ? 35.671   22.249  32.079  1.00 92.93 434 A 1 
ATOM 3535  C CG  . MET A 1 434 ? 35.107   23.657  31.951  1.00 88.80 434 A 1 
ATOM 3536  S SD  . MET A 1 434 ? 36.416   24.902  31.732  1.00 88.29 434 A 1 
ATOM 3537  C CE  . MET A 1 434 ? 35.431   26.250  31.100  1.00 77.80 434 A 1 
ATOM 3538  N N   . LEU A 1 435 ? 34.431   20.246  34.246  1.00 94.71 435 A 1 
ATOM 3539  C CA  . LEU A 1 435 ? 33.837   19.877  35.519  1.00 94.94 435 A 1 
ATOM 3540  C C   . LEU A 1 435 ? 34.636   20.459  36.680  1.00 94.87 435 A 1 
ATOM 3541  O O   . LEU A 1 435 ? 35.867   20.450  36.675  1.00 93.12 435 A 1 
ATOM 3542  C CB  . LEU A 1 435 ? 33.768   18.348  35.631  1.00 93.86 435 A 1 
ATOM 3543  C CG  . LEU A 1 435 ? 32.846   17.659  34.605  1.00 92.87 435 A 1 
ATOM 3544  C CD1 . LEU A 1 435 ? 33.006   16.147  34.710  1.00 84.45 435 A 1 
ATOM 3545  C CD2 . LEU A 1 435 ? 31.370   17.997  34.853  1.00 84.91 435 A 1 
ATOM 3546  N N   . GLN A 1 436 ? 33.922   20.899  37.695  1.00 93.81 436 A 1 
ATOM 3547  C CA  . GLN A 1 436 ? 34.470   21.316  38.980  1.00 93.42 436 A 1 
ATOM 3548  C C   . GLN A 1 436 ? 33.572   20.786  40.100  1.00 93.76 436 A 1 
ATOM 3549  O O   . GLN A 1 436 ? 32.356   20.867  39.969  1.00 91.96 436 A 1 
ATOM 3550  C CB  . GLN A 1 436 ? 34.564   22.853  38.995  1.00 90.67 436 A 1 
ATOM 3551  C CG  . GLN A 1 436 ? 35.278   23.399  40.226  1.00 85.69 436 A 1 
ATOM 3552  C CD  . GLN A 1 436 ? 35.383   24.922  40.180  1.00 85.66 436 A 1 
ATOM 3553  O OE1 . GLN A 1 436 ? 34.406   25.631  40.031  1.00 76.66 436 A 1 
ATOM 3554  N NE2 . GLN A 1 436 ? 36.560   25.472  40.294  1.00 74.73 436 A 1 
ATOM 3555  N N   . PRO A 1 437 ? 34.117   20.255  41.179  1.00 93.27 437 A 1 
ATOM 3556  C CA  . PRO A 1 437 ? 33.307   19.855  42.327  1.00 92.51 437 A 1 
ATOM 3557  C C   . PRO A 1 437 ? 32.654   21.082  42.964  1.00 91.90 437 A 1 
ATOM 3558  O O   . PRO A 1 437 ? 33.262   22.152  43.061  1.00 88.60 437 A 1 
ATOM 3559  C CB  . PRO A 1 437 ? 34.261   19.146  43.282  1.00 90.79 437 A 1 
ATOM 3560  C CG  . PRO A 1 437 ? 35.622   19.752  42.951  1.00 88.89 437 A 1 
ATOM 3561  C CD  . PRO A 1 437 ? 35.525   20.053  41.459  1.00 91.70 437 A 1 
ATOM 3562  N N   . THR A 1 438 ? 31.404   20.918  43.421  1.00 89.69 438 A 1 
ATOM 3563  C CA  . THR A 1 438 ? 30.775   21.929  44.263  1.00 85.59 438 A 1 
ATOM 3564  C C   . THR A 1 438 ? 31.486   21.947  45.608  1.00 81.19 438 A 1 
ATOM 3565  O O   . THR A 1 438 ? 31.568   20.916  46.280  1.00 69.28 438 A 1 
ATOM 3566  C CB  . THR A 1 438 ? 29.270   21.655  44.470  1.00 81.39 438 A 1 
ATOM 3567  O OG1 . THR A 1 438 ? 29.055   20.369  44.975  1.00 71.26 438 A 1 
ATOM 3568  C CG2 . THR A 1 438 ? 28.493   21.768  43.167  1.00 70.53 438 A 1 
ATOM 3569  N N   . THR A 1 439 ? 31.994   23.077  45.966  1.00 75.96 439 A 1 
ATOM 3570  C CA  . THR A 1 439 ? 32.609   23.305  47.279  1.00 71.64 439 A 1 
ATOM 3571  C C   . THR A 1 439 ? 31.569   23.452  48.375  1.00 66.04 439 A 1 
ATOM 3572  O O   . THR A 1 439 ? 30.542   24.100  48.118  1.00 57.20 439 A 1 
ATOM 3573  C CB  . THR A 1 439 ? 33.463   24.574  47.272  1.00 62.92 439 A 1 
ATOM 3574  O OG1 . THR A 1 439 ? 32.718   25.617  46.708  1.00 55.28 439 A 1 
ATOM 3575  C CG2 . THR A 1 439 ? 34.745   24.376  46.469  1.00 52.85 439 A 1 
ATOM 3576  O OXT . THR A 1 439 ? 31.846   22.920  49.495  1.00 51.19 439 A 1 
ATOM 3577  N N   . SER B 2 1   ? -123.478 -10.493 -63.947 1.00 35.49 1   B 1 
ATOM 3578  C CA  . SER B 2 1   ? -124.637 -11.069 -64.628 1.00 43.44 1   B 1 
ATOM 3579  C C   . SER B 2 1   ? -125.897 -10.343 -64.166 1.00 44.67 1   B 1 
ATOM 3580  O O   . SER B 2 1   ? -126.016 -10.012 -62.999 1.00 41.18 1   B 1 
ATOM 3581  C CB  . SER B 2 1   ? -124.728 -12.580 -64.390 1.00 40.38 1   B 1 
ATOM 3582  O OG  . SER B 2 1   ? -124.235 -12.897 -63.118 1.00 38.22 1   B 1 
ATOM 3583  N N   . ARG B 2 2   ? -126.773 -10.054 -65.117 1.00 40.32 2   B 1 
ATOM 3584  C CA  . ARG B 2 2   ? -127.943 -9.166  -65.034 1.00 45.81 2   B 1 
ATOM 3585  C C   . ARG B 2 2   ? -129.177 -9.842  -64.404 1.00 44.62 2   B 1 
ATOM 3586  O O   . ARG B 2 2   ? -130.198 -9.908  -65.082 1.00 42.71 2   B 1 
ATOM 3587  C CB  . ARG B 2 2   ? -128.303 -8.693  -66.442 1.00 43.85 2   B 1 
ATOM 3588  C CG  . ARG B 2 2   ? -127.368 -7.705  -67.112 1.00 41.06 2   B 1 
ATOM 3589  C CD  . ARG B 2 2   ? -127.952 -7.395  -68.504 1.00 40.05 2   B 1 
ATOM 3590  N NE  . ARG B 2 2   ? -127.230 -6.319  -69.176 1.00 36.53 2   B 1 
ATOM 3591  C CZ  . ARG B 2 2   ? -127.475 -5.873  -70.414 1.00 34.65 2   B 1 
ATOM 3592  N NH1 . ARG B 2 2   ? -128.399 -6.407  -71.171 1.00 33.70 2   B 1 
ATOM 3593  N NH2 . ARG B 2 2   ? -126.800 -4.880  -70.914 1.00 33.74 2   B 1 
ATOM 3594  N N   . VAL B 2 3   ? -128.995 -10.460 -63.165 1.00 40.00 3   B 1 
ATOM 3595  C CA  . VAL B 2 3   ? -130.149 -11.222 -62.665 1.00 44.51 3   B 1 
ATOM 3596  C C   . VAL B 2 3   ? -131.332 -10.275 -62.458 1.00 43.89 3   B 1 
ATOM 3597  O O   . VAL B 2 3   ? -131.278 -9.337  -61.663 1.00 41.04 3   B 1 
ATOM 3598  C CB  . VAL B 2 3   ? -129.844 -12.043 -61.407 1.00 41.51 3   B 1 
ATOM 3599  C CG1 . VAL B 2 3   ? -131.013 -12.933 -61.053 1.00 37.73 3   B 1 
ATOM 3600  C CG2 . VAL B 2 3   ? -128.610 -12.934 -61.622 1.00 40.37 3   B 1 
ATOM 3601  N N   . ASP B 2 4   ? -132.300 -10.533 -63.233 1.00 42.90 4   B 1 
ATOM 3602  C CA  . ASP B 2 4   ? -133.476 -9.717  -63.524 1.00 45.59 4   B 1 
ATOM 3603  C C   . ASP B 2 4   ? -134.553 -9.768  -62.406 1.00 43.82 4   B 1 
ATOM 3604  O O   . ASP B 2 4   ? -134.452 -10.534 -61.457 1.00 41.41 4   B 1 
ATOM 3605  C CB  . ASP B 2 4   ? -134.016 -10.192 -64.882 1.00 42.48 4   B 1 
ATOM 3606  C CG  . ASP B 2 4   ? -133.503 -9.388  -66.069 1.00 38.26 4   B 1 
ATOM 3607  O OD1 . ASP B 2 4   ? -133.311 -8.171  -65.932 1.00 37.55 4   B 1 
ATOM 3608  O OD2 . ASP B 2 4   ? -133.325 -10.021 -67.137 1.00 37.27 4   B 1 
ATOM 3609  N N   . PRO B 2 5   ? -135.566 -9.016  -62.506 1.00 36.44 5   B 1 
ATOM 3610  C CA  . PRO B 2 5   ? -136.249 -8.358  -61.393 1.00 40.00 5   B 1 
ATOM 3611  C C   . PRO B 2 5   ? -137.527 -9.027  -60.854 1.00 40.50 5   B 1 
ATOM 3612  O O   . PRO B 2 5   ? -137.994 -8.651  -59.786 1.00 38.68 5   B 1 
ATOM 3613  C CB  . PRO B 2 5   ? -136.566 -6.973  -61.971 1.00 37.27 5   B 1 
ATOM 3614  C CG  . PRO B 2 5   ? -136.775 -7.254  -63.451 1.00 38.03 5   B 1 
ATOM 3615  C CD  . PRO B 2 5   ? -135.851 -8.438  -63.727 1.00 42.66 5   B 1 
ATOM 3616  N N   . ASP B 2 6   ? -138.143 -9.924  -61.611 1.00 40.70 6   B 1 
ATOM 3617  C CA  . ASP B 2 6   ? -139.600 -9.927  -61.834 1.00 43.23 6   B 1 
ATOM 3618  C C   . ASP B 2 6   ? -140.496 -10.722 -60.837 1.00 42.16 6   B 1 
ATOM 3619  O O   . ASP B 2 6   ? -141.633 -11.056 -61.183 1.00 40.09 6   B 1 
ATOM 3620  C CB  . ASP B 2 6   ? -139.858 -10.377 -63.287 1.00 40.51 6   B 1 
ATOM 3621  C CG  . ASP B 2 6   ? -140.280 -9.277  -64.244 1.00 36.85 6   B 1 
ATOM 3622  O OD1 . ASP B 2 6   ? -140.536 -8.144  -63.810 1.00 36.36 6   B 1 
ATOM 3623  O OD2 . ASP B 2 6   ? -140.342 -9.608  -65.453 1.00 35.79 6   B 1 
ATOM 3624  N N   . LEU B 2 7   ? -140.010 -11.076 -59.620 1.00 39.28 7   B 1 
ATOM 3625  C CA  . LEU B 2 7   ? -140.854 -11.884 -58.729 1.00 42.96 7   B 1 
ATOM 3626  C C   . LEU B 2 7   ? -142.093 -11.109 -58.225 1.00 41.43 7   B 1 
ATOM 3627  O O   . LEU B 2 7   ? -142.057 -10.357 -57.258 1.00 38.81 7   B 1 
ATOM 3628  C CB  . LEU B 2 7   ? -140.025 -12.475 -57.577 1.00 39.92 7   B 1 
ATOM 3629  C CG  . LEU B 2 7   ? -139.237 -13.714 -57.994 1.00 36.25 7   B 1 
ATOM 3630  C CD1 . LEU B 2 7   ? -138.201 -14.047 -56.934 1.00 35.45 7   B 1 
ATOM 3631  C CD2 . LEU B 2 7   ? -140.132 -14.938 -58.183 1.00 37.63 7   B 1 
ATOM 3632  N N   . SER B 2 8   ? -143.119 -11.363 -58.906 1.00 34.99 8   B 1 
ATOM 3633  C CA  . SER B 2 8   ? -144.314 -10.526 -59.028 1.00 38.96 8   B 1 
ATOM 3634  C C   . SER B 2 8   ? -145.382 -10.677 -57.942 1.00 38.04 8   B 1 
ATOM 3635  O O   . SER B 2 8   ? -145.920 -9.681  -57.446 1.00 36.55 8   B 1 
ATOM 3636  C CB  . SER B 2 8   ? -144.940 -10.862 -60.378 1.00 37.48 8   B 1 
ATOM 3637  O OG  . SER B 2 8   ? -145.135 -12.245 -60.516 1.00 35.43 8   B 1 
ATOM 3638  N N   . SER B 2 9   ? -145.789 -11.893 -57.676 1.00 33.93 9   B 1 
ATOM 3639  C CA  . SER B 2 9   ? -147.188 -12.188 -57.367 1.00 38.79 9   B 1 
ATOM 3640  C C   . SER B 2 9   ? -147.580 -12.295 -55.887 1.00 38.10 9   B 1 
ATOM 3641  O O   . SER B 2 9   ? -148.391 -13.155 -55.543 1.00 36.86 9   B 1 
ATOM 3642  C CB  . SER B 2 9   ? -147.596 -13.462 -58.121 1.00 37.19 9   B 1 
ATOM 3643  O OG  . SER B 2 9   ? -146.835 -14.552 -57.686 1.00 34.80 9   B 1 
ATOM 3644  N N   . PHE B 2 10  ? -146.946 -11.490 -54.985 1.00 36.75 10  B 1 
ATOM 3645  C CA  . PHE B 2 10  ? -147.472 -11.509 -53.617 1.00 38.96 10  B 1 
ATOM 3646  C C   . PHE B 2 10  ? -148.905 -10.966 -53.599 1.00 37.20 10  B 1 
ATOM 3647  O O   . PHE B 2 10  ? -149.146 -9.781  -53.829 1.00 34.60 10  B 1 
ATOM 3648  C CB  . PHE B 2 10  ? -146.539 -10.791 -52.648 1.00 35.83 10  B 1 
ATOM 3649  C CG  . PHE B 2 10  ? -145.543 -11.731 -52.038 1.00 34.72 10  B 1 
ATOM 3650  C CD1 . PHE B 2 10  ? -145.878 -12.493 -50.919 1.00 34.44 10  B 1 
ATOM 3651  C CD2 . PHE B 2 10  ? -144.263 -11.878 -52.625 1.00 34.18 10  B 1 
ATOM 3652  C CE1 . PHE B 2 10  ? -144.957 -13.393 -50.366 1.00 32.01 10  B 1 
ATOM 3653  C CE2 . PHE B 2 10  ? -143.345 -12.785 -52.079 1.00 33.51 10  B 1 
ATOM 3654  C CZ  . PHE B 2 10  ? -143.696 -13.539 -50.951 1.00 34.60 10  B 1 
ATOM 3655  N N   . ASP B 2 11  ? -149.769 -11.914 -53.372 1.00 39.11 11  B 1 
ATOM 3656  C CA  . ASP B 2 11  ? -151.205 -11.685 -53.363 1.00 41.72 11  B 1 
ATOM 3657  C C   . ASP B 2 11  ? -151.594 -10.597 -52.352 1.00 39.93 11  B 1 
ATOM 3658  O O   . ASP B 2 11  ? -151.205 -10.602 -51.188 1.00 37.83 11  B 1 
ATOM 3659  C CB  . ASP B 2 11  ? -151.944 -13.001 -53.071 1.00 38.97 11  B 1 
ATOM 3660  C CG  . ASP B 2 11  ? -152.575 -13.638 -54.302 1.00 34.97 11  B 1 
ATOM 3661  O OD1 . ASP B 2 11  ? -153.020 -12.882 -55.176 1.00 34.73 11  B 1 
ATOM 3662  O OD2 . ASP B 2 11  ? -152.657 -14.883 -54.315 1.00 34.69 11  B 1 
ATOM 3663  N N   . SER B 2 12  ? -152.295 -9.669  -52.825 1.00 35.06 12  B 1 
ATOM 3664  C CA  . SER B 2 12  ? -152.807 -8.522  -52.074 1.00 40.17 12  B 1 
ATOM 3665  C C   . SER B 2 12  ? -153.935 -8.940  -51.121 1.00 39.76 12  B 1 
ATOM 3666  O O   . SER B 2 12  ? -155.113 -8.708  -51.401 1.00 37.99 12  B 1 
ATOM 3667  C CB  . SER B 2 12  ? -153.251 -7.437  -53.044 1.00 38.37 12  B 1 
ATOM 3668  O OG  . SER B 2 12  ? -154.152 -7.932  -53.998 1.00 35.55 12  B 1 
ATOM 3669  N N   . ALA B 2 13  ? -153.537 -9.591  -50.012 1.00 41.23 13  B 1 
ATOM 3670  C CA  . ALA B 2 13  ? -154.505 -9.783  -48.944 1.00 46.43 13  B 1 
ATOM 3671  C C   . ALA B 2 13  ? -155.045 -8.406  -48.504 1.00 46.12 13  B 1 
ATOM 3672  O O   . ALA B 2 13  ? -154.257 -7.461  -48.370 1.00 43.95 13  B 1 
ATOM 3673  C CB  . ALA B 2 13  ? -153.849 -10.551 -47.804 1.00 44.12 13  B 1 
ATOM 3674  N N   . PRO B 2 14  ? -156.298 -8.297  -48.329 1.00 37.95 14  B 1 
ATOM 3675  C CA  . PRO B 2 14  ? -156.941 -7.003  -48.098 1.00 42.30 14  B 1 
ATOM 3676  C C   . PRO B 2 14  ? -156.400 -6.370  -46.821 1.00 43.72 14  B 1 
ATOM 3677  O O   . PRO B 2 14  ? -156.378 -6.979  -45.757 1.00 42.40 14  B 1 
ATOM 3678  C CB  . PRO B 2 14  ? -158.439 -7.286  -48.053 1.00 39.21 14  B 1 
ATOM 3679  C CG  . PRO B 2 14  ? -158.514 -8.745  -47.656 1.00 39.03 14  B 1 
ATOM 3680  C CD  . PRO B 2 14  ? -157.265 -9.367  -48.266 1.00 43.99 14  B 1 
ATOM 3681  N N   . SER B 2 15  ? -155.862 -5.172  -46.931 1.00 45.34 15  B 1 
ATOM 3682  C CA  . SER B 2 15  ? -155.263 -4.417  -45.835 1.00 49.77 15  B 1 
ATOM 3683  C C   . SER B 2 15  ? -156.312 -4.116  -44.764 1.00 49.92 15  B 1 
ATOM 3684  O O   . SER B 2 15  ? -157.168 -3.248  -44.952 1.00 47.36 15  B 1 
ATOM 3685  C CB  . SER B 2 15  ? -154.646 -3.125  -46.372 1.00 47.17 15  B 1 
ATOM 3686  O OG  . SER B 2 15  ? -155.587 -2.380  -47.126 1.00 43.68 15  B 1 
ATOM 3687  N N   . GLU B 2 16  ? -156.162 -4.857  -43.645 1.00 48.54 16  B 1 
ATOM 3688  C CA  . GLU B 2 16  ? -156.934 -4.463  -42.466 1.00 51.80 16  B 1 
ATOM 3689  C C   . GLU B 2 16  ? -156.667 -2.992  -42.141 1.00 50.76 16  B 1 
ATOM 3690  O O   . GLU B 2 16  ? -155.524 -2.517  -42.290 1.00 47.79 16  B 1 
ATOM 3691  C CB  . GLU B 2 16  ? -156.602 -5.342  -41.257 1.00 49.10 16  B 1 
ATOM 3692  C CG  . GLU B 2 16  ? -157.257 -6.728  -41.322 1.00 44.94 16  B 1 
ATOM 3693  C CD  . GLU B 2 16  ? -157.177 -7.493  -40.002 1.00 42.21 16  B 1 
ATOM 3694  O OE1 . GLU B 2 16  ? -157.995 -8.415  -39.792 1.00 38.43 16  B 1 
ATOM 3695  O OE2 . GLU B 2 16  ? -156.304 -7.139  -39.156 1.00 41.48 16  B 1 
ATOM 3696  N N   . PRO B 2 17  ? -157.592 -2.253  -41.692 1.00 47.10 17  B 1 
ATOM 3697  C CA  . PRO B 2 17  ? -157.443 -0.827  -41.423 1.00 50.99 17  B 1 
ATOM 3698  C C   . PRO B 2 17  ? -156.403 -0.629  -40.318 1.00 52.78 17  B 1 
ATOM 3699  O O   . PRO B 2 17  ? -156.616 -1.022  -39.164 1.00 50.23 17  B 1 
ATOM 3700  C CB  . PRO B 2 17  ? -158.838 -0.326  -41.056 1.00 47.40 17  B 1 
ATOM 3701  C CG  . PRO B 2 17  ? -159.548 -1.571  -40.554 1.00 46.95 17  B 1 
ATOM 3702  C CD  . PRO B 2 17  ? -158.934 -2.700  -41.363 1.00 50.29 17  B 1 
ATOM 3703  N N   . LYS B 2 18  ? -155.147 -0.050  -40.678 1.00 61.11 18  B 1 
ATOM 3704  C CA  . LYS B 2 18  ? -154.050 0.215   -39.737 1.00 63.43 18  B 1 
ATOM 3705  C C   . LYS B 2 18  ? -154.550 1.159   -38.642 1.00 65.47 18  B 1 
ATOM 3706  O O   . LYS B 2 18  ? -154.806 2.342   -38.892 1.00 60.04 18  B 1 
ATOM 3707  C CB  . LYS B 2 18  ? -152.830 0.795   -40.459 1.00 58.11 18  B 1 
ATOM 3708  C CG  . LYS B 2 18  ? -152.055 -0.275  -41.248 1.00 52.65 18  B 1 
ATOM 3709  C CD  . LYS B 2 18  ? -150.807 0.331   -41.886 1.00 49.59 18  B 1 
ATOM 3710  C CE  . LYS B 2 18  ? -149.994 -0.753  -42.584 1.00 43.79 18  B 1 
ATOM 3711  N NZ  . LYS B 2 18  ? -148.785 -0.210  -43.249 1.00 39.97 18  B 1 
ATOM 3712  N N   . SER B 2 19  ? -154.589 0.634   -37.406 1.00 64.00 19  B 1 
ATOM 3713  C CA  . SER B 2 19  ? -154.928 1.440   -36.237 1.00 68.28 19  B 1 
ATOM 3714  C C   . SER B 2 19  ? -153.895 2.552   -36.021 1.00 71.58 19  B 1 
ATOM 3715  O O   . SER B 2 19  ? -152.684 2.319   -36.160 1.00 65.05 19  B 1 
ATOM 3716  C CB  . SER B 2 19  ? -155.012 0.556   -34.997 1.00 61.75 19  B 1 
ATOM 3717  O OG  . SER B 2 19  ? -155.375 1.346   -33.883 1.00 54.78 19  B 1 
ATOM 3718  N N   . ARG B 2 20  ? -154.240 3.758   -35.644 1.00 76.07 20  B 1 
ATOM 3719  C CA  . ARG B 2 20  ? -153.341 4.884   -35.341 1.00 78.22 20  B 1 
ATOM 3720  C C   . ARG B 2 20  ? -152.587 4.726   -34.026 1.00 81.75 20  B 1 
ATOM 3721  O O   . ARG B 2 20  ? -151.646 5.478   -33.771 1.00 75.89 20  B 1 
ATOM 3722  C CB  . ARG B 2 20  ? -154.127 6.200   -35.346 1.00 72.33 20  B 1 
ATOM 3723  C CG  . ARG B 2 20  ? -154.701 6.567   -36.725 1.00 64.61 20  B 1 
ATOM 3724  C CD  . ARG B 2 20  ? -155.327 7.983   -36.662 1.00 60.64 20  B 1 
ATOM 3725  N NE  . ARG B 2 20  ? -156.029 8.304   -37.901 1.00 53.27 20  B 1 
ATOM 3726  C CZ  . ARG B 2 20  ? -156.569 9.481   -38.184 1.00 47.67 20  B 1 
ATOM 3727  N NH1 . ARG B 2 20  ? -156.538 10.489  -37.356 1.00 46.12 20  B 1 
ATOM 3728  N NH2 . ARG B 2 20  ? -157.194 9.674   -39.323 1.00 43.51 20  B 1 
ATOM 3729  N N   . PHE B 2 21  ? -152.978 3.814   -33.189 1.00 79.60 21  B 1 
ATOM 3730  C CA  . PHE B 2 21  ? -152.406 3.603   -31.862 1.00 81.24 21  B 1 
ATOM 3731  C C   . PHE B 2 21  ? -151.417 2.427   -31.873 1.00 82.51 21  B 1 
ATOM 3732  O O   . PHE B 2 21  ? -151.666 1.410   -32.501 1.00 78.52 21  B 1 
ATOM 3733  C CB  . PHE B 2 21  ? -153.533 3.398   -30.855 1.00 77.66 21  B 1 
ATOM 3734  C CG  . PHE B 2 21  ? -154.506 4.549   -30.789 1.00 74.20 21  B 1 
ATOM 3735  C CD1 . PHE B 2 21  ? -154.113 5.790   -30.297 1.00 66.95 21  B 1 
ATOM 3736  C CD2 . PHE B 2 21  ? -155.828 4.402   -31.269 1.00 66.72 21  B 1 
ATOM 3737  C CE1 . PHE B 2 21  ? -154.999 6.879   -30.260 1.00 63.57 21  B 1 
ATOM 3738  C CE2 . PHE B 2 21  ? -156.723 5.483   -31.228 1.00 64.75 21  B 1 
ATOM 3739  C CZ  . PHE B 2 21  ? -156.305 6.714   -30.724 1.00 68.56 21  B 1 
ATOM 3740  N N   . ALA B 2 22  ? -150.329 2.578   -31.149 1.00 78.48 22  B 1 
ATOM 3741  C CA  . ALA B 2 22  ? -149.341 1.514   -30.994 1.00 79.33 22  B 1 
ATOM 3742  C C   . ALA B 2 22  ? -149.922 0.345   -30.189 1.00 80.50 22  B 1 
ATOM 3743  O O   . ALA B 2 22  ? -150.601 0.551   -29.178 1.00 78.34 22  B 1 
ATOM 3744  C CB  . ALA B 2 22  ? -148.095 2.087   -30.326 1.00 76.00 22  B 1 
ATOM 3745  N N   . MET B 2 23  ? -149.557 -0.885  -30.607 1.00 82.51 23  B 1 
ATOM 3746  C CA  . MET B 2 23  ? -149.967 -2.055  -29.850 1.00 82.71 23  B 1 
ATOM 3747  C C   . MET B 2 23  ? -149.147 -2.190  -28.573 1.00 83.36 23  B 1 
ATOM 3748  O O   . MET B 2 23  ? -147.943 -1.883  -28.540 1.00 80.57 23  B 1 
ATOM 3749  C CB  . MET B 2 23  ? -149.879 -3.332  -30.690 1.00 78.71 23  B 1 
ATOM 3750  C CG  . MET B 2 23  ? -150.992 -3.411  -31.732 1.00 71.96 23  B 1 
ATOM 3751  S SD  . MET B 2 23  ? -151.470 -5.107  -32.099 1.00 65.85 23  B 1 
ATOM 3752  C CE  . MET B 2 23  ? -152.836 -4.847  -33.238 1.00 58.92 23  B 1 
ATOM 3753  N N   . LEU B 2 24  ? -149.731 -2.693  -27.516 1.00 81.85 24  B 1 
ATOM 3754  C CA  . LEU B 2 24  ? -149.074 -2.931  -26.234 1.00 81.71 24  B 1 
ATOM 3755  C C   . LEU B 2 24  ? -147.902 -3.907  -26.369 1.00 82.54 24  B 1 
ATOM 3756  O O   . LEU B 2 24  ? -146.875 -3.730  -25.706 1.00 79.20 24  B 1 
ATOM 3757  C CB  . LEU B 2 24  ? -150.136 -3.476  -25.257 1.00 78.86 24  B 1 
ATOM 3758  C CG  . LEU B 2 24  ? -149.617 -3.679  -23.827 1.00 73.20 24  B 1 
ATOM 3759  C CD1 . LEU B 2 24  ? -149.311 -2.357  -23.152 1.00 65.46 24  B 1 
ATOM 3760  C CD2 . LEU B 2 24  ? -150.654 -4.410  -22.988 1.00 65.65 24  B 1 
ATOM 3761  N N   . ASP B 2 25  ? -148.010 -4.898  -27.246 1.00 84.52 25  B 1 
ATOM 3762  C CA  . ASP B 2 25  ? -146.967 -5.896  -27.462 1.00 84.55 25  B 1 
ATOM 3763  C C   . ASP B 2 25  ? -145.709 -5.290  -28.106 1.00 84.51 25  B 1 
ATOM 3764  O O   . ASP B 2 25  ? -144.604 -5.566  -27.647 1.00 81.22 25  B 1 
ATOM 3765  C CB  . ASP B 2 25  ? -147.528 -7.068  -28.280 1.00 82.02 25  B 1 
ATOM 3766  C CG  . ASP B 2 25  ? -148.499 -7.934  -27.473 1.00 76.14 25  B 1 
ATOM 3767  O OD1 . ASP B 2 25  ? -148.415 -7.929  -26.222 1.00 68.85 25  B 1 
ATOM 3768  O OD2 . ASP B 2 25  ? -149.324 -8.620  -28.119 1.00 67.22 25  B 1 
ATOM 3769  N N   . ASP B 2 26  ? -145.891 -4.376  -29.095 1.00 82.26 26  B 1 
ATOM 3770  C CA  . ASP B 2 26  ? -144.754 -3.679  -29.708 1.00 81.29 26  B 1 
ATOM 3771  C C   . ASP B 2 26  ? -143.999 -2.818  -28.684 1.00 81.66 26  B 1 
ATOM 3772  O O   . ASP B 2 26  ? -142.766 -2.823  -28.615 1.00 79.43 26  B 1 
ATOM 3773  C CB  . ASP B 2 26  ? -145.248 -2.792  -30.861 1.00 78.91 26  B 1 
ATOM 3774  C CG  . ASP B 2 26  ? -145.827 -3.563  -32.038 1.00 75.41 26  B 1 
ATOM 3775  O OD1 . ASP B 2 26  ? -145.400 -4.715  -32.248 1.00 69.41 26  B 1 
ATOM 3776  O OD2 . ASP B 2 26  ? -146.671 -2.969  -32.743 1.00 68.37 26  B 1 
ATOM 3777  N N   . VAL B 2 27  ? -144.752 -2.116  -27.833 1.00 79.65 27  B 1 
ATOM 3778  C CA  . VAL B 2 27  ? -144.157 -1.320  -26.759 1.00 79.89 27  B 1 
ATOM 3779  C C   . VAL B 2 27  ? -143.461 -2.207  -25.717 1.00 79.27 27  B 1 
ATOM 3780  O O   . VAL B 2 27  ? -142.377 -1.851  -25.237 1.00 77.73 27  B 1 
ATOM 3781  C CB  . VAL B 2 27  ? -145.213 -0.418  -26.094 1.00 78.52 27  B 1 
ATOM 3782  C CG1 . VAL B 2 27  ? -144.656 0.366   -24.904 1.00 72.58 27  B 1 
ATOM 3783  C CG2 . VAL B 2 27  ? -145.762 0.602   -27.097 1.00 72.68 27  B 1 
ATOM 3784  N N   . LYS B 2 28  ? -143.999 -3.375  -25.382 1.00 85.45 28  B 1 
ATOM 3785  C CA  . LYS B 2 28  ? -143.353 -4.331  -24.480 1.00 84.90 28  B 1 
ATOM 3786  C C   . LYS B 2 28  ? -142.046 -4.882  -25.049 1.00 85.01 28  B 1 
ATOM 3787  O O   . LYS B 2 28  ? -141.075 -5.003  -24.303 1.00 83.51 28  B 1 
ATOM 3788  C CB  . LYS B 2 28  ? -144.306 -5.482  -24.145 1.00 83.69 28  B 1 
ATOM 3789  C CG  . LYS B 2 28  ? -145.315 -5.111  -23.059 1.00 77.94 28  B 1 
ATOM 3790  C CD  . LYS B 2 28  ? -146.226 -6.314  -22.794 1.00 73.46 28  B 1 
ATOM 3791  C CE  . LYS B 2 28  ? -147.220 -6.013  -21.678 1.00 66.18 28  B 1 
ATOM 3792  N NZ  . LYS B 2 28  ? -148.168 -7.134  -21.480 1.00 59.76 28  B 1 
ATOM 3793  N N   . ILE B 2 29  ? -142.043 -5.181  -26.344 1.00 85.07 29  B 1 
ATOM 3794  C CA  . ILE B 2 29  ? -140.818 -5.625  -27.020 1.00 84.51 29  B 1 
ATOM 3795  C C   . ILE B 2 29  ? -139.757 -4.521  -26.963 1.00 84.10 29  B 1 
ATOM 3796  O O   . ILE B 2 29  ? -138.608 -4.785  -26.594 1.00 82.44 29  B 1 
ATOM 3797  C CB  . ILE B 2 29  ? -141.127 -6.054  -28.465 1.00 83.41 29  B 1 
ATOM 3798  C CG1 . ILE B 2 29  ? -141.954 -7.359  -28.463 1.00 78.82 29  B 1 
ATOM 3799  C CG2 . ILE B 2 29  ? -139.832 -6.262  -29.274 1.00 76.97 29  B 1 
ATOM 3800  C CD1 . ILE B 2 29  ? -142.592 -7.689  -29.812 1.00 71.22 29  B 1 
ATOM 3801  N N   . LEU B 2 30  ? -140.118 -3.286  -27.274 1.00 81.50 30  B 1 
ATOM 3802  C CA  . LEU B 2 30  ? -139.247 -2.116  -27.158 1.00 80.43 30  B 1 
ATOM 3803  C C   . LEU B 2 30  ? -138.722 -1.928  -25.736 1.00 80.16 30  B 1 
ATOM 3804  O O   . LEU B 2 30  ? -137.512 -1.769  -25.542 1.00 78.49 30  B 1 
ATOM 3805  C CB  . LEU B 2 30  ? -140.019 -0.877  -27.637 1.00 78.83 30  B 1 
ATOM 3806  C CG  . LEU B 2 30  ? -139.609 -0.426  -29.040 1.00 73.08 30  B 1 
ATOM 3807  C CD1 . LEU B 2 30  ? -140.729 0.348   -29.726 1.00 66.50 30  B 1 
ATOM 3808  C CD2 . LEU B 2 30  ? -138.391 0.488   -28.957 1.00 66.31 30  B 1 
ATOM 3809  N N   . ALA B 2 31  ? -139.597 -1.983  -24.739 1.00 80.47 31  B 1 
ATOM 3810  C CA  . ALA B 2 31  ? -139.215 -1.851  -23.336 1.00 80.43 31  B 1 
ATOM 3811  C C   . ALA B 2 31  ? -138.254 -2.957  -22.890 1.00 79.79 31  B 1 
ATOM 3812  O O   . ALA B 2 31  ? -137.257 -2.672  -22.217 1.00 78.72 31  B 1 
ATOM 3813  C CB  . ALA B 2 31  ? -140.484 -1.842  -22.482 1.00 79.68 31  B 1 
ATOM 3814  N N   . ASN B 2 32  ? -138.468 -4.210  -23.293 1.00 85.65 32  B 1 
ATOM 3815  C CA  . ASN B 2 32  ? -137.552 -5.316  -22.997 1.00 85.18 32  B 1 
ATOM 3816  C C   . ASN B 2 32  ? -136.200 -5.144  -23.686 1.00 83.72 32  B 1 
ATOM 3817  O O   . ASN B 2 32  ? -135.160 -5.357  -23.064 1.00 82.31 32  B 1 
ATOM 3818  C CB  . ASN B 2 32  ? -138.212 -6.652  -23.378 1.00 84.89 32  B 1 
ATOM 3819  C CG  . ASN B 2 32  ? -138.651 -7.468  -22.185 1.00 79.22 32  B 1 
ATOM 3820  O OD1 . ASN B 2 32  ? -138.454 -7.147  -21.034 1.00 71.60 32  B 1 
ATOM 3821  N ND2 . ASN B 2 32  ? -139.247 -8.609  -22.448 1.00 69.74 32  B 1 
ATOM 3822  N N   . GLY B 2 33  ? -136.157 -4.705  -24.937 1.00 81.13 33  B 1 
ATOM 3823  C CA  . GLY B 2 33  ? -134.932 -4.377  -25.654 1.00 79.94 33  B 1 
ATOM 3824  C C   . GLY B 2 33  ? -134.142 -3.274  -24.953 1.00 80.35 33  B 1 
ATOM 3825  O O   . GLY B 2 33  ? -132.923 -3.380  -24.774 1.00 78.78 33  B 1 
ATOM 3826  N N   . LEU B 2 34  ? -134.832 -2.243  -24.490 1.00 81.28 34  B 1 
ATOM 3827  C CA  . LEU B 2 34  ? -134.256 -1.147  -23.709 1.00 79.85 34  B 1 
ATOM 3828  C C   . LEU B 2 34  ? -133.677 -1.628  -22.373 1.00 79.87 34  B 1 
ATOM 3829  O O   . LEU B 2 34  ? -132.553 -1.237  -22.014 1.00 78.53 34  B 1 
ATOM 3830  C CB  . LEU B 2 34  ? -135.344 -0.082  -23.501 1.00 77.80 34  B 1 
ATOM 3831  C CG  . LEU B 2 34  ? -134.938 1.299   -24.000 1.00 71.38 34  B 1 
ATOM 3832  C CD1 . LEU B 2 34  ? -136.182 2.131   -24.307 1.00 64.70 34  B 1 
ATOM 3833  C CD2 . LEU B 2 34  ? -134.106 2.040   -22.966 1.00 64.40 34  B 1 
ATOM 3834  N N   . LEU B 2 35  ? -134.378 -2.488  -21.669 1.00 82.84 35  B 1 
ATOM 3835  C CA  . LEU B 2 35  ? -133.913 -3.086  -20.413 1.00 82.97 35  B 1 
ATOM 3836  C C   . LEU B 2 35  ? -132.665 -3.951  -20.617 1.00 82.90 35  B 1 
ATOM 3837  O O   . LEU B 2 35  ? -131.698 -3.815  -19.862 1.00 82.16 35  B 1 
ATOM 3838  C CB  . LEU B 2 35  ? -135.046 -3.907  -19.786 1.00 82.36 35  B 1 
ATOM 3839  C CG  . LEU B 2 35  ? -135.867 -3.109  -18.766 1.00 76.17 35  B 1 
ATOM 3840  C CD1 . LEU B 2 35  ? -137.226 -3.751  -18.551 1.00 69.19 35  B 1 
ATOM 3841  C CD2 . LEU B 2 35  ? -135.134 -3.069  -17.420 1.00 68.20 35  B 1 
ATOM 3842  N N   . GLN B 2 36  ? -132.666 -4.795  -21.639 1.00 84.16 36  B 1 
ATOM 3843  C CA  . GLN B 2 36  ? -131.493 -5.614  -21.972 1.00 84.12 36  B 1 
ATOM 3844  C C   . GLN B 2 36  ? -130.299 -4.754  -22.382 1.00 83.78 36  B 1 
ATOM 3845  O O   . GLN B 2 36  ? -129.187 -4.977  -21.890 1.00 82.48 36  B 1 
ATOM 3846  C CB  . GLN B 2 36  ? -131.826 -6.592  -23.097 1.00 83.72 36  B 1 
ATOM 3847  C CG  . GLN B 2 36  ? -132.595 -7.817  -22.579 1.00 77.65 36  B 1 
ATOM 3848  C CD  . GLN B 2 36  ? -132.744 -8.885  -23.660 1.00 73.84 36  B 1 
ATOM 3849  O OE1 . GLN B 2 36  ? -132.526 -8.679  -24.838 1.00 67.00 36  B 1 
ATOM 3850  N NE2 . GLN B 2 36  ? -133.108 -10.091 -23.278 1.00 64.37 36  B 1 
ATOM 3851  N N   . LEU B 2 37  ? -130.504 -3.757  -23.224 1.00 81.38 37  B 1 
ATOM 3852  C CA  . LEU B 2 37  ? -129.455 -2.823  -23.617 1.00 80.50 37  B 1 
ATOM 3853  C C   . LEU B 2 37  ? -128.917 -2.063  -22.404 1.00 80.72 37  B 1 
ATOM 3854  O O   . LEU B 2 37  ? -127.698 -1.954  -22.226 1.00 78.71 37  B 1 
ATOM 3855  C CB  . LEU B 2 37  ? -130.022 -1.859  -24.683 1.00 78.91 37  B 1 
ATOM 3856  C CG  . LEU B 2 37  ? -128.929 -1.024  -25.365 1.00 74.53 37  B 1 
ATOM 3857  C CD1 . LEU B 2 37  ? -128.180 -1.835  -26.410 1.00 68.35 37  B 1 
ATOM 3858  C CD2 . LEU B 2 37  ? -129.531 0.180   -26.078 1.00 67.78 37  B 1 
ATOM 3859  N N   . GLY B 2 38  ? -129.766 -1.580  -21.548 1.00 79.25 38  B 1 
ATOM 3860  C CA  . GLY B 2 38  ? -129.403 -0.883  -20.325 1.00 78.82 38  B 1 
ATOM 3861  C C   . GLY B 2 38  ? -128.595 -1.749  -19.364 1.00 79.97 38  B 1 
ATOM 3862  O O   . GLY B 2 38  ? -127.581 -1.278  -18.830 1.00 79.18 38  B 1 
ATOM 3863  N N   . HIS B 2 39  ? -129.021 -3.012  -19.194 1.00 84.61 39  B 1 
ATOM 3864  C CA  . HIS B 2 39  ? -128.237 -3.940  -18.369 1.00 85.26 39  B 1 
ATOM 3865  C C   . HIS B 2 39  ? -126.865 -4.215  -18.969 1.00 85.39 39  B 1 
ATOM 3866  O O   . HIS B 2 39  ? -125.850 -4.025  -18.298 1.00 84.10 39  B 1 
ATOM 3867  C CB  . HIS B 2 39  ? -129.003 -5.257  -18.141 1.00 84.22 39  B 1 
ATOM 3868  C CG  . HIS B 2 39  ? -129.695 -5.277  -16.809 1.00 78.96 39  B 1 
ATOM 3869  N ND1 . HIS B 2 39  ? -130.787 -4.527  -16.458 1.00 68.84 39  B 1 
ATOM 3870  C CD2 . HIS B 2 39  ? -129.340 -5.997  -15.704 1.00 68.83 39  B 1 
ATOM 3871  C CE1 . HIS B 2 39  ? -131.089 -4.785  -15.178 1.00 68.26 39  B 1 
ATOM 3872  N NE2 . HIS B 2 39  ? -130.234 -5.679  -14.687 1.00 68.89 39  B 1 
ATOM 3873  N N   . GLY B 2 40  ? -126.753 -4.564  -20.234 1.00 81.76 40  B 1 
ATOM 3874  C CA  . GLY B 2 40  ? -125.487 -4.831  -20.916 1.00 81.53 40  B 1 
ATOM 3875  C C   . GLY B 2 40  ? -124.554 -3.628  -20.901 1.00 82.61 40  B 1 
ATOM 3876  O O   . GLY B 2 40  ? -123.342 -3.770  -20.672 1.00 81.04 40  B 1 
ATOM 3877  N N   . LEU B 2 41  ? -125.062 -2.439  -21.093 1.00 82.79 41  B 1 
ATOM 3878  C CA  . LEU B 2 41  ? -124.282 -1.210  -21.015 1.00 82.12 41  B 1 
ATOM 3879  C C   . LEU B 2 41  ? -123.818 -0.907  -19.590 1.00 83.31 41  B 1 
ATOM 3880  O O   . LEU B 2 41  ? -122.682 -0.453  -19.413 1.00 82.11 41  B 1 
ATOM 3881  C CB  . LEU B 2 41  ? -125.098 -0.038  -21.564 1.00 80.07 41  B 1 
ATOM 3882  C CG  . LEU B 2 41  ? -125.240 -0.045  -23.094 1.00 75.28 41  B 1 
ATOM 3883  C CD1 . LEU B 2 41  ? -126.207 1.056   -23.520 1.00 68.96 41  B 1 
ATOM 3884  C CD2 . LEU B 2 41  ? -123.901 0.198   -23.791 1.00 68.49 41  B 1 
ATOM 3885  N N   . LYS B 2 42  ? -124.642 -1.145  -18.587 1.00 84.18 42  B 1 
ATOM 3886  C CA  . LYS B 2 42  ? -124.279 -0.913  -17.186 1.00 84.10 42  B 1 
ATOM 3887  C C   . LYS B 2 42  ? -123.100 -1.788  -16.768 1.00 85.26 42  B 1 
ATOM 3888  O O   . LYS B 2 42  ? -122.141 -1.271  -16.201 1.00 84.28 42  B 1 
ATOM 3889  C CB  . LYS B 2 42  ? -125.513 -1.136  -16.308 1.00 81.66 42  B 1 
ATOM 3890  C CG  . LYS B 2 42  ? -125.277 -0.689  -14.869 1.00 73.32 42  B 1 
ATOM 3891  C CD  . LYS B 2 42  ? -126.539 -0.947  -14.041 1.00 68.27 42  B 1 
ATOM 3892  C CE  . LYS B 2 42  ? -126.311 -0.520  -12.592 1.00 60.10 42  B 1 
ATOM 3893  N NZ  . LYS B 2 42  ? -127.483 -0.827  -11.746 1.00 54.31 42  B 1 
ATOM 3894  N N   . ASP B 2 43  ? -123.140 -3.077  -17.116 1.00 85.96 43  B 1 
ATOM 3895  C CA  . ASP B 2 43  ? -122.035 -4.000  -16.842 1.00 86.55 43  B 1 
ATOM 3896  C C   . ASP B 2 43  ? -120.763 -3.595  -17.592 1.00 87.02 43  B 1 
ATOM 3897  O O   . ASP B 2 43  ? -119.673 -3.550  -17.019 1.00 85.46 43  B 1 
ATOM 3898  C CB  . ASP B 2 43  ? -122.446 -5.427  -17.238 1.00 85.27 43  B 1 
ATOM 3899  C CG  . ASP B 2 43  ? -123.434 -6.065  -16.268 1.00 77.51 43  B 1 
ATOM 3900  O OD1 . ASP B 2 43  ? -123.602 -5.537  -15.151 1.00 70.50 43  B 1 
ATOM 3901  O OD2 . ASP B 2 43  ? -123.972 -7.121  -16.651 1.00 67.93 43  B 1 
ATOM 3902  N N   . PHE B 2 44  ? -120.902 -3.233  -18.863 1.00 86.47 44  B 1 
ATOM 3903  C CA  . PHE B 2 44  ? -119.780 -2.733  -19.653 1.00 86.29 44  B 1 
ATOM 3904  C C   . PHE B 2 44  ? -119.167 -1.474  -19.035 1.00 87.29 44  B 1 
ATOM 3905  O O   . PHE B 2 44  ? -117.949 -1.423  -18.839 1.00 86.34 44  B 1 
ATOM 3906  C CB  . PHE B 2 44  ? -120.227 -2.488  -21.088 1.00 85.44 44  B 1 
ATOM 3907  C CG  . PHE B 2 44  ? -119.160 -1.839  -21.929 1.00 85.09 44  B 1 
ATOM 3908  C CD1 . PHE B 2 44  ? -119.178 -0.456  -22.174 1.00 76.76 44  B 1 
ATOM 3909  C CD2 . PHE B 2 44  ? -118.079 -2.601  -22.408 1.00 76.21 44  B 1 
ATOM 3910  C CE1 . PHE B 2 44  ? -118.149 0.161   -22.882 1.00 76.47 44  B 1 
ATOM 3911  C CE2 . PHE B 2 44  ? -117.039 -1.991  -23.127 1.00 74.82 44  B 1 
ATOM 3912  C CZ  . PHE B 2 44  ? -117.078 -0.617  -23.355 1.00 82.19 44  B 1 
ATOM 3913  N N   . VAL B 2 45  ? -119.963 -0.489  -18.685 1.00 86.06 45  B 1 
ATOM 3914  C CA  . VAL B 2 45  ? -119.500 0.756   -18.058 1.00 85.21 45  B 1 
ATOM 3915  C C   . VAL B 2 45  ? -118.776 0.462   -16.744 1.00 86.07 45  B 1 
ATOM 3916  O O   . VAL B 2 45  ? -117.709 1.029   -16.492 1.00 86.27 45  B 1 
ATOM 3917  C CB  . VAL B 2 45  ? -120.685 1.719   -17.820 1.00 83.33 45  B 1 
ATOM 3918  C CG1 . VAL B 2 45  ? -120.335 2.898   -16.897 1.00 78.38 45  B 1 
ATOM 3919  C CG2 . VAL B 2 45  ? -121.174 2.313   -19.141 1.00 78.18 45  B 1 
ATOM 3920  N N   . HIS B 2 46  ? -119.363 -0.415  -15.921 1.00 89.77 46  B 1 
ATOM 3921  C CA  . HIS B 2 46  ? -118.746 -0.755  -14.641 1.00 90.00 46  B 1 
ATOM 3922  C C   . HIS B 2 46  ? -117.405 -1.452  -14.834 1.00 90.19 46  B 1 
ATOM 3923  O O   . HIS B 2 46  ? -116.402 -1.061  -14.227 1.00 88.89 46  B 1 
ATOM 3924  C CB  . HIS B 2 46  ? -119.723 -1.594  -13.809 1.00 88.69 46  B 1 
ATOM 3925  C CG  . HIS B 2 46  ? -119.379 -1.563  -12.352 1.00 83.84 46  B 1 
ATOM 3926  N ND1 . HIS B 2 46  ? -118.152 -1.781  -11.795 1.00 72.18 46  B 1 
ATOM 3927  C CD2 . HIS B 2 46  ? -120.215 -1.222  -11.314 1.00 72.60 46  B 1 
ATOM 3928  C CE1 . HIS B 2 46  ? -118.228 -1.583  -10.479 1.00 71.07 46  B 1 
ATOM 3929  N NE2 . HIS B 2 46  ? -119.475 -1.244  -10.155 1.00 71.96 46  B 1 
ATOM 3930  N N   . LYS B 2 47  ? -117.302 -2.424  -15.725 1.00 88.70 47  B 1 
ATOM 3931  C CA  . LYS B 2 47  ? -116.069 -3.140  -16.056 1.00 89.11 47  B 1 
ATOM 3932  C C   . LYS B 2 47  ? -115.022 -2.208  -16.664 1.00 89.67 47  B 1 
ATOM 3933  O O   . LYS B 2 47  ? -113.872 -2.208  -16.213 1.00 88.19 47  B 1 
ATOM 3934  C CB  . LYS B 2 47  ? -116.417 -4.306  -16.990 1.00 87.72 47  B 1 
ATOM 3935  C CG  . LYS B 2 47  ? -115.198 -5.195  -17.257 1.00 79.97 47  B 1 
ATOM 3936  C CD  . LYS B 2 47  ? -115.593 -6.417  -18.093 1.00 76.21 47  B 1 
ATOM 3937  C CE  . LYS B 2 47  ? -114.361 -7.291  -18.311 1.00 67.46 47  B 1 
ATOM 3938  N NZ  . LYS B 2 47  ? -114.685 -8.537  -19.052 1.00 61.97 47  B 1 
ATOM 3939  N N   . THR B 2 48  ? -115.390 -1.385  -17.625 1.00 88.60 48  B 1 
ATOM 3940  C CA  . THR B 2 48  ? -114.476 -0.443  -18.290 1.00 87.92 48  B 1 
ATOM 3941  C C   . THR B 2 48  ? -113.920 0.585   -17.305 1.00 88.59 48  B 1 
ATOM 3942  O O   . THR B 2 48  ? -112.721 0.856   -17.325 1.00 87.62 48  B 1 
ATOM 3943  C CB  . THR B 2 48  ? -115.169 0.249   -19.466 1.00 87.16 48  B 1 
ATOM 3944  O OG1 . THR B 2 48  ? -115.659 -0.702  -20.372 1.00 81.89 48  B 1 
ATOM 3945  C CG2 . THR B 2 48  ? -114.219 1.152   -20.252 1.00 81.40 48  B 1 
ATOM 3946  N N   . LYS B 2 49  ? -114.744 1.117   -16.413 1.00 88.75 49  B 1 
ATOM 3947  C CA  . LYS B 2 49  ? -114.247 2.017   -15.362 1.00 88.36 49  B 1 
ATOM 3948  C C   . LYS B 2 49  ? -113.226 1.332   -14.456 1.00 88.75 49  B 1 
ATOM 3949  O O   . LYS B 2 49  ? -112.210 1.942   -14.135 1.00 87.95 49  B 1 
ATOM 3950  C CB  . LYS B 2 49  ? -115.410 2.550   -14.510 1.00 86.88 49  B 1 
ATOM 3951  C CG  . LYS B 2 49  ? -116.161 3.699   -15.198 1.00 82.36 49  B 1 
ATOM 3952  C CD  . LYS B 2 49  ? -117.268 4.217   -14.282 1.00 79.55 49  B 1 
ATOM 3953  C CE  . LYS B 2 49  ? -117.965 5.423   -14.912 1.00 71.33 49  B 1 
ATOM 3954  N NZ  . LYS B 2 49  ? -119.038 5.966   -14.037 1.00 65.54 49  B 1 
ATOM 3955  N N   . GLY B 2 50  ? -113.460 0.089   -14.064 1.00 90.63 50  B 1 
ATOM 3956  C CA  . GLY B 2 50  ? -112.527 -0.708  -13.269 1.00 90.84 50  B 1 
ATOM 3957  C C   . GLY B 2 50  ? -111.206 -0.922  -14.000 1.00 91.79 50  B 1 
ATOM 3958  O O   . GLY B 2 50  ? -110.143 -0.634  -13.441 1.00 89.82 50  B 1 
ATOM 3959  N N   . GLN B 2 51  ? -111.264 -1.319  -15.262 1.00 88.83 51  B 1 
ATOM 3960  C CA  . GLN B 2 51  ? -110.076 -1.526  -16.092 1.00 89.13 51  B 1 
ATOM 3961  C C   . GLN B 2 51  ? -109.271 -0.238  -16.295 1.00 90.19 51  B 1 
ATOM 3962  O O   . GLN B 2 51  ? -108.043 -0.256  -16.181 1.00 88.78 51  B 1 
ATOM 3963  C CB  . GLN B 2 51  ? -110.489 -2.096  -17.454 1.00 88.58 51  B 1 
ATOM 3964  C CG  . GLN B 2 51  ? -110.943 -3.559  -17.357 1.00 87.20 51  B 1 
ATOM 3965  C CD  . GLN B 2 51  ? -111.390 -4.109  -18.713 1.00 87.09 51  B 1 
ATOM 3966  O OE1 . GLN B 2 51  ? -112.200 -3.528  -19.423 1.00 79.54 51  B 1 
ATOM 3967  N NE2 . GLN B 2 51  ? -110.897 -5.256  -19.105 1.00 75.98 51  B 1 
ATOM 3968  N N   . ILE B 2 52  ? -109.940 0.873   -16.557 1.00 88.82 52  B 1 
ATOM 3969  C CA  . ILE B 2 52  ? -109.266 2.166   -16.716 1.00 88.59 52  B 1 
ATOM 3970  C C   . ILE B 2 52  ? -108.581 2.607   -15.420 1.00 88.88 52  B 1 
ATOM 3971  O O   . ILE B 2 52  ? -107.445 3.078   -15.460 1.00 88.11 52  B 1 
ATOM 3972  C CB  . ILE B 2 52  ? -110.255 3.224   -17.257 1.00 87.47 52  B 1 
ATOM 3973  C CG1 . ILE B 2 52  ? -110.540 2.934   -18.749 1.00 85.69 52  B 1 
ATOM 3974  C CG2 . ILE B 2 52  ? -109.711 4.655   -17.084 1.00 84.43 52  B 1 
ATOM 3975  C CD1 . ILE B 2 52  ? -111.641 3.804   -19.360 1.00 78.75 52  B 1 
ATOM 3976  N N   . ASN B 2 53  ? -109.208 2.431   -14.281 1.00 91.38 53  B 1 
ATOM 3977  C CA  . ASN B 2 53  ? -108.585 2.728   -12.990 1.00 90.96 53  B 1 
ATOM 3978  C C   . ASN B 2 53  ? -107.352 1.850   -12.749 1.00 90.81 53  B 1 
ATOM 3979  O O   . ASN B 2 53  ? -106.325 2.369   -12.335 1.00 89.92 53  B 1 
ATOM 3980  C CB  . ASN B 2 53  ? -109.597 2.570   -11.850 1.00 90.40 53  B 1 
ATOM 3981  C CG  . ASN B 2 53  ? -110.350 3.843   -11.516 1.00 82.99 53  B 1 
ATOM 3982  O OD1 . ASN B 2 53  ? -110.156 4.913   -12.047 1.00 74.64 53  B 1 
ATOM 3983  N ND2 . ASN B 2 53  ? -111.226 3.757   -10.539 1.00 72.31 53  B 1 
ATOM 3984  N N   . ASP B 2 54  ? -107.447 0.556   -13.057 1.00 90.53 54  B 1 
ATOM 3985  C CA  . ASP B 2 54  ? -106.324 -0.375  -12.916 1.00 90.55 54  B 1 
ATOM 3986  C C   . ASP B 2 54  ? -105.165 0.006   -13.849 1.00 90.59 54  B 1 
ATOM 3987  O O   . ASP B 2 54  ? -104.000 0.031   -13.434 1.00 88.73 54  B 1 
ATOM 3988  C CB  . ASP B 2 54  ? -106.848 -1.798  -13.178 1.00 90.01 54  B 1 
ATOM 3989  C CG  . ASP B 2 54  ? -105.962 -2.895  -12.604 1.00 83.72 54  B 1 
ATOM 3990  O OD1 . ASP B 2 54  ? -105.420 -2.684  -11.504 1.00 76.79 54  B 1 
ATOM 3991  O OD2 . ASP B 2 54  ? -105.867 -3.964  -13.245 1.00 74.43 54  B 1 
ATOM 3992  N N   . ILE B 2 55  ? -105.441 0.421   -15.072 1.00 89.81 55  B 1 
ATOM 3993  C CA  . ILE B 2 55  ? -104.452 0.944   -16.009 1.00 89.12 55  B 1 
ATOM 3994  C C   . ILE B 2 55  ? -103.766 2.194   -15.443 1.00 89.21 55  B 1 
ATOM 3995  O O   . ILE B 2 55  ? -102.534 2.260   -15.449 1.00 88.51 55  B 1 
ATOM 3996  C CB  . ILE B 2 55  ? -105.096 1.235   -17.384 1.00 88.83 55  B 1 
ATOM 3997  C CG1 . ILE B 2 55  ? -105.471 -0.082  -18.102 1.00 86.80 55  B 1 
ATOM 3998  C CG2 . ILE B 2 55  ? -104.151 2.060   -18.285 1.00 87.38 55  B 1 
ATOM 3999  C CD1 . ILE B 2 55  ? -106.459 0.106   -19.254 1.00 83.85 55  B 1 
ATOM 4000  N N   . PHE B 2 56  ? -104.520 3.167   -14.941 1.00 89.33 56  B 1 
ATOM 4001  C CA  . PHE B 2 56  ? -103.924 4.367   -14.347 1.00 88.79 56  B 1 
ATOM 4002  C C   . PHE B 2 56  ? -103.082 4.055   -13.115 1.00 89.01 56  B 1 
ATOM 4003  O O   . PHE B 2 56  ? -102.024 4.661   -12.924 1.00 88.18 56  B 1 
ATOM 4004  C CB  . PHE B 2 56  ? -105.016 5.388   -13.995 1.00 88.35 56  B 1 
ATOM 4005  C CG  . PHE B 2 56  ? -105.436 6.253   -15.141 1.00 87.89 56  B 1 
ATOM 4006  C CD1 . PHE B 2 56  ? -104.509 7.141   -15.720 1.00 79.70 56  B 1 
ATOM 4007  C CD2 . PHE B 2 56  ? -106.743 6.215   -15.639 1.00 78.45 56  B 1 
ATOM 4008  C CE1 . PHE B 2 56  ? -104.887 7.965   -16.794 1.00 78.50 56  B 1 
ATOM 4009  C CE2 . PHE B 2 56  ? -107.129 7.035   -16.703 1.00 76.54 56  B 1 
ATOM 4010  C CZ  . PHE B 2 56  ? -106.198 7.910   -17.289 1.00 84.58 56  B 1 
ATOM 4011  N N   . GLN B 2 57  ? -103.496 3.101   -12.303 1.00 91.26 57  B 1 
ATOM 4012  C CA  . GLN B 2 57  ? -102.742 2.668   -11.135 1.00 91.18 57  B 1 
ATOM 4013  C C   . GLN B 2 57  ? -101.419 2.022   -11.548 1.00 90.83 57  B 1 
ATOM 4014  O O   . GLN B 2 57  ? -100.365 2.379   -11.012 1.00 88.88 57  B 1 
ATOM 4015  C CB  . GLN B 2 57  ? -103.619 1.750   -10.288 1.00 90.77 57  B 1 
ATOM 4016  C CG  . GLN B 2 57  ? -103.239 1.803   -8.809  1.00 82.54 57  B 1 
ATOM 4017  C CD  . GLN B 2 57  ? -104.198 1.005   -7.930  1.00 77.78 57  B 1 
ATOM 4018  O OE1 . GLN B 2 57  ? -105.038 0.246   -8.377  1.00 70.10 57  B 1 
ATOM 4019  N NE2 . GLN B 2 57  ? -104.089 1.135   -6.619  1.00 66.78 57  B 1 
ATOM 4020  N N   . LYS B 2 58  ? -101.446 1.143   -12.549 1.00 88.33 58  B 1 
ATOM 4021  C CA  . LYS B 2 58  ? -100.243 0.559   -13.139 1.00 87.11 58  B 1 
ATOM 4022  C C   . LYS B 2 58  ? -99.324  1.624   -13.741 1.00 87.34 58  B 1 
ATOM 4023  O O   . LYS B 2 58  ? -98.129  1.578   -13.482 1.00 86.47 58  B 1 
ATOM 4024  C CB  . LYS B 2 58  ? -100.614 -0.481  -14.192 1.00 86.60 58  B 1 
ATOM 4025  C CG  . LYS B 2 58  ? -101.122 -1.779  -13.562 1.00 81.71 58  B 1 
ATOM 4026  C CD  . LYS B 2 58  ? -101.298 -2.837  -14.641 1.00 76.89 58  B 1 
ATOM 4027  C CE  . LYS B 2 58  ? -101.642 -4.181  -14.021 1.00 69.39 58  B 1 
ATOM 4028  N NZ  . LYS B 2 58  ? -101.333 -5.299  -14.944 1.00 63.48 58  B 1 
ATOM 4029  N N   . LEU B 2 59  ? -99.861  2.570   -14.470 1.00 87.47 59  B 1 
ATOM 4030  C CA  . LEU B 2 59  ? -99.081  3.672   -15.042 1.00 86.44 59  B 1 
ATOM 4031  C C   . LEU B 2 59  ? -98.392  4.507   -13.961 1.00 86.41 59  B 1 
ATOM 4032  O O   . LEU B 2 59  ? -97.223  4.843   -14.121 1.00 85.46 59  B 1 
ATOM 4033  C CB  . LEU B 2 59  ? -99.977  4.557   -15.914 1.00 86.43 59  B 1 
ATOM 4034  C CG  . LEU B 2 59  ? -100.339 3.956   -17.279 1.00 85.35 59  B 1 
ATOM 4035  C CD1 . LEU B 2 59  ? -101.394 4.830   -17.962 1.00 78.69 59  B 1 
ATOM 4036  C CD2 . LEU B 2 59  ? -99.128  3.888   -18.212 1.00 78.36 59  B 1 
ATOM 4037  N N   . ASN B 2 60  ? -99.013  4.794   -12.854 1.00 88.30 60  B 1 
ATOM 4038  C CA  . ASN B 2 60  ? -98.395  5.529   -11.744 1.00 88.19 60  B 1 
ATOM 4039  C C   . ASN B 2 60  ? -97.273  4.732   -11.068 1.00 87.90 60  B 1 
ATOM 4040  O O   . ASN B 2 60  ? -96.230  5.291   -10.757 1.00 87.02 60  B 1 
ATOM 4041  C CB  . ASN B 2 60  ? -99.471  5.906   -10.715 1.00 88.34 60  B 1 
ATOM 4042  C CG  . ASN B 2 60  ? -100.320 7.105   -11.124 1.00 83.34 60  B 1 
ATOM 4043  O OD1 . ASN B 2 60  ? -100.024 7.861   -12.017 1.00 75.82 60  B 1 
ATOM 4044  N ND2 . ASN B 2 60  ? -101.399 7.325   -10.406 1.00 73.76 60  B 1 
ATOM 4045  N N   . ILE B 2 61  ? -97.476  3.430   -10.835 1.00 88.89 61  B 1 
ATOM 4046  C CA  . ILE B 2 61  ? -96.427  2.559   -10.294 1.00 88.55 61  B 1 
ATOM 4047  C C   . ILE B 2 61  ? -95.239  2.517   -11.253 1.00 88.31 61  B 1 
ATOM 4048  O O   . ILE B 2 61  ? -94.086  2.577   -10.826 1.00 86.83 61  B 1 
ATOM 4049  C CB  . ILE B 2 61  ? -96.986  1.142   -10.025 1.00 87.90 61  B 1 
ATOM 4050  C CG1 . ILE B 2 61  ? -98.007  1.171   -8.864  1.00 83.82 61  B 1 
ATOM 4051  C CG2 . ILE B 2 61  ? -95.850  0.148   -9.693  1.00 82.74 61  B 1 
ATOM 4052  C CD1 . ILE B 2 61  ? -98.863  -0.096  -8.770  1.00 76.07 61  B 1 
ATOM 4053  N N   . PHE B 2 62  ? -95.557  2.447   -12.542 1.00 87.08 62  B 1 
ATOM 4054  C CA  . PHE B 2 62  ? -94.545  2.396   -13.576 1.00 85.28 62  B 1 
ATOM 4055  C C   . PHE B 2 62  ? -93.757  3.702   -13.684 1.00 85.77 62  B 1 
ATOM 4056  O O   . PHE B 2 62  ? -92.530  3.662   -13.725 1.00 85.03 62  B 1 
ATOM 4057  C CB  . PHE B 2 62  ? -95.228  2.003   -14.886 1.00 83.38 62  B 1 
ATOM 4058  C CG  . PHE B 2 62  ? -94.270  1.355   -15.822 1.00 78.57 62  B 1 
ATOM 4059  C CD1 . PHE B 2 62  ? -93.697  2.090   -16.849 1.00 70.85 62  B 1 
ATOM 4060  C CD2 . PHE B 2 62  ? -93.917  0.012   -15.625 1.00 69.44 62  B 1 
ATOM 4061  C CE1 . PHE B 2 62  ? -92.755  1.480   -17.691 1.00 67.53 62  B 1 
ATOM 4062  C CE2 . PHE B 2 62  ? -92.981  -0.595  -16.453 1.00 66.55 62  B 1 
ATOM 4063  C CZ  . PHE B 2 62  ? -92.398  0.140   -17.489 1.00 70.39 62  B 1 
ATOM 4064  N N   . ASP B 2 63  ? -94.371  4.855   -13.640 1.00 85.68 63  B 1 
ATOM 4065  C CA  . ASP B 2 63  ? -93.723  6.170   -13.603 1.00 85.29 63  B 1 
ATOM 4066  C C   . ASP B 2 63  ? -92.761  6.291   -12.408 1.00 85.53 63  B 1 
ATOM 4067  O O   . ASP B 2 63  ? -91.614  6.711   -12.565 1.00 84.88 63  B 1 
ATOM 4068  C CB  . ASP B 2 63  ? -94.783  7.297   -13.520 1.00 84.63 63  B 1 
ATOM 4069  C CG  . ASP B 2 63  ? -95.107  8.025   -14.832 1.00 79.60 63  B 1 
ATOM 4070  O OD1 . ASP B 2 63  ? -94.288  7.970   -15.779 1.00 73.02 63  B 1 
ATOM 4071  O OD2 . ASP B 2 63  ? -96.149  8.724   -14.872 1.00 70.65 63  B 1 
ATOM 4072  N N   . GLN B 2 64  ? -93.215  5.867   -11.227 1.00 87.75 64  B 1 
ATOM 4073  C CA  . GLN B 2 64  ? -92.372  5.898   -10.033 1.00 88.77 64  B 1 
ATOM 4074  C C   . GLN B 2 64  ? -91.175  4.955   -10.164 1.00 89.14 64  B 1 
ATOM 4075  O O   . GLN B 2 64  ? -90.045  5.342   -9.878  1.00 87.40 64  B 1 
ATOM 4076  C CB  . GLN B 2 64  ? -93.231  5.557   -8.799  1.00 88.33 64  B 1 
ATOM 4077  C CG  . GLN B 2 64  ? -92.456  5.815   -7.493  1.00 79.56 64  B 1 
ATOM 4078  C CD  . GLN B 2 64  ? -92.100  7.292   -7.314  1.00 75.75 64  B 1 
ATOM 4079  O OE1 . GLN B 2 64  ? -92.900  8.181   -7.541  1.00 69.18 64  B 1 
ATOM 4080  N NE2 . GLN B 2 64  ? -90.882  7.596   -6.924  1.00 64.88 64  B 1 
ATOM 4081  N N   . SER B 2 65  ? -91.377  3.738   -10.646 1.00 86.55 65  B 1 
ATOM 4082  C CA  . SER B 2 65  ? -90.315  2.752   -10.853 1.00 86.37 65  B 1 
ATOM 4083  C C   . SER B 2 65  ? -89.304  3.216   -11.896 1.00 86.93 65  B 1 
ATOM 4084  O O   . SER B 2 65  ? -88.096  3.026   -11.728 1.00 85.18 65  B 1 
ATOM 4085  C CB  . SER B 2 65  ? -90.915  1.410   -11.287 1.00 85.44 65  B 1 
ATOM 4086  O OG  . SER B 2 65  ? -91.891  0.955   -10.367 1.00 78.54 65  B 1 
ATOM 4087  N N   . PHE B 2 66  ? -89.743  3.847   -12.956 1.00 85.74 66  B 1 
ATOM 4088  C CA  . PHE B 2 66  ? -88.894  4.440   -13.988 1.00 85.36 66  B 1 
ATOM 4089  C C   . PHE B 2 66  ? -88.068  5.598   -13.437 1.00 85.84 66  B 1 
ATOM 4090  O O   . PHE B 2 66  ? -86.868  5.693   -13.714 1.00 84.77 66  B 1 
ATOM 4091  C CB  . PHE B 2 66  ? -89.770  4.899   -15.154 1.00 83.72 66  B 1 
ATOM 4092  C CG  . PHE B 2 66  ? -88.978  5.513   -16.271 1.00 83.66 66  B 1 
ATOM 4093  C CD1 . PHE B 2 66  ? -88.752  6.899   -16.316 1.00 75.33 66  B 1 
ATOM 4094  C CD2 . PHE B 2 66  ? -88.398  4.688   -17.247 1.00 74.37 66  B 1 
ATOM 4095  C CE1 . PHE B 2 66  ? -87.959  7.457   -17.334 1.00 73.36 66  B 1 
ATOM 4096  C CE2 . PHE B 2 66  ? -87.613  5.233   -18.266 1.00 71.70 66  B 1 
ATOM 4097  C CZ  . PHE B 2 66  ? -87.390  6.611   -18.310 1.00 77.89 66  B 1 
ATOM 4098  N N   . TYR B 2 67  ? -88.674  6.455   -12.636 1.00 88.31 67  B 1 
ATOM 4099  C CA  . TYR B 2 67  ? -87.972  7.565   -11.998 1.00 88.66 67  B 1 
ATOM 4100  C C   . TYR B 2 67  ? -86.857  7.056   -11.073 1.00 88.86 67  B 1 
ATOM 4101  O O   . TYR B 2 67  ? -85.721  7.507   -11.182 1.00 87.96 67  B 1 
ATOM 4102  C CB  . TYR B 2 67  ? -88.982  8.434   -11.253 1.00 88.40 67  B 1 
ATOM 4103  C CG  . TYR B 2 67  ? -88.360  9.681   -10.675 1.00 87.15 67  B 1 
ATOM 4104  C CD1 . TYR B 2 67  ? -87.998  9.731   -9.320  1.00 79.61 67  B 1 
ATOM 4105  C CD2 . TYR B 2 67  ? -88.106  10.790  -11.507 1.00 78.90 67  B 1 
ATOM 4106  C CE1 . TYR B 2 67  ? -87.390  10.885  -8.796  1.00 78.01 67  B 1 
ATOM 4107  C CE2 . TYR B 2 67  ? -87.503  11.944  -10.989 1.00 76.89 67  B 1 
ATOM 4108  C CZ  . TYR B 2 67  ? -87.145  11.991  -9.632  1.00 80.55 67  B 1 
ATOM 4109  O OH  . TYR B 2 67  ? -86.543  13.108  -9.120  1.00 80.90 67  B 1 
ATOM 4110  N N   . ASP B 2 68  ? -87.153  6.057   -10.252 1.00 87.67 68  B 1 
ATOM 4111  C CA  . ASP B 2 68  ? -86.166  5.434   -9.368  1.00 88.11 68  B 1 
ATOM 4112  C C   . ASP B 2 68  ? -85.034  4.774   -10.154 1.00 88.03 68  B 1 
ATOM 4113  O O   . ASP B 2 68  ? -83.857  4.890   -9.791  1.00 86.09 68  B 1 
ATOM 4114  C CB  . ASP B 2 68  ? -86.857  4.389   -8.477  1.00 87.64 68  B 1 
ATOM 4115  C CG  . ASP B 2 68  ? -87.800  4.954   -7.404  1.00 82.57 68  B 1 
ATOM 4116  O OD1 . ASP B 2 68  ? -87.774  6.180   -7.159  1.00 76.22 68  B 1 
ATOM 4117  O OD2 . ASP B 2 68  ? -88.504  4.123   -6.791  1.00 73.81 68  B 1 
ATOM 4118  N N   . LEU B 2 69  ? -85.339  4.105   -11.258 1.00 86.27 69  B 1 
ATOM 4119  C CA  . LEU B 2 69  ? -84.338  3.490   -12.123 1.00 86.36 69  B 1 
ATOM 4120  C C   . LEU B 2 69  ? -83.474  4.548   -12.819 1.00 86.84 69  B 1 
ATOM 4121  O O   . LEU B 2 69  ? -82.258  4.395   -12.884 1.00 86.30 69  B 1 
ATOM 4122  C CB  . LEU B 2 69  ? -85.040  2.565   -13.130 1.00 85.99 69  B 1 
ATOM 4123  C CG  . LEU B 2 69  ? -84.060  1.658   -13.898 1.00 83.68 69  B 1 
ATOM 4124  C CD1 . LEU B 2 69  ? -83.411  0.621   -12.980 1.00 75.18 69  B 1 
ATOM 4125  C CD2 . LEU B 2 69  ? -84.802  0.911   -14.994 1.00 75.34 69  B 1 
ATOM 4126  N N   . SER B 2 70  ? -84.055  5.623   -13.280 1.00 87.05 70  B 1 
ATOM 4127  C CA  . SER B 2 70  ? -83.338  6.752   -13.883 1.00 86.78 70  B 1 
ATOM 4128  C C   . SER B 2 70  ? -82.380  7.413   -12.883 1.00 87.15 70  B 1 
ATOM 4129  O O   . SER B 2 70  ? -81.232  7.692   -13.234 1.00 86.59 70  B 1 
ATOM 4130  C CB  . SER B 2 70  ? -84.341  7.776   -14.429 1.00 85.93 70  B 1 
ATOM 4131  O OG  . SER B 2 70  ? -83.667  8.808   -15.121 1.00 76.95 70  B 1 
ATOM 4132  N N   . LEU B 2 71  ? -82.789  7.593   -11.636 1.00 88.36 71  B 1 
ATOM 4133  C CA  . LEU B 2 71  ? -81.927  8.076   -10.558 1.00 88.54 71  B 1 
ATOM 4134  C C   . LEU B 2 71  ? -80.738  7.146   -10.328 1.00 88.61 71  B 1 
ATOM 4135  O O   . LEU B 2 71  ? -79.600  7.603   -10.340 1.00 87.26 71  B 1 
ATOM 4136  C CB  . LEU B 2 71  ? -82.740  8.247   -9.265  1.00 88.38 71  B 1 
ATOM 4137  C CG  . LEU B 2 71  ? -83.555  9.546   -9.189  1.00 82.30 71  B 1 
ATOM 4138  C CD1 . LEU B 2 71  ? -84.470  9.492   -7.966  1.00 74.46 71  B 1 
ATOM 4139  C CD2 . LEU B 2 71  ? -82.662  10.772  -9.052  1.00 74.10 71  B 1 
ATOM 4140  N N   . ARG B 2 72  ? -80.972  5.844   -10.196 1.00 88.08 72  B 1 
ATOM 4141  C CA  . ARG B 2 72  ? -79.899  4.858   -10.040 1.00 87.64 72  B 1 
ATOM 4142  C C   . ARG B 2 72  ? -78.925  4.871   -11.215 1.00 88.68 72  B 1 
ATOM 4143  O O   . ARG B 2 72  ? -77.719  4.809   -10.999 1.00 86.87 72  B 1 
ATOM 4144  C CB  . ARG B 2 72  ? -80.472  3.456   -9.885  1.00 86.50 72  B 1 
ATOM 4145  C CG  . ARG B 2 72  ? -81.172  3.263   -8.536  1.00 78.48 72  B 1 
ATOM 4146  C CD  . ARG B 2 72  ? -81.758  1.846   -8.490  1.00 75.35 72  B 1 
ATOM 4147  N NE  . ARG B 2 72  ? -82.611  1.664   -7.311  1.00 68.09 72  B 1 
ATOM 4148  C CZ  . ARG B 2 72  ? -83.060  0.499   -6.855  1.00 61.58 72  B 1 
ATOM 4149  N NH1 . ARG B 2 72  ? -82.719  -0.632  -7.409  1.00 56.72 72  B 1 
ATOM 4150  N NH2 . ARG B 2 72  ? -83.871  0.471   -5.842  1.00 57.07 72  B 1 
ATOM 4151  N N   . THR B 2 73  ? -79.414  4.986   -12.435 1.00 87.42 73  B 1 
ATOM 4152  C CA  . THR B 2 73  ? -78.567  5.052   -13.639 1.00 86.70 73  B 1 
ATOM 4153  C C   . THR B 2 73  ? -77.700  6.313   -13.640 1.00 86.88 73  B 1 
ATOM 4154  O O   . THR B 2 73  ? -76.536  6.254   -14.015 1.00 85.67 73  B 1 
ATOM 4155  C CB  . THR B 2 73  ? -79.422  4.995   -14.913 1.00 86.32 73  B 1 
ATOM 4156  O OG1 . THR B 2 73  ? -80.291  3.890   -14.885 1.00 80.72 73  B 1 
ATOM 4157  C CG2 . THR B 2 73  ? -78.578  4.839   -16.170 1.00 79.67 73  B 1 
ATOM 4158  N N   . ASN B 2 74  ? -78.195  7.431   -13.160 1.00 89.13 74  B 1 
ATOM 4159  C CA  . ASN B 2 74  ? -77.409  8.658   -13.019 1.00 88.48 74  B 1 
ATOM 4160  C C   . ASN B 2 74  ? -76.360  8.546   -11.908 1.00 88.64 74  B 1 
ATOM 4161  O O   . ASN B 2 74  ? -75.237  9.005   -12.106 1.00 87.28 74  B 1 
ATOM 4162  C CB  . ASN B 2 74  ? -78.349  9.848   -12.774 1.00 87.97 74  B 1 
ATOM 4163  C CG  . ASN B 2 74  ? -79.075  10.324  -14.022 1.00 83.93 74  B 1 
ATOM 4164  O OD1 . ASN B 2 74  ? -78.611  10.219  -15.145 1.00 76.10 74  B 1 
ATOM 4165  N ND2 . ASN B 2 74  ? -80.222  10.933  -13.844 1.00 74.47 74  B 1 
ATOM 4166  N N   . GLU B 2 75  ? -76.693  7.920   -10.775 1.00 87.91 75  B 1 
ATOM 4167  C CA  . GLU B 2 75  ? -75.716  7.640   -9.717  1.00 87.80 75  B 1 
ATOM 4168  C C   . GLU B 2 75  ? -74.568  6.776   -10.244 1.00 87.99 75  B 1 
ATOM 4169  O O   . GLU B 2 75  ? -73.408  7.151   -10.094 1.00 85.88 75  B 1 
ATOM 4170  C CB  . GLU B 2 75  ? -76.391  6.947   -8.519  1.00 87.18 75  B 1 
ATOM 4171  C CG  . GLU B 2 75  ? -77.263  7.889   -7.673  1.00 80.14 75  B 1 
ATOM 4172  C CD  . GLU B 2 75  ? -77.968  7.176   -6.499  1.00 76.53 75  B 1 
ATOM 4173  O OE1 . GLU B 2 75  ? -78.509  7.900   -5.627  1.00 68.59 75  B 1 
ATOM 4174  O OE2 . GLU B 2 75  ? -77.997  5.919   -6.462  1.00 70.09 75  B 1 
ATOM 4175  N N   . ILE B 2 76  ? -74.863  5.672   -10.925 1.00 86.03 76  B 1 
ATOM 4176  C CA  . ILE B 2 76  ? -73.862  4.795   -11.549 1.00 85.23 76  B 1 
ATOM 4177  C C   . ILE B 2 76  ? -72.988  5.595   -12.511 1.00 85.74 76  B 1 
ATOM 4178  O O   . ILE B 2 76  ? -71.757  5.494   -12.462 1.00 85.03 76  B 1 
ATOM 4179  C CB  . ILE B 2 76  ? -74.556  3.613   -12.255 1.00 84.83 76  B 1 
ATOM 4180  C CG1 . ILE B 2 76  ? -75.198  2.656   -11.218 1.00 83.03 76  B 1 
ATOM 4181  C CG2 . ILE B 2 76  ? -73.563  2.822   -13.124 1.00 81.82 76  B 1 
ATOM 4182  C CD1 . ILE B 2 76  ? -76.209  1.676   -11.827 1.00 77.59 76  B 1 
ATOM 4183  N N   . LYS B 2 77  ? -73.554  6.447   -13.341 1.00 86.66 77  B 1 
ATOM 4184  C CA  . LYS B 2 77  ? -72.814  7.265   -14.301 1.00 86.35 77  B 1 
ATOM 4185  C C   . LYS B 2 77  ? -71.862  8.269   -13.630 1.00 86.64 77  B 1 
ATOM 4186  O O   . LYS B 2 77  ? -70.792  8.540   -14.164 1.00 85.98 77  B 1 
ATOM 4187  C CB  . LYS B 2 77  ? -73.812  7.969   -15.230 1.00 85.19 77  B 1 
ATOM 4188  C CG  . LYS B 2 77  ? -73.094  8.721   -16.359 1.00 79.05 77  B 1 
ATOM 4189  C CD  . LYS B 2 77  ? -74.083  9.166   -17.433 1.00 73.34 77  B 1 
ATOM 4190  C CE  . LYS B 2 77  ? -73.280  9.747   -18.617 1.00 65.23 77  B 1 
ATOM 4191  N NZ  . LYS B 2 77  ? -73.994  9.619   -19.897 1.00 58.79 77  B 1 
ATOM 4192  N N   . GLU B 2 78  ? -72.234  8.855   -12.493 1.00 89.44 78  B 1 
ATOM 4193  C CA  . GLU B 2 78  ? -71.347  9.734   -11.731 1.00 89.57 78  B 1 
ATOM 4194  C C   . GLU B 2 78  ? -70.236  8.945   -11.031 1.00 89.74 78  B 1 
ATOM 4195  O O   . GLU B 2 78  ? -69.072  9.343   -11.111 1.00 88.17 78  B 1 
ATOM 4196  C CB  . GLU B 2 78  ? -72.142  10.611  -10.755 1.00 89.02 78  B 1 
ATOM 4197  C CG  . GLU B 2 78  ? -72.849  11.793  -11.444 1.00 80.68 78  B 1 
ATOM 4198  C CD  . GLU B 2 78  ? -71.877  12.782  -12.137 1.00 76.39 78  B 1 
ATOM 4199  O OE1 . GLU B 2 78  ? -72.200  13.291  -13.237 1.00 66.57 78  B 1 
ATOM 4200  O OE2 . GLU B 2 78  ? -70.775  13.024  -11.598 1.00 67.72 78  B 1 
ATOM 4201  N N   . GLU B 2 79  ? -70.536  7.783   -10.422 1.00 85.84 79  B 1 
ATOM 4202  C CA  . GLU B 2 79  ? -69.533  6.891   -9.842  1.00 85.28 79  B 1 
ATOM 4203  C C   . GLU B 2 79  ? -68.533  6.413   -10.906 1.00 86.21 79  B 1 
ATOM 4204  O O   . GLU B 2 79  ? -67.324  6.428   -10.668 1.00 84.44 79  B 1 
ATOM 4205  C CB  . GLU B 2 79  ? -70.209  5.698   -9.139  1.00 83.98 79  B 1 
ATOM 4206  C CG  . GLU B 2 79  ? -70.972  6.074   -7.852  1.00 78.21 79  B 1 
ATOM 4207  C CD  . GLU B 2 79  ? -71.483  4.869   -7.025  1.00 71.68 79  B 1 
ATOM 4208  O OE1 . GLU B 2 79  ? -71.975  5.093   -5.885  1.00 63.10 79  B 1 
ATOM 4209  O OE2 . GLU B 2 79  ? -71.342  3.710   -7.455  1.00 63.26 79  B 1 
ATOM 4210  N N   . GLU B 2 80  ? -68.979  6.083   -12.111 1.00 86.91 80  B 1 
ATOM 4211  C CA  . GLU B 2 80  ? -68.125  5.686   -13.235 1.00 86.68 80  B 1 
ATOM 4212  C C   . GLU B 2 80  ? -67.192  6.820   -13.681 1.00 87.03 80  B 1 
ATOM 4213  O O   . GLU B 2 80  ? -66.010  6.595   -13.931 1.00 86.48 80  B 1 
ATOM 4214  C CB  . GLU B 2 80  ? -69.011  5.226   -14.393 1.00 84.79 80  B 1 
ATOM 4215  C CG  . GLU B 2 80  ? -68.208  4.488   -15.470 1.00 77.30 80  B 1 
ATOM 4216  C CD  . GLU B 2 80  ? -69.023  4.217   -16.738 1.00 73.36 80  B 1 
ATOM 4217  O OE1 . GLU B 2 80  ? -68.651  3.288   -17.476 1.00 65.51 80  B 1 
ATOM 4218  O OE2 . GLU B 2 80  ? -69.964  4.984   -17.010 1.00 66.74 80  B 1 
ATOM 4219  N N   . LYS B 2 81  ? -67.656  8.056   -13.734 1.00 88.98 81  B 1 
ATOM 4220  C CA  . LYS B 2 81  ? -66.793  9.215   -14.015 1.00 89.10 81  B 1 
ATOM 4221  C C   . LYS B 2 81  ? -65.713  9.385   -12.959 1.00 89.58 81  B 1 
ATOM 4222  O O   . LYS B 2 81  ? -64.580  9.729   -13.295 1.00 88.30 81  B 1 
ATOM 4223  C CB  . LYS B 2 81  ? -67.613  10.500  -14.069 1.00 88.03 81  B 1 
ATOM 4224  C CG  . LYS B 2 81  ? -68.373  10.699  -15.387 1.00 79.60 81  B 1 
ATOM 4225  C CD  . LYS B 2 81  ? -69.210  11.961  -15.211 1.00 76.97 81  B 1 
ATOM 4226  C CE  . LYS B 2 81  ? -70.064  12.291  -16.423 1.00 66.85 81  B 1 
ATOM 4227  N NZ  . LYS B 2 81  ? -71.021  13.355  -16.049 1.00 60.73 81  B 1 
ATOM 4228  N N   . GLU B 2 82  ? -66.061  9.197   -11.687 1.00 89.14 82  B 1 
ATOM 4229  C CA  . GLU B 2 82  ? -65.108  9.277   -10.588 1.00 89.12 82  B 1 
ATOM 4230  C C   . GLU B 2 82  ? -64.066  8.144   -10.687 1.00 89.54 82  B 1 
ATOM 4231  O O   . GLU B 2 82  ? -62.868  8.389   -10.560 1.00 87.93 82  B 1 
ATOM 4232  C CB  . GLU B 2 82  ? -65.861  9.271   -9.258  1.00 88.28 82  B 1 
ATOM 4233  C CG  . GLU B 2 82  ? -64.976  9.807   -8.123  1.00 77.43 82  B 1 
ATOM 4234  C CD  . GLU B 2 82  ? -65.673  9.818   -6.760  1.00 71.05 82  B 1 
ATOM 4235  O OE1 . GLU B 2 82  ? -65.267  10.673  -5.926  1.00 61.46 82  B 1 
ATOM 4236  O OE2 . GLU B 2 82  ? -66.553  8.972   -6.534  1.00 62.55 82  B 1 
ATOM 4237  N N   . LEU B 2 83  ? -64.472  6.935   -11.010 1.00 87.56 83  B 1 
ATOM 4238  C CA  . LEU B 2 83  ? -63.602  5.794   -11.296 1.00 86.97 83  B 1 
ATOM 4239  C C   . LEU B 2 83  ? -62.656  6.074   -12.457 1.00 87.10 83  B 1 
ATOM 4240  O O   . LEU B 2 83  ? -61.460  5.806   -12.351 1.00 87.06 83  B 1 
ATOM 4241  C CB  . LEU B 2 83  ? -64.462  4.558   -11.570 1.00 86.24 83  B 1 
ATOM 4242  C CG  . LEU B 2 83  ? -64.283  3.490   -10.481 1.00 81.05 83  B 1 
ATOM 4243  C CD1 . LEU B 2 83  ? -65.599  3.071   -9.863  1.00 72.49 83  B 1 
ATOM 4244  C CD2 . LEU B 2 83  ? -63.592  2.268   -11.055 1.00 72.31 83  B 1 
ATOM 4245  N N   . ARG B 2 84  ? -63.141  6.681   -13.549 1.00 88.37 84  B 1 
ATOM 4246  C CA  . ARG B 2 84  ? -62.332  7.047   -14.714 1.00 87.94 84  B 1 
ATOM 4247  C C   . ARG B 2 84  ? -61.255  8.082   -14.370 1.00 88.41 84  B 1 
ATOM 4248  O O   . ARG B 2 84  ? -60.121  7.959   -14.818 1.00 88.00 84  B 1 
ATOM 4249  C CB  . ARG B 2 84  ? -63.261  7.539   -15.829 1.00 87.34 84  B 1 
ATOM 4250  C CG  . ARG B 2 84  ? -62.661  7.308   -17.215 1.00 78.64 84  B 1 
ATOM 4251  C CD  . ARG B 2 84  ? -63.645  7.768   -18.290 1.00 76.28 84  B 1 
ATOM 4252  N NE  . ARG B 2 84  ? -63.333  7.166   -19.596 1.00 68.40 84  B 1 
ATOM 4253  C CZ  . ARG B 2 84  ? -64.144  7.115   -20.637 1.00 61.73 84  B 1 
ATOM 4254  N NH1 . ARG B 2 84  ? -65.267  7.781   -20.685 1.00 55.79 84  B 1 
ATOM 4255  N NH2 . ARG B 2 84  ? -63.849  6.365   -21.648 1.00 56.88 84  B 1 
ATOM 4256  N N   . ARG B 2 85  ? -61.565  9.062   -13.508 1.00 90.53 85  B 1 
ATOM 4257  C CA  . ARG B 2 85  ? -60.570  10.013  -12.992 1.00 91.00 85  B 1 
ATOM 4258  C C   . ARG B 2 85  ? -59.528  9.307   -12.129 1.00 91.40 85  B 1 
ATOM 4259  O O   . ARG B 2 85  ? -58.338  9.572   -12.281 1.00 89.69 85  B 1 
ATOM 4260  C CB  . ARG B 2 85  ? -61.252  11.120  -12.175 1.00 90.68 85  B 1 
ATOM 4261  C CG  . ARG B 2 85  ? -61.984  12.124  -13.063 1.00 82.57 85  B 1 
ATOM 4262  C CD  . ARG B 2 85  ? -62.659  13.166  -12.166 1.00 80.71 85  B 1 
ATOM 4263  N NE  . ARG B 2 85  ? -63.397  14.172  -12.954 1.00 70.80 85  B 1 
ATOM 4264  C CZ  . ARG B 2 85  ? -64.161  15.129  -12.450 1.00 64.17 85  B 1 
ATOM 4265  N NH1 . ARG B 2 85  ? -64.305  15.276  -11.159 1.00 57.34 85  B 1 
ATOM 4266  N NH2 . ARG B 2 85  ? -64.788  15.946  -13.234 1.00 57.01 85  B 1 
ATOM 4267  N N   . THR B 2 86  ? -59.952  8.391   -11.259 1.00 87.32 86  B 1 
ATOM 4268  C CA  . THR B 2 86  ? -59.064  7.628   -10.371 1.00 86.31 86  B 1 
ATOM 4269  C C   . THR B 2 86  ? -58.118  6.732   -11.168 1.00 86.85 86  B 1 
ATOM 4270  O O   . THR B 2 86  ? -56.909  6.760   -10.924 1.00 85.79 86  B 1 
ATOM 4271  C CB  . THR B 2 86  ? -59.873  6.806   -9.361  1.00 85.93 86  B 1 
ATOM 4272  O OG1 . THR B 2 86  ? -60.753  7.650   -8.659  1.00 79.80 86  B 1 
ATOM 4273  C CG2 . THR B 2 86  ? -58.974  6.137   -8.322  1.00 76.92 86  B 1 
ATOM 4274  N N   . THR B 2 87  ? -58.612  6.004   -12.164 1.00 88.39 87  B 1 
ATOM 4275  C CA  . THR B 2 87  ? -57.777  5.170   -13.041 1.00 87.03 87  B 1 
ATOM 4276  C C   . THR B 2 87  ? -56.811  5.990   -13.888 1.00 87.12 87  B 1 
ATOM 4277  O O   . THR B 2 87  ? -55.652  5.606   -13.999 1.00 85.67 87  B 1 
ATOM 4278  C CB  . THR B 2 87  ? -58.618  4.276   -13.957 1.00 86.33 87  B 1 
ATOM 4279  O OG1 . THR B 2 87  ? -59.668  4.985   -14.544 1.00 78.39 87  B 1 
ATOM 4280  C CG2 . THR B 2 87  ? -59.218  3.110   -13.189 1.00 76.59 87  B 1 
ATOM 4281  N N   . SER B 2 88  ? -57.214  7.138   -14.400 1.00 88.34 88  B 1 
ATOM 4282  C CA  . SER B 2 88  ? -56.313  8.049   -15.110 1.00 88.40 88  B 1 
ATOM 4283  C C   . SER B 2 88  ? -55.192  8.545   -14.194 1.00 88.96 88  B 1 
ATOM 4284  O O   . SER B 2 88  ? -54.021  8.531   -14.573 1.00 87.38 88  B 1 
ATOM 4285  C CB  . SER B 2 88  ? -57.105  9.230   -15.674 1.00 88.03 88  B 1 
ATOM 4286  O OG  . SER B 2 88  ? -56.266  10.083  -16.418 1.00 77.02 88  B 1 
ATOM 4287  N N   . THR B 2 89  ? -55.494  8.921   -12.954 1.00 88.58 89  B 1 
ATOM 4288  C CA  . THR B 2 89  ? -54.500  9.352   -11.956 1.00 88.26 89  B 1 
ATOM 4289  C C   . THR B 2 89  ? -53.538  8.217   -11.601 1.00 88.47 89  B 1 
ATOM 4290  O O   . THR B 2 89  ? -52.333  8.430   -11.516 1.00 86.44 89  B 1 
ATOM 4291  C CB  . THR B 2 89  ? -55.187  9.873   -10.691 1.00 87.28 89  B 1 
ATOM 4292  O OG1 . THR B 2 89  ? -56.106  10.890  -11.005 1.00 79.87 89  B 1 
ATOM 4293  C CG2 . THR B 2 89  ? -54.192  10.483  -9.702  1.00 76.91 89  B 1 
ATOM 4294  N N   . LEU B 2 90  ? -54.049  6.998   -11.426 1.00 88.02 90  B 1 
ATOM 4295  C CA  . LEU B 2 90  ? -53.228  5.808   -11.205 1.00 86.75 90  B 1 
ATOM 4296  C C   . LEU B 2 90  ? -52.303  5.522   -12.384 1.00 86.54 90  B 1 
ATOM 4297  O O   . LEU B 2 90  ? -51.155  5.150   -12.166 1.00 85.72 90  B 1 
ATOM 4298  C CB  . LEU B 2 90  ? -54.132  4.595   -10.956 1.00 86.64 90  B 1 
ATOM 4299  C CG  . LEU B 2 90  ? -54.648  4.489   -9.517  1.00 82.74 90  B 1 
ATOM 4300  C CD1 . LEU B 2 90  ? -55.740  3.425   -9.443  1.00 75.16 90  B 1 
ATOM 4301  C CD2 . LEU B 2 90  ? -53.529  4.094   -8.556  1.00 74.79 90  B 1 
ATOM 4302  N N   . GLN B 2 91  ? -52.762  5.715   -13.607 1.00 86.47 91  B 1 
ATOM 4303  C CA  . GLN B 2 91  ? -51.963  5.506   -14.808 1.00 85.86 91  B 1 
ATOM 4304  C C   . GLN B 2 91  ? -50.778  6.474   -14.864 1.00 86.48 91  B 1 
ATOM 4305  O O   . GLN B 2 91  ? -49.650  6.038   -15.071 1.00 85.57 91  B 1 
ATOM 4306  C CB  . GLN B 2 91  ? -52.876  5.632   -16.031 1.00 85.19 91  B 1 
ATOM 4307  C CG  . GLN B 2 91  ? -52.296  4.927   -17.263 1.00 78.88 91  B 1 
ATOM 4308  C CD  . GLN B 2 91  ? -53.296  4.865   -18.420 1.00 75.20 91  B 1 
ATOM 4309  O OE1 . GLN B 2 91  ? -54.352  5.472   -18.422 1.00 69.10 91  B 1 
ATOM 4310  N NE2 . GLN B 2 91  ? -52.995  4.115   -19.456 1.00 65.08 91  B 1 
ATOM 4311  N N   . VAL B 2 92  ? -50.988  7.748   -14.559 1.00 89.02 92  B 1 
ATOM 4312  C CA  . VAL B 2 92  ? -49.925  8.767   -14.470 1.00 89.25 92  B 1 
ATOM 4313  C C   . VAL B 2 92  ? -48.940  8.409   -13.355 1.00 89.29 92  B 1 
ATOM 4314  O O   . VAL B 2 92  ? -47.739  8.361   -13.602 1.00 88.22 92  B 1 
ATOM 4315  C CB  . VAL B 2 92  ? -50.520  10.171  -14.258 1.00 89.07 92  B 1 
ATOM 4316  C CG1 . VAL B 2 92  ? -49.440  11.225  -14.052 1.00 83.00 92  B 1 
ATOM 4317  C CG2 . VAL B 2 92  ? -51.358  10.595  -15.463 1.00 82.25 92  B 1 
ATOM 4318  N N   . LYS B 2 93  ? -49.417  8.094   -12.151 1.00 85.58 93  B 1 
ATOM 4319  C CA  . LYS B 2 93  ? -48.546  7.701   -11.032 1.00 84.51 93  B 1 
ATOM 4320  C C   . LYS B 2 93  ? -47.718  6.452   -11.350 1.00 85.06 93  B 1 
ATOM 4321  O O   . LYS B 2 93  ? -46.559  6.382   -10.964 1.00 83.69 93  B 1 
ATOM 4322  C CB  . LYS B 2 93  ? -49.368  7.452   -9.765  1.00 83.39 93  B 1 
ATOM 4323  C CG  . LYS B 2 93  ? -49.866  8.734   -9.084  1.00 78.54 93  B 1 
ATOM 4324  C CD  . LYS B 2 93  ? -50.571  8.349   -7.780  1.00 72.94 93  B 1 
ATOM 4325  C CE  . LYS B 2 93  ? -50.989  9.571   -6.958  1.00 65.82 93  B 1 
ATOM 4326  N NZ  . LYS B 2 93  ? -51.502  9.153   -5.628  1.00 60.09 93  B 1 
ATOM 4327  N N   . ASN B 2 94  ? -48.280  5.475   -12.041 1.00 87.27 94  B 1 
ATOM 4328  C CA  . ASN B 2 94  ? -47.567  4.261   -12.427 1.00 86.31 94  B 1 
ATOM 4329  C C   . ASN B 2 94  ? -46.443  4.571   -13.426 1.00 86.63 94  B 1 
ATOM 4330  O O   . ASN B 2 94  ? -45.339  4.051   -13.298 1.00 85.54 94  B 1 
ATOM 4331  C CB  . ASN B 2 94  ? -48.586  3.252   -12.976 1.00 84.77 94  B 1 
ATOM 4332  C CG  . ASN B 2 94  ? -48.118  1.816   -12.903 1.00 79.48 94  B 1 
ATOM 4333  O OD1 . ASN B 2 94  ? -46.961  1.474   -12.968 1.00 70.20 94  B 1 
ATOM 4334  N ND2 . ASN B 2 94  ? -49.050  0.893   -12.765 1.00 68.71 94  B 1 
ATOM 4335  N N   . GLU B 2 95  ? -46.678  5.458   -14.365 1.00 85.70 95  B 1 
ATOM 4336  C CA  . GLU B 2 95  ? -45.658  5.921   -15.307 1.00 86.67 95  B 1 
ATOM 4337  C C   . GLU B 2 95  ? -44.521  6.671   -14.581 1.00 87.29 95  B 1 
ATOM 4338  O O   . GLU B 2 95  ? -43.355  6.418   -14.859 1.00 85.62 95  B 1 
ATOM 4339  C CB  . GLU B 2 95  ? -46.313  6.802   -16.391 1.00 86.11 95  B 1 
ATOM 4340  C CG  . GLU B 2 95  ? -45.622  6.698   -17.768 1.00 77.40 95  B 1 
ATOM 4341  C CD  . GLU B 2 95  ? -45.949  5.400   -18.541 1.00 72.08 95  B 1 
ATOM 4342  O OE1 . GLU B 2 95  ? -45.286  5.150   -19.572 1.00 63.08 95  B 1 
ATOM 4343  O OE2 . GLU B 2 95  ? -46.866  4.639   -18.139 1.00 63.18 95  B 1 
ATOM 4344  N N   . GLU B 2 96  ? -44.844  7.523   -13.612 1.00 85.64 96  B 1 
ATOM 4345  C CA  . GLU B 2 96  ? -43.847  8.200   -12.769 1.00 86.00 96  B 1 
ATOM 4346  C C   . GLU B 2 96  ? -42.978  7.197   -11.991 1.00 86.53 96  B 1 
ATOM 4347  O O   . GLU B 2 96  ? -41.754  7.266   -12.047 1.00 84.84 96  B 1 
ATOM 4348  C CB  . GLU B 2 96  ? -44.525  9.156   -11.778 1.00 85.28 96  B 1 
ATOM 4349  C CG  . GLU B 2 96  ? -45.079  10.427  -12.421 1.00 78.40 96  B 1 
ATOM 4350  C CD  . GLU B 2 96  ? -45.780  11.359  -11.412 1.00 74.73 96  B 1 
ATOM 4351  O OE1 . GLU B 2 96  ? -46.072  12.517  -11.796 1.00 66.73 96  B 1 
ATOM 4352  O OE2 . GLU B 2 96  ? -46.041  10.932  -10.261 1.00 68.49 96  B 1 
ATOM 4353  N N   . VAL B 2 97  ? -43.572  6.228   -11.306 1.00 85.29 97  B 1 
ATOM 4354  C CA  . VAL B 2 97  ? -42.843  5.211   -10.546 1.00 84.92 97  B 1 
ATOM 4355  C C   . VAL B 2 97  ? -41.980  4.338   -11.462 1.00 85.35 97  B 1 
ATOM 4356  O O   . VAL B 2 97  ? -40.849  3.999   -11.121 1.00 84.00 97  B 1 
ATOM 4357  C CB  . VAL B 2 97  ? -43.798  4.346   -9.703  1.00 83.35 97  B 1 
ATOM 4358  C CG1 . VAL B 2 97  ? -43.062  3.228   -8.976  1.00 75.83 97  B 1 
ATOM 4359  C CG2 . VAL B 2 97  ? -44.495  5.183   -8.620  1.00 74.66 97  B 1 
ATOM 4360  N N   . LYS B 2 98  ? -42.478  4.014   -12.652 1.00 83.28 98  B 1 
ATOM 4361  C CA  . LYS B 2 98  ? -41.710  3.287   -13.661 1.00 84.42 98  B 1 
ATOM 4362  C C   . LYS B 2 98  ? -40.480  4.083   -14.098 1.00 85.07 98  B 1 
ATOM 4363  O O   . LYS B 2 98  ? -39.390  3.525   -14.152 1.00 84.96 98  B 1 
ATOM 4364  C CB  . LYS B 2 98  ? -42.621  2.952   -14.843 1.00 83.25 98  B 1
[truncated: 496,395 more chars]
