# Supplementary material for: Angiopoietin-like 3 monomers are abundant in human plasma but are unable to inhibit endothelial lipase
Source: JCI Insight. 2025 Oct 28;10(23):e197827. doi: 10.1172/jci.insight.197827 (PMC12867014; doi:10.1172/jci.insight.197827)
Supplement: undefined [file jciinsight-10-197827-s266.zip › jci.insight.197827.sdd5.cif]

# By using this file you agree to the legally binding terms of use found at alphafoldserver.com/output-terms
data_1ad9ac07bde7810d
#
_entry.id 1ad9ac07bde7810d
#
loop_
_atom_type.symbol
C 
N 
O 
S 
#
loop_
_audit_author.name
_audit_author.pdbx_ordinal
"Google DeepMind" 1 
"Isomorphic Labs" 2 
#
_audit_conform.dict_location https://raw.githubusercontent.com/ihmwg/ModelCIF/master/dist/mmcif_ma.dic
_audit_conform.dict_name     mmcif_ma.dic
_audit_conform.dict_version  1.4.5
#
loop_
_chem_comp.formula
_chem_comp.formula_weight
_chem_comp.id
_chem_comp.mon_nstd_flag
_chem_comp.name
_chem_comp.pdbx_smiles
_chem_comp.pdbx_synonyms
_chem_comp.type
"C3 H7 N O2"    89.093  ALA y ALANINE         C[C@H](N)C(O)=O                  ? "L-PEPTIDE LINKING" 
"C6 H15 N4 O2"  175.209 ARG y ARGININE        N[C@@H](CCCNC(N)=[NH2+])C(O)=O   ? "L-PEPTIDE LINKING" 
"C4 H8 N2 O3"   132.118 ASN y ASPARAGINE      N[C@@H](CC(N)=O)C(O)=O           ? "L-PEPTIDE LINKING" 
"C4 H7 N O4"    133.103 ASP y "ASPARTIC ACID" N[C@@H](CC(O)=O)C(O)=O           ? "L-PEPTIDE LINKING" 
"C3 H7 N O2 S"  121.158 CYS y CYSTEINE        N[C@@H](CS)C(O)=O                ? "L-PEPTIDE LINKING" 
"C5 H10 N2 O3"  146.144 GLN y GLUTAMINE       N[C@@H](CCC(N)=O)C(O)=O          ? "L-PEPTIDE LINKING" 
"C5 H9 N O4"    147.129 GLU y "GLUTAMIC ACID" N[C@@H](CCC(O)=O)C(O)=O          ? "L-PEPTIDE LINKING" 
"C2 H5 N O2"    75.067  GLY y GLYCINE         NCC(O)=O                         ? "PEPTIDE LINKING"   
"C6 H10 N3 O2"  156.162 HIS y HISTIDINE       N[C@@H](Cc1c[nH]c[nH+]1)C(O)=O   ? "L-PEPTIDE LINKING" 
"C6 H13 N O2"   131.173 ILE y ISOLEUCINE      CC[C@H](C)[C@H](N)C(O)=O         ? "L-PEPTIDE LINKING" 
"C6 H13 N O2"   131.173 LEU y LEUCINE         CC(C)C[C@H](N)C(O)=O             ? "L-PEPTIDE LINKING" 
"C6 H15 N2 O2"  147.195 LYS y LYSINE          N[C@@H](CCCC[NH3+])C(O)=O        ? "L-PEPTIDE LINKING" 
"C5 H11 N O2 S" 149.211 MET y METHIONINE      CSCC[C@H](N)C(O)=O               ? "L-PEPTIDE LINKING" 
"C9 H11 N O2"   165.189 PHE y PHENYLALANINE   N[C@@H](Cc1ccccc1)C(O)=O         ? "L-PEPTIDE LINKING" 
"C5 H9 N O2"    115.130 PRO y PROLINE         OC(=O)[C@@H]1CCCN1               ? "L-PEPTIDE LINKING" 
"C3 H7 N O3"    105.093 SER y SERINE          N[C@@H](CO)C(O)=O                ? "L-PEPTIDE LINKING" 
"C4 H9 N O3"    119.119 THR y THREONINE       C[C@@H](O)[C@H](N)C(O)=O         ? "L-PEPTIDE LINKING" 
"C11 H12 N2 O2" 204.225 TRP y TRYPTOPHAN      N[C@@H](Cc1c[nH]c2ccccc12)C(O)=O ? "L-PEPTIDE LINKING" 
"C9 H11 N O3"   181.189 TYR y TYROSINE        N[C@@H](Cc1ccc(O)cc1)C(O)=O      ? "L-PEPTIDE LINKING" 
"C5 H11 N O2"   117.146 VAL y VALINE          CC(C)[C@H](N)C(O)=O              ? "L-PEPTIDE LINKING" 
#
_citation.book_publisher          ?
_citation.country                 UK
_citation.id                      primary
_citation.journal_full            Nature
_citation.journal_id_ASTM         NATUAS
_citation.journal_id_CSD          0006
_citation.journal_id_ISSN         0028-0836
_citation.journal_volume          ?
_citation.page_first              ?
_citation.page_last               ?
_citation.pdbx_database_id_DOI    ?
_citation.pdbx_database_id_PubMed ?
_citation.title                   "Accurate structure prediction of biomolecular interactions with AlphaFold 3"
_citation.year                    2024
#
loop_
_citation_author.citation_id
_citation_author.name
_citation_author.ordinal
primary "Google DeepMind" 1 
primary "Isomorphic Labs" 2 
#
loop_
_entity.id
_entity.pdbx_description
_entity.type
1 . polymer 
2 . polymer 
3 . polymer 
#
loop_
_entity_poly.entity_id
_entity_poly.pdbx_strand_id
_entity_poly.type
1 A polypeptide(L) 
2 B polypeptide(L) 
3 C polypeptide(L) 
#
loop_
_entity_poly_seq.entity_id
_entity_poly_seq.hetero
_entity_poly_seq.mon_id
_entity_poly_seq.num
1 n SER 1   
1 n ARG 2   
1 n VAL 3   
1 n ASP 4   
1 n PRO 5   
1 n ASP 6   
1 n LEU 7   
1 n SER 8   
1 n SER 9   
1 n PHE 10  
1 n ASP 11  
1 n SER 12  
1 n ALA 13  
1 n PRO 14  
1 n SER 15  
1 n GLU 16  
1 n PRO 17  
1 n LYS 18  
1 n SER 19  
1 n ARG 20  
1 n PHE 21  
1 n ALA 22  
1 n MET 23  
1 n LEU 24  
1 n ASP 25  
1 n ASP 26  
1 n VAL 27  
1 n LYS 28  
1 n ILE 29  
1 n LEU 30  
1 n ALA 31  
1 n ASN 32  
1 n GLY 33  
1 n LEU 34  
1 n LEU 35  
1 n GLN 36  
1 n LEU 37  
1 n GLY 38  
1 n HIS 39  
1 n GLY 40  
1 n LEU 41  
1 n LYS 42  
1 n ASP 43  
1 n PHE 44  
1 n VAL 45  
1 n HIS 46  
1 n LYS 47  
1 n THR 48  
1 n LYS 49  
1 n GLY 50  
1 n GLN 51  
1 n ILE 52  
1 n ASN 53  
1 n ASP 54  
1 n ILE 55  
1 n PHE 56  
1 n GLN 57  
1 n LYS 58  
1 n LEU 59  
1 n ASN 60  
1 n ILE 61  
1 n PHE 62  
1 n ASP 63  
1 n GLN 64  
1 n SER 65  
1 n PHE 66  
1 n TYR 67  
1 n ASP 68  
1 n LEU 69  
1 n SER 70  
1 n LEU 71  
1 n ARG 72  
1 n THR 73  
1 n ASN 74  
1 n GLU 75  
1 n ILE 76  
1 n LYS 77  
1 n GLU 78  
1 n GLU 79  
1 n GLU 80  
1 n LYS 81  
1 n GLU 82  
1 n LEU 83  
1 n ARG 84  
1 n ARG 85  
1 n THR 86  
1 n THR 87  
1 n SER 88  
1 n THR 89  
1 n LEU 90  
1 n GLN 91  
1 n VAL 92  
1 n LYS 93  
1 n ASN 94  
1 n GLU 95  
1 n GLU 96  
1 n VAL 97  
1 n LYS 98  
1 n ASN 99  
1 n MET 100 
1 n SER 101 
1 n VAL 102 
1 n GLU 103 
1 n LEU 104 
1 n ASN 105 
1 n SER 106 
1 n LYS 107 
1 n LEU 108 
1 n GLU 109 
1 n SER 110 
1 n LEU 111 
1 n LEU 112 
1 n GLU 113 
1 n GLU 114 
1 n LYS 115 
1 n THR 116 
1 n ALA 117 
1 n LEU 118 
1 n GLN 119 
1 n HIS 120 
1 n LYS 121 
1 n VAL 122 
1 n ARG 123 
1 n ALA 124 
1 n LEU 125 
1 n GLU 126 
1 n GLU 127 
1 n GLN 128 
1 n LEU 129 
1 n THR 130 
1 n ASN 131 
1 n LEU 132 
1 n ILE 133 
1 n LEU 134 
1 n SER 135 
1 n PRO 136 
1 n ALA 137 
1 n GLY 138 
1 n ALA 139 
1 n GLN 140 
1 n GLU 141 
1 n HIS 142 
1 n PRO 143 
1 n GLU 144 
1 n VAL 145 
1 n THR 146 
1 n SER 147 
1 n LEU 148 
1 n LYS 149 
1 n SER 150 
1 n PHE 151 
1 n VAL 152 
1 n GLU 153 
1 n GLN 154 
1 n GLN 155 
1 n ASP 156 
1 n ASN 157 
1 n SER 158 
1 n ILE 159 
1 n ARG 160 
1 n GLU 161 
1 n LEU 162 
1 n LEU 163 
1 n GLN 164 
1 n SER 165 
1 n VAL 166 
1 n GLU 167 
1 n GLU 168 
1 n GLN 169 
1 n TYR 170 
1 n LYS 171 
1 n GLN 172 
1 n LEU 173 
1 n SER 174 
1 n GLN 175 
1 n GLN 176 
1 n HIS 177 
1 n MET 178 
1 n GLN 179 
1 n ILE 180 
1 n LYS 181 
1 n GLU 182 
1 n ILE 183 
1 n GLU 184 
1 n LYS 185 
1 n GLN 186 
1 n LEU 187 
1 n ARG 188 
1 n LYS 189 
1 n THR 190 
1 n GLY 191 
1 n ILE 192 
1 n GLN 193 
1 n GLU 194 
1 n PRO 195 
1 n SER 196 
1 n GLU 197 
1 n ASN 198 
1 n SER 199 
1 n LEU 200 
1 n SER 201 
1 n SER 202 
1 n LYS 203 
1 n SER 204 
1 n ARG 205 
1 n ALA 206 
1 n PRO 207 
1 n ARG 208 
1 n THR 209 
1 n THR 210 
1 n PRO 211 
1 n PRO 212 
1 n LEU 213 
1 n GLN 214 
1 n LEU 215 
1 n ASN 216 
1 n GLU 217 
1 n THR 218 
1 n GLU 219 
1 n ASN 220 
1 n THR 221 
1 n GLU 222 
1 n GLN 223 
1 n ASP 224 
1 n ASP 225 
1 n LEU 226 
1 n PRO 227 
1 n ALA 228 
1 n ASP 229 
1 n CYS 230 
1 n SER 231 
1 n ALA 232 
1 n VAL 233 
1 n TYR 234 
1 n ASN 235 
1 n ARG 236 
1 n GLY 237 
1 n GLU 238 
1 n HIS 239 
1 n THR 240 
1 n SER 241 
1 n GLY 242 
1 n VAL 243 
1 n TYR 244 
1 n THR 245 
1 n ILE 246 
1 n LYS 247 
1 n PRO 248 
1 n ARG 249 
1 n ASN 250 
1 n SER 251 
1 n GLN 252 
1 n GLY 253 
1 n PHE 254 
1 n ASN 255 
1 n VAL 256 
1 n TYR 257 
1 n CYS 258 
1 n ASP 259 
1 n THR 260 
1 n GLN 261 
1 n SER 262 
1 n GLY 263 
1 n SER 264 
1 n PRO 265 
1 n TRP 266 
1 n THR 267 
1 n LEU 268 
1 n ILE 269 
1 n GLN 270 
1 n HIS 271 
1 n ARG 272 
1 n LYS 273 
1 n ASP 274 
1 n GLY 275 
1 n SER 276 
1 n GLN 277 
1 n ASP 278 
1 n PHE 279 
1 n ASN 280 
1 n GLU 281 
1 n THR 282 
1 n TRP 283 
1 n GLU 284 
1 n ASN 285 
1 n TYR 286 
1 n GLU 287 
1 n LYS 288 
1 n GLY 289 
1 n PHE 290 
1 n GLY 291 
1 n ARG 292 
1 n LEU 293 
1 n ASP 294 
1 n GLY 295 
1 n GLU 296 
1 n PHE 297 
1 n TRP 298 
1 n LEU 299 
1 n GLY 300 
1 n LEU 301 
1 n GLU 302 
1 n LYS 303 
1 n ILE 304 
1 n TYR 305 
1 n ALA 306 
1 n ILE 307 
1 n VAL 308 
1 n GLN 309 
1 n GLN 310 
1 n SER 311 
1 n ASN 312 
1 n TYR 313 
1 n ILE 314 
1 n LEU 315 
1 n ARG 316 
1 n LEU 317 
1 n GLU 318 
1 n LEU 319 
1 n GLN 320 
1 n ASP 321 
1 n TRP 322 
1 n LYS 323 
1 n ASP 324 
1 n SER 325 
1 n LYS 326 
1 n HIS 327 
1 n TYR 328 
1 n VAL 329 
1 n GLU 330 
1 n TYR 331 
1 n SER 332 
1 n PHE 333 
1 n HIS 334 
1 n LEU 335 
1 n GLY 336 
1 n SER 337 
1 n HIS 338 
1 n GLU 339 
1 n THR 340 
1 n ASN 341 
1 n TYR 342 
1 n THR 343 
1 n LEU 344 
1 n HIS 345 
1 n VAL 346 
1 n ALA 347 
1 n GLU 348 
1 n ILE 349 
1 n ALA 350 
1 n GLY 351 
1 n ASN 352 
1 n ILE 353 
1 n PRO 354 
1 n GLY 355 
1 n ALA 356 
1 n LEU 357 
1 n PRO 358 
1 n GLU 359 
1 n HIS 360 
1 n THR 361 
1 n ASP 362 
1 n LEU 363 
1 n MET 364 
1 n PHE 365 
1 n SER 366 
1 n THR 367 
1 n TRP 368 
1 n ASN 369 
1 n HIS 370 
1 n ARG 371 
1 n ALA 372 
1 n LYS 373 
1 n GLY 374 
1 n GLN 375 
1 n LEU 376 
1 n TYR 377 
1 n CYS 378 
1 n PRO 379 
1 n GLU 380 
1 n SER 381 
1 n TYR 382 
1 n SER 383 
1 n GLY 384 
1 n GLY 385 
1 n TRP 386 
1 n TRP 387 
1 n TRP 388 
1 n ASN 389 
1 n ASP 390 
1 n ILE 391 
1 n CYS 392 
1 n GLY 393 
1 n GLU 394 
1 n ASN 395 
1 n ASN 396 
1 n LEU 397 
1 n ASN 398 
1 n GLY 399 
1 n LYS 400 
1 n TYR 401 
1 n ASN 402 
1 n LYS 403 
1 n PRO 404 
1 n ARG 405 
1 n THR 406 
1 n LYS 407 
1 n SER 408 
1 n ARG 409 
1 n PRO 410 
1 n GLU 411 
1 n ARG 412 
1 n ARG 413 
1 n ARG 414 
1 n GLY 415 
1 n ILE 416 
1 n TYR 417 
1 n TRP 418 
1 n ARG 419 
1 n PRO 420 
1 n GLN 421 
1 n SER 422 
1 n ARG 423 
1 n LYS 424 
1 n LEU 425 
1 n TYR 426 
1 n ALA 427 
1 n ILE 428 
1 n LYS 429 
1 n SER 430 
1 n SER 431 
1 n LYS 432 
1 n MET 433 
1 n MET 434 
1 n LEU 435 
1 n GLN 436 
1 n PRO 437 
1 n THR 438 
1 n THR 439 
2 n SER 1   
2 n ARG 2   
2 n VAL 3   
2 n ASP 4   
2 n PRO 5   
2 n ASP 6   
2 n LEU 7   
2 n SER 8   
2 n SER 9   
2 n PHE 10  
2 n ASP 11  
2 n SER 12  
2 n ALA 13  
2 n PRO 14  
2 n SER 15  
2 n GLU 16  
2 n PRO 17  
2 n LYS 18  
2 n SER 19  
2 n ARG 20  
2 n PHE 21  
2 n ALA 22  
2 n MET 23  
2 n LEU 24  
2 n ASP 25  
2 n ASP 26  
2 n VAL 27  
2 n LYS 28  
2 n ILE 29  
2 n LEU 30  
2 n ALA 31  
2 n ASN 32  
2 n GLY 33  
2 n LEU 34  
2 n LEU 35  
2 n GLN 36  
2 n LEU 37  
2 n GLY 38  
2 n HIS 39  
2 n GLY 40  
2 n LEU 41  
2 n LYS 42  
2 n ASP 43  
2 n PHE 44  
2 n VAL 45  
2 n HIS 46  
2 n LYS 47  
2 n THR 48  
2 n LYS 49  
2 n GLY 50  
2 n GLN 51  
2 n ILE 52  
2 n ASN 53  
2 n ASP 54  
2 n ILE 55  
2 n PHE 56  
2 n GLN 57  
2 n LYS 58  
2 n LEU 59  
2 n ASN 60  
2 n ILE 61  
2 n PHE 62  
2 n ASP 63  
2 n GLN 64  
2 n SER 65  
2 n PHE 66  
2 n TYR 67  
2 n ASP 68  
2 n LEU 69  
2 n SER 70  
2 n LEU 71  
2 n ARG 72  
2 n THR 73  
2 n ASN 74  
2 n GLU 75  
2 n ILE 76  
2 n LYS 77  
2 n GLU 78  
2 n GLU 79  
2 n GLU 80  
2 n LYS 81  
2 n GLU 82  
2 n LEU 83  
2 n ARG 84  
2 n ARG 85  
2 n THR 86  
2 n THR 87  
2 n SER 88  
2 n THR 89  
2 n LEU 90  
2 n GLN 91  
2 n VAL 92  
2 n LYS 93  
2 n ASN 94  
2 n GLU 95  
2 n GLU 96  
2 n VAL 97  
2 n LYS 98  
2 n ASN 99  
2 n MET 100 
2 n SER 101 
2 n VAL 102 
2 n GLU 103 
2 n LEU 104 
2 n ASN 105 
2 n SER 106 
2 n LYS 107 
2 n LEU 108 
2 n GLU 109 
2 n SER 110 
2 n LEU 111 
2 n LEU 112 
2 n GLU 113 
2 n GLU 114 
2 n LYS 115 
2 n THR 116 
2 n ALA 117 
2 n LEU 118 
2 n GLN 119 
2 n HIS 120 
2 n LYS 121 
2 n VAL 122 
2 n ARG 123 
2 n ALA 124 
2 n LEU 125 
2 n GLU 126 
2 n GLU 127 
2 n GLN 128 
2 n LEU 129 
2 n THR 130 
2 n ASN 131 
2 n LEU 132 
2 n ILE 133 
2 n LEU 134 
2 n SER 135 
2 n PRO 136 
2 n ALA 137 
2 n GLY 138 
2 n ALA 139 
2 n GLN 140 
2 n GLU 141 
2 n HIS 142 
2 n PRO 143 
2 n GLU 144 
2 n VAL 145 
2 n THR 146 
2 n SER 147 
2 n LEU 148 
2 n LYS 149 
2 n SER 150 
2 n PHE 151 
2 n VAL 152 
2 n GLU 153 
2 n GLN 154 
2 n GLN 155 
2 n ASP 156 
2 n ASN 157 
2 n SER 158 
2 n ILE 159 
2 n ARG 160 
2 n GLU 161 
2 n LEU 162 
2 n LEU 163 
2 n GLN 164 
2 n SER 165 
2 n VAL 166 
2 n GLU 167 
2 n GLU 168 
2 n GLN 169 
2 n TYR 170 
2 n LYS 171 
2 n GLN 172 
2 n LEU 173 
2 n SER 174 
2 n GLN 175 
2 n GLN 176 
2 n HIS 177 
2 n MET 178 
2 n GLN 179 
2 n ILE 180 
2 n LYS 181 
2 n GLU 182 
2 n ILE 183 
2 n GLU 184 
2 n LYS 185 
2 n GLN 186 
2 n LEU 187 
2 n ARG 188 
2 n LYS 189 
2 n THR 190 
2 n GLY 191 
2 n ILE 192 
2 n GLN 193 
2 n GLU 194 
2 n PRO 195 
2 n SER 196 
2 n GLU 197 
2 n ASN 198 
2 n SER 199 
2 n LEU 200 
2 n SER 201 
2 n SER 202 
2 n LYS 203 
2 n SER 204 
2 n ARG 205 
2 n ALA 206 
2 n PRO 207 
2 n ARG 208 
2 n THR 209 
2 n THR 210 
2 n PRO 211 
2 n PRO 212 
2 n LEU 213 
2 n GLN 214 
2 n LEU 215 
2 n ASN 216 
2 n GLU 217 
2 n THR 218 
2 n GLU 219 
2 n ASN 220 
2 n THR 221 
2 n GLU 222 
2 n GLN 223 
2 n ASP 224 
2 n ASP 225 
2 n LEU 226 
2 n PRO 227 
2 n ALA 228 
2 n ASP 229 
2 n CYS 230 
2 n SER 231 
2 n ALA 232 
2 n VAL 233 
2 n TYR 234 
2 n ASN 235 
2 n ARG 236 
2 n GLY 237 
2 n GLU 238 
2 n HIS 239 
2 n THR 240 
2 n SER 241 
2 n GLY 242 
2 n VAL 243 
2 n TYR 244 
2 n THR 245 
2 n ILE 246 
2 n LYS 247 
2 n PRO 248 
2 n ARG 249 
2 n ASN 250 
2 n SER 251 
2 n GLN 252 
2 n GLY 253 
2 n PHE 254 
2 n ASN 255 
2 n VAL 256 
2 n TYR 257 
2 n CYS 258 
2 n ASP 259 
2 n THR 260 
2 n GLN 261 
2 n SER 262 
2 n GLY 263 
2 n SER 264 
2 n PRO 265 
2 n TRP 266 
2 n THR 267 
2 n LEU 268 
2 n ILE 269 
2 n GLN 270 
2 n HIS 271 
2 n ARG 272 
2 n LYS 273 
2 n ASP 274 
2 n GLY 275 
2 n SER 276 
2 n GLN 277 
2 n ASP 278 
2 n PHE 279 
2 n ASN 280 
2 n GLU 281 
2 n THR 282 
2 n TRP 283 
2 n GLU 284 
2 n ASN 285 
2 n TYR 286 
2 n GLU 287 
2 n LYS 288 
2 n GLY 289 
2 n PHE 290 
2 n GLY 291 
2 n ARG 292 
2 n LEU 293 
2 n ASP 294 
2 n GLY 295 
2 n GLU 296 
2 n PHE 297 
2 n TRP 298 
2 n LEU 299 
2 n GLY 300 
2 n LEU 301 
2 n GLU 302 
2 n LYS 303 
2 n ILE 304 
2 n TYR 305 
2 n ALA 306 
2 n ILE 307 
2 n VAL 308 
2 n GLN 309 
2 n GLN 310 
2 n SER 311 
2 n ASN 312 
2 n TYR 313 
2 n ILE 314 
2 n LEU 315 
2 n ARG 316 
2 n LEU 317 
2 n GLU 318 
2 n LEU 319 
2 n GLN 320 
2 n ASP 321 
2 n TRP 322 
2 n LYS 323 
2 n ASP 324 
2 n SER 325 
2 n LYS 326 
2 n HIS 327 
2 n TYR 328 
2 n VAL 329 
2 n GLU 330 
2 n TYR 331 
2 n SER 332 
2 n PHE 333 
2 n HIS 334 
2 n LEU 335 
2 n GLY 336 
2 n SER 337 
2 n HIS 338 
2 n GLU 339 
2 n THR 340 
2 n ASN 341 
2 n TYR 342 
2 n THR 343 
2 n LEU 344 
2 n HIS 345 
2 n VAL 346 
2 n ALA 347 
2 n GLU 348 
2 n ILE 349 
2 n ALA 350 
2 n GLY 351 
2 n ASN 352 
2 n ILE 353 
2 n PRO 354 
2 n GLY 355 
2 n ALA 356 
2 n LEU 357 
2 n PRO 358 
2 n GLU 359 
2 n HIS 360 
2 n THR 361 
2 n ASP 362 
2 n LEU 363 
2 n MET 364 
2 n PHE 365 
2 n SER 366 
2 n THR 367 
2 n TRP 368 
2 n ASN 369 
2 n HIS 370 
2 n ARG 371 
2 n ALA 372 
2 n LYS 373 
2 n GLY 374 
2 n GLN 375 
2 n LEU 376 
2 n TYR 377 
2 n CYS 378 
2 n PRO 379 
2 n GLU 380 
2 n SER 381 
2 n TYR 382 
2 n SER 383 
2 n GLY 384 
2 n GLY 385 
2 n TRP 386 
2 n TRP 387 
2 n TRP 388 
2 n ASN 389 
2 n ASP 390 
2 n ILE 391 
2 n CYS 392 
2 n GLY 393 
2 n GLU 394 
2 n ASN 395 
2 n ASN 396 
2 n LEU 397 
2 n ASN 398 
2 n GLY 399 
2 n LYS 400 
2 n TYR 401 
2 n ASN 402 
2 n LYS 403 
2 n PRO 404 
2 n ARG 405 
2 n THR 406 
2 n LYS 407 
2 n SER 408 
2 n ARG 409 
2 n PRO 410 
2 n GLU 411 
2 n ARG 412 
2 n ARG 413 
2 n ARG 414 
2 n GLY 415 
2 n ILE 416 
2 n TYR 417 
2 n TRP 418 
2 n ARG 419 
2 n PRO 420 
2 n GLN 421 
2 n SER 422 
2 n ARG 423 
2 n LYS 424 
2 n LEU 425 
2 n TYR 426 
2 n ALA 427 
2 n ILE 428 
2 n LYS 429 
2 n SER 430 
2 n SER 431 
2 n LYS 432 
2 n MET 433 
2 n MET 434 
2 n LEU 435 
2 n GLN 436 
2 n PRO 437 
2 n THR 438 
2 n THR 439 
3 n SER 1   
3 n ARG 2   
3 n VAL 3   
3 n ASP 4   
3 n PRO 5   
3 n ASP 6   
3 n LEU 7   
3 n SER 8   
3 n SER 9   
3 n PHE 10  
3 n ASP 11  
3 n SER 12  
3 n ALA 13  
3 n PRO 14  
3 n SER 15  
3 n GLU 16  
3 n PRO 17  
3 n LYS 18  
3 n SER 19  
3 n ARG 20  
3 n PHE 21  
3 n ALA 22  
3 n MET 23  
3 n LEU 24  
3 n ASP 25  
3 n ASP 26  
3 n VAL 27  
3 n LYS 28  
3 n ILE 29  
3 n LEU 30  
3 n ALA 31  
3 n ASN 32  
3 n GLY 33  
3 n LEU 34  
3 n LEU 35  
3 n GLN 36  
3 n LEU 37  
3 n GLY 38  
3 n HIS 39  
3 n GLY 40  
3 n LEU 41  
3 n LYS 42  
3 n ASP 43  
3 n PHE 44  
3 n VAL 45  
3 n HIS 46  
3 n LYS 47  
3 n THR 48  
3 n LYS 49  
3 n GLY 50  
3 n GLN 51  
3 n ILE 52  
3 n ASN 53  
3 n ASP 54  
3 n ILE 55  
3 n PHE 56  
3 n GLN 57  
3 n LYS 58  
3 n LEU 59  
3 n ASN 60  
3 n ILE 61  
3 n PHE 62  
3 n ASP 63  
3 n GLN 64  
3 n SER 65  
3 n PHE 66  
3 n TYR 67  
3 n ASP 68  
3 n LEU 69  
3 n SER 70  
3 n LEU 71  
3 n ARG 72  
3 n THR 73  
3 n ASN 74  
3 n GLU 75  
3 n ILE 76  
3 n LYS 77  
3 n GLU 78  
3 n GLU 79  
3 n GLU 80  
3 n LYS 81  
3 n GLU 82  
3 n LEU 83  
3 n ARG 84  
3 n ARG 85  
3 n THR 86  
3 n THR 87  
3 n SER 88  
3 n THR 89  
3 n LEU 90  
3 n GLN 91  
3 n VAL 92  
3 n LYS 93  
3 n ASN 94  
3 n GLU 95  
3 n GLU 96  
3 n VAL 97  
3 n LYS 98  
3 n ASN 99  
3 n MET 100 
3 n SER 101 
3 n VAL 102 
3 n GLU 103 
3 n LEU 104 
3 n ASN 105 
3 n SER 106 
3 n LYS 107 
3 n LEU 108 
3 n GLU 109 
3 n SER 110 
3 n LEU 111 
3 n LEU 112 
3 n GLU 113 
3 n GLU 114 
3 n LYS 115 
3 n THR 116 
3 n ALA 117 
3 n LEU 118 
3 n GLN 119 
3 n HIS 120 
3 n LYS 121 
3 n VAL 122 
3 n ARG 123 
3 n ALA 124 
3 n LEU 125 
3 n GLU 126 
3 n GLU 127 
3 n GLN 128 
3 n LEU 129 
3 n THR 130 
3 n ASN 131 
3 n LEU 132 
3 n ILE 133 
3 n LEU 134 
3 n SER 135 
3 n PRO 136 
3 n ALA 137 
3 n GLY 138 
3 n ALA 139 
3 n GLN 140 
3 n GLU 141 
3 n HIS 142 
3 n PRO 143 
3 n GLU 144 
3 n VAL 145 
3 n THR 146 
3 n SER 147 
3 n LEU 148 
3 n LYS 149 
3 n SER 150 
3 n PHE 151 
3 n VAL 152 
3 n GLU 153 
3 n GLN 154 
3 n GLN 155 
3 n ASP 156 
3 n ASN 157 
3 n SER 158 
3 n ILE 159 
3 n ARG 160 
3 n GLU 161 
3 n LEU 162 
3 n LEU 163 
3 n GLN 164 
3 n SER 165 
3 n VAL 166 
3 n GLU 167 
3 n GLU 168 
3 n GLN 169 
3 n TYR 170 
3 n LYS 171 
3 n GLN 172 
3 n LEU 173 
3 n SER 174 
3 n GLN 175 
3 n GLN 176 
3 n HIS 177 
3 n MET 178 
3 n GLN 179 
3 n ILE 180 
3 n LYS 181 
3 n GLU 182 
3 n ILE 183 
3 n GLU 184 
3 n LYS 185 
3 n GLN 186 
3 n LEU 187 
3 n ARG 188 
3 n LYS 189 
3 n THR 190 
3 n GLY 191 
3 n ILE 192 
3 n GLN 193 
3 n GLU 194 
3 n PRO 195 
3 n SER 196 
3 n GLU 197 
3 n ASN 198 
3 n SER 199 
3 n LEU 200 
3 n SER 201 
3 n SER 202 
3 n LYS 203 
3 n SER 204 
3 n ARG 205 
3 n ALA 206 
3 n PRO 207 
3 n ARG 208 
3 n THR 209 
3 n THR 210 
3 n PRO 211 
3 n PRO 212 
3 n LEU 213 
3 n GLN 214 
3 n LEU 215 
3 n ASN 216 
3 n GLU 217 
3 n THR 218 
3 n GLU 219 
3 n ASN 220 
3 n THR 221 
3 n GLU 222 
3 n GLN 223 
3 n ASP 224 
3 n ASP 225 
3 n LEU 226 
3 n PRO 227 
3 n ALA 228 
3 n ASP 229 
3 n CYS 230 
3 n SER 231 
3 n ALA 232 
3 n VAL 233 
3 n TYR 234 
3 n ASN 235 
3 n ARG 236 
3 n GLY 237 
3 n GLU 238 
3 n HIS 239 
3 n THR 240 
3 n SER 241 
3 n GLY 242 
3 n VAL 243 
3 n TYR 244 
3 n THR 245 
3 n ILE 246 
3 n LYS 247 
3 n PRO 248 
3 n ARG 249 
3 n ASN 250 
3 n SER 251 
3 n GLN 252 
3 n GLY 253 
3 n PHE 254 
3 n ASN 255 
3 n VAL 256 
3 n TYR 257 
3 n CYS 258 
3 n ASP 259 
3 n THR 260 
3 n GLN 261 
3 n SER 262 
3 n GLY 263 
3 n SER 264 
3 n PRO 265 
3 n TRP 266 
3 n THR 267 
3 n LEU 268 
3 n ILE 269 
3 n GLN 270 
3 n HIS 271 
3 n ARG 272 
3 n LYS 273 
3 n ASP 274 
3 n GLY 275 
3 n SER 276 
3 n GLN 277 
3 n ASP 278 
3 n PHE 279 
3 n ASN 280 
3 n GLU 281 
3 n THR 282 
3 n TRP 283 
3 n GLU 284 
3 n ASN 285 
3 n TYR 286 
3 n GLU 287 
3 n LYS 288 
3 n GLY 289 
3 n PHE 290 
3 n GLY 291 
3 n ARG 292 
3 n LEU 293 
3 n ASP 294 
3 n GLY 295 
3 n GLU 296 
3 n PHE 297 
3 n TRP 298 
3 n LEU 299 
3 n GLY 300 
3 n LEU 301 
3 n GLU 302 
3 n LYS 303 
3 n ILE 304 
3 n TYR 305 
3 n ALA 306 
3 n ILE 307 
3 n VAL 308 
3 n GLN 309 
3 n GLN 310 
3 n SER 311 
3 n ASN 312 
3 n TYR 313 
3 n ILE 314 
3 n LEU 315 
3 n ARG 316 
3 n LEU 317 
3 n GLU 318 
3 n LEU 319 
3 n GLN 320 
3 n ASP 321 
3 n TRP 322 
3 n LYS 323 
3 n ASP 324 
3 n SER 325 
3 n LYS 326 
3 n HIS 327 
3 n TYR 328 
3 n VAL 329 
3 n GLU 330 
3 n TYR 331 
3 n SER 332 
3 n PHE 333 
3 n HIS 334 
3 n LEU 335 
3 n GLY 336 
3 n SER 337 
3 n HIS 338 
3 n GLU 339 
3 n THR 340 
3 n ASN 341 
3 n TYR 342 
3 n THR 343 
3 n LEU 344 
3 n HIS 345 
3 n VAL 346 
3 n ALA 347 
3 n GLU 348 
3 n ILE 349 
3 n ALA 350 
3 n GLY 351 
3 n ASN 352 
3 n ILE 353 
3 n PRO 354 
3 n GLY 355 
3 n ALA 356 
3 n LEU 357 
3 n PRO 358 
3 n GLU 359 
3 n HIS 360 
3 n THR 361 
3 n ASP 362 
3 n LEU 363 
3 n MET 364 
3 n PHE 365 
3 n SER 366 
3 n THR 367 
3 n TRP 368 
3 n ASN 369 
3 n HIS 370 
3 n ARG 371 
3 n ALA 372 
3 n LYS 373 
3 n GLY 374 
3 n GLN 375 
3 n LEU 376 
3 n TYR 377 
3 n CYS 378 
3 n PRO 379 
3 n GLU 380 
3 n SER 381 
3 n TYR 382 
3 n SER 383 
3 n GLY 384 
3 n GLY 385 
3 n TRP 386 
3 n TRP 387 
3 n TRP 388 
3 n ASN 389 
3 n ASP 390 
3 n ILE 391 
3 n CYS 392 
3 n GLY 393 
3 n GLU 394 
3 n ASN 395 
3 n ASN 396 
3 n LEU 397 
3 n ASN 398 
3 n GLY 399 
3 n LYS 400 
3 n TYR 401 
3 n ASN 402 
3 n LYS 403 
3 n PRO 404 
3 n ARG 405 
3 n THR 406 
3 n LYS 407 
3 n SER 408 
3 n ARG 409 
3 n PRO 410 
3 n GLU 411 
3 n ARG 412 
3 n ARG 413 
3 n ARG 414 
3 n GLY 415 
3 n ILE 416 
3 n TYR 417 
3 n TRP 418 
3 n ARG 419 
3 n PRO 420 
3 n GLN 421 
3 n SER 422 
3 n ARG 423 
3 n LYS 424 
3 n LEU 425 
3 n TYR 426 
3 n ALA 427 
3 n ILE 428 
3 n LYS 429 
3 n SER 430 
3 n SER 431 
3 n LYS 432 
3 n MET 433 
3 n MET 434 
3 n LEU 435 
3 n GLN 436 
3 n PRO 437 
3 n THR 438 
3 n THR 439 
#
_ma_data.content_type "model coordinates"
_ma_data.id           1
_ma_data.name         Model
#
_ma_model_list.data_id          1
_ma_model_list.model_group_id   1
_ma_model_list.model_group_name "AlphaFold-beta-20231127 (be2c21f9-b611-4c21-bfc0-bc05c526bf76 @ 2024-05-20 08:37:35)"
_ma_model_list.model_id         1
_ma_model_list.model_name       "Top ranked model"
_ma_model_list.model_type       "Ab initio model"
_ma_model_list.ordinal_id       1
#
loop_
_ma_protocol_step.method_type
_ma_protocol_step.ordinal_id
_ma_protocol_step.protocol_id
_ma_protocol_step.step_id
"coevolution MSA" 1 1 1 
"template search" 2 1 2 
modeling          3 1 3 
#
loop_
_ma_qa_metric.id
_ma_qa_metric.mode
_ma_qa_metric.name
_ma_qa_metric.software_group_id
_ma_qa_metric.type
1 global pLDDT 1 pLDDT 
2 local  pLDDT 1 pLDDT 
#
_ma_qa_metric_global.metric_id    1
_ma_qa_metric_global.metric_value 73.81
_ma_qa_metric_global.model_id     1
_ma_qa_metric_global.ordinal_id   1
#
_ma_software_group.group_id    1
_ma_software_group.ordinal_id  1
_ma_software_group.software_id 1
#
loop_
_ma_target_entity.data_id
_ma_target_entity.entity_id
_ma_target_entity.origin
1 1 . 
1 2 . 
1 3 . 
#
loop_
_ma_target_entity_instance.asym_id
_ma_target_entity_instance.details
_ma_target_entity_instance.entity_id
A . 1 
B . 2 
C . 3 
#
loop_
_pdbx_data_usage.details
_pdbx_data_usage.id
_pdbx_data_usage.type
_pdbx_data_usage.url
;NON-COMMERCIAL USE ONLY, BY USING THIS FILE YOU AGREE TO THE TERMS OF USE FOUND
AT alphafoldserver.com/output-terms.
;
1 license    ? 
;THE INFORMATION IS NOT INTENDED FOR, HAS NOT BEEN VALIDATED FOR, AND IS NOT
APPROVED FOR CLINICAL USE. IT SHOULD NOT BE USED FOR CLINICAL PURPOSE OR RELIED
ON FOR MEDICAL OR OTHER PROFESSIONAL ADVICE. IT IS THEORETICAL MODELLING ONLY
AND CAUTION SHOULD BE EXERCISED IN ITS USE. IT IS PROVIDED "AS-IS" WITHOUT ANY
WARRANTY OF ANY KIND, WHETHER EXPRESSED OR IMPLIED. NO WARRANTY IS GIVEN THAT
USE OF THE INFORMATION SHALL NOT INFRINGE THE RIGHTS OF ANY THIRD PARTY.
;
2 disclaimer ? 
#
loop_
_pdbx_poly_seq_scheme.asym_id
_pdbx_poly_seq_scheme.auth_seq_num
_pdbx_poly_seq_scheme.entity_id
_pdbx_poly_seq_scheme.hetero
_pdbx_poly_seq_scheme.mon_id
_pdbx_poly_seq_scheme.pdb_ins_code
_pdbx_poly_seq_scheme.pdb_seq_num
_pdbx_poly_seq_scheme.pdb_strand_id
_pdbx_poly_seq_scheme.seq_id
A 1   1 n SER . 1   A 1   
A 2   1 n ARG . 2   A 2   
A 3   1 n VAL . 3   A 3   
A 4   1 n ASP . 4   A 4   
A 5   1 n PRO . 5   A 5   
A 6   1 n ASP . 6   A 6   
A 7   1 n LEU . 7   A 7   
A 8   1 n SER . 8   A 8   
A 9   1 n SER . 9   A 9   
A 10  1 n PHE . 10  A 10  
A 11  1 n ASP . 11  A 11  
A 12  1 n SER . 12  A 12  
A 13  1 n ALA . 13  A 13  
A 14  1 n PRO . 14  A 14  
A 15  1 n SER . 15  A 15  
A 16  1 n GLU . 16  A 16  
A 17  1 n PRO . 17  A 17  
A 18  1 n LYS . 18  A 18  
A 19  1 n SER . 19  A 19  
A 20  1 n ARG . 20  A 20  
A 21  1 n PHE . 21  A 21  
A 22  1 n ALA . 22  A 22  
A 23  1 n MET . 23  A 23  
A 24  1 n LEU . 24  A 24  
A 25  1 n ASP . 25  A 25  
A 26  1 n ASP . 26  A 26  
A 27  1 n VAL . 27  A 27  
A 28  1 n LYS . 28  A 28  
A 29  1 n ILE . 29  A 29  
A 30  1 n LEU . 30  A 30  
A 31  1 n ALA . 31  A 31  
A 32  1 n ASN . 32  A 32  
A 33  1 n GLY . 33  A 33  
A 34  1 n LEU . 34  A 34  
A 35  1 n LEU . 35  A 35  
A 36  1 n GLN . 36  A 36  
A 37  1 n LEU . 37  A 37  
A 38  1 n GLY . 38  A 38  
A 39  1 n HIS . 39  A 39  
A 40  1 n GLY . 40  A 40  
A 41  1 n LEU . 41  A 41  
A 42  1 n LYS . 42  A 42  
A 43  1 n ASP . 43  A 43  
A 44  1 n PHE . 44  A 44  
A 45  1 n VAL . 45  A 45  
A 46  1 n HIS . 46  A 46  
A 47  1 n LYS . 47  A 47  
A 48  1 n THR . 48  A 48  
A 49  1 n LYS . 49  A 49  
A 50  1 n GLY . 50  A 50  
A 51  1 n GLN . 51  A 51  
A 52  1 n ILE . 52  A 52  
A 53  1 n ASN . 53  A 53  
A 54  1 n ASP . 54  A 54  
A 55  1 n ILE . 55  A 55  
A 56  1 n PHE . 56  A 56  
A 57  1 n GLN . 57  A 57  
A 58  1 n LYS . 58  A 58  
A 59  1 n LEU . 59  A 59  
A 60  1 n ASN . 60  A 60  
A 61  1 n ILE . 61  A 61  
A 62  1 n PHE . 62  A 62  
A 63  1 n ASP . 63  A 63  
A 64  1 n GLN . 64  A 64  
A 65  1 n SER . 65  A 65  
A 66  1 n PHE . 66  A 66  
A 67  1 n TYR . 67  A 67  
A 68  1 n ASP . 68  A 68  
A 69  1 n LEU . 69  A 69  
A 70  1 n SER . 70  A 70  
A 71  1 n LEU . 71  A 71  
A 72  1 n ARG . 72  A 72  
A 73  1 n THR . 73  A 73  
A 74  1 n ASN . 74  A 74  
A 75  1 n GLU . 75  A 75  
A 76  1 n ILE . 76  A 76  
A 77  1 n LYS . 77  A 77  
A 78  1 n GLU . 78  A 78  
A 79  1 n GLU . 79  A 79  
A 80  1 n GLU . 80  A 80  
A 81  1 n LYS . 81  A 81  
A 82  1 n GLU . 82  A 82  
A 83  1 n LEU . 83  A 83  
A 84  1 n ARG . 84  A 84  
A 85  1 n ARG . 85  A 85  
A 86  1 n THR . 86  A 86  
A 87  1 n THR . 87  A 87  
A 88  1 n SER . 88  A 88  
A 89  1 n THR . 89  A 89  
A 90  1 n LEU . 90  A 90  
A 91  1 n GLN . 91  A 91  
A 92  1 n VAL . 92  A 92  
A 93  1 n LYS . 93  A 93  
A 94  1 n ASN . 94  A 94  
A 95  1 n GLU . 95  A 95  
A 96  1 n GLU . 96  A 96  
A 97  1 n VAL . 97  A 97  
A 98  1 n LYS . 98  A 98  
A 99  1 n ASN . 99  A 99  
A 100 1 n MET . 100 A 100 
A 101 1 n SER . 101 A 101 
A 102 1 n VAL . 102 A 102 
A 103 1 n GLU . 103 A 103 
A 104 1 n LEU . 104 A 104 
A 105 1 n ASN . 105 A 105 
A 106 1 n SER . 106 A 106 
A 107 1 n LYS . 107 A 107 
A 108 1 n LEU . 108 A 108 
A 109 1 n GLU . 109 A 109 
A 110 1 n SER . 110 A 110 
A 111 1 n LEU . 111 A 111 
A 112 1 n LEU . 112 A 112 
A 113 1 n GLU . 113 A 113 
A 114 1 n GLU . 114 A 114 
A 115 1 n LYS . 115 A 115 
A 116 1 n THR . 116 A 116 
A 117 1 n ALA . 117 A 117 
A 118 1 n LEU . 118 A 118 
A 119 1 n GLN . 119 A 119 
A 120 1 n HIS . 120 A 120 
A 121 1 n LYS . 121 A 121 
A 122 1 n VAL . 122 A 122 
A 123 1 n ARG . 123 A 123 
A 124 1 n ALA . 124 A 124 
A 125 1 n LEU . 125 A 125 
A 126 1 n GLU . 126 A 126 
A 127 1 n GLU . 127 A 127 
A 128 1 n GLN . 128 A 128 
A 129 1 n LEU . 129 A 129 
A 130 1 n THR . 130 A 130 
A 131 1 n ASN . 131 A 131 
A 132 1 n LEU . 132 A 132 
A 133 1 n ILE . 133 A 133 
A 134 1 n LEU . 134 A 134 
A 135 1 n SER . 135 A 135 
A 136 1 n PRO . 136 A 136 
A 137 1 n ALA . 137 A 137 
A 138 1 n GLY . 138 A 138 
A 139 1 n ALA . 139 A 139 
A 140 1 n GLN . 140 A 140 
A 141 1 n GLU . 141 A 141 
A 142 1 n HIS . 142 A 142 
A 143 1 n PRO . 143 A 143 
A 144 1 n GLU . 144 A 144 
A 145 1 n VAL . 145 A 145 
A 146 1 n THR . 146 A 146 
A 147 1 n SER . 147 A 147 
A 148 1 n LEU . 148 A 148 
A 149 1 n LYS . 149 A 149 
A 150 1 n SER . 150 A 150 
A 151 1 n PHE . 151 A 151 
A 152 1 n VAL . 152 A 152 
A 153 1 n GLU . 153 A 153 
A 154 1 n GLN . 154 A 154 
A 155 1 n GLN . 155 A 155 
A 156 1 n ASP . 156 A 156 
A 157 1 n ASN . 157 A 157 
A 158 1 n SER . 158 A 158 
A 159 1 n ILE . 159 A 159 
A 160 1 n ARG . 160 A 160 
A 161 1 n GLU . 161 A 161 
A 162 1 n LEU . 162 A 162 
A 163 1 n LEU . 163 A 163 
A 164 1 n GLN . 164 A 164 
A 165 1 n SER . 165 A 165 
A 166 1 n VAL . 166 A 166 
A 167 1 n GLU . 167 A 167 
A 168 1 n GLU . 168 A 168 
A 169 1 n GLN . 169 A 169 
A 170 1 n TYR . 170 A 170 
A 171 1 n LYS . 171 A 171 
A 172 1 n GLN . 172 A 172 
A 173 1 n LEU . 173 A 173 
A 174 1 n SER . 174 A 174 
A 175 1 n GLN . 175 A 175 
A 176 1 n GLN . 176 A 176 
A 177 1 n HIS . 177 A 177 
A 178 1 n MET . 178 A 178 
A 179 1 n GLN . 179 A 179 
A 180 1 n ILE . 180 A 180 
A 181 1 n LYS . 181 A 181 
A 182 1 n GLU . 182 A 182 
A 183 1 n ILE . 183 A 183 
A 184 1 n GLU . 184 A 184 
A 185 1 n LYS . 185 A 185 
A 186 1 n GLN . 186 A 186 
A 187 1 n LEU . 187 A 187 
A 188 1 n ARG . 188 A 188 
A 189 1 n LYS . 189 A 189 
A 190 1 n THR . 190 A 190 
A 191 1 n GLY . 191 A 191 
A 192 1 n ILE . 192 A 192 
A 193 1 n GLN . 193 A 193 
A 194 1 n GLU . 194 A 194 
A 195 1 n PRO . 195 A 195 
A 196 1 n SER . 196 A 196 
A 197 1 n GLU . 197 A 197 
A 198 1 n ASN . 198 A 198 
A 199 1 n SER . 199 A 199 
A 200 1 n LEU . 200 A 200 
A 201 1 n SER . 201 A 201 
A 202 1 n SER . 202 A 202 
A 203 1 n LYS . 203 A 203 
A 204 1 n SER . 204 A 204 
A 205 1 n ARG . 205 A 205 
A 206 1 n ALA . 206 A 206 
A 207 1 n PRO . 207 A 207 
A 208 1 n ARG . 208 A 208 
A 209 1 n THR . 209 A 209 
A 210 1 n THR . 210 A 210 
A 211 1 n PRO . 211 A 211 
A 212 1 n PRO . 212 A 212 
A 213 1 n LEU . 213 A 213 
A 214 1 n GLN . 214 A 214 
A 215 1 n LEU . 215 A 215 
A 216 1 n ASN . 216 A 216 
A 217 1 n GLU . 217 A 217 
A 218 1 n THR . 218 A 218 
A 219 1 n GLU . 219 A 219 
A 220 1 n ASN . 220 A 220 
A 221 1 n THR . 221 A 221 
A 222 1 n GLU . 222 A 222 
A 223 1 n GLN . 223 A 223 
A 224 1 n ASP . 224 A 224 
A 225 1 n ASP . 225 A 225 
A 226 1 n LEU . 226 A 226 
A 227 1 n PRO . 227 A 227 
A 228 1 n ALA . 228 A 228 
A 229 1 n ASP . 229 A 229 
A 230 1 n CYS . 230 A 230 
A 231 1 n SER . 231 A 231 
A 232 1 n ALA . 232 A 232 
A 233 1 n VAL . 233 A 233 
A 234 1 n TYR . 234 A 234 
A 235 1 n ASN . 235 A 235 
A 236 1 n ARG . 236 A 236 
A 237 1 n GLY . 237 A 237 
A 238 1 n GLU . 238 A 238 
A 239 1 n HIS . 239 A 239 
A 240 1 n THR . 240 A 240 
A 241 1 n SER . 241 A 241 
A 242 1 n GLY . 242 A 242 
A 243 1 n VAL . 243 A 243 
A 244 1 n TYR . 244 A 244 
A 245 1 n THR . 245 A 245 
A 246 1 n ILE . 246 A 246 
A 247 1 n LYS . 247 A 247 
A 248 1 n PRO . 248 A 248 
A 249 1 n ARG . 249 A 249 
A 250 1 n ASN . 250 A 250 
A 251 1 n SER . 251 A 251 
A 252 1 n GLN . 252 A 252 
A 253 1 n GLY . 253 A 253 
A 254 1 n PHE . 254 A 254 
A 255 1 n ASN . 255 A 255 
A 256 1 n VAL . 256 A 256 
A 257 1 n TYR . 257 A 257 
A 258 1 n CYS . 258 A 258 
A 259 1 n ASP . 259 A 259 
A 260 1 n THR . 260 A 260 
A 261 1 n GLN . 261 A 261 
A 262 1 n SER . 262 A 262 
A 263 1 n GLY . 263 A 263 
A 264 1 n SER . 264 A 264 
A 265 1 n PRO . 265 A 265 
A 266 1 n TRP . 266 A 266 
A 267 1 n THR . 267 A 267 
A 268 1 n LEU . 268 A 268 
A 269 1 n ILE . 269 A 269 
A 270 1 n GLN . 270 A 270 
A 271 1 n HIS . 271 A 271 
A 272 1 n ARG . 272 A 272 
A 273 1 n LYS . 273 A 273 
A 274 1 n ASP . 274 A 274 
A 275 1 n GLY . 275 A 275 
A 276 1 n SER . 276 A 276 
A 277 1 n GLN . 277 A 277 
A 278 1 n ASP . 278 A 278 
A 279 1 n PHE . 279 A 279 
A 280 1 n ASN . 280 A 280 
A 281 1 n GLU . 281 A 281 
A 282 1 n THR . 282 A 282 
A 283 1 n TRP . 283 A 283 
A 284 1 n GLU . 284 A 284 
A 285 1 n ASN . 285 A 285 
A 286 1 n TYR . 286 A 286 
A 287 1 n GLU . 287 A 287 
A 288 1 n LYS . 288 A 288 
A 289 1 n GLY . 289 A 289 
A 290 1 n PHE . 290 A 290 
A 291 1 n GLY . 291 A 291 
A 292 1 n ARG . 292 A 292 
A 293 1 n LEU . 293 A 293 
A 294 1 n ASP . 294 A 294 
A 295 1 n GLY . 295 A 295 
A 296 1 n GLU . 296 A 296 
A 297 1 n PHE . 297 A 297 
A 298 1 n TRP . 298 A 298 
A 299 1 n LEU . 299 A 299 
A 300 1 n GLY . 300 A 300 
A 301 1 n LEU . 301 A 301 
A 302 1 n GLU . 302 A 302 
A 303 1 n LYS . 303 A 303 
A 304 1 n ILE . 304 A 304 
A 305 1 n TYR . 305 A 305 
A 306 1 n ALA . 306 A 306 
A 307 1 n ILE . 307 A 307 
A 308 1 n VAL . 308 A 308 
A 309 1 n GLN . 309 A 309 
A 310 1 n GLN . 310 A 310 
A 311 1 n SER . 311 A 311 
A 312 1 n ASN . 312 A 312 
A 313 1 n TYR . 313 A 313 
A 314 1 n ILE . 314 A 314 
A 315 1 n LEU . 315 A 315 
A 316 1 n ARG . 316 A 316 
A 317 1 n LEU . 317 A 317 
A 318 1 n GLU . 318 A 318 
A 319 1 n LEU . 319 A 319 
A 320 1 n GLN . 320 A 320 
A 321 1 n ASP . 321 A 321 
A 322 1 n TRP . 322 A 322 
A 323 1 n LYS . 323 A 323 
A 324 1 n ASP . 324 A 324 
A 325 1 n SER . 325 A 325 
A 326 1 n LYS . 326 A 326 
A 327 1 n HIS . 327 A 327 
A 328 1 n TYR . 328 A 328 
A 329 1 n VAL . 329 A 329 
A 330 1 n GLU . 330 A 330 
A 331 1 n TYR . 331 A 331 
A 332 1 n SER . 332 A 332 
A 333 1 n PHE . 333 A 333 
A 334 1 n HIS . 334 A 334 
A 335 1 n LEU . 335 A 335 
A 336 1 n GLY . 336 A 336 
A 337 1 n SER . 337 A 337 
A 338 1 n HIS . 338 A 338 
A 339 1 n GLU . 339 A 339 
A 340 1 n THR . 340 A 340 
A 341 1 n ASN . 341 A 341 
A 342 1 n TYR . 342 A 342 
A 343 1 n THR . 343 A 343 
A 344 1 n LEU . 344 A 344 
A 345 1 n HIS . 345 A 345 
A 346 1 n VAL . 346 A 346 
A 347 1 n ALA . 347 A 347 
A 348 1 n GLU . 348 A 348 
A 349 1 n ILE . 349 A 349 
A 350 1 n ALA . 350 A 350 
A 351 1 n GLY . 351 A 351 
A 352 1 n ASN . 352 A 352 
A 353 1 n ILE . 353 A 353 
A 354 1 n PRO . 354 A 354 
A 355 1 n GLY . 355 A 355 
A 356 1 n ALA . 356 A 356 
A 357 1 n LEU . 357 A 357 
A 358 1 n PRO . 358 A 358 
A 359 1 n GLU . 359 A 359 
A 360 1 n HIS . 360 A 360 
A 361 1 n THR . 361 A 361 
A 362 1 n ASP . 362 A 362 
A 363 1 n LEU . 363 A 363 
A 364 1 n MET . 364 A 364 
A 365 1 n PHE . 365 A 365 
A 366 1 n SER . 366 A 366 
A 367 1 n THR . 367 A 367 
A 368 1 n TRP . 368 A 368 
A 369 1 n ASN . 369 A 369 
A 370 1 n HIS . 370 A 370 
A 371 1 n ARG . 371 A 371 
A 372 1 n ALA . 372 A 372 
A 373 1 n LYS . 373 A 373 
A 374 1 n GLY . 374 A 374 
A 375 1 n GLN . 375 A 375 
A 376 1 n LEU . 376 A 376 
A 377 1 n TYR . 377 A 377 
A 378 1 n CYS . 378 A 378 
A 379 1 n PRO . 379 A 379 
A 380 1 n GLU . 380 A 380 
A 381 1 n SER . 381 A 381 
A 382 1 n TYR . 382 A 382 
A 383 1 n SER . 383 A 383 
A 384 1 n GLY . 384 A 384 
A 385 1 n GLY . 385 A 385 
A 386 1 n TRP . 386 A 386 
A 387 1 n TRP . 387 A 387 
A 388 1 n TRP . 388 A 388 
A 389 1 n ASN . 389 A 389 
A 390 1 n ASP . 390 A 390 
A 391 1 n ILE . 391 A 391 
A 392 1 n CYS . 392 A 392 
A 393 1 n GLY . 393 A 393 
A 394 1 n GLU . 394 A 394 
A 395 1 n ASN . 395 A 395 
A 396 1 n ASN . 396 A 396 
A 397 1 n LEU . 397 A 397 
A 398 1 n ASN . 398 A 398 
A 399 1 n GLY . 399 A 399 
A 400 1 n LYS . 400 A 400 
A 401 1 n TYR . 401 A 401 
A 402 1 n ASN . 402 A 402 
A 403 1 n LYS . 403 A 403 
A 404 1 n PRO . 404 A 404 
A 405 1 n ARG . 405 A 405 
A 406 1 n THR . 406 A 406 
A 407 1 n LYS . 407 A 407 
A 408 1 n SER . 408 A 408 
A 409 1 n ARG . 409 A 409 
A 410 1 n PRO . 410 A 410 
A 411 1 n GLU . 411 A 411 
A 412 1 n ARG . 412 A 412 
A 413 1 n ARG . 413 A 413 
A 414 1 n ARG . 414 A 414 
A 415 1 n GLY . 415 A 415 
A 416 1 n ILE . 416 A 416 
A 417 1 n TYR . 417 A 417 
A 418 1 n TRP . 418 A 418 
A 419 1 n ARG . 419 A 419 
A 420 1 n PRO . 420 A 420 
A 421 1 n GLN . 421 A 421 
A 422 1 n SER . 422 A 422 
A 423 1 n ARG . 423 A 423 
A 424 1 n LYS . 424 A 424 
A 425 1 n LEU . 425 A 425 
A 426 1 n TYR . 426 A 426 
A 427 1 n ALA . 427 A 427 
A 428 1 n ILE . 428 A 428 
A 429 1 n LYS . 429 A 429 
A 430 1 n SER . 430 A 430 
A 431 1 n SER . 431 A 431 
A 432 1 n LYS . 432 A 432 
A 433 1 n MET . 433 A 433 
A 434 1 n MET . 434 A 434 
A 435 1 n LEU . 435 A 435 
A 436 1 n GLN . 436 A 436 
A 437 1 n PRO . 437 A 437 
A 438 1 n THR . 438 A 438 
A 439 1 n THR . 439 A 439 
B 1   2 n SER . 1   B 1   
B 2   2 n ARG . 2   B 2   
B 3   2 n VAL . 3   B 3   
B 4   2 n ASP . 4   B 4   
B 5   2 n PRO . 5   B 5   
B 6   2 n ASP . 6   B 6   
B 7   2 n LEU . 7   B 7   
B 8   2 n SER . 8   B 8   
B 9   2 n SER . 9   B 9   
B 10  2 n PHE . 10  B 10  
B 11  2 n ASP . 11  B 11  
B 12  2 n SER . 12  B 12  
B 13  2 n ALA . 13  B 13  
B 14  2 n PRO . 14  B 14  
B 15  2 n SER . 15  B 15  
B 16  2 n GLU . 16  B 16  
B 17  2 n PRO . 17  B 17  
B 18  2 n LYS . 18  B 18  
B 19  2 n SER . 19  B 19  
B 20  2 n ARG . 20  B 20  
B 21  2 n PHE . 21  B 21  
B 22  2 n ALA . 22  B 22  
B 23  2 n MET . 23  B 23  
B 24  2 n LEU . 24  B 24  
B 25  2 n ASP . 25  B 25  
B 26  2 n ASP . 26  B 26  
B 27  2 n VAL . 27  B 27  
B 28  2 n LYS . 28  B 28  
B 29  2 n ILE . 29  B 29  
B 30  2 n LEU . 30  B 30  
B 31  2 n ALA . 31  B 31  
B 32  2 n ASN . 32  B 32  
B 33  2 n GLY . 33  B 33  
B 34  2 n LEU . 34  B 34  
B 35  2 n LEU . 35  B 35  
B 36  2 n GLN . 36  B 36  
B 37  2 n LEU . 37  B 37  
B 38  2 n GLY . 38  B 38  
B 39  2 n HIS . 39  B 39  
B 40  2 n GLY . 40  B 40  
B 41  2 n LEU . 41  B 41  
B 42  2 n LYS . 42  B 42  
B 43  2 n ASP . 43  B 43  
B 44  2 n PHE . 44  B 44  
B 45  2 n VAL . 45  B 45  
B 46  2 n HIS . 46  B 46  
B 47  2 n LYS . 47  B 47  
B 48  2 n THR . 48  B 48  
B 49  2 n LYS . 49  B 49  
B 50  2 n GLY . 50  B 50  
B 51  2 n GLN . 51  B 51  
B 52  2 n ILE . 52  B 52  
B 53  2 n ASN . 53  B 53  
B 54  2 n ASP . 54  B 54  
B 55  2 n ILE . 55  B 55  
B 56  2 n PHE . 56  B 56  
B 57  2 n GLN . 57  B 57  
B 58  2 n LYS . 58  B 58  
B 59  2 n LEU . 59  B 59  
B 60  2 n ASN . 60  B 60  
B 61  2 n ILE . 61  B 61  
B 62  2 n PHE . 62  B 62  
B 63  2 n ASP . 63  B 63  
B 64  2 n GLN . 64  B 64  
B 65  2 n SER . 65  B 65  
B 66  2 n PHE . 66  B 66  
B 67  2 n TYR . 67  B 67  
B 68  2 n ASP . 68  B 68  
B 69  2 n LEU . 69  B 69  
B 70  2 n SER . 70  B 70  
B 71  2 n LEU . 71  B 71  
B 72  2 n ARG . 72  B 72  
B 73  2 n THR . 73  B 73  
B 74  2 n ASN . 74  B 74  
B 75  2 n GLU . 75  B 75  
B 76  2 n ILE . 76  B 76  
B 77  2 n LYS . 77  B 77  
B 78  2 n GLU . 78  B 78  
B 79  2 n GLU . 79  B 79  
B 80  2 n GLU . 80  B 80  
B 81  2 n LYS . 81  B 81  
B 82  2 n GLU . 82  B 82  
B 83  2 n LEU . 83  B 83  
B 84  2 n ARG . 84  B 84  
B 85  2 n ARG . 85  B 85  
B 86  2 n THR . 86  B 86  
B 87  2 n THR . 87  B 87  
B 88  2 n SER . 88  B 88  
B 89  2 n THR . 89  B 89  
B 90  2 n LEU . 90  B 90  
B 91  2 n GLN . 91  B 91  
B 92  2 n VAL . 92  B 92  
B 93  2 n LYS . 93  B 93  
B 94  2 n ASN . 94  B 94  
B 95  2 n GLU . 95  B 95  
B 96  2 n GLU . 96  B 96  
B 97  2 n VAL . 97  B 97  
B 98  2 n LYS . 98  B 98  
B 99  2 n ASN . 99  B 99  
B 100 2 n MET . 100 B 100 
B 101 2 n SER . 101 B 101 
B 102 2 n VAL . 102 B 102 
B 103 2 n GLU . 103 B 103 
B 104 2 n LEU . 104 B 104 
B 105 2 n ASN . 105 B 105 
B 106 2 n SER . 106 B 106 
B 107 2 n LYS . 107 B 107 
B 108 2 n LEU . 108 B 108 
B 109 2 n GLU . 109 B 109 
B 110 2 n SER . 110 B 110 
B 111 2 n LEU . 111 B 111 
B 112 2 n LEU . 112 B 112 
B 113 2 n GLU . 113 B 113 
B 114 2 n GLU . 114 B 114 
B 115 2 n LYS . 115 B 115 
B 116 2 n THR . 116 B 116 
B 117 2 n ALA . 117 B 117 
B 118 2 n LEU . 118 B 118 
B 119 2 n GLN . 119 B 119 
B 120 2 n HIS . 120 B 120 
B 121 2 n LYS . 121 B 121 
B 122 2 n VAL . 122 B 122 
B 123 2 n ARG . 123 B 123 
B 124 2 n ALA . 124 B 124 
B 125 2 n LEU . 125 B 125 
B 126 2 n GLU . 126 B 126 
B 127 2 n GLU . 127 B 127 
B 128 2 n GLN . 128 B 128 
B 129 2 n LEU . 129 B 129 
B 130 2 n THR . 130 B 130 
B 131 2 n ASN . 131 B 131 
B 132 2 n LEU . 132 B 132 
B 133 2 n ILE . 133 B 133 
B 134 2 n LEU . 134 B 134 
B 135 2 n SER . 135 B 135 
B 136 2 n PRO . 136 B 136 
B 137 2 n ALA . 137 B 137 
B 138 2 n GLY . 138 B 138 
B 139 2 n ALA . 139 B 139 
B 140 2 n GLN . 140 B 140 
B 141 2 n GLU . 141 B 141 
B 142 2 n HIS . 142 B 142 
B 143 2 n PRO . 143 B 143 
B 144 2 n GLU . 144 B 144 
B 145 2 n VAL . 145 B 145 
B 146 2 n THR . 146 B 146 
B 147 2 n SER . 147 B 147 
B 148 2 n LEU . 148 B 148 
B 149 2 n LYS . 149 B 149 
B 150 2 n SER . 150 B 150 
B 151 2 n PHE . 151 B 151 
B 152 2 n VAL . 152 B 152 
B 153 2 n GLU . 153 B 153 
B 154 2 n GLN . 154 B 154 
B 155 2 n GLN . 155 B 155 
B 156 2 n ASP . 156 B 156 
B 157 2 n ASN . 157 B 157 
B 158 2 n SER . 158 B 158 
B 159 2 n ILE . 159 B 159 
B 160 2 n ARG . 160 B 160 
B 161 2 n GLU . 161 B 161 
B 162 2 n LEU . 162 B 162 
B 163 2 n LEU . 163 B 163 
B 164 2 n GLN . 164 B 164 
B 165 2 n SER . 165 B 165 
B 166 2 n VAL . 166 B 166 
B 167 2 n GLU . 167 B 167 
B 168 2 n GLU . 168 B 168 
B 169 2 n GLN . 169 B 169 
B 170 2 n TYR . 170 B 170 
B 171 2 n LYS . 171 B 171 
B 172 2 n GLN . 172 B 172 
B 173 2 n LEU . 173 B 173 
B 174 2 n SER . 174 B 174 
B 175 2 n GLN . 175 B 175 
B 176 2 n GLN . 176 B 176 
B 177 2 n HIS . 177 B 177 
B 178 2 n MET . 178 B 178 
B 179 2 n GLN . 179 B 179 
B 180 2 n ILE . 180 B 180 
B 181 2 n LYS . 181 B 181 
B 182 2 n GLU . 182 B 182 
B 183 2 n ILE . 183 B 183 
B 184 2 n GLU . 184 B 184 
B 185 2 n LYS . 185 B 185 
B 186 2 n GLN . 186 B 186 
B 187 2 n LEU . 187 B 187 
B 188 2 n ARG . 188 B 188 
B 189 2 n LYS . 189 B 189 
B 190 2 n THR . 190 B 190 
B 191 2 n GLY . 191 B 191 
B 192 2 n ILE . 192 B 192 
B 193 2 n GLN . 193 B 193 
B 194 2 n GLU . 194 B 194 
B 195 2 n PRO . 195 B 195 
B 196 2 n SER . 196 B 196 
B 197 2 n GLU . 197 B 197 
B 198 2 n ASN . 198 B 198 
B 199 2 n SER . 199 B 199 
B 200 2 n LEU . 200 B 200 
B 201 2 n SER . 201 B 201 
B 202 2 n SER . 202 B 202 
B 203 2 n LYS . 203 B 203 
B 204 2 n SER . 204 B 204 
B 205 2 n ARG . 205 B 205 
B 206 2 n ALA . 206 B 206 
B 207 2 n PRO . 207 B 207 
B 208 2 n ARG . 208 B 208 
B 209 2 n THR . 209 B 209 
B 210 2 n THR . 210 B 210 
B 211 2 n PRO . 211 B 211 
B 212 2 n PRO . 212 B 212 
B 213 2 n LEU . 213 B 213 
B 214 2 n GLN . 214 B 214 
B 215 2 n LEU . 215 B 215 
B 216 2 n ASN . 216 B 216 
B 217 2 n GLU . 217 B 217 
B 218 2 n THR . 218 B 218 
B 219 2 n GLU . 219 B 219 
B 220 2 n ASN . 220 B 220 
B 221 2 n THR . 221 B 221 
B 222 2 n GLU . 222 B 222 
B 223 2 n GLN . 223 B 223 
B 224 2 n ASP . 224 B 224 
B 225 2 n ASP . 225 B 225 
B 226 2 n LEU . 226 B 226 
B 227 2 n PRO . 227 B 227 
B 228 2 n ALA . 228 B 228 
B 229 2 n ASP . 229 B 229 
B 230 2 n CYS . 230 B 230 
B 231 2 n SER . 231 B 231 
B 232 2 n ALA . 232 B 232 
B 233 2 n VAL . 233 B 233 
B 234 2 n TYR . 234 B 234 
B 235 2 n ASN . 235 B 235 
B 236 2 n ARG . 236 B 236 
B 237 2 n GLY . 237 B 237 
B 238 2 n GLU . 238 B 238 
B 239 2 n HIS . 239 B 239 
B 240 2 n THR . 240 B 240 
B 241 2 n SER . 241 B 241 
B 242 2 n GLY . 242 B 242 
B 243 2 n VAL . 243 B 243 
B 244 2 n TYR . 244 B 244 
B 245 2 n THR . 245 B 245 
B 246 2 n ILE . 246 B 246 
B 247 2 n LYS . 247 B 247 
B 248 2 n PRO . 248 B 248 
B 249 2 n ARG . 249 B 249 
B 250 2 n ASN . 250 B 250 
B 251 2 n SER . 251 B 251 
B 252 2 n GLN . 252 B 252 
B 253 2 n GLY . 253 B 253 
B 254 2 n PHE . 254 B 254 
B 255 2 n ASN . 255 B 255 
B 256 2 n VAL . 256 B 256 
B 257 2 n TYR . 257 B 257 
B 258 2 n CYS . 258 B 258 
B 259 2 n ASP . 259 B 259 
B 260 2 n THR . 260 B 260 
B 261 2 n GLN . 261 B 261 
B 262 2 n SER . 262 B 262 
B 263 2 n GLY . 263 B 263 
B 264 2 n SER . 264 B 264 
B 265 2 n PRO . 265 B 265 
B 266 2 n TRP . 266 B 266 
B 267 2 n THR . 267 B 267 
B 268 2 n LEU . 268 B 268 
B 269 2 n ILE . 269 B 269 
B 270 2 n GLN . 270 B 270 
B 271 2 n HIS . 271 B 271 
B 272 2 n ARG . 272 B 272 
B 273 2 n LYS . 273 B 273 
B 274 2 n ASP . 274 B 274 
B 275 2 n GLY . 275 B 275 
B 276 2 n SER . 276 B 276 
B 277 2 n GLN . 277 B 277 
B 278 2 n ASP . 278 B 278 
B 279 2 n PHE . 279 B 279 
B 280 2 n ASN . 280 B 280 
B 281 2 n GLU . 281 B 281 
B 282 2 n THR . 282 B 282 
B 283 2 n TRP . 283 B 283 
B 284 2 n GLU . 284 B 284 
B 285 2 n ASN . 285 B 285 
B 286 2 n TYR . 286 B 286 
B 287 2 n GLU . 287 B 287 
B 288 2 n LYS . 288 B 288 
B 289 2 n GLY . 289 B 289 
B 290 2 n PHE . 290 B 290 
B 291 2 n GLY . 291 B 291 
B 292 2 n ARG . 292 B 292 
B 293 2 n LEU . 293 B 293 
B 294 2 n ASP . 294 B 294 
B 295 2 n GLY . 295 B 295 
B 296 2 n GLU . 296 B 296 
B 297 2 n PHE . 297 B 297 
B 298 2 n TRP . 298 B 298 
B 299 2 n LEU . 299 B 299 
B 300 2 n GLY . 300 B 300 
B 301 2 n LEU . 301 B 301 
B 302 2 n GLU . 302 B 302 
B 303 2 n LYS . 303 B 303 
B 304 2 n ILE . 304 B 304 
B 305 2 n TYR . 305 B 305 
B 306 2 n ALA . 306 B 306 
B 307 2 n ILE . 307 B 307 
B 308 2 n VAL . 308 B 308 
B 309 2 n GLN . 309 B 309 
B 310 2 n GLN . 310 B 310 
B 311 2 n SER . 311 B 311 
B 312 2 n ASN . 312 B 312 
B 313 2 n TYR . 313 B 313 
B 314 2 n ILE . 314 B 314 
B 315 2 n LEU . 315 B 315 
B 316 2 n ARG . 316 B 316 
B 317 2 n LEU . 317 B 317 
B 318 2 n GLU . 318 B 318 
B 319 2 n LEU . 319 B 319 
B 320 2 n GLN . 320 B 320 
B 321 2 n ASP . 321 B 321 
B 322 2 n TRP . 322 B 322 
B 323 2 n LYS . 323 B 323 
B 324 2 n ASP . 324 B 324 
B 325 2 n SER . 325 B 325 
B 326 2 n LYS . 326 B 326 
B 327 2 n HIS . 327 B 327 
B 328 2 n TYR . 328 B 328 
B 329 2 n VAL . 329 B 329 
B 330 2 n GLU . 330 B 330 
B 331 2 n TYR . 331 B 331 
B 332 2 n SER . 332 B 332 
B 333 2 n PHE . 333 B 333 
B 334 2 n HIS . 334 B 334 
B 335 2 n LEU . 335 B 335 
B 336 2 n GLY . 336 B 336 
B 337 2 n SER . 337 B 337 
B 338 2 n HIS . 338 B 338 
B 339 2 n GLU . 339 B 339 
B 340 2 n THR . 340 B 340 
B 341 2 n ASN . 341 B 341 
B 342 2 n TYR . 342 B 342 
B 343 2 n THR . 343 B 343 
B 344 2 n LEU . 344 B 344 
B 345 2 n HIS . 345 B 345 
B 346 2 n VAL . 346 B 346 
B 347 2 n ALA . 347 B 347 
B 348 2 n GLU . 348 B 348 
B 349 2 n ILE . 349 B 349 
B 350 2 n ALA . 350 B 350 
B 351 2 n GLY . 351 B 351 
B 352 2 n ASN . 352 B 352 
B 353 2 n ILE . 353 B 353 
B 354 2 n PRO . 354 B 354 
B 355 2 n GLY . 355 B 355 
B 356 2 n ALA . 356 B 356 
B 357 2 n LEU . 357 B 357 
B 358 2 n PRO . 358 B 358 
B 359 2 n GLU . 359 B 359 
B 360 2 n HIS . 360 B 360 
B 361 2 n THR . 361 B 361 
B 362 2 n ASP . 362 B 362 
B 363 2 n LEU . 363 B 363 
B 364 2 n MET . 364 B 364 
B 365 2 n PHE . 365 B 365 
B 366 2 n SER . 366 B 366 
B 367 2 n THR . 367 B 367 
B 368 2 n TRP . 368 B 368 
B 369 2 n ASN . 369 B 369 
B 370 2 n HIS . 370 B 370 
B 371 2 n ARG . 371 B 371 
B 372 2 n ALA . 372 B 372 
B 373 2 n LYS . 373 B 373 
B 374 2 n GLY . 374 B 374 
B 375 2 n GLN . 375 B 375 
B 376 2 n LEU . 376 B 376 
B 377 2 n TYR . 377 B 377 
B 378 2 n CYS . 378 B 378 
B 379 2 n PRO . 379 B 379 
B 380 2 n GLU . 380 B 380 
B 381 2 n SER . 381 B 381 
B 382 2 n TYR . 382 B 382 
B 383 2 n SER . 383 B 383 
B 384 2 n GLY . 384 B 384 
B 385 2 n GLY . 385 B 385 
B 386 2 n TRP . 386 B 386 
B 387 2 n TRP . 387 B 387 
B 388 2 n TRP . 388 B 388 
B 389 2 n ASN . 389 B 389 
B 390 2 n ASP . 390 B 390 
B 391 2 n ILE . 391 B 391 
B 392 2 n CYS . 392 B 392 
B 393 2 n GLY . 393 B 393 
B 394 2 n GLU . 394 B 394 
B 395 2 n ASN . 395 B 395 
B 396 2 n ASN . 396 B 396 
B 397 2 n LEU . 397 B 397 
B 398 2 n ASN . 398 B 398 
B 399 2 n GLY . 399 B 399 
B 400 2 n LYS . 400 B 400 
B 401 2 n TYR . 401 B 401 
B 402 2 n ASN . 402 B 402 
B 403 2 n LYS . 403 B 403 
B 404 2 n PRO . 404 B 404 
B 405 2 n ARG . 405 B 405 
B 406 2 n THR . 406 B 406 
B 407 2 n LYS . 407 B 407 
B 408 2 n SER . 408 B 408 
B 409 2 n ARG . 409 B 409 
B 410 2 n PRO . 410 B 410 
B 411 2 n GLU . 411 B 411 
B 412 2 n ARG . 412 B 412 
B 413 2 n ARG . 413 B 413 
B 414 2 n ARG . 414 B 414 
B 415 2 n GLY . 415 B 415 
B 416 2 n ILE . 416 B 416 
B 417 2 n TYR . 417 B 417 
B 418 2 n TRP . 418 B 418 
B 419 2 n ARG . 419 B 419 
B 420 2 n PRO . 420 B 420 
B 421 2 n GLN . 421 B 421 
B 422 2 n SER . 422 B 422 
B 423 2 n ARG . 423 B 423 
B 424 2 n LYS . 424 B 424 
B 425 2 n LEU . 425 B 425 
B 426 2 n TYR . 426 B 426 
B 427 2 n ALA . 427 B 427 
B 428 2 n ILE . 428 B 428 
B 429 2 n LYS . 429 B 429 
B 430 2 n SER . 430 B 430 
B 431 2 n SER . 431 B 431 
B 432 2 n LYS . 432 B 432 
B 433 2 n MET . 433 B 433 
B 434 2 n MET . 434 B 434 
B 435 2 n LEU . 435 B 435 
B 436 2 n GLN . 436 B 436 
B 437 2 n PRO . 437 B 437 
B 438 2 n THR . 438 B 438 
B 439 2 n THR . 439 B 439 
C 1   3 n SER . 1   C 1   
C 2   3 n ARG . 2   C 2   
C 3   3 n VAL . 3   C 3   
C 4   3 n ASP . 4   C 4   
C 5   3 n PRO . 5   C 5   
C 6   3 n ASP . 6   C 6   
C 7   3 n LEU . 7   C 7   
C 8   3 n SER . 8   C 8   
C 9   3 n SER . 9   C 9   
C 10  3 n PHE . 10  C 10  
C 11  3 n ASP . 11  C 11  
C 12  3 n SER . 12  C 12  
C 13  3 n ALA . 13  C 13  
C 14  3 n PRO . 14  C 14  
C 15  3 n SER . 15  C 15  
C 16  3 n GLU . 16  C 16  
C 17  3 n PRO . 17  C 17  
C 18  3 n LYS . 18  C 18  
C 19  3 n SER . 19  C 19  
C 20  3 n ARG . 20  C 20  
C 21  3 n PHE . 21  C 21  
C 22  3 n ALA . 22  C 22  
C 23  3 n MET . 23  C 23  
C 24  3 n LEU . 24  C 24  
C 25  3 n ASP . 25  C 25  
C 26  3 n ASP . 26  C 26  
C 27  3 n VAL . 27  C 27  
C 28  3 n LYS . 28  C 28  
C 29  3 n ILE . 29  C 29  
C 30  3 n LEU . 30  C 30  
C 31  3 n ALA . 31  C 31  
C 32  3 n ASN . 32  C 32  
C 33  3 n GLY . 33  C 33  
C 34  3 n LEU . 34  C 34  
C 35  3 n LEU . 35  C 35  
C 36  3 n GLN . 36  C 36  
C 37  3 n LEU . 37  C 37  
C 38  3 n GLY . 38  C 38  
C 39  3 n HIS . 39  C 39  
C 40  3 n GLY . 40  C 40  
C 41  3 n LEU . 41  C 41  
C 42  3 n LYS . 42  C 42  
C 43  3 n ASP . 43  C 43  
C 44  3 n PHE . 44  C 44  
C 45  3 n VAL . 45  C 45  
C 46  3 n HIS . 46  C 46  
C 47  3 n LYS . 47  C 47  
C 48  3 n THR . 48  C 48  
C 49  3 n LYS . 49  C 49  
C 50  3 n GLY . 50  C 50  
C 51  3 n GLN . 51  C 51  
C 52  3 n ILE . 52  C 52  
C 53  3 n ASN . 53  C 53  
C 54  3 n ASP . 54  C 54  
C 55  3 n ILE . 55  C 55  
C 56  3 n PHE . 56  C 56  
C 57  3 n GLN . 57  C 57  
C 58  3 n LYS . 58  C 58  
C 59  3 n LEU . 59  C 59  
C 60  3 n ASN . 60  C 60  
C 61  3 n ILE . 61  C 61  
C 62  3 n PHE . 62  C 62  
C 63  3 n ASP . 63  C 63  
C 64  3 n GLN . 64  C 64  
C 65  3 n SER . 65  C 65  
C 66  3 n PHE . 66  C 66  
C 67  3 n TYR . 67  C 67  
C 68  3 n ASP . 68  C 68  
C 69  3 n LEU . 69  C 69  
C 70  3 n SER . 70  C 70  
C 71  3 n LEU . 71  C 71  
C 72  3 n ARG . 72  C 72  
C 73  3 n THR . 73  C 73  
C 74  3 n ASN . 74  C 74  
C 75  3 n GLU . 75  C 75  
C 76  3 n ILE . 76  C 76  
C 77  3 n LYS . 77  C 77  
C 78  3 n GLU . 78  C 78  
C 79  3 n GLU . 79  C 79  
C 80  3 n GLU . 80  C 80  
C 81  3 n LYS . 81  C 81  
C 82  3 n GLU . 82  C 82  
C 83  3 n LEU . 83  C 83  
C 84  3 n ARG . 84  C 84  
C 85  3 n ARG . 85  C 85  
C 86  3 n THR . 86  C 86  
C 87  3 n THR . 87  C 87  
C 88  3 n SER . 88  C 88  
C 89  3 n THR . 89  C 89  
C 90  3 n LEU . 90  C 90  
C 91  3 n GLN . 91  C 91  
C 92  3 n VAL . 92  C 92  
C 93  3 n LYS . 93  C 93  
C 94  3 n ASN . 94  C 94  
C 95  3 n GLU . 95  C 95  
C 96  3 n GLU . 96  C 96  
C 97  3 n VAL . 97  C 97  
C 98  3 n LYS . 98  C 98  
C 99  3 n ASN . 99  C 99  
C 100 3 n MET . 100 C 100 
C 101 3 n SER . 101 C 101 
C 102 3 n VAL . 102 C 102 
C 103 3 n GLU . 103 C 103 
C 104 3 n LEU . 104 C 104 
C 105 3 n ASN . 105 C 105 
C 106 3 n SER . 106 C 106 
C 107 3 n LYS . 107 C 107 
C 108 3 n LEU . 108 C 108 
C 109 3 n GLU . 109 C 109 
C 110 3 n SER . 110 C 110 
C 111 3 n LEU . 111 C 111 
C 112 3 n LEU . 112 C 112 
C 113 3 n GLU . 113 C 113 
C 114 3 n GLU . 114 C 114 
C 115 3 n LYS . 115 C 115 
C 116 3 n THR . 116 C 116 
C 117 3 n ALA . 117 C 117 
C 118 3 n LEU . 118 C 118 
C 119 3 n GLN . 119 C 119 
C 120 3 n HIS . 120 C 120 
C 121 3 n LYS . 121 C 121 
C 122 3 n VAL . 122 C 122 
C 123 3 n ARG . 123 C 123 
C 124 3 n ALA . 124 C 124 
C 125 3 n LEU . 125 C 125 
C 126 3 n GLU . 126 C 126 
C 127 3 n GLU . 127 C 127 
C 128 3 n GLN . 128 C 128 
C 129 3 n LEU . 129 C 129 
C 130 3 n THR . 130 C 130 
C 131 3 n ASN . 131 C 131 
C 132 3 n LEU . 132 C 132 
C 133 3 n ILE . 133 C 133 
C 134 3 n LEU . 134 C 134 
C 135 3 n SER . 135 C 135 
C 136 3 n PRO . 136 C 136 
C 137 3 n ALA . 137 C 137 
C 138 3 n GLY . 138 C 138 
C 139 3 n ALA . 139 C 139 
C 140 3 n GLN . 140 C 140 
C 141 3 n GLU . 141 C 141 
C 142 3 n HIS . 142 C 142 
C 143 3 n PRO . 143 C 143 
C 144 3 n GLU . 144 C 144 
C 145 3 n VAL . 145 C 145 
C 146 3 n THR . 146 C 146 
C 147 3 n SER . 147 C 147 
C 148 3 n LEU . 148 C 148 
C 149 3 n LYS . 149 C 149 
C 150 3 n SER . 150 C 150 
C 151 3 n PHE . 151 C 151 
C 152 3 n VAL . 152 C 152 
C 153 3 n GLU . 153 C 153 
C 154 3 n GLN . 154 C 154 
C 155 3 n GLN . 155 C 155 
C 156 3 n ASP . 156 C 156 
C 157 3 n ASN . 157 C 157 
C 158 3 n SER . 158 C 158 
C 159 3 n ILE . 159 C 159 
C 160 3 n ARG . 160 C 160 
C 161 3 n GLU . 161 C 161 
C 162 3 n LEU . 162 C 162 
C 163 3 n LEU . 163 C 163 
C 164 3 n GLN . 164 C 164 
C 165 3 n SER . 165 C 165 
C 166 3 n VAL . 166 C 166 
C 167 3 n GLU . 167 C 167 
C 168 3 n GLU . 168 C 168 
C 169 3 n GLN . 169 C 169 
C 170 3 n TYR . 170 C 170 
C 171 3 n LYS . 171 C 171 
C 172 3 n GLN . 172 C 172 
C 173 3 n LEU . 173 C 173 
C 174 3 n SER . 174 C 174 
C 175 3 n GLN . 175 C 175 
C 176 3 n GLN . 176 C 176 
C 177 3 n HIS . 177 C 177 
C 178 3 n MET . 178 C 178 
C 179 3 n GLN . 179 C 179 
C 180 3 n ILE . 180 C 180 
C 181 3 n LYS . 181 C 181 
C 182 3 n GLU . 182 C 182 
C 183 3 n ILE . 183 C 183 
C 184 3 n GLU . 184 C 184 
C 185 3 n LYS . 185 C 185 
C 186 3 n GLN . 186 C 186 
C 187 3 n LEU . 187 C 187 
C 188 3 n ARG . 188 C 188 
C 189 3 n LYS . 189 C 189 
C 190 3 n THR . 190 C 190 
C 191 3 n GLY . 191 C 191 
C 192 3 n ILE . 192 C 192 
C 193 3 n GLN . 193 C 193 
C 194 3 n GLU . 194 C 194 
C 195 3 n PRO . 195 C 195 
C 196 3 n SER . 196 C 196 
C 197 3 n GLU . 197 C 197 
C 198 3 n ASN . 198 C 198 
C 199 3 n SER . 199 C 199 
C 200 3 n LEU . 200 C 200 
C 201 3 n SER . 201 C 201 
C 202 3 n SER . 202 C 202 
C 203 3 n LYS . 203 C 203 
C 204 3 n SER . 204 C 204 
C 205 3 n ARG . 205 C 205 
C 206 3 n ALA . 206 C 206 
C 207 3 n PRO . 207 C 207 
C 208 3 n ARG . 208 C 208 
C 209 3 n THR . 209 C 209 
C 210 3 n THR . 210 C 210 
C 211 3 n PRO . 211 C 211 
C 212 3 n PRO . 212 C 212 
C 213 3 n LEU . 213 C 213 
C 214 3 n GLN . 214 C 214 
C 215 3 n LEU . 215 C 215 
C 216 3 n ASN . 216 C 216 
C 217 3 n GLU . 217 C 217 
C 218 3 n THR . 218 C 218 
C 219 3 n GLU . 219 C 219 
C 220 3 n ASN . 220 C 220 
C 221 3 n THR . 221 C 221 
C 222 3 n GLU . 222 C 222 
C 223 3 n GLN . 223 C 223 
C 224 3 n ASP . 224 C 224 
C 225 3 n ASP . 225 C 225 
C 226 3 n LEU . 226 C 226 
C 227 3 n PRO . 227 C 227 
C 228 3 n ALA . 228 C 228 
C 229 3 n ASP . 229 C 229 
C 230 3 n CYS . 230 C 230 
C 231 3 n SER . 231 C 231 
C 232 3 n ALA . 232 C 232 
C 233 3 n VAL . 233 C 233 
C 234 3 n TYR . 234 C 234 
C 235 3 n ASN . 235 C 235 
C 236 3 n ARG . 236 C 236 
C 237 3 n GLY . 237 C 237 
C 238 3 n GLU . 238 C 238 
C 239 3 n HIS . 239 C 239 
C 240 3 n THR . 240 C 240 
C 241 3 n SER . 241 C 241 
C 242 3 n GLY . 242 C 242 
C 243 3 n VAL . 243 C 243 
C 244 3 n TYR . 244 C 244 
C 245 3 n THR . 245 C 245 
C 246 3 n ILE . 246 C 246 
C 247 3 n LYS . 247 C 247 
C 248 3 n PRO . 248 C 248 
C 249 3 n ARG . 249 C 249 
C 250 3 n ASN . 250 C 250 
C 251 3 n SER . 251 C 251 
C 252 3 n GLN . 252 C 252 
C 253 3 n GLY . 253 C 253 
C 254 3 n PHE . 254 C 254 
C 255 3 n ASN . 255 C 255 
C 256 3 n VAL . 256 C 256 
C 257 3 n TYR . 257 C 257 
C 258 3 n CYS . 258 C 258 
C 259 3 n ASP . 259 C 259 
C 260 3 n THR . 260 C 260 
C 261 3 n GLN . 261 C 261 
C 262 3 n SER . 262 C 262 
C 263 3 n GLY . 263 C 263 
C 264 3 n SER . 264 C 264 
C 265 3 n PRO . 265 C 265 
C 266 3 n TRP . 266 C 266 
C 267 3 n THR . 267 C 267 
C 268 3 n LEU . 268 C 268 
C 269 3 n ILE . 269 C 269 
C 270 3 n GLN . 270 C 270 
C 271 3 n HIS . 271 C 271 
C 272 3 n ARG . 272 C 272 
C 273 3 n LYS . 273 C 273 
C 274 3 n ASP . 274 C 274 
C 275 3 n GLY . 275 C 275 
C 276 3 n SER . 276 C 276 
C 277 3 n GLN . 277 C 277 
C 278 3 n ASP . 278 C 278 
C 279 3 n PHE . 279 C 279 
C 280 3 n ASN . 280 C 280 
C 281 3 n GLU . 281 C 281 
C 282 3 n THR . 282 C 282 
C 283 3 n TRP . 283 C 283 
C 284 3 n GLU . 284 C 284 
C 285 3 n ASN . 285 C 285 
C 286 3 n TYR . 286 C 286 
C 287 3 n GLU . 287 C 287 
C 288 3 n LYS . 288 C 288 
C 289 3 n GLY . 289 C 289 
C 290 3 n PHE . 290 C 290 
C 291 3 n GLY . 291 C 291 
C 292 3 n ARG . 292 C 292 
C 293 3 n LEU . 293 C 293 
C 294 3 n ASP . 294 C 294 
C 295 3 n GLY . 295 C 295 
C 296 3 n GLU . 296 C 296 
C 297 3 n PHE . 297 C 297 
C 298 3 n TRP . 298 C 298 
C 299 3 n LEU . 299 C 299 
C 300 3 n GLY . 300 C 300 
C 301 3 n LEU . 301 C 301 
C 302 3 n GLU . 302 C 302 
C 303 3 n LYS . 303 C 303 
C 304 3 n ILE . 304 C 304 
C 305 3 n TYR . 305 C 305 
C 306 3 n ALA . 306 C 306 
C 307 3 n ILE . 307 C 307 
C 308 3 n VAL . 308 C 308 
C 309 3 n GLN . 309 C 309 
C 310 3 n GLN . 310 C 310 
C 311 3 n SER . 311 C 311 
C 312 3 n ASN . 312 C 312 
C 313 3 n TYR . 313 C 313 
C 314 3 n ILE . 314 C 314 
C 315 3 n LEU . 315 C 315 
C 316 3 n ARG . 316 C 316 
C 317 3 n LEU . 317 C 317 
C 318 3 n GLU . 318 C 318 
C 319 3 n LEU . 319 C 319 
C 320 3 n GLN . 320 C 320 
C 321 3 n ASP . 321 C 321 
C 322 3 n TRP . 322 C 322 
C 323 3 n LYS . 323 C 323 
C 324 3 n ASP . 324 C 324 
C 325 3 n SER . 325 C 325 
C 326 3 n LYS . 326 C 326 
C 327 3 n HIS . 327 C 327 
C 328 3 n TYR . 328 C 328 
C 329 3 n VAL . 329 C 329 
C 330 3 n GLU . 330 C 330 
C 331 3 n TYR . 331 C 331 
C 332 3 n SER . 332 C 332 
C 333 3 n PHE . 333 C 333 
C 334 3 n HIS . 334 C 334 
C 335 3 n LEU . 335 C 335 
C 336 3 n GLY . 336 C 336 
C 337 3 n SER . 337 C 337 
C 338 3 n HIS . 338 C 338 
C 339 3 n GLU . 339 C 339 
C 340 3 n THR . 340 C 340 
C 341 3 n ASN . 341 C 341 
C 342 3 n TYR . 342 C 342 
C 343 3 n THR . 343 C 343 
C 344 3 n LEU . 344 C 344 
C 345 3 n HIS . 345 C 345 
C 346 3 n VAL . 346 C 346 
C 347 3 n ALA . 347 C 347 
C 348 3 n GLU . 348 C 348 
C 349 3 n ILE . 349 C 349 
C 350 3 n ALA . 350 C 350 
C 351 3 n GLY . 351 C 351 
C 352 3 n ASN . 352 C 352 
C 353 3 n ILE . 353 C 353 
C 354 3 n PRO . 354 C 354 
C 355 3 n GLY . 355 C 355 
C 356 3 n ALA . 356 C 356 
C 357 3 n LEU . 357 C 357 
C 358 3 n PRO . 358 C 358 
C 359 3 n GLU . 359 C 359 
C 360 3 n HIS . 360 C 360 
C 361 3 n THR . 361 C 361 
C 362 3 n ASP . 362 C 362 
C 363 3 n LEU . 363 C 363 
C 364 3 n MET . 364 C 364 
C 365 3 n PHE . 365 C 365 
C 366 3 n SER . 366 C 366 
C 367 3 n THR . 367 C 367 
C 368 3 n TRP . 368 C 368 
C 369 3 n ASN . 369 C 369 
C 370 3 n HIS . 370 C 370 
C 371 3 n ARG . 371 C 371 
C 372 3 n ALA . 372 C 372 
C 373 3 n LYS . 373 C 373 
C 374 3 n GLY . 374 C 374 
C 375 3 n GLN . 375 C 375 
C 376 3 n LEU . 376 C 376 
C 377 3 n TYR . 377 C 377 
C 378 3 n CYS . 378 C 378 
C 379 3 n PRO . 379 C 379 
C 380 3 n GLU . 380 C 380 
C 381 3 n SER . 381 C 381 
C 382 3 n TYR . 382 C 382 
C 383 3 n SER . 383 C 383 
C 384 3 n GLY . 384 C 384 
C 385 3 n GLY . 385 C 385 
C 386 3 n TRP . 386 C 386 
C 387 3 n TRP . 387 C 387 
C 388 3 n TRP . 388 C 388 
C 389 3 n ASN . 389 C 389 
C 390 3 n ASP . 390 C 390 
C 391 3 n ILE . 391 C 391 
C 392 3 n CYS . 392 C 392 
C 393 3 n GLY . 393 C 393 
C 394 3 n GLU . 394 C 394 
C 395 3 n ASN . 395 C 395 
C 396 3 n ASN . 396 C 396 
C 397 3 n LEU . 397 C 397 
C 398 3 n ASN . 398 C 398 
C 399 3 n GLY . 399 C 399 
C 400 3 n LYS . 400 C 400 
C 401 3 n TYR . 401 C 401 
C 402 3 n ASN . 402 C 402 
C 403 3 n LYS . 403 C 403 
C 404 3 n PRO . 404 C 404 
C 405 3 n ARG . 405 C 405 
C 406 3 n THR . 406 C 406 
C 407 3 n LYS . 407 C 407 
C 408 3 n SER . 408 C 408 
C 409 3 n ARG . 409 C 409 
C 410 3 n PRO . 410 C 410 
C 411 3 n GLU . 411 C 411 
C 412 3 n ARG . 412 C 412 
C 413 3 n ARG . 413 C 413 
C 414 3 n ARG . 414 C 414 
C 415 3 n GLY . 415 C 415 
C 416 3 n ILE . 416 C 416 
C 417 3 n TYR . 417 C 417 
C 418 3 n TRP . 418 C 418 
C 419 3 n ARG . 419 C 419 
C 420 3 n PRO . 420 C 420 
C 421 3 n GLN . 421 C 421 
C 422 3 n SER . 422 C 422 
C 423 3 n ARG . 423 C 423 
C 424 3 n LYS . 424 C 424 
C 425 3 n LEU . 425 C 425 
C 426 3 n TYR . 426 C 426 
C 427 3 n ALA . 427 C 427 
C 428 3 n ILE . 428 C 428 
C 429 3 n LYS . 429 C 429 
C 430 3 n SER . 430 C 430 
C 431 3 n SER . 431 C 431 
C 432 3 n LYS . 432 C 432 
C 433 3 n MET . 433 C 433 
C 434 3 n MET . 434 C 434 
C 435 3 n LEU . 435 C 435 
C 436 3 n GLN . 436 C 436 
C 437 3 n PRO . 437 C 437 
C 438 3 n THR . 438 C 438 
C 439 3 n THR . 439 C 439 
#
_software.classification other
_software.date           ?
_software.description    "Structure prediction"
_software.name           AlphaFold
_software.pdbx_ordinal   1
_software.type           package
_software.version        "AlphaFold-beta-20231127 (be2c21f9-b611-4c21-bfc0-bc05c526bf76 @ 2024-05-20 08:37:35)"
#
loop_
_struct_asym.entity_id
_struct_asym.id
1 A 
2 B 
3 C 
#
loop_
_atom_site.group_PDB
_atom_site.id
_atom_site.type_symbol
_atom_site.label_atom_id
_atom_site.label_alt_id
_atom_site.label_comp_id
_atom_site.label_asym_id
_atom_site.label_entity_id
_atom_site.label_seq_id
_atom_site.pdbx_PDB_ins_code
_atom_site.Cartn_x
_atom_site.Cartn_y
_atom_site.Cartn_z
_atom_site.occupancy
_atom_site.B_iso_or_equiv
_atom_site.auth_seq_id
_atom_site.auth_asym_id
_atom_site.pdbx_PDB_model_num
ATOM 1     N N   . SER A 1 1   ? 121.986 14.758  52.297  1.00 37.04 1   A 1 
ATOM 2     C CA  . SER A 1 1   ? 123.221 15.236  52.937  1.00 45.01 1   A 1 
ATOM 3     C C   . SER A 1 1   ? 123.804 14.125  53.805  1.00 46.20 1   A 1 
ATOM 4     O O   . SER A 1 1   ? 123.065 13.518  54.560  1.00 42.68 1   A 1 
ATOM 5     C CB  . SER A 1 1   ? 122.930 16.485  53.757  1.00 41.78 1   A 1 
ATOM 6     O OG  . SER A 1 1   ? 122.266 17.410  52.905  1.00 39.56 1   A 1 
ATOM 7     N N   . ARG A 1 2   ? 125.119 13.856  53.591  1.00 41.21 2   A 1 
ATOM 8     C CA  . ARG A 1 2   ? 125.898 12.730  54.138  1.00 46.52 2   A 1 
ATOM 9     C C   . ARG A 1 2   ? 126.380 12.959  55.584  1.00 45.40 2   A 1 
ATOM 10    O O   . ARG A 1 2   ? 127.582 12.832  55.807  1.00 43.25 2   A 1 
ATOM 11    C CB  . ARG A 1 2   ? 127.122 12.488  53.242  1.00 44.22 2   A 1 
ATOM 12    C CG  . ARG A 1 2   ? 126.871 11.870  51.862  1.00 41.55 2   A 1 
ATOM 13    C CD  . ARG A 1 2   ? 128.247 11.714  51.190  1.00 40.41 2   A 1 
ATOM 14    N NE  . ARG A 1 2   ? 128.183 10.957  49.930  1.00 37.00 2   A 1 
ATOM 15    C CZ  . ARG A 1 2   ? 129.201 10.700  49.128  1.00 34.89 2   A 1 
ATOM 16    N NH1 . ARG A 1 2   ? 130.405 11.146  49.376  1.00 34.03 2   A 1 
ATOM 17    N NH2 . ARG A 1 2   ? 129.042 9.985   48.044  1.00 34.06 2   A 1 
ATOM 18    N N   . VAL A 1 3   ? 125.506 13.403  56.490  1.00 40.53 3   A 1 
ATOM 19    C CA  . VAL A 1 3   ? 126.048 13.782  57.803  1.00 45.01 3   A 1 
ATOM 20    C C   . VAL A 1 3   ? 126.630 12.554  58.499  1.00 44.67 3   A 1 
ATOM 21    O O   . VAL A 1 3   ? 126.000 11.488  58.516  1.00 41.52 3   A 1 
ATOM 22    C CB  . VAL A 1 3   ? 125.024 14.518  58.673  1.00 41.74 3   A 1 
ATOM 23    C CG1 . VAL A 1 3   ? 125.676 15.073  59.940  1.00 38.02 3   A 1 
ATOM 24    C CG2 . VAL A 1 3   ? 124.399 15.696  57.924  1.00 40.74 3   A 1 
ATOM 25    N N   . ASP A 1 4   ? 127.829 12.733  58.974  1.00 43.43 4   A 1 
ATOM 26    C CA  . ASP A 1 4   ? 128.742 11.691  59.426  1.00 45.98 4   A 1 
ATOM 27    C C   . ASP A 1 4   ? 128.226 10.904  60.651  1.00 44.33 4   A 1 
ATOM 28    O O   . ASP A 1 4   ? 127.693 11.480  61.594  1.00 41.72 4   A 1 
ATOM 29    C CB  . ASP A 1 4   ? 130.105 12.341  59.735  1.00 42.66 4   A 1 
ATOM 30    C CG  . ASP A 1 4   ? 130.926 12.593  58.477  1.00 38.71 4   A 1 
ATOM 31    O OD1 . ASP A 1 4   ? 131.055 11.638  57.685  1.00 38.02 4   A 1 
ATOM 32    O OD2 . ASP A 1 4   ? 131.394 13.738  58.296  1.00 38.00 4   A 1 
ATOM 33    N N   . PRO A 1 5   ? 128.458 9.614   60.655  1.00 36.51 5   A 1 
ATOM 34    C CA  . PRO A 1 5   ? 128.095 8.719   61.743  1.00 40.11 5   A 1 
ATOM 35    C C   . PRO A 1 5   ? 129.165 8.771   62.846  1.00 40.64 5   A 1 
ATOM 36    O O   . PRO A 1 5   ? 130.002 7.855   62.914  1.00 38.70 5   A 1 
ATOM 37    C CB  . PRO A 1 5   ? 127.967 7.341   61.076  1.00 37.26 5   A 1 
ATOM 38    C CG  . PRO A 1 5   ? 129.035 7.394   59.981  1.00 38.09 5   A 1 
ATOM 39    C CD  . PRO A 1 5   ? 129.070 8.867   59.565  1.00 42.87 5   A 1 
ATOM 40    N N   . ASP A 1 6   ? 129.161 9.819   63.586  1.00 39.41 6   A 1 
ATOM 41    C CA  . ASP A 1 6   ? 130.219 9.954   64.583  1.00 41.72 6   A 1 
ATOM 42    C C   . ASP A 1 6   ? 130.036 8.919   65.703  1.00 40.56 6   A 1 
ATOM 43    O O   . ASP A 1 6   ? 129.104 8.961   66.512  1.00 38.44 6   A 1 
ATOM 44    C CB  . ASP A 1 6   ? 130.343 11.414  65.063  1.00 38.89 6   A 1 
ATOM 45    C CG  . ASP A 1 6   ? 131.781 11.813  65.388  1.00 35.41 6   A 1 
ATOM 46    O OD1 . ASP A 1 6   ? 132.674 10.936  65.354  1.00 35.01 6   A 1 
ATOM 47    O OD2 . ASP A 1 6   ? 131.989 13.021  65.637  1.00 34.62 6   A 1 
ATOM 48    N N   . LEU A 1 7   ? 130.914 7.934   65.624  1.00 37.25 7   A 1 
ATOM 49    C CA  . LEU A 1 7   ? 130.982 6.766   66.510  1.00 41.08 7   A 1 
ATOM 50    C C   . LEU A 1 7   ? 131.530 7.165   67.890  1.00 39.64 7   A 1 
ATOM 51    O O   . LEU A 1 7   ? 132.616 6.702   68.277  1.00 37.09 7   A 1 
ATOM 52    C CB  . LEU A 1 7   ? 131.863 5.690   65.856  1.00 38.08 7   A 1 
ATOM 53    C CG  . LEU A 1 7   ? 131.181 4.876   64.749  1.00 34.60 7   A 1 
ATOM 54    C CD1 . LEU A 1 7   ? 132.226 4.175   63.887  1.00 34.02 7   A 1 
ATOM 55    C CD2 . LEU A 1 7   ? 130.267 3.796   65.345  1.00 36.36 7   A 1 
ATOM 56    N N   . SER A 1 8   ? 130.845 8.007   68.595  1.00 32.46 8   A 1 
ATOM 57    C CA  . SER A 1 8   ? 131.325 8.436   69.908  1.00 36.37 8   A 1 
ATOM 58    C C   . SER A 1 8   ? 131.447 7.239   70.852  1.00 35.52 8   A 1 
ATOM 59    O O   . SER A 1 8   ? 130.467 6.663   71.323  1.00 34.07 8   A 1 
ATOM 60    C CB  . SER A 1 8   ? 130.451 9.550   70.480  1.00 34.73 8   A 1 
ATOM 61    O OG  . SER A 1 8   ? 129.097 9.179   70.554  1.00 32.82 8   A 1 
ATOM 62    N N   . SER A 1 9   ? 132.687 6.900   71.060  1.00 31.61 9   A 1 
ATOM 63    C CA  . SER A 1 9   ? 133.111 5.917   72.053  1.00 36.16 9   A 1 
ATOM 64    C C   . SER A 1 9   ? 132.787 6.451   73.456  1.00 35.62 9   A 1 
ATOM 65    O O   . SER A 1 9   ? 133.579 7.201   74.022  1.00 34.35 9   A 1 
ATOM 66    C CB  . SER A 1 9   ? 134.616 5.661   71.882  1.00 34.55 9   A 1 
ATOM 67    O OG  . SER A 1 9   ? 135.345 6.860   71.839  1.00 32.34 9   A 1 
ATOM 68    N N   . PHE A 1 10  ? 131.601 6.111   73.920  1.00 37.05 10  A 1 
ATOM 69    C CA  . PHE A 1 10  ? 131.299 6.403   75.322  1.00 38.77 10  A 1 
ATOM 70    C C   . PHE A 1 10  ? 132.236 5.580   76.206  1.00 36.81 10  A 1 
ATOM 71    O O   . PHE A 1 10  ? 132.072 4.363   76.352  1.00 34.18 10  A 1 
ATOM 72    C CB  . PHE A 1 10  ? 129.825 6.173   75.638  1.00 35.49 10  A 1 
ATOM 73    C CG  . PHE A 1 10  ? 128.997 7.421   75.442  1.00 34.60 10  A 1 
ATOM 74    C CD1 . PHE A 1 10  ? 128.862 8.348   76.484  1.00 33.93 10  A 1 
ATOM 75    C CD2 . PHE A 1 10  ? 128.382 7.686   74.201  1.00 33.94 10  A 1 
ATOM 76    C CE1 . PHE A 1 10  ? 128.106 9.514   76.315  1.00 31.48 10  A 1 
ATOM 77    C CE2 . PHE A 1 10  ? 127.643 8.856   74.016  1.00 32.83 10  A 1 
ATOM 78    C CZ  . PHE A 1 10  ? 127.501 9.768   75.076  1.00 33.89 10  A 1 
ATOM 79    N N   . ASP A 1 11  ? 133.221 6.268   76.673  1.00 37.73 11  A 1 
ATOM 80    C CA  . ASP A 1 11  ? 134.206 5.743   77.595  1.00 40.11 11  A 1 
ATOM 81    C C   . ASP A 1 11  ? 133.521 5.131   78.811  1.00 38.60 11  A 1 
ATOM 82    O O   . ASP A 1 11  ? 132.663 5.739   79.463  1.00 36.55 11  A 1 
ATOM 83    C CB  . ASP A 1 11  ? 135.189 6.857   78.020  1.00 37.22 11  A 1 
ATOM 84    C CG  . ASP A 1 11  ? 136.468 6.897   77.199  1.00 33.38 11  A 1 
ATOM 85    O OD1 . ASP A 1 11  ? 136.950 5.817   76.829  1.00 32.92 11  A 1 
ATOM 86    O OD2 . ASP A 1 11  ? 136.999 8.015   77.005  1.00 32.93 11  A 1 
ATOM 87    N N   . SER A 1 12  ? 133.971 3.946   79.109  1.00 35.59 12  A 1 
ATOM 88    C CA  . SER A 1 12  ? 133.546 3.223   80.302  1.00 40.39 12  A 1 
ATOM 89    C C   . SER A 1 12  ? 134.130 3.901   81.550  1.00 40.05 12  A 1 
ATOM 90    O O   . SER A 1 12  ? 135.290 3.651   81.901  1.00 37.99 12  A 1 
ATOM 91    C CB  . SER A 1 12  ? 133.990 1.761   80.204  1.00 38.25 12  A 1 
ATOM 92    O OG  . SER A 1 12  ? 135.364 1.654   79.902  1.00 35.57 12  A 1 
ATOM 93    N N   . ALA A 1 13  ? 133.303 4.727   82.136  1.00 44.01 13  A 1 
ATOM 94    C CA  . ALA A 1 13  ? 133.683 5.308   83.410  1.00 48.20 13  A 1 
ATOM 95    C C   . ALA A 1 13  ? 134.079 4.205   84.408  1.00 48.04 13  A 1 
ATOM 96    O O   . ALA A 1 13  ? 133.450 3.136   84.416  1.00 45.42 13  A 1 
ATOM 97    C CB  . ALA A 1 13  ? 132.528 6.169   83.919  1.00 45.42 13  A 1 
ATOM 98    N N   . PRO A 1 14  ? 135.104 4.413   85.162  1.00 41.09 14  A 1 
ATOM 99    C CA  . PRO A 1 14  ? 135.695 3.382   85.998  1.00 44.80 14  A 1 
ATOM 100   C C   . PRO A 1 14  ? 134.688 2.884   87.029  1.00 46.23 14  A 1 
ATOM 101   O O   . PRO A 1 14  ? 134.083 3.671   87.753  1.00 44.47 14  A 1 
ATOM 102   C CB  . PRO A 1 14  ? 136.930 4.022   86.633  1.00 41.54 14  A 1 
ATOM 103   C CG  . PRO A 1 14  ? 136.621 5.502   86.601  1.00 41.38 14  A 1 
ATOM 104   C CD  . PRO A 1 14  ? 135.772 5.677   85.354  1.00 45.86 14  A 1 
ATOM 105   N N   . SER A 1 15  ? 134.518 1.585   87.033  1.00 47.23 15  A 1 
ATOM 106   C CA  . SER A 1 15  ? 133.653 0.933   88.006  1.00 50.69 15  A 1 
ATOM 107   C C   . SER A 1 15  ? 134.248 1.074   89.413  1.00 51.03 15  A 1 
ATOM 108   O O   . SER A 1 15  ? 135.179 0.343   89.770  1.00 47.96 15  A 1 
ATOM 109   C CB  . SER A 1 15  ? 133.471 -0.541  87.632  1.00 47.46 15  A 1 
ATOM 110   O OG  . SER A 1 15  ? 134.712 -1.214  87.523  1.00 44.15 15  A 1 
ATOM 111   N N   . GLU A 1 16  ? 133.694 2.006   90.120  1.00 50.71 16  A 1 
ATOM 112   C CA  . GLU A 1 16  ? 133.936 1.978   91.566  1.00 53.10 16  A 1 
ATOM 113   C C   . GLU A 1 16  ? 133.581 0.592   92.133  1.00 52.19 16  A 1 
ATOM 114   O O   . GLU A 1 16  ? 132.716 -0.097  91.566  1.00 48.87 16  A 1 
ATOM 115   C CB  . GLU A 1 16  ? 133.145 3.082   92.283  1.00 50.02 16  A 1 
ATOM 116   C CG  . GLU A 1 16  ? 133.827 4.436   92.222  1.00 45.93 16  A 1 
ATOM 117   C CD  . GLU A 1 16  ? 133.241 5.464   93.193  1.00 43.11 16  A 1 
ATOM 118   O OE1 . GLU A 1 16  ? 133.922 6.473   93.480  1.00 39.64 16  A 1 
ATOM 119   O OE2 . GLU A 1 16  ? 132.104 5.237   93.688  1.00 41.73 16  A 1 
ATOM 120   N N   . PRO A 1 17  ? 134.208 0.147   93.164  1.00 49.52 17  A 1 
ATOM 121   C CA  . PRO A 1 17  ? 134.050 -1.199  93.710  1.00 52.49 17  A 1 
ATOM 122   C C   . PRO A 1 17  ? 132.581 -1.455  94.035  1.00 54.19 17  A 1 
ATOM 123   O O   . PRO A 1 17  ? 131.972 -0.769  94.850  1.00 51.37 17  A 1 
ATOM 124   C CB  . PRO A 1 17  ? 134.961 -1.252  94.939  1.00 48.80 17  A 1 
ATOM 125   C CG  . PRO A 1 17  ? 135.134 0.201   95.332  1.00 48.47 17  A 1 
ATOM 126   C CD  . PRO A 1 17  ? 135.068 0.943   94.015  1.00 51.31 17  A 1 
ATOM 127   N N   . LYS A 1 18  ? 131.958 -2.429  93.254  1.00 60.83 18  A 1 
ATOM 128   C CA  . LYS A 1 18  ? 130.540 -2.770  93.359  1.00 62.82 18  A 1 
ATOM 129   C C   . LYS A 1 18  ? 130.214 -3.225  94.780  1.00 65.16 18  A 1 
ATOM 130   O O   . LYS A 1 18  ? 130.454 -4.379  95.143  1.00 59.78 18  A 1 
ATOM 131   C CB  . LYS A 1 18  ? 130.158 -3.835  92.331  1.00 57.46 18  A 1 
ATOM 132   C CG  . LYS A 1 18  ? 130.069 -3.293  90.899  1.00 52.19 18  A 1 
ATOM 133   C CD  . LYS A 1 18  ? 129.624 -4.405  89.940  1.00 49.21 18  A 1 
ATOM 134   C CE  . LYS A 1 18  ? 129.427 -3.872  88.522  1.00 43.80 18  A 1 
ATOM 135   N NZ  . LYS A 1 18  ? 129.013 -4.922  87.571  1.00 39.98 18  A 1 
ATOM 136   N N   . SER A 1 19  ? 129.583 -2.333  95.503  1.00 63.44 19  A 1 
ATOM 137   C CA  . SER A 1 19  ? 128.960 -2.712  96.768  1.00 67.36 19  A 1 
ATOM 138   C C   . SER A 1 19  ? 127.840 -3.723  96.512  1.00 70.69 19  A 1 
ATOM 139   O O   . SER A 1 19  ? 127.112 -3.605  95.514  1.00 63.97 19  A 1 
ATOM 140   C CB  . SER A 1 19  ? 128.393 -1.461  97.441  1.00 60.79 19  A 1 
ATOM 141   O OG  . SER A 1 19  ? 127.806 -1.811  98.664  1.00 54.05 19  A 1 
ATOM 142   N N   . ARG A 1 20  ? 127.667 -4.720  97.362  1.00 77.29 20  A 1 
ATOM 143   C CA  . ARG A 1 20  ? 126.557 -5.687  97.273  1.00 79.40 20  A 1 
ATOM 144   C C   . ARG A 1 20  ? 125.184 -5.046  97.455  1.00 82.66 20  A 1 
ATOM 145   O O   . ARG A 1 20  ? 124.184 -5.671  97.121  1.00 76.67 20  A 1 
ATOM 146   C CB  . ARG A 1 20  ? 126.738 -6.803  98.306  1.00 73.62 20  A 1 
ATOM 147   C CG  . ARG A 1 20  ? 127.712 -7.898  97.839  1.00 65.38 20  A 1 
ATOM 148   C CD  . ARG A 1 20  ? 127.681 -9.053  98.857  1.00 61.25 20  A 1 
ATOM 149   N NE  . ARG A 1 20  ? 128.462 -10.187 98.383  1.00 53.78 20  A 1 
ATOM 150   C CZ  . ARG A 1 20  ? 128.515 -11.376 98.974  1.00 48.03 20  A 1 
ATOM 151   N NH1 . ARG A 1 20  ? 127.908 -11.616 100.102 1.00 46.51 20  A 1 
ATOM 152   N NH2 . ARG A 1 20  ? 129.202 -12.367 98.446  1.00 43.96 20  A 1 
ATOM 153   N N   . PHE A 1 21  ? 125.108 -3.860  97.935  1.00 80.93 21  A 1 
ATOM 154   C CA  . PHE A 1 21  ? 123.866 -3.152  98.225  1.00 82.44 21  A 1 
ATOM 155   C C   . PHE A 1 21  ? 123.577 -2.110  97.142  1.00 83.50 21  A 1 
ATOM 156   O O   . PHE A 1 21  ? 124.482 -1.433  96.661  1.00 79.26 21  A 1 
ATOM 157   C CB  . PHE A 1 21  ? 123.959 -2.528  99.612  1.00 78.91 21  A 1 
ATOM 158   C CG  . PHE A 1 21  ? 124.233 -3.541  100.704 1.00 75.48 21  A 1 
ATOM 159   C CD1 . PHE A 1 21  ? 123.293 -4.512  101.029 1.00 68.13 21  A 1 
ATOM 160   C CD2 . PHE A 1 21  ? 125.476 -3.534  101.395 1.00 67.74 21  A 1 
ATOM 161   C CE1 . PHE A 1 21  ? 123.543 -5.464  102.028 1.00 64.34 21  A 1 
ATOM 162   C CE2 . PHE A 1 21  ? 125.729 -4.479  102.387 1.00 65.42 21  A 1 
ATOM 163   C CZ  . PHE A 1 21  ? 124.769 -5.447  102.706 1.00 69.26 21  A 1 
ATOM 164   N N   . ALA A 1 22  ? 122.334 -1.978  96.761  1.00 80.06 22  A 1 
ATOM 165   C CA  . ALA A 1 22  ? 121.899 -0.996  95.777  1.00 80.82 22  A 1 
ATOM 166   C C   . ALA A 1 22  ? 122.026 0.436   96.316  1.00 81.92 22  A 1 
ATOM 167   O O   . ALA A 1 22  ? 121.700 0.708   97.475  1.00 79.41 22  A 1 
ATOM 168   C CB  . ALA A 1 22  ? 120.456 -1.301  95.368  1.00 77.51 22  A 1 
ATOM 169   N N   . MET A 1 23  ? 122.436 1.343   95.393  1.00 82.41 23  A 1 
ATOM 170   C CA  . MET A 1 23  ? 122.520 2.758   95.746  1.00 82.43 23  A 1 
ATOM 171   C C   . MET A 1 23  ? 121.123 3.372   95.863  1.00 83.15 23  A 1 
ATOM 172   O O   . MET A 1 23  ? 120.231 3.091   95.047  1.00 80.42 23  A 1 
ATOM 173   C CB  . MET A 1 23  ? 123.359 3.510   94.705  1.00 78.59 23  A 1 
ATOM 174   C CG  . MET A 1 23  ? 124.834 3.078   94.729  1.00 72.15 23  A 1 
ATOM 175   S SD  . MET A 1 23  ? 125.749 3.556   96.235  1.00 66.46 23  A 1 
ATOM 176   C CE  . MET A 1 23  ? 125.937 5.339   95.952  1.00 59.43 23  A 1 
ATOM 177   N N   . LEU A 1 24  ? 120.918 4.219   96.810  1.00 82.67 24  A 1 
ATOM 178   C CA  . LEU A 1 24  ? 119.634 4.875   97.034  1.00 82.52 24  A 1 
ATOM 179   C C   . LEU A 1 24  ? 119.208 5.711   95.826  1.00 83.21 24  A 1 
ATOM 180   O O   . LEU A 1 24  ? 118.018 5.738   95.486  1.00 80.23 24  A 1 
ATOM 181   C CB  . LEU A 1 24  ? 119.755 5.753   98.292  1.00 79.72 24  A 1 
ATOM 182   C CG  . LEU A 1 24  ? 118.433 6.416   98.710  1.00 74.16 24  A 1 
ATOM 183   C CD1 . LEU A 1 24  ? 117.443 5.411   99.256  1.00 66.26 24  A 1 
ATOM 184   C CD2 . LEU A 1 24  ? 118.695 7.464   99.788  1.00 66.29 24  A 1 
ATOM 185   N N   . ASP A 1 25  ? 120.131 6.352   95.112  1.00 84.91 25  A 1 
ATOM 186   C CA  . ASP A 1 25  ? 119.836 7.197   93.958  1.00 84.88 25  A 1 
ATOM 187   C C   . ASP A 1 25  ? 119.324 6.388   92.764  1.00 84.93 25  A 1 
ATOM 188   O O   . ASP A 1 25  ? 118.327 6.773   92.158  1.00 81.60 25  A 1 
ATOM 189   C CB  . ASP A 1 25  ? 121.075 8.039   93.590  1.00 82.56 25  A 1 
ATOM 190   C CG  . ASP A 1 25  ? 121.354 9.135   94.620  1.00 76.82 25  A 1 
ATOM 191   O OD1 . ASP A 1 25  ? 120.413 9.596   95.290  1.00 69.43 25  A 1 
ATOM 192   O OD2 . ASP A 1 25  ? 122.537 9.530   94.733  1.00 67.91 25  A 1 
ATOM 193   N N   . ASP A 1 26  ? 119.966 5.197   92.513  1.00 83.05 26  A 1 
ATOM 194   C CA  . ASP A 1 26  ? 119.499 4.323   91.432  1.00 81.77 26  A 1 
ATOM 195   C C   . ASP A 1 26  ? 118.075 3.823   91.700  1.00 82.06 26  A 1 
ATOM 196   O O   . ASP A 1 26  ? 117.222 3.806   90.812  1.00 79.76 26  A 1 
ATOM 197   C CB  . ASP A 1 26  ? 120.443 3.121   91.280  1.00 79.48 26  A 1 
ATOM 198   C CG  . ASP A 1 26  ? 121.850 3.492   90.815  1.00 75.87 26  A 1 
ATOM 199   O OD1 . ASP A 1 26  ? 122.002 4.537   90.153  1.00 69.82 26  A 1 
ATOM 200   O OD2 . ASP A 1 26  ? 122.758 2.693   91.110  1.00 68.73 26  A 1 
ATOM 201   N N   . VAL A 1 27  ? 117.777 3.457   92.924  1.00 80.35 27  A 1 
ATOM 202   C CA  . VAL A 1 27  ? 116.429 3.039   93.322  1.00 80.68 27  A 1 
ATOM 203   C C   . VAL A 1 27  ? 115.432 4.200   93.214  1.00 80.27 27  A 1 
ATOM 204   O O   . VAL A 1 27  ? 114.297 3.993   92.776  1.00 78.70 27  A 1 
ATOM 205   C CB  . VAL A 1 27  ? 116.435 2.441   94.739  1.00 79.20 27  A 1 
ATOM 206   C CG1 . VAL A 1 27  ? 115.028 2.096   95.234  1.00 73.49 27  A 1 
ATOM 207   C CG2 . VAL A 1 27  ? 117.257 1.146   94.780  1.00 73.42 27  A 1 
ATOM 208   N N   . LYS A 1 28  ? 115.851 5.438   93.540  1.00 85.37 28  A 1 
ATOM 209   C CA  . LYS A 1 28  ? 114.997 6.616   93.373  1.00 84.64 28  A 1 
ATOM 210   C C   . LYS A 1 28  ? 114.689 6.902   91.902  1.00 84.81 28  A 1 
ATOM 211   O O   . LYS A 1 28  ? 113.540 7.195   91.584  1.00 83.32 28  A 1 
ATOM 212   C CB  . LYS A 1 28  ? 115.628 7.846   94.019  1.00 83.43 28  A 1 
ATOM 213   C CG  . LYS A 1 28  ? 115.386 7.896   95.530  1.00 77.59 28  A 1 
ATOM 214   C CD  . LYS A 1 28  ? 116.009 9.173   96.100  1.00 73.14 28  A 1 
ATOM 215   C CE  . LYS A 1 28  ? 115.712 9.323   97.594  1.00 65.67 28  A 1 
ATOM 216   N NZ  . LYS A 1 28  ? 116.357 10.525  98.155  1.00 59.43 28  A 1 
ATOM 217   N N   . ILE A 1 29  ? 115.709 6.796   91.018  1.00 85.18 29  A 1 
ATOM 218   C CA  . ILE A 1 29  ? 115.510 6.960   89.568  1.00 84.50 29  A 1 
ATOM 219   C C   . ILE A 1 29  ? 114.540 5.899   89.049  1.00 84.12 29  A 1 
ATOM 220   O O   . ILE A 1 29  ? 113.590 6.220   88.339  1.00 82.37 29  A 1 
ATOM 221   C CB  . ILE A 1 29  ? 116.865 6.927   88.840  1.00 83.51 29  A 1 
ATOM 222   C CG1 . ILE A 1 29  ? 117.686 8.193   89.190  1.00 79.05 29  A 1 
ATOM 223   C CG2 . ILE A 1 29  ? 116.668 6.837   87.315  1.00 77.29 29  A 1 
ATOM 224   C CD1 . ILE A 1 29  ? 119.157 8.113   88.771  1.00 71.46 29  A 1 
ATOM 225   N N   . LEU A 1 30  ? 114.733 4.649   89.436  1.00 81.72 30  A 1 
ATOM 226   C CA  . LEU A 1 30  ? 113.855 3.546   89.061  1.00 80.74 30  A 1 
ATOM 227   C C   . LEU A 1 30  ? 112.423 3.766   89.565  1.00 80.38 30  A 1 
ATOM 228   O O   . LEU A 1 30  ? 111.469 3.624   88.805  1.00 78.66 30  A 1 
ATOM 229   C CB  . LEU A 1 30  ? 114.448 2.241   89.622  1.00 79.09 30  A 1 
ATOM 230   C CG  . LEU A 1 30  ? 113.956 1.017   88.855  1.00 73.31 30  A 1 
ATOM 231   C CD1 . LEU A 1 30  ? 114.794 0.793   87.607  1.00 66.67 30  A 1 
ATOM 232   C CD2 . LEU A 1 30  ? 114.068 -0.241  89.718  1.00 66.40 30  A 1 
ATOM 233   N N   . ALA A 1 31  ? 112.288 4.164   90.829  1.00 80.28 31  A 1 
ATOM 234   C CA  . ALA A 1 31  ? 110.981 4.455   91.416  1.00 80.32 31  A 1 
ATOM 235   C C   . ALA A 1 31  ? 110.283 5.613   90.699  1.00 79.79 31  A 1 
ATOM 236   O O   . ALA A 1 31  ? 109.083 5.536   90.419  1.00 78.91 31  A 1 
ATOM 237   C CB  . ALA A 1 31  ? 111.168 4.764   92.903  1.00 79.64 31  A 1 
ATOM 238   N N   . ASN A 1 32  ? 111.046 6.657   90.326  1.00 85.47 32  A 1 
ATOM 239   C CA  . ASN A 1 32  ? 110.471 7.801   89.623  1.00 84.95 32  A 1 
ATOM 240   C C   . ASN A 1 32  ? 110.066 7.440   88.184  1.00 83.70 32  A 1 
ATOM 241   O O   . ASN A 1 32  ? 108.987 7.803   87.730  1.00 82.35 32  A 1 
ATOM 242   C CB  . ASN A 1 32  ? 111.477 8.970   89.698  1.00 84.87 32  A 1 
ATOM 243   C CG  . ASN A 1 32  ? 110.819 10.318  89.755  1.00 79.17 32  A 1 
ATOM 244   O OD1 . ASN A 1 32  ? 109.629 10.475  89.931  1.00 71.54 32  A 1 
ATOM 245   N ND2 . ASN A 1 32  ? 111.610 11.370  89.663  1.00 69.74 32  A 1 
ATOM 246   N N   . GLY A 1 33  ? 110.879 6.626   87.486  1.00 81.41 33  A 1 
ATOM 247   C CA  . GLY A 1 33  ? 110.542 6.063   86.180  1.00 79.93 33  A 1 
ATOM 248   C C   . GLY A 1 33  ? 109.293 5.198   86.245  1.00 80.26 33  A 1 
ATOM 249   O O   . GLY A 1 33  ? 108.396 5.328   85.403  1.00 78.59 33  A 1 
ATOM 250   N N   . LEU A 1 34  ? 109.194 4.365   87.250  1.00 81.25 34  A 1 
ATOM 251   C CA  . LEU A 1 34  ? 108.015 3.541   87.481  1.00 79.79 34  A 1 
ATOM 252   C C   . LEU A 1 34  ? 106.766 4.392   87.743  1.00 79.77 34  A 1 
ATOM 253   O O   . LEU A 1 34  ? 105.692 4.104   87.216  1.00 78.55 34  A 1 
ATOM 254   C CB  . LEU A 1 34  ? 108.277 2.612   88.675  1.00 77.77 34  A 1 
ATOM 255   C CG  . LEU A 1 34  ? 107.408 1.356   88.616  1.00 71.30 34  A 1 
ATOM 256   C CD1 . LEU A 1 34  ? 108.185 0.218   87.968  1.00 64.80 34  A 1 
ATOM 257   C CD2 . LEU A 1 34  ? 106.979 0.892   90.002  1.00 64.39 34  A 1 
ATOM 258   N N   . LEU A 1 35  ? 106.926 5.466   88.519  1.00 82.51 35  A 1 
ATOM 259   C CA  . LEU A 1 35  ? 105.826 6.370   88.844  1.00 82.75 35  A 1 
ATOM 260   C C   . LEU A 1 35  ? 105.332 7.113   87.596  1.00 82.91 35  A 1 
ATOM 261   O O   . LEU A 1 35  ? 104.125 7.192   87.365  1.00 82.42 35  A 1 
ATOM 262   C CB  . LEU A 1 35  ? 106.292 7.353   89.932  1.00 82.16 35  A 1 
ATOM 263   C CG  . LEU A 1 35  ? 105.114 7.984   90.694  1.00 76.19 35  A 1 
ATOM 264   C CD1 . LEU A 1 35  ? 104.674 7.098   91.837  1.00 69.22 35  A 1 
ATOM 265   C CD2 . LEU A 1 35  ? 105.512 9.344   91.259  1.00 68.13 35  A 1 
ATOM 266   N N   . GLN A 1 36  ? 106.257 7.599   86.761  1.00 84.07 36  A 1 
ATOM 267   C CA  . GLN A 1 36  ? 105.901 8.241   85.496  1.00 84.03 36  A 1 
ATOM 268   C C   . GLN A 1 36  ? 105.233 7.260   84.533  1.00 83.66 36  A 1 
ATOM 269   O O   . GLN A 1 36  ? 104.197 7.583   83.954  1.00 82.51 36  A 1 
ATOM 270   C CB  . GLN A 1 36  ? 107.134 8.864   84.838  1.00 83.87 36  A 1 
ATOM 271   C CG  . GLN A 1 36  ? 107.559 10.162  85.513  1.00 78.04 36  A 1 
ATOM 272   C CD  . GLN A 1 36  ? 108.683 10.868  84.751  1.00 74.03 36  A 1 
ATOM 273   O OE1 . GLN A 1 36  ? 109.226 10.375  83.773  1.00 67.13 36  A 1 
ATOM 274   N NE2 . GLN A 1 36  ? 109.057 12.063  85.169  1.00 64.44 36  A 1 
ATOM 275   N N   . LEU A 1 37  ? 105.770 6.062   84.364  1.00 81.77 37  A 1 
ATOM 276   C CA  . LEU A 1 37  ? 105.167 5.015   83.543  1.00 80.84 37  A 1 
ATOM 277   C C   . LEU A 1 37  ? 103.771 4.651   84.058  1.00 81.00 37  A 1 
ATOM 278   O O   . LEU A 1 37  ? 102.832 4.556   83.280  1.00 79.07 37  A 1 
ATOM 279   C CB  . LEU A 1 37  ? 106.105 3.794   83.538  1.00 79.07 37  A 1 
ATOM 280   C CG  . LEU A 1 37  ? 105.670 2.707   82.544  1.00 74.55 37  A 1 
ATOM 281   C CD1 . LEU A 1 37  ? 105.909 3.118   81.095  1.00 68.46 37  A 1 
ATOM 282   C CD2 . LEU A 1 37  ? 106.461 1.413   82.789  1.00 67.73 37  A 1 
ATOM 283   N N   . GLY A 1 38  ? 103.612 4.521   85.336  1.00 79.07 38  A 1 
ATOM 284   C CA  . GLY A 1 38  ? 102.341 4.231   85.981  1.00 78.72 38  A 1 
ATOM 285   C C   . GLY A 1 38  ? 101.302 5.317   85.740  1.00 80.06 38  A 1 
ATOM 286   O O   . GLY A 1 38  ? 100.160 4.999   85.385  1.00 79.42 38  A 1 
ATOM 287   N N   . HIS A 1 39  ? 101.743 6.598   85.876  1.00 84.63 39  A 1 
ATOM 288   C CA  . HIS A 1 39  ? 100.824 7.704   85.575  1.00 85.37 39  A 1 
ATOM 289   C C   . HIS A 1 39  ? 100.450 7.727   84.086  1.00 85.58 39  A 1 
ATOM 290   O O   . HIS A 1 39  ? 99.263  7.761   83.758  1.00 84.31 39  A 1 
ATOM 291   C CB  . HIS A 1 39  ? 101.419 9.044   86.016  1.00 84.58 39  A 1 
ATOM 292   C CG  . HIS A 1 39  ? 101.223 9.312   87.481  1.00 79.42 39  A 1 
ATOM 293   N ND1 . HIS A 1 39  ? 102.025 8.868   88.500  1.00 69.29 39  A 1 
ATOM 294   C CD2 . HIS A 1 39  ? 100.198 10.014  88.073  1.00 69.13 39  A 1 
ATOM 295   C CE1 . HIS A 1 39  ? 101.516 9.287   89.666  1.00 69.21 39  A 1 
ATOM 296   N NE2 . HIS A 1 39  ? 100.406 9.990   89.439  1.00 69.71 39  A 1 
ATOM 297   N N   . GLY A 1 40  ? 101.398 7.640   83.162  1.00 82.05 40  A 1 
ATOM 298   C CA  . GLY A 1 40  ? 101.146 7.621   81.720  1.00 81.64 40  A 1 
ATOM 299   C C   . GLY A 1 40  ? 100.250 6.462   81.302  1.00 82.60 40  A 1 
ATOM 300   O O   . GLY A 1 40  ? 99.334  6.632   80.492  1.00 80.91 40  A 1 
ATOM 301   N N   . LEU A 1 41  ? 100.470 5.284   81.833  1.00 82.66 41  A 1 
ATOM 302   C CA  . LEU A 1 41  ? 99.608  4.129   81.593  1.00 81.82 41  A 1 
ATOM 303   C C   . LEU A 1 41  ? 98.210  4.314   82.183  1.00 83.02 41  A 1 
ATOM 304   O O   . LEU A 1 41  ? 97.236  3.922   81.538  1.00 81.88 41  A 1 
ATOM 305   C CB  . LEU A 1 41  ? 100.264 2.864   82.163  1.00 79.61 41  A 1 
ATOM 306   C CG  . LEU A 1 41  ? 101.447 2.344   81.326  1.00 74.42 41  A 1 
ATOM 307   C CD1 . LEU A 1 41  ? 102.129 1.192   82.073  1.00 68.32 41  A 1 
ATOM 308   C CD2 . LEU A 1 41  ? 100.993 1.814   79.967  1.00 67.73 41  A 1 
ATOM 309   N N   . LYS A 1 42  ? 98.095  4.921   83.348  1.00 83.79 42  A 1 
ATOM 310   C CA  . LYS A 1 42  ? 96.799  5.182   83.973  1.00 84.04 42  A 1 
ATOM 311   C C   . LYS A 1 42  ? 95.948  6.115   83.113  1.00 85.36 42  A 1 
ATOM 312   O O   . LYS A 1 42  ? 94.787  5.807   82.858  1.00 84.44 42  A 1 
ATOM 313   C CB  . LYS A 1 42  ? 97.018  5.735   85.384  1.00 81.56 42  A 1 
ATOM 314   C CG  . LYS A 1 42  ? 95.709  5.864   86.172  1.00 73.19 42  A 1 
ATOM 315   C CD  . LYS A 1 42  ? 95.991  6.458   87.558  1.00 68.30 42  A 1 
ATOM 316   C CE  . LYS A 1 42  ? 94.681  6.661   88.322  1.00 59.76 42  A 1 
ATOM 317   N NZ  . LYS A 1 42  ? 94.906  7.319   89.630  1.00 54.12 42  A 1 
ATOM 318   N N   . ASP A 1 43  ? 96.539  7.191   82.607  1.00 85.96 43  A 1 
ATOM 319   C CA  . ASP A 1 43  ? 95.851  8.121   81.710  1.00 86.56 43  A 1 
ATOM 320   C C   . ASP A 1 43  ? 95.466  7.450   80.389  1.00 87.03 43  A 1 
ATOM 321   O O   . ASP A 1 43  ? 94.332  7.564   79.924  1.00 85.57 43  A 1 
ATOM 322   C CB  . ASP A 1 43  ? 96.735  9.347   81.440  1.00 85.36 43  A 1 
ATOM 323   C CG  . ASP A 1 43  ? 96.825  10.308  82.614  1.00 77.55 43  A 1 
ATOM 324   O OD1 . ASP A 1 43  ? 96.013  10.190  83.562  1.00 70.42 43  A 1 
ATOM 325   O OD2 . ASP A 1 43  ? 97.679  11.212  82.519  1.00 67.75 43  A 1 
ATOM 326   N N   . PHE A 1 44  ? 96.425  6.685   79.810  1.00 86.59 44  A 1 
ATOM 327   C CA  . PHE A 1 44  ? 96.145  5.909   78.603  1.00 86.49 44  A 1 
ATOM 328   C C   . PHE A 1 44  ? 95.002  4.921   78.822  1.00 87.55 44  A 1 
ATOM 329   O O   . PHE A 1 44  ? 94.068  4.882   78.019  1.00 86.55 44  A 1 
ATOM 330   C CB  . PHE A 1 44  ? 97.415  5.196   78.133  1.00 85.67 44  A 1 
ATOM 331   C CG  . PHE A 1 44  ? 97.169  4.247   76.995  1.00 85.39 44  A 1 
ATOM 332   C CD1 . PHE A 1 44  ? 97.010  2.877   77.235  1.00 76.93 44  A 1 
ATOM 333   C CD2 . PHE A 1 44  ? 97.007  4.735   75.685  1.00 76.30 44  A 1 
ATOM 334   C CE1 . PHE A 1 44  ? 96.704  1.993   76.185  1.00 76.70 44  A 1 
ATOM 335   C CE2 . PHE A 1 44  ? 96.704  3.867   74.631  1.00 75.11 44  A 1 
ATOM 336   C CZ  . PHE A 1 44  ? 96.548  2.499   74.885  1.00 82.38 44  A 1 
ATOM 337   N N   . VAL A 1 45  ? 95.055  4.145   79.895  1.00 85.45 45  A 1 
ATOM 338   C CA  . VAL A 1 45  ? 93.998  3.188   80.245  1.00 84.73 45  A 1 
ATOM 339   C C   . VAL A 1 45  ? 92.658  3.894   80.410  1.00 85.45 45  A 1 
ATOM 340   O O   . VAL A 1 45  ? 91.644  3.422   79.892  1.00 85.58 45  A 1 
ATOM 341   C CB  . VAL A 1 45  ? 94.365  2.411   81.528  1.00 82.71 45  A 1 
ATOM 342   C CG1 . VAL A 1 45  ? 93.179  1.642   82.133  1.00 77.78 45  A 1 
ATOM 343   C CG2 . VAL A 1 45  ? 95.472  1.397   81.252  1.00 77.68 45  A 1 
ATOM 344   N N   . HIS A 1 46  ? 92.656  5.052   81.098  1.00 89.48 46  A 1 
ATOM 345   C CA  . HIS A 1 46  ? 91.422  5.793   81.322  1.00 89.74 46  A 1 
ATOM 346   C C   . HIS A 1 46  ? 90.851  6.324   80.010  1.00 89.79 46  A 1 
ATOM 347   O O   . HIS A 1 46  ? 89.675  6.100   79.702  1.00 88.56 46  A 1 
ATOM 348   C CB  . HIS A 1 46  ? 91.665  6.909   82.344  1.00 88.62 46  A 1 
ATOM 349   C CG  . HIS A 1 46  ? 90.394  7.427   82.943  1.00 83.71 46  A 1 
ATOM 350   N ND1 . HIS A 1 46  ? 89.313  6.655   83.311  1.00 72.45 46  A 1 
ATOM 351   C CD2 . HIS A 1 46  ? 90.085  8.716   83.271  1.00 72.73 46  A 1 
ATOM 352   C CE1 . HIS A 1 46  ? 88.380  7.474   83.836  1.00 71.58 46  A 1 
ATOM 353   N NE2 . HIS A 1 46  ? 88.826  8.720   83.829  1.00 72.38 46  A 1 
ATOM 354   N N   . LYS A 1 47  ? 91.684  6.925   79.164  1.00 88.61 47  A 1 
ATOM 355   C CA  . LYS A 1 47  ? 91.298  7.423   77.848  1.00 88.81 47  A 1 
ATOM 356   C C   . LYS A 1 47  ? 90.826  6.298   76.928  1.00 89.15 47  A 1 
ATOM 357   O O   . LYS A 1 47  ? 89.776  6.411   76.303  1.00 87.78 47  A 1 
ATOM 358   C CB  . LYS A 1 47  ? 92.465  8.216   77.250  1.00 87.38 47  A 1 
ATOM 359   C CG  . LYS A 1 47  ? 92.071  8.890   75.940  1.00 79.42 47  A 1 
ATOM 360   C CD  . LYS A 1 47  ? 93.203  9.788   75.420  1.00 75.80 47  A 1 
ATOM 361   C CE  . LYS A 1 47  ? 92.740  10.477  74.122  1.00 66.65 47  A 1 
ATOM 362   N NZ  . LYS A 1 47  ? 93.723  11.453  73.642  1.00 61.26 47  A 1 
ATOM 363   N N   . THR A 1 48  ? 91.569  5.206   76.873  1.00 88.03 48  A 1 
ATOM 364   C CA  . THR A 1 48  ? 91.232  4.054   76.031  1.00 87.23 48  A 1 
ATOM 365   C C   . THR A 1 48  ? 89.922  3.403   76.478  1.00 87.75 48  A 1 
ATOM 366   O O   . THR A 1 48  ? 89.087  3.095   75.635  1.00 86.86 48  A 1 
ATOM 367   C CB  . THR A 1 48  ? 92.356  3.016   76.022  1.00 86.41 48  A 1 
ATOM 368   O OG1 . THR A 1 48  ? 93.556  3.607   75.589  1.00 81.49 48  A 1 
ATOM 369   C CG2 . THR A 1 48  ? 92.076  1.858   75.057  1.00 80.93 48  A 1 
ATOM 370   N N   . LYS A 1 49  ? 89.728  3.259   77.778  1.00 87.97 49  A 1 
ATOM 371   C CA  . LYS A 1 49  ? 88.435  2.779   78.287  1.00 87.75 49  A 1 
ATOM 372   C C   . LYS A 1 49  ? 87.287  3.706   77.878  1.00 88.25 49  A 1 
ATOM 373   O O   . LYS A 1 49  ? 86.242  3.206   77.469  1.00 87.37 49  A 1 
ATOM 374   C CB  . LYS A 1 49  ? 88.463  2.637   79.809  1.00 86.14 49  A 1 
ATOM 375   C CG  . LYS A 1 49  ? 89.167  1.353   80.270  1.00 81.79 49  A 1 
ATOM 376   C CD  . LYS A 1 49  ? 89.116  1.253   81.793  1.00 79.02 49  A 1 
ATOM 377   C CE  . LYS A 1 49  ? 89.727  -0.066  82.273  1.00 70.84 49  A 1 
ATOM 378   N NZ  . LYS A 1 49  ? 89.688  -0.187  83.750  1.00 65.21 49  A 1 
ATOM 379   N N   . GLY A 1 50  ? 87.471  5.011   77.924  1.00 90.24 50  A 1 
ATOM 380   C CA  . GLY A 1 50  ? 86.493  5.993   77.457  1.00 90.53 50  A 1 
ATOM 381   C C   . GLY A 1 50  ? 86.189  5.832   75.977  1.00 91.37 50  A 1 
ATOM 382   O O   . GLY A 1 50  ? 85.033  5.629   75.602  1.00 89.45 50  A 1 
ATOM 383   N N   . GLN A 1 51  ? 87.250  5.790   75.154  1.00 87.72 51  A 1 
ATOM 384   C CA  . GLN A 1 51  ? 87.100  5.603   73.705  1.00 87.80 51  A 1 
ATOM 385   C C   . GLN A 1 51  ? 86.417  4.280   73.349  1.00 88.99 51  A 1 
ATOM 386   O O   . GLN A 1 51  ? 85.560  4.262   72.462  1.00 87.42 51  A 1 
ATOM 387   C CB  . GLN A 1 51  ? 88.478  5.670   73.034  1.00 87.12 51  A 1 
ATOM 388   C CG  . GLN A 1 51  ? 89.057  7.096   73.027  1.00 86.07 51  A 1 
ATOM 389   C CD  . GLN A 1 51  ? 90.437  7.150   72.372  1.00 85.93 51  A 1 
ATOM 390   O OE1 . GLN A 1 51  ? 91.332  6.347   72.634  1.00 78.41 51  A 1 
ATOM 391   N NE2 . GLN A 1 51  ? 90.668  8.103   71.496  1.00 74.84 51  A 1 
ATOM 392   N N   . ILE A 1 52  ? 86.759  3.191   74.014  1.00 87.81 52  A 1 
ATOM 393   C CA  . ILE A 1 52  ? 86.119  1.896   73.786  1.00 87.58 52  A 1 
ATOM 394   C C   . ILE A 1 52  ? 84.635  1.941   74.186  1.00 87.99 52  A 1 
ATOM 395   O O   . ILE A 1 52  ? 83.803  1.403   73.455  1.00 87.05 52  A 1 
ATOM 396   C CB  . ILE A 1 52  ? 86.893  0.770   74.505  1.00 86.44 52  A 1 
ATOM 397   C CG1 . ILE A 1 52  ? 88.224  0.515   73.757  1.00 84.85 52  A 1 
ATOM 398   C CG2 . ILE A 1 52  ? 86.071  -0.527  74.598  1.00 83.67 52  A 1 
ATOM 399   C CD1 . ILE A 1 52  ? 89.174  -0.456  74.470  1.00 78.25 52  A 1 
ATOM 400   N N   . ASN A 1 53  ? 84.310  2.586   75.275  1.00 90.86 53  A 1 
ATOM 401   C CA  . ASN A 1 53  ? 82.913  2.762   75.661  1.00 90.59 53  A 1 
ATOM 402   C C   . ASN A 1 53  ? 82.146  3.591   74.631  1.00 90.44 53  A 1 
ATOM 403   O O   . ASN A 1 53  ? 81.060  3.189   74.233  1.00 89.52 53  A 1 
ATOM 404   C CB  . ASN A 1 53  ? 82.812  3.389   77.062  1.00 90.09 53  A 1 
ATOM 405   C CG  . ASN A 1 53  ? 82.996  2.401   78.196  1.00 82.72 53  A 1 
ATOM 406   O OD1 . ASN A 1 53  ? 82.978  1.195   78.052  1.00 74.82 53  A 1 
ATOM 407   N ND2 . ASN A 1 53  ? 83.116  2.913   79.397  1.00 72.16 53  A 1 
ATOM 408   N N   . ASP A 1 54  ? 82.750  4.693   74.146  1.00 89.43 54  A 1 
ATOM 409   C CA  . ASP A 1 54  ? 82.135  5.506   73.092  1.00 89.35 54  A 1 
ATOM 410   C C   . ASP A 1 54  ? 81.929  4.697   71.813  1.00 89.25 54  A 1 
ATOM 411   O O   . ASP A 1 54  ? 80.874  4.777   71.173  1.00 87.38 54  A 1 
ATOM 412   C CB  . ASP A 1 54  ? 83.013  6.733   72.777  1.00 88.68 54  A 1 
ATOM 413   C CG  . ASP A 1 54  ? 83.070  7.792   73.876  1.00 82.70 54  A 1 
ATOM 414   O OD1 . ASP A 1 54  ? 82.217  7.771   74.789  1.00 76.10 54  A 1 
ATOM 415   O OD2 . ASP A 1 54  ? 83.966  8.658   73.757  1.00 73.43 54  A 1 
ATOM 416   N N   . ILE A 1 55  ? 82.901  3.856   71.421  1.00 88.80 55  A 1 
ATOM 417   C CA  . ILE A 1 55  ? 82.788  2.948   70.280  1.00 88.03 55  A 1 
ATOM 418   C C   . ILE A 1 55  ? 81.630  1.968   70.486  1.00 88.04 55  A 1 
ATOM 419   O O   . ILE A 1 55  ? 80.798  1.829   69.591  1.00 87.23 55  A 1 
ATOM 420   C CB  . ILE A 1 55  ? 84.117  2.221   70.019  1.00 87.67 55  A 1 
ATOM 421   C CG1 . ILE A 1 55  ? 85.174  3.201   69.459  1.00 85.83 55  A 1 
ATOM 422   C CG2 . ILE A 1 55  ? 83.925  1.047   69.032  1.00 86.37 55  A 1 
ATOM 423   C CD1 . ILE A 1 55  ? 86.604  2.667   69.549  1.00 82.88 55  A 1 
ATOM 424   N N   . PHE A 1 56  ? 81.547  1.313   71.619  1.00 88.32 56  A 1 
ATOM 425   C CA  . PHE A 1 56  ? 80.449  0.390   71.898  1.00 87.77 56  A 1 
ATOM 426   C C   . PHE A 1 56  ? 79.088  1.096   71.902  1.00 88.04 56  A 1 
ATOM 427   O O   . PHE A 1 56  ? 78.111  0.527   71.405  1.00 87.07 56  A 1 
ATOM 428   C CB  . PHE A 1 56  ? 80.673  -0.326  73.234  1.00 87.27 56  A 1 
ATOM 429   C CG  . PHE A 1 56  ? 81.571  -1.526  73.142  1.00 86.64 56  A 1 
ATOM 430   C CD1 . PHE A 1 56  ? 81.199  -2.627  72.338  1.00 78.74 56  A 1 
ATOM 431   C CD2 . PHE A 1 56  ? 82.774  -1.588  73.863  1.00 77.58 56  A 1 
ATOM 432   C CE1 . PHE A 1 56  ? 82.032  -3.754  72.247  1.00 77.68 56  A 1 
ATOM 433   C CE2 . PHE A 1 56  ? 83.603  -2.711  73.775  1.00 75.57 56  A 1 
ATOM 434   C CZ  . PHE A 1 56  ? 83.233  -3.786  72.966  1.00 83.32 56  A 1 
ATOM 435   N N   . GLN A 1 57  ? 79.063  2.321   72.423  1.00 90.69 57  A 1 
ATOM 436   C CA  . GLN A 1 57  ? 77.831  3.100   72.412  1.00 90.67 57  A 1 
ATOM 437   C C   . GLN A 1 57  ? 77.418  3.461   70.988  1.00 90.21 57  A 1 
ATOM 438   O O   . GLN A 1 57  ? 76.259  3.234   70.617  1.00 88.22 57  A 1 
ATOM 439   C CB  . GLN A 1 57  ? 78.015  4.322   73.315  1.00 90.31 57  A 1 
ATOM 440   C CG  . GLN A 1 57  ? 76.669  4.923   73.734  1.00 82.41 57  A 1 
ATOM 441   C CD  . GLN A 1 57  ? 76.826  6.044   74.771  1.00 78.05 57  A 1 
ATOM 442   O OE1 . GLN A 1 57  ? 77.905  6.489   75.105  1.00 70.45 57  A 1 
ATOM 443   N NE2 . GLN A 1 57  ? 75.737  6.539   75.320  1.00 67.22 57  A 1 
ATOM 444   N N   . LYS A 1 58  ? 78.348  3.910   70.140  1.00 86.70 58  A 1 
ATOM 445   C CA  . LYS A 1 58  ? 78.099  4.119   68.715  1.00 85.33 58  A 1 
ATOM 446   C C   . LYS A 1 58  ? 77.684  2.828   68.008  1.00 85.40 58  A 1 
ATOM 447   O O   . LYS A 1 58  ? 76.730  2.858   67.243  1.00 84.51 58  A 1 
ATOM 448   C CB  . LYS A 1 58  ? 79.330  4.710   68.010  1.00 84.53 58  A 1 
ATOM 449   C CG  . LYS A 1 58  ? 79.404  6.235   68.111  1.00 79.86 58  A 1 
ATOM 450   C CD  . LYS A 1 58  ? 80.330  6.790   67.025  1.00 75.35 58  A 1 
ATOM 451   C CE  . LYS A 1 58  ? 80.205  8.311   66.878  1.00 67.60 58  A 1 
ATOM 452   N NZ  . LYS A 1 58  ? 80.472  8.765   65.488  1.00 62.10 58  A 1 
ATOM 453   N N   . LEU A 1 59  ? 78.357  1.719   68.268  1.00 85.69 59  A 1 
ATOM 454   C CA  . LEU A 1 59  ? 78.007  0.419   67.687  1.00 84.71 59  A 1 
ATOM 455   C C   . LEU A 1 59  ? 76.592  -0.019  68.073  1.00 84.71 59  A 1 
ATOM 456   O O   . LEU A 1 59  ? 75.865  -0.493  67.210  1.00 83.57 59  A 1 
ATOM 457   C CB  . LEU A 1 59  ? 79.029  -0.643  68.114  1.00 84.62 59  A 1 
ATOM 458   C CG  . LEU A 1 59  ? 80.382  -0.558  67.386  1.00 83.33 59  A 1 
ATOM 459   C CD1 . LEU A 1 59  ? 81.347  -1.568  68.012  1.00 76.99 59  A 1 
ATOM 460   C CD2 . LEU A 1 59  ? 80.263  -0.888  65.896  1.00 76.73 59  A 1 
ATOM 461   N N   . ASN A 1 60  ? 76.172  0.195   69.290  1.00 87.72 60  A 1 
ATOM 462   C CA  . ASN A 1 60  ? 74.802  -0.109  69.695  1.00 87.77 60  A 1 
ATOM 463   C C   . ASN A 1 60  ? 73.776  0.798   69.012  1.00 87.42 60  A 1 
ATOM 464   O O   . ASN A 1 60  ? 72.723  0.326   68.595  1.00 86.48 60  A 1 
ATOM 465   C CB  . ASN A 1 60  ? 74.668  0.017   71.231  1.00 88.02 60  A 1 
ATOM 466   C CG  . ASN A 1 60  ? 75.229  -1.172  71.994  1.00 82.91 60  A 1 
ATOM 467   O OD1 . ASN A 1 60  ? 75.520  -2.230  71.473  1.00 75.83 60  A 1 
ATOM 468   N ND2 . ASN A 1 60  ? 75.342  -1.028  73.292  1.00 73.56 60  A 1 
ATOM 469   N N   . ILE A 1 61  ? 74.100  2.086   68.850  1.00 87.88 61  A 1 
ATOM 470   C CA  . ILE A 1 61  ? 73.238  3.019   68.114  1.00 87.49 61  A 1 
ATOM 471   C C   . ILE A 1 61  ? 73.133  2.585   66.653  1.00 87.04 61  A 1 
ATOM 472   O O   . ILE A 1 61  ? 72.027  2.549   66.105  1.00 85.55 61  A 1 
ATOM 473   C CB  . ILE A 1 61  ? 73.737  4.470   68.265  1.00 86.83 61  A 1 
ATOM 474   C CG1 . ILE A 1 61  ? 73.566  4.949   69.730  1.00 82.89 61  A 1 
ATOM 475   C CG2 . ILE A 1 61  ? 72.979  5.421   67.315  1.00 82.30 61  A 1 
ATOM 476   C CD1 . ILE A 1 61  ? 74.344  6.236   70.047  1.00 75.72 61  A 1 
ATOM 477   N N   . PHE A 1 62  ? 74.278  2.229   66.035  1.00 86.28 62  A 1 
ATOM 478   C CA  . PHE A 1 62  ? 74.273  1.710   64.675  1.00 84.47 62  A 1 
ATOM 479   C C   . PHE A 1 62  ? 73.493  0.414   64.542  1.00 84.87 62  A 1 
ATOM 480   O O   . PHE A 1 62  ? 72.725  0.283   63.599  1.00 83.95 62  A 1 
ATOM 481   C CB  . PHE A 1 62  ? 75.705  1.487   64.175  1.00 82.37 62  A 1 
ATOM 482   C CG  . PHE A 1 62  ? 76.333  2.707   63.570  1.00 77.46 62  A 1 
ATOM 483   C CD1 . PHE A 1 62  ? 75.666  3.399   62.535  1.00 69.82 62  A 1 
ATOM 484   C CD2 . PHE A 1 62  ? 77.598  3.128   63.986  1.00 68.25 62  A 1 
ATOM 485   C CE1 . PHE A 1 62  ? 76.263  4.520   61.945  1.00 66.17 62  A 1 
ATOM 486   C CE2 . PHE A 1 62  ? 78.198  4.243   63.396  1.00 65.27 62  A 1 
ATOM 487   C CZ  . PHE A 1 62  ? 77.531  4.947   62.381  1.00 68.91 62  A 1 
ATOM 488   N N   . ASP A 1 63  ? 73.622  -0.514  65.451  1.00 84.16 63  A 1 
ATOM 489   C CA  . ASP A 1 63  ? 72.928  -1.802  65.436  1.00 83.78 63  A 1 
ATOM 490   C C   . ASP A 1 63  ? 71.405  -1.593  65.472  1.00 83.94 63  A 1 
ATOM 491   O O   . ASP A 1 63  ? 70.676  -2.128  64.646  1.00 83.15 63  A 1 
ATOM 492   C CB  . ASP A 1 63  ? 73.418  -2.633  66.636  1.00 82.86 63  A 1 
ATOM 493   C CG  . ASP A 1 63  ? 73.312  -4.152  66.479  1.00 77.66 63  A 1 
ATOM 494   O OD1 . ASP A 1 63  ? 73.249  -4.650  65.340  1.00 71.75 63  A 1 
ATOM 495   O OD2 . ASP A 1 63  ? 73.441  -4.859  67.516  1.00 69.15 63  A 1 
ATOM 496   N N   . GLN A 1 64  ? 70.944  -0.716  66.349  1.00 86.89 64  A 1 
ATOM 497   C CA  . GLN A 1 64  ? 69.533  -0.369  66.429  1.00 88.07 64  A 1 
ATOM 498   C C   . GLN A 1 64  ? 69.046  0.369   65.177  1.00 88.43 64  A 1 
ATOM 499   O O   . GLN A 1 64  ? 68.013  0.008   64.599  1.00 86.87 64  A 1 
ATOM 500   C CB  . GLN A 1 64  ? 69.290  0.475   67.695  1.00 87.83 64  A 1 
ATOM 501   C CG  . GLN A 1 64  ? 67.790  0.665   67.969  1.00 79.12 64  A 1 
ATOM 502   C CD  . GLN A 1 64  ? 67.092  -0.676  68.245  1.00 75.54 64  A 1 
ATOM 503   O OE1 . GLN A 1 64  ? 67.579  -1.508  68.983  1.00 68.68 64  A 1 
ATOM 504   N NE2 . GLN A 1 64  ? 65.961  -0.924  67.627  1.00 64.56 64  A 1 
ATOM 505   N N   . SER A 1 65  ? 69.828  1.356   64.710  1.00 84.69 65  A 1 
ATOM 506   C CA  . SER A 1 65  ? 69.455  2.130   63.522  1.00 84.29 65  A 1 
ATOM 507   C C   . SER A 1 65  ? 69.435  1.267   62.271  1.00 84.84 65  A 1 
ATOM 508   O O   . SER A 1 65  ? 68.561  1.418   61.419  1.00 83.14 65  A 1 
ATOM 509   C CB  . SER A 1 65  ? 70.421  3.301   63.321  1.00 83.01 65  A 1 
ATOM 510   O OG  . SER A 1 65  ? 70.498  4.116   64.464  1.00 76.32 65  A 1 
ATOM 511   N N   . PHE A 1 66  ? 70.380  0.345   62.148  1.00 84.23 66  A 1 
ATOM 512   C CA  . PHE A 1 66  ? 70.438  -0.617  61.059  1.00 83.78 66  A 1 
ATOM 513   C C   . PHE A 1 66  ? 69.263  -1.602  61.119  1.00 84.24 66  A 1 
ATOM 514   O O   . PHE A 1 66  ? 68.659  -1.884  60.086  1.00 83.09 66  A 1 
ATOM 515   C CB  . PHE A 1 66  ? 71.772  -1.359  61.127  1.00 82.01 66  A 1 
ATOM 516   C CG  . PHE A 1 66  ? 71.952  -2.346  59.999  1.00 81.76 66  A 1 
ATOM 517   C CD1 . PHE A 1 66  ? 71.504  -3.667  60.130  1.00 73.95 66  A 1 
ATOM 518   C CD2 . PHE A 1 66  ? 72.508  -1.905  58.788  1.00 72.95 66  A 1 
ATOM 519   C CE1 . PHE A 1 66  ? 71.612  -4.557  59.052  1.00 71.92 66  A 1 
ATOM 520   C CE2 . PHE A 1 66  ? 72.625  -2.792  57.711  1.00 70.25 66  A 1 
ATOM 521   C CZ  . PHE A 1 66  ? 72.179  -4.111  57.840  1.00 76.51 66  A 1 
ATOM 522   N N   . TYR A 1 67  ? 68.917  -2.069  62.306  1.00 87.13 67  A 1 
ATOM 523   C CA  . TYR A 1 67  ? 67.754  -2.926  62.493  1.00 87.76 67  A 1 
ATOM 524   C C   . TYR A 1 67  ? 66.472  -2.218  62.064  1.00 87.98 67  A 1 
ATOM 525   O O   . TYR A 1 67  ? 65.716  -2.766  61.262  1.00 87.13 67  A 1 
ATOM 526   C CB  . TYR A 1 67  ? 67.692  -3.387  63.956  1.00 87.57 67  A 1 
ATOM 527   C CG  . TYR A 1 67  ? 66.527  -4.300  64.222  1.00 86.44 67  A 1 
ATOM 528   C CD1 . TYR A 1 67  ? 65.331  -3.786  64.771  1.00 79.70 67  A 1 
ATOM 529   C CD2 . TYR A 1 67  ? 66.603  -5.667  63.885  1.00 79.00 67  A 1 
ATOM 530   C CE1 . TYR A 1 67  ? 64.233  -4.639  64.982  1.00 78.14 67  A 1 
ATOM 531   C CE2 . TYR A 1 67  ? 65.511  -6.524  64.087  1.00 77.06 67  A 1 
ATOM 532   C CZ  . TYR A 1 67  ? 64.331  -6.000  64.639  1.00 80.22 67  A 1 
ATOM 533   O OH  . TYR A 1 67  ? 63.253  -6.827  64.836  1.00 80.64 67  A 1 
ATOM 534   N N   . ASP A 1 68  ? 66.293  -0.979  62.506  1.00 86.09 68  A 1 
ATOM 535   C CA  . ASP A 1 68  ? 65.129  -0.175  62.129  1.00 86.61 68  A 1 
ATOM 536   C C   . ASP A 1 68  ? 65.094  0.083   60.617  1.00 86.43 68  A 1 
ATOM 537   O O   . ASP A 1 68  ? 64.033  0.003   59.990  1.00 84.61 68  A 1 
ATOM 538   C CB  . ASP A 1 68  ? 65.157  1.170   62.881  1.00 86.23 68  A 1 
ATOM 539   C CG  . ASP A 1 68  ? 64.927  1.078   64.393  1.00 81.43 68  A 1 
ATOM 540   O OD1 . ASP A 1 68  ? 64.472  0.026   64.887  1.00 75.71 68  A 1 
ATOM 541   O OD2 . ASP A 1 68  ? 65.172  2.113   65.057  1.00 73.34 68  A 1 
ATOM 542   N N   . LEU A 1 69  ? 66.239  0.373   59.998  1.00 84.05 69  A 1 
ATOM 543   C CA  . LEU A 1 69  ? 66.338  0.590   58.557  1.00 84.17 69  A 1 
ATOM 544   C C   . LEU A 1 69  ? 66.053  -0.698  57.776  1.00 84.43 69  A 1 
ATOM 545   O O   . LEU A 1 69  ? 65.340  -0.665  56.779  1.00 83.74 69  A 1 
ATOM 546   C CB  . LEU A 1 69  ? 67.722  1.168   58.231  1.00 83.73 69  A 1 
ATOM 547   C CG  . LEU A 1 69  ? 67.861  1.645   56.777  1.00 81.62 69  A 1 
ATOM 548   C CD1 . LEU A 1 69  ? 66.950  2.838   56.470  1.00 73.43 69  A 1 
ATOM 549   C CD2 . LEU A 1 69  ? 69.298  2.073   56.507  1.00 73.50 69  A 1 
ATOM 550   N N   . SER A 1 70  ? 66.574  -1.831  58.253  1.00 84.77 70  A 1 
ATOM 551   C CA  . SER A 1 70  ? 66.308  -3.148  57.656  1.00 84.39 70  A 1 
ATOM 552   C C   . SER A 1 70  ? 64.823  -3.504  57.741  1.00 84.85 70  A 1 
ATOM 553   O O   . SER A 1 70  ? 64.250  -3.981  56.761  1.00 84.12 70  A 1 
ATOM 554   C CB  . SER A 1 70  ? 67.154  -4.213  58.359  1.00 83.02 70  A 1 
ATOM 555   O OG  . SER A 1 70  ? 66.994  -5.469  57.726  1.00 74.47 70  A 1 
ATOM 556   N N   . LEU A 1 71  ? 64.180  -3.221  58.843  1.00 87.15 71  A 1 
ATOM 557   C CA  . LEU A 1 71  ? 62.735  -3.366  59.011  1.00 87.60 71  A 1 
ATOM 558   C C   . LEU A 1 71  ? 61.971  -2.520  58.007  1.00 87.71 71  A 1 
ATOM 559   O O   . LEU A 1 71  ? 61.148  -3.049  57.261  1.00 86.38 71  A 1 
ATOM 560   C CB  . LEU A 1 71  ? 62.351  -3.024  60.464  1.00 87.53 71  A 1 
ATOM 561   C CG  . LEU A 1 71  ? 61.983  -4.266  61.284  1.00 81.43 71  A 1 
ATOM 562   C CD1 . LEU A 1 71  ? 62.191  -4.009  62.771  1.00 74.06 71  A 1 
ATOM 563   C CD2 . LEU A 1 71  ? 60.519  -4.647  61.074  1.00 73.62 71  A 1 
ATOM 564   N N   . ARG A 1 72  ? 62.321  -1.228  57.923  1.00 86.06 72  A 1 
ATOM 565   C CA  . ARG A 1 72  ? 61.710  -0.341  56.930  1.00 85.74 72  A 1 
ATOM 566   C C   . ARG A 1 72  ? 61.928  -0.829  55.501  1.00 86.97 72  A 1 
ATOM 567   O O   . ARG A 1 72  ? 60.983  -0.799  54.714  1.00 85.17 72  A 1 
ATOM 568   C CB  . ARG A 1 72  ? 62.258  1.081   57.068  1.00 84.44 72  A 1 
ATOM 569   C CG  . ARG A 1 72  ? 61.675  1.813   58.274  1.00 76.46 72  A 1 
ATOM 570   C CD  . ARG A 1 72  ? 62.227  3.240   58.295  1.00 73.76 72  A 1 
ATOM 571   N NE  . ARG A 1 72  ? 61.643  4.027   59.387  1.00 66.20 72  A 1 
ATOM 572   C CZ  . ARG A 1 72  ? 61.752  5.337   59.527  1.00 59.86 72  A 1 
ATOM 573   N NH1 . ARG A 1 72  ? 62.424  6.077   58.671  1.00 55.34 72  A 1 
ATOM 574   N NH2 . ARG A 1 72  ? 61.190  5.937   60.535  1.00 55.40 72  A 1 
ATOM 575   N N   . THR A 1 73  ? 63.096  -1.284  55.154  1.00 85.30 73  A 1 
ATOM 576   C CA  . THR A 1 73  ? 63.403  -1.811  53.812  1.00 84.74 73  A 1 
ATOM 577   C C   . THR A 1 73  ? 62.584  -3.065  53.517  1.00 84.95 73  A 1 
ATOM 578   O O   . THR A 1 73  ? 62.103  -3.231  52.402  1.00 83.64 73  A 1 
ATOM 579   C CB  . THR A 1 73  ? 64.898  -2.095  53.670  1.00 84.24 73  A 1 
ATOM 580   O OG1 . THR A 1 73  ? 65.662  -0.959  53.984  1.00 79.14 73  A 1 
ATOM 581   C CG2 . THR A 1 73  ? 65.286  -2.478  52.241  1.00 77.88 73  A 1 
ATOM 582   N N   . ASN A 1 74  ? 62.381  -3.941  54.490  1.00 87.32 74  A 1 
ATOM 583   C CA  . ASN A 1 74  ? 61.524  -5.111  54.325  1.00 86.77 74  A 1 
ATOM 584   C C   . ASN A 1 74  ? 60.045  -4.740  54.191  1.00 86.91 74  A 1 
ATOM 585   O O   . ASN A 1 74  ? 59.358  -5.321  53.358  1.00 85.54 74  A 1 
ATOM 586   C CB  . ASN A 1 74  ? 61.737  -6.083  55.496  1.00 86.01 74  A 1 
ATOM 587   C CG  . ASN A 1 74  ? 63.064  -6.831  55.427  1.00 81.84 74  A 1 
ATOM 588   O OD1 . ASN A 1 74  ? 63.603  -7.160  54.379  1.00 74.41 74  A 1 
ATOM 589   N ND2 . ASN A 1 74  ? 63.598  -7.189  56.570  1.00 72.85 74  A 1 
ATOM 590   N N   . GLU A 1 75  ? 59.561  -3.753  54.951  1.00 86.10 75  A 1 
ATOM 591   C CA  . GLU A 1 75  ? 58.209  -3.218  54.794  1.00 86.30 75  A 1 
ATOM 592   C C   . GLU A 1 75  ? 58.001  -2.656  53.384  1.00 86.36 75  A 1 
ATOM 593   O O   . GLU A 1 75  ? 57.075  -3.076  52.698  1.00 84.23 75  A 1 
ATOM 594   C CB  . GLU A 1 75  ? 57.924  -2.122  55.841  1.00 85.48 75  A 1 
ATOM 595   C CG  . GLU A 1 75  ? 57.691  -2.673  57.252  1.00 78.82 75  A 1 
ATOM 596   C CD  . GLU A 1 75  ? 57.478  -1.559  58.308  1.00 75.47 75  A 1 
ATOM 597   O OE1 . GLU A 1 75  ? 57.056  -1.915  59.441  1.00 67.72 75  A 1 
ATOM 598   O OE2 . GLU A 1 75  ? 57.749  -0.368  58.014  1.00 69.09 75  A 1 
ATOM 599   N N   . ILE A 1 76  ? 58.913  -1.800  52.898  1.00 84.01 76  A 1 
ATOM 600   C CA  . ILE A 1 76  ? 58.873  -1.248  51.536  1.00 83.31 76  A 1 
ATOM 601   C C   . ILE A 1 76  ? 58.866  -2.369  50.503  1.00 83.74 76  A 1 
ATOM 602   O O   . ILE A 1 76  ? 58.057  -2.341  49.573  1.00 82.95 76  A 1 
ATOM 603   C CB  . ILE A 1 76  ? 60.063  -0.281  51.311  1.00 82.79 76  A 1 
ATOM 604   C CG1 . ILE A 1 76  ? 59.912  0.987   52.170  1.00 80.73 76  A 1 
ATOM 605   C CG2 . ILE A 1 76  ? 60.187  0.116   49.834  1.00 79.51 76  A 1 
ATOM 606   C CD1 . ILE A 1 76  ? 61.212  1.811   52.303  1.00 75.40 76  A 1 
ATOM 607   N N   . LYS A 1 77  ? 59.687  -3.393  50.659  1.00 84.49 77  A 1 
ATOM 608   C CA  . LYS A 1 77  ? 59.747  -4.524  49.728  1.00 84.37 77  A 1 
ATOM 609   C C   . LYS A 1 77  ? 58.439  -5.319  49.678  1.00 84.70 77  A 1 
ATOM 610   O O   . LYS A 1 77  ? 58.043  -5.769  48.609  1.00 83.96 77  A 1 
ATOM 611   C CB  . LYS A 1 77  ? 60.931  -5.417  50.105  1.00 82.89 77  A 1 
ATOM 612   C CG  . LYS A 1 77  ? 61.110  -6.549  49.087  1.00 76.53 77  A 1 
ATOM 613   C CD  . LYS A 1 77  ? 62.443  -7.268  49.275  1.00 70.90 77  A 1 
ATOM 614   C CE  . LYS A 1 77  ? 62.626  -8.256  48.117  1.00 62.94 77  A 1 
ATOM 615   N NZ  . LYS A 1 77  ? 64.044  -8.389  47.708  1.00 56.95 77  A 1 
ATOM 616   N N   . GLU A 1 78  ? 57.775  -5.519  50.798  1.00 88.32 78  A 1 
ATOM 617   C CA  . GLU A 1 78  ? 56.471  -6.183  50.825  1.00 88.66 78  A 1 
ATOM 618   C C   . GLU A 1 78  ? 55.374  -5.291  50.234  1.00 88.72 78  A 1 
ATOM 619   O O   . GLU A 1 78  ? 54.566  -5.772  49.430  1.00 87.25 78  A 1 
ATOM 620   C CB  . GLU A 1 78  ? 56.118  -6.659  52.244  1.00 88.05 78  A 1 
ATOM 621   C CG  . GLU A 1 78  ? 56.891  -7.928  52.668  1.00 79.94 78  A 1 
ATOM 622   C CD  . GLU A 1 78  ? 56.592  -9.176  51.799  1.00 76.04 78  A 1 
ATOM 623   O OE1 . GLU A 1 78  ? 57.513  -9.995  51.573  1.00 66.50 78  A 1 
ATOM 624   O OE2 . GLU A 1 78  ? 55.441  -9.335  51.327  1.00 67.40 78  A 1 
ATOM 625   N N   . GLU A 1 79  ? 55.378  -3.979  50.518  1.00 83.30 79  A 1 
ATOM 626   C CA  . GLU A 1 79  ? 54.455  -3.019  49.916  1.00 82.79 79  A 1 
ATOM 627   C C   . GLU A 1 79  ? 54.644  -2.936  48.391  1.00 83.94 79  A 1 
ATOM 628   O O   . GLU A 1 79  ? 53.664  -2.994  47.649  1.00 81.96 79  A 1 
ATOM 629   C CB  . GLU A 1 79  ? 54.593  -1.629  50.568  1.00 81.09 79  A 1 
ATOM 630   C CG  . GLU A 1 79  ? 54.050  -1.559  52.011  1.00 75.51 79  A 1 
ATOM 631   C CD  . GLU A 1 79  ? 54.007  -0.137  52.613  1.00 69.20 79  A 1 
ATOM 632   O OE1 . GLU A 1 79  ? 53.303  0.052   53.633  1.00 61.27 79  A 1 
ATOM 633   O OE2 . GLU A 1 79  ? 54.612  0.808   52.056  1.00 61.31 79  A 1 
ATOM 634   N N   . GLU A 1 80  ? 55.879  -2.906  47.891  1.00 85.44 80  A 1 
ATOM 635   C CA  . GLU A 1 80  ? 56.191  -2.938  46.462  1.00 85.19 80  A 1 
ATOM 636   C C   . GLU A 1 80  ? 55.696  -4.232  45.798  1.00 85.51 80  A 1 
ATOM 637   O O   . GLU A 1 80  ? 55.134  -4.207  44.704  1.00 84.84 80  A 1 
ATOM 638   C CB  . GLU A 1 80  ? 57.708  -2.818  46.274  1.00 83.07 80  A 1 
ATOM 639   C CG  . GLU A 1 80  ? 58.118  -2.650  44.800  1.00 75.62 80  A 1 
ATOM 640   C CD  . GLU A 1 80  ? 59.603  -2.898  44.550  1.00 71.38 80  A 1 
ATOM 641   O OE1 . GLU A 1 80  ? 60.118  -2.358  43.557  1.00 63.77 80  A 1 
ATOM 642   O OE2 . GLU A 1 80  ? 60.211  -3.683  45.303  1.00 64.78 80  A 1 
ATOM 643   N N   . LYS A 1 81  ? 55.855  -5.358  46.476  1.00 87.26 81  A 1 
ATOM 644   C CA  . LYS A 1 81  ? 55.388  -6.652  45.980  1.00 87.63 81  A 1 
ATOM 645   C C   . LYS A 1 81  ? 53.866  -6.692  45.864  1.00 88.17 81  A 1 
ATOM 646   O O   . LYS A 1 81  ? 53.334  -7.228  44.891  1.00 86.89 81  A 1 
ATOM 647   C CB  . LYS A 1 81  ? 55.920  -7.729  46.919  1.00 86.59 81  A 1 
ATOM 648   C CG  . LYS A 1 81  ? 55.899  -9.137  46.317  1.00 78.62 81  A 1 
ATOM 649   C CD  . LYS A 1 81  ? 56.464  -10.071 47.381  1.00 75.57 81  A 1 
ATOM 650   C CE  . LYS A 1 81  ? 56.650  -11.497 46.901  1.00 65.74 81  A 1 
ATOM 651   N NZ  . LYS A 1 81  ? 57.195  -12.297 48.031  1.00 59.56 81  A 1 
ATOM 652   N N   . GLU A 1 82  ? 53.169  -6.106  46.831  1.00 87.64 82  A 1 
ATOM 653   C CA  . GLU A 1 82  ? 51.714  -5.928  46.778  1.00 87.74 82  A 1 
ATOM 654   C C   . GLU A 1 82  ? 51.321  -4.975  45.638  1.00 88.03 82  A 1 
ATOM 655   O O   . GLU A 1 82  ? 50.433  -5.283  44.840  1.00 86.43 82  A 1 
ATOM 656   C CB  . GLU A 1 82  ? 51.201  -5.424  48.134  1.00 86.68 82  A 1 
ATOM 657   C CG  . GLU A 1 82  ? 49.666  -5.456  48.194  1.00 76.10 82  A 1 
ATOM 658   C CD  . GLU A 1 82  ? 49.062  -4.874  49.481  1.00 70.11 82  A 1 
ATOM 659   O OE1 . GLU A 1 82  ? 47.823  -5.011  49.634  1.00 60.70 82  A 1 
ATOM 660   O OE2 . GLU A 1 82  ? 49.794  -4.268  50.279  1.00 61.65 82  A 1 
ATOM 661   N N   . LEU A 1 83  ? 52.024  -3.872  45.469  1.00 85.88 83  A 1 
ATOM 662   C CA  . LEU A 1 83  ? 51.824  -2.893  44.410  1.00 85.17 83  A 1 
ATOM 663   C C   . LEU A 1 83  ? 52.018  -3.513  43.027  1.00 85.22 83  A 1 
ATOM 664   O O   . LEU A 1 83  ? 51.188  -3.322  42.140  1.00 84.94 83  A 1 
ATOM 665   C CB  . LEU A 1 83  ? 52.790  -1.721  44.627  1.00 84.53 83  A 1 
ATOM 666   C CG  . LEU A 1 83  ? 52.158  -0.379  44.242  1.00 79.48 83  A 1 
ATOM 667   C CD1 . LEU A 1 83  ? 51.347  0.179   45.404  1.00 71.09 83  A 1 
ATOM 668   C CD2 . LEU A 1 83  ? 53.232  0.634   43.889  1.00 70.77 83  A 1 
ATOM 669   N N   . ARG A 1 84  ? 53.075  -4.329  42.843  1.00 86.39 84  A 1 
ATOM 670   C CA  . ARG A 1 84  ? 53.339  -5.050  41.596  1.00 85.93 84  A 1 
ATOM 671   C C   . ARG A 1 84  ? 52.207  -6.010  41.236  1.00 86.30 84  A 1 
ATOM 672   O O   . ARG A 1 84  ? 51.795  -6.086  40.091  1.00 85.97 84  A 1 
ATOM 673   C CB  . ARG A 1 84  ? 54.685  -5.779  41.723  1.00 85.15 84  A 1 
ATOM 674   C CG  . ARG A 1 84  ? 55.251  -6.180  40.355  1.00 76.53 84  A 1 
ATOM 675   C CD  . ARG A 1 84  ? 56.600  -6.864  40.530  1.00 74.03 84  A 1 
ATOM 676   N NE  . ARG A 1 84  ? 57.323  -6.935  39.242  1.00 66.47 84  A 1 
ATOM 677   C CZ  . ARG A 1 84  ? 58.587  -7.295  39.078  1.00 59.97 84  A 1 
ATOM 678   N NH1 . ARG A 1 84  ? 59.281  -7.808  40.053  1.00 54.65 84  A 1 
ATOM 679   N NH2 . ARG A 1 84  ? 59.170  -7.112  37.942  1.00 55.65 84  A 1 
ATOM 680   N N   . ARG A 1 85  ? 51.671  -6.710  42.249  1.00 89.61 85  A 1 
ATOM 681   C CA  . ARG A 1 85  ? 50.524  -7.611  42.077  1.00 90.24 85  A 1 
ATOM 682   C C   . ARG A 1 85  ? 49.266  -6.842  41.669  1.00 90.52 85  A 1 
ATOM 683   O O   . ARG A 1 85  ? 48.561  -7.257  40.749  1.00 88.85 85  A 1 
ATOM 684   C CB  . ARG A 1 85  ? 50.318  -8.401  43.371  1.00 90.06 85  A 1 
ATOM 685   C CG  . ARG A 1 85  ? 49.875  -9.839  43.089  1.00 81.91 85  A 1 
ATOM 686   C CD  . ARG A 1 85  ? 49.690  -10.578 44.416  1.00 80.16 85  A 1 
ATOM 687   N NE  . ARG A 1 85  ? 49.526  -12.025 44.202  1.00 70.30 85  A 1 
ATOM 688   C CZ  . ARG A 1 85  ? 49.377  -12.937 45.164  1.00 63.65 85  A 1 
ATOM 689   N NH1 . ARG A 1 85  ? 49.337  -12.590 46.421  1.00 57.00 85  A 1 
ATOM 690   N NH2 . ARG A 1 85  ? 49.281  -14.195 44.862  1.00 56.61 85  A 1 
ATOM 691   N N   . THR A 1 86  ? 49.022  -5.701  42.308  1.00 84.81 86  A 1 
ATOM 692   C CA  . THR A 1 86  ? 47.907  -4.800  41.998  1.00 83.63 86  A 1 
ATOM 693   C C   . THR A 1 86  ? 48.032  -4.232  40.585  1.00 84.27 86  A 1 
ATOM 694   O O   . THR A 1 86  ? 47.084  -4.303  39.807  1.00 82.99 86  A 1 
ATOM 695   C CB  . THR A 1 86  ? 47.826  -3.670  43.030  1.00 82.96 86  A 1 
ATOM 696   O OG1 . THR A 1 86  ? 47.712  -4.216  44.319  1.00 77.38 86  A 1 
ATOM 697   C CG2 . THR A 1 86  ? 46.602  -2.785  42.815  1.00 74.56 86  A 1 
ATOM 698   N N   . THR A 1 87  ? 49.230  -3.769  40.202  1.00 86.49 87  A 1 
ATOM 699   C CA  . THR A 1 87  ? 49.516  -3.243  38.862  1.00 85.23 87  A 1 
ATOM 700   C C   . THR A 1 87  ? 49.343  -4.310  37.786  1.00 85.33 87  A 1 
ATOM 701   O O   . THR A 1 87  ? 48.736  -4.042  36.751  1.00 83.77 87  A 1 
ATOM 702   C CB  . THR A 1 87  ? 50.922  -2.646  38.799  1.00 84.44 87  A 1 
ATOM 703   O OG1 . THR A 1 87  ? 51.071  -1.672  39.794  1.00 76.98 87  A 1 
ATOM 704   C CG2 . THR A 1 87  ? 51.204  -1.947  37.471  1.00 74.99 87  A 1 
ATOM 705   N N   . SER A 1 88  ? 49.786  -5.529  38.005  1.00 85.93 88  A 1 
ATOM 706   C CA  . SER A 1 88  ? 49.580  -6.651  37.086  1.00 86.33 88  A 1 
ATOM 707   C C   . SER A 1 88  ? 48.088  -6.960  36.911  1.00 86.98 88  A 1 
ATOM 708   O O   . SER A 1 88  ? 47.614  -7.140  35.787  1.00 85.34 88  A 1 
ATOM 709   C CB  . SER A 1 88  ? 50.326  -7.882  37.595  1.00 85.82 88  A 1 
ATOM 710   O OG  . SER A 1 88  ? 50.198  -8.955  36.677  1.00 75.24 88  A 1 
ATOM 711   N N   . THR A 1 89  ? 47.307  -6.947  37.984  1.00 86.78 89  A 1 
ATOM 712   C CA  . THR A 1 89  ? 45.849  -7.146  37.931  1.00 86.76 89  A 1 
ATOM 713   C C   . THR A 1 89  ? 45.173  -6.015  37.159  1.00 86.97 89  A 1 
ATOM 714   O O   . THR A 1 89  ? 44.283  -6.262  36.350  1.00 85.04 89  A 1 
ATOM 715   C CB  . THR A 1 89  ? 45.258  -7.249  39.342  1.00 85.83 89  A 1 
ATOM 716   O OG1 . THR A 1 89  ? 45.930  -8.236  40.090  1.00 78.55 89  A 1 
ATOM 717   C CG2 . THR A 1 89  ? 43.782  -7.651  39.323  1.00 75.81 89  A 1 
ATOM 718   N N   . LEU A 1 90  ? 45.627  -4.779  37.370  1.00 86.74 90  A 1 
ATOM 719   C CA  . LEU A 1 90  ? 45.173  -3.608  36.624  1.00 85.38 90  A 1 
ATOM 720   C C   . LEU A 1 90  ? 45.467  -3.720  35.129  1.00 84.91 90  A 1 
ATOM 721   O O   . LEU A 1 90  ? 44.596  -3.399  34.327  1.00 84.06 90  A 1 
ATOM 722   C CB  . LEU A 1 90  ? 45.819  -2.354  37.204  1.00 85.18 90  A 1 
ATOM 723   C CG  . LEU A 1 90  ? 44.856  -1.569  38.104  1.00 81.36 90  A 1 
ATOM 724   C CD1 . LEU A 1 90  ? 45.657  -0.743  39.099  1.00 73.82 90  A 1 
ATOM 725   C CD2 . LEU A 1 90  ? 43.984  -0.630  37.280  1.00 73.59 90  A 1 
ATOM 726   N N   . GLN A 1 91  ? 46.637  -4.188  34.730  1.00 84.69 91  A 1 
ATOM 727   C CA  . GLN A 1 91  ? 46.987  -4.417  33.325  1.00 83.96 91  A 1 
ATOM 728   C C   . GLN A 1 91  ? 46.025  -5.400  32.666  1.00 84.56 91  A 1 
ATOM 729   O O   . GLN A 1 91  ? 45.493  -5.096  31.601  1.00 83.62 91  A 1 
ATOM 730   C CB  . GLN A 1 91  ? 48.423  -4.933  33.197  1.00 83.03 91  A 1 
ATOM 731   C CG  . GLN A 1 91  ? 49.466  -3.828  33.329  1.00 76.70 91  A 1 
ATOM 732   C CD  . GLN A 1 91  ? 50.902  -4.362  33.206  1.00 72.67 91  A 1 
ATOM 733   O OE1 . GLN A 1 91  ? 51.196  -5.516  33.451  1.00 67.01 91  A 1 
ATOM 734   N NE2 . GLN A 1 91  ? 51.832  -3.541  32.804  1.00 63.27 91  A 1 
ATOM 735   N N   . VAL A 1 92  ? 45.756  -6.529  33.312  1.00 87.84 92  A 1 
ATOM 736   C CA  . VAL A 1 92  ? 44.818  -7.536  32.797  1.00 88.39 92  A 1 
ATOM 737   C C   . VAL A 1 92  ? 43.421  -6.939  32.665  1.00 88.39 92  A 1 
ATOM 738   O O   . VAL A 1 92  ? 42.832  -6.997  31.590  1.00 87.32 92  A 1 
ATOM 739   C CB  . VAL A 1 92  ? 44.806  -8.799  33.683  1.00 88.10 92  A 1 
ATOM 740   C CG1 . VAL A 1 92  ? 43.765  -9.815  33.220  1.00 81.95 92  A 1 
ATOM 741   C CG2 . VAL A 1 92  ? 46.174  -9.492  33.652  1.00 80.88 92  A 1 
ATOM 742   N N   . LYS A 1 93  ? 42.891  -6.304  33.702  1.00 83.89 93  A 1 
ATOM 743   C CA  . LYS A 1 93  ? 41.579  -5.658  33.657  1.00 83.03 93  A 1 
ATOM 744   C C   . LYS A 1 93  ? 41.487  -4.583  32.581  1.00 83.56 93  A 1 
ATOM 745   O O   . LYS A 1 93  ? 40.465  -4.470  31.922  1.00 82.23 93  A 1 
ATOM 746   C CB  . LYS A 1 93  ? 41.239  -5.031  35.014  1.00 81.90 93  A 1 
ATOM 747   C CG  . LYS A 1 93  ? 40.796  -6.045  36.084  1.00 77.13 93  A 1 
ATOM 748   C CD  . LYS A 1 93  ? 40.310  -5.261  37.309  1.00 71.48 93  A 1 
ATOM 749   C CE  . LYS A 1 93  ? 39.624  -6.139  38.349  1.00 64.53 93  A 1 
ATOM 750   N NZ  . LYS A 1 93  ? 38.904  -5.298  39.345  1.00 59.16 93  A 1 
ATOM 751   N N   . ASN A 1 94  ? 42.536  -3.781  32.393  1.00 85.78 94  A 1 
ATOM 752   C CA  . ASN A 1 94  ? 42.540  -2.726  31.388  1.00 84.82 94  A 1 
ATOM 753   C C   . ASN A 1 94  ? 42.517  -3.303  29.966  1.00 85.12 94  A 1 
ATOM 754   O O   . ASN A 1 94  ? 41.815  -2.785  29.103  1.00 83.85 94  A 1 
ATOM 755   C CB  . ASN A 1 94  ? 43.770  -1.834  31.624  1.00 83.12 94  A 1 
ATOM 756   C CG  . ASN A 1 94  ? 43.661  -0.481  30.957  1.00 77.82 94  A 1 
ATOM 757   O OD1 . ASN A 1 94  ? 42.610  0.024   30.627  1.00 68.95 94  A 1 
ATOM 758   N ND2 . ASN A 1 94  ? 44.773  0.201   30.795  1.00 67.45 94  A 1 
ATOM 759   N N   . GLU A 1 95  ? 43.211  -4.403  29.715  1.00 83.82 95  A 1 
ATOM 760   C CA  . GLU A 1 95  ? 43.185  -5.076  28.420  1.00 85.27 95  A 1 
ATOM 761   C C   . GLU A 1 95  ? 41.828  -5.763  28.170  1.00 85.95 95  A 1 
ATOM 762   O O   . GLU A 1 95  ? 41.317  -5.709  27.059  1.00 84.23 95  A 1 
ATOM 763   C CB  . GLU A 1 95  ? 44.380  -6.037  28.290  1.00 84.56 95  A 1 
ATOM 764   C CG  . GLU A 1 95  ? 44.964  -6.113  26.864  1.00 76.27 95  A 1 
ATOM 765   C CD  . GLU A 1 95  ? 45.670  -4.817  26.369  1.00 71.05 95  A 1 
ATOM 766   O OE1 . GLU A 1 95  ? 46.059  -4.769  25.186  1.00 62.19 95  A 1 
ATOM 767   O OE2 . GLU A 1 95  ? 45.862  -3.846  27.135  1.00 62.24 95  A 1 
ATOM 768   N N   . GLU A 1 96  ? 41.184  -6.319  29.195  1.00 84.24 96  A 1 
ATOM 769   C CA  . GLU A 1 96  ? 39.806  -6.824  29.108  1.00 84.93 96  A 1 
ATOM 770   C C   . GLU A 1 96  ? 38.816  -5.715  28.730  1.00 85.31 96  A 1 
ATOM 771   O O   . GLU A 1 96  ? 38.053  -5.860  27.779  1.00 83.60 96  A 1 
ATOM 772   C CB  . GLU A 1 96  ? 39.371  -7.465  30.436  1.00 84.06 96  A 1 
ATOM 773   C CG  . GLU A 1 96  ? 40.013  -8.837  30.698  1.00 77.07 96  A 1 
ATOM 774   C CD  . GLU A 1 96  ? 39.634  -9.423  32.066  1.00 73.32 96  A 1 
ATOM 775   O OE1 . GLU A 1 96  ? 39.960  -10.613 32.297  1.00 65.71 96  A 1 
ATOM 776   O OE2 . GLU A 1 96  ? 39.031  -8.707  32.907  1.00 67.23 96  A 1 
ATOM 777   N N   . VAL A 1 97  ? 38.860  -4.568  29.417  1.00 83.17 97  A 1 
ATOM 778   C CA  . VAL A 1 97  ? 37.976  -3.430  29.121  1.00 83.03 97  A 1 
ATOM 779   C C   . VAL A 1 97  ? 38.242  -2.866  27.721  1.00 83.39 97  A 1 
ATOM 780   O O   . VAL A 1 97  ? 37.304  -2.511  27.007  1.00 82.13 97  A 1 
ATOM 781   C CB  . VAL A 1 97  ? 38.114  -2.331  30.191  1.00 81.45 97  A 1 
ATOM 782   C CG1 . VAL A 1 97  ? 37.298  -1.082  29.851  1.00 74.22 97  A 1 
ATOM 783   C CG2 . VAL A 1 97  ? 37.604  -2.817  31.552  1.00 73.10 97  A 1 
ATOM 784   N N   . LYS A 1 98  ? 39.502  -2.827  27.288  1.00 81.56 98  A 1 
ATOM 785   C CA  . LYS A 1 98  ? 39.867  -2.421  25.938  1.00 83.02 98  A 1 
ATOM 786   C C   . LYS A 1 98  ? 39.286  -3.368  24.889  1.00 83.85 98  A 1 
ATOM 787   O O   . LYS A 1 98  ? 38.700  -2.902  23.916  1.00 83.63 98  A 1 
ATOM 788   C CB  . LYS A 1 98  ? 41.397  -2.339  25.834  1.00 81.70 98  A 1 
ATOM 789   C CG  . LYS A 1 98  ? 41.845  -1.838  24.461  1.00 76.82 98  A 1 
ATOM 790   C CD  . LYS A 1 98  ? 43.363  -1.881  24.397  1.00 72.97 98  A 1 
ATOM 791   C CE  . LYS A 1 98  ? 43.830  -1.529  22.988  1.00 64.01 98  A 1 
ATOM 792   N NZ  . LYS A 1 98  ? 45.270  -1.819  22.837  1.00 58.86 98  A 1 
ATOM 793   N N   . ASN A 1 99  ? 39.397  -4.673  25.088  1.00 86.48 99  A 1 
ATOM 794   C CA  . ASN A 1 99  ? 38.825  -5.667  24.188  1.00 87.41 99  A 1 
ATOM 795   C C   . ASN A 1 99  ? 37.295  -5.555  24.128  1.00 87.38 99  A 1 
ATOM 796   O O   . ASN A 1 99  ? 36.737  -5.536  23.033  1.00 85.96 99  A 1 
ATOM 797   C CB  . ASN A 1 99  ? 39.282  -7.068  24.616  1.00 87.54 99  A 1 
ATOM 798   C CG  . ASN A 1 99  ? 40.759  -7.319  24.323  1.00 85.07 99  A 1 
ATOM 799   O OD1 . ASN A 1 99  ? 41.368  -6.703  23.473  1.00 77.25 99  A 1 
ATOM 800   N ND2 . ASN A 1 99  ? 41.352  -8.264  25.016  1.00 75.56 99  A 1 
ATOM 801   N N   . MET A 1 100 ? 36.628  -5.378  25.265  1.00 81.82 100 A 1 
ATOM 802   C CA  . MET A 1 100 ? 35.195  -5.086  25.307  1.00 81.74 100 A 1 
ATOM 803   C C   . MET A 1 100 ? 34.839  -3.839  24.504  1.00 83.01 100 A 1 
ATOM 804   O O   . MET A 1 100 ? 33.885  -3.849  23.737  1.00 81.99 100 A 1 
ATOM 805   C CB  . MET A 1 100 ? 34.728  -4.897  26.751  1.00 80.09 100 A 1 
ATOM 806   C CG  . MET A 1 100 ? 34.657  -6.190  27.564  1.00 73.80 100 A 1 
ATOM 807   S SD  . MET A 1 100 ? 34.178  -5.945  29.308  1.00 70.04 100 A 1 
ATOM 808   C CE  . MET A 1 100 ? 32.534  -5.217  29.100  1.00 61.66 100 A 1 
ATOM 809   N N   . SER A 1 101 ? 35.615  -2.761  24.628  1.00 83.86 101 A 1 
ATOM 810   C CA  . SER A 1 101 ? 35.378  -1.514  23.891  1.00 83.50 101 A 1 
ATOM 811   C C   . SER A 1 101 ? 35.568  -1.689  22.383  1.00 84.36 101 A 1 
ATOM 812   O O   . SER A 1 101 ? 34.797  -1.137  21.606  1.00 83.43 101 A 1 
ATOM 813   C CB  . SER A 1 101 ? 36.294  -0.402  24.405  1.00 81.99 101 A 1 
ATOM 814   O OG  . SER A 1 101 ? 36.098  -0.197  25.787  1.00 72.69 101 A 1 
ATOM 815   N N   . VAL A 1 102 ? 36.546  -2.474  21.954  1.00 86.02 102 A 1 
ATOM 816   C CA  . VAL A 1 102 ? 36.754  -2.813  20.540  1.00 86.68 102 A 1 
ATOM 817   C C   . VAL A 1 102 ? 35.590  -3.655  20.004  1.00 87.29 102 A 1 
ATOM 818   O O   . VAL A 1 102 ? 35.084  -3.380  18.920  1.00 86.42 102 A 1 
ATOM 819   C CB  . VAL A 1 102 ? 38.103  -3.540  20.345  1.00 86.12 102 A 1 
ATOM 820   C CG1 . VAL A 1 102 ? 38.279  -4.101  18.928  1.00 80.58 102 A 1 
ATOM 821   C CG2 . VAL A 1 102 ? 39.273  -2.583  20.596  1.00 79.17 102 A 1 
ATOM 822   N N   . GLU A 1 103 ? 35.127  -4.646  20.756  1.00 86.48 103 A 1 
ATOM 823   C CA  . GLU A 1 103 ? 33.984  -5.474  20.372  1.00 86.99 103 A 1 
ATOM 824   C C   . GLU A 1 103 ? 32.698  -4.648  20.287  1.00 87.04 103 A 1 
ATOM 825   O O   . GLU A 1 103 ? 31.949  -4.747  19.313  1.00 85.58 103 A 1 
ATOM 826   C CB  . GLU A 1 103 ? 33.844  -6.640  21.359  1.00 86.12 103 A 1 
ATOM 827   C CG  . GLU A 1 103 ? 32.896  -7.713  20.805  1.00 75.94 103 A 1 
ATOM 828   C CD  . GLU A 1 103 ? 32.558  -8.816  21.809  1.00 70.96 103 A 1 
ATOM 829   O OE1 . GLU A 1 103 ? 31.489  -9.436  21.609  1.00 62.01 103 A 1 
ATOM 830   O OE2 . GLU A 1 103 ? 33.317  -9.014  22.778  1.00 62.98 103 A 1 
ATOM 831   N N   . LEU A 1 104 ? 32.454  -3.769  21.262  1.00 86.29 104 A 1 
ATOM 832   C CA  . LEU A 1 104 ? 31.342  -2.827  21.258  1.00 86.32 104 A 1 
ATOM 833   C C   . LEU A 1 104 ? 31.387  -1.918  20.032  1.00 86.71 104 A 1 
ATOM 834   O O   . LEU A 1 104 ? 30.369  -1.738  19.379  1.00 85.68 104 A 1 
ATOM 835   C CB  . LEU A 1 104 ? 31.384  -1.977  22.540  1.00 85.67 104 A 1 
ATOM 836   C CG  . LEU A 1 104 ? 30.843  -2.683  23.793  1.00 81.70 104 A 1 
ATOM 837   C CD1 . LEU A 1 104 ? 31.181  -1.866  25.033  1.00 73.92 104 A 1 
ATOM 838   C CD2 . LEU A 1 104 ? 29.331  -2.843  23.722  1.00 74.51 104 A 1 
ATOM 839   N N   . ASN A 1 105 ? 32.548  -1.383  19.680  1.00 84.66 105 A 1 
ATOM 840   C CA  . ASN A 1 105 ? 32.698  -0.545  18.496  1.00 84.71 105 A 1 
ATOM 841   C C   . ASN A 1 105 ? 32.389  -1.320  17.210  1.00 85.27 105 A 1 
ATOM 842   O O   . ASN A 1 105 ? 31.665  -0.812  16.358  1.00 85.55 105 A 1 
ATOM 843   C CB  . ASN A 1 105 ? 34.103  0.067   18.470  1.00 84.38 105 A 1 
ATOM 844   C CG  . ASN A 1 105 ? 34.188  1.179   17.440  1.00 82.05 105 A 1 
ATOM 845   O OD1 . ASN A 1 105 ? 33.544  2.197   17.552  1.00 73.23 105 A 1 
ATOM 846   N ND2 . ASN A 1 105 ? 34.974  1.005   16.402  1.00 71.65 105 A 1 
ATOM 847   N N   . SER A 1 106 ? 32.846  -2.559  17.098  1.00 87.55 106 A 1 
ATOM 848   C CA  . SER A 1 106 ? 32.533  -3.418  15.951  1.00 88.16 106 A 1 
ATOM 849   C C   . SER A 1 106 ? 31.025  -3.696  15.842  1.00 88.27 106 A 1 
ATOM 850   O O   . SER A 1 106 ? 30.448  -3.564  14.760  1.00 87.03 106 A 1 
ATOM 851   C CB  . SER A 1 106 ? 33.315  -4.730  16.064  1.00 88.07 106 A 1 
ATOM 852   O OG  . SER A 1 106 ? 33.088  -5.534  14.926  1.00 76.22 106 A 1 
ATOM 853   N N   . LYS A 1 107 ? 30.361  -4.008  16.949  1.00 85.63 107 A 1 
ATOM 854   C CA  . LYS A 1 107 ? 28.905  -4.183  16.991  1.00 85.09 107 A 1 
ATOM 855   C C   . LYS A 1 107 ? 28.171  -2.894  16.620  1.00 85.52 107 A 1 
ATOM 856   O O   . LYS A 1 107 ? 27.201  -2.940  15.869  1.00 85.21 107 A 1 
ATOM 857   C CB  . LYS A 1 107 ? 28.465  -4.667  18.380  1.00 83.94 107 A 1 
ATOM 858   C CG  . LYS A 1 107 ? 28.810  -6.147  18.654  1.00 78.95 107 A 1 
ATOM 859   C CD  . LYS A 1 107 ? 28.363  -6.559  20.063  1.00 76.03 107 A 1 
ATOM 860   C CE  . LYS A 1 107 ? 28.681  -8.021  20.340  1.00 68.22 107 A 1 
ATOM 861   N NZ  . LYS A 1 107 ? 28.401  -8.425  21.745  1.00 62.57 107 A 1 
ATOM 862   N N   . LEU A 1 108 ? 28.636  -1.753  17.097  1.00 86.32 108 A 1 
ATOM 863   C CA  . LEU A 1 108 ? 28.052  -0.443  16.829  1.00 86.57 108 A 1 
ATOM 864   C C   . LEU A 1 108 ? 28.178  -0.047  15.355  1.00 86.64 108 A 1 
ATOM 865   O O   . LEU A 1 108 ? 27.208  0.420   14.770  1.00 85.45 108 A 1 
ATOM 866   C CB  . LEU A 1 108 ? 28.721  0.592   17.745  1.00 85.40 108 A 1 
ATOM 867   C CG  . LEU A 1 108 ? 27.957  1.927   17.799  1.00 82.08 108 A 1 
ATOM 868   C CD1 . LEU A 1 108 ? 26.744  1.822   18.711  1.00 72.47 108 A 1 
ATOM 869   C CD2 . LEU A 1 108 ? 28.862  3.021   18.341  1.00 73.02 108 A 1 
ATOM 870   N N   . GLU A 1 109 ? 29.326  -0.274  14.731  1.00 86.22 109 A 1 
ATOM 871   C CA  . GLU A 1 109 ? 29.548  -0.040  13.299  1.00 86.58 109 A 1 
ATOM 872   C C   . GLU A 1 109 ? 28.603  -0.904  12.445  1.00 86.82 109 A 1 
ATOM 873   O O   . GLU A 1 109 ? 27.897  -0.388  11.575  1.00 85.18 109 A 1 
ATOM 874   C CB  . GLU A 1 109 ? 31.023  -0.329  12.934  1.00 85.71 109 A 1 
ATOM 875   C CG  . GLU A 1 109 ? 32.014  0.742   13.441  1.00 78.87 109 A 1 
ATOM 876   C CD  . GLU A 1 109 ? 32.073  2.034   12.609  1.00 72.24 109 A 1 
ATOM 877   O OE1 . GLU A 1 109 ? 32.373  3.093   13.200  1.00 63.28 109 A 1 
ATOM 878   O OE2 . GLU A 1 109 ? 31.851  1.950   11.386  1.00 63.69 109 A 1 
ATOM 879   N N   . SER A 1 110 ? 28.480  -2.197  12.754  1.00 87.09 110 A 1 
ATOM 880   C CA  . SER A 1 110 ? 27.521  -3.083  12.080  1.00 87.38 110 A 1 
ATOM 881   C C   . SER A 1 110 ? 26.081  -2.590  12.241  1.00 87.88 110 A 1 
ATOM 882   O O   . SER A 1 110 ? 25.304  -2.584  11.287  1.00 86.42 110 A 1 
ATOM 883   C CB  . SER A 1 110 ? 27.666  -4.502  12.630  1.00 86.73 110 A 1 
ATOM 884   O OG  . SER A 1 110 ? 26.776  -5.397  11.988  1.00 73.83 110 A 1 
ATOM 885   N N   . LEU A 1 111 ? 25.722  -2.124  13.429  1.00 85.67 111 A 1 
ATOM 886   C CA  . LEU A 1 111 ? 24.396  -1.584  13.697  1.00 85.33 111 A 1 
ATOM 887   C C   . LEU A 1 111 ? 24.127  -0.290  12.921  1.00 85.85 111 A 1 
ATOM 888   O O   . LEU A 1 111 ? 23.016  -0.076  12.448  1.00 84.78 111 A 1 
ATOM 889   C CB  . LEU A 1 111 ? 24.242  -1.361  15.213  1.00 84.10 111 A 1 
ATOM 890   C CG  . LEU A 1 111 ? 22.783  -1.512  15.671  1.00 77.59 111 A 1 
ATOM 891   C CD1 . LEU A 1 111 ? 22.469  -2.983  15.917  1.00 69.58 111 A 1 
ATOM 892   C CD2 . LEU A 1 111 ? 22.549  -0.763  16.968  1.00 70.23 111 A 1 
ATOM 893   N N   . LEU A 1 112 ? 25.132  0.564   12.764  1.00 84.76 112 A 1 
ATOM 894   C CA  . LEU A 1 112 ? 25.071  1.786   11.964  1.00 84.37 112 A 1 
ATOM 895   C C   . LEU A 1 112 ? 24.822  1.488   10.483  1.00 84.96 112 A 1 
ATOM 896   O O   . LEU A 1 112 ? 23.977  2.142   9.860   1.00 84.76 112 A 1 
ATOM 897   C CB  . LEU A 1 112 ? 26.388  2.575   12.139  1.00 83.79 112 A 1 
ATOM 898   C CG  . LEU A 1 112 ? 26.286  3.672   13.208  1.00 77.28 112 A 1 
ATOM 899   C CD1 . LEU A 1 112 ? 27.653  3.986   13.819  1.00 69.84 112 A 1 
ATOM 900   C CD2 . LEU A 1 112 ? 25.744  4.965   12.590  1.00 70.88 112 A 1 
ATOM 901   N N   . GLU A 1 113 ? 25.495  0.490   9.923   1.00 86.65 113 A 1 
ATOM 902   C CA  . GLU A 1 113 ? 25.267  0.044   8.548   1.00 87.31 113 A 1 
ATOM 903   C C   . GLU A 1 113 ? 23.842  -0.488  8.365   1.00 87.50 113 A 1 
ATOM 904   O O   . GLU A 1 113 ? 23.118  -0.063  7.461   1.00 85.78 113 A 1 
ATOM 905   C CB  . GLU A 1 113 ? 26.282  -1.034  8.157   1.00 86.26 113 A 1 
ATOM 906   C CG  . GLU A 1 113 ? 27.707  -0.496  7.981   1.00 77.78 113 A 1 
ATOM 907   C CD  . GLU A 1 113 ? 28.685  -1.553  7.449   1.00 71.84 113 A 1 
ATOM 908   O OE1 . GLU A 1 113 ? 29.787  -1.157  7.025   1.00 62.42 113 A 1 
ATOM 909   O OE2 . GLU A 1 113 ? 28.319  -2.756  7.425   1.00 64.66 113 A 1 
ATOM 910   N N   . GLU A 1 114 ? 23.396  -1.365  9.257   1.00 84.72 114 A 1 
ATOM 911   C CA  . GLU A 1 114 ? 22.051  -1.928  9.181   1.00 85.15 114 A 1 
ATOM 912   C C   . GLU A 1 114 ? 20.956  -0.877  9.381   1.00 85.90 114 A 1 
ATOM 913   O O   . GLU A 1 114 ? 19.938  -0.914  8.696   1.00 83.84 114 A 1 
ATOM 914   C CB  . GLU A 1 114 ? 21.886  -3.030  10.218  1.00 83.69 114 A 1 
ATOM 915   C CG  . GLU A 1 114 ? 22.672  -4.308  9.900   1.00 79.11 114 A 1 
ATOM 916   C CD  . GLU A 1 114 ? 22.280  -5.414  10.886  1.00 74.11 114 A 1 
ATOM 917   O OE1 . GLU A 1 114 ? 22.263  -6.610  10.541  1.00 66.04 114 A 1 
ATOM 918   O OE2 . GLU A 1 114 ? 21.834  -5.078  11.995  1.00 66.93 114 A 1 
ATOM 919   N N   . LYS A 1 115 ? 21.174  0.086   10.274  1.00 84.51 115 A 1 
ATOM 920   C CA  . LYS A 1 115 ? 20.266  1.220   10.458  1.00 84.23 115 A 1 
ATOM 921   C C   . LYS A 1 115 ? 20.186  2.063   9.183   1.00 85.18 115 A 1 
ATOM 922   O O   . LYS A 1 115 ? 19.101  2.501   8.818   1.00 85.88 115 A 1 
ATOM 923   C CB  . LYS A 1 115 ? 20.720  2.031   11.686  1.00 83.17 115 A 1 
ATOM 924   C CG  . LYS A 1 115 ? 20.153  3.461   11.768  1.00 78.80 115 A 1 
ATOM 925   C CD  . LYS A 1 115 ? 21.223  4.476   11.359  1.00 74.62 115 A 1 
ATOM 926   C CE  . LYS A 1 115 ? 20.621  5.828   11.076  1.00 66.79 115 A 1 
ATOM 927   N NZ  . LYS A 1 115 ? 21.681  6.833   10.800  1.00 61.89 115 A 1 
ATOM 928   N N   . THR A 1 116 ? 21.288  2.274   8.490   1.00 85.14 116 A 1 
ATOM 929   C CA  . THR A 1 116 ? 21.320  3.015   7.226   1.00 85.61 116 A 1 
ATOM 930   C C   . THR A 1 116 ? 20.540  2.279   6.143   1.00 86.39 116 A 1 
ATOM 931   O O   . THR A 1 116 ? 19.706  2.869   5.459   1.00 85.49 116 A 1 
ATOM 932   C CB  . THR A 1 116 ? 22.771  3.278   6.783   1.00 84.99 116 A 1 
ATOM 933   O OG1 . THR A 1 116 ? 23.468  3.942   7.817   1.00 77.75 116 A 1 
ATOM 934   C CG2 . THR A 1 116 ? 22.835  4.192   5.555   1.00 73.94 116 A 1 
ATOM 935   N N   . ALA A 1 117 ? 20.726  0.966   6.036   1.00 86.69 117 A 1 
ATOM 936   C CA  . ALA A 1 117 ? 19.931  0.118   5.152   1.00 87.45 117 A 1 
ATOM 937   C C   . ALA A 1 117 ? 18.429  0.178   5.489   1.00 88.04 117 A 1 
ATOM 938   O O   . ALA A 1 117 ? 17.597  0.294   4.594   1.00 86.33 117 A 1 
ATOM 939   C CB  . ALA A 1 117 ? 20.476  -1.312  5.229   1.00 86.35 117 A 1 
ATOM 940   N N   . LEU A 1 118 ? 18.090  0.174   6.775   1.00 85.10 118 A 1 
ATOM 941   C CA  . LEU A 1 118 ? 16.714  0.293   7.236   1.00 85.01 118 A 1 
ATOM 942   C C   . LEU A 1 118 ? 16.108  1.655   6.884   1.00 85.42 118 A 1 
ATOM 943   O O   . LEU A 1 118 ? 14.977  1.721   6.419   1.00 85.32 118 A 1 
ATOM 944   C CB  . LEU A 1 118 ? 16.652  0.042   8.749   1.00 84.39 118 A 1 
ATOM 945   C CG  . LEU A 1 118 ? 15.411  -0.780  9.146   1.00 79.01 118 A 1 
ATOM 946   C CD1 . LEU A 1 118 ? 15.707  -2.270  9.028   1.00 70.93 118 A 1 
ATOM 947   C CD2 . LEU A 1 118 ? 15.021  -0.504  10.585  1.00 71.08 118 A 1 
ATOM 948   N N   . GLN A 1 119 ? 16.865  2.746   7.052   1.00 84.81 119 A 1 
ATOM 949   C CA  . GLN A 1 119 ? 16.439  4.087   6.650   1.00 84.48 119 A 1 
ATOM 950   C C   . GLN A 1 119 ? 16.145  4.159   5.153   1.00 85.47 119 A 1 
ATOM 951   O O   . GLN A 1 119 ? 15.131  4.729   4.755   1.00 85.56 119 A 1 
ATOM 952   C CB  . GLN A 1 119 ? 17.503  5.133   7.017   1.00 83.44 119 A 1 
ATOM 953   C CG  . GLN A 1 119 ? 17.414  5.582   8.479   1.00 78.66 119 A 1 
ATOM 954   C CD  . GLN A 1 119 ? 18.413  6.695   8.822   1.00 75.13 119 A 1 
ATOM 955   O OE1 . GLN A 1 119 ? 19.494  6.789   8.271   1.00 70.15 119 A 1 
ATOM 956   N NE2 . GLN A 1 119 ? 18.084  7.574   9.744   1.00 65.54 119 A 1 
ATOM 957   N N   . HIS A 1 120 ? 16.982  3.546   4.316   1.00 86.17 120 A 1 
ATOM 958   C CA  . HIS A 1 120 ? 16.730  3.477   2.879   1.00 86.69 120 A 1 
ATOM 959   C C   . HIS A 1 120 ? 15.453  2.692   2.560   1.00 87.03 120 A 1 
ATOM 960   O O   . HIS A 1 120 ? 14.645  3.158   1.763   1.00 86.26 120 A 1 
ATOM 961   C CB  . HIS A 1 120 ? 17.936  2.852   2.162   1.00 85.84 120 A 1 
ATOM 962   C CG  . HIS A 1 120 ? 19.099  3.780   1.983   1.00 80.52 120 A 1 
ATOM 963   N ND1 . HIS A 1 120 ? 20.356  3.409   1.541   1.00 67.96 120 A 1 
ATOM 964   C CD2 . HIS A 1 120 ? 19.139  5.142   2.154   1.00 68.59 120 A 1 
ATOM 965   C CE1 . HIS A 1 120 ? 21.122  4.504   1.456   1.00 65.38 120 A 1 
ATOM 966   N NE2 . HIS A 1 120 ? 20.413  5.582   1.820   1.00 66.61 120 A 1 
ATOM 967   N N   . LYS A 1 121 ? 15.222  1.550   3.207   1.00 83.22 121 A 1 
ATOM 968   C CA  . LYS A 1 121 ? 13.985  0.775   3.036   1.00 83.07 121 A 1 
ATOM 969   C C   . LYS A 1 121 ? 12.749  1.566   3.460   1.00 84.09 121 A 1 
ATOM 970   O O   . LYS A 1 121 ? 11.779  1.607   2.719   1.00 84.22 121 A 1 
ATOM 971   C CB  . LYS A 1 121 ? 14.056  -0.529  3.833   1.00 81.95 121 A 1 
ATOM 972   C CG  . LYS A 1 121 ? 14.871  -1.604  3.116   1.00 77.09 121 A 1 
ATOM 973   C CD  . LYS A 1 121 ? 14.712  -2.934  3.867   1.00 72.58 121 A 1 
ATOM 974   C CE  . LYS A 1 121 ? 15.110  -4.115  2.988   1.00 64.68 121 A 1 
ATOM 975   N NZ  . LYS A 1 121 ? 14.127  -5.217  3.129   1.00 58.45 121 A 1 
ATOM 976   N N   . VAL A 1 122 ? 12.789  2.219   4.613   1.00 85.00 122 A 1 
ATOM 977   C CA  . VAL A 1 122 ? 11.677  3.045   5.099   1.00 84.82 122 A 1 
ATOM 978   C C   . VAL A 1 122 ? 11.394  4.201   4.141   1.00 84.72 122 A 1 
ATOM 979   O O   . VAL A 1 122 ? 10.242  4.455   3.823   1.00 84.69 122 A 1 
ATOM 980   C CB  . VAL A 1 122 ? 11.949  3.557   6.524   1.00 84.30 122 A 1 
ATOM 981   C CG1 . VAL A 1 122 ? 10.936  4.607   6.985   1.00 80.36 122 A 1 
ATOM 982   C CG2 . VAL A 1 122 ? 11.881  2.400   7.520   1.00 79.37 122 A 1 
ATOM 983   N N   . ARG A 1 123 ? 12.417  4.842   3.621   1.00 85.30 123 A 1 
ATOM 984   C CA  . ARG A 1 123 ? 12.252  5.909   2.626   1.00 84.97 123 A 1 
ATOM 985   C C   . ARG A 1 123 ? 11.638  5.388   1.325   1.00 85.10 123 A 1 
ATOM 986   O O   . ARG A 1 123 ? 10.736  6.027   0.793   1.00 84.57 123 A 1 
ATOM 987   C CB  . ARG A 1 123 ? 13.610  6.571   2.390   1.00 84.93 123 A 1 
ATOM 988   C CG  . ARG A 1 123 ? 13.463  7.795   1.476   1.00 75.40 123 A 1 
ATOM 989   C CD  . ARG A 1 123 ? 14.813  8.469   1.301   1.00 72.21 123 A 1 
ATOM 990   N NE  . ARG A 1 123 ? 14.681  9.631   0.412   1.00 62.97 123 A 1 
ATOM 991   C CZ  . ARG A 1 123 ? 15.593  10.556  0.193   1.00 54.99 123 A 1 
ATOM 992   N NH1 . ARG A 1 123 ? 16.766  10.518  0.756   1.00 50.38 123 A 1 
ATOM 993   N NH2 . ARG A 1 123 ? 15.331  11.537  -0.624  1.00 49.01 123 A 1 
ATOM 994   N N   . ALA A 1 124 ? 12.075  4.233   0.839   1.00 85.52 124 A 1 
ATOM 995   C CA  . ALA A 1 124 ? 11.481  3.603   -0.338  1.00 85.75 124 A 1 
ATOM 996   C C   . ALA A 1 124 ? 10.000  3.248   -0.105  1.00 86.00 124 A 1 
ATOM 997   O O   . ALA A 1 124 ? 9.172   3.478   -0.983  1.00 84.71 124 A 1 
ATOM 998   C CB  . ALA A 1 124 ? 12.311  2.373   -0.717  1.00 84.93 124 A 1 
ATOM 999   N N   . LEU A 1 125 ? 9.660   2.756   1.083   1.00 83.67 125 A 1 
ATOM 1000  C CA  . LEU A 1 125 ? 8.283   2.500   1.482   1.00 82.38 125 A 1 
ATOM 1001  C C   . LEU A 1 125 ? 7.456   3.791   1.540   1.00 82.01 125 A 1 
ATOM 1002  O O   . LEU A 1 125 ? 6.341   3.809   1.027   1.00 81.74 125 A 1 
ATOM 1003  C CB  . LEU A 1 125 ? 8.253   1.793   2.844   1.00 82.08 125 A 1 
ATOM 1004  C CG  . LEU A 1 125 ? 8.609   0.304   2.798   1.00 78.36 125 A 1 
ATOM 1005  C CD1 . LEU A 1 125 ? 8.890   -0.214  4.208   1.00 71.07 125 A 1 
ATOM 1006  C CD2 . LEU A 1 125 ? 7.464   -0.522  2.220   1.00 71.74 125 A 1 
ATOM 1007  N N   . GLU A 1 126 ? 7.991   4.862   2.104   1.00 82.56 126 A 1 
ATOM 1008  C CA  . GLU A 1 126 ? 7.331   6.179   2.130   1.00 81.42 126 A 1 
ATOM 1009  C C   . GLU A 1 126 ? 7.045   6.679   0.704   1.00 81.24 126 A 1 
ATOM 1010  O O   . GLU A 1 126 ? 5.938   7.128   0.421   1.00 80.73 126 A 1 
ATOM 1011  C CB  . GLU A 1 126 ? 8.200   7.216   2.871   1.00 80.18 126 A 1 
ATOM 1012  C CG  . GLU A 1 126 ? 8.165   7.103   4.396   1.00 74.06 126 A 1 
ATOM 1013  C CD  . GLU A 1 126 ? 9.087   8.105   5.137   1.00 69.57 126 A 1 
ATOM 1014  O OE1 . GLU A 1 126 ? 8.838   8.394   6.323   1.00 63.55 126 A 1 
ATOM 1015  O OE2 . GLU A 1 126 ? 10.094  8.602   4.587   1.00 64.62 126 A 1 
ATOM 1016  N N   . GLU A 1 127 ? 7.997   6.561   -0.204  1.00 82.72 127 A 1 
ATOM 1017  C CA  . GLU A 1 127 ? 7.833   6.960   -1.599  1.00 82.00 127 A 1 
ATOM 1018  C C   . GLU A 1 127 ? 6.783   6.093   -2.317  1.00 81.28 127 A 1 
ATOM 1019  O O   . GLU A 1 127 ? 5.894   6.623   -2.982  1.00 79.71 127 A 1 
ATOM 1020  C CB  . GLU A 1 127 ? 9.186   6.907   -2.337  1.00 81.39 127 A 1 
ATOM 1021  C CG  . GLU A 1 127 ? 10.109  8.068   -1.939  1.00 73.87 127 A 1 
ATOM 1022  C CD  . GLU A 1 127 ? 11.514  8.016   -2.584  1.00 68.52 127 A 1 
ATOM 1023  O OE1 . GLU A 1 127 ? 12.383  8.828   -2.169  1.00 60.83 127 A 1 
ATOM 1024  O OE2 . GLU A 1 127 ? 11.733  7.184   -3.491  1.00 62.47 127 A 1 
ATOM 1025  N N   . GLN A 1 128 ? 6.825   4.779   -2.140  1.00 78.47 128 A 1 
ATOM 1026  C CA  . GLN A 1 128 ? 5.840   3.875   -2.730  1.00 77.04 128 A 1 
ATOM 1027  C C   . GLN A 1 128 ? 4.430   4.133   -2.194  1.00 77.65 128 A 1 
ATOM 1028  O O   . GLN A 1 128 ? 3.477   4.193   -2.970  1.00 77.00 128 A 1 
ATOM 1029  C CB  . GLN A 1 128 ? 6.234   2.411   -2.467  1.00 75.83 128 A 1 
ATOM 1030  C CG  . GLN A 1 128 ? 7.368   1.926   -3.378  1.00 71.15 128 A 1 
ATOM 1031  C CD  . GLN A 1 128 ? 7.719   0.455   -3.129  1.00 67.08 128 A 1 
ATOM 1032  O OE1 . GLN A 1 128 ? 7.323   -0.168  -2.166  1.00 62.48 128 A 1 
ATOM 1033  N NE2 . GLN A 1 128 ? 8.472   -0.157  -4.020  1.00 58.87 128 A 1 
ATOM 1034  N N   . LEU A 1 129 ? 4.301   4.321   -0.886  1.00 76.85 129 A 1 
ATOM 1035  C CA  . LEU A 1 129 ? 3.010   4.600   -0.261  1.00 76.00 129 A 1 
ATOM 1036  C C   . LEU A 1 129 ? 2.448   5.947   -0.718  1.00 74.96 129 A 1 
ATOM 1037  O O   . LEU A 1 129 ? 1.273   6.053   -1.041  1.00 73.41 129 A 1 
ATOM 1038  C CB  . LEU A 1 129 ? 3.181   4.559   1.266   1.00 75.93 129 A 1 
ATOM 1039  C CG  . LEU A 1 129 ? 1.840   4.300   1.980   1.00 71.44 129 A 1 
ATOM 1040  C CD1 . LEU A 1 129 ? 1.534   2.809   2.029   1.00 65.09 129 A 1 
ATOM 1041  C CD2 . LEU A 1 129 ? 1.903   4.807   3.417   1.00 65.96 129 A 1 
ATOM 1042  N N   . THR A 1 130 ? 3.295   6.951   -0.810  1.00 77.62 130 A 1 
ATOM 1043  C CA  . THR A 1 130 ? 2.922   8.271   -1.322  1.00 75.98 130 A 1 
ATOM 1044  C C   . THR A 1 130 ? 2.442   8.178   -2.766  1.00 74.73 130 A 1 
ATOM 1045  O O   . THR A 1 130 ? 1.406   8.736   -3.101  1.00 72.96 130 A 1 
ATOM 1046  C CB  . THR A 1 130 ? 4.094   9.258   -1.212  1.00 75.28 130 A 1 
ATOM 1047  O OG1 . THR A 1 130 ? 4.513   9.355   0.127   1.00 68.77 130 A 1 
ATOM 1048  C CG2 . THR A 1 130 ? 3.699   10.668  -1.647  1.00 66.18 130 A 1 
ATOM 1049  N N   . ASN A 1 131 ? 3.126   7.416   -3.611  1.00 75.34 131 A 1 
ATOM 1050  C CA  . ASN A 1 131 ? 2.689   7.171   -4.980  1.00 73.77 131 A 1 
ATOM 1051  C C   . ASN A 1 131 ? 1.342   6.449   -5.029  1.00 72.02 131 A 1 
ATOM 1052  O O   . ASN A 1 131 ? 0.487   6.804   -5.837  1.00 70.57 131 A 1 
ATOM 1053  C CB  . ASN A 1 131 ? 3.769   6.384   -5.727  1.00 73.40 131 A 1 
ATOM 1054  C CG  . ASN A 1 131 ? 4.985   7.232   -6.081  1.00 70.17 131 A 1 
ATOM 1055  O OD1 . ASN A 1 131 ? 4.923   8.445   -6.189  1.00 64.45 131 A 1 
ATOM 1056  N ND2 . ASN A 1 131 ? 6.113   6.610   -6.302  1.00 64.56 131 A 1 
ATOM 1057  N N   . LEU A 1 132 ? 1.120   5.478   -4.139  1.00 72.50 132 A 1 
ATOM 1058  C CA  . LEU A 1 132 ? -0.154  4.768   -4.050  1.00 70.28 132 A 1 
ATOM 1059  C C   . LEU A 1 132 ? -1.305  5.679   -3.592  1.00 68.23 132 A 1 
ATOM 1060  O O   . LEU A 1 132 ? -2.418  5.543   -4.077  1.00 65.85 132 A 1 
ATOM 1061  C CB  . LEU A 1 132 ? -0.006  3.570   -3.102  1.00 69.15 132 A 1 
ATOM 1062  C CG  . LEU A 1 132 ? -0.422  2.239   -3.757  1.00 65.51 132 A 1 
ATOM 1063  C CD1 . LEU A 1 132 ? 0.784   1.307   -3.868  1.00 60.72 132 A 1 
ATOM 1064  C CD2 . LEU A 1 132 ? -1.500  1.543   -2.947  1.00 60.53 132 A 1 
ATOM 1065  N N   . ILE A 1 133 ? -1.033  6.605   -2.689  1.00 68.47 133 A 1 
ATOM 1066  C CA  . ILE A 1 133 ? -2.018  7.582   -2.194  1.00 65.66 133 A 1 
ATOM 1067  C C   . ILE A 1 133 ? -2.313  8.649   -3.251  1.00 62.75 133 A 1 
ATOM 1068  O O   . ILE A 1 133 ? -3.466  9.012   -3.439  1.00 59.81 133 A 1 
ATOM 1069  C CB  . ILE A 1 133 ? -1.530  8.204   -0.864  1.00 65.22 133 A 1 
ATOM 1070  C CG1 . ILE A 1 133 ? -1.533  7.144   0.266   1.00 63.11 133 A 1 
ATOM 1071  C CG2 . ILE A 1 133 ? -2.401  9.401   -0.449  1.00 62.01 133 A 1 
ATOM 1072  C CD1 . ILE A 1 133 ? -0.752  7.569   1.514   1.00 58.35 133 A 1 
ATOM 1073  N N   . LEU A 1 134 ? -1.297  9.153   -3.940  1.00 65.33 134 A 1 
ATOM 1074  C CA  . LEU A 1 134 ? -1.455  10.191  -4.961  1.00 62.15 134 A 1 
ATOM 1075  C C   . LEU A 1 134 ? -2.055  9.660   -6.261  1.00 59.42 134 A 1 
ATOM 1076  O O   . LEU A 1 134 ? -2.835  10.355  -6.911  1.00 55.20 134 A 1 
ATOM 1077  C CB  . LEU A 1 134 ? -0.084  10.836  -5.253  1.00 59.94 134 A 1 
ATOM 1078  C CG  . LEU A 1 134 ? 0.476   11.719  -4.128  1.00 55.73 134 A 1 
ATOM 1079  C CD1 . LEU A 1 134 ? 1.864   12.211  -4.528  1.00 52.11 134 A 1 
ATOM 1080  C CD2 . LEU A 1 134 ? -0.400  12.946  -3.856  1.00 52.08 134 A 1 
ATOM 1081  N N   . SER A 1 135 ? -1.691  8.441   -6.638  1.00 58.22 135 A 1 
ATOM 1082  C CA  . SER A 1 135 ? -2.226  7.730   -7.789  1.00 55.97 135 A 1 
ATOM 1083  C C   . SER A 1 135 ? -2.870  6.416   -7.346  1.00 54.37 135 A 1 
ATOM 1084  O O   . SER A 1 135 ? -2.390  5.344   -7.711  1.00 50.47 135 A 1 
ATOM 1085  C CB  . SER A 1 135 ? -1.130  7.504   -8.842  1.00 51.21 135 A 1 
ATOM 1086  O OG  . SER A 1 135 ? -0.691  8.735   -9.368  1.00 46.58 135 A 1 
ATOM 1087  N N   . PRO A 1 136 ? -3.937  6.461   -6.521  1.00 47.26 136 A 1 
ATOM 1088  C CA  . PRO A 1 136 ? -4.616  5.253   -6.103  1.00 45.85 136 A 1 
ATOM 1089  C C   . PRO A 1 136 ? -5.106  4.519   -7.346  1.00 45.18 136 A 1 
ATOM 1090  O O   . PRO A 1 136 ? -5.616  5.132   -8.283  1.00 43.34 136 A 1 
ATOM 1091  C CB  . PRO A 1 136 ? -5.754  5.717   -5.185  1.00 42.66 136 A 1 
ATOM 1092  C CG  . PRO A 1 136 ? -6.032  7.147   -5.629  1.00 42.22 136 A 1 
ATOM 1093  C CD  . PRO A 1 136 ? -4.664  7.640   -6.076  1.00 44.66 136 A 1 
ATOM 1094  N N   . ALA A 1 137 ? -4.968  3.191   -7.352  1.00 47.39 137 A 1 
ATOM 1095  C CA  . ALA A 1 137 ? -5.388  2.396   -8.502  1.00 46.33 137 A 1 
ATOM 1096  C C   . ALA A 1 137 ? -6.861  2.621   -8.875  1.00 46.16 137 A 1 
ATOM 1097  O O   . ALA A 1 137 ? -7.230  2.557   -10.037 1.00 43.76 137 A 1 
ATOM 1098  C CB  . ALA A 1 137 ? -5.107  0.929   -8.186  1.00 42.60 137 A 1 
ATOM 1099  N N   . GLY A 1 138 ? -7.709  2.985   -7.887  1.00 41.56 138 A 1 
ATOM 1100  C CA  . GLY A 1 138 ? -9.082  3.419   -8.109  1.00 41.32 138 A 1 
ATOM 1101  C C   . GLY A 1 138 ? -9.241  4.782   -8.793  1.00 42.46 138 A 1 
ATOM 1102  O O   . GLY A 1 138 ? -10.345 5.107   -9.197  1.00 40.27 138 A 1 
ATOM 1103  N N   . ALA A 1 139 ? -8.178  5.584   -8.939  1.00 43.04 139 A 1 
ATOM 1104  C CA  . ALA A 1 139 ? -8.179  6.804   -9.740  1.00 43.19 139 A 1 
ATOM 1105  C C   . ALA A 1 139 ? -7.667  6.593   -11.174 1.00 45.11 139 A 1 
ATOM 1106  O O   . ALA A 1 139 ? -7.733  7.505   -11.993 1.00 43.16 139 A 1 
ATOM 1107  C CB  . ALA A 1 139 ? -7.388  7.903   -9.023  1.00 39.38 139 A 1 
ATOM 1108  N N   . GLN A 1 140 ? -7.152  5.401   -11.494 1.00 47.08 140 A 1 
ATOM 1109  C CA  . GLN A 1 140 ? -6.889  5.021   -12.869 1.00 48.74 140 A 1 
ATOM 1110  C C   . GLN A 1 140 ? -8.170  4.437   -13.474 1.00 51.52 140 A 1 
ATOM 1111  O O   . GLN A 1 140 ? -8.925  3.740   -12.803 1.00 49.64 140 A 1 
ATOM 1112  C CB  . GLN A 1 140 ? -5.711  4.047   -12.968 1.00 44.93 140 A 1 
ATOM 1113  C CG  . GLN A 1 140 ? -4.394  4.739   -12.559 1.00 40.02 140 A 1 
ATOM 1114  C CD  . GLN A 1 140 ? -3.147  3.901   -12.832 1.00 35.76 140 A 1 
ATOM 1115  O OE1 . GLN A 1 140 ? -3.180  2.779   -13.293 1.00 34.13 140 A 1 
ATOM 1116  N NE2 . GLN A 1 140 ? -1.975  4.449   -12.564 1.00 31.72 140 A 1 
ATOM 1117  N N   . GLU A 1 141 ? -8.394  4.733   -14.753 1.00 49.18 141 A 1 
ATOM 1118  C CA  . GLU A 1 141 ? -9.513  4.194   -15.511 1.00 50.93 141 A 1 
ATOM 1119  C C   . GLU A 1 141 ? -9.438  2.660   -15.499 1.00 53.78 141 A 1 
ATOM 1120  O O   . GLU A 1 141 ? -8.513  2.065   -16.057 1.00 52.30 141 A 1 
ATOM 1121  C CB  . GLU A 1 141 ? -9.470  4.780   -16.926 1.00 47.92 141 A 1 
ATOM 1122  C CG  . GLU A 1 141 ? -10.751 4.524   -17.721 1.00 43.45 141 A 1 
ATOM 1123  C CD  . GLU A 1 141 ? -10.739 5.182   -19.111 1.00 39.66 141 A 1 
ATOM 1124  O OE1 . GLU A 1 141 ? -11.816 5.236   -19.731 1.00 37.71 141 A 1 
ATOM 1125  O OE2 . GLU A 1 141 ? -9.654  5.591   -19.593 1.00 38.65 141 A 1 
ATOM 1126  N N   . HIS A 1 142 ? -10.394 2.022   -14.840 1.00 60.01 142 A 1 
ATOM 1127  C CA  . HIS A 1 142 ? -10.419 0.573   -14.750 1.00 61.41 142 A 1 
ATOM 1128  C C   . HIS A 1 142 ? -10.822 -0.025  -16.108 1.00 64.53 142 A 1 
ATOM 1129  O O   . HIS A 1 142 ? -11.755 0.494   -16.724 1.00 64.11 142 A 1 
ATOM 1130  C CB  . HIS A 1 142 ? -11.361 0.137   -13.620 1.00 57.29 142 A 1 
ATOM 1131  C CG  . HIS A 1 142 ? -11.077 -1.275  -13.206 1.00 52.87 142 A 1 
ATOM 1132  N ND1 . HIS A 1 142 ? -11.676 -2.414  -13.698 1.00 47.91 142 A 1 
ATOM 1133  C CD2 . HIS A 1 142 ? -10.064 -1.678  -12.373 1.00 46.06 142 A 1 
ATOM 1134  C CE1 . HIS A 1 142 ? -11.040 -3.473  -13.174 1.00 43.51 142 A 1 
ATOM 1135  N NE2 . HIS A 1 142 ? -10.050 -3.066  -12.372 1.00 44.20 142 A 1 
ATOM 1136  N N   . PRO A 1 143 ? -10.172 -1.091  -16.590 1.00 55.95 143 A 1 
ATOM 1137  C CA  . PRO A 1 143 ? -10.532 -1.711  -17.868 1.00 55.48 143 A 1 
ATOM 1138  C C   . PRO A 1 143 ? -12.025 -2.048  -17.979 1.00 58.31 143 A 1 
ATOM 1139  O O   . PRO A 1 143 ? -12.632 -1.800  -19.011 1.00 57.66 143 A 1 
ATOM 1140  C CB  . PRO A 1 143 ? -9.659  -2.963  -17.959 1.00 52.40 143 A 1 
ATOM 1141  C CG  . PRO A 1 143 ? -8.427  -2.595  -17.151 1.00 51.09 143 A 1 
ATOM 1142  C CD  . PRO A 1 143 ? -8.996  -1.725  -16.027 1.00 53.87 143 A 1 
ATOM 1143  N N   . GLU A 1 144 ? -12.633 -2.530  -16.896 1.00 59.11 144 A 1 
ATOM 1144  C CA  . GLU A 1 144 ? -14.068 -2.808  -16.838 1.00 60.50 144 A 1 
ATOM 1145  C C   . GLU A 1 144 ? -14.928 -1.556  -17.021 1.00 63.21 144 A 1 
ATOM 1146  O O   . GLU A 1 144 ? -15.955 -1.618  -17.689 1.00 63.05 144 A 1 
ATOM 1147  C CB  . GLU A 1 144 ? -14.446 -3.427  -15.486 1.00 57.71 144 A 1 
ATOM 1148  C CG  . GLU A 1 144 ? -13.903 -4.835  -15.299 1.00 52.43 144 A 1 
ATOM 1149  C CD  . GLU A 1 144 ? -14.505 -5.474  -14.054 1.00 48.11 144 A 1 
ATOM 1150  O OE1 . GLU A 1 144 ? -15.105 -6.560  -14.204 1.00 44.86 144 A 1 
ATOM 1151  O OE2 . GLU A 1 144 ? -14.406 -4.874  -12.965 1.00 46.76 144 A 1 
ATOM 1152  N N   . VAL A 1 145 ? -14.525 -0.427  -16.446 1.00 69.10 145 A 1 
ATOM 1153  C CA  . VAL A 1 145 ? -15.247 0.838   -16.610 1.00 71.16 145 A 1 
ATOM 1154  C C   . VAL A 1 145 ? -15.092 1.334   -18.047 1.00 72.55 145 A 1 
ATOM 1155  O O   . VAL A 1 145 ? -16.057 1.794   -18.637 1.00 72.46 145 A 1 
ATOM 1156  C CB  . VAL A 1 145 ? -14.776 1.900   -15.600 1.00 69.28 145 A 1 
ATOM 1157  C CG1 . VAL A 1 145 ? -15.541 3.210   -15.769 1.00 65.16 145 A 1 
ATOM 1158  C CG2 . VAL A 1 145 ? -14.989 1.424   -14.156 1.00 65.03 145 A 1 
ATOM 1159  N N   . THR A 1 146 ? -13.906 1.163   -18.638 1.00 65.04 146 A 1 
ATOM 1160  C CA  . THR A 1 146 ? -13.659 1.564   -20.026 1.00 64.38 146 A 1 
ATOM 1161  C C   . THR A 1 146 ? -14.507 0.766   -21.014 1.00 65.46 146 A 1 
ATOM 1162  O O   . THR A 1 146 ? -15.081 1.345   -21.936 1.00 64.81 146 A 1 
ATOM 1163  C CB  . THR A 1 146 ? -12.173 1.406   -20.398 1.00 61.82 146 A 1 
ATOM 1164  O OG1 . THR A 1 146 ? -11.345 2.050   -19.463 1.00 57.07 146 A 1 
ATOM 1165  C CG2 . THR A 1 146 ? -11.853 2.028   -21.758 1.00 54.67 146 A 1 
ATOM 1166  N N   . SER A 1 147 ? -14.612 -0.553  -20.840 1.00 62.10 147 A 1 
ATOM 1167  C CA  . SER A 1 147 ? -15.457 -1.391  -21.695 1.00 61.55 147 A 1 
ATOM 1168  C C   . SER A 1 147 ? -16.942 -1.100  -21.482 1.00 63.71 147 A 1 
ATOM 1169  O O   . SER A 1 147 ? -17.680 -0.974  -22.456 1.00 64.22 147 A 1 
ATOM 1170  C CB  . SER A 1 147 ? -15.161 -2.876  -21.493 1.00 58.46 147 A 1 
ATOM 1171  O OG  . SER A 1 147 ? -15.388 -3.268  -20.160 1.00 52.44 147 A 1 
ATOM 1172  N N   . LEU A 1 148 ? -17.360 -0.904  -20.232 1.00 69.05 148 A 1 
ATOM 1173  C CA  . LEU A 1 148 ? -18.730 -0.551  -19.898 1.00 70.94 148 A 1 
ATOM 1174  C C   . LEU A 1 148 ? -19.124 0.810   -20.480 1.00 72.37 148 A 1 
ATOM 1175  O O   . LEU A 1 148 ? -20.194 0.918   -21.078 1.00 73.19 148 A 1 
ATOM 1176  C CB  . LEU A 1 148 ? -18.884 -0.598  -18.372 1.00 70.74 148 A 1 
ATOM 1177  C CG  . LEU A 1 148 ? -20.336 -0.440  -17.881 1.00 68.80 148 A 1 
ATOM 1178  C CD1 . LEU A 1 148 ? -21.226 -1.593  -18.338 1.00 63.28 148 A 1 
ATOM 1179  C CD2 . LEU A 1 148 ? -20.338 -0.428  -16.352 1.00 63.42 148 A 1 
ATOM 1180  N N   . LYS A 1 149 ? -18.255 1.821   -20.382 1.00 70.42 149 A 1 
ATOM 1181  C CA  . LYS A 1 149 ? -18.457 3.120   -21.050 1.00 69.35 149 A 1 
ATOM 1182  C C   . LYS A 1 149 ? -18.666 2.947   -22.552 1.00 70.07 149 A 1 
ATOM 1183  O O   . LYS A 1 149 ? -19.655 3.448   -23.084 1.00 71.32 149 A 1 
ATOM 1184  C CB  . LYS A 1 149 ? -17.265 4.063   -20.799 1.00 67.30 149 A 1 
ATOM 1185  C CG  . LYS A 1 149 ? -17.305 4.741   -19.427 1.00 62.42 149 A 1 
ATOM 1186  C CD  . LYS A 1 149 ? -16.117 5.714   -19.296 1.00 59.74 149 A 1 
ATOM 1187  C CE  . LYS A 1 149 ? -16.196 6.528   -18.000 1.00 54.69 149 A 1 
ATOM 1188  N NZ  . LYS A 1 149 ? -15.129 7.551   -17.944 1.00 49.95 149 A 1 
ATOM 1189  N N   . SER A 1 150 ? -17.783 2.193   -23.212 1.00 69.63 150 A 1 
ATOM 1190  C CA  . SER A 1 150 ? -17.903 1.943   -24.650 1.00 68.10 150 A 1 
ATOM 1191  C C   . SER A 1 150 ? -19.219 1.250   -25.014 1.00 69.31 150 A 1 
ATOM 1192  O O   . SER A 1 150 ? -19.796 1.562   -26.055 1.00 68.59 150 A 1 
ATOM 1193  C CB  . SER A 1 150 ? -16.721 1.096   -25.127 1.00 65.11 150 A 1 
ATOM 1194  O OG  . SER A 1 150 ? -16.791 0.840   -26.520 1.00 58.68 150 A 1 
ATOM 1195  N N   . PHE A 1 151 ? -19.700 0.324   -24.174 1.00 72.08 151 A 1 
ATOM 1196  C CA  . PHE A 1 151 ? -20.962 -0.375  -24.418 1.00 72.03 151 A 1 
ATOM 1197  C C   . PHE A 1 151 ? -22.174 0.542   -24.200 1.00 74.11 151 A 1 
ATOM 1198  O O   . PHE A 1 151 ? -23.075 0.580   -25.032 1.00 74.40 151 A 1 
ATOM 1199  C CB  . PHE A 1 151 ? -21.023 -1.610  -23.517 1.00 70.23 151 A 1 
ATOM 1200  C CG  . PHE A 1 151 ? -22.163 -2.517  -23.882 1.00 69.85 151 A 1 
ATOM 1201  C CD1 . PHE A 1 151 ? -23.343 -2.521  -23.124 1.00 62.53 151 A 1 
ATOM 1202  C CD2 . PHE A 1 151 ? -22.059 -3.344  -25.020 1.00 61.54 151 A 1 
ATOM 1203  C CE1 . PHE A 1 151 ? -24.418 -3.337  -23.498 1.00 58.90 151 A 1 
ATOM 1204  C CE2 . PHE A 1 151 ? -23.129 -4.163  -25.396 1.00 59.23 151 A 1 
ATOM 1205  C CZ  . PHE A 1 151 ? -24.311 -4.157  -24.640 1.00 63.02 151 A 1 
ATOM 1206  N N   . VAL A 1 152 ? -22.165 1.345   -23.140 1.00 76.86 152 A 1 
ATOM 1207  C CA  . VAL A 1 152 ? -23.214 2.334   -22.867 1.00 78.21 152 A 1 
ATOM 1208  C C   . VAL A 1 152 ? -23.291 3.395   -23.972 1.00 77.78 152 A 1 
ATOM 1209  O O   . VAL A 1 152 ? -24.389 3.787   -24.347 1.00 77.44 152 A 1 
ATOM 1210  C CB  . VAL A 1 152 ? -22.980 2.974   -21.484 1.00 78.74 152 A 1 
ATOM 1211  C CG1 . VAL A 1 152 ? -23.876 4.173   -21.214 1.00 74.96 152 A 1 
ATOM 1212  C CG2 . VAL A 1 152 ? -23.239 1.954   -20.369 1.00 74.75 152 A 1 
ATOM 1213  N N   . GLU A 1 153 ? -22.162 3.806   -24.542 1.00 76.10 153 A 1 
ATOM 1214  C CA  . GLU A 1 153 ? -22.132 4.698   -25.711 1.00 74.69 153 A 1 
ATOM 1215  C C   . GLU A 1 153 ? -22.816 4.062   -26.937 1.00 74.99 153 A 1 
ATOM 1216  O O   . GLU A 1 153 ? -23.546 4.735   -27.655 1.00 73.67 153 A 1 
ATOM 1217  C CB  . GLU A 1 153 ? -20.674 5.048   -26.063 1.00 72.23 153 A 1 
ATOM 1218  C CG  . GLU A 1 153 ? -20.006 6.010   -25.067 1.00 67.30 153 A 1 
ATOM 1219  C CD  . GLU A 1 153 ? -18.473 6.099   -25.240 1.00 62.88 153 A 1 
ATOM 1220  O OE1 . GLU A 1 153 ? -17.818 6.682   -24.354 1.00 57.19 153 A 1 
ATOM 1221  O OE2 . GLU A 1 153 ? -17.923 5.591   -26.242 1.00 58.32 153 A 1 
ATOM 1222  N N   . GLN A 1 154 ? -22.623 2.756   -27.164 1.00 75.18 154 A 1 
ATOM 1223  C CA  . GLN A 1 154 ? -23.316 2.043   -28.240 1.00 73.21 154 A 1 
ATOM 1224  C C   . GLN A 1 154 ? -24.818 1.921   -27.972 1.00 75.24 154 A 1 
ATOM 1225  O O   . GLN A 1 154 ? -25.620 2.076   -28.890 1.00 74.54 154 A 1 
ATOM 1226  C CB  . GLN A 1 154 ? -22.749 0.629   -28.406 1.00 70.84 154 A 1 
ATOM 1227  C CG  . GLN A 1 154 ? -21.312 0.589   -28.925 1.00 63.61 154 A 1 
ATOM 1228  C CD  . GLN A 1 154 ? -20.751 -0.826  -28.821 1.00 57.23 154 A 1 
ATOM 1229  O OE1 . GLN A 1 154 ? -21.436 -1.793  -28.510 1.00 52.54 154 A 1 
ATOM 1230  N NE2 . GLN A 1 154 ? -19.488 -1.007  -29.085 1.00 48.71 154 A 1 
ATOM 1231  N N   . GLN A 1 155 ? -25.199 1.655   -26.718 1.00 77.69 155 A 1 
ATOM 1232  C CA  . GLN A 1 155 ? -26.605 1.643   -26.323 1.00 78.30 155 A 1 
ATOM 1233  C C   . GLN A 1 155 ? -27.247 3.015   -26.558 1.00 78.94 155 A 1 
ATOM 1234  O O   . GLN A 1 155 ? -28.338 3.078   -27.112 1.00 79.02 155 A 1 
ATOM 1235  C CB  . GLN A 1 155 ? -26.753 1.253   -24.849 1.00 78.52 155 A 1 
ATOM 1236  C CG  . GLN A 1 155 ? -26.487 -0.239  -24.601 1.00 76.70 155 A 1 
ATOM 1237  C CD  . GLN A 1 155 ? -26.854 -0.640  -23.173 1.00 74.93 155 A 1 
ATOM 1238  O OE1 . GLN A 1 155 ? -26.794 0.141   -22.236 1.00 68.20 155 A 1 
ATOM 1239  N NE2 . GLN A 1 155 ? -27.276 -1.861  -22.964 1.00 65.79 155 A 1 
ATOM 1240  N N   . ASP A 1 156 ? -26.572 4.099   -26.228 1.00 78.56 156 A 1 
ATOM 1241  C CA  . ASP A 1 156 ? -27.061 5.455   -26.469 1.00 76.92 156 A 1 
ATOM 1242  C C   . ASP A 1 156 ? -27.294 5.717   -27.958 1.00 77.69 156 A 1 
ATOM 1243  O O   . ASP A 1 156 ? -28.353 6.221   -28.349 1.00 76.77 156 A 1 
ATOM 1244  C CB  . ASP A 1 156 ? -26.069 6.463   -25.881 1.00 74.85 156 A 1 
ATOM 1245  C CG  . ASP A 1 156 ? -26.630 7.883   -25.946 1.00 71.21 156 A 1 
ATOM 1246  O OD1 . ASP A 1 156 ? -27.631 8.151   -25.240 1.00 64.55 156 A 1 
ATOM 1247  O OD2 . ASP A 1 156 ? -26.056 8.708   -26.684 1.00 63.71 156 A 1 
ATOM 1248  N N   . ASN A 1 157 ? -26.366 5.291   -28.817 1.00 77.81 157 A 1 
ATOM 1249  C CA  . ASN A 1 157 ? -26.557 5.379   -30.260 1.00 77.35 157 A 1 
ATOM 1250  C C   . ASN A 1 157 ? -27.781 4.573   -30.722 1.00 78.48 157 A 1 
ATOM 1251  O O   . ASN A 1 157 ? -28.606 5.083   -31.485 1.00 77.93 157 A 1 
ATOM 1252  C CB  . ASN A 1 157 ? -25.264 4.949   -30.978 1.00 75.76 157 A 1 
ATOM 1253  C CG  . ASN A 1 157 ? -24.182 6.013   -30.895 1.00 71.89 157 A 1 
ATOM 1254  O OD1 . ASN A 1 157 ? -24.443 7.184   -30.681 1.00 64.49 157 A 1 
ATOM 1255  N ND2 . ASN A 1 157 ? -22.939 5.652   -31.135 1.00 63.94 157 A 1 
ATOM 1256  N N   . SER A 1 158 ? -27.955 3.350   -30.200 1.00 79.72 158 A 1 
ATOM 1257  C CA  . SER A 1 158 ? -29.124 2.520   -30.504 1.00 80.08 158 A 1 
ATOM 1258  C C   . SER A 1 158 ? -30.427 3.168   -30.021 1.00 82.18 158 A 1 
ATOM 1259  O O   . SER A 1 158 ? -31.422 3.179   -30.744 1.00 81.99 158 A 1 
ATOM 1260  C CB  . SER A 1 158 ? -28.976 1.136   -29.864 1.00 78.38 158 A 1 
ATOM 1261  O OG  . SER A 1 158 ? -27.794 0.494   -30.312 1.00 71.49 158 A 1 
ATOM 1262  N N   . ILE A 1 159 ? -30.421 3.773   -28.829 1.00 81.67 159 A 1 
ATOM 1263  C CA  . ILE A 1 159 ? -31.562 4.521   -28.285 1.00 81.65 159 A 1 
ATOM 1264  C C   . ILE A 1 159 ? -31.896 5.723   -29.171 1.00 82.25 159 A 1 
ATOM 1265  O O   . ILE A 1 159 ? -33.069 5.968   -29.458 1.00 82.51 159 A 1 
ATOM 1266  C CB  . ILE A 1 159 ? -31.282 4.949   -26.822 1.00 82.22 159 A 1 
ATOM 1267  C CG1 . ILE A 1 159 ? -31.292 3.713   -25.892 1.00 81.21 159 A 1 
ATOM 1268  C CG2 . ILE A 1 159 ? -32.313 5.979   -26.326 1.00 79.74 159 A 1 
ATOM 1269  C CD1 . ILE A 1 159 ? -30.633 3.980   -24.531 1.00 75.53 159 A 1 
ATOM 1270  N N   . ARG A 1 160 ? -30.892 6.459   -29.659 1.00 82.04 160 A 1 
ATOM 1271  C CA  . ARG A 1 160 ? -31.102 7.595   -30.566 1.00 79.88 160 A 1 
ATOM 1272  C C   . ARG A 1 160 ? -31.692 7.160   -31.903 1.00 81.00 160 A 1 
ATOM 1273  O O   . ARG A 1 160 ? -32.628 7.802   -32.387 1.00 80.96 160 A 1 
ATOM 1274  C CB  . ARG A 1 160 ? -29.793 8.363   -30.781 1.00 78.24 160 A 1 
ATOM 1275  C CG  . ARG A 1 160 ? -29.393 9.169   -29.530 1.00 71.39 160 A 1 
ATOM 1276  C CD  . ARG A 1 160 ? -28.138 10.007  -29.790 1.00 67.79 160 A 1 
ATOM 1277  N NE  . ARG A 1 160 ? -28.439 11.122  -30.716 1.00 60.09 160 A 1 
ATOM 1278  C CZ  . ARG A 1 160 ? -27.696 12.219  -30.890 1.00 52.80 160 A 1 
ATOM 1279  N NH1 . ARG A 1 160 ? -26.576 12.403  -30.251 1.00 48.30 160 A 1 
ATOM 1280  N NH2 . ARG A 1 160 ? -28.090 13.150  -31.697 1.00 47.39 160 A 1 
ATOM 1281  N N   . GLU A 1 161 ? -31.193 6.058   -32.483 1.00 83.26 161 A 1 
ATOM 1282  C CA  . GLU A 1 161 ? -31.772 5.489   -33.705 1.00 82.42 161 A 1 
ATOM 1283  C C   . GLU A 1 161 ? -33.222 5.034   -33.478 1.00 83.83 161 A 1 
ATOM 1284  O O   . GLU A 1 161 ? -34.088 5.277   -34.319 1.00 82.86 161 A 1 
ATOM 1285  C CB  . GLU A 1 161 ? -30.930 4.305   -34.207 1.00 80.91 161 A 1 
ATOM 1286  C CG  . GLU A 1 161 ? -29.584 4.728   -34.812 1.00 73.20 161 A 1 
ATOM 1287  C CD  . GLU A 1 161 ? -28.845 3.569   -35.501 1.00 67.59 161 A 1 
ATOM 1288  O OE1 . GLU A 1 161 ? -27.825 3.850   -36.188 1.00 59.49 161 A 1 
ATOM 1289  O OE2 . GLU A 1 161 ? -29.310 2.404   -35.420 1.00 60.30 161 A 1 
ATOM 1290  N N   . LEU A 1 162 ? -33.494 4.428   -32.319 1.00 84.25 162 A 1 
ATOM 1291  C CA  . LEU A 1 162 ? -34.847 4.049   -31.925 1.00 84.31 162 A 1 
ATOM 1292  C C   . LEU A 1 162 ? -35.769 5.260   -31.772 1.00 85.19 162 A 1 
ATOM 1293  O O   . LEU A 1 162 ? -36.859 5.247   -32.326 1.00 85.49 162 A 1 
ATOM 1294  C CB  . LEU A 1 162 ? -34.801 3.259   -30.604 1.00 84.98 162 A 1 
ATOM 1295  C CG  . LEU A 1 162 ? -34.516 1.769   -30.796 1.00 81.25 162 A 1 
ATOM 1296  C CD1 . LEU A 1 162 ? -34.188 1.128   -29.448 1.00 75.15 162 A 1 
ATOM 1297  C CD2 . LEU A 1 162 ? -35.750 1.067   -31.374 1.00 76.09 162 A 1 
ATOM 1298  N N   . LEU A 1 163 ? -35.323 6.313   -31.077 1.00 84.23 163 A 1 
ATOM 1299  C CA  . LEU A 1 163 ? -36.078 7.560   -30.916 1.00 82.45 163 A 1 
ATOM 1300  C C   . LEU A 1 163 ? -36.429 8.170   -32.270 1.00 83.34 163 A 1 
ATOM 1301  O O   . LEU A 1 163 ? -37.583 8.524   -32.506 1.00 83.58 163 A 1 
ATOM 1302  C CB  . LEU A 1 163 ? -35.263 8.563   -30.072 1.00 81.71 163 A 1 
ATOM 1303  C CG  . LEU A 1 163 ? -35.317 8.308   -28.554 1.00 76.14 163 A 1 
ATOM 1304  C CD1 . LEU A 1 163 ? -34.224 9.104   -27.843 1.00 69.69 163 A 1 
ATOM 1305  C CD2 . LEU A 1 163 ? -36.662 8.732   -27.966 1.00 70.30 163 A 1 
ATOM 1306  N N   . GLN A 1 164 ? -35.459 8.226   -33.181 1.00 85.14 164 A 1 
ATOM 1307  C CA  . GLN A 1 164 ? -35.689 8.735   -34.524 1.00 84.53 164 A 1 
ATOM 1308  C C   . GLN A 1 164 ? -36.673 7.850   -35.304 1.00 85.24 164 A 1 
ATOM 1309  O O   . GLN A 1 164 ? -37.608 8.363   -35.927 1.00 84.35 164 A 1 
ATOM 1310  C CB  . GLN A 1 164 ? -34.329 8.856   -35.241 1.00 83.89 164 A 1 
ATOM 1311  C CG  . GLN A 1 164 ? -34.502 9.531   -36.618 1.00 75.44 164 A 1 
ATOM 1312  C CD  . GLN A 1 164 ? -33.188 9.734   -37.365 1.00 70.33 164 A 1 
ATOM 1313  O OE1 . GLN A 1 164 ? -32.090 9.546   -36.873 1.00 63.54 164 A 1 
ATOM 1314  N NE2 . GLN A 1 164 ? -33.271 10.151  -38.616 1.00 59.70 164 A 1 
ATOM 1315  N N   . SER A 1 165 ? -36.511 6.533   -35.229 1.00 83.63 165 A 1 
ATOM 1316  C CA  . SER A 1 165 ? -37.401 5.581   -35.900 1.00 83.88 165 A 1 
ATOM 1317  C C   . SER A 1 165 ? -38.834 5.670   -35.372 1.00 85.18 165 A 1 
ATOM 1318  O O   . SER A 1 165 ? -39.778 5.718   -36.154 1.00 84.40 165 A 1 
ATOM 1319  C CB  . SER A 1 165 ? -36.887 4.149   -35.725 1.00 83.41 165 A 1 
ATOM 1320  O OG  . SER A 1 165 ? -35.574 4.020   -36.224 1.00 74.96 165 A 1 
ATOM 1321  N N   . VAL A 1 166 ? -39.008 5.744   -34.044 1.00 83.40 166 A 1 
ATOM 1322  C CA  . VAL A 1 166 ? -40.316 5.908   -33.404 1.00 83.28 166 A 1 
ATOM 1323  C C   . VAL A 1 166 ? -40.964 7.225   -33.815 1.00 83.49 166 A 1 
ATOM 1324  O O   . VAL A 1 166 ? -42.157 7.249   -34.109 1.00 83.62 166 A 1 
ATOM 1325  C CB  . VAL A 1 166 ? -40.177 5.790   -31.872 1.00 83.21 166 A 1 
ATOM 1326  C CG1 . VAL A 1 166 ? -41.434 6.229   -31.120 1.00 78.25 166 A 1 
ATOM 1327  C CG2 . VAL A 1 166 ? -39.900 4.340   -31.469 1.00 77.68 166 A 1 
ATOM 1328  N N   . GLU A 1 167 ? -40.199 8.312   -33.910 1.00 85.33 167 A 1 
ATOM 1329  C CA  . GLU A 1 167 ? -40.731 9.606   -34.339 1.00 84.50 167 A 1 
ATOM 1330  C C   . GLU A 1 167 ? -41.148 9.595   -35.818 1.00 85.19 167 A 1 
ATOM 1331  O O   . GLU A 1 167 ? -42.199 10.121  -36.173 1.00 84.36 167 A 1 
ATOM 1332  C CB  . GLU A 1 167 ? -39.704 10.712  -34.055 1.00 83.33 167 A 1 
ATOM 1333  C CG  . GLU A 1 167 ? -40.366 12.097  -34.176 1.00 74.57 167 A 1 
ATOM 1334  C CD  . GLU A 1 167 ? -39.382 13.262  -34.067 1.00 67.98 167 A 1 
ATOM 1335  O OE1 . GLU A 1 167 ? -39.834 14.412  -34.278 1.00 60.41 167 A 1 
ATOM 1336  O OE2 . GLU A 1 167 ? -38.180 13.044  -33.856 1.00 60.63 167 A 1 
ATOM 1337  N N   . GLU A 1 168 ? -40.356 8.952   -36.684 1.00 86.31 168 A 1 
ATOM 1338  C CA  . GLU A 1 168 ? -40.715 8.776   -38.094 1.00 86.14 168 A 1 
ATOM 1339  C C   . GLU A 1 168 ? -41.980 7.920   -38.240 1.00 86.89 168 A 1 
ATOM 1340  O O   . GLU A 1 168 ? -42.897 8.289   -38.972 1.00 85.36 168 A 1 
ATOM 1341  C CB  . GLU A 1 168 ? -39.560 8.147   -38.885 1.00 85.35 168 A 1 
ATOM 1342  C CG  . GLU A 1 168 ? -38.427 9.145   -39.165 1.00 76.99 168 A 1 
ATOM 1343  C CD  . GLU A 1 168 ? -37.321 8.565   -40.071 1.00 70.23 168 A 1 
ATOM 1344  O OE1 . GLU A 1 168 ? -36.368 9.322   -40.370 1.00 61.76 168 A 1 
ATOM 1345  O OE2 . GLU A 1 168 ? -37.443 7.393   -40.506 1.00 62.56 168 A 1 
ATOM 1346  N N   . GLN A 1 169 ? -42.066 6.823   -37.490 1.00 84.99 169 A 1 
ATOM 1347  C CA  . GLN A 1 169 ? -43.250 5.972   -37.484 1.00 84.38 169 A 1 
ATOM 1348  C C   . GLN A 1 169 ? -44.472 6.721   -36.947 1.00 85.21 169 A 1 
ATOM 1349  O O   . GLN A 1 169 ? -45.552 6.598   -37.528 1.00 85.89 169 A 1 
ATOM 1350  C CB  . GLN A 1 169 ? -42.995 4.708   -36.662 1.00 84.70 169 A 1 
ATOM 1351  C CG  . GLN A 1 169 ? -42.067 3.722   -37.391 1.00 81.94 169 A 1 
ATOM 1352  C CD  . GLN A 1 169 ? -41.896 2.407   -36.645 1.00 80.38 169 A 1 
ATOM 1353  O OE1 . GLN A 1 169 ? -42.578 2.102   -35.681 1.00 74.33 169 A 1 
ATOM 1354  N NE2 . GLN A 1 169 ? -40.996 1.564   -37.095 1.00 70.43 169 A 1 
ATOM 1355  N N   . TYR A 1 170 ? -44.321 7.530   -35.907 1.00 85.43 170 A 1 
ATOM 1356  C CA  . TYR A 1 170 ? -45.410 8.347   -35.377 1.00 84.55 170 A 1 
ATOM 1357  C C   . TYR A 1 170 ? -45.925 9.363   -36.401 1.00 84.73 170 A 1 
ATOM 1358  O O   . TYR A 1 170 ? -47.135 9.544   -36.547 1.00 85.33 170 A 1 
ATOM 1359  C CB  . TYR A 1 170 ? -44.936 9.063   -34.104 1.00 83.36 170 A 1 
ATOM 1360  C CG  . TYR A 1 170 ? -46.036 9.890   -33.471 1.00 80.70 170 A 1 
ATOM 1361  C CD1 . TYR A 1 170 ? -46.119 11.273  -33.710 1.00 72.95 170 A 1 
ATOM 1362  C CD2 . TYR A 1 170 ? -47.020 9.252   -32.696 1.00 72.60 170 A 1 
ATOM 1363  C CE1 . TYR A 1 170 ? -47.183 12.021  -33.181 1.00 69.48 170 A 1 
ATOM 1364  C CE2 . TYR A 1 170 ? -48.090 9.988   -32.165 1.00 69.23 170 A 1 
ATOM 1365  C CZ  . TYR A 1 170 ? -48.175 11.376  -32.414 1.00 70.61 170 A 1 
ATOM 1366  O OH  . TYR A 1 170 ? -49.231 12.087  -31.919 1.00 71.86 170 A 1 
ATOM 1367  N N   . LYS A 1 171 ? -45.020 9.984   -37.172 1.00 87.30 171 A 1 
ATOM 1368  C CA  . LYS A 1 171 ? -45.397 10.874  -38.278 1.00 87.09 171 A 1 
ATOM 1369  C C   . LYS A 1 171 ? -46.169 10.110  -39.355 1.00 87.60 171 A 1 
ATOM 1370  O O   . LYS A 1 171 ? -47.231 10.574  -39.768 1.00 86.57 171 A 1 
ATOM 1371  C CB  . LYS A 1 171 ? -44.155 11.554  -38.869 1.00 86.51 171 A 1 
ATOM 1372  C CG  . LYS A 1 171 ? -43.593 12.652  -37.952 1.00 79.41 171 A 1 
ATOM 1373  C CD  . LYS A 1 171 ? -42.265 13.191  -38.499 1.00 76.00 171 A 1 
ATOM 1374  C CE  . LYS A 1 171 ? -41.666 14.209  -37.525 1.00 66.35 171 A 1 
ATOM 1375  N NZ  . LYS A 1 171 ? -40.270 14.563  -37.866 1.00 59.23 171 A 1 
ATOM 1376  N N   . GLN A 1 172 ? -45.680 8.925   -39.746 1.00 86.35 172 A 1 
ATOM 1377  C CA  . GLN A 1 172 ? -46.369 8.090   -40.718 1.00 85.57 172 A 1 
ATOM 1378  C C   . GLN A 1 172 ? -47.742 7.641   -40.204 1.00 87.08 172 A 1 
ATOM 1379  O O   . GLN A 1 172 ? -48.729 7.761   -40.930 1.00 86.31 172 A 1 
ATOM 1380  C CB  . GLN A 1 172 ? -45.516 6.869   -41.072 1.00 84.73 172 A 1 
ATOM 1381  C CG  . GLN A 1 172 ? -44.301 7.224   -41.948 1.00 76.95 172 A 1 
ATOM 1382  C CD  . GLN A 1 172 ? -43.500 5.992   -42.363 1.00 71.83 172 A 1 
ATOM 1383  O OE1 . GLN A 1 172 ? -43.804 4.859   -42.022 1.00 66.28 172 A 1 
ATOM 1384  N NE2 . GLN A 1 172 ? -42.459 6.168   -43.144 1.00 61.76 172 A 1 
ATOM 1385  N N   . LEU A 1 173 ? -47.832 7.195   -38.966 1.00 85.77 173 A 1 
ATOM 1386  C CA  . LEU A 1 173 ? -49.093 6.827   -38.304 1.00 85.24 173 A 1 
ATOM 1387  C C   . LEU A 1 173 ? -50.094 7.978   -38.313 1.00 86.16 173 A 1 
ATOM 1388  O O   . LEU A 1 173 ? -51.255 7.789   -38.670 1.00 86.25 173 A 1 
ATOM 1389  C CB  . LEU A 1 173 ? -48.804 6.416   -36.846 1.00 85.02 173 A 1 
ATOM 1390  C CG  . LEU A 1 173 ? -48.708 4.894   -36.662 1.00 81.35 173 A 1 
ATOM 1391  C CD1 . LEU A 1 173 ? -47.963 4.565   -35.375 1.00 72.28 173 A 1 
ATOM 1392  C CD2 . LEU A 1 173 ? -50.101 4.288   -36.586 1.00 73.32 173 A 1 
ATOM 1393  N N   . SER A 1 174 ? -49.625 9.174   -37.950 1.00 87.43 174 A 1 
ATOM 1394  C CA  . SER A 1 174 ? -50.463 10.373  -37.941 1.00 86.76 174 A 1 
ATOM 1395  C C   . SER A 1 174 ? -50.961 10.719  -39.339 1.00 87.15 174 A 1 
ATOM 1396  O O   . SER A 1 174 ? -52.122 11.096  -39.517 1.00 87.01 174 A 1 
ATOM 1397  C CB  . SER A 1 174 ? -49.681 11.561  -37.366 1.00 86.13 174 A 1 
ATOM 1398  O OG  . SER A 1 174 ? -49.243 11.284  -36.053 1.00 76.25 174 A 1 
ATOM 1399  N N   . GLN A 1 175 ? -50.097 10.561  -40.335 1.00 88.09 175 A 1 
ATOM 1400  C CA  . GLN A 1 175 ? -50.445 10.806  -41.729 1.00 87.58 175 A 1 
ATOM 1401  C C   . GLN A 1 175 ? -51.449 9.769   -42.242 1.00 88.06 175 A 1 
ATOM 1402  O O   . GLN A 1 175 ? -52.485 10.138  -42.806 1.00 86.69 175 A 1 
ATOM 1403  C CB  . GLN A 1 175 ? -49.143 10.840  -42.546 1.00 86.77 175 A 1 
ATOM 1404  C CG  . GLN A 1 175 ? -49.318 11.567  -43.887 1.00 77.84 175 A 1 
ATOM 1405  C CD  . GLN A 1 175 ? -47.985 11.704  -44.631 1.00 72.97 175 A 1 
ATOM 1406  O OE1 . GLN A 1 175 ? -46.971 11.098  -44.314 1.00 66.40 175 A 1 
ATOM 1407  N NE2 . GLN A 1 175 ? -47.942 12.496  -45.683 1.00 62.51 175 A 1 
ATOM 1408  N N   . GLN A 1 176 ? -51.207 8.499   -41.964 1.00 87.12 176 A 1 
ATOM 1409  C CA  . GLN A 1 176 ? -52.142 7.422   -42.294 1.00 86.40 176 A 1 
ATOM 1410  C C   . GLN A 1 176 ? -53.481 7.597   -41.572 1.00 87.37 176 A 1 
ATOM 1411  O O   . GLN A 1 176 ? -54.529 7.404   -42.175 1.00 87.25 176 A 1 
ATOM 1412  C CB  . GLN A 1 176 ? -51.536 6.061   -41.929 1.00 86.17 176 A 1 
ATOM 1413  C CG  . GLN A 1 176 ? -50.397 5.656   -42.875 1.00 83.82 176 A 1 
ATOM 1414  C CD  . GLN A 1 176 ? -49.854 4.258   -42.587 1.00 83.25 176 A 1 
ATOM 1415  O OE1 . GLN A 1 176 ? -50.370 3.509   -41.777 1.00 77.37 176 A 1 
ATOM 1416  N NE2 . GLN A 1 176 ? -48.810 3.855   -43.270 1.00 74.14 176 A 1 
ATOM 1417  N N   . HIS A 1 177 ? -53.481 8.024   -40.316 1.00 86.62 177 A 1 
ATOM 1418  C CA  . HIS A 1 177 ? -54.706 8.308   -39.574 1.00 85.91 177 A 1 
ATOM 1419  C C   . HIS A 1 177 ? -55.535 9.413   -40.241 1.00 86.41 177 A 1 
ATOM 1420  O O   . HIS A 1 177 ? -56.754 9.289   -40.350 1.00 86.57 177 A 1 
ATOM 1421  C CB  . HIS A 1 177 ? -54.359 8.689   -38.132 1.00 85.03 177 A 1 
ATOM 1422  C CG  . HIS A 1 177 ? -55.578 8.838   -37.271 1.00 83.07 177 A 1 
ATOM 1423  N ND1 . HIS A 1 177 ? -56.384 7.819   -36.831 1.00 71.46 177 A 1 
ATOM 1424  C CD2 . HIS A 1 177 ? -56.126 10.008  -36.789 1.00 72.12 177 A 1 
ATOM 1425  C CE1 . HIS A 1 177 ? -57.378 8.347   -36.096 1.00 70.35 177 A 1 
ATOM 1426  N NE2 . HIS A 1 177 ? -57.256 9.675   -36.050 1.00 71.99 177 A 1 
ATOM 1427  N N   . MET A 1 178 ? -54.867 10.479  -40.722 1.00 87.84 178 A 1 
ATOM 1428  C CA  . MET A 1 178 ? -55.551 11.509  -41.494 1.00 87.62 178 A 1 
ATOM 1429  C C   . MET A 1 178 ? -56.096 10.962  -42.819 1.00 87.82 178 A 1 
ATOM 1430  O O   . MET A 1 178 ? -57.236 11.258  -43.165 1.00 86.56 178 A 1 
ATOM 1431  C CB  . MET A 1 178 ? -54.642 12.713  -41.743 1.00 87.29 178 A 1 
ATOM 1432  C CG  . MET A 1 178 ? -54.558 13.609  -40.506 1.00 79.06 178 A 1 
ATOM 1433  S SD  . MET A 1 178 ? -53.945 15.280  -40.849 1.00 71.39 178 A 1 
ATOM 1434  C CE  . MET A 1 178 ? -52.227 15.099  -40.306 1.00 61.29 178 A 1 
ATOM 1435  N N   . GLN A 1 179 ? -55.331 10.136  -43.534 1.00 85.56 179 A 1 
ATOM 1436  C CA  . GLN A 1 179 ? -55.782 9.499   -44.773 1.00 84.59 179 A 1 
ATOM 1437  C C   . GLN A 1 179 ? -57.003 8.607   -44.533 1.00 85.55 179 A 1 
ATOM 1438  O O   . GLN A 1 179 ? -57.991 8.719   -45.252 1.00 84.54 179 A 1 
ATOM 1439  C CB  . GLN A 1 179 ? -54.643 8.680   -45.396 1.00 83.73 179 A 1 
ATOM 1440  C CG  . GLN A 1 179 ? -53.546 9.569   -46.007 1.00 81.07 179 A 1 
ATOM 1441  C CD  . GLN A 1 179 ? -52.393 8.717   -46.570 1.00 79.41 179 A 1 
ATOM 1442  O OE1 . GLN A 1 179 ? -51.884 7.824   -45.923 1.00 72.20 179 A 1 
ATOM 1443  N NE2 . GLN A 1 179 ? -51.963 8.976   -47.775 1.00 68.97 179 A 1 
ATOM 1444  N N   . ILE A 1 180 ? -56.962 7.776   -43.466 1.00 86.51 180 A 1 
ATOM 1445  C CA  . ILE A 1 180 ? -58.091 6.916   -43.090 1.00 85.34 180 A 1 
ATOM 1446  C C   . ILE A 1 180 ? -59.325 7.762   -42.775 1.00 85.47 180 A 1 
ATOM 1447  O O   . ILE A 1 180 ? -60.407 7.474   -43.287 1.00 85.46 180 A 1 
ATOM 1448  C CB  . ILE A 1 180 ? -57.709 5.994   -41.910 1.00 85.22 180 A 1 
ATOM 1449  C CG1 . ILE A 1 180 ? -56.683 4.928   -42.364 1.00 82.98 180 A 1 
ATOM 1450  C CG2 . ILE A 1 180 ? -58.951 5.292   -41.318 1.00 81.45 180 A 1 
ATOM 1451  C CD1 . ILE A 1 180 ? -55.963 4.239   -41.208 1.00 76.74 180 A 1 
ATOM 1452  N N   . LYS A 1 181 ? -59.174 8.843   -41.988 1.00 86.45 181 A 1 
ATOM 1453  C CA  . LYS A 1 181 ? -60.289 9.751   -41.692 1.00 85.09 181 A 1 
ATOM 1454  C C   . LYS A 1 181 ? -60.877 10.377  -42.949 1.00 85.03 181 A 1 
ATOM 1455  O O   . LYS A 1 181 ? -62.095 10.522  -43.036 1.00 84.04 181 A 1 
ATOM 1456  C CB  . LYS A 1 181 ? -59.843 10.869  -40.737 1.00 84.41 181 A 1 
ATOM 1457  C CG  . LYS A 1 181 ? -59.981 10.430  -39.275 1.00 76.05 181 A 1 
ATOM 1458  C CD  . LYS A 1 181 ? -59.715 11.618  -38.345 1.00 71.46 181 A 1 
ATOM 1459  C CE  . LYS A 1 181 ? -60.086 11.217  -36.922 1.00 63.74 181 A 1 
ATOM 1460  N NZ  . LYS A 1 181 ? -59.800 12.293  -35.948 1.00 57.16 181 A 1 
ATOM 1461  N N   . GLU A 1 182 ? -60.040 10.762  -43.902 1.00 86.00 182 A 1 
ATOM 1462  C CA  . GLU A 1 182 ? -60.518 11.352  -45.145 1.00 85.18 182 A 1 
ATOM 1463  C C   . GLU A 1 182 ? -61.235 10.309  -46.012 1.00 85.13 182 A 1 
ATOM 1464  O O   . GLU A 1 182 ? -62.326 10.580  -46.522 1.00 83.46 182 A 1 
ATOM 1465  C CB  . GLU A 1 182 ? -59.354 12.051  -45.878 1.00 84.40 182 A 1 
ATOM 1466  C CG  . GLU A 1 182 ? -59.839 13.121  -46.875 1.00 75.59 182 A 1 
ATOM 1467  C CD  . GLU A 1 182 ? -60.653 14.265  -46.233 1.00 70.36 182 A 1 
ATOM 1468  O OE1 . GLU A 1 182 ? -61.411 14.940  -46.968 1.00 63.53 182 A 1 
ATOM 1469  O OE2 . GLU A 1 182 ? -60.593 14.463  -44.999 1.00 63.79 182 A 1 
ATOM 1470  N N   . ILE A 1 183 ? -60.713 9.081   -46.078 1.00 85.63 183 A 1 
ATOM 1471  C CA  . ILE A 1 183 ? -61.365 7.941   -46.736 1.00 83.97 183 A 1 
ATOM 1472  C C   . ILE A 1 183 ? -62.727 7.652   -46.097 1.00 83.70 183 A 1 
ATOM 1473  O O   . ILE A 1 183 ? -63.733 7.565   -46.796 1.00 82.81 183 A 1 
ATOM 1474  C CB  . ILE A 1 183 ? -60.450 6.700   -46.711 1.00 83.81 183 A 1 
ATOM 1475  C CG1 . ILE A 1 183 ? -59.230 6.899   -47.632 1.00 81.12 183 A 1 
ATOM 1476  C CG2 . ILE A 1 183 ? -61.212 5.430   -47.128 1.00 79.48 183 A 1 
ATOM 1477  C CD1 . ILE A 1 183 ? -58.089 5.910   -47.367 1.00 75.02 183 A 1 
ATOM 1478  N N   . GLU A 1 184 ? -62.780 7.556   -44.749 1.00 83.21 184 A 1 
ATOM 1479  C CA  . GLU A 1 184 ? -64.034 7.352   -44.020 1.00 81.67 184 A 1 
ATOM 1480  C C   . GLU A 1 184 ? -65.045 8.473   -44.311 1.00 81.77 184 A 1 
ATOM 1481  O O   . GLU A 1 184 ? -66.234 8.216   -44.497 1.00 80.86 184 A 1 
ATOM 1482  C CB  . GLU A 1 184 ? -63.785 7.312   -42.507 1.00 80.83 184 A 1 
ATOM 1483  C CG  . GLU A 1 184 ? -63.163 6.006   -41.995 1.00 77.41 184 A 1 
ATOM 1484  C CD  . GLU A 1 184 ? -63.001 5.989   -40.471 1.00 74.27 184 A 1 
ATOM 1485  O OE1 . GLU A 1 184 ? -62.667 4.912   -39.927 1.00 67.79 184 A 1 
ATOM 1486  O OE2 . GLU A 1 184 ? -63.233 7.036   -39.827 1.00 68.64 184 A 1 
ATOM 1487  N N   . LYS A 1 185 ? -64.596 9.713   -44.372 1.00 83.48 185 A 1 
ATOM 1488  C CA  . LYS A 1 185 ? -65.432 10.872  -44.665 1.00 82.56 185 A 1 
ATOM 1489  C C   . LYS A 1 185 ? -65.979 10.826  -46.089 1.00 81.89 185 A 1 
ATOM 1490  O O   . LYS A 1 185 ? -67.154 11.138  -46.300 1.00 79.34 185 A 1 
ATOM 1491  C CB  . LYS A 1 185 ? -64.604 12.133  -44.407 1.00 81.80 185 A 1 
ATOM 1492  C CG  . LYS A 1 185 ? -65.441 13.416  -44.341 1.00 74.07 185 A 1 
ATOM 1493  C CD  . LYS A 1 185 ? -64.471 14.577  -44.128 1.00 71.25 185 A 1 
ATOM 1494  C CE  . LYS A 1 185 ? -65.163 15.926  -44.029 1.00 63.37 185 A 1 
ATOM 1495  N NZ  . LYS A 1 185 ? -64.132 16.987  -44.006 1.00 57.79 185 A 1 
ATOM 1496  N N   . GLN A 1 186 ? -65.174 10.409  -47.058 1.00 82.06 186 A 1 
ATOM 1497  C CA  . GLN A 1 186 ? -65.621 10.212  -48.434 1.00 79.79 186 A 1 
ATOM 1498  C C   . GLN A 1 186 ? -66.619 9.049   -48.535 1.00 79.46 186 A 1 
ATOM 1499  O O   . GLN A 1 186 ? -67.686 9.222   -49.124 1.00 76.63 186 A 1 
ATOM 1500  C CB  . GLN A 1 186 ? -64.421 9.974   -49.355 1.00 78.43 186 A 1 
ATOM 1501  C CG  . GLN A 1 186 ? -63.637 11.274  -49.604 1.00 73.55 186 A 1 
ATOM 1502  C CD  . GLN A 1 186 ? -62.523 11.102  -50.635 1.00 69.07 186 A 1 
ATOM 1503  O OE1 . GLN A 1 186 ? -62.283 10.030  -51.155 1.00 64.14 186 A 1 
ATOM 1504  N NE2 . GLN A 1 186 ? -61.826 12.161  -50.983 1.00 60.29 186 A 1 
ATOM 1505  N N   . LEU A 1 187 ? -66.346 7.929   -47.868 1.00 79.57 187 A 1 
ATOM 1506  C CA  . LEU A 1 187 ? -67.261 6.786   -47.816 1.00 77.60 187 A 1 
ATOM 1507  C C   . LEU A 1 187 ? -68.600 7.153   -47.168 1.00 77.35 187 A 1 
ATOM 1508  O O   . LEU A 1 187 ? -69.655 6.718   -47.642 1.00 74.57 187 A 1 
ATOM 1509  C CB  . LEU A 1 187 ? -66.594 5.626   -47.071 1.00 76.06 187 A 1 
ATOM 1510  C CG  . LEU A 1 187 ? -65.498 4.894   -47.869 1.00 71.63 187 A 1 
ATOM 1511  C CD1 . LEU A 1 187 ? -64.764 3.919   -46.947 1.00 65.65 187 A 1 
ATOM 1512  C CD2 . LEU A 1 187 ? -66.089 4.092   -49.021 1.00 66.07 187 A 1 
ATOM 1513  N N   . ARG A 1 188 ? -68.614 7.992   -46.116 1.00 78.80 188 A 1 
ATOM 1514  C CA  . ARG A 1 188 ? -69.862 8.502   -45.525 1.00 77.74 188 A 1 
ATOM 1515  C C   . ARG A 1 188 ? -70.608 9.425   -46.482 1.00 76.80 188 A 1 
ATOM 1516  O O   . ARG A 1 188 ? -71.821 9.324   -46.587 1.00 74.09 188 A 1 
ATOM 1517  C CB  . ARG A 1 188 ? -69.592 9.233   -44.204 1.00 76.44 188 A 1 
ATOM 1518  C CG  . ARG A 1 188 ? -69.266 8.258   -43.063 1.00 70.71 188 A 1 
ATOM 1519  C CD  . ARG A 1 188 ? -68.999 9.043   -41.776 1.00 67.81 188 A 1 
ATOM 1520  N NE  . ARG A 1 188 ? -68.393 8.186   -40.759 1.00 61.03 188 A 1 
ATOM 1521  C CZ  . ARG A 1 188 ? -68.232 8.461   -39.469 1.00 55.48 188 A 1 
ATOM 1522  N NH1 . ARG A 1 188 ? -68.700 9.560   -38.939 1.00 52.06 188 A 1 
ATOM 1523  N NH2 . ARG A 1 188 ? -67.587 7.630   -38.706 1.00 51.03 188 A 1 
ATOM 1524  N N   . LYS A 1 189 ? -69.915 10.307  -47.200 1.00 77.86 189 A 1 
ATOM 1525  C CA  . LYS A 1 189 ? -70.539 11.209  -48.185 1.00 76.91 189 A 1 
ATOM 1526  C C   . LYS A 1 189 ? -71.172 10.439  -49.347 1.00 76.18 189 A 1 
ATOM 1527  O O   . LYS A 1 189 ? -72.223 10.855  -49.825 1.00 70.95 189 A 1 
ATOM 1528  C CB  . LYS A 1 189 ? -69.508 12.193  -48.744 1.00 74.89 189 A 1 
ATOM 1529  C CG  . LYS A 1 189 ? -69.214 13.377  -47.809 1.00 69.42 189 A 1 
ATOM 1530  C CD  . LYS A 1 189 ? -68.172 14.264  -48.495 1.00 65.62 189 A 1 
ATOM 1531  C CE  . LYS A 1 189 ? -67.850 15.522  -47.690 1.00 58.43 189 A 1 
ATOM 1532  N NZ  . LYS A 1 189 ? -66.867 16.363  -48.419 1.00 52.75 189 A 1 
ATOM 1533  N N   . THR A 1 190 ? -70.593 9.355   -49.782 1.00 75.81 190 A 1 
ATOM 1534  C CA  . THR A 1 190 ? -71.137 8.496   -50.840 1.00 72.77 190 A 1 
ATOM 1535  C C   . THR A 1 190 ? -72.212 7.529   -50.340 1.00 71.49 190 A 1 
ATOM 1536  O O   . THR A 1 190 ? -72.749 6.751   -51.127 1.00 64.07 190 A 1 
ATOM 1537  C CB  . THR A 1 190 ? -70.022 7.743   -51.568 1.00 69.25 190 A 1 
ATOM 1538  O OG1 . THR A 1 190 ? -69.172 7.086   -50.656 1.00 63.89 190 A 1 
ATOM 1539  C CG2 . THR A 1 190 ? -69.143 8.704   -52.382 1.00 61.05 190 A 1 
ATOM 1540  N N   . GLY A 1 191 ? -72.541 7.567   -49.044 1.00 64.24 191 A 1 
ATOM 1541  C CA  . GLY A 1 191 ? -73.569 6.722   -48.430 1.00 63.16 191 A 1 
ATOM 1542  C C   . GLY A 1 191 ? -73.160 5.262   -48.237 1.00 63.14 191 A 1 
ATOM 1543  O O   . GLY A 1 191 ? -74.017 4.429   -47.953 1.00 57.97 191 A 1 
ATOM 1544  N N   . ILE A 1 192 ? -71.907 4.937   -48.385 1.00 60.20 192 A 1 
ATOM 1545  C CA  . ILE A 1 192 ? -71.385 3.568   -48.282 1.00 58.19 192 A 1 
ATOM 1546  C C   . ILE A 1 192 ? -71.114 3.174   -46.821 1.00 58.13 192 A 1 
ATOM 1547  O O   . ILE A 1 192 ? -71.349 2.024   -46.433 1.00 53.31 192 A 1 
ATOM 1548  C CB  . ILE A 1 192 ? -70.121 3.411   -49.164 1.00 53.37 192 A 1 
ATOM 1549  C CG1 . ILE A 1 192 ? -70.452 3.683   -50.654 1.00 50.38 192 A 1 
ATOM 1550  C CG2 . ILE A 1 192 ? -69.498 2.017   -49.003 1.00 48.80 192 A 1 
ATOM 1551  C CD1 . ILE A 1 192 ? -69.225 3.801   -51.556 1.00 46.36 192 A 1 
ATOM 1552  N N   . GLN A 1 193 ? -70.625 4.100   -46.003 1.00 53.95 193 A 1 
ATOM 1553  C CA  . GLN A 1 193 ? -70.396 3.863   -44.578 1.00 54.22 193 A 1 
ATOM 1554  C C   . GLN A 1 193 ? -71.661 4.182   -43.774 1.00 55.75 193 A 1 
ATOM 1555  O O   . GLN A 1 193 ? -72.100 5.332   -43.735 1.00 52.21 193 A 1 
ATOM 1556  C CB  . GLN A 1 193 ? -69.183 4.649   -44.063 1.00 49.21 193 A 1 
ATOM 1557  C CG  . GLN A 1 193 ? -67.990 3.748   -43.762 1.00 45.80 193 A 1 
ATOM 1558  C CD  . GLN A 1 193 ? -66.770 4.485   -43.219 1.00 42.62 193 A 1 
ATOM 1559  O OE1 . GLN A 1 193 ? -66.750 5.693   -43.066 1.00 41.19 193 A 1 
ATOM 1560  N NE2 . GLN A 1 193 ? -65.708 3.785   -42.894 1.00 38.87 193 A 1 
ATOM 1561  N N   . GLU A 1 194 ? -72.223 3.161   -43.097 1.00 52.70 194 A 1 
ATOM 1562  C CA  . GLU A 1 194 ? -73.158 3.417   -42.003 1.00 54.06 194 A 1 
ATOM 1563  C C   . GLU A 1 194 ? -72.479 4.265   -40.916 1.00 53.86 194 A 1 
ATOM 1564  O O   . GLU A 1 194 ? -71.275 4.129   -40.674 1.00 49.94 194 A 1 
ATOM 1565  C CB  . GLU A 1 194 ? -73.713 2.108   -41.418 1.00 49.72 194 A 1 
ATOM 1566  C CG  . GLU A 1 194 ? -74.785 1.478   -42.315 1.00 45.32 194 A 1 
ATOM 1567  C CD  . GLU A 1 194 ? -75.463 0.234   -41.695 1.00 42.13 194 A 1 
ATOM 1568  O OE1 . GLU A 1 194 ? -76.528 -0.164  -42.228 1.00 39.00 194 A 1 
ATOM 1569  O OE2 . GLU A 1 194 ? -74.909 -0.323  -40.729 1.00 40.06 194 A 1 
ATOM 1570  N N   . PRO A 1 195 ? -73.204 5.154   -40.228 1.00 47.26 195 A 1 
ATOM 1571  C CA  . PRO A 1 195 ? -72.654 5.981   -39.164 1.00 48.25 195 A 1 
ATOM 1572  C C   . PRO A 1 195 ? -72.280 5.093   -37.973 1.00 49.05 195 A 1 
ATOM 1573  O O   . PRO A 1 195 ? -73.113 4.819   -37.107 1.00 46.82 195 A 1 
ATOM 1574  C CB  . PRO A 1 195 ? -73.754 7.014   -38.850 1.00 44.05 195 A 1 
ATOM 1575  C CG  . PRO A 1 195 ? -75.047 6.289   -39.224 1.00 43.61 195 A 1 
ATOM 1576  C CD  . PRO A 1 195 ? -74.627 5.389   -40.394 1.00 46.57 195 A 1 
ATOM 1577  N N   . SER A 1 196 ? -71.059 4.631   -37.925 1.00 49.04 196 A 1 
ATOM 1578  C CA  . SER A 1 196 ? -70.518 4.009   -36.710 1.00 50.66 196 A 1 
ATOM 1579  C C   . SER A 1 196 ? -70.555 5.023   -35.563 1.00 50.30 196 A 1 
ATOM 1580  O O   . SER A 1 196 ? -70.314 6.215   -35.769 1.00 47.27 196 A 1 
ATOM 1581  C CB  . SER A 1 196 ? -69.107 3.447   -36.941 1.00 47.17 196 A 1 
ATOM 1582  O OG  . SER A 1 196 ? -68.235 4.428   -37.471 1.00 43.44 196 A 1 
ATOM 1583  N N   . GLU A 1 197 ? -70.885 4.549   -34.364 1.00 43.60 197 A 1 
ATOM 1584  C CA  . GLU A 1 197 ? -71.039 5.396   -33.172 1.00 44.98 197 A 1 
ATOM 1585  C C   . GLU A 1 197 ? -69.805 6.255   -32.873 1.00 44.06 197 A 1 
ATOM 1586  O O   . GLU A 1 197 ? -68.692 6.000   -33.320 1.00 40.95 197 A 1 
ATOM 1587  C CB  . GLU A 1 197 ? -71.396 4.538   -31.942 1.00 41.78 197 A 1 
ATOM 1588  C CG  . GLU A 1 197 ? -72.842 4.027   -31.946 1.00 38.04 197 A 1 
ATOM 1589  C CD  . GLU A 1 197 ? -73.211 3.324   -30.625 1.00 36.26 197 A 1 
ATOM 1590  O OE1 . GLU A 1 197 ? -74.412 3.382   -30.268 1.00 33.08 197 A 1 
ATOM 1591  O OE2 . GLU A 1 197 ? -72.301 2.760   -29.979 1.00 35.95 197 A 1 
ATOM 1592  N N   . ASN A 1 198 ? -70.031 7.276   -32.054 1.00 44.74 198 A 1 
ATOM 1593  C CA  . ASN A 1 198 ? -69.019 8.213   -31.566 1.00 45.81 198 A 1 
ATOM 1594  C C   . ASN A 1 198 ? -67.877 7.472   -30.852 1.00 45.61 198 A 1 
ATOM 1595  O O   . ASN A 1 198 ? -67.856 7.382   -29.625 1.00 42.11 198 A 1 
ATOM 1596  C CB  . ASN A 1 198 ? -69.688 9.218   -30.598 1.00 41.39 198 A 1 
ATOM 1597  C CG  . ASN A 1 198 ? -70.361 10.411  -31.262 1.00 36.57 198 A 1 
ATOM 1598  O OD1 . ASN A 1 198 ? -69.987 10.866  -32.321 1.00 35.68 198 A 1 
ATOM 1599  N ND2 . ASN A 1 198 ? -71.340 10.995  -30.597 1.00 35.24 198 A 1 
ATOM 1600  N N   . SER A 1 199 ? -66.910 6.993   -31.601 1.00 43.36 199 A 1 
ATOM 1601  C CA  . SER A 1 199 ? -65.613 6.687   -31.011 1.00 44.93 199 A 1 
ATOM 1602  C C   . SER A 1 199 ? -65.049 8.008   -30.480 1.00 44.48 199 A 1 
ATOM 1603  O O   . SER A 1 199 ? -64.613 8.855   -31.263 1.00 42.16 199 A 1 
ATOM 1604  C CB  . SER A 1 199 ? -64.680 6.013   -32.024 1.00 41.87 199 A 1 
ATOM 1605  O OG  . SER A 1 199 ? -64.479 6.804   -33.178 1.00 38.93 199 A 1 
ATOM 1606  N N   . LEU A 1 200 ? -65.125 8.184   -29.159 1.00 41.87 200 A 1 
ATOM 1607  C CA  . LEU A 1 200 ? -64.496 9.297   -28.452 1.00 43.07 200 A 1 
ATOM 1608  C C   . LEU A 1 200 ? -63.025 9.318   -28.861 1.00 42.63 200 A 1 
ATOM 1609  O O   . LEU A 1 200 ? -62.234 8.471   -28.453 1.00 39.16 200 A 1 
ATOM 1610  C CB  . LEU A 1 200 ? -64.672 9.099   -26.928 1.00 38.60 200 A 1 
ATOM 1611  C CG  . LEU A 1 200 ? -65.975 9.706   -26.370 1.00 35.07 200 A 1 
ATOM 1612  C CD1 . LEU A 1 200 ? -66.402 8.994   -25.087 1.00 33.79 200 A 1 
ATOM 1613  C CD2 . LEU A 1 200 ? -65.781 11.196  -26.053 1.00 35.04 200 A 1 
ATOM 1614  N N   . SER A 1 201 ? -62.690 10.269  -29.728 1.00 40.29 201 A 1 
ATOM 1615  C CA  . SER A 1 201 ? -61.307 10.506  -30.110 1.00 42.26 201 A 1 
ATOM 1616  C C   . SER A 1 201 ? -60.586 11.037  -28.885 1.00 41.70 201 A 1 
ATOM 1617  O O   . SER A 1 201 ? -60.534 12.254  -28.671 1.00 39.62 201 A 1 
ATOM 1618  C CB  . SER A 1 201 ? -61.233 11.482  -31.296 1.00 39.72 201 A 1 
ATOM 1619  O OG  . SER A 1 201 ? -61.783 12.744  -30.968 1.00 37.12 201 A 1 
ATOM 1620  N N   . SER A 1 202 ? -60.090 10.144  -28.044 1.00 38.90 202 A 1 
ATOM 1621  C CA  . SER A 1 202 ? -59.166 10.541  -27.003 1.00 40.27 202 A 1 
ATOM 1622  C C   . SER A 1 202 ? -58.016 11.264  -27.699 1.00 39.79 202 A 1 
ATOM 1623  O O   . SER A 1 202 ? -57.333 10.709  -28.556 1.00 36.91 202 A 1 
ATOM 1624  C CB  . SER A 1 202 ? -58.694 9.324   -26.182 1.00 36.86 202 A 1 
ATOM 1625  O OG  . SER A 1 202 ? -58.219 8.283   -27.011 1.00 34.91 202 A 1 
ATOM 1626  N N   . LYS A 1 203 ? -57.871 12.549  -27.395 1.00 37.83 203 A 1 
ATOM 1627  C CA  . LYS A 1 203 ? -56.710 13.319  -27.836 1.00 39.73 203 A 1 
ATOM 1628  C C   . LYS A 1 203 ? -55.500 12.708  -27.136 1.00 38.99 203 A 1 
ATOM 1629  O O   . LYS A 1 203 ? -55.096 13.205  -26.091 1.00 36.40 203 A 1 
ATOM 1630  C CB  . LYS A 1 203 ? -56.863 14.812  -27.488 1.00 36.24 203 A 1 
ATOM 1631  C CG  . LYS A 1 203 ? -57.754 15.585  -28.462 1.00 33.40 203 A 1 
ATOM 1632  C CD  . LYS A 1 203 ? -57.807 17.055  -28.032 1.00 31.57 203 A 1 
ATOM 1633  C CE  . LYS A 1 203 ? -58.608 17.897  -29.025 1.00 27.94 203 A 1 
ATOM 1634  N NZ  . LYS A 1 203 ? -58.736 19.308  -28.573 1.00 26.50 203 A 1 
ATOM 1635  N N   . SER A 1 204 ? -54.941 11.654  -27.692 1.00 38.43 204 A 1 
ATOM 1636  C CA  . SER A 1 204 ? -53.617 11.195  -27.301 1.00 40.35 204 A 1 
ATOM 1637  C C   . SER A 1 204 ? -52.678 12.371  -27.527 1.00 39.95 204 A 1 
ATOM 1638  O O   . SER A 1 204 ? -52.310 12.684  -28.661 1.00 37.77 204 A 1 
ATOM 1639  C CB  . SER A 1 204 ? -53.200 9.938   -28.096 1.00 36.99 204 A 1 
ATOM 1640  O OG  . SER A 1 204 ? -53.330 10.133  -29.485 1.00 34.44 204 A 1 
ATOM 1641  N N   . ARG A 1 205 ? -52.364 13.101  -26.449 1.00 33.53 205 A 1 
ATOM 1642  C CA  . ARG A 1 205 ? -51.225 14.002  -26.500 1.00 35.73 205 A 1 
ATOM 1643  C C   . ARG A 1 205 ? -50.045 13.114  -26.832 1.00 35.15 205 A 1 
ATOM 1644  O O   . ARG A 1 205 ? -49.735 12.218  -26.057 1.00 33.22 205 A 1 
ATOM 1645  C CB  . ARG A 1 205 ? -51.018 14.733  -25.172 1.00 33.34 205 A 1 
ATOM 1646  C CG  . ARG A 1 205 ? -51.791 16.058  -25.126 1.00 30.90 205 A 1 
ATOM 1647  C CD  . ARG A 1 205 ? -51.515 16.767  -23.796 1.00 28.72 205 A 1 
ATOM 1648  N NE  . ARG A 1 205 ? -52.070 18.130  -23.769 1.00 26.67 205 A 1 
ATOM 1649  C CZ  . ARG A 1 205 ? -52.064 18.949  -22.719 1.00 25.18 205 A 1 
ATOM 1650  N NH1 . ARG A 1 205 ? -51.558 18.580  -21.568 1.00 23.05 205 A 1 
ATOM 1651  N NH2 . ARG A 1 205 ? -52.579 20.137  -22.810 1.00 22.16 205 A 1 
ATOM 1652  N N   . ALA A 1 206 ? -49.429 13.359  -27.984 1.00 37.10 206 A 1 
ATOM 1653  C CA  . ALA A 1 206 ? -48.155 12.751  -28.282 1.00 38.55 206 A 1 
ATOM 1654  C C   . ALA A 1 206 ? -47.259 12.932  -27.045 1.00 38.53 206 A 1 
ATOM 1655  O O   . ALA A 1 206 ? -47.171 14.064  -26.552 1.00 36.92 206 A 1 
ATOM 1656  C CB  . ALA A 1 206 ? -47.540 13.431  -29.506 1.00 35.93 206 A 1 
ATOM 1657  N N   . PRO A 1 207 ? -46.698 11.848  -26.507 1.00 35.92 207 A 1 
ATOM 1658  C CA  . PRO A 1 207 ? -45.736 12.001  -25.435 1.00 36.33 207 A 1 
ATOM 1659  C C   . PRO A 1 207 ? -44.681 12.992  -25.931 1.00 36.55 207 A 1 
ATOM 1660  O O   . PRO A 1 207 ? -44.202 12.892  -27.061 1.00 34.91 207 A 1 
ATOM 1661  C CB  . PRO A 1 207 ? -45.190 10.597  -25.140 1.00 33.52 207 A 1 
ATOM 1662  C CG  . PRO A 1 207 ? -45.488 9.815   -26.413 1.00 33.17 207 A 1 
ATOM 1663  C CD  . PRO A 1 207 ? -46.733 10.470  -26.980 1.00 36.41 207 A 1 
ATOM 1664  N N   . ARG A 1 208 ? -44.369 13.996  -25.114 1.00 34.86 208 A 1 
ATOM 1665  C CA  . ARG A 1 208 ? -43.302 14.953  -25.407 1.00 37.25 208 A 1 
ATOM 1666  C C   . ARG A 1 208 ? -41.952 14.260  -25.219 1.00 36.55 208 A 1 
ATOM 1667  O O   . ARG A 1 208 ? -41.166 14.670  -24.372 1.00 34.74 208 A 1 
ATOM 1668  C CB  . ARG A 1 208 ? -43.421 16.216  -24.532 1.00 35.39 208 A 1 
ATOM 1669  C CG  . ARG A 1 208 ? -44.471 17.230  -25.003 1.00 32.90 208 A 1 
ATOM 1670  C CD  . ARG A 1 208 ? -44.358 18.455  -24.087 1.00 30.48 208 A 1 
ATOM 1671  N NE  . ARG A 1 208 ? -45.224 19.571  -24.521 1.00 28.46 208 A 1 
ATOM 1672  C CZ  . ARG A 1 208 ? -45.297 20.759  -23.926 1.00 26.07 208 A 1 
ATOM 1673  N NH1 . ARG A 1 208 ? -44.613 21.032  -22.841 1.00 24.35 208 A 1 
ATOM 1674  N NH2 . ARG A 1 208 ? -46.060 21.697  -24.412 1.00 23.16 208 A 1 
ATOM 1675  N N   . THR A 1 209 ? -41.699 13.202  -25.972 1.00 37.41 209 A 1 
ATOM 1676  C CA  . THR A 1 209 ? -40.330 12.801  -26.248 1.00 39.32 209 A 1 
ATOM 1677  C C   . THR A 1 209 ? -39.690 14.025  -26.880 1.00 39.18 209 A 1 
ATOM 1678  O O   . THR A 1 209 ? -40.096 14.462  -27.958 1.00 36.86 209 A 1 
ATOM 1679  C CB  . THR A 1 209 ? -40.263 11.580  -27.184 1.00 36.00 209 A 1 
ATOM 1680  O OG1 . THR A 1 209 ? -41.234 11.651  -28.200 1.00 33.38 209 A 1 
ATOM 1681  C CG2 . THR A 1 209 ? -40.529 10.286  -26.412 1.00 33.02 209 A 1 
ATOM 1682  N N   . THR A 1 210 ? -38.768 14.658  -26.162 1.00 38.82 210 A 1 
ATOM 1683  C CA  . THR A 1 210 ? -37.933 15.718  -26.720 1.00 40.56 210 A 1 
ATOM 1684  C C   . THR A 1 210 ? -37.017 15.038  -27.733 1.00 39.91 210 A 1 
ATOM 1685  O O   . THR A 1 210 ? -36.073 14.376  -27.318 1.00 37.62 210 A 1 
ATOM 1686  C CB  . THR A 1 210 ? -37.123 16.446  -25.630 1.00 37.43 210 A 1 
ATOM 1687  O OG1 . THR A 1 210 ? -36.980 15.672  -24.455 1.00 34.71 210 A 1 
ATOM 1688  C CG2 . THR A 1 210 ? -37.820 17.737  -25.213 1.00 34.60 210 A 1 
ATOM 1689  N N   . PRO A 1 211 ? -37.316 15.103  -29.032 1.00 36.24 211 A 1 
ATOM 1690  C CA  . PRO A 1 211 ? -36.519 14.377  -29.995 1.00 37.99 211 A 1 
ATOM 1691  C C   . PRO A 1 211 ? -35.104 14.961  -29.993 1.00 38.09 211 A 1 
ATOM 1692  O O   . PRO A 1 211 ? -34.944 16.176  -29.809 1.00 36.61 211 A 1 
ATOM 1693  C CB  . PRO A 1 211 ? -37.248 14.521  -31.334 1.00 35.23 211 A 1 
ATOM 1694  C CG  . PRO A 1 211 ? -38.059 15.792  -31.175 1.00 34.92 211 A 1 
ATOM 1695  C CD  . PRO A 1 211 ? -38.348 15.882  -29.679 1.00 37.64 211 A 1 
ATOM 1696  N N   . PRO A 1 212 ? -34.066 14.124  -30.169 1.00 38.05 212 A 1 
ATOM 1697  C CA  . PRO A 1 212 ? -32.747 14.654  -30.453 1.00 38.78 212 A 1 
ATOM 1698  C C   . PRO A 1 212 ? -32.849 15.588  -31.657 1.00 39.26 212 A 1 
ATOM 1699  O O   . PRO A 1 212 ? -33.700 15.390  -32.525 1.00 38.41 212 A 1 
ATOM 1700  C CB  . PRO A 1 212 ? -31.858 13.431  -30.728 1.00 36.36 212 A 1 
ATOM 1701  C CG  . PRO A 1 212 ? -32.848 12.367  -31.184 1.00 35.90 212 A 1 
ATOM 1702  C CD  . PRO A 1 212 ? -34.120 12.700  -30.402 1.00 39.03 212 A 1 
ATOM 1703  N N   . LEU A 1 213 ? -32.021 16.616  -31.676 1.00 45.15 213 A 1 
ATOM 1704  C CA  . LEU A 1 213 ? -32.026 17.663  -32.709 1.00 46.17 213 A 1 
ATOM 1705  C C   . LEU A 1 213 ? -32.082 17.015  -34.098 1.00 45.45 213 A 1 
ATOM 1706  O O   . LEU A 1 213 ? -31.071 16.556  -34.617 1.00 43.10 213 A 1 
ATOM 1707  C CB  . LEU A 1 213 ? -30.766 18.528  -32.538 1.00 43.04 213 A 1 
ATOM 1708  C CG  . LEU A 1 213 ? -31.043 19.915  -31.925 1.00 39.39 213 A 1 
ATOM 1709  C CD1 . LEU A 1 213 ? -29.761 20.496  -31.322 1.00 37.70 213 A 1 
ATOM 1710  C CD2 . LEU A 1 213 ? -31.544 20.876  -32.997 1.00 40.48 213 A 1 
ATOM 1711  N N   . GLN A 1 214 ? -33.269 16.930  -34.663 1.00 38.46 214 A 1 
ATOM 1712  C CA  . GLN A 1 214 ? -33.445 16.320  -35.966 1.00 40.13 214 A 1 
ATOM 1713  C C   . GLN A 1 214 ? -32.675 17.169  -36.973 1.00 39.57 214 A 1 
ATOM 1714  O O   . GLN A 1 214 ? -33.030 18.309  -37.261 1.00 37.73 214 A 1 
ATOM 1715  C CB  . GLN A 1 214 ? -34.916 16.181  -36.357 1.00 37.70 214 A 1 
ATOM 1716  C CG  . GLN A 1 214 ? -35.542 14.907  -35.771 1.00 35.27 214 A 1 
ATOM 1717  C CD  . GLN A 1 214 ? -36.911 14.598  -36.375 1.00 32.17 214 A 1 
ATOM 1718  O OE1 . GLN A 1 214 ? -37.610 15.456  -36.898 1.00 30.89 214 A 1 
ATOM 1719  N NE2 . GLN A 1 214 ? -37.334 13.358  -36.328 1.00 29.84 214 A 1 
ATOM 1720  N N   . LEU A 1 215 ? -31.611 16.564  -37.497 1.00 42.36 215 A 1 
ATOM 1721  C CA  . LEU A 1 215 ? -31.146 16.934  -38.827 1.00 42.98 215 A 1 
ATOM 1722  C C   . LEU A 1 215 ? -32.300 16.597  -39.778 1.00 42.11 215 A 1 
ATOM 1723  O O   . LEU A 1 215 ? -32.368 15.506  -40.328 1.00 39.59 215 A 1 
ATOM 1724  C CB  . LEU A 1 215 ? -29.858 16.170  -39.153 1.00 39.27 215 A 1 
ATOM 1725  C CG  . LEU A 1 215 ? -28.597 16.778  -38.504 1.00 35.21 215 A 1 
ATOM 1726  C CD1 . LEU A 1 215 ? -27.475 15.742  -38.414 1.00 34.59 215 A 1 
ATOM 1727  C CD2 . LEU A 1 215 ? -28.075 17.966  -39.335 1.00 35.26 215 A 1 
ATOM 1728  N N   . ASN A 1 216 ? -33.233 17.534  -39.918 1.00 40.97 216 A 1 
ATOM 1729  C CA  . ASN A 1 216 ? -34.061 17.542  -41.100 1.00 41.81 216 A 1 
ATOM 1730  C C   . ASN A 1 216 ? -33.086 17.720  -42.266 1.00 40.95 216 A 1 
ATOM 1731  O O   . ASN A 1 216 ? -32.662 18.838  -42.548 1.00 37.84 216 A 1 
ATOM 1732  C CB  . ASN A 1 216 ? -35.105 18.674  -41.024 1.00 38.04 216 A 1 
ATOM 1733  C CG  . ASN A 1 216 ? -36.322 18.353  -40.167 1.00 34.08 216 A 1 
ATOM 1734  O OD1 . ASN A 1 216 ? -36.691 17.219  -39.922 1.00 32.64 216 A 1 
ATOM 1735  N ND2 . ASN A 1 216 ? -37.041 19.378  -39.737 1.00 32.05 216 A 1 
ATOM 1736  N N   . GLU A 1 217 ? -32.702 16.598  -42.883 1.00 37.67 217 A 1 
ATOM 1737  C CA  . GLU A 1 217 ? -32.198 16.648  -44.244 1.00 39.37 217 A 1 
ATOM 1738  C C   . GLU A 1 217 ? -33.345 17.202  -45.101 1.00 38.01 217 A 1 
ATOM 1739  O O   . GLU A 1 217 ? -34.196 16.472  -45.595 1.00 36.01 217 A 1 
ATOM 1740  C CB  . GLU A 1 217 ? -31.731 15.270  -44.744 1.00 36.91 217 A 1 
ATOM 1741  C CG  . GLU A 1 217 ? -30.399 14.797  -44.119 1.00 33.54 217 A 1 
ATOM 1742  C CD  . GLU A 1 217 ? -29.841 13.528  -44.798 1.00 31.70 217 A 1 
ATOM 1743  O OE1 . GLU A 1 217 ? -28.637 13.255  -44.605 1.00 28.64 217 A 1 
ATOM 1744  O OE2 . GLU A 1 217 ? -30.591 12.833  -45.528 1.00 31.56 217 A 1 
ATOM 1745  N N   . THR A 1 218 ? -33.409 18.539  -45.166 1.00 41.03 218 A 1 
ATOM 1746  C CA  . THR A 1 218 ? -34.177 19.161  -46.230 1.00 42.00 218 A 1 
ATOM 1747  C C   . THR A 1 218 ? -33.663 18.616  -47.561 1.00 41.18 218 A 1 
ATOM 1748  O O   . THR A 1 218 ? -32.467 18.346  -47.703 1.00 38.15 218 A 1 
ATOM 1749  C CB  . THR A 1 218 ? -34.086 20.694  -46.181 1.00 38.39 218 A 1 
ATOM 1750  O OG1 . THR A 1 218 ? -32.787 21.132  -45.847 1.00 35.19 218 A 1 
ATOM 1751  C CG2 . THR A 1 218 ? -35.040 21.266  -45.121 1.00 35.20 218 A 1 
ATOM 1752  N N   . GLU A 1 219 ? -34.550 18.410  -48.495 1.00 37.93 219 A 1 
ATOM 1753  C CA  . GLU A 1 219 ? -34.191 17.954  -49.834 1.00 39.76 219 A 1 
ATOM 1754  C C   . GLU A 1 219 ? -33.052 18.792  -50.415 1.00 39.15 219 A 1 
ATOM 1755  O O   . GLU A 1 219 ? -32.906 19.976  -50.107 1.00 36.81 219 A 1 
ATOM 1756  C CB  . GLU A 1 219 ? -35.413 17.993  -50.769 1.00 36.75 219 A 1 
ATOM 1757  C CG  . GLU A 1 219 ? -36.450 16.891  -50.482 1.00 33.19 219 A 1 
ATOM 1758  C CD  . GLU A 1 219 ? -37.596 16.866  -51.515 1.00 31.32 219 A 1 
ATOM 1759  O OE1 . GLU A 1 219 ? -38.133 15.760  -51.753 1.00 27.78 219 A 1 
ATOM 1760  O OE2 . GLU A 1 219 ? -37.926 17.936  -52.053 1.00 31.59 219 A 1 
ATOM 1761  N N   . ASN A 1 220 ? -32.255 18.172  -51.253 1.00 43.16 220 A 1 
ATOM 1762  C CA  . ASN A 1 220 ? -31.188 18.797  -52.038 1.00 44.16 220 A 1 
ATOM 1763  C C   . ASN A 1 220 ? -31.726 19.846  -53.037 1.00 43.93 220 A 1 
ATOM 1764  O O   . ASN A 1 220 ? -31.454 19.766  -54.235 1.00 40.70 220 A 1 
ATOM 1765  C CB  . ASN A 1 220 ? -30.392 17.698  -52.786 1.00 39.59 220 A 1 
ATOM 1766  C CG  . ASN A 1 220 ? -29.338 16.969  -51.971 1.00 35.27 220 A 1 
ATOM 1767  O OD1 . ASN A 1 220 ? -28.748 17.469  -51.034 1.00 34.75 220 A 1 
ATOM 1768  N ND2 . ASN A 1 220 ? -28.999 15.766  -52.374 1.00 34.21 220 A 1 
ATOM 1769  N N   . THR A 1 221 ? -32.521 20.799  -52.583 1.00 46.79 221 A 1 
ATOM 1770  C CA  . THR A 1 221 ? -32.670 22.069  -53.288 1.00 48.10 221 A 1 
ATOM 1771  C C   . THR A 1 221 ? -31.327 22.804  -53.279 1.00 48.43 221 A 1 
ATOM 1772  O O   . THR A 1 221 ? -30.365 22.320  -52.680 1.00 45.19 221 A 1 
ATOM 1773  C CB  . THR A 1 221 ? -33.804 22.924  -52.689 1.00 43.33 221 A 1 
ATOM 1774  O OG1 . THR A 1 221 ? -33.880 22.796  -51.284 1.00 39.69 221 A 1 
ATOM 1775  C CG2 . THR A 1 221 ? -35.159 22.500  -53.251 1.00 39.24 221 A 1 
ATOM 1776  N N   . GLU A 1 222 ? -31.248 23.947  -53.920 1.00 51.16 222 A 1 
ATOM 1777  C CA  . GLU A 1 222 ? -30.027 24.753  -54.105 1.00 52.90 222 A 1 
ATOM 1778  C C   . GLU A 1 222 ? -29.385 25.157  -52.760 1.00 53.98 222 A 1 
ATOM 1779  O O   . GLU A 1 222 ? -29.491 26.290  -52.295 1.00 50.51 222 A 1 
ATOM 1780  C CB  . GLU A 1 222 ? -30.356 25.992  -54.960 1.00 47.86 222 A 1 
ATOM 1781  C CG  . GLU A 1 222 ? -30.716 25.657  -56.420 1.00 42.89 222 A 1 
ATOM 1782  C CD  . GLU A 1 222 ? -31.060 26.904  -57.261 1.00 39.21 222 A 1 
ATOM 1783  O OE1 . GLU A 1 222 ? -30.901 26.819  -58.498 1.00 34.98 222 A 1 
ATOM 1784  O OE2 . GLU A 1 222 ? -31.510 27.900  -56.670 1.00 37.95 222 A 1 
ATOM 1785  N N   . GLN A 1 223 ? -28.689 24.208  -52.085 1.00 56.72 223 A 1 
ATOM 1786  C CA  . GLN A 1 223 ? -27.936 24.435  -50.851 1.00 58.50 223 A 1 
ATOM 1787  C C   . GLN A 1 223 ? -26.790 25.437  -51.055 1.00 62.51 223 A 1 
ATOM 1788  O O   . GLN A 1 223 ? -26.220 25.899  -50.075 1.00 57.47 223 A 1 
ATOM 1789  C CB  . GLN A 1 223 ? -27.356 23.108  -50.331 1.00 52.42 223 A 1 
ATOM 1790  C CG  . GLN A 1 223 ? -28.364 22.232  -49.581 1.00 49.08 223 A 1 
ATOM 1791  C CD  . GLN A 1 223 ? -27.676 21.095  -48.811 1.00 45.42 223 A 1 
ATOM 1792  O OE1 . GLN A 1 223 ? -26.480 20.858  -48.918 1.00 43.34 223 A 1 
ATOM 1793  N NE2 . GLN A 1 223 ? -28.393 20.388  -47.976 1.00 42.06 223 A 1 
ATOM 1794  N N   . ASP A 1 224 ? -26.439 25.733  -52.296 1.00 62.29 224 A 1 
ATOM 1795  C CA  . ASP A 1 224 ? -25.296 26.590  -52.605 1.00 64.18 224 A 1 
ATOM 1796  C C   . ASP A 1 224 ? -25.507 28.055  -52.221 1.00 69.24 224 A 1 
ATOM 1797  O O   . ASP A 1 224 ? -24.532 28.780  -52.023 1.00 63.58 224 A 1 
ATOM 1798  C CB  . ASP A 1 224 ? -24.911 26.430  -54.084 1.00 55.21 224 A 1 
ATOM 1799  C CG  . ASP A 1 224 ? -24.160 25.120  -54.356 1.00 48.39 224 A 1 
ATOM 1800  O OD1 . ASP A 1 224 ? -23.613 24.534  -53.385 1.00 43.87 224 A 1 
ATOM 1801  O OD2 . ASP A 1 224 ? -24.091 24.728  -55.541 1.00 41.91 224 A 1 
ATOM 1802  N N   . ASP A 1 225 ? -26.748 28.474  -52.011 1.00 77.34 225 A 1 
ATOM 1803  C CA  . ASP A 1 225 ? -27.068 29.843  -51.613 1.00 81.86 225 A 1 
ATOM 1804  C C   . ASP A 1 225 ? -27.618 29.957  -50.180 1.00 86.15 225 A 1 
ATOM 1805  O O   . ASP A 1 225 ? -28.382 30.863  -49.845 1.00 81.10 225 A 1 
ATOM 1806  C CB  . ASP A 1 225 ? -27.957 30.500  -52.690 1.00 73.00 225 A 1 
ATOM 1807  C CG  . ASP A 1 225 ? -27.877 32.033  -52.659 1.00 63.15 225 A 1 
ATOM 1808  O OD1 . ASP A 1 225 ? -27.010 32.589  -51.940 1.00 56.80 225 A 1 
ATOM 1809  O OD2 . ASP A 1 225 ? -28.707 32.674  -53.331 1.00 55.32 225 A 1 
ATOM 1810  N N   . LEU A 1 226 ? -27.253 29.028  -49.287 1.00 85.58 226 A 1 
ATOM 1811  C CA  . LEU A 1 226 ? -27.603 29.153  -47.875 1.00 88.65 226 A 1 
ATOM 1812  C C   . LEU A 1 226 ? -26.672 30.143  -47.148 1.00 90.71 226 A 1 
ATOM 1813  O O   . LEU A 1 226 ? -25.470 30.171  -47.416 1.00 87.81 226 A 1 
ATOM 1814  C CB  . LEU A 1 226 ? -27.621 27.776  -47.190 1.00 85.87 226 A 1 
ATOM 1815  C CG  . LEU A 1 226 ? -28.835 26.907  -47.578 1.00 83.60 226 A 1 
ATOM 1816  C CD1 . LEU A 1 226 ? -28.650 25.503  -46.995 1.00 75.28 226 A 1 
ATOM 1817  C CD2 . LEU A 1 226 ? -30.150 27.460  -47.035 1.00 75.84 226 A 1 
ATOM 1818  N N   . PRO A 1 227 ? -27.207 30.942  -46.200 1.00 91.25 227 A 1 
ATOM 1819  C CA  . PRO A 1 227 ? -26.397 31.863  -45.401 1.00 91.99 227 A 1 
ATOM 1820  C C   . PRO A 1 227 ? -25.377 31.120  -44.525 1.00 92.64 227 A 1 
ATOM 1821  O O   . PRO A 1 227 ? -25.637 30.021  -44.045 1.00 90.31 227 A 1 
ATOM 1822  C CB  . PRO A 1 227 ? -27.399 32.676  -44.574 1.00 90.32 227 A 1 
ATOM 1823  C CG  . PRO A 1 227 ? -28.612 31.745  -44.454 1.00 89.06 227 A 1 
ATOM 1824  C CD  . PRO A 1 227 ? -28.604 30.978  -45.782 1.00 91.34 227 A 1 
ATOM 1825  N N   . ALA A 1 228 ? -24.209 31.740  -44.285 1.00 91.83 228 A 1 
ATOM 1826  C CA  . ALA A 1 228 ? -23.088 31.112  -43.582 1.00 92.20 228 A 1 
ATOM 1827  C C   . ALA A 1 228 ? -23.248 31.104  -42.048 1.00 92.91 228 A 1 
ATOM 1828  O O   . ALA A 1 228 ? -22.668 30.259  -41.375 1.00 89.27 228 A 1 
ATOM 1829  C CB  . ALA A 1 228 ? -21.802 31.824  -44.013 1.00 89.70 228 A 1 
ATOM 1830  N N   . ASP A 1 229 ? -24.006 32.061  -41.517 1.00 92.15 229 A 1 
ATOM 1831  C CA  . ASP A 1 229 ? -24.313 32.207  -40.088 1.00 92.74 229 A 1 
ATOM 1832  C C   . ASP A 1 229 ? -25.554 33.106  -39.894 1.00 93.40 229 A 1 
ATOM 1833  O O   . ASP A 1 229 ? -26.181 33.552  -40.864 1.00 91.16 229 A 1 
ATOM 1834  C CB  . ASP A 1 229 ? -23.073 32.750  -39.346 1.00 90.11 229 A 1 
ATOM 1835  C CG  . ASP A 1 229 ? -22.635 34.164  -39.752 1.00 89.71 229 A 1 
ATOM 1836  O OD1 . ASP A 1 229 ? -23.421 34.895  -40.384 1.00 81.25 229 A 1 
ATOM 1837  O OD2 . ASP A 1 229 ? -21.498 34.527  -39.380 1.00 82.16 229 A 1 
ATOM 1838  N N   . CYS A 1 230 ? -25.915 33.382  -38.629 1.00 92.91 230 A 1 
ATOM 1839  C CA  . CYS A 1 230 ? -27.052 34.254  -38.331 1.00 93.59 230 A 1 
ATOM 1840  C C   . CYS A 1 230 ? -26.839 35.718  -38.748 1.00 93.50 230 A 1 
ATOM 1841  O O   . CYS A 1 230 ? -27.825 36.408  -39.003 1.00 91.57 230 A 1 
ATOM 1842  C CB  . CYS A 1 230 ? -27.406 34.162  -36.846 1.00 93.18 230 A 1 
ATOM 1843  S SG  . CYS A 1 230 ? -28.174 32.563  -36.423 1.00 91.54 230 A 1 
ATOM 1844  N N   . SER A 1 231 ? -25.605 36.196  -38.855 1.00 93.08 231 A 1 
ATOM 1845  C CA  . SER A 1 231 ? -25.324 37.527  -39.409 1.00 92.15 231 A 1 
ATOM 1846  C C   . SER A 1 231 ? -25.654 37.579  -40.900 1.00 92.34 231 A 1 
ATOM 1847  O O   . SER A 1 231 ? -26.287 38.527  -41.359 1.00 89.96 231 A 1 
ATOM 1848  C CB  . SER A 1 231 ? -23.863 37.927  -39.178 1.00 90.87 231 A 1 
ATOM 1849  O OG  . SER A 1 231 ? -23.576 37.904  -37.792 1.00 79.41 231 A 1 
ATOM 1850  N N   . ALA A 1 232 ? -25.329 36.527  -41.650 1.00 92.70 232 A 1 
ATOM 1851  C CA  . ALA A 1 232 ? -25.712 36.397  -43.050 1.00 92.10 232 A 1 
ATOM 1852  C C   . ALA A 1 232 ? -27.235 36.239  -43.226 1.00 92.44 232 A 1 
ATOM 1853  O O   . ALA A 1 232 ? -27.793 36.810  -44.158 1.00 90.44 232 A 1 
ATOM 1854  C CB  . ALA A 1 232 ? -24.921 35.237  -43.668 1.00 91.22 232 A 1 
ATOM 1855  N N   . VAL A 1 233 ? -27.908 35.520  -42.305 1.00 92.41 233 A 1 
ATOM 1856  C CA  . VAL A 1 233 ? -29.382 35.454  -42.274 1.00 92.29 233 A 1 
ATOM 1857  C C   . VAL A 1 233 ? -29.968 36.861  -42.107 1.00 92.32 233 A 1 
ATOM 1858  O O   . VAL A 1 233 ? -30.815 37.275  -42.891 1.00 90.40 233 A 1 
ATOM 1859  C CB  . VAL A 1 233 ? -29.884 34.528  -41.147 1.00 91.42 233 A 1 
ATOM 1860  C CG1 . VAL A 1 233 ? -31.411 34.575  -40.997 1.00 84.46 233 A 1 
ATOM 1861  C CG2 . VAL A 1 233 ? -29.513 33.071  -41.394 1.00 84.15 233 A 1 
ATOM 1862  N N   . TYR A 1 234 ? -29.476 37.616  -41.114 1.00 91.99 234 A 1 
ATOM 1863  C CA  . TYR A 1 234 ? -29.948 38.972  -40.827 1.00 91.67 234 A 1 
ATOM 1864  C C   . TYR A 1 234 ? -29.724 39.918  -42.013 1.00 91.75 234 A 1 
ATOM 1865  O O   . TYR A 1 234 ? -30.619 40.654  -42.408 1.00 88.97 234 A 1 
ATOM 1866  C CB  . TYR A 1 234 ? -29.230 39.469  -39.575 1.00 90.03 234 A 1 
ATOM 1867  C CG  . TYR A 1 234 ? -29.835 40.733  -38.992 1.00 89.59 234 A 1 
ATOM 1868  C CD1 . TYR A 1 234 ? -29.358 42.001  -39.362 1.00 82.46 234 A 1 
ATOM 1869  C CD2 . TYR A 1 234 ? -30.870 40.628  -38.047 1.00 82.92 234 A 1 
ATOM 1870  C CE1 . TYR A 1 234 ? -29.913 43.162  -38.808 1.00 82.03 234 A 1 
ATOM 1871  C CE2 . TYR A 1 234 ? -31.435 41.782  -37.484 1.00 81.86 234 A 1 
ATOM 1872  C CZ  . TYR A 1 234 ? -30.953 43.057  -37.862 1.00 86.65 234 A 1 
ATOM 1873  O OH  . TYR A 1 234 ? -31.500 44.178  -37.318 1.00 84.39 234 A 1 
ATOM 1874  N N   . ASN A 1 235 ? -28.555 39.832  -42.638 1.00 91.64 235 A 1 
ATOM 1875  C CA  . ASN A 1 235 ? -28.210 40.638  -43.806 1.00 90.42 235 A 1 
ATOM 1876  C C   . ASN A 1 235 ? -29.059 40.304  -45.048 1.00 89.97 235 A 1 
ATOM 1877  O O   . ASN A 1 235 ? -29.157 41.120  -45.954 1.00 86.17 235 A 1 
ATOM 1878  C CB  . ASN A 1 235 ? -26.717 40.472  -44.103 1.00 88.68 235 A 1 
ATOM 1879  C CG  . ASN A 1 235 ? -25.822 41.103  -43.044 1.00 84.64 235 A 1 
ATOM 1880  O OD1 . ASN A 1 235 ? -26.207 41.944  -42.264 1.00 76.16 235 A 1 
ATOM 1881  N ND2 . ASN A 1 235 ? -24.555 40.724  -43.020 1.00 75.12 235 A 1 
ATOM 1882  N N   . ARG A 1 236 ? -29.694 39.123  -45.088 1.00 90.87 236 A 1 
ATOM 1883  C CA  . ARG A 1 236 ? -30.669 38.750  -46.126 1.00 89.93 236 A 1 
ATOM 1884  C C   . ARG A 1 236 ? -32.087 39.268  -45.845 1.00 89.42 236 A 1 
ATOM 1885  O O   . ARG A 1 236 ? -32.978 39.034  -46.642 1.00 83.32 236 A 1 
ATOM 1886  C CB  . ARG A 1 236 ? -30.660 37.224  -46.325 1.00 87.38 236 A 1 
ATOM 1887  C CG  . ARG A 1 236 ? -29.383 36.730  -47.026 1.00 83.18 236 A 1 
ATOM 1888  C CD  . ARG A 1 236 ? -29.370 35.196  -47.112 1.00 81.73 236 A 1 
ATOM 1889  N NE  . ARG A 1 236 ? -28.127 34.689  -47.713 1.00 77.38 236 A 1 
ATOM 1890  C CZ  . ARG A 1 236 ? -28.008 33.700  -48.590 1.00 73.59 236 A 1 
ATOM 1891  N NH1 . ARG A 1 236 ? -29.016 32.976  -48.991 1.00 68.84 236 A 1 
ATOM 1892  N NH2 . ARG A 1 236 ? -26.852 33.411  -49.094 1.00 66.58 236 A 1 
ATOM 1893  N N   . GLY A 1 237 ? -32.287 39.981  -44.734 1.00 89.16 237 A 1 
ATOM 1894  C CA  . GLY A 1 237 ? -33.565 40.595  -44.354 1.00 88.39 237 A 1 
ATOM 1895  C C   . GLY A 1 237 ? -34.369 39.838  -43.300 1.00 89.41 237 A 1 
ATOM 1896  O O   . GLY A 1 237 ? -35.441 40.295  -42.909 1.00 84.53 237 A 1 
ATOM 1897  N N   . GLU A 1 238 ? -33.875 38.691  -42.795 1.00 88.86 238 A 1 
ATOM 1898  C CA  . GLU A 1 238 ? -34.507 37.913  -41.731 1.00 88.44 238 A 1 
ATOM 1899  C C   . GLU A 1 238 ? -34.131 38.483  -40.350 1.00 89.42 238 A 1 
ATOM 1900  O O   . GLU A 1 238 ? -33.136 38.083  -39.742 1.00 85.61 238 A 1 
ATOM 1901  C CB  . GLU A 1 238 ? -34.120 36.437  -41.872 1.00 85.95 238 A 1 
ATOM 1902  C CG  . GLU A 1 238 ? -34.726 35.752  -43.118 1.00 80.67 238 A 1 
ATOM 1903  C CD  . GLU A 1 238 ? -36.236 35.500  -43.019 1.00 77.15 238 A 1 
ATOM 1904  O OE1 . GLU A 1 238 ? -36.818 35.083  -44.050 1.00 68.56 238 A 1 
ATOM 1905  O OE2 . GLU A 1 238 ? -36.818 35.698  -41.929 1.00 69.75 238 A 1 
ATOM 1906  N N   . HIS A 1 239 ? -34.914 39.425  -39.840 1.00 90.75 239 A 1 
ATOM 1907  C CA  . HIS A 1 239 ? -34.606 40.157  -38.600 1.00 90.14 239 A 1 
ATOM 1908  C C   . HIS A 1 239 ? -35.296 39.601  -37.348 1.00 90.57 239 A 1 
ATOM 1909  O O   . HIS A 1 239 ? -35.125 40.134  -36.244 1.00 85.67 239 A 1 
ATOM 1910  C CB  . HIS A 1 239 ? -34.929 41.643  -38.791 1.00 87.51 239 A 1 
ATOM 1911  C CG  . HIS A 1 239 ? -34.149 42.347  -39.879 1.00 86.66 239 A 1 
ATOM 1912  N ND1 . HIS A 1 239 ? -34.407 43.618  -40.332 1.00 74.52 239 A 1 
ATOM 1913  C CD2 . HIS A 1 239 ? -33.079 41.880  -40.589 1.00 74.60 239 A 1 
ATOM 1914  C CE1 . HIS A 1 239 ? -33.523 43.904  -41.292 1.00 75.38 239 A 1 
ATOM 1915  N NE2 . HIS A 1 239 ? -32.701 42.876  -41.475 1.00 76.86 239 A 1 
ATOM 1916  N N   . THR A 1 240 ? -36.097 38.540  -37.485 1.00 90.27 240 A 1 
ATOM 1917  C CA  . THR A 1 240 ? -36.812 37.919  -36.372 1.00 90.29 240 A 1 
ATOM 1918  C C   . THR A 1 240 ? -35.999 36.788  -35.753 1.00 91.27 240 A 1 
ATOM 1919  O O   . THR A 1 240 ? -35.418 35.972  -36.456 1.00 88.29 240 A 1 
ATOM 1920  C CB  . THR A 1 240 ? -38.198 37.416  -36.809 1.00 87.50 240 A 1 
ATOM 1921  O OG1 . THR A 1 240 ? -38.132 36.698  -38.020 1.00 76.47 240 A 1 
ATOM 1922  C CG2 . THR A 1 240 ? -39.162 38.573  -37.027 1.00 73.90 240 A 1 
ATOM 1923  N N   . SER A 1 241 ? -35.988 36.714  -34.406 1.00 91.37 241 A 1 
ATOM 1924  C CA  . SER A 1 241 ? -35.401 35.559  -33.720 1.00 91.64 241 A 1 
ATOM 1925  C C   . SER A 1 241 ? -36.150 34.284  -34.094 1.00 91.57 241 A 1 
ATOM 1926  O O   . SER A 1 241 ? -37.387 34.270  -34.113 1.00 88.40 241 A 1 
ATOM 1927  C CB  . SER A 1 241 ? -35.435 35.735  -32.199 1.00 89.86 241 A 1 
ATOM 1928  O OG  . SER A 1 241 ? -34.739 36.901  -31.800 1.00 80.71 241 A 1 
ATOM 1929  N N   . GLY A 1 242 ? -35.428 33.215  -34.361 1.00 91.40 242 A 1 
ATOM 1930  C CA  . GLY A 1 242 ? -36.033 31.945  -34.728 1.00 91.75 242 A 1 
ATOM 1931  C C   . GLY A 1 242 ? -35.017 30.911  -35.220 1.00 93.37 242 A 1 
ATOM 1932  O O   . GLY A 1 242 ? -33.808 31.129  -35.180 1.00 91.62 242 A 1 
ATOM 1933  N N   . VAL A 1 243 ? -35.531 29.777  -35.678 1.00 92.98 243 A 1 
ATOM 1934  C CA  . VAL A 1 243 ? -34.724 28.711  -36.256 1.00 93.25 243 A 1 
ATOM 1935  C C   . VAL A 1 243 ? -34.537 28.967  -37.747 1.00 93.20 243 A 1 
ATOM 1936  O O   . VAL A 1 243 ? -35.512 29.126  -38.475 1.00 90.96 243 A 1 
ATOM 1937  C CB  . VAL A 1 243 ? -35.349 27.329  -36.008 1.00 91.88 243 A 1 
ATOM 1938  C CG1 . VAL A 1 243 ? -34.497 26.207  -36.614 1.00 85.05 243 A 1 
ATOM 1939  C CG2 . VAL A 1 243 ? -35.482 27.052  -34.504 1.00 84.24 243 A 1 
ATOM 1940  N N   . TYR A 1 244 ? -33.286 28.959  -38.200 1.00 93.36 244 A 1 
ATOM 1941  C CA  . TYR A 1 244 ? -32.901 29.139  -39.592 1.00 93.38 244 A 1 
ATOM 1942  C C   . TYR A 1 244 ? -31.914 28.050  -40.014 1.00 94.06 244 A 1 
ATOM 1943  O O   . TYR A 1 244 ? -31.163 27.522  -39.191 1.00 91.74 244 A 1 
ATOM 1944  C CB  . TYR A 1 244 ? -32.289 30.529  -39.788 1.00 92.38 244 A 1 
ATOM 1945  C CG  . TYR A 1 244 ? -33.261 31.666  -39.539 1.00 92.34 244 A 1 
ATOM 1946  C CD1 . TYR A 1 244 ? -34.051 32.167  -40.592 1.00 83.85 244 A 1 
ATOM 1947  C CD2 . TYR A 1 244 ? -33.397 32.225  -38.252 1.00 84.18 244 A 1 
ATOM 1948  C CE1 . TYR A 1 244 ? -34.962 33.204  -40.371 1.00 82.83 244 A 1 
ATOM 1949  C CE2 . TYR A 1 244 ? -34.309 33.262  -38.020 1.00 82.89 244 A 1 
ATOM 1950  C CZ  . TYR A 1 244 ? -35.094 33.754  -39.081 1.00 88.71 244 A 1 
ATOM 1951  O OH  . TYR A 1 244 ? -35.987 34.773  -38.861 1.00 87.59 244 A 1 
ATOM 1952  N N   . THR A 1 245 ? -31.904 27.729  -41.297 1.00 93.40 245 A 1 
ATOM 1953  C CA  . THR A 1 245 ? -30.898 26.831  -41.876 1.00 93.39 245 A 1 
ATOM 1954  C C   . THR A 1 245 ? -29.707 27.649  -42.355 1.00 93.41 245 A 1 
ATOM 1955  O O   . THR A 1 245 ? -29.870 28.578  -43.140 1.00 91.56 245 A 1 
ATOM 1956  C CB  . THR A 1 245 ? -31.474 25.991  -43.021 1.00 91.91 245 A 1 
ATOM 1957  O OG1 . THR A 1 245 ? -32.682 25.382  -42.630 1.00 83.99 245 A 1 
ATOM 1958  C CG2 . THR A 1 245 ? -30.531 24.867  -43.443 1.00 82.77 245 A 1 
ATOM 1959  N N   . ILE A 1 246 ? -28.511 27.306  -41.911 1.00 93.68 246 A 1 
ATOM 1960  C CA  . ILE A 1 246 ? -27.248 27.903  -42.343 1.00 93.87 246 A 1 
ATOM 1961  C C   . ILE A 1 246 ? -26.346 26.844  -42.974 1.00 94.08 246 A 1 
ATOM 1962  O O   . ILE A 1 246 ? -26.463 25.656  -42.675 1.00 92.80 246 A 1 
ATOM 1963  C CB  . ILE A 1 246 ? -26.530 28.650  -41.191 1.00 93.13 246 A 1 
ATOM 1964  C CG1 . ILE A 1 246 ? -26.063 27.709  -40.058 1.00 88.36 246 A 1 
ATOM 1965  C CG2 . ILE A 1 246 ? -27.419 29.779  -40.645 1.00 85.53 246 A 1 
ATOM 1966  C CD1 . ILE A 1 246 ? -25.047 28.347  -39.105 1.00 85.49 246 A 1 
ATOM 1967  N N   . LYS A 1 247 ? -25.416 27.261  -43.821 1.00 93.49 247 A 1 
ATOM 1968  C CA  . LYS A 1 247 ? -24.396 26.392  -44.425 1.00 93.49 247 A 1 
ATOM 1969  C C   . LYS A 1 247 ? -23.024 27.050  -44.302 1.00 93.46 247 A 1 
ATOM 1970  O O   . LYS A 1 247 ? -22.633 27.789  -45.210 1.00 90.61 247 A 1 
ATOM 1971  C CB  . LYS A 1 247 ? -24.788 26.070  -45.872 1.00 91.64 247 A 1 
ATOM 1972  C CG  . LYS A 1 247 ? -23.829 25.046  -46.523 1.00 87.33 247 A 1 
ATOM 1973  C CD  . LYS A 1 247 ? -24.185 24.840  -47.989 1.00 82.85 247 A 1 
ATOM 1974  C CE  . LYS A 1 247 ? -23.221 23.879  -48.670 1.00 76.76 247 A 1 
ATOM 1975  N NZ  . LYS A 1 247 ? -23.493 23.762  -50.124 1.00 68.39 247 A 1 
ATOM 1976  N N   . PRO A 1 248 ? -22.279 26.803  -43.214 1.00 93.58 248 A 1 
ATOM 1977  C CA  . PRO A 1 248 ? -20.912 27.280  -43.092 1.00 93.13 248 A 1 
ATOM 1978  C C   . PRO A 1 248 ? -20.027 26.753  -44.223 1.00 92.61 248 A 1 
ATOM 1979  O O   . PRO A 1 248 ? -20.295 25.714  -44.832 1.00 89.48 248 A 1 
ATOM 1980  C CB  . PRO A 1 248 ? -20.430 26.816  -41.719 1.00 91.83 248 A 1 
ATOM 1981  C CG  . PRO A 1 248 ? -21.719 26.598  -40.942 1.00 90.21 248 A 1 
ATOM 1982  C CD  . PRO A 1 248 ? -22.686 26.114  -42.016 1.00 92.48 248 A 1 
ATOM 1983  N N   . ARG A 1 249 ? -18.934 27.454  -44.487 1.00 90.71 249 A 1 
ATOM 1984  C CA  . ARG A 1 249 ? -17.959 27.046  -45.497 1.00 89.14 249 A 1 
ATOM 1985  C C   . ARG A 1 249 ? -17.382 25.665  -45.158 1.00 88.28 249 A 1 
ATOM 1986  O O   . ARG A 1 249 ? -16.996 25.413  -44.030 1.00 80.69 249 A 1 
ATOM 1987  C CB  . ARG A 1 249 ? -16.877 28.128  -45.591 1.00 85.92 249 A 1 
ATOM 1988  C CG  . ARG A 1 249 ? -15.998 27.945  -46.829 1.00 76.63 249 A 1 
ATOM 1989  C CD  . ARG A 1 249 ? -14.952 29.059  -46.880 1.00 73.75 249 A 1 
ATOM 1990  N NE  . ARG A 1 249 ? -14.125 28.953  -48.091 1.00 65.63 249 A 1 
ATOM 1991  C CZ  . ARG A 1 249 ? -13.133 29.769  -48.420 1.00 59.66 249 A 1 
ATOM 1992  N NH1 . ARG A 1 249 ? -12.793 30.767  -47.646 1.00 54.99 249 A 1 
ATOM 1993  N NH2 . ARG A 1 249 ? -12.475 29.596  -49.531 1.00 53.58 249 A 1 
ATOM 1994  N N   . ASN A 1 250 ? -17.287 24.782  -46.140 1.00 88.40 250 A 1 
ATOM 1995  C CA  . ASN A 1 250 ? -16.826 23.399  -45.983 1.00 88.21 250 A 1 
ATOM 1996  C C   . ASN A 1 250 ? -17.663 22.535  -45.015 1.00 88.99 250 A 1 
ATOM 1997  O O   . ASN A 1 250 ? -17.180 21.499  -44.555 1.00 83.46 250 A 1 
ATOM 1998  C CB  . ASN A 1 250 ? -15.322 23.356  -45.641 1.00 84.79 250 A 1 
ATOM 1999  C CG  . ASN A 1 250 ? -14.427 24.027  -46.670 1.00 78.58 250 A 1 
ATOM 2000  O OD1 . ASN A 1 250 ? -14.757 24.199  -47.825 1.00 69.44 250 A 1 
ATOM 2001  N ND2 . ASN A 1 250 ? -13.232 24.389  -46.257 1.00 67.88 250 A 1 
ATOM 2002  N N   . SER A 1 251 ? -18.900 22.936  -44.710 1.00 88.95 251 A 1 
ATOM 2003  C CA  . SER A 1 251 ? -19.845 22.160  -43.913 1.00 89.65 251 A 1 
ATOM 2004  C C   . SER A 1 251 ? -21.111 21.849  -44.717 1.00 90.32 251 A 1 
ATOM 2005  O O   . SER A 1 251 ? -21.430 22.524  -45.701 1.00 86.57 251 A 1 
ATOM 2006  C CB  . SER A 1 251 ? -20.194 22.925  -42.630 1.00 87.72 251 A 1 
ATOM 2007  O OG  . SER A 1 251 ? -21.051 22.162  -41.807 1.00 80.75 251 A 1 
ATOM 2008  N N   . GLN A 1 252 ? -21.853 20.840  -44.284 1.00 90.73 252 A 1 
ATOM 2009  C CA  . GLN A 1 252 ? -23.228 20.643  -44.709 1.00 90.69 252 A 1 
ATOM 2010  C C   . GLN A 1 252 ? -24.131 21.703  -44.057 1.00 92.16 252 A 1 
ATOM 2011  O O   . GLN A 1 252 ? -23.750 22.341  -43.075 1.00 89.23 252 A 1 
ATOM 2012  C CB  . GLN A 1 252 ? -23.684 19.216  -44.376 1.00 87.28 252 A 1 
ATOM 2013  C CG  . GLN A 1 252 ? -22.907 18.167  -45.201 1.00 76.00 252 A 1 
ATOM 2014  C CD  . GLN A 1 252 ? -23.398 16.739  -44.979 1.00 68.28 252 A 1 
ATOM 2015  O OE1 . GLN A 1 252 ? -24.221 16.447  -44.133 1.00 59.33 252 A 1 
ATOM 2016  N NE2 . GLN A 1 252 ? -22.920 15.780  -45.742 1.00 56.20 252 A 1 
ATOM 2017  N N   . GLY A 1 253 ? -25.315 21.871  -44.593 1.00 91.41 253 A 1 
ATOM 2018  C CA  . GLY A 1 253 ? -26.323 22.739  -43.997 1.00 92.33 253 A 1 
ATOM 2019  C C   . GLY A 1 253 ? -26.904 22.133  -42.720 1.00 93.49 253 A 1 
ATOM 2020  O O   . GLY A 1 253 ? -27.102 20.923  -42.632 1.00 90.14 253 A 1 
ATOM 2021  N N   . PHE A 1 254 ? -27.194 22.978  -41.733 1.00 93.07 254 A 1 
ATOM 2022  C CA  . PHE A 1 254 ? -27.865 22.587  -40.498 1.00 93.92 254 A 1 
ATOM 2023  C C   . PHE A 1 254 ? -28.679 23.744  -39.920 1.00 94.61 254 A 1 
ATOM 2024  O O   . PHE A 1 254 ? -28.466 24.909  -40.267 1.00 92.57 254 A 1 
ATOM 2025  C CB  . PHE A 1 254 ? -26.855 22.041  -39.479 1.00 93.06 254 A 1 
ATOM 2026  C CG  . PHE A 1 254 ? -25.690 22.960  -39.164 1.00 94.31 254 A 1 
ATOM 2027  C CD1 . PHE A 1 254 ? -24.452 22.766  -39.809 1.00 86.84 254 A 1 
ATOM 2028  C CD2 . PHE A 1 254 ? -25.818 23.977  -38.203 1.00 86.04 254 A 1 
ATOM 2029  C CE1 . PHE A 1 254 ? -23.349 23.575  -39.481 1.00 85.47 254 A 1 
ATOM 2030  C CE2 . PHE A 1 254 ? -24.722 24.795  -37.878 1.00 85.99 254 A 1 
ATOM 2031  C CZ  . PHE A 1 254 ? -23.484 24.587  -38.516 1.00 91.88 254 A 1 
ATOM 2032  N N   . ASN A 1 255 ? -29.611 23.431  -39.023 1.00 93.77 255 A 1 
ATOM 2033  C CA  . ASN A 1 255 ? -30.430 24.433  -38.357 1.00 94.02 255 A 1 
ATOM 2034  C C   . ASN A 1 255 ? -29.705 25.020  -37.138 1.00 94.48 255 A 1 
ATOM 2035  O O   . ASN A 1 255 ? -29.010 24.317  -36.408 1.00 92.59 255 A 1 
ATOM 2036  C CB  . ASN A 1 255 ? -31.788 23.825  -37.996 1.00 92.82 255 A 1 
ATOM 2037  C CG  . ASN A 1 255 ? -32.623 23.461  -39.221 1.00 92.12 255 A 1 
ATOM 2038  O OD1 . ASN A 1 255 ? -32.446 23.960  -40.308 1.00 84.14 255 A 1 
ATOM 2039  N ND2 . ASN A 1 255 ? -33.583 22.573  -39.057 1.00 83.08 255 A 1 
ATOM 2040  N N   . VAL A 1 256 ? -29.918 26.321  -36.928 1.00 94.87 256 A 1 
ATOM 2041  C CA  . VAL A 1 256 ? -29.460 27.078  -35.763 1.00 95.13 256 A 1 
ATOM 2042  C C   . VAL A 1 256 ? -30.581 27.978  -35.265 1.00 95.28 256 A 1 
ATOM 2043  O O   . VAL A 1 256 ? -31.512 28.294  -36.008 1.00 93.77 256 A 1 
ATOM 2044  C CB  . VAL A 1 256 ? -28.198 27.919  -36.069 1.00 94.16 256 A 1 
ATOM 2045  C CG1 . VAL A 1 256 ? -27.005 27.033  -36.417 1.00 86.97 256 A 1 
ATOM 2046  C CG2 . VAL A 1 256 ? -28.413 28.934  -37.196 1.00 85.39 256 A 1 
ATOM 2047  N N   . TYR A 1 257 ? -30.490 28.406  -34.005 1.00 94.23 257 A 1 
ATOM 2048  C CA  . TYR A 1 257 ? -31.358 29.466  -33.482 1.00 94.63 257 A 1 
ATOM 2049  C C   . TYR A 1 257 ? -30.626 30.799  -33.587 1.00 94.89 257 A 1 
ATOM 2050  O O   . TYR A 1 257 ? -29.560 30.966  -33.001 1.00 93.51 257 A 1 
ATOM 2051  C CB  . TYR A 1 257 ? -31.787 29.138  -32.055 1.00 94.27 257 A 1 
ATOM 2052  C CG  . TYR A 1 257 ? -32.854 30.077  -31.522 1.00 94.34 257 A 1 
ATOM 2053  C CD1 . TYR A 1 257 ? -32.507 31.319  -30.971 1.00 87.18 257 A 1 
ATOM 2054  C CD2 . TYR A 1 257 ? -34.214 29.714  -31.600 1.00 87.63 257 A 1 
ATOM 2055  C CE1 . TYR A 1 257 ? -33.501 32.199  -30.502 1.00 86.81 257 A 1 
ATOM 2056  C CE2 . TYR A 1 257 ? -35.213 30.579  -31.134 1.00 86.70 257 A 1 
ATOM 2057  C CZ  . TYR A 1 257 ? -34.856 31.826  -30.587 1.00 90.80 257 A 1 
ATOM 2058  O OH  . TYR A 1 257 ? -35.833 32.676  -30.127 1.00 89.16 257 A 1 
ATOM 2059  N N   . CYS A 1 258 ? -31.197 31.754  -34.332 1.00 94.95 258 A 1 
ATOM 2060  C CA  . CYS A 1 258 ? -30.698 33.117  -34.417 1.00 94.75 258 A 1 
ATOM 2061  C C   . CYS A 1 258 ? -31.424 33.989  -33.389 1.00 94.33 258 A 1 
ATOM 2062  O O   . CYS A 1 258 ? -32.655 34.025  -33.359 1.00 92.47 258 A 1 
ATOM 2063  C CB  . CYS A 1 258 ? -30.868 33.648  -35.838 1.00 94.02 258 A 1 
ATOM 2064  S SG  . CYS A 1 258 ? -29.893 32.716  -37.062 1.00 91.44 258 A 1 
ATOM 2065  N N   . ASP A 1 259 ? -30.674 34.682  -32.525 1.00 94.04 259 A 1 
ATOM 2066  C CA  . ASP A 1 259 ? -31.204 35.629  -31.540 1.00 93.54 259 A 1 
ATOM 2067  C C   . ASP A 1 259 ? -30.894 37.054  -32.002 1.00 93.29 259 A 1 
ATOM 2068  O O   . ASP A 1 259 ? -29.737 37.418  -32.188 1.00 90.64 259 A 1 
ATOM 2069  C CB  . ASP A 1 259 ? -30.646 35.309  -30.143 1.00 91.93 259 A 1 
ATOM 2070  C CG  . ASP A 1 259 ? -31.421 35.999  -29.012 1.00 89.94 259 A 1 
ATOM 2071  O OD1 . ASP A 1 259 ? -31.981 37.086  -29.234 1.00 80.61 259 A 1 
ATOM 2072  O OD2 . ASP A 1 259 ? -31.502 35.405  -27.901 1.00 80.47 259 A 1 
ATOM 2073  N N   . THR A 1 260 ? -31.926 37.847  -32.188 1.00 92.45 260 A 1 
ATOM 2074  C CA  . THR A 1 260 ? -31.831 39.231  -32.672 1.00 90.92 260 A 1 
ATOM 2075  C C   . THR A 1 260 ? -32.329 40.250  -31.644 1.00 89.74 260 A 1 
ATOM 2076  O O   . THR A 1 260 ? -32.450 41.431  -31.959 1.00 84.86 260 A 1 
ATOM 2077  C CB  . THR A 1 260 ? -32.571 39.403  -34.004 1.00 89.09 260 A 1 
ATOM 2078  O OG1 . THR A 1 260 ? -33.935 39.099  -33.851 1.00 81.93 260 A 1 
ATOM 2079  C CG2 . THR A 1 260 ? -32.020 38.489  -35.103 1.00 80.74 260 A 1 
ATOM 2080  N N   . GLN A 1 261 ? -32.606 39.812  -30.397 1.00 88.74 261 A 1 
ATOM 2081  C CA  . GLN A 1 261 ? -33.199 40.666  -29.358 1.00 86.25 261 A 1 
ATOM 2082  C C   . GLN A 1 261 ? -32.348 41.891  -29.010 1.00 86.30 261 A 1 
ATOM 2083  O O   . GLN A 1 261 ? -32.891 42.926  -28.632 1.00 80.29 261 A 1 
ATOM 2084  C CB  . GLN A 1 261 ? -33.436 39.847  -28.082 1.00 81.75 261 A 1 
ATOM 2085  C CG  . GLN A 1 261 ? -34.578 38.841  -28.247 1.00 71.74 261 A 1 
ATOM 2086  C CD  . GLN A 1 261 ? -34.865 38.037  -26.972 1.00 66.35 261 A 1 
ATOM 2087  O OE1 . GLN A 1 261 ? -34.284 38.217  -25.913 1.00 57.76 261 A 1 
ATOM 2088  N NE2 . GLN A 1 261 ? -35.800 37.123  -27.035 1.00 55.81 261 A 1 
ATOM 2089  N N   . SER A 1 262 ? -31.026 41.807  -29.149 1.00 84.23 262 A 1 
ATOM 2090  C CA  . SER A 1 262 ? -30.107 42.924  -28.911 1.00 83.08 262 A 1 
ATOM 2091  C C   . SER A 1 262 ? -30.040 43.939  -30.066 1.00 84.07 262 A 1 
ATOM 2092  O O   . SER A 1 262 ? -29.285 44.896  -29.992 1.00 78.04 262 A 1 
ATOM 2093  C CB  . SER A 1 262 ? -28.703 42.378  -28.612 1.00 80.35 262 A 1 
ATOM 2094  O OG  . SER A 1 262 ? -28.224 41.621  -29.715 1.00 74.98 262 A 1 
ATOM 2095  N N   . GLY A 1 263 ? -30.791 43.725  -31.138 1.00 82.32 263 A 1 
ATOM 2096  C CA  . GLY A 1 263 ? -30.721 44.502  -32.377 1.00 81.98 263 A 1 
ATOM 2097  C C   . GLY A 1 263 ? -29.586 44.079  -33.309 1.00 84.73 263 A 1 
ATOM 2098  O O   . GLY A 1 263 ? -29.465 44.605  -34.410 1.00 79.55 263 A 1 
ATOM 2099  N N   . SER A 1 264 ? -28.764 43.111  -32.901 1.00 87.94 264 A 1 
ATOM 2100  C CA  . SER A 1 264 ? -27.764 42.475  -33.743 1.00 88.68 264 A 1 
ATOM 2101  C C   . SER A 1 264 ? -27.994 40.957  -33.791 1.00 90.87 264 A 1 
ATOM 2102  O O   . SER A 1 264 ? -28.520 40.385  -32.833 1.00 87.88 264 A 1 
ATOM 2103  C CB  . SER A 1 264 ? -26.343 42.828  -33.283 1.00 84.20 264 A 1 
ATOM 2104  O OG  . SER A 1 264 ? -26.015 42.241  -32.044 1.00 74.38 264 A 1 
ATOM 2105  N N   . PRO A 1 265 ? -27.632 40.295  -34.892 1.00 91.46 265 A 1 
ATOM 2106  C CA  . PRO A 1 265 ? -27.847 38.861  -35.047 1.00 92.31 265 A 1 
ATOM 2107  C C   . PRO A 1 265 ? -26.775 38.050  -34.312 1.00 93.07 265 A 1 
ATOM 2108  O O   . PRO A 1 265 ? -25.580 38.215  -34.573 1.00 90.71 265 A 1 
ATOM 2109  C CB  . PRO A 1 265 ? -27.822 38.618  -36.549 1.00 90.33 265 A 1 
ATOM 2110  C CG  . PRO A 1 265 ? -26.871 39.705  -37.065 1.00 87.79 265 A 1 
ATOM 2111  C CD  . PRO A 1 265 ? -27.125 40.878  -36.124 1.00 90.49 265 A 1 
ATOM 2112  N N   . TRP A 1 266 ? -27.191 37.126  -33.442 1.00 93.79 266 A 1 
ATOM 2113  C CA  . TRP A 1 266 ? -26.326 36.187  -32.746 1.00 94.56 266 A 1 
ATOM 2114  C C   . TRP A 1 266 ? -26.739 34.743  -33.064 1.00 94.80 266 A 1 
ATOM 2115  O O   . TRP A 1 266 ? -27.922 34.403  -32.999 1.00 92.50 266 A 1 
ATOM 2116  C CB  . TRP A 1 266 ? -26.383 36.441  -31.237 1.00 93.79 266 A 1 
ATOM 2117  C CG  . TRP A 1 266 ? -25.777 37.729  -30.783 1.00 93.85 266 A 1 
ATOM 2118  C CD1 . TRP A 1 266 ? -26.402 38.922  -30.673 1.00 89.64 266 A 1 
ATOM 2119  C CD2 . TRP A 1 266 ? -24.390 37.967  -30.381 1.00 92.58 266 A 1 
ATOM 2120  N NE1 . TRP A 1 266 ? -25.514 39.881  -30.230 1.00 90.05 266 A 1 
ATOM 2121  C CE2 . TRP A 1 266 ? -24.269 39.336  -30.032 1.00 91.76 266 A 1 
ATOM 2122  C CE3 . TRP A 1 266 ? -23.248 37.151  -30.281 1.00 91.39 266 A 1 
ATOM 2123  C CZ2 . TRP A 1 266 ? -23.039 39.897  -29.598 1.00 91.40 266 A 1 
ATOM 2124  C CZ3 . TRP A 1 266 ? -22.026 37.701  -29.839 1.00 88.96 266 A 1 
ATOM 2125  C CH2 . TRP A 1 266 ? -21.929 39.055  -29.515 1.00 89.28 266 A 1 
ATOM 2126  N N   . THR A 1 267 ? -25.762 33.885  -33.354 1.00 94.93 267 A 1 
ATOM 2127  C CA  . THR A 1 267 ? -25.977 32.446  -33.501 1.00 95.02 267 A 1 
ATOM 2128  C C   . THR A 1 267 ? -25.876 31.788  -32.129 1.00 95.24 267 A 1 
ATOM 2129  O O   . THR A 1 267 ? -24.790 31.725  -31.562 1.00 94.21 267 A 1 
ATOM 2130  C CB  . THR A 1 267 ? -24.954 31.825  -34.464 1.00 94.51 267 A 1 
ATOM 2131  O OG1 . THR A 1 267 ? -24.919 32.535  -35.689 1.00 85.98 267 A 1 
ATOM 2132  C CG2 . THR A 1 267 ? -25.291 30.379  -34.808 1.00 84.38 267 A 1 
ATOM 2133  N N   . LEU A 1 268 ? -26.996 31.285  -31.579 1.00 95.39 268 A 1 
ATOM 2134  C CA  . LEU A 1 268 ? -26.974 30.567  -30.306 1.00 95.54 268 A 1 
ATOM 2135  C C   . LEU A 1 268 ? -26.273 29.215  -30.474 1.00 95.75 268 A 1 
ATOM 2136  O O   . LEU A 1 268 ? -26.569 28.463  -31.395 1.00 94.23 268 A 1 
ATOM 2137  C CB  . LEU A 1 268 ? -28.381 30.385  -29.728 1.00 94.31 268 A 1 
ATOM 2138  C CG  . LEU A 1 268 ? -28.813 31.512  -28.768 1.00 89.54 268 A 1 
ATOM 2139  C CD1 . LEU A 1 268 ? -28.985 32.846  -29.487 1.00 76.93 268 A 1 
ATOM 2140  C CD2 . LEU A 1 268 ? -30.140 31.169  -28.111 1.00 77.09 268 A 1 
ATOM 2141  N N   . ILE A 1 269 ? -25.382 28.888  -29.525 1.00 95.64 269 A 1 
ATOM 2142  C CA  . ILE A 1 269 ? -24.709 27.587  -29.451 1.00 95.52 269 A 1 
ATOM 2143  C C   . ILE A 1 269 ? -25.130 26.777  -28.218 1.00 95.76 269 A 1 
ATOM 2144  O O   . ILE A 1 269 ? -24.982 25.560  -28.206 1.00 94.10 269 A 1 
ATOM 2145  C CB  . ILE A 1 269 ? -23.180 27.733  -29.549 1.00 94.34 269 A 1 
ATOM 2146  C CG1 . ILE A 1 269 ? -22.573 28.481  -28.340 1.00 88.91 269 A 1 
ATOM 2147  C CG2 . ILE A 1 269 ? -22.804 28.414  -30.877 1.00 86.70 269 A 1 
ATOM 2148  C CD1 . ILE A 1 269 ? -21.038 28.410  -28.283 1.00 85.02 269 A 1 
ATOM 2149  N N   . GLN A 1 270 ? -25.668 27.440  -27.198 1.00 95.24 270 A 1 
ATOM 2150  C CA  . GLN A 1 270 ? -26.222 26.816  -25.994 1.00 95.53 270 A 1 
ATOM 2151  C C   . GLN A 1 270 ? -27.347 27.669  -25.422 1.00 95.23 270 A 1 
ATOM 2152  O O   . GLN A 1 270 ? -27.271 28.893  -25.430 1.00 93.83 270 A 1 
ATOM 2153  C CB  . GLN A 1 270 ? -25.085 26.588  -24.983 1.00 94.59 270 A 1 
ATOM 2154  C CG  . GLN A 1 270 ? -25.487 25.838  -23.698 1.00 92.96 270 A 1 
ATOM 2155  C CD  . GLN A 1 270 ? -25.464 26.709  -22.442 1.00 92.76 270 A 1 
ATOM 2156  O OE1 . GLN A 1 270 ? -25.976 27.799  -22.365 1.00 83.13 270 A 1 
ATOM 2157  N NE2 . GLN A 1 270 ? -24.853 26.206  -21.387 1.00 81.64 270 A 1 
ATOM 2158  N N   . HIS A 1 271 ? -28.382 27.002  -24.878 1.00 95.44 271 A 1 
ATOM 2159  C CA  . HIS A 1 271 ? -29.426 27.642  -24.101 1.00 95.39 271 A 1 
ATOM 2160  C C   . HIS A 1 271 ? -29.852 26.741  -22.941 1.00 95.14 271 A 1 
ATOM 2161  O O   . HIS A 1 271 ? -30.171 25.575  -23.143 1.00 93.53 271 A 1 
ATOM 2162  C CB  . HIS A 1 271 ? -30.598 27.996  -25.023 1.00 94.36 271 A 1 
ATOM 2163  C CG  . HIS A 1 271 ? -31.643 28.920  -24.471 1.00 93.63 271 A 1 
ATOM 2164  N ND1 . HIS A 1 271 ? -32.832 29.217  -25.114 1.00 82.02 271 A 1 
ATOM 2165  C CD2 . HIS A 1 271 ? -31.612 29.703  -23.342 1.00 83.13 271 A 1 
ATOM 2166  C CE1 . HIS A 1 271 ? -33.485 30.129  -24.386 1.00 83.75 271 A 1 
ATOM 2167  N NE2 . HIS A 1 271 ? -32.778 30.449  -23.307 1.00 86.14 271 A 1 
ATOM 2168  N N   . ARG A 1 272 ? -29.869 27.277  -21.722 1.00 94.39 272 A 1 
ATOM 2169  C CA  . ARG A 1 272 ? -30.425 26.658  -20.510 1.00 93.92 272 A 1 
ATOM 2170  C C   . ARG A 1 272 ? -31.483 27.602  -19.942 1.00 93.87 272 A 1 
ATOM 2171  O O   . ARG A 1 272 ? -31.214 28.802  -19.853 1.00 91.36 272 A 1 
ATOM 2172  C CB  . ARG A 1 272 ? -29.331 26.437  -19.453 1.00 92.07 272 A 1 
ATOM 2173  C CG  . ARG A 1 272 ? -28.100 25.652  -19.920 1.00 88.36 272 A 1 
ATOM 2174  C CD  . ARG A 1 272 ? -28.415 24.212  -20.357 1.00 86.95 272 A 1 
ATOM 2175  N NE  . ARG A 1 272 ? -28.879 23.362  -19.248 1.00 85.94 272 A 1 
ATOM 2176  C CZ  . ARG A 1 272 ? -28.125 22.721  -18.357 1.00 87.99 272 A 1 
ATOM 2177  N NH1 . ARG A 1 272 ? -26.830 22.833  -18.328 1.00 77.06 272 A 1 
ATOM 2178  N NH2 . ARG A 1 272 ? -28.684 21.950  -17.477 1.00 80.77 272 A 1 
ATOM 2179  N N   . LYS A 1 273 ? -32.653 27.070  -19.532 1.00 92.76 273 A 1 
ATOM 2180  C CA  . LYS A 1 273 ? -33.735 27.913  -18.978 1.00 91.86 273 A 1 
ATOM 2181  C C   . LYS A 1 273 ? -34.636 27.236  -17.945 1.00 91.24 273 A 1 
ATOM 2182  O O   . LYS A 1 273 ? -35.147 27.934  -17.068 1.00 86.56 273 A 1 
ATOM 2183  C CB  . LYS A 1 273 ? -34.550 28.517  -20.129 1.00 89.15 273 A 1 
ATOM 2184  C CG  . LYS A 1 273 ? -35.343 27.469  -20.939 1.00 84.94 273 A 1 
ATOM 2185  C CD  . LYS A 1 273 ? -35.988 28.098  -22.174 1.00 83.80 273 A 1 
ATOM 2186  C CE  . LYS A 1 273 ? -36.860 27.037  -22.841 1.00 75.59 273 A 1 
ATOM 2187  N NZ  . LYS A 1 273 ? -37.330 27.459  -24.183 1.00 69.93 273 A 1 
ATOM 2188  N N   . ASP A 1 274 ? -34.832 25.911  -18.021 1.00 90.42 274 A 1 
ATOM 2189  C CA  . ASP A 1 274 ? -35.799 25.205  -17.188 1.00 88.87 274 A 1 
ATOM 2190  C C   . ASP A 1 274 ? -35.353 23.809  -16.707 1.00 88.00 274 A 1 
ATOM 2191  O O   . ASP A 1 274 ? -35.967 23.262  -15.781 1.00 82.27 274 A 1 
ATOM 2192  C CB  . ASP A 1 274 ? -37.154 25.134  -17.922 1.00 86.82 274 A 1 
ATOM 2193  C CG  . ASP A 1 274 ? -37.078 24.554  -19.333 1.00 85.59 274 A 1 
ATOM 2194  O OD1 . ASP A 1 274 ? -36.173 23.749  -19.609 1.00 77.81 274 A 1 
ATOM 2195  O OD2 . ASP A 1 274 ? -37.920 24.949  -20.175 1.00 78.56 274 A 1 
ATOM 2196  N N   . GLY A 1 275 ? -34.281 23.240  -17.242 1.00 87.06 275 A 1 
ATOM 2197  C CA  . GLY A 1 275 ? -33.772 21.906  -16.918 1.00 86.03 275 A 1 
ATOM 2198  C C   . GLY A 1 275 ? -34.518 20.773  -17.617 1.00 86.16 275 A 1 
ATOM 2199  O O   . GLY A 1 275 ? -34.481 19.641  -17.134 1.00 82.55 275 A 1 
ATOM 2200  N N   . SER A 1 276 ? -35.219 21.070  -18.725 1.00 86.78 276 A 1 
ATOM 2201  C CA  . SER A 1 276 ? -35.944 20.077  -19.528 1.00 85.35 276 A 1 
ATOM 2202  C C   . SER A 1 276 ? -35.020 19.139  -20.314 1.00 84.82 276 A 1 
ATOM 2203  O O   . SER A 1 276 ? -35.392 17.999  -20.563 1.00 81.24 276 A 1 
ATOM 2204  C CB  . SER A 1 276 ? -36.901 20.779  -20.498 1.00 84.15 276 A 1 
ATOM 2205  O OG  . SER A 1 276 ? -36.235 21.713  -21.326 1.00 79.81 276 A 1 
ATOM 2206  N N   . GLN A 1 277 ? -33.825 19.595  -20.679 1.00 87.24 277 A 1 
ATOM 2207  C CA  . GLN A 1 277 ? -32.792 18.783  -21.324 1.00 87.14 277 A 1 
ATOM 2208  C C   . GLN A 1 277 ? -31.721 18.389  -20.314 1.00 86.50 277 A 1 
ATOM 2209  O O   . GLN A 1 277 ? -31.192 19.237  -19.592 1.00 84.27 277 A 1 
ATOM 2210  C CB  . GLN A 1 277 ? -32.190 19.567  -22.509 1.00 86.82 277 A 1 
ATOM 2211  C CG  . GLN A 1 277 ? -31.076 18.816  -23.248 1.00 84.17 277 A 1 
ATOM 2212  C CD  . GLN A 1 277 ? -31.551 17.498  -23.859 1.00 84.61 277 A 1 
ATOM 2213  O OE1 . GLN A 1 277 ? -32.546 17.442  -24.563 1.00 76.13 277 A 1 
ATOM 2214  N NE2 . GLN A 1 277 ? -30.853 16.401  -23.620 1.00 74.27 277 A 1 
ATOM 2215  N N   . ASP A 1 278 ? -31.345 17.100  -20.298 1.00 84.15 278 A 1 
ATOM 2216  C CA  . ASP A 1 278 ? -30.156 16.697  -19.563 1.00 83.11 278 A 1 
ATOM 2217  C C   . ASP A 1 278 ? -28.885 16.998  -20.368 1.00 84.75 278 A 1 
ATOM 2218  O O   . ASP A 1 278 ? -28.865 16.865  -21.597 1.00 82.17 278 A 1 
ATOM 2219  C CB  . ASP A 1 278 ? -30.252 15.246  -19.095 1.00 78.50 278 A 1 
ATOM 2220  C CG  . ASP A 1 278 ? -29.436 15.065  -17.813 1.00 72.68 278 A 1 
ATOM 2221  O OD1 . ASP A 1 278 ? -28.291 15.572  -17.745 1.00 65.49 278 A 1 
ATOM 2222  O OD2 . ASP A 1 278 ? -29.954 14.462  -16.849 1.00 64.07 278 A 1 
ATOM 2223  N N   . PHE A 1 279 ? -27.854 17.467  -19.688 1.00 85.34 279 A 1 
ATOM 2224  C CA  . PHE A 1 279 ? -26.571 17.862  -20.273 1.00 87.60 279 A 1 
ATOM 2225  C C   . PHE A 1 279 ? -25.440 16.901  -19.882 1.00 86.63 279 A 1 
ATOM 2226  O O   . PHE A 1 279 ? -24.294 17.150  -20.247 1.00 84.14 279 A 1 
ATOM 2227  C CB  . PHE A 1 279 ? -26.262 19.325  -19.937 1.00 89.39 279 A 1 
ATOM 2228  C CG  . PHE A 1 279 ? -26.914 20.344  -20.858 1.00 90.90 279 A 1 
ATOM 2229  C CD1 . PHE A 1 279 ? -26.112 21.158  -21.688 1.00 83.92 279 A 1 
ATOM 2230  C CD2 . PHE A 1 279 ? -28.309 20.481  -20.918 1.00 84.23 279 A 1 
ATOM 2231  C CE1 . PHE A 1 279 ? -26.693 22.102  -22.552 1.00 83.48 279 A 1 
ATOM 2232  C CE2 . PHE A 1 279 ? -28.904 21.416  -21.789 1.00 84.30 279 A 1 
ATOM 2233  C CZ  . PHE A 1 279 ? -28.096 22.228  -22.606 1.00 91.00 279 A 1 
ATOM 2234  N N   . ASN A 1 280 ? -25.724 15.820  -19.152 1.00 83.72 280 A 1 
ATOM 2235  C CA  . ASN A 1 280 ? -24.747 14.768  -18.870 1.00 81.68 280 A 1 
ATOM 2236  C C   . ASN A 1 280 ? -24.619 13.804  -20.059 1.00 82.04 280 A 1 
ATOM 2237  O O   . ASN A 1 280 ? -24.834 12.603  -19.922 1.00 79.50 280 A 1 
ATOM 2238  C CB  . ASN A 1 280 ? -25.094 14.062  -17.552 1.00 78.01 280 A 1 
ATOM 2239  C CG  . ASN A 1 280 ? -23.959 13.176  -17.085 1.00 71.91 280 A 1 
ATOM 2240  O OD1 . ASN A 1 280 ? -22.796 13.553  -17.084 1.00 65.08 280 A 1 
ATOM 2241  N ND2 . ASN A 1 280 ? -24.261 11.984  -16.616 1.00 63.65 280 A 1 
ATOM 2242  N N   . GLU A 1 281 ? -24.305 14.337  -21.220 1.00 84.05 281 A 1 
ATOM 2243  C CA  . GLU A 1 281 ? -24.285 13.614  -22.495 1.00 83.79 281 A 1 
ATOM 2244  C C   . GLU A 1 281 ? -22.892 13.062  -22.845 1.00 83.62 281 A 1 
ATOM 2245  O O   . GLU A 1 281 ? -21.872 13.439  -22.276 1.00 80.84 281 A 1 
ATOM 2246  C CB  . GLU A 1 281 ? -24.813 14.557  -23.593 1.00 82.11 281 A 1 
ATOM 2247  C CG  . GLU A 1 281 ? -26.323 14.848  -23.471 1.00 77.35 281 A 1 
ATOM 2248  C CD  . GLU A 1 281 ? -27.210 13.629  -23.753 1.00 78.01 281 A 1 
ATOM 2249  O OE1 . GLU A 1 281 ? -28.419 13.713  -23.478 1.00 67.66 281 A 1 
ATOM 2250  O OE2 . GLU A 1 281 ? -26.673 12.617  -24.274 1.00 69.61 281 A 1 
ATOM 2251  N N   . THR A 1 282 ? -22.844 12.157  -23.820 1.00 83.28 282 A 1 
ATOM 2252  C CA  . THR A 1 282 ? -21.610 11.578  -24.340 1.00 83.67 282 A 1 
ATOM 2253  C C   . THR A 1 282 ? -20.803 12.597  -25.153 1.00 85.70 282 A 1 
ATOM 2254  O O   . THR A 1 282 ? -21.318 13.613  -25.617 1.00 85.09 282 A 1 
ATOM 2255  C CB  . THR A 1 282 ? -21.886 10.348  -25.223 1.00 80.70 282 A 1 
ATOM 2256  O OG1 . THR A 1 282 ? -22.672 10.710  -26.339 1.00 75.90 282 A 1 
ATOM 2257  C CG2 . THR A 1 282 ? -22.600 9.236   -24.476 1.00 74.10 282 A 1 
ATOM 2258  N N   . TRP A 1 283 ? -19.514 12.279  -25.366 1.00 85.64 283 A 1 
ATOM 2259  C CA  . TRP A 1 283 ? -18.661 13.052  -26.279 1.00 87.22 283 A 1 
ATOM 2260  C C   . TRP A 1 283 ? -19.290 13.175  -27.665 1.00 87.87 283 A 1 
ATOM 2261  O O   . TRP A 1 283 ? -19.378 14.279  -28.201 1.00 86.70 283 A 1 
ATOM 2262  C CB  . TRP A 1 283 ? -17.295 12.388  -26.385 1.00 86.76 283 A 1 
ATOM 2263  C CG  . TRP A 1 283 ? -16.363 13.053  -27.356 1.00 87.62 283 A 1 
ATOM 2264  C CD1 . TRP A 1 283 ? -16.202 12.723  -28.654 1.00 83.44 283 A 1 
ATOM 2265  C CD2 . TRP A 1 283 ? -15.477 14.194  -27.112 1.00 86.40 283 A 1 
ATOM 2266  N NE1 . TRP A 1 283 ? -15.268 13.576  -29.233 1.00 83.70 283 A 1 
ATOM 2267  C CE2 . TRP A 1 283 ? -14.798 14.497  -28.322 1.00 85.31 283 A 1 
ATOM 2268  C CE3 . TRP A 1 283 ? -15.194 14.992  -25.979 1.00 86.33 283 A 1 
ATOM 2269  C CZ2 . TRP A 1 283 ? -13.863 15.550  -28.415 1.00 85.84 283 A 1 
ATOM 2270  C CZ3 . TRP A 1 283 ? -14.263 16.042  -26.071 1.00 82.81 283 A 1 
ATOM 2271  C CH2 . TRP A 1 283 ? -13.609 16.311  -27.276 1.00 82.86 283 A 1 
ATOM 2272  N N   . GLU A 1 284 ? -19.785 12.076  -28.216 1.00 85.26 284 A 1 
ATOM 2273  C CA  . GLU A 1 284 ? -20.406 12.072  -29.536 1.00 84.86 284 A 1 
ATOM 2274  C C   . GLU A 1 284 ? -21.639 12.992  -29.596 1.00 86.47 284 A 1 
ATOM 2275  O O   . GLU A 1 284 ? -21.820 13.738  -30.558 1.00 84.97 284 A 1 
ATOM 2276  C CB  . GLU A 1 284 ? -20.760 10.621  -29.919 1.00 82.03 284 A 1 
ATOM 2277  C CG  . GLU A 1 284 ? -21.270 10.511  -31.361 1.00 70.81 284 A 1 
ATOM 2278  C CD  . GLU A 1 284 ? -21.429 9.068   -31.865 1.00 62.79 284 A 1 
ATOM 2279  O OE1 . GLU A 1 284 ? -21.883 8.912   -33.025 1.00 54.03 284 A 1 
ATOM 2280  O OE2 . GLU A 1 284 ? -21.096 8.117   -31.130 1.00 53.65 284 A 1 
ATOM 2281  N N   . ASN A 1 285 ? -22.452 13.006  -28.524 1.00 87.73 285 A 1 
ATOM 2282  C CA  . ASN A 1 285 ? -23.614 13.885  -28.447 1.00 88.32 285 A 1 
ATOM 2283  C C   . ASN A 1 285 ? -23.208 15.361  -28.319 1.00 90.15 285 A 1 
ATOM 2284  O O   . ASN A 1 285 ? -23.818 16.214  -28.961 1.00 89.30 285 A 1 
ATOM 2285  C CB  . ASN A 1 285 ? -24.535 13.406  -27.314 1.00 86.34 285 A 1 
ATOM 2286  C CG  . ASN A 1 285 ? -25.194 12.063  -27.634 1.00 83.27 285 A 1 
ATOM 2287  O OD1 . ASN A 1 285 ? -25.117 11.549  -28.730 1.00 73.90 285 A 1 
ATOM 2288  N ND2 . ASN A 1 285 ? -25.887 11.481  -26.671 1.00 71.98 285 A 1 
ATOM 2289  N N   . TYR A 1 286 ? -22.136 15.667  -27.576 1.00 90.67 286 A 1 
ATOM 2290  C CA  . TYR A 1 286 ? -21.561 17.016  -27.535 1.00 92.22 286 A 1 
ATOM 2291  C C   . TYR A 1 286 ? -20.981 17.448  -28.888 1.00 93.12 286 A 1 
ATOM 2292  O O   . TYR A 1 286 ? -21.061 18.624  -29.230 1.00 92.60 286 A 1 
ATOM 2293  C CB  . TYR A 1 286 ? -20.511 17.123  -26.420 1.00 92.09 286 A 1 
ATOM 2294  C CG  . TYR A 1 286 ? -21.100 17.584  -25.108 1.00 91.98 286 A 1 
ATOM 2295  C CD1 . TYR A 1 286 ? -21.425 18.949  -24.926 1.00 82.30 286 A 1 
ATOM 2296  C CD2 . TYR A 1 286 ? -21.379 16.673  -24.069 1.00 81.80 286 A 1 
ATOM 2297  C CE1 . TYR A 1 286 ? -22.014 19.400  -23.731 1.00 82.03 286 A 1 
ATOM 2298  C CE2 . TYR A 1 286 ? -21.975 17.109  -22.872 1.00 81.29 286 A 1 
ATOM 2299  C CZ  . TYR A 1 286 ? -22.290 18.474  -22.715 1.00 89.51 286 A 1 
ATOM 2300  O OH  . TYR A 1 286 ? -22.892 18.898  -21.555 1.00 88.36 286 A 1 
ATOM 2301  N N   . GLU A 1 287 ? -20.436 16.512  -29.674 1.00 92.33 287 A 1 
ATOM 2302  C CA  . GLU A 1 287 ? -19.963 16.809  -31.035 1.00 92.81 287 A 1 
ATOM 2303  C C   . GLU A 1 287 ? -21.126 17.078  -31.992 1.00 93.34 287 A 1 
ATOM 2304  O O   . GLU A 1 287 ? -21.120 18.086  -32.703 1.00 92.30 287 A 1 
ATOM 2305  C CB  . GLU A 1 287 ? -19.104 15.658  -31.578 1.00 91.55 287 A 1 
ATOM 2306  C CG  . GLU A 1 287 ? -17.742 15.570  -30.883 1.00 86.42 287 A 1 
ATOM 2307  C CD  . GLU A 1 287 ? -16.787 14.733  -31.725 1.00 86.96 287 A 1 
ATOM 2308  O OE1 . GLU A 1 287 ? -15.838 15.339  -32.277 1.00 77.67 287 A 1 
ATOM 2309  O OE2 . GLU A 1 287 ? -16.994 13.517  -31.873 1.00 79.61 287 A 1 
ATOM 2310  N N   . LYS A 1 288 ? -22.145 16.205  -32.007 1.00 91.92 288 A 1 
ATOM 2311  C CA  . LYS A 1 288 ? -23.272 16.279  -32.947 1.00 91.08 288 A 1 
ATOM 2312  C C   . LYS A 1 288 ? -24.326 17.315  -32.542 1.00 91.87 288 A 1 
ATOM 2313  O O   . LYS A 1 288 ? -25.012 17.862  -33.410 1.00 89.17 288 A 1 
ATOM 2314  C CB  . LYS A 1 288 ? -23.906 14.891  -33.118 1.00 89.16 288 A 1 
ATOM 2315  C CG  . LYS A 1 288 ? -22.951 13.817  -33.702 1.00 85.41 288 A 1 
ATOM 2316  C CD  . LYS A 1 288 ? -22.330 14.204  -35.052 1.00 77.53 288 A 1 
ATOM 2317  C CE  . LYS A 1 288 ? -21.349 13.133  -35.512 1.00 70.49 288 A 1 
ATOM 2318  N NZ  . LYS A 1 288 ? -20.493 13.623  -36.620 1.00 61.68 288 A 1 
ATOM 2319  N N   . GLY A 1 289 ? -24.426 17.603  -31.255 1.00 92.55 289 A 1 
ATOM 2320  C CA  . GLY A 1 289 ? -25.466 18.433  -30.654 1.00 93.08 289 A 1 
ATOM 2321  C C   . GLY A 1 289 ? -26.686 17.635  -30.210 1.00 93.18 289 A 1 
ATOM 2322  O O   . GLY A 1 289 ? -26.970 16.554  -30.726 1.00 90.55 289 A 1 
ATOM 2323  N N   . PHE A 1 290 ? -27.411 18.189  -29.230 1.00 92.21 290 A 1 
ATOM 2324  C CA  . PHE A 1 290 ? -28.585 17.571  -28.615 1.00 92.61 290 A 1 
ATOM 2325  C C   . PHE A 1 290 ? -29.592 18.624  -28.125 1.00 93.20 290 A 1 
ATOM 2326  O O   . PHE A 1 290 ? -29.288 19.818  -28.104 1.00 91.96 290 A 1 
ATOM 2327  C CB  . PHE A 1 290 ? -28.141 16.634  -27.474 1.00 91.59 290 A 1 
ATOM 2328  C CG  . PHE A 1 290 ? -27.284 17.292  -26.407 1.00 92.39 290 A 1 
ATOM 2329  C CD1 . PHE A 1 290 ? -25.881 17.175  -26.457 1.00 84.90 290 A 1 
ATOM 2330  C CD2 . PHE A 1 290 ? -27.874 18.011  -25.348 1.00 84.19 290 A 1 
ATOM 2331  C CE1 . PHE A 1 290 ? -25.078 17.762  -25.463 1.00 83.15 290 A 1 
ATOM 2332  C CE2 . PHE A 1 290 ? -27.081 18.605  -24.350 1.00 83.05 290 A 1 
ATOM 2333  C CZ  . PHE A 1 290 ? -25.686 18.469  -24.413 1.00 89.73 290 A 1 
ATOM 2334  N N   . GLY A 1 291 ? -30.786 18.183  -27.730 1.00 91.24 291 A 1 
ATOM 2335  C CA  . GLY A 1 291 ? -31.867 19.063  -27.290 1.00 90.84 291 A 1 
ATOM 2336  C C   . GLY A 1 291 ? -32.725 19.595  -28.438 1.00 91.43 291 A 1 
ATOM 2337  O O   . GLY A 1 291 ? -32.806 18.994  -29.510 1.00 88.75 291 A 1 
ATOM 2338  N N   . ARG A 1 292 ? -33.382 20.707  -28.196 1.00 90.51 292 A 1 
ATOM 2339  C CA  . ARG A 1 292 ? -34.268 21.364  -29.173 1.00 90.62 292 A 1 
ATOM 2340  C C   . ARG A 1 292 ? -33.929 22.845  -29.296 1.00 91.84 292 A 1 
ATOM 2341  O O   . ARG A 1 292 ? -33.911 23.546  -28.298 1.00 88.93 292 A 1 
ATOM 2342  C CB  . ARG A 1 292 ? -35.728 21.200  -28.750 1.00 86.81 292 A 1 
ATOM 2343  C CG  . ARG A 1 292 ? -36.265 19.778  -28.955 1.00 76.46 292 A 1 
ATOM 2344  C CD  . ARG A 1 292 ? -37.690 19.642  -28.414 1.00 72.78 292 A 1 
ATOM 2345  N NE  . ARG A 1 292 ? -38.615 20.613  -29.019 1.00 62.43 292 A 1 
ATOM 2346  C CZ  . ARG A 1 292 ? -39.945 20.559  -28.997 1.00 54.45 292 A 1 
ATOM 2347  N NH1 . ARG A 1 292 ? -40.585 19.585  -28.407 1.00 50.59 292 A 1 
ATOM 2348  N NH2 . ARG A 1 292 ? -40.646 21.494  -29.571 1.00 47.93 292 A 1 
ATOM 2349  N N   . LEU A 1 293 ? -33.780 23.325  -30.535 1.00 90.76 293 A 1 
ATOM 2350  C CA  . LEU A 1 293 ? -33.444 24.735  -30.801 1.00 92.10 293 A 1 
ATOM 2351  C C   . LEU A 1 293 ? -34.490 25.727  -30.265 1.00 92.67 293 A 1 
ATOM 2352  O O   . LEU A 1 293 ? -34.148 26.851  -29.905 1.00 90.17 293 A 1 
ATOM 2353  C CB  . LEU A 1 293 ? -33.262 24.923  -32.313 1.00 91.80 293 A 1 
ATOM 2354  C CG  . LEU A 1 293 ? -32.010 24.245  -32.907 1.00 91.78 293 A 1 
ATOM 2355  C CD1 . LEU A 1 293 ? -32.048 24.337  -34.432 1.00 82.77 293 A 1 
ATOM 2356  C CD2 . LEU A 1 293 ? -30.723 24.907  -32.426 1.00 82.98 293 A 1 
ATOM 2357  N N   . ASP A 1 294 ? -35.744 25.317  -30.157 1.00 91.34 294 A 1 
ATOM 2358  C CA  . ASP A 1 294 ? -36.833 26.092  -29.555 1.00 89.56 294 A 1 
ATOM 2359  C C   . ASP A 1 294 ? -36.942 25.930  -28.020 1.00 90.11 294 A 1 
ATOM 2360  O O   . ASP A 1 294 ? -37.812 26.529  -27.381 1.00 84.82 294 A 1 
ATOM 2361  C CB  . ASP A 1 294 ? -38.154 25.724  -30.263 1.00 86.29 294 A 1 
ATOM 2362  C CG  . ASP A 1 294 ? -38.608 24.258  -30.052 1.00 78.85 294 A 1 
ATOM 2363  O OD1 . ASP A 1 294 ? -37.756 23.355  -29.881 1.00 68.94 294 A 1 
ATOM 2364  O OD2 . ASP A 1 294 ? -39.830 23.991  -30.068 1.00 69.67 294 A 1 
ATOM 2365  N N   . GLY A 1 295 ? -36.058 25.128  -27.403 1.00 90.67 295 A 1 
ATOM 2366  C CA  . GLY A 1 295 ? -36.021 24.827  -25.981 1.00 90.98 295 A 1 
ATOM 2367  C C   . GLY A 1 295 ? -34.634 25.005  -25.376 1.00 92.92 295 A 1 
ATOM 2368  O O   . GLY A 1 295 ? -33.976 26.029  -25.564 1.00 90.72 295 A 1 
ATOM 2369  N N   . GLU A 1 296 ? -34.198 24.011  -24.607 1.00 92.57 296 A 1 
ATOM 2370  C CA  . GLU A 1 296 ? -32.815 23.874  -24.173 1.00 93.32 296 A 1 
ATOM 2371  C C   . GLU A 1 296 ? -32.043 23.039  -25.194 1.00 93.27 296 A 1 
ATOM 2372  O O   . GLU A 1 296 ? -32.568 22.053  -25.711 1.00 91.08 296 A 1 
ATOM 2373  C CB  . GLU A 1 296 ? -32.710 23.227  -22.783 1.00 91.83 296 A 1 
ATOM 2374  C CG  . GLU A 1 296 ? -33.354 24.076  -21.671 1.00 88.99 296 A 1 
ATOM 2375  C CD  . GLU A 1 296 ? -32.923 23.642  -20.263 1.00 90.70 296 A 1 
ATOM 2376  O OE1 . GLU A 1 296 ? -32.739 24.532  -19.400 1.00 81.20 296 A 1 
ATOM 2377  O OE2 . GLU A 1 296 ? -32.756 22.435  -20.005 1.00 83.46 296 A 1 
ATOM 2378  N N   . PHE A 1 297 ? -30.815 23.430  -25.491 1.00 94.08 297 A 1 
ATOM 2379  C CA  . PHE A 1 297 ? -29.984 22.699  -26.437 1.00 94.80 297 A 1 
ATOM 2380  C C   . PHE A 1 297 ? -28.486 23.000  -26.282 1.00 95.32 297 A 1 
ATOM 2381  O O   . PHE A 1 297 ? -28.083 24.027  -25.737 1.00 94.24 297 A 1 
ATOM 2382  C CB  . PHE A 1 297 ? -30.426 22.982  -27.880 1.00 94.20 297 A 1 
ATOM 2383  C CG  . PHE A 1 297 ? -30.141 24.387  -28.376 1.00 94.83 297 A 1 
ATOM 2384  C CD1 . PHE A 1 297 ? -31.050 25.429  -28.119 1.00 89.45 297 A 1 
ATOM 2385  C CD2 . PHE A 1 297 ? -28.964 24.666  -29.095 1.00 89.19 297 A 1 
ATOM 2386  C CE1 . PHE A 1 297 ? -30.780 26.733  -28.573 1.00 88.49 297 A 1 
ATOM 2387  C CE2 . PHE A 1 297 ? -28.689 25.961  -29.541 1.00 88.36 297 A 1 
ATOM 2388  C CZ  . PHE A 1 297 ? -29.595 26.998  -29.287 1.00 91.85 297 A 1 
ATOM 2389  N N   . TRP A 1 298 ? -27.686 22.107  -26.841 1.00 95.20 298 A 1 
ATOM 2390  C CA  . TRP A 1 298 ? -26.289 22.312  -27.210 1.00 95.53 298 A 1 
ATOM 2391  C C   . TRP A 1 298 ? -26.160 22.133  -28.716 1.00 95.36 298 A 1 
ATOM 2392  O O   . TRP A 1 298 ? -26.603 21.110  -29.247 1.00 93.54 298 A 1 
ATOM 2393  C CB  . TRP A 1 298 ? -25.429 21.301  -26.465 1.00 95.26 298 A 1 
ATOM 2394  C CG  . TRP A 1 298 ? -23.980 21.355  -26.812 1.00 95.71 298 A 1 
ATOM 2395  C CD1 . TRP A 1 298 ? -23.319 20.509  -27.625 1.00 92.93 298 A 1 
ATOM 2396  C CD2 . TRP A 1 298 ? -22.995 22.348  -26.371 1.00 94.95 298 A 1 
ATOM 2397  N NE1 . TRP A 1 298 ? -21.987 20.881  -27.711 1.00 92.90 298 A 1 
ATOM 2398  C CE2 . TRP A 1 298 ? -21.748 22.011  -26.957 1.00 94.40 298 A 1 
ATOM 2399  C CE3 . TRP A 1 298 ? -23.047 23.478  -25.535 1.00 94.47 298 A 1 
ATOM 2400  C CZ2 . TRP A 1 298 ? -20.582 22.774  -26.721 1.00 94.19 298 A 1 
ATOM 2401  C CZ3 . TRP A 1 298 ? -21.889 24.242  -25.301 1.00 91.55 298 A 1 
ATOM 2402  C CH2 . TRP A 1 298 ? -20.673 23.895  -25.891 1.00 91.99 298 A 1 
ATOM 2403  N N   . LEU A 1 299 ? -25.594 23.097  -29.434 1.00 95.62 299 A 1 
ATOM 2404  C CA  . LEU A 1 299 ? -25.568 23.074  -30.904 1.00 95.67 299 A 1 
ATOM 2405  C C   . LEU A 1 299 ? -24.733 21.908  -31.467 1.00 95.42 299 A 1 
ATOM 2406  O O   . LEU A 1 299 ? -25.086 21.351  -32.507 1.00 93.51 299 A 1 
ATOM 2407  C CB  . LEU A 1 299 ? -25.079 24.435  -31.422 1.00 95.20 299 A 1 
ATOM 2408  C CG  . LEU A 1 299 ? -25.036 24.545  -32.956 1.00 94.91 299 A 1 
ATOM 2409  C CD1 . LEU A 1 299 ? -26.407 24.355  -33.607 1.00 87.05 299 A 1 
ATOM 2410  C CD2 . LEU A 1 299 ? -24.511 25.915  -33.376 1.00 86.73 299 A 1 
ATOM 2411  N N   . GLY A 1 300 ? -23.649 21.548  -30.784 1.00 95.02 300 A 1 
ATOM 2412  C CA  . GLY A 1 300 ? -22.682 20.536  -31.205 1.00 95.26 300 A 1 
ATOM 2413  C C   . GLY A 1 300 ? -21.339 21.148  -31.578 1.00 95.86 300 A 1 
ATOM 2414  O O   . GLY A 1 300 ? -21.279 22.109  -32.343 1.00 94.29 300 A 1 
ATOM 2415  N N   . LEU A 1 301 ? -20.249 20.576  -31.048 1.00 95.16 301 A 1 
ATOM 2416  C CA  . LEU A 1 301 ? -18.893 21.096  -31.232 1.00 95.20 301 A 1 
ATOM 2417  C C   . LEU A 1 301 ? -18.475 21.121  -32.713 1.00 95.15 301 A 1 
ATOM 2418  O O   . LEU A 1 301 ? -17.872 22.094  -33.144 1.00 94.39 301 A 1 
ATOM 2419  C CB  . LEU A 1 301 ? -17.903 20.251  -30.418 1.00 94.62 301 A 1 
ATOM 2420  C CG  . LEU A 1 301 ? -18.011 20.448  -28.900 1.00 93.73 301 A 1 
ATOM 2421  C CD1 . LEU A 1 301 ? -17.292 19.314  -28.162 1.00 85.85 301 A 1 
ATOM 2422  C CD2 . LEU A 1 301 ? -17.383 21.774  -28.449 1.00 86.36 301 A 1 
ATOM 2423  N N   . GLU A 1 302 ? -18.846 20.116  -33.500 1.00 95.10 302 A 1 
ATOM 2424  C CA  . GLU A 1 302 ? -18.574 20.090  -34.947 1.00 94.67 302 A 1 
ATOM 2425  C C   . GLU A 1 302 ? -19.225 21.283  -35.666 1.00 94.79 302 A 1 
ATOM 2426  O O   . GLU A 1 302 ? -18.606 21.920  -36.518 1.00 93.38 302 A 1 
ATOM 2427  C CB  . GLU A 1 302 ? -19.114 18.806  -35.588 1.00 92.93 302 A 1 
ATOM 2428  C CG  . GLU A 1 302 ? -18.352 17.526  -35.222 1.00 85.25 302 A 1 
ATOM 2429  C CD  . GLU A 1 302 ? -18.935 16.285  -35.932 1.00 84.80 302 A 1 
ATOM 2430  O OE1 . GLU A 1 302 ? -18.301 15.213  -35.926 1.00 76.33 302 A 1 
ATOM 2431  O OE2 . GLU A 1 302 ? -20.056 16.347  -36.482 1.00 78.97 302 A 1 
ATOM 2432  N N   . LYS A 1 303 ? -20.475 21.607  -35.319 1.00 94.98 303 A 1 
ATOM 2433  C CA  . LYS A 1 303 ? -21.211 22.720  -35.922 1.00 94.91 303 A 1 
ATOM 2434  C C   . LYS A 1 303 ? -20.642 24.064  -35.479 1.00 95.17 303 A 1 
ATOM 2435  O O   . LYS A 1 303 ? -20.460 24.946  -36.312 1.00 93.80 303 A 1 
ATOM 2436  C CB  . LYS A 1 303 ? -22.700 22.618  -35.564 1.00 94.48 303 A 1 
ATOM 2437  C CG  . LYS A 1 303 ? -23.379 21.361  -36.124 1.00 93.30 303 A 1 
ATOM 2438  C CD  . LYS A 1 303 ? -24.829 21.281  -35.623 1.00 90.53 303 A 1 
ATOM 2439  C CE  . LYS A 1 303 ? -25.484 19.959  -36.022 1.00 86.44 303 A 1 
ATOM 2440  N NZ  . LYS A 1 303 ? -26.747 19.743  -35.275 1.00 80.81 303 A 1 
ATOM 2441  N N   . ILE A 1 304 ? -20.310 24.198  -34.198 1.00 95.53 304 A 1 
ATOM 2442  C CA  . ILE A 1 304 ? -19.653 25.394  -33.657 1.00 95.53 304 A 1 
ATOM 2443  C C   . ILE A 1 304 ? -18.309 25.613  -34.369 1.00 95.28 304 A 1 
ATOM 2444  O O   . ILE A 1 304 ? -18.057 26.708  -34.870 1.00 94.15 304 A 1 
ATOM 2445  C CB  . ILE A 1 304 ? -19.462 25.293  -32.128 1.00 95.66 304 A 1 
ATOM 2446  C CG1 . ILE A 1 304 ? -20.823 25.214  -31.399 1.00 93.31 304 A 1 
ATOM 2447  C CG2 . ILE A 1 304 ? -18.675 26.506  -31.589 1.00 92.20 304 A 1 
ATOM 2448  C CD1 . ILE A 1 304 ? -20.714 24.734  -29.940 1.00 88.86 304 A 1 
ATOM 2449  N N   . TYR A 1 305 ? -17.489 24.564  -34.479 1.00 94.95 305 A 1 
ATOM 2450  C CA  . TYR A 1 305 ? -16.210 24.617  -35.186 1.00 94.67 305 A 1 
ATOM 2451  C C   . TYR A 1 305 ? -16.394 25.033  -36.649 1.00 94.49 305 A 1 
ATOM 2452  O O   . TYR A 1 305 ? -15.709 25.943  -37.111 1.00 93.53 305 A 1 
ATOM 2453  C CB  . TYR A 1 305 ? -15.511 23.260  -35.072 1.00 94.50 305 A 1 
ATOM 2454  C CG  . TYR A 1 305 ? -14.178 23.214  -35.785 1.00 94.08 305 A 1 
ATOM 2455  C CD1 . TYR A 1 305 ? -14.053 22.597  -37.039 1.00 85.57 305 A 1 
ATOM 2456  C CD2 . TYR A 1 305 ? -13.053 23.834  -35.204 1.00 86.81 305 A 1 
ATOM 2457  C CE1 . TYR A 1 305 ? -12.815 22.579  -37.706 1.00 86.69 305 A 1 
ATOM 2458  C CE2 . TYR A 1 305 ? -11.809 23.828  -35.866 1.00 86.48 305 A 1 
ATOM 2459  C CZ  . TYR A 1 305 ? -11.694 23.200  -37.122 1.00 90.97 305 A 1 
ATOM 2460  O OH  . TYR A 1 305 ? -10.491 23.197  -37.767 1.00 89.76 305 A 1 
ATOM 2461  N N   . ALA A 1 306 ? -17.367 24.440  -37.352 1.00 94.83 306 A 1 
ATOM 2462  C CA  . ALA A 1 306 ? -17.657 24.799  -38.733 1.00 94.38 306 A 1 
ATOM 2463  C C   . ALA A 1 306 ? -18.028 26.282  -38.904 1.00 94.16 306 A 1 
ATOM 2464  O O   . ALA A 1 306 ? -17.613 26.907  -39.885 1.00 92.45 306 A 1 
ATOM 2465  C CB  . ALA A 1 306 ? -18.772 23.884  -39.249 1.00 94.08 306 A 1 
ATOM 2466  N N   . ILE A 1 307 ? -18.758 26.849  -37.943 1.00 94.72 307 A 1 
ATOM 2467  C CA  . ILE A 1 307 ? -19.102 28.272  -37.944 1.00 94.37 307 A 1 
ATOM 2468  C C   . ILE A 1 307 ? -17.842 29.123  -37.732 1.00 93.99 307 A 1 
ATOM 2469  O O   . ILE A 1 307 ? -17.535 29.964  -38.569 1.00 92.67 307 A 1 
ATOM 2470  C CB  . ILE A 1 307 ? -20.203 28.577  -36.896 1.00 94.41 307 A 1 
ATOM 2471  C CG1 . ILE A 1 307 ? -21.533 27.893  -37.274 1.00 91.26 307 A 1 
ATOM 2472  C CG2 . ILE A 1 307 ? -20.433 30.100  -36.759 1.00 90.15 307 A 1 
ATOM 2473  C CD1 . ILE A 1 307 ? -22.529 27.810  -36.104 1.00 87.26 307 A 1 
ATOM 2474  N N   . VAL A 1 308 ? -17.095 28.891  -36.648 1.00 94.27 308 A 1 
ATOM 2475  C CA  . VAL A 1 308 ? -15.987 29.777  -36.233 1.00 93.79 308 A 1 
ATOM 2476  C C   . VAL A 1 308 ? -14.729 29.684  -37.103 1.00 93.13 308 A 1 
ATOM 2477  O O   . VAL A 1 308 ? -13.883 30.565  -37.043 1.00 90.48 308 A 1 
ATOM 2478  C CB  . VAL A 1 308 ? -15.621 29.608  -34.746 1.00 92.84 308 A 1 
ATOM 2479  C CG1 . VAL A 1 308 ? -16.851 29.821  -33.860 1.00 83.69 308 A 1 
ATOM 2480  C CG2 . VAL A 1 308 ? -14.998 28.251  -34.426 1.00 83.20 308 A 1 
ATOM 2481  N N   . GLN A 1 309 ? -14.618 28.647  -37.939 1.00 93.43 309 A 1 
ATOM 2482  C CA  . GLN A 1 309 ? -13.544 28.547  -38.934 1.00 92.18 309 A 1 
ATOM 2483  C C   . GLN A 1 309 ? -13.684 29.534  -40.104 1.00 91.76 309 A 1 
ATOM 2484  O O   . GLN A 1 309 ? -12.761 29.663  -40.904 1.00 88.20 309 A 1 
ATOM 2485  C CB  . GLN A 1 309 ? -13.465 27.115  -39.470 1.00 90.16 309 A 1 
ATOM 2486  C CG  . GLN A 1 309 ? -12.782 26.142  -38.490 1.00 81.17 309 A 1 
ATOM 2487  C CD  . GLN A 1 309 ? -11.329 26.513  -38.201 1.00 76.84 309 A 1 
ATOM 2488  O OE1 . GLN A 1 309 ? -10.526 26.703  -39.095 1.00 67.10 309 A 1 
ATOM 2489  N NE2 . GLN A 1 309 ? -10.958 26.619  -36.947 1.00 64.62 309 A 1 
ATOM 2490  N N   . GLN A 1 310 ? -14.822 30.222  -40.225 1.00 92.27 310 A 1 
ATOM 2491  C CA  . GLN A 1 310 ? -15.065 31.133  -41.352 1.00 90.56 310 A 1 
ATOM 2492  C C   . GLN A 1 310 ? -14.387 32.498  -41.182 1.00 90.50 310 A 1 
ATOM 2493  O O   . GLN A 1 310 ? -13.975 33.102  -42.169 1.00 86.00 310 A 1 
ATOM 2494  C CB  . GLN A 1 310 ? -16.580 31.315  -41.531 1.00 88.54 310 A 1 
ATOM 2495  C CG  . GLN A 1 310 ? -17.298 29.980  -41.808 1.00 87.42 310 A 1 
ATOM 2496  C CD  . GLN A 1 310 ? -18.787 30.197  -42.013 1.00 89.81 310 A 1 
ATOM 2497  O OE1 . GLN A 1 310 ? -19.280 30.094  -43.116 1.00 80.64 310 A 1 
ATOM 2498  N NE2 . GLN A 1 310 ? -19.531 30.517  -40.968 1.00 80.15 310 A 1 
ATOM 2499  N N   . SER A 1 311 ? -14.306 32.992  -39.947 1.00 90.78 311 A 1 
ATOM 2500  C CA  . SER A 1 311 ? -13.715 34.293  -39.582 1.00 90.46 311 A 1 
ATOM 2501  C C   . SER A 1 311 ? -13.441 34.345  -38.073 1.00 91.65 311 A 1 
ATOM 2502  O O   . SER A 1 311 ? -13.601 33.351  -37.364 1.00 88.04 311 A 1 
ATOM 2503  C CB  . SER A 1 311 ? -14.660 35.421  -40.019 1.00 86.93 311 A 1 
ATOM 2504  O OG  . SER A 1 311 ? -15.903 35.348  -39.362 1.00 79.46 311 A 1 
ATOM 2505  N N   . ASN A 1 312 ? -13.030 35.511  -37.559 1.00 90.67 312 A 1 
ATOM 2506  C CA  . ASN A 1 312 ? -12.945 35.721  -36.118 1.00 91.00 312 A 1 
ATOM 2507  C C   . ASN A 1 312 ? -14.348 35.942  -35.544 1.00 91.85 312 A 1 
ATOM 2508  O O   . ASN A 1 312 ? -15.131 36.699  -36.102 1.00 88.97 312 A 1 
ATOM 2509  C CB  . ASN A 1 312 ? -12.025 36.909  -35.807 1.00 88.46 312 A 1 
ATOM 2510  C CG  . ASN A 1 312 ? -10.566 36.642  -36.147 1.00 84.22 312 A 1 
ATOM 2511  O OD1 . ASN A 1 312 ? -10.085 35.526  -36.139 1.00 75.00 312 A 1 
ATOM 2512  N ND2 . ASN A 1 312 ? -9.822  37.681  -36.437 1.00 73.46 312 A 1 
ATOM 2513  N N   . TYR A 1 313 ? -14.645 35.303  -34.409 1.00 92.01 313 A 1 
ATOM 2514  C CA  . TYR A 1 313 ? -15.928 35.400  -33.728 1.00 93.68 313 A 1 
ATOM 2515  C C   . TYR A 1 313 ? -15.780 35.925  -32.306 1.00 93.82 313 A 1 
ATOM 2516  O O   . TYR A 1 313 ? -14.762 35.738  -31.640 1.00 91.42 313 A 1 
ATOM 2517  C CB  . TYR A 1 313 ? -16.660 34.044  -33.761 1.00 93.32 313 A 1 
ATOM 2518  C CG  . TYR A 1 313 ? -17.375 33.767  -35.073 1.00 93.72 313 A 1 
ATOM 2519  C CD1 . TYR A 1 313 ? -18.762 33.967  -35.197 1.00 83.67 313 A 1 
ATOM 2520  C CD2 . TYR A 1 313 ? -16.649 33.331  -36.192 1.00 83.55 313 A 1 
ATOM 2521  C CE1 . TYR A 1 313 ? -19.417 33.750  -36.418 1.00 83.65 313 A 1 
ATOM 2522  C CE2 . TYR A 1 313 ? -17.289 33.119  -37.423 1.00 83.49 313 A 1 
ATOM 2523  C CZ  . TYR A 1 313 ? -18.671 33.336  -37.534 1.00 92.00 313 A 1 
ATOM 2524  O OH  . TYR A 1 313 ? -19.283 33.145  -38.745 1.00 91.25 313 A 1 
ATOM 2525  N N   . ILE A 1 314 ? -16.845 36.571  -31.832 1.00 93.85 314 A 1 
ATOM 2526  C CA  . ILE A 1 314 ? -17.067 36.922  -30.434 1.00 93.94 314 A 1 
ATOM 2527  C C   . ILE A 1 314 ? -18.017 35.882  -29.843 1.00 94.26 314 A 1 
ATOM 2528  O O   . ILE A 1 314 ? -19.051 35.568  -30.434 1.00 92.49 314 A 1 
ATOM 2529  C CB  . ILE A 1 314 ? -17.642 38.354  -30.315 1.00 92.22 314 A 1 
ATOM 2530  C CG1 . ILE A 1 314 ? -16.660 39.388  -30.921 1.00 83.74 314 A 1 
ATOM 2531  C CG2 . ILE A 1 314 ? -17.936 38.694  -28.847 1.00 82.71 314 A 1 
ATOM 2532  C CD1 . ILE A 1 314 ? -17.235 40.805  -31.030 1.00 76.31 314 A 1 
ATOM 2533  N N   . LEU A 1 315 ? -17.680 35.382  -28.647 1.00 93.72 315 A 1 
ATOM 2534  C CA  . LEU A 1 315 ? -18.576 34.602  -27.803 1.00 93.63 315 A 1 
ATOM 2535  C C   . LEU A 1 315 ? -19.202 35.540  -26.779 1.00 93.62 315 A 1 
ATOM 2536  O O   . LEU A 1 315 ? -18.492 36.101  -25.944 1.00 92.54 315 A 1 
ATOM 2537  C CB  . LEU A 1 315 ? -17.781 33.470  -27.127 1.00 93.37 315 A 1 
ATOM 2538  C CG  . LEU A 1 315 ? -18.569 32.688  -26.054 1.00 92.98 315 A 1 
ATOM 2539  C CD1 . LEU A 1 315 ? -19.700 31.868  -26.657 1.00 84.21 315 A 1 
ATOM 2540  C CD2 . LEU A 1 315 ? -17.631 31.754  -25.297 1.00 84.47 315 A 1 
ATOM 2541  N N   . ARG A 1 316 ? -20.520 35.665  -26.786 1.00 93.78 316 A 1 
ATOM 2542  C CA  . ARG A 1 316 ? -21.273 36.360  -25.749 1.00 93.71 316 A 1 
ATOM 2543  C C   . ARG A 1 316 ? -21.955 35.332  -24.851 1.00 93.98 316 A 1 
ATOM 2544  O O   . ARG A 1 316 ? -22.644 34.447  -25.333 1.00 92.69 316 A 1 
ATOM 2545  C CB  . ARG A 1 316 ? -22.260 37.333  -26.410 1.00 92.70 316 A 1 
ATOM 2546  C CG  . ARG A 1 316 ? -23.121 38.092  -25.396 1.00 90.07 316 A 1 
ATOM 2547  C CD  . ARG A 1 316 ? -24.011 39.093  -26.143 1.00 87.97 316 A 1 
ATOM 2548  N NE  . ARG A 1 316 ? -24.936 39.776  -25.239 1.00 85.10 316 A 1 
ATOM 2549  C CZ  . ARG A 1 316 ? -24.763 40.951  -24.642 1.00 83.80 316 A 1 
ATOM 2550  N NH1 . ARG A 1 316 ? -23.690 41.672  -24.806 1.00 74.20 316 A 1 
ATOM 2551  N NH2 . ARG A 1 316 ? -25.686 41.402  -23.855 1.00 79.31 316 A 1 
ATOM 2552  N N   . LEU A 1 317 ? -21.794 35.496  -23.538 1.00 92.42 317 A 1 
ATOM 2553  C CA  . LEU A 1 317 ? -22.498 34.735  -22.522 1.00 91.77 317 A 1 
ATOM 2554  C C   . LEU A 1 317 ? -23.534 35.645  -21.866 1.00 91.55 317 A 1 
ATOM 2555  O O   . LEU A 1 317 ? -23.169 36.665  -21.283 1.00 89.76 317 A 1 
ATOM 2556  C CB  . LEU A 1 317 ? -21.513 34.173  -21.486 1.00 90.60 317 A 1 
ATOM 2557  C CG  . LEU A 1 317 ? -20.349 33.346  -22.072 1.00 87.84 317 A 1 
ATOM 2558  C CD1 . LEU A 1 317 ? -19.455 32.833  -20.947 1.00 77.35 317 A 1 
ATOM 2559  C CD2 . LEU A 1 317 ? -20.845 32.142  -22.853 1.00 77.56 317 A 1 
ATOM 2560  N N   . GLU A 1 318 ? -24.821 35.285  -21.929 1.00 92.11 318 A 1 
ATOM 2561  C CA  . GLU A 1 318 ? -25.881 35.934  -21.176 1.00 92.11 318 A 1 
ATOM 2562  C C   . GLU A 1 318 ? -26.335 35.009  -20.047 1.00 92.21 318 A 1 
ATOM 2563  O O   . GLU A 1 318 ? -26.764 33.879  -20.278 1.00 90.74 318 A 1 
ATOM 2564  C CB  . GLU A 1 318 ? -27.064 36.330  -22.069 1.00 91.42 318 A 1 
ATOM 2565  C CG  . GLU A 1 318 ? -26.687 37.440  -23.052 1.00 86.44 318 A 1 
ATOM 2566  C CD  . GLU A 1 318 ? -27.879 38.030  -23.811 1.00 87.07 318 A 1 
ATOM 2567  O OE1 . GLU A 1 318 ? -27.682 39.098  -24.437 1.00 78.37 318 A 1 
ATOM 2568  O OE2 . GLU A 1 318 ? -28.997 37.455  -23.763 1.00 80.20 318 A 1 
ATOM 2569  N N   . LEU A 1 319 ? -26.237 35.505  -18.807 1.00 91.02 319 A 1 
ATOM 2570  C CA  . LEU A 1 319 ? -26.529 34.743  -17.609 1.00 90.54 319 A 1 
ATOM 2571  C C   . LEU A 1 319 ? -27.594 35.464  -16.789 1.00 90.33 319 A 1 
ATOM 2572  O O   . LEU A 1 319 ? -27.502 36.670  -16.552 1.00 88.54 319 A 1 
ATOM 2573  C CB  . LEU A 1 319 ? -25.237 34.548  -16.790 1.00 89.18 319 A 1 
ATOM 2574  C CG  . LEU A 1 319 ? -24.038 33.938  -17.553 1.00 87.62 319 A 1 
ATOM 2575  C CD1 . LEU A 1 319 ? -22.827 33.846  -16.632 1.00 80.03 319 A 1 
ATOM 2576  C CD2 . LEU A 1 319 ? -24.339 32.537  -18.080 1.00 80.18 319 A 1 
ATOM 2577  N N   . GLN A 1 320 ? -28.578 34.708  -16.304 1.00 90.33 320 A 1 
ATOM 2578  C CA  . GLN A 1 320 ? -29.523 35.171  -15.296 1.00 90.15 320 A 1 
ATOM 2579  C C   . GLN A 1 320 ? -29.360 34.316  -14.039 1.00 89.66 320 A 1 
ATOM 2580  O O   . GLN A 1 320 ? -29.412 33.089  -14.110 1.00 87.94 320 A 1 
ATOM 2581  C CB  . GLN A 1 320 ? -30.940 35.137  -15.876 1.00 89.20 320 A 1 
ATOM 2582  C CG  . GLN A 1 320 ? -31.952 35.873  -14.970 1.00 80.97 320 A 1 
ATOM 2583  C CD  . GLN A 1 320 ? -33.366 35.903  -15.566 1.00 79.04 320 A 1 
ATOM 2584  O OE1 . GLN A 1 320 ? -33.719 35.224  -16.502 1.00 71.50 320 A 1 
ATOM 2585  N NE2 . GLN A 1 320 ? -34.250 36.719  -15.016 1.00 67.73 320 A 1 
ATOM 2586  N N   . ASP A 1 321 ? -29.164 34.969  -12.891 1.00 86.89 321 A 1 
ATOM 2587  C CA  . ASP A 1 321 ? -29.096 34.276  -11.611 1.00 85.71 321 A 1 
ATOM 2588  C C   . ASP A 1 321 ? -30.496 34.014  -11.021 1.00 86.44 321 A 1 
ATOM 2589  O O   . ASP A 1 321 ? -31.531 34.425  -11.564 1.00 83.98 321 A 1 
ATOM 2590  C CB  . ASP A 1 321 ? -28.116 35.008  -10.660 1.00 82.30 321 A 1 
ATOM 2591  C CG  . ASP A 1 321 ? -28.609 36.343  -10.078 1.00 77.53 321 A 1 
ATOM 2592  O OD1 . ASP A 1 321 ? -29.813 36.646  -10.182 1.00 68.92 321 A 1 
ATOM 2593  O OD2 . ASP A 1 321 ? -27.784 37.055  -9.463  1.00 70.99 321 A 1 
ATOM 2594  N N   . TRP A 1 322 ? -30.543 33.301  -9.877  1.00 84.80 322 A 1 
ATOM 2595  C CA  . TRP A 1 322 ? -31.795 33.032  -9.166  1.00 84.42 322 A 1 
ATOM 2596  C C   . TRP A 1 322 ? -32.393 34.251  -8.440  1.00 83.58 322 A 1 
ATOM 2597  O O   . TRP A 1 322 ? -33.475 34.147  -7.867  1.00 79.14 322 A 1 
ATOM 2598  C CB  . TRP A 1 322 ? -31.585 31.864  -8.204  1.00 83.73 322 A 1 
ATOM 2599  C CG  . TRP A 1 322 ? -31.488 30.538  -8.888  1.00 83.79 322 A 1 
ATOM 2600  C CD1 . TRP A 1 322 ? -30.358 29.842  -9.141  1.00 77.22 322 A 1 
ATOM 2601  C CD2 . TRP A 1 322 ? -32.589 29.744  -9.439  1.00 81.86 322 A 1 
ATOM 2602  N NE1 . TRP A 1 322 ? -30.678 28.667  -9.807  1.00 78.10 322 A 1 
ATOM 2603  C CE2 . TRP A 1 322 ? -32.033 28.569  -10.006 1.00 80.10 322 A 1 
ATOM 2604  C CE3 . TRP A 1 322 ? -33.989 29.922  -9.500  1.00 80.46 322 A 1 
ATOM 2605  C CZ2 . TRP A 1 322 ? -32.840 27.592  -10.630 1.00 80.11 322 A 1 
ATOM 2606  C CZ3 . TRP A 1 322 ? -34.795 28.942  -10.121 1.00 77.01 322 A 1 
ATOM 2607  C CH2 . TRP A 1 322 ? -34.221 27.797  -10.676 1.00 77.33 322 A 1 
ATOM 2608  N N   . LYS A 1 323 ? -31.720 35.393  -8.464  1.00 84.44 323 A 1 
ATOM 2609  C CA  . LYS A 1 323 ? -32.248 36.703  -8.039  1.00 83.50 323 A 1 
ATOM 2610  C C   . LYS A 1 323 ? -32.769 37.517  -9.229  1.00 84.48 323 A 1 
ATOM 2611  O O   . LYS A 1 323 ? -33.037 38.704  -9.071  1.00 79.20 323 A 1 
ATOM 2612  C CB  . LYS A 1 323 ? -31.179 37.482  -7.266  1.00 80.33 323 A 1 
ATOM 2613  C CG  . LYS A 1 323 ? -30.658 36.744  -6.028  1.00 73.14 323 A 1 
ATOM 2614  C CD  . LYS A 1 323 ? -29.613 37.616  -5.338  1.00 66.79 323 A 1 
ATOM 2615  C CE  . LYS A 1 323 ? -29.076 36.915  -4.091  1.00 58.62 323 A 1 
ATOM 2616  N NZ  . LYS A 1 323 ? -28.062 37.749  -3.410  1.00 51.69 323 A 1 
ATOM 2617  N N   . ASP A 1 324 ? -32.859 36.885  -10.397 1.00 84.33 324 A 1 
ATOM 2618  C CA  . ASP A 1 324 ? -33.261 37.484  -11.670 1.00 85.22 324 A 1 
ATOM 2619  C C   . ASP A 1 324 ? -32.328 38.611  -12.173 1.00 86.39 324 A 1 
ATOM 2620  O O   . ASP A 1 324 ? -32.662 39.316  -13.120 1.00 81.90 324 A 1 
ATOM 2621  C CB  . ASP A 1 324 ? -34.757 37.842  -11.667 1.00 82.46 324 A 1 
ATOM 2622  C CG  . ASP A 1 324 ? -35.635 36.601  -11.466 1.00 79.58 324 A 1 
ATOM 2623  O OD1 . ASP A 1 324 ? -35.484 35.627  -12.250 1.00 72.04 324 A 1 
ATOM 2624  O OD2 . ASP A 1 324 ? -36.487 36.594  -10.546 1.00 71.67 324 A 1 
ATOM 2625  N N   . SER A 1 325 ? -31.133 38.754  -11.567 1.00 85.19 325 A 1 
ATOM 2626  C CA  . SER A 1 325 ? -30.112 39.672  -12.072 1.00 84.94 325 A 1 
ATOM 2627  C C   . SER A 1 325 ? -29.556 39.144  -13.397 1.00 85.85 325 A 1 
ATOM 2628  O O   . SER A 1 325 ? -29.163 37.989  -13.487 1.00 84.13 325 A 1 
ATOM 2629  C CB  . SER A 1 325 ? -28.968 39.855  -11.079 1.00 82.41 325 A 1 
ATOM 2630  O OG  . SER A 1 325 ? -29.455 40.234  -9.801  1.00 72.74 325 A 1 
ATOM 2631  N N   . LYS A 1 326 ? -29.497 40.012  -14.400 1.00 86.64 326 A 1 
ATOM 2632  C CA  . LYS A 1 326 ? -28.942 39.683  -15.711 1.00 86.91 326 A 1 
ATOM 2633  C C   . LYS A 1 326 ? -27.489 40.143  -15.797 1.00 86.89 326 A 1 
ATOM 2634  O O   . LYS A 1 326 ? -27.168 41.277  -15.442 1.00 83.94 326 A 1 
ATOM 2635  C CB  . LYS A 1 326 ? -29.782 40.301  -16.832 1.00 85.00 326 A 1 
ATOM 2636  C CG  . LYS A 1 326 ? -31.192 39.688  -16.889 1.00 79.85 326 A 1 
ATOM 2637  C CD  . LYS A 1 326 ? -31.966 40.222  -18.100 1.00 75.74 326 A 1 
ATOM 2638  C CE  . LYS A 1 326 ? -33.347 39.577  -18.164 1.00 66.54 326 A 1 
ATOM 2639  N NZ  . LYS A 1 326 ? -34.073 39.961  -19.397 1.00 59.21 326 A 1 
ATOM 2640  N N   . HIS A 1 327 ? -26.644 39.268  -16.295 1.00 88.50 327 A 1 
ATOM 2641  C CA  . HIS A 1 327 ? -25.232 39.513  -16.501 1.00 87.53 327 A 1 
ATOM 2642  C C   . HIS A 1 327 ? -24.843 39.100  -17.919 1.00 88.51 327 A 1 
ATOM 2643  O O   . HIS A 1 327 ? -25.472 38.227  -18.504 1.00 86.75 327 A 1 
ATOM 2644  C CB  . HIS A 1 327 ? -24.423 38.747  -15.456 1.00 85.29 327 A 1 
ATOM 2645  C CG  . HIS A 1 327 ? -24.751 39.138  -14.047 1.00 82.65 327 A 1 
ATOM 2646  N ND1 . HIS A 1 327 ? -24.382 40.329  -13.427 1.00 70.78 327 A 1 
ATOM 2647  C CD2 . HIS A 1 327 ? -25.486 38.428  -13.132 1.00 71.40 327 A 1 
ATOM 2648  C CE1 . HIS A 1 327 ? -24.872 40.314  -12.179 1.00 71.62 327 A 1 
ATOM 2649  N NE2 . HIS A 1 327 ? -25.547 39.185  -11.970 1.00 72.11 327 A 1 
ATOM 2650  N N   . TYR A 1 328 ? -23.815 39.736  -18.454 1.00 88.65 328 A 1 
ATOM 2651  C CA  . TYR A 1 328 ? -23.219 39.327  -19.716 1.00 89.29 328 A 1 
ATOM 2652  C C   . TYR A 1 328 ? -21.703 39.488  -19.670 1.00 89.52 328 A 1 
ATOM 2653  O O   . TYR A 1 328 ? -21.174 40.307  -18.913 1.00 87.74 328 A 1 
ATOM 2654  C CB  . TYR A 1 328 ? -23.833 40.105  -20.895 1.00 87.24 328 A 1 
ATOM 2655  C CG  . TYR A 1 328 ? -23.292 41.514  -21.064 1.00 85.25 328 A 1 
ATOM 2656  C CD1 . TYR A 1 328 ? -23.807 42.585  -20.300 1.00 79.81 328 A 1 
ATOM 2657  C CD2 . TYR A 1 328 ? -22.238 41.756  -21.965 1.00 79.92 328 A 1 
ATOM 2658  C CE1 . TYR A 1 328 ? -23.275 43.877  -20.431 1.00 77.10 328 A 1 
ATOM 2659  C CE2 . TYR A 1 328 ? -21.696 43.046  -22.113 1.00 77.04 328 A 1 
ATOM 2660  C CZ  . TYR A 1 328 ? -22.217 44.105  -21.340 1.00 80.49 328 A 1 
ATOM 2661  O OH  . TYR A 1 328 ? -21.689 45.362  -21.474 1.00 78.35 328 A 1 
ATOM 2662  N N   . VAL A 1 329 ? -21.028 38.722  -20.496 1.00 89.60 329 A 1 
ATOM 2663  C CA  . VAL A 1 329 ? -19.597 38.871  -20.785 1.00 90.22 329 A 1 
ATOM 2664  C C   . VAL A 1 329 ? -19.361 38.483  -22.242 1.00 90.97 329 A 1 
ATOM 2665  O O   . VAL A 1 329 ? -20.024 37.583  -22.757 1.00 90.49 329 A 1 
ATOM 2666  C CB  . VAL A 1 329 ? -18.748 38.060  -19.781 1.00 88.39 329 A 1 
ATOM 2667  C CG1 . VAL A 1 329 ? -19.005 36.555  -19.823 1.00 74.44 329 A 1 
ATOM 2668  C CG2 . VAL A 1 329 ? -17.256 38.319  -19.956 1.00 74.99 329 A 1 
ATOM 2669  N N   . GLU A 1 330 ? -18.451 39.183  -22.895 1.00 90.63 330 A 1 
ATOM 2670  C CA  . GLU A 1 330 ? -18.051 38.926  -24.273 1.00 91.09 330 A 1 
ATOM 2671  C C   . GLU A 1 330 ? -16.562 38.600  -24.331 1.00 91.19 330 A 1 
ATOM 2672  O O   . GLU A 1 330 ? -15.742 39.258  -23.693 1.00 89.14 330 A 1 
ATOM 2673  C CB  . GLU A 1 330 ? -18.400 40.124  -25.182 1.00 90.02 330 A 1 
ATOM 2674  C CG  . GLU A 1 330 ? -19.920 40.257  -25.375 1.00 86.48 330 A 1 
ATOM 2675  C CD  . GLU A 1 330 ? -20.369 41.460  -26.215 1.00 87.84 330 A 1 
ATOM 2676  O OE1 . GLU A 1 330 ? -21.600 41.713  -26.231 1.00 78.08 330 A 1 
ATOM 2677  O OE2 . GLU A 1 330 ? -19.523 42.139  -26.832 1.00 80.17 330 A 1 
ATOM 2678  N N   . TYR A 1 331 ? -16.221 37.579  -25.101 1.00 91.95 331 A 1 
ATOM 2679  C CA  . TYR A 1 331 ? -14.860 37.120  -25.327 1.00 92.05 331 A 1 
ATOM 2680  C C   . TYR A 1 331 ? -14.561 37.031  -26.823 1.00 92.50 331 A 1 
ATOM 2681  O O   . TYR A 1 331 ? -15.424 36.636  -27.608 1.00 91.12 331 A 1 
ATOM 2682  C CB  . TYR A 1 331 ? -14.667 35.732  -24.701 1.00 90.47 331 A 1 
ATOM 2683  C CG  . TYR A 1 331 ? -14.827 35.674  -23.201 1.00 89.60 331 A 1 
ATOM 2684  C CD1 . TYR A 1 331 ? -13.727 35.922  -22.358 1.00 79.90 331 A 1 
ATOM 2685  C CD2 . TYR A 1 331 ? -16.064 35.332  -22.622 1.00 81.14 331 A 1 
ATOM 2686  C CE1 . TYR A 1 331 ? -13.848 35.823  -20.971 1.00 79.49 331 A 1 
ATOM 2687  C CE2 . TYR A 1 331 ? -16.197 35.229  -21.225 1.00 79.43 331 A 1 
ATOM 2688  C CZ  . TYR A 1 331 ? -15.087 35.471  -20.404 1.00 85.47 331 A 1 
ATOM 2689  O OH  . TYR A 1 331 ? -15.195 35.350  -19.050 1.00 82.80 331 A 1 
ATOM 2690  N N   . SER A 1 332 ? -13.317 37.331  -27.224 1.00 92.16 332 A 1 
ATOM 2691  C CA  . SER A 1 332 ? -12.805 36.769  -28.469 1.00 91.97 332 A 1 
ATOM 2692  C C   . SER A 1 332 ? -12.784 35.240  -28.343 1.00 92.11 332 A 1 
ATOM 2693  O O   . SER A 1 332 ? -12.351 34.712  -27.315 1.00 90.20 332 A 1 
ATOM 2694  C CB  . SER A 1 332 ? -11.407 37.302  -28.794 1.00 90.85 332 A 1 
ATOM 2695  O OG  . SER A 1 332 ? -10.458 36.879  -27.851 1.00 79.70 332 A 1 
ATOM 2696  N N   . PHE A 1 333 ? -13.243 34.528  -29.350 1.00 91.91 333 A 1 
ATOM 2697  C CA  . PHE A 1 333 ? -13.449 33.081  -29.310 1.00 92.55 333 A 1 
ATOM 2698  C C   . PHE A 1 333 ? -12.684 32.380  -30.428 1.00 92.74 333 A 1 
ATOM 2699  O O   . PHE A 1 333 ? -12.957 32.598  -31.608 1.00 90.58 333 A 1 
ATOM 2700  C CB  . PHE A 1 333 ? -14.952 32.808  -29.388 1.00 91.62 333 A 1 
ATOM 2701  C CG  . PHE A 1 333 ? -15.338 31.341  -29.294 1.00 92.79 333 A 1 
ATOM 2702  C CD1 . PHE A 1 333 ? -15.499 30.574  -30.467 1.00 84.32 333 A 1 
ATOM 2703  C CD2 . PHE A 1 333 ? -15.570 30.752  -28.047 1.00 85.08 333 A 1 
ATOM 2704  C CE1 . PHE A 1 333 ? -15.906 29.235  -30.384 1.00 84.15 333 A 1 
ATOM 2705  C CE2 . PHE A 1 333 ? -15.984 29.410  -27.957 1.00 84.46 333 A 1 
ATOM 2706  C CZ  . PHE A 1 333 ? -16.155 28.649  -29.123 1.00 90.68 333 A 1 
ATOM 2707  N N   . HIS A 1 334 ? -11.763 31.500  -30.045 1.00 92.51 334 A 1 
ATOM 2708  C CA  . HIS A 1 334 ? -11.114 30.571  -30.952 1.00 91.88 334 A 1 
ATOM 2709  C C   . HIS A 1 334 ? -11.342 29.137  -30.477 1.00 92.33 334 A 1 
ATOM 2710  O O   . HIS A 1 334 ? -11.270 28.848  -29.284 1.00 90.55 334 A 1 
ATOM 2711  C CB  . HIS A 1 334 ? -9.620  30.888  -31.078 1.00 89.12 334 A 1 
ATOM 2712  C CG  . HIS A 1 334 ? -9.361  32.181  -31.804 1.00 78.88 334 A 1 
ATOM 2713  N ND1 . HIS A 1 334 ? -9.505  32.384  -33.166 1.00 66.40 334 A 1 
ATOM 2714  C CD2 . HIS A 1 334 ? -8.980  33.378  -31.258 1.00 65.27 334 A 1 
ATOM 2715  C CE1 . HIS A 1 334 ? -9.203  33.675  -33.422 1.00 60.64 334 A 1 
ATOM 2716  N NE2 . HIS A 1 334 ? -8.882  34.304  -32.290 1.00 61.00 334 A 1 
ATOM 2717  N N   . LEU A 1 335 ? -11.626 28.243  -31.413 1.00 91.84 335 A 1 
ATOM 2718  C CA  . LEU A 1 335 ? -11.872 26.830  -31.157 1.00 93.17 335 A 1 
ATOM 2719  C C   . LEU A 1 335 ? -10.994 25.994  -32.078 1.00 93.36 335 A 1 
ATOM 2720  O O   . LEU A 1 335 ? -10.981 26.193  -33.298 1.00 90.66 335 A 1 
ATOM 2721  C CB  . LEU A 1 335 ? -13.377 26.543  -31.367 1.00 92.15 335 A 1 
ATOM 2722  C CG  . LEU A 1 335 ? -13.829 25.186  -30.807 1.00 92.05 335 A 1 
ATOM 2723  C CD1 . LEU A 1 335 ? -13.866 25.190  -29.273 1.00 82.88 335 A 1 
ATOM 2724  C CD2 . LEU A 1 335 ? -15.235 24.860  -31.298 1.00 82.92 335 A 1 
ATOM 2725  N N   . GLY A 1 336 ? -10.254 25.047  -31.499 1.00 92.40 336 A 1 
ATOM 2726  C CA  . GLY A 1 336 ? -9.474  24.066  -32.232 1.00 92.44 336 A 1 
ATOM 2727  C C   . GLY A 1 336 ? -10.337 22.950  -32.831 1.00 93.10 336 A 1 
ATOM 2728  O O   . GLY A 1 336 ? -11.524 22.815  -32.533 1.00 91.52 336 A 1 
ATOM 2729  N N   . SER A 1 337 ? -9.723  22.135  -33.688 1.00 91.77 337 A 1 
ATOM 2730  C CA  . SER A 1 337 ? -10.390 21.005  -34.339 1.00 91.79 337 A 1 
ATOM 2731  C C   . SER A 1 337 ? -10.635 19.832  -33.375 1.00 91.79 337 A 1 
ATOM 2732  O O   . SER A 1 337 ? -10.148 19.810  -32.246 1.00 89.69 337 A 1 
ATOM 2733  C CB  . SER A 1 337 ? -9.561  20.545  -35.547 1.00 89.82 337 A 1 
ATOM 2734  O OG  . SER A 1 337 ? -8.353  19.938  -35.137 1.00 84.95 337 A 1 
ATOM 2735  N N   . HIS A 1 338 ? -11.353 18.811  -33.860 1.00 91.75 338 A 1 
ATOM 2736  C CA  . HIS A 1 338 ? -11.547 17.553  -33.142 1.00 90.64 338 A 1 
ATOM 2737  C C   . HIS A 1 338 ? -10.224 16.949  -32.641 1.00 90.68 338 A 1 
ATOM 2738  O O   . HIS A 1 338 ? -10.143 16.476  -31.506 1.00 88.06 338 A 1 
ATOM 2739  C CB  . HIS A 1 338 ? -12.257 16.575  -34.088 1.00 88.19 338 A 1 
ATOM 2740  C CG  . HIS A 1 338 ? -12.361 15.176  -33.544 1.00 85.59 338 A 1 
ATOM 2741  N ND1 . HIS A 1 338 ? -13.342 14.702  -32.703 1.00 72.30 338 A 1 
ATOM 2742  C CD2 . HIS A 1 338 ? -11.490 14.133  -33.758 1.00 72.49 338 A 1 
ATOM 2743  C CE1 . HIS A 1 338 ? -13.079 13.417  -32.418 1.00 71.73 338 A 1 
ATOM 2744  N NE2 . HIS A 1 338 ? -11.962 13.041  -33.046 1.00 72.54 338 A 1 
ATOM 2745  N N   . GLU A 1 339 ? -9.157  16.997  -33.436 1.00 89.48 339 A 1 
ATOM 2746  C CA  . GLU A 1 339 ? -7.844  16.443  -33.079 1.00 87.84 339 A 1 
ATOM 2747  C C   . GLU A 1 339 ? -7.171  17.173  -31.911 1.00 87.78 339 A 1 
ATOM 2748  O O   . GLU A 1 339 ? -6.266  16.613  -31.288 1.00 84.54 339 A 1 
ATOM 2749  C CB  . GLU A 1 339 ? -6.892  16.473  -34.292 1.00 86.54 339 A 1 
ATOM 2750  C CG  . GLU A 1 339 ? -7.375  15.680  -35.517 1.00 78.16 339 A 1 
ATOM 2751  C CD  . GLU A 1 339 ? -8.395  16.418  -36.406 1.00 68.83 339 A 1 
ATOM 2752  O OE1 . GLU A 1 339 ? -8.877  15.787  -37.371 1.00 59.09 339 A 1 
ATOM 2753  O OE2 . GLU A 1 339 ? -8.668  17.609  -36.139 1.00 60.42 339 A 1 
ATOM 2754  N N   . THR A 1 340 ? -7.609  18.387  -31.597 1.00 88.74 340 A 1 
ATOM 2755  C CA  . THR A 1 340 ? -7.152  19.164  -30.441 1.00 88.21 340 A 1 
ATOM 2756  C C   . THR A 1 340 ? -8.125  19.062  -29.260 1.00 88.99 340 A 1 
ATOM 2757  O O   . THR A 1 340 ? -8.008  19.848  -28.322 1.00 86.73 340 A 1 
ATOM 2758  C CB  . THR A 1 340 ? -6.901  20.641  -30.804 1.00 87.24 340 A 1 
ATOM 2759  O OG1 . THR A 1 340 ? -8.099  21.310  -31.098 1.00 82.65 340 A 1 
ATOM 2760  C CG2 . THR A 1 340 ? -5.974  20.809  -32.010 1.00 81.61 340 A 1 
ATOM 2761  N N   . ASN A 1 341 ? -9.076  18.134  -29.287 1.00 89.52 341 A 1 
ATOM 2762  C CA  . ASN A 1 341 ? -10.187 18.038  -28.328 1.00 89.56 341 A 1 
ATOM 2763  C C   . ASN A 1 341 ? -10.966 19.363  -28.220 1.00 90.31 341 A 1 
ATOM 2764  O O   . ASN A 1 341 ? -11.333 19.785  -27.126 1.00 88.76 341 A 1 
ATOM 2765  C CB  . ASN A 1 341 ? -9.693  17.509  -26.968 1.00 87.49 341 A 1 
ATOM 2766  C CG  . ASN A 1 341 ? -9.106  16.115  -27.026 1.00 84.51 341 A 1 
ATOM 2767  O OD1 . ASN A 1 341 ? -9.411  15.298  -27.874 1.00 74.96 341 A 1 
ATOM 2768  N ND2 . ASN A 1 341 ? -8.260  15.787  -26.080 1.00 74.00 341 A 1 
ATOM 2769  N N   . TYR A 1 342 ? -11.188 20.019  -29.342 1.00 92.26 342 A 1 
ATOM 2770  C CA  . TYR A 1 342 ? -11.870 21.308  -29.431 1.00 93.36 342 A 1 
ATOM 2771  C C   . TYR A 1 342 ? -11.300 22.345  -28.448 1.00 93.47 342 A 1 
ATOM 2772  O O   . TYR A 1 342 ? -12.040 22.975  -27.703 1.00 91.74 342 A 1 
ATOM 2773  C CB  . TYR A 1 342 ? -13.384 21.113  -29.296 1.00 93.39 342 A 1 
ATOM 2774  C CG  . TYR A 1 342 ? -13.969 20.197  -30.347 1.00 94.01 342 A 1 
ATOM 2775  C CD1 . TYR A 1 342 ? -14.239 20.683  -31.648 1.00 86.25 342 A 1 
ATOM 2776  C CD2 . TYR A 1 342 ? -14.235 18.853  -30.044 1.00 86.21 342 A 1 
ATOM 2777  C CE1 . TYR A 1 342 ? -14.786 19.853  -32.619 1.00 86.46 342 A 1 
ATOM 2778  C CE2 . TYR A 1 342 ? -14.782 18.000  -31.019 1.00 85.75 342 A 1 
ATOM 2779  C CZ  . TYR A 1 342 ? -15.064 18.506  -32.305 1.00 92.87 342 A 1 
ATOM 2780  O OH  . TYR A 1 342 ? -15.615 17.688  -33.254 1.00 91.93 342 A 1 
ATOM 2781  N N   . THR A 1 343 ? -9.977  22.509  -28.462 1.00 91.99 343 A 1 
ATOM 2782  C CA  . THR A 1 343 ? -9.285  23.448  -27.577 1.00 92.05 343 A 1 
ATOM 2783  C C   . THR A 1 343 ? -9.847  24.859  -27.722 1.00 92.18 343 A 1 
ATOM 2784  O O   . THR A 1 343 ? -9.874  25.423  -28.817 1.00 90.44 343 A 1 
ATOM 2785  C CB  . THR A 1 343 ? -7.778  23.440  -27.842 1.00 90.31 343 A 1 
ATOM 2786  O OG1 . THR A 1 343 ? -7.249  22.177  -27.494 1.00 77.40 343 A 1 
ATOM 2787  C CG2 . THR A 1 343 ? -7.010  24.459  -27.011 1.00 75.47 343 A 1 
ATOM 2788  N N   . LEU A 1 344 ? -10.274 25.426  -26.588 1.00 91.42 344 A 1 
ATOM 2789  C CA  . LEU A 1 344 ? -10.795 26.779  -26.487 1.00 91.19 344 A 1 
ATOM 2790  C C   . LEU A 1 344 ? -9.665  27.744  -26.150 1.00 91.09 344 A 1 
ATOM 2791  O O   . LEU A 1 344 ? -8.854  27.465  -25.267 1.00 89.37 344 A 1 
ATOM 2792  C CB  . LEU A 1 344 ? -11.884 26.792  -25.396 1.00 90.18 344 A 1 
ATOM 2793  C CG  . LEU A 1 344 ? -12.495 28.176  -25.115 1.00 89.89 344 A 1 
ATOM 2794  C CD1 . LEU A 1 344 ? -13.343 28.668  -26.289 1.00 80.52 344 A 1 
ATOM 2795  C CD2 . LEU A 1 344 ? -13.394 28.105  -23.884 1.00 80.21 344 A 1 
ATOM 2796  N N   . HIS A 1 345 ? -9.663  28.916  -26.799 1.00 90.59 345 A 1 
ATOM 2797  C CA  . HIS A 1 345 ? -8.813  30.050  -26.447 1.00 90.36 345 A 1 
ATOM 2798  C C   . HIS A 1 345 ? -9.651  31.319  -26.473 1.00 90.76 345 A 1 
ATOM 2799  O O   . HIS A 1 345 ? -10.280 31.627  -27.478 1.00 88.65 345 A 1 
ATOM 2800  C CB  . HIS A 1 345 ? -7.629  30.106  -27.422 1.00 87.65 345 A 1 
ATOM 2801  C CG  . HIS A 1 345 ? -6.525  31.005  -26.955 1.00 82.48 345 A 1 
ATOM 2802  N ND1 . HIS A 1 345 ? -5.395  30.589  -26.279 1.00 69.49 345 A 1 
ATOM 2803  C CD2 . HIS A 1 345 ? -6.402  32.351  -27.152 1.00 70.11 345 A 1 
ATOM 2804  C CE1 . HIS A 1 345 ? -4.606  31.659  -26.090 1.00 68.94 345 A 1 
ATOM 2805  N NE2 . HIS A 1 345 ? -5.185  32.748  -26.603 1.00 69.82 345 A 1 
ATOM 2806  N N   . VAL A 1 346 ? -9.695  32.040  -25.344 1.00 89.91 346 A 1 
ATOM 2807  C CA  . VAL A 1 346 ? -10.517 33.243  -25.196 1.00 89.72 346 A 1 
ATOM 2808  C C   . VAL A 1 346 ? -9.738  34.410  -24.596 1.00 89.21 346 A 1 
ATOM 2809  O O   . VAL A 1 346 ? -8.808  34.213  -23.821 1.00 87.24 346 A 1 
ATOM 2810  C CB  . VAL A 1 346 ? -11.801 32.990  -24.373 1.00 88.24 346 A 1 
ATOM 2811  C CG1 . VAL A 1 346 ? -12.742 32.020  -25.076 1.00 80.75 346 A 1 
ATOM 2812  C CG2 . VAL A 1 346 ? -11.529 32.464  -22.953 1.00 79.59 346 A 1 
ATOM 2813  N N   . ALA A 1 347 ? -10.170 35.638  -24.911 1.00 88.52 347 A 1 
ATOM 2814  C CA  . ALA A 1 347 ? -9.759  36.857  -24.230 1.00 88.23 347 A 1 
ATOM 2815  C C   . ALA A 1 347 ? -10.989 37.731  -23.980 1.00 88.67 347 A 1 
ATOM 2816  O O   . ALA A 1 347 ? -11.831 37.873  -24.866 1.00 86.02 347 A 1 
ATOM 2817  C CB  . ALA A 1 347 ? -8.693  37.577  -25.061 1.00 86.02 347 A 1 
ATOM 2818  N N   . GLU A 1 348 ? -11.119 38.295  -22.767 1.00 86.50 348 A 1 
ATOM 2819  C CA  . GLU A 1 348 ? -12.260 39.134  -22.414 1.00 85.32 348 A 1 
ATOM 2820  C C   . GLU A 1 348 ? -12.242 40.449  -23.206 1.00 84.84 348 A 1 
ATOM 2821  O O   . GLU A 1 348 ? -11.211 41.111  -23.321 1.00 81.15 348 A 1 
ATOM 2822  C CB  . GLU A 1 348 ? -12.310 39.363  -20.893 1.00 81.50 348 A 1 
ATOM 2823  C CG  . GLU A 1 348 ? -13.625 40.020  -20.430 1.00 75.54 348 A 1 
ATOM 2824  C CD  . GLU A 1 348 ? -13.819 40.097  -18.898 1.00 73.03 348 A 1 
ATOM 2825  O OE1 . GLU A 1 348 ? -14.526 41.024  -18.438 1.00 65.46 348 A 1 
ATOM 2826  O OE2 . GLU A 1 348 ? -13.328 39.218  -18.170 1.00 68.07 348 A 1 
ATOM 2827  N N   . ILE A 1 349 ? -13.384 40.824  -23.739 1.00 86.89 349 A 1 
ATOM 2828  C CA  . ILE A 1 349 ? -13.590 42.069  -24.484 1.00 85.69 349 A 1 
ATOM 2829  C C   . ILE A 1 349 ? -14.378 43.067  -23.635 1.00 84.66 349 A 1 
ATOM 2830  O O   . ILE A 1 349 ? -13.965 44.208  -23.453 1.00 78.48 349 A 1 
ATOM 2831  C CB  . ILE A 1 349 ? -14.308 41.793  -25.827 1.00 83.90 349 A 1 
ATOM 2832  C CG1 . ILE A 1 349 ? -13.493 40.832  -26.721 1.00 77.99 349 A 1 
ATOM 2833  C CG2 . ILE A 1 349 ? -14.589 43.108  -26.581 1.00 75.83 349 A 1 
ATOM 2834  C CD1 . ILE A 1 349 ? -14.266 40.341  -27.958 1.00 72.87 349 A 1 
ATOM 2835  N N   . ALA A 1 350 ? -15.528 42.651  -23.116 1.00 84.87 350 A 1 
ATOM 2836  C CA  . ALA A 1 350 ? -16.426 43.480  -22.324 1.00 84.40 350 A 1 
ATOM 2837  C C   . ALA A 1 350 ? -17.333 42.615  -21.443 1.00 85.16 350 A 1 
ATOM 2838  O O   . ALA A 1 350 ? -17.612 41.465  -21.750 1.00 79.81 350 A 1 
ATOM 2839  C CB  . ALA A 1 350 ? -17.264 44.353  -23.270 1.00 80.48 350 A 1 
ATOM 2840  N N   . GLY A 1 351 ? -17.856 43.201  -20.356 1.00 83.23 351 A 1 
ATOM 2841  C CA  . GLY A 1 351 ? -18.832 42.523  -19.517 1.00 82.83 351 A 1 
ATOM 2842  C C   . GLY A 1 351 ? -19.256 43.352  -18.313 1.00 84.13 351 A 1 
ATOM 2843  O O   . GLY A 1 351 ? -18.586 44.308  -17.921 1.00 79.62 351 A 1 
ATOM 2844  N N   . ASN A 1 352 ? -20.380 42.969  -17.697 1.00 82.23 352 A 1 
ATOM 2845  C CA  . ASN A 1 352 ? -20.847 43.531  -16.426 1.00 81.30 352 A 1 
ATOM 2846  C C   . ASN A 1 352 ? -20.695 42.556  -15.246 1.00 81.60 352 A 1 
ATOM 2847  O O   . ASN A 1 352 ? -21.130 42.841  -14.130 1.00 76.79 352 A 1 
ATOM 2848  C CB  . ASN A 1 352 ? -22.281 44.069  -16.594 1.00 77.89 352 A 1 
ATOM 2849  C CG  . ASN A 1 352 ? -23.346 42.986  -16.693 1.00 75.56 352 A 1 
ATOM 2850  O OD1 . ASN A 1 352 ? -23.102 41.798  -16.713 1.00 67.46 352 A 1 
ATOM 2851  N ND2 . ASN A 1 352 ? -24.599 43.388  -16.741 1.00 70.22 352 A 1 
ATOM 2852  N N   . ILE A 1 353 ? -20.080 41.406  -15.494 1.00 79.83 353 A 1 
ATOM 2853  C CA  . ILE A 1 353 ? -19.670 40.405  -14.510 1.00 78.99 353 A 1 
ATOM 2854  C C   . ILE A 1 353 ? -18.204 40.062  -14.788 1.00 78.94 353 A 1 
ATOM 2855  O O   . ILE A 1 353 ? -17.821 39.999  -15.955 1.00 75.60 353 A 1 
ATOM 2856  C CB  . ILE A 1 353 ? -20.610 39.178  -14.586 1.00 75.27 353 A 1 
ATOM 2857  C CG1 . ILE A 1 353 ? -20.388 38.231  -13.397 1.00 68.18 353 A 1 
ATOM 2858  C CG2 . ILE A 1 353 ? -20.478 38.410  -15.921 1.00 64.73 353 A 1 
ATOM 2859  C CD1 . ILE A 1 353 ? -21.434 37.114  -13.292 1.00 62.40 353 A 1 
ATOM 2860  N N   . PRO A 1 354 ? -17.370 39.842  -13.749 1.00 76.40 354 A 1 
ATOM 2861  C CA  . PRO A 1 354 ? -16.006 39.378  -13.984 1.00 74.42 354 A 1 
ATOM 2862  C C   . PRO A 1 354 ? -16.004 38.062  -14.761 1.00 75.22 354 A 1 
ATOM 2863  O O   . PRO A 1 354 ? -16.785 37.153  -14.444 1.00 69.89 354 A 1 
ATOM 2864  C CB  . PRO A 1 354 ? -15.366 39.231  -12.603 1.00 69.88 354 A 1 
ATOM 2865  C CG  . PRO A 1 354 ? -16.207 40.136  -11.705 1.00 67.88 354 A 1 
ATOM 2866  C CD  . PRO A 1 354 ? -17.601 40.036  -12.322 1.00 70.89 354 A 1 
ATOM 2867  N N   . GLY A 1 355 ? -15.119 37.960  -15.750 1.00 76.32 355 A 1 
ATOM 2868  C CA  . GLY A 1 355 ? -14.904 36.731  -16.498 1.00 75.07 355 A 1 
ATOM 2869  C C   . GLY A 1 355 ? -14.429 35.593  -15.592 1.00 77.53 355 A 1 
ATOM 2870  O O   . GLY A 1 355 ? -13.678 35.814  -14.637 1.00 71.62 355 A 1 
ATOM 2871  N N   . ALA A 1 356 ? -14.884 34.381  -15.878 1.00 79.09 356 A 1 
ATOM 2872  C CA  . ALA A 1 356 ? -14.490 33.168  -15.165 1.00 78.91 356 A 1 
ATOM 2873  C C   . ALA A 1 356 ? -13.755 32.158  -16.059 1.00 81.64 356 A 1 
ATOM 2874  O O   . ALA A 1 356 ? -13.128 31.246  -15.535 1.00 77.86 356 A 1 
ATOM 2875  C CB  . ALA A 1 356 ? -15.734 32.552  -14.519 1.00 72.21 356 A 1 
ATOM 2876  N N   . LEU A 1 357 ? -13.826 32.318  -17.377 1.00 78.09 357 A 1 
ATOM 2877  C CA  . LEU A 1 357 ? -12.996 31.557  -18.295 1.00 80.30 357 A 1 
ATOM 2878  C C   . LEU A 1 357 ? -11.544 32.067  -18.189 1.00 81.90 357 A 1 
ATOM 2879  O O   . LEU A 1 357 ? -11.338 33.276  -18.267 1.00 80.40 357 A 1 
ATOM 2880  C CB  . LEU A 1 357 ? -13.527 31.683  -19.737 1.00 78.99 357 A 1 
ATOM 2881  C CG  . LEU A 1 357 ? -14.872 30.992  -19.977 1.00 78.75 357 A 1 
ATOM 2882  C CD1 . LEU A 1 357 ? -15.427 31.361  -21.358 1.00 71.99 357 A 1 
ATOM 2883  C CD2 . LEU A 1 357 ? -14.751 29.468  -19.927 1.00 73.08 357 A 1 
ATOM 2884  N N   . PRO A 1 358 ? -10.556 31.174  -18.026 1.00 76.17 358 A 1 
ATOM 2885  C CA  . PRO A 1 358 ? -9.149  31.559  -18.068 1.00 75.72 358 A 1 
ATOM 2886  C C   . PRO A 1 358 ? -8.792  32.139  -19.435 1.00 76.64 358 A 1 
ATOM 2887  O O   . PRO A 1 358 ? -8.934  31.477  -20.462 1.00 74.82 358 A 1 
ATOM 2888  C CB  . PRO A 1 358 ? -8.353  30.292  -17.750 1.00 72.22 358 A 1 
ATOM 2889  C CG  . PRO A 1 358 ? -9.364  29.403  -17.029 1.00 71.67 358 A 1 
ATOM 2890  C CD  . PRO A 1 358 ? -10.683 29.771  -17.697 1.00 75.83 358 A 1 
ATOM 2891  N N   . GLU A 1 359 ? -8.329  33.380  -19.438 1.00 79.34 359 A 1 
ATOM 2892  C CA  . GLU A 1 359 ? -7.950  34.075  -20.662 1.00 78.22 359 A 1 
ATOM 2893  C C   . GLU A 1 359 ? -6.560  33.659  -21.142 1.00 76.69 359 A 1 
ATOM 2894  O O   . GLU A 1 359 ? -5.694  33.306  -20.341 1.00 73.32 359 A 1 
ATOM 2895  C CB  . GLU A 1 359 ? -7.986  35.596  -20.431 1.00 75.90 359 A 1 
ATOM 2896  C CG  . GLU A 1 359 ? -9.379  36.121  -20.085 1.00 72.39 359 A 1 
ATOM 2897  C CD  . GLU A 1 359 ? -9.334  37.642  -19.963 1.00 73.60 359 A 1 
ATOM 2898  O OE1 . GLU A 1 359 ? -9.448  38.154  -18.828 1.00 65.57 359 A 1 
ATOM 2899  O OE2 . GLU A 1 359 ? -9.132  38.303  -21.008 1.00 72.09 359 A 1 
ATOM 2900  N N   . HIS A 1 360 ? -6.342  33.718  -22.438 1.00 81.98 360 A 1 
ATOM 2901  C CA  . HIS A 1 360 ? -5.065  33.389  -23.081 1.00 80.70 360 A 1 
ATOM 2902  C C   . HIS A 1 360 ? -4.521  32.003  -22.707 1.00 81.29 360 A 1 
ATOM 2903  O O   . HIS A 1 360 ? -3.311  31.783  -22.707 1.00 76.52 360 A 1 
ATOM 2904  C CB  . HIS A 1 360 ? -4.052  34.518  -22.838 1.00 76.96 360 A 1 
ATOM 2905  C CG  . HIS A 1 360 ? -4.560  35.870  -23.258 1.00 77.40 360 A 1 
ATOM 2906  N ND1 . HIS A 1 360 ? -4.773  36.263  -24.557 1.00 67.88 360 A 1 
ATOM 2907  C CD2 . HIS A 1 360 ? -4.903  36.914  -22.450 1.00 67.16 360 A 1 
ATOM 2908  C CE1 . HIS A 1 360 ? -5.235  37.528  -24.529 1.00 68.69 360 A 1 
ATOM 2909  N NE2 . HIS A 1 360 ? -5.330  37.955  -23.273 1.00 67.89 360 A 1 
ATOM 2910  N N   . THR A 1 361 ? -5.411  31.069  -22.364 1.00 81.78 361 A 1 
ATOM 2911  C CA  . THR A 1 361 ? -5.071  29.715  -21.931 1.00 81.46 361 A 1 
ATOM 2912  C C   . THR A 1 361 ? -5.809  28.706  -22.803 1.00 83.17 361 A 1 
ATOM 2913  O O   . THR A 1 361 ? -7.008  28.827  -23.021 1.00 80.08 361 A 1 
ATOM 2914  C CB  . THR A 1 361 ? -5.429  29.505  -20.454 1.00 76.77 361 A 1 
ATOM 2915  O OG1 . THR A 1 361 ? -4.783  30.476  -19.660 1.00 67.93 361 A 1 
ATOM 2916  C CG2 . THR A 1 361 ? -4.985  28.151  -19.925 1.00 66.61 361 A 1 
ATOM 2917  N N   . ASP A 1 362 ? -5.083  27.691  -23.275 1.00 82.51 362 A 1 
ATOM 2918  C CA  . ASP A 1 362 ? -5.658  26.600  -24.042 1.00 82.90 362 A 1 
ATOM 2919  C C   . ASP A 1 362 ? -6.395  25.621  -23.128 1.00 83.29 362 A 1 
ATOM 2920  O O   . ASP A 1 362 ? -5.798  24.984  -22.254 1.00 81.18 362 A 1 
ATOM 2921  C CB  . ASP A 1 362 ? -4.553  25.890  -24.843 1.00 80.67 362 A 1 
ATOM 2922  C CG  . ASP A 1 362 ? -4.019  26.690  -26.032 1.00 79.02 362 A 1 
ATOM 2923  O OD1 . ASP A 1 362 ? -4.726  27.603  -26.505 1.00 72.90 362 A 1 
ATOM 2924  O OD2 . ASP A 1 362 ? -2.923  26.343  -26.506 1.00 74.19 362 A 1 
ATOM 2925  N N   . LEU A 1 363 ? -7.705  25.491  -23.319 1.00 86.07 363 A 1 
ATOM 2926  C CA  . LEU A 1 363 ? -8.587  24.649  -22.523 1.00 86.69 363 A 1 
ATOM 2927  C C   . LEU A 1 363 ? -9.204  23.560  -23.399 1.00 87.89 363 A 1 
ATOM 2928  O O   . LEU A 1 363 ? -10.003 23.852  -24.290 1.00 87.42 363 A 1 
ATOM 2929  C CB  . LEU A 1 363 ? -9.680  25.508  -21.872 1.00 84.76 363 A 1 
ATOM 2930  C CG  . LEU A 1 363 ? -9.168  26.660  -20.987 1.00 82.09 363 A 1 
ATOM 2931  C CD1 . LEU A 1 363 ? -10.350 27.505  -20.517 1.00 74.80 363 A 1 
ATOM 2932  C CD2 . LEU A 1 363 ? -8.424  26.142  -19.763 1.00 74.46 363 A 1 
ATOM 2933  N N   . MET A 1 364 ? -8.866  22.296  -23.149 1.00 86.30 364 A 1 
ATOM 2934  C CA  . MET A 1 364 ? -9.453  21.175  -23.878 1.00 86.51 364 A 1 
ATOM 2935  C C   . MET A 1 364 ? -10.870 20.873  -23.379 1.00 86.87 364 A 1 
ATOM 2936  O O   . MET A 1 364 ? -11.128 20.885  -22.175 1.00 85.31 364 A 1 
ATOM 2937  C CB  . MET A 1 364 ? -8.564  19.937  -23.758 1.00 84.42 364 A 1 
ATOM 2938  C CG  . MET A 1 364 ? -7.253  20.080  -24.537 1.00 78.92 364 A 1 
ATOM 2939  S SD  . MET A 1 364 ? -6.112  18.683  -24.359 1.00 76.49 364 A 1 
ATOM 2940  C CE  . MET A 1 364 ? -5.424  19.058  -22.722 1.00 65.90 364 A 1 
ATOM 2941  N N   . PHE A 1 365 ? -11.782 20.558  -24.309 1.00 89.22 365 A 1 
ATOM 2942  C CA  . PHE A 1 365 ? -13.115 20.073  -23.961 1.00 90.17 365 A 1 
ATOM 2943  C C   . PHE A 1 365 ? -13.037 18.654  -23.392 1.00 89.17 365 A 1 
ATOM 2944  O O   . PHE A 1 365 ? -12.221 17.841  -23.829 1.00 87.74 365 A 1 
ATOM 2945  C CB  . PHE A 1 365 ? -14.030 20.145  -25.185 1.00 91.07 365 A 1 
ATOM 2946  C CG  . PHE A 1 365 ? -15.501 20.145  -24.824 1.00 91.73 365 A 1 
ATOM 2947  C CD1 . PHE A 1 365 ? -16.241 18.958  -24.830 1.00 85.87 365 A 1 
ATOM 2948  C CD2 . PHE A 1 365 ? -16.136 21.348  -24.479 1.00 85.45 365 A 1 
ATOM 2949  C CE1 . PHE A 1 365 ? -17.604 18.969  -24.492 1.00 86.27 365 A 1 
ATOM 2950  C CE2 . PHE A 1 365 ? -17.497 21.366  -24.145 1.00 85.73 365 A 1 
ATOM 2951  C CZ  . PHE A 1 365 ? -18.232 20.179  -24.153 1.00 91.69 365 A 1 
ATOM 2952  N N   . SER A 1 366 ? -13.868 18.348  -22.416 1.00 86.61 366 A 1 
ATOM 2953  C CA  . SER A 1 366 ? -13.948 17.016  -21.817 1.00 85.44 366 A 1 
ATOM 2954  C C   . SER A 1 366 ? -15.391 16.663  -21.454 1.00 85.78 366 A 1 
ATOM 2955  O O   . SER A 1 366 ? -16.168 17.523  -21.038 1.00 84.42 366 A 1 
ATOM 2956  C CB  . SER A 1 366 ? -13.064 16.917  -20.567 1.00 82.32 366 A 1 
ATOM 2957  O OG  . SER A 1 366 ? -11.730 17.288  -20.838 1.00 71.49 366 A 1 
ATOM 2958  N N   . THR A 1 367 ? -15.730 15.369  -21.573 1.00 84.43 367 A 1 
ATOM 2959  C CA  . THR A 1 367 ? -16.989 14.763  -21.126 1.00 83.69 367 A 1 
ATOM 2960  C C   . THR A 1 367 ? -16.689 13.574  -20.215 1.00 81.33 367 A 1 
ATOM 2961  O O   . THR A 1 367 ? -15.531 13.181  -20.064 1.00 78.53 367 A 1 
ATOM 2962  C CB  . THR A 1 367 ? -17.850 14.325  -22.316 1.00 84.31 367 A 1 
ATOM 2963  O OG1 . THR A 1 367 ? -17.189 13.313  -23.034 1.00 77.85 367 A 1 
ATOM 2964  C CG2 . THR A 1 367 ? -18.156 15.462  -23.277 1.00 77.40 367 A 1 
ATOM 2965  N N   . TRP A 1 368 ? -17.709 12.982  -19.604 1.00 78.27 368 A 1 
ATOM 2966  C CA  . TRP A 1 368 ? -17.517 11.827  -18.708 1.00 74.92 368 A 1 
ATOM 2967  C C   . TRP A 1 368 ? -16.867 10.612  -19.400 1.00 73.80 368 A 1 
ATOM 2968  O O   . TRP A 1 368 ? -16.162 9.838   -18.756 1.00 71.43 368 A 1 
ATOM 2969  C CB  . TRP A 1 368 ? -18.862 11.439  -18.091 1.00 73.04 368 A 1 
ATOM 2970  C CG  . TRP A 1 368 ? -19.867 10.851  -19.045 1.00 73.54 368 A 1 
ATOM 2971  C CD1 . TRP A 1 368 ? -20.877 11.519  -19.638 1.00 66.45 368 A 1 
ATOM 2972  C CD2 . TRP A 1 368 ? -19.968 9.470   -19.506 1.00 70.18 368 A 1 
ATOM 2973  N NE1 . TRP A 1 368 ? -21.593 10.649  -20.453 1.00 65.58 368 A 1 
ATOM 2974  C CE2 . TRP A 1 368 ? -21.060 9.382   -20.401 1.00 67.88 368 A 1 
ATOM 2975  C CE3 . TRP A 1 368 ? -19.236 8.295   -19.251 1.00 68.22 368 A 1 
ATOM 2976  C CZ2 . TRP A 1 368 ? -21.407 8.169   -21.045 1.00 67.18 368 A 1 
ATOM 2977  C CZ3 . TRP A 1 368 ? -19.587 7.086   -19.897 1.00 65.66 368 A 1 
ATOM 2978  C CH2 . TRP A 1 368 ? -20.650 7.031   -20.783 1.00 64.75 368 A 1 
ATOM 2979  N N   . ASN A 1 369 ? -17.068 10.450  -20.712 1.00 77.22 369 A 1 
ATOM 2980  C CA  . ASN A 1 369 ? -16.547 9.340   -21.515 1.00 75.69 369 A 1 
ATOM 2981  C C   . ASN A 1 369 ? -15.325 9.702   -22.371 1.00 75.18 369 A 1 
ATOM 2982  O O   . ASN A 1 369 ? -14.705 8.814   -22.947 1.00 72.67 369 A 1 
ATOM 2983  C CB  . ASN A 1 369 ? -17.694 8.746   -22.358 1.00 73.91 369 A 1 
ATOM 2984  C CG  . ASN A 1 369 ? -18.143 9.649   -23.490 1.00 74.28 369 A 1 
ATOM 2985  O OD1 . ASN A 1 369 ? -18.248 10.850  -23.355 1.00 69.29 369 A 1 
ATOM 2986  N ND2 . ASN A 1 369 ? -18.430 9.076   -24.640 1.00 69.37 369 A 1 
ATOM 2987  N N   . HIS A 1 370 ? -14.944 10.983  -22.443 1.00 77.87 370 A 1 
ATOM 2988  C CA  . HIS A 1 370 ? -13.789 11.438  -23.203 1.00 78.02 370 A 1 
ATOM 2989  C C   . HIS A 1 370 ? -13.061 12.586  -22.502 1.00 77.80 370 A 1 
ATOM 2990  O O   . HIS A 1 370 ? -13.620 13.654  -22.268 1.00 76.01 370 A 1 
ATOM 2991  C CB  . HIS A 1 370 ? -14.224 11.850  -24.610 1.00 77.17 370 A 1 
ATOM 2992  C CG  . HIS A 1 370 ? -13.072 12.053  -25.545 1.00 76.33 370 A 1 
ATOM 2993  N ND1 . HIS A 1 370 ? -12.624 11.129  -26.476 1.00 67.14 370 A 1 
ATOM 2994  C CD2 . HIS A 1 370 ? -12.259 13.145  -25.661 1.00 67.60 370 A 1 
ATOM 2995  C CE1 . HIS A 1 370 ? -11.582 11.666  -27.139 1.00 67.91 370 A 1 
ATOM 2996  N NE2 . HIS A 1 370 ? -11.333 12.880  -26.662 1.00 68.81 370 A 1 
ATOM 2997  N N   . ARG A 1 371 ? -11.778 12.377  -22.210 1.00 75.41 371 A 1 
ATOM 2998  C CA  . ARG A 1 371 ? -10.881 13.388  -21.665 1.00 73.29 371 A 1 
ATOM 2999  C C   . ARG A 1 371 ? -9.480  13.237  -22.247 1.00 72.46 371 A 1 
ATOM 3000  O O   . ARG A 1 371 ? -9.060  12.140  -22.632 1.00 67.97 371 A 1 
ATOM 3001  C CB  . ARG A 1 371 ? -10.884 13.341  -20.130 1.00 69.25 371 A 1 
ATOM 3002  C CG  . ARG A 1 371 ? -10.263 12.049  -19.571 1.00 62.09 371 A 1 
ATOM 3003  C CD  . ARG A 1 371 ? -10.170 12.133  -18.046 1.00 60.38 371 A 1 
ATOM 3004  N NE  . ARG A 1 371 ? -9.537  10.908  -17.512 1.00 56.09 371 A 1 
ATOM 3005  C CZ  . ARG A 1 371 ? -10.126 9.973   -16.790 1.00 51.07 371 A 1 
ATOM 3006  N NH1 . ARG A 1 371 ? -11.337 10.114  -16.379 1.00 49.51 371 A 1 
ATOM 3007  N NH2 . ARG A 1 371 ? -9.510  8.875   -16.505 1.00 47.17 371 A 1 
ATOM 3008  N N   . ALA A 1 372 ? -8.722  14.333  -22.274 1.00 71.95 372 A 1 
ATOM 3009  C CA  . ALA A 1 372 ? -7.309  14.272  -22.619 1.00 69.41 372 A 1 
ATOM 3010  C C   . ALA A 1 372 ? -6.513  13.500  -21.553 1.00 68.54 372 A 1 
ATOM 3011  O O   . ALA A 1 372 ? -6.834  13.494  -20.363 1.00 63.70 372 A 1 
ATOM 3012  C CB  . ALA A 1 372 ? -6.775  15.687  -22.831 1.00 65.05 372 A 1 
ATOM 3013  N N   . LYS A 1 373 ? -5.443  12.848  -21.983 1.00 65.03 373 A 1 
ATOM 3014  C CA  . LYS A 1 373 ? -4.593  12.046  -21.101 1.00 62.82 373 A 1 
ATOM 3015  C C   . LYS A 1 373 ? -3.948  12.922  -20.033 1.00 63.04 373 A 1 
ATOM 3016  O O   . LYS A 1 373 ? -3.301  13.916  -20.361 1.00 57.27 373 A 1 
ATOM 3017  C CB  . LYS A 1 373 ? -3.546  11.300  -21.945 1.00 56.96 373 A 1 
ATOM 3018  C CG  . LYS A 1 373 ? -3.523  9.813   -21.601 1.00 49.82 373 A 1 
ATOM 3019  C CD  . LYS A 1 373 ? -2.489  9.083   -22.458 1.00 44.36 373 A 1 
ATOM 3020  C CE  . LYS A 1 373 ? -2.519  7.598   -22.124 1.00 37.62 373 A 1 
ATOM 3021  N NZ  . LYS A 1 373 ? -1.562  6.822   -22.934 1.00 33.19 373 A 1 
ATOM 3022  N N   . GLY A 1 374 ? -4.075  12.523  -18.767 1.00 61.11 374 A 1 
ATOM 3023  C CA  . GLY A 1 374 ? -3.532  13.259  -17.629 1.00 59.52 374 A 1 
ATOM 3024  C C   . GLY A 1 374 ? -4.425  14.374  -17.080 1.00 61.57 374 A 1 
ATOM 3025  O O   . GLY A 1 374 ? -4.078  14.944  -16.050 1.00 57.30 374 A 1 
ATOM 3026  N N   . GLN A 1 375 ? -5.562  14.665  -17.708 1.00 61.54 375 A 1 
ATOM 3027  C CA  . GLN A 1 375 ? -6.539  15.582  -17.136 1.00 61.72 375 A 1 
ATOM 3028  C C   . GLN A 1 375 ? -7.273  14.955  -15.951 1.00 61.67 375 A 1 
ATOM 3029  O O   . GLN A 1 375 ? -7.434  13.737  -15.861 1.00 59.10 375 A 1 
ATOM 3030  C CB  . GLN A 1 375 ? -7.524  16.088  -18.198 1.00 59.63 375 A 1 
ATOM 3031  C CG  . GLN A 1 375 ? -6.849  17.048  -19.183 1.00 55.74 375 A 1 
ATOM 3032  C CD  . GLN A 1 375 ? -7.853  17.895  -19.968 1.00 52.10 375 A 1 
ATOM 3033  O OE1 . GLN A 1 375 ? -9.005  17.532  -20.146 1.00 49.37 375 A 1 
ATOM 3034  N NE2 . GLN A 1 375 ? -7.451  19.051  -20.447 1.00 48.94 375 A 1 
ATOM 3035  N N   . LEU A 1 376 ? -7.740  15.834  -15.053 1.00 62.66 376 A 1 
ATOM 3036  C CA  . LEU A 1 376 ? -8.543  15.461  -13.903 1.00 61.99 376 A 1 
ATOM 3037  C C   . LEU A 1 376 ? -9.933  14.963  -14.334 1.00 63.83 376 A 1 
ATOM 3038  O O   . LEU A 1 376 ? -10.448 15.330  -15.387 1.00 59.76 376 A 1 
ATOM 3039  C CB  . LEU A 1 376 ? -8.660  16.671  -12.962 1.00 56.29 376 A 1 
ATOM 3040  C CG  . LEU A 1 376 ? -7.329  17.093  -12.300 1.00 50.78 376 A 1 
ATOM 3041  C CD1 . LEU A 1 376 ? -7.478  18.462  -11.652 1.00 46.68 376 A 1 
ATOM 3042  C CD2 . LEU A 1 376 ? -6.896  16.098  -11.226 1.00 46.10 376 A 1 
ATOM 3043  N N   . TYR A 1 377 ? -10.584 14.183  -13.463 1.00 62.23 377 A 1 
ATOM 3044  C CA  . TYR A 1 377 ? -11.959 13.704  -13.629 1.00 62.17 377 A 1 
ATOM 3045  C C   . TYR A 1 377 ? -12.978 14.825  -13.346 1.00 63.86 377 A 1 
ATOM 3046  O O   . TYR A 1 377 ? -13.823 14.719  -12.454 1.00 60.06 377 A 1 
ATOM 3047  C CB  . TYR A 1 377 ? -12.175 12.484  -12.722 1.00 57.16 377 A 1 
ATOM 3048  C CG  . TYR A 1 377 ? -11.361 11.259  -13.087 1.00 54.26 377 A 1 
ATOM 3049  C CD1 . TYR A 1 377 ? -11.881 10.324  -13.990 1.00 49.32 377 A 1 
ATOM 3050  C CD2 . TYR A 1 377 ? -10.103 11.019  -12.505 1.00 48.41 377 A 1 
ATOM 3051  C CE1 . TYR A 1 377 ? -11.165 9.172   -14.320 1.00 43.91 377 A 1 
ATOM 3052  C CE2 . TYR A 1 377 ? -9.374  9.864   -12.833 1.00 44.62 377 A 1 
ATOM 3053  C CZ  . TYR A 1 377 ? -9.908  8.944   -13.744 1.00 44.64 377 A 1 
ATOM 3054  O OH  . TYR A 1 377 ? -9.205  7.817   -14.088 1.00 41.16 377 A 1 
ATOM 3055  N N   . CYS A 1 378 ? -12.875 15.939  -14.060 1.00 65.97 378 A 1 
ATOM 3056  C CA  . CYS A 1 378 ? -13.770 17.070  -13.863 1.00 67.07 378 A 1 
ATOM 3057  C C   . CYS A 1 378 ? -15.212 16.760  -14.302 1.00 67.66 378 A 1 
ATOM 3058  O O   . CYS A 1 378 ? -16.118 17.000  -13.499 1.00 65.31 378 A 1 
ATOM 3059  C CB  . CYS A 1 378 ? -13.220 18.338  -14.522 1.00 65.55 378 A 1 
ATOM 3060  S SG  . CYS A 1 378 ? -11.606 18.909  -13.929 1.00 63.06 378 A 1 
ATOM 3061  N N   . PRO A 1 379 ? -15.468 16.197  -15.497 1.00 63.79 379 A 1 
ATOM 3062  C CA  . PRO A 1 379 ? -16.830 15.913  -15.946 1.00 61.43 379 A 1 
ATOM 3063  C C   . PRO A 1 379 ? -17.550 14.917  -15.038 1.00 61.70 379 A 1 
ATOM 3064  O O   . PRO A 1 379 ? -18.694 15.125  -14.665 1.00 59.77 379 A 1 
ATOM 3065  C CB  . PRO A 1 379 ? -16.687 15.373  -17.375 1.00 58.30 379 A 1 
ATOM 3066  C CG  . PRO A 1 379 ? -15.317 15.847  -17.814 1.00 57.71 379 A 1 
ATOM 3067  C CD  . PRO A 1 379 ? -14.516 15.841  -16.526 1.00 62.05 379 A 1 
ATOM 3068  N N   . GLU A 1 380 ? -16.836 13.877  -14.617 1.00 58.46 380 A 1 
ATOM 3069  C CA  . GLU A 1 380 ? -17.339 12.860  -13.711 1.00 54.76 380 A 1 
ATOM 3070  C C   . GLU A 1 380 ? -17.703 13.447  -12.333 1.00 55.95 380 A 1 
ATOM 3071  O O   . GLU A 1 380 ? -18.677 13.035  -11.705 1.00 52.15 380 A 1 
ATOM 3072  C CB  . GLU A 1 380 ? -16.273 11.757  -13.549 1.00 49.19 380 A 1 
ATOM 3073  C CG  . GLU A 1 380 ? -15.935 10.996  -14.839 1.00 44.87 380 A 1 
ATOM 3074  C CD  . GLU A 1 380 ? -14.834 11.622  -15.717 1.00 39.18 380 A 1 
ATOM 3075  O OE1 . GLU A 1 380 ? -14.331 10.899  -16.606 1.00 36.32 380 A 1 
ATOM 3076  O OE2 . GLU A 1 380 ? -14.496 12.805  -15.515 1.00 38.83 380 A 1 
ATOM 3077  N N   . SER A 1 381 ? -16.944 14.439  -11.896 1.00 59.51 381 A 1 
ATOM 3078  C CA  . SER A 1 381 ? -17.153 15.072  -10.595 1.00 57.63 381 A 1 
ATOM 3079  C C   . SER A 1 381 ? -18.233 16.159  -10.599 1.00 59.42 381 A 1 
ATOM 3080  O O   . SER A 1 381 ? -18.894 16.361  -9.577  1.00 55.42 381 A 1 
ATOM 3081  C CB  . SER A 1 381 ? -15.841 15.666  -10.090 1.00 51.65 381 A 1 
ATOM 3082  O OG  . SER A 1 381 ? -14.859 14.659  -9.945  1.00 47.25 381 A 1 
ATOM 3083  N N   . TYR A 1 382 ? -18.403 16.871  -11.722 1.00 67.18 382 A 1 
ATOM 3084  C CA  . TYR A 1 382 ? -19.241 18.065  -11.821 1.00 65.91 382 A 1 
ATOM 3085  C C   . TYR A 1 382 ? -20.396 17.939  -12.820 1.00 66.91 382 A 1 
ATOM 3086  O O   . TYR A 1 382 ? -21.278 18.799  -12.819 1.00 62.04 382 A 1 
ATOM 3087  C CB  . TYR A 1 382 ? -18.362 19.280  -12.134 1.00 60.91 382 A 1 
ATOM 3088  C CG  . TYR A 1 382 ? -17.452 19.678  -10.989 1.00 59.07 382 A 1 
ATOM 3089  C CD1 . TYR A 1 382 ? -17.938 20.513  -9.964  1.00 54.54 382 A 1 
ATOM 3090  C CD2 . TYR A 1 382 ? -16.140 19.196  -10.914 1.00 53.41 382 A 1 
ATOM 3091  C CE1 . TYR A 1 382 ? -17.115 20.872  -8.885  1.00 49.79 382 A 1 
ATOM 3092  C CE2 . TYR A 1 382 ? -15.304 19.539  -9.837  1.00 50.28 382 A 1 
ATOM 3093  C CZ  . TYR A 1 382 ? -15.794 20.380  -8.821  1.00 50.72 382 A 1 
ATOM 3094  O OH  . TYR A 1 382 ? -14.982 20.720  -7.776  1.00 46.51 382 A 1 
ATOM 3095  N N   . SER A 1 383 ? -20.459 16.869  -13.616 1.00 73.75 383 A 1 
ATOM 3096  C CA  . SER A 1 383 ? -21.453 16.600  -14.659 1.00 74.59 383 A 1 
ATOM 3097  C C   . SER A 1 383 ? -21.341 17.508  -15.894 1.00 76.16 383 A 1 
ATOM 3098  O O   . SER A 1 383 ? -20.858 18.632  -15.820 1.00 71.74 383 A 1 
ATOM 3099  C CB  . SER A 1 383 ? -22.874 16.618  -14.055 1.00 70.44 383 A 1 
ATOM 3100  O OG  . SER A 1 383 ? -23.832 16.101  -14.933 1.00 63.91 383 A 1 
ATOM 3101  N N   . GLY A 1 384 ? -21.827 16.999  -17.022 1.00 80.29 384 A 1 
ATOM 3102  C CA  . GLY A 1 384 ? -21.827 17.701  -18.301 1.00 81.29 384 A 1 
ATOM 3103  C C   . GLY A 1 384 ? -20.487 17.684  -19.039 1.00 82.94 384 A 1 
ATOM 3104  O O   . GLY A 1 384 ? -19.511 17.079  -18.603 1.00 79.77 384 A 1 
ATOM 3105  N N   . GLY A 1 385 ? -20.444 18.371  -20.170 1.00 86.71 385 A 1 
ATOM 3106  C CA  . GLY A 1 385 ? -19.240 18.603  -20.957 1.00 88.00 385 A 1 
ATOM 3107  C C   . GLY A 1 385 ? -18.839 20.075  -20.913 1.00 88.69 385 A 1 
ATOM 3108  O O   . GLY A 1 385 ? -19.689 20.955  -21.019 1.00 87.46 385 A 1 
ATOM 3109  N N   . TRP A 1 386 ? -17.549 20.345  -20.746 1.00 88.05 386 A 1 
ATOM 3110  C CA  . TRP A 1 386 ? -17.036 21.712  -20.637 1.00 89.19 386 A 1 
ATOM 3111  C C   . TRP A 1 386 ? -15.542 21.796  -20.963 1.00 89.35 386 A 1 
ATOM 3112  O O   . TRP A 1 386 ? -14.846 20.777  -21.038 1.00 87.52 386 A 1 
ATOM 3113  C CB  . TRP A 1 386 ? -17.316 22.234  -19.217 1.00 88.46 386 A 1 
ATOM 3114  C CG  . TRP A 1 386 ? -17.201 23.721  -19.064 1.00 88.51 386 A 1 
ATOM 3115  C CD1 . TRP A 1 386 ? -16.248 24.369  -18.385 1.00 85.18 386 A 1 
ATOM 3116  C CD2 . TRP A 1 386 ? -18.059 24.738  -19.648 1.00 88.29 386 A 1 
ATOM 3117  N NE1 . TRP A 1 386 ? -16.449 25.741  -18.502 1.00 84.70 386 A 1 
ATOM 3118  C CE2 . TRP A 1 386 ? -17.544 26.000  -19.277 1.00 87.31 386 A 1 
ATOM 3119  C CE3 . TRP A 1 386 ? -19.207 24.719  -20.459 1.00 87.66 386 A 1 
ATOM 3120  C CZ2 . TRP A 1 386 ? -18.131 27.206  -19.710 1.00 87.46 386 A 1 
ATOM 3121  C CZ3 . TRP A 1 386 ? -19.803 25.922  -20.887 1.00 84.74 386 A 1 
ATOM 3122  C CH2 . TRP A 1 386 ? -19.260 27.148  -20.521 1.00 85.03 386 A 1 
ATOM 3123  N N   . TRP A 1 387 ? -15.048 23.007  -21.156 1.00 88.28 387 A 1 
ATOM 3124  C CA  . TRP A 1 387 ? -13.622 23.306  -21.237 1.00 88.61 387 A 1 
ATOM 3125  C C   . TRP A 1 387 ? -13.076 23.503  -19.824 1.00 87.03 387 A 1 
ATOM 3126  O O   . TRP A 1 387 ? -13.286 24.546  -19.198 1.00 83.79 387 A 1 
ATOM 3127  C CB  . TRP A 1 387 ? -13.399 24.547  -22.099 1.00 89.44 387 A 1 
ATOM 3128  C CG  . TRP A 1 387 ? -13.865 24.423  -23.517 1.00 90.59 387 A 1 
ATOM 3129  C CD1 . TRP A 1 387 ? -13.178 23.851  -24.529 1.00 87.01 387 A 1 
ATOM 3130  C CD2 . TRP A 1 387 ? -15.123 24.891  -24.096 1.00 90.98 387 A 1 
ATOM 3131  N NE1 . TRP A 1 387 ? -13.918 23.938  -25.705 1.00 89.14 387 A 1 
ATOM 3132  C CE2 . TRP A 1 387 ? -15.109 24.580  -25.480 1.00 90.98 387 A 1 
ATOM 3133  C CE3 . TRP A 1 387 ? -16.253 25.566  -23.579 1.00 91.75 387 A 1 
ATOM 3134  C CZ2 . TRP A 1 387 ? -16.182 24.921  -26.330 1.00 91.89 387 A 1 
ATOM 3135  C CZ3 . TRP A 1 387 ? -17.322 25.899  -24.432 1.00 88.69 387 A 1 
ATOM 3136  C CH2 . TRP A 1 387 ? -17.284 25.584  -25.791 1.00 89.21 387 A 1 
ATOM 3137  N N   . TRP A 1 388 ? -12.405 22.483  -19.308 1.00 81.80 388 A 1 
ATOM 3138  C CA  . TRP A 1 388 ? -11.879 22.477  -17.943 1.00 79.08 388 A 1 
ATOM 3139  C C   . TRP A 1 388 ? -10.420 22.924  -17.908 1.00 76.70 388 A 1 
ATOM 3140  O O   . TRP A 1 388 ? -9.610  22.527  -18.749 1.00 70.85 388 A 1 
ATOM 3141  C CB  . TRP A 1 388 ? -12.039 21.093  -17.321 1.00 76.15 388 A 1 
ATOM 3142  C CG  . TRP A 1 388 ? -13.458 20.618  -17.220 1.00 75.56 388 A 1 
ATOM 3143  C CD1 . TRP A 1 388 ? -14.043 19.733  -18.051 1.00 65.73 388 A 1 
ATOM 3144  C CD2 . TRP A 1 388 ? -14.476 21.000  -16.245 1.00 70.75 388 A 1 
ATOM 3145  N NE1 . TRP A 1 388 ? -15.364 19.521  -17.647 1.00 66.09 388 A 1 
ATOM 3146  C CE2 . TRP A 1 388 ? -15.664 20.283  -16.533 1.00 67.82 388 A 1 
ATOM 3147  C CE3 . TRP A 1 388 ? -14.489 21.875  -15.142 1.00 66.42 388 A 1 
ATOM 3148  C CZ2 . TRP A 1 388 ? -16.828 20.410  -15.756 1.00 63.73 388 A 1 
ATOM 3149  C CZ3 . TRP A 1 388 ? -15.651 22.008  -14.367 1.00 58.62 388 A 1 
ATOM 3150  C CH2 . TRP A 1 388 ? -16.803 21.286  -14.669 1.00 59.91 388 A 1 
ATOM 3151  N N   . ASN A 1 389 ? -10.099 23.719  -16.895 1.00 75.72 389 A 1 
ATOM 3152  C CA  . ASN A 1 389 ? -8.726  24.032  -16.500 1.00 71.52 389 A 1 
ATOM 3153  C C   . ASN A 1 389 ? -8.238  23.023  -15.433 1.00 69.99 389 A 1 
ATOM 3154  O O   . ASN A 1 389 ? -8.965  22.112  -15.043 1.00 61.76 389 A 1 
ATOM 3155  C CB  . ASN A 1 389 ? -8.720  25.490  -16.002 1.00 65.81 389 A 1 
ATOM 3156  C CG  . ASN A 1 389 ? -7.329  26.111  -15.976 1.00 59.41 389 A 1 
ATOM 3157  O OD1 . ASN A 1 389 ? -6.323  25.523  -16.339 1.00 54.26 389 A 1 
ATOM 3158  N ND2 . ASN A 1 389 ? -7.241  27.344  -15.541 1.00 53.71 389 A 1 
ATOM 3159  N N   . ASP A 1 390 ? -7.013  23.228  -14.928 1.00 65.93 390 A 1 
ATOM 3160  C CA  . ASP A 1 390 ? -6.410  22.392  -13.878 1.00 63.45 390 A 1 
ATOM 3161  C C   . ASP A 1 390 ? -7.221  22.372  -12.563 1.00 64.17 390 A 1 
ATOM 3162  O O   . ASP A 1 390 ? -7.094  21.451  -11.759 1.00 58.75 390 A 1 
ATOM 3163  C CB  . ASP A 1 390 ? -4.986  22.885  -13.590 1.00 56.58 390 A 1 
ATOM 3164  C CG  . ASP A 1 390 ? -4.048  22.783  -14.790 1.00 51.26 390 A 1 
ATOM 3165  O OD1 . ASP A 1 390 ? -4.262  21.878  -15.634 1.00 46.23 390 A 1 
ATOM 3166  O OD2 . ASP A 1 390 ? -3.103  23.601  -14.849 1.00 45.00 390 A 1 
ATOM 3167  N N   . ILE A 1 391 ? -8.058  23.388  -12.343 1.00 64.29 391 A 1 
ATOM 3168  C CA  . ILE A 1 391 ? -8.957  23.486  -11.197 1.00 63.18 391 A 1 
ATOM 3169  C C   . ILE A 1 391 ? -10.384 23.241  -11.677 1.00 64.41 391 A 1 
ATOM 3170  O O   . ILE A 1 391 ? -11.012 24.104  -12.300 1.00 59.25 391 A 1 
ATOM 3171  C CB  . ILE A 1 391 ? -8.794  24.835  -10.460 1.00 57.07 391 A 1 
ATOM 3172  C CG1 . ILE A 1 391 ? -7.320  25.077  -10.039 1.00 51.07 391 A 1 
ATOM 3173  C CG2 . ILE A 1 391 ? -9.715  24.852  -9.228  1.00 49.15 391 A 1 
ATOM 3174  C CD1 . ILE A 1 391 ? -7.057  26.479  -9.468  1.00 44.38 391 A 1 
ATOM 3175  N N   . CYS A 1 392 ? -10.929 22.079  -11.345 1.00 66.29 392 A 1 
ATOM 3176  C CA  . CYS A 1 392 ? -12.316 21.783  -11.662 1.00 63.89 392 A 1 
ATOM 3177  C C   . CYS A 1 392 ? -13.295 22.709  -10.913 1.00 62.10 392 A 1 
ATOM 3178  O O   . CYS A 1 392 ? -13.088 23.053  -9.751  1.00 57.30 392 A 1 
ATOM 3179  C CB  . CYS A 1 392 ? -12.636 20.314  -11.327 1.00 61.40 392 A 1 
ATOM 3180  S SG  . CYS A 1 392 ? -11.502 19.051  -11.961 1.00 58.58 392 A 1 
ATOM 3181  N N   . GLY A 1 393 ? -14.419 23.019  -11.543 1.00 60.61 393 A 1 
ATOM 3182  C CA  . GLY A 1 393 ? -15.563 23.675  -10.906 1.00 58.77 393 A 1 
ATOM 3183  C C   . GLY A 1 393 ? -15.441 25.183  -10.726 1.00 61.46 393 A 1 
ATOM 3184  O O   . GLY A 1 393 ? -16.160 25.750  -9.900  1.00 56.67 393 A 1 
ATOM 3185  N N   . GLU A 1 394 ? -14.572 25.853  -11.497 1.00 67.58 394 A 1 
ATOM 3186  C CA  . GLU A 1 394 ? -14.556 27.315  -11.586 1.00 66.47 394 A 1 
ATOM 3187  C C   . GLU A 1 394 ? -15.852 27.827  -12.215 1.00 69.01 394 A 1 
ATOM 3188  O O   . GLU A 1 394 ? -16.524 28.693  -11.656 1.00 64.25 394 A 1 
ATOM 3189  C CB  . GLU A 1 394 ? -13.343 27.781  -12.401 1.00 59.63 394 A 1 
ATOM 3190  C CG  . GLU A 1 394 ? -12.037 27.548  -11.642 1.00 52.68 394 A 1 
ATOM 3191  C CD  . GLU A 1 394 ? -10.807 28.052  -12.408 1.00 48.18 394 A 1 
ATOM 3192  O OE1 . GLU A 1 394 ? -9.781  28.294  -11.715 1.00 42.73 394 A 1 
ATOM 3193  O OE2 . GLU A 1 394 ? -10.892 28.192  -13.643 1.00 43.29 394 A 1 
ATOM 3194  N N   . ASN A 1 395 ? -16.218 27.235  -13.341 1.00 76.46 395 A 1 
ATOM 3195  C CA  . ASN A 1 395 ? -17.450 27.512  -14.040 1.00 77.19 395 A 1 
ATOM 3196  C C   . ASN A 1 395 ? -17.897 26.273  -14.817 1.00 78.78 395 A 1 
ATOM 3197  O O   . ASN A 1 395 ? -17.065 25.497  -15.287 1.00 75.36 395 A 1 
ATOM 3198  C CB  . ASN A 1 395 ? -17.262 28.733  -14.957 1.00 73.23 395 A 1 
ATOM 3199  C CG  . ASN A 1 395 ? -16.094 28.554  -15.917 1.00 68.52 395 A 1 
ATOM 3200  O OD1 . ASN A 1 395 ? -14.945 28.591  -15.534 1.00 61.26 395 A 1 
ATOM 3201  N ND2 . ASN A 1 395 ? -16.367 28.352  -17.183 1.00 62.17 395 A 1 
ATOM 3202  N N   . ASN A 1 396 ? -19.192 26.086  -14.938 1.00 81.12 396 A 1 
ATOM 3203  C CA  . ASN A 1 396 ? -19.769 25.014  -15.728 1.00 82.66 396 A 1 
ATOM 3204  C C   . ASN A 1 396 ? -21.206 25.374  -16.126 1.00 84.23 396 A 1 
ATOM 3205  O O   . ASN A 1 396 ? -22.136 25.151  -15.354 1.00 82.45 396 A 1 
ATOM 3206  C CB  . ASN A 1 396 ? -19.708 23.693  -14.937 1.00 79.91 396 A 1 
ATOM 3207  C CG  . ASN A 1 396 ? -20.221 22.515  -15.757 1.00 78.64 396 A 1 
ATOM 3208  O OD1 . ASN A 1 396 ? -20.483 22.618  -16.946 1.00 71.99 396 A 1 
ATOM 3209  N ND2 . ASN A 1 396 ? -20.374 21.368  -15.136 1.00 71.89 396 A 1 
ATOM 3210  N N   . LEU A 1 397 ? -21.398 25.931  -17.318 1.00 86.61 397 A 1 
ATOM 3211  C CA  . LEU A 1 397 ? -22.736 26.273  -17.822 1.00 88.45 397 A 1 
ATOM 3212  C C   . LEU A 1 397 ? -23.503 25.043  -18.344 1.00 89.10 397 A 1 
ATOM 3213  O O   . LEU A 1 397 ? -24.717 25.100  -18.484 1.00 87.29 397 A 1 
ATOM 3214  C CB  . LEU A 1 397 ? -22.631 27.376  -18.881 1.00 88.13 397 A 1 
ATOM 3215  C CG  . LEU A 1 397 ? -21.990 28.686  -18.388 1.00 88.20 397 A 1 
ATOM 3216  C CD1 . LEU A 1 397 ? -22.014 29.720  -19.510 1.00 80.72 397 A 1 
ATOM 3217  C CD2 . LEU A 1 397 ? -22.708 29.286  -17.178 1.00 80.64 397 A 1 
ATOM 3218  N N   . ASN A 1 398 ? -22.799 23.923  -18.560 1.00 89.07 398 A 1 
ATOM 3219  C CA  . ASN A 1 398 ? -23.382 22.643  -18.960 1.00 89.49 398 A 1 
ATOM 3220  C C   . ASN A 1 398 ? -23.598 21.685  -17.769 1.00 87.80 398 A 1 
ATOM 3221  O O   . ASN A 1 398 ? -23.840 20.498  -17.960 1.00 84.15 398 A 1 
ATOM 3222  C CB  . ASN A 1 398 ? -22.516 22.040  -20.088 1.00 90.16 398 A 1 
ATOM 3223  C CG  . ASN A 1 398 ? -22.557 22.842  -21.379 1.00 90.98 398 A 1 
ATOM 3224  O OD1 . ASN A 1 398 ? -23.421 23.664  -21.618 1.00 83.94 398 A 1 
ATOM 3225  N ND2 . ASN A 1 398 ? -21.626 22.596  -22.272 1.00 83.37 398 A 1 
ATOM 3226  N N   . GLY A 1 399 ? -23.527 22.192  -16.540 1.00 86.10 399 A 1 
ATOM 3227  C CA  . GLY A 1 399 ? -23.824 21.405  -15.341 1.00 85.21 399 A 1 
ATOM 3228  C C   . GLY A 1 399 ? -25.309 21.044  -15.194 1.00 85.67 399 A 1 
ATOM 3229  O O   . GLY A 1 399 ? -26.173 21.493  -15.953 1.00 84.29 399 A 1 
ATOM 3230  N N   . LYS A 1 400 ? -25.630 20.240  -14.177 1.00 82.66 400 A 1 
ATOM 3231  C CA  . LYS A 1 400 ? -26.999 19.812  -13.876 1.00 81.86 400 A 1 
ATOM 3232  C C   . LYS A 1 400 ? -27.868 21.012  -13.484 1.00 82.53 400 A 1 
ATOM 3233  O O   . LYS A 1 400 ? -27.472 21.835  -12.666 1.00 80.10 400 A 1 
ATOM 3234  C CB  . LYS A 1 400 ? -26.961 18.724  -12.789 1.00 78.24 400 A 1 
ATOM 3235  C CG  . LYS A 1 400 ? -28.338 18.081  -12.529 1.00 69.47 400 A 1 
ATOM 3236  C CD  . LYS A 1 400 ? -28.234 16.878  -11.573 1.00 64.75 400 A 1 
ATOM 3237  C CE  . LYS A 1 400 ? -29.606 16.218  -11.396 1.00 56.52 400 A 1 
ATOM 3238  N NZ  . LYS A 1 400 ? -29.544 14.984  -10.566 1.00 50.73 400 A 1 
ATOM 3239  N N   . TYR A 1 401 ? -29.077 21.080  -14.020 1.00 83.34 401 A 1 
ATOM 3240  C CA  . TYR A 1 401 ? -30.023 22.142  -13.672 1.00 84.27 401 A 1 
ATOM 3241  C C   . TYR A 1 401 ? -30.621 21.901  -12.281 1.00 82.85 401 A 1 
ATOM 3242  O O   . TYR A 1 401 ? -31.596 21.171  -12.115 1.00 79.04 401 A 1 
ATOM 3243  C CB  . TYR A 1 401 ? -31.086 22.271  -14.763 1.00 84.64 401 A 1 
ATOM 3244  C CG  . TYR A 1 401 ? -31.854 23.568  -14.656 1.00 86.18 401 A 1 
ATOM 3245  C CD1 . TYR A 1 401 ? -33.006 23.661  -13.851 1.00 77.12 401 A 1 
ATOM 3246  C CD2 . TYR A 1 401 ? -31.404 24.716  -15.347 1.00 78.04 401 A 1 
ATOM 3247  C CE1 . TYR A 1 401 ? -33.700 24.875  -13.737 1.00 77.61 401 A 1 
ATOM 3248  C CE2 . TYR A 1 401 ? -32.090 25.934  -15.239 1.00 77.51 401 A 1 
ATOM 3249  C CZ  . TYR A 1 401 ? -33.248 26.009  -14.435 1.00 85.43 401 A 1 
ATOM 3250  O OH  . TYR A 1 401 ? -33.914 27.189  -14.328 1.00 83.82 401 A 1 
ATOM 3251  N N   . ASN A 1 402 ? -30.037 22.526  -11.254 1.00 81.69 402 A 1 
ATOM 3252  C CA  . ASN A 1 402 ? -30.497 22.416  -9.879  1.00 79.80 402 A 1 
ATOM 3253  C C   . ASN A 1 402 ? -31.385 23.597  -9.489  1.00 79.41 402 A 1 
ATOM 3254  O O   . ASN A 1 402 ? -31.025 24.756  -9.672  1.00 75.38 402 A 1 
ATOM 3255  C CB  . ASN A 1 402 ? -29.278 22.316  -8.951  1.00 76.08 402 A 1 
ATOM 3256  C CG  . ASN A 1 402 ? -28.586 20.963  -9.038  1.00 72.68 402 A 1 
ATOM 3257  O OD1 . ASN A 1 402 ? -29.183 19.921  -9.257  1.00 65.53 402 A 1 
ATOM 3258  N ND2 . ASN A 1 402 ? -27.291 20.932  -8.784  1.00 65.58 402 A 1 
ATOM 3259  N N   . LYS A 1 403 ? -32.520 23.302  -8.850  1.00 78.75 403 A 1 
ATOM 3260  C CA  . LYS A 1 403 ? -33.331 24.325  -8.189  1.00 77.06 403 A 1 
ATOM 3261  C C   . LYS A 1 403 ? -32.629 24.810  -6.904  1.00 75.95 403 A 1 
ATOM 3262  O O   . LYS A 1 403 ? -31.920 24.042  -6.258  1.00 69.53 403 A 1 
ATOM 3263  C CB  . LYS A 1 403 ? -34.757 23.809  -7.944  1.00 72.81 403 A 1 
ATOM 3264  C CG  . LYS A 1 403 ? -35.510 23.583  -9.271  1.00 66.54 403 A 1 
ATOM 3265  C CD  . LYS A 1 403 ? -36.949 23.082  -9.075  1.00 62.21 403 A 1 
ATOM 3266  C CE  . LYS A 1 403 ? -37.585 22.840  -10.452 1.00 55.13 403 A 1 
ATOM 3267  N NZ  . LYS A 1 403 ? -38.928 22.217  -10.393 1.00 48.99 403 A 1 
ATOM 3268  N N   . PRO A 1 404 ? -32.836 26.075  -6.485  1.00 74.56 404 A 1 
ATOM 3269  C CA  . PRO A 1 404 ? -32.050 26.693  -5.412  1.00 72.03 404 A 1 
ATOM 3270  C C   . PRO A 1 404 ? -32.177 26.026  -4.038  1.00 70.50 404 A 1 
ATOM 3271  O O   . PRO A 1 404 ? -31.301 26.183  -3.189  1.00 64.24 404 A 1 
ATOM 3272  C CB  . PRO A 1 404 ? -32.519 28.152  -5.367  1.00 67.81 404 A 1 
ATOM 3273  C CG  . PRO A 1 404 ? -33.895 28.133  -6.032  1.00 65.72 404 A 1 
ATOM 3274  C CD  . PRO A 1 404 ? -33.747 27.030  -7.079  1.00 68.12 404 A 1 
ATOM 3275  N N   . ARG A 1 405 ? -33.254 25.278  -3.786  1.00 66.68 405 A 1 
ATOM 3276  C CA  . ARG A 1 405 ? -33.476 24.566  -2.517  1.00 64.55 405 A 1 
ATOM 3277  C C   . ARG A 1 405 ? -32.797 23.193  -2.444  1.00 64.38 405 A 1 
ATOM 3278  O O   . ARG A 1 405 ? -32.903 22.545  -1.400  1.00 57.03 405 A 1 
ATOM 3279  C CB  . ARG A 1 405 ? -34.976 24.466  -2.210  1.00 57.34 405 A 1 
ATOM 3280  C CG  . ARG A 1 405 ? -35.593 25.833  -1.878  1.00 50.06 405 A 1 
ATOM 3281  C CD  . ARG A 1 405 ? -37.043 25.651  -1.403  1.00 45.45 405 A 1 
ATOM 3282  N NE  . ARG A 1 405 ? -37.650 26.937  -1.013  1.00 40.07 405 A 1 
ATOM 3283  C CZ  . ARG A 1 405 ? -38.878 27.101  -0.519  1.00 35.13 405 A 1 
ATOM 3284  N NH1 . ARG A 1 405 ? -39.679 26.087  -0.344  1.00 32.85 405 A 1 
ATOM 3285  N NH2 . ARG A 1 405 ? -39.315 28.294  -0.206  1.00 31.01 405 A 1 
ATOM 3286  N N   . THR A 1 406 ? -32.090 22.749  -3.473  1.00 58.35 406 A 1 
ATOM 3287  C CA  . THR A 1 406 ? -31.385 21.467  -3.475  1.00 56.79 406 A 1 
ATOM 3288  C C   . THR A 1 406 ? -30.351 21.437  -2.344  1.00 56.58 406 A 1 
ATOM 3289  O O   . THR A 1 406 ? -29.427 22.257  -2.303  1.00 51.69 406 A 1 
ATOM 3290  C CB  . THR A 1 406 ? -30.722 21.172  -4.833  1.00 51.70 406 A 1 
ATOM 3291  O OG1 . THR A 1 406 ? -31.664 21.359  -5.861  1.00 47.53 406 A 1 
ATOM 3292  C CG2 . THR A 1 406 ? -30.240 19.724  -4.932  1.00 46.12 406 A 1 
ATOM 3293  N N   . LYS A 1 407 ? -30.530 20.508  -1.387  1.00 53.52 407 A 1 
ATOM 3294  C CA  . LYS A 1 407 ? -29.738 20.478  -0.144  1.00 52.88 407 A 1 
ATOM 3295  C C   . LYS A 1 407 ? -28.449 19.672  -0.239  1.00 54.76 407 A 1 
ATOM 3296  O O   . LYS A 1 407 ? -27.517 19.960  0.507   1.00 49.38 407 A 1 
ATOM 3297  C CB  . LYS A 1 407 ? -30.600 19.976  1.029   1.00 45.54 407 A 1 
ATOM 3298  C CG  . LYS A 1 407 ? -31.641 21.007  1.507   1.00 40.37 407 A 1 
ATOM 3299  C CD  . LYS A 1 407 ? -32.373 20.480  2.748   1.00 36.62 407 A 1 
ATOM 3300  C CE  . LYS A 1 407 ? -33.413 21.484  3.258   1.00 31.39 407 A 1 
ATOM 3301  N NZ  . LYS A 1 407 ? -34.178 20.946  4.424   1.00 28.12 407 A 1 
ATOM 3302  N N   . SER A 1 408 ? -28.397 18.655  -1.095  1.00 52.82 408 A 1 
ATOM 3303  C CA  . SER A 1 408 ? -27.239 17.773  -1.144  1.00 53.45 408 A 1 
ATOM 3304  C C   . SER A 1 408 ? -25.995 18.519  -1.666  1.00 55.25 408 A 1 
ATOM 3305  O O   . SER A 1 408 ? -26.048 19.291  -2.625  1.00 52.01 408 A 1 
ATOM 3306  C CB  . SER A 1 408 ? -27.536 16.467  -1.903  1.00 48.91 408 A 1 
ATOM 3307  O OG  . SER A 1 408 ? -27.121 16.520  -3.238  1.00 44.63 408 A 1 
ATOM 3308  N N   . ARG A 1 409 ? -24.877 18.341  -0.969  1.00 52.68 409 A 1 
ATOM 3309  C CA  . ARG A 1 409 ? -23.623 19.038  -1.328  1.00 53.64 409 A 1 
ATOM 3310  C C   . ARG A 1 409 ? -23.041 18.523  -2.646  1.00 55.74 409 A 1 
ATOM 3311  O O   . ARG A 1 409 ? -22.548 19.353  -3.403  1.00 53.03 409 A 1 
ATOM 3312  C CB  . ARG A 1 409 ? -22.624 18.964  -0.159  1.00 48.88 409 A 1 
ATOM 3313  C CG  . ARG A 1 409 ? -21.372 19.844  -0.386  1.00 44.07 409 A 1 
ATOM 3314  C CD  . ARG A 1 409 ? -20.418 19.716  0.804   1.00 40.67 409 A 1 
ATOM 3315  N NE  . ARG A 1 409 ? -19.243 20.609  0.673   1.00 36.75 409 A 1 
ATOM 3316  C CZ  . ARG A 1 409 ? -18.205 20.671  1.500   1.00 33.12 409 A 1 
ATOM 3317  N NH1 . ARG A 1 409 ? -18.106 19.889  2.539   1.00 30.78 409 A 1 
ATOM 3318  N NH2 . ARG A 1 409 ? -17.245 21.526  1.302   1.00 29.57 409 A 1 
ATOM 3319  N N   . PRO A 1 410 ? -23.059 17.210  -2.924  1.00 51.95 410 A 1 
ATOM 3320  C CA  . PRO A 1 410 ? -22.590 16.666  -4.200  1.00 52.26 410 A 1 
ATOM 3321  C C   . PRO A 1 410 ? -23.402 17.202  -5.385  1.00 55.30 410 A 1 
ATOM 3322  O O   . PRO A 1 410 ? -22.816 17.690  -6.341  1.00 54.05 410 A 1 
ATOM 3323  C CB  . PRO A 1 410 ? -22.693 15.139  -4.076  1.00 48.22 410 A 1 
ATOM 3324  C CG  . PRO A 1 410 ? -22.690 14.895  -2.573  1.00 47.32 410 A 1 
ATOM 3325  C CD  . PRO A 1 410 ? -23.422 16.123  -2.032  1.00 49.55 410 A 1 
ATOM 3326  N N   . GLU A 1 411 ? -24.728 17.185  -5.284  1.00 58.29 411 A 1 
ATOM 3327  C CA  . GLU A 1 411 ? -25.591 17.691  -6.354  1.00 59.76 411 A 1 
ATOM 3328  C C   . GLU A 1 411 ? -25.409 19.190  -6.596  1.00 62.63 411 A 1 
ATOM 3329  O O   . GLU A 1 411 ? -25.352 19.623  -7.736  1.00 60.05 411 A 1 
ATOM 3330  C CB  . GLU A 1 411 ? -27.060 17.439  -6.032  1.00 55.70 411 A 1 
ATOM 3331  C CG  . GLU A 1 411 ? -27.435 15.955  -6.060  1.00 50.52 411 A 1 
ATOM 3332  C CD  . GLU A 1 411 ? -28.907 15.770  -5.664  1.00 45.90 411 A 1 
ATOM 3333  O OE1 . GLU A 1 411 ? -29.510 14.816  -6.180  1.00 41.98 411 A 1 
ATOM 3334  O OE2 . GLU A 1 411 ? -29.389 16.586  -4.844  1.00 43.43 411 A 1 
ATOM 3335  N N   . ARG A 1 412 ? -25.263 19.981  -5.525  1.00 59.63 412 A 1 
ATOM 3336  C CA  . ARG A 1 412 ? -24.956 21.410  -5.662  1.00 60.64 412 A 1 
ATOM 3337  C C   . ARG A 1 412 ? -23.648 21.646  -6.402  1.00 63.59 412 A 1 
ATOM 3338  O O   . ARG A 1 412 ? -23.578 22.589  -7.172  1.00 62.17 412 A 1 
ATOM 3339  C CB  . ARG A 1 412 ? -24.939 22.098  -4.294  1.00 57.02 412 A 1 
ATOM 3340  C CG  . ARG A 1 412 ? -26.352 22.483  -3.848  1.00 52.07 412 A 1 
ATOM 3341  C CD  . ARG A 1 412 ? -26.307 23.389  -2.604  1.00 49.34 412 A 1 
ATOM 3342  N NE  . ARG A 1 412 ? -26.602 22.638  -1.373  1.00 45.39 412 A 1 
ATOM 3343  C CZ  . ARG A 1 412 ? -26.683 23.159  -0.158  1.00 41.01 412 A 1 
ATOM 3344  N NH1 . ARG A 1 412 ? -26.431 24.425  0.070   1.00 39.53 412 A 1 
ATOM 3345  N NH2 . ARG A 1 412 ? -27.035 22.423  0.848   1.00 36.64 412 A 1 
ATOM 3346  N N   . ARG A 1 413 ? -22.642 20.823  -6.202  1.00 62.33 413 A 1 
ATOM 3347  C CA  . ARG A 1 413 ? -21.364 20.938  -6.926  1.00 62.90 413 A 1 
ATOM 3348  C C   . ARG A 1 413 ? -21.523 20.669  -8.421  1.00 65.72 413 A 1 
ATOM 3349  O O   . ARG A 1 413 ? -20.784 21.253  -9.203  1.00 63.60 413 A 1 
ATOM 3350  C CB  . ARG A 1 413 ? -20.319 19.973  -6.344  1.00 58.74 413 A 1 
ATOM 3351  C CG  . ARG A 1 413 ? -19.712 20.513  -5.055  1.00 54.13 413 A 1 
ATOM 3352  C CD  . ARG A 1 413 ? -18.709 19.481  -4.519  1.00 50.93 413 A 1 
ATOM 3353  N NE  . ARG A 1 413 ? -17.947 20.002  -3.375  1.00 45.79 413 A 1 
ATOM 3354  C CZ  . ARG A 1 413 ? -16.936 19.380  -2.773  1.00 41.83 413 A 1 
ATOM 3355  N NH1 . ARG A 1 413 ? -16.571 18.178  -3.128  1.00 40.11 413 A 1 
ATOM 3356  N NH2 . ARG A 1 413 ? -16.277 19.960  -1.821  1.00 37.04 413 A 1 
ATOM 3357  N N   . ARG A 1 414 ? -22.468 19.833  -8.808  1.00 67.36 414 A 1 
ATOM 3358  C CA  . ARG A 1 414 ? -22.745 19.497  -10.210 1.00 68.66 414 A 1 
ATOM 3359  C C   . ARG A 1 414 ? -23.621 20.528  -10.934 1.00 71.56 414 A 1 
ATOM 3360  O O   . ARG A 1 414 ? -23.889 20.366  -12.117 1.00 68.63 414 A 1 
ATOM 3361  C CB  . ARG A 1 414 ? -23.377 18.100  -10.289 1.00 65.28 414 A 1 
ATOM 3362  C CG  . ARG A 1 414 ? -22.428 16.990  -9.814  1.00 60.62 414 A 1 
ATOM 3363  C CD  . ARG A 1 414 ? -23.096 15.620  -9.954  1.00 58.14 414 A 1 
ATOM 3364  N NE  . ARG A 1 414 ? -22.215 14.539  -9.476  1.00 52.79 414 A 1 
ATOM 3365  C CZ  . ARG A 1 414 ? -22.456 13.237  -9.525  1.00 47.87 414 A 1 
ATOM 3366  N NH1 . ARG A 1 414 ? -23.567 12.758  -10.030 1.00 45.87 414 A 1 
ATOM 3367  N NH2 . ARG A 1 414 ? -21.583 12.400  -9.064  1.00 42.78 414 A 1 
ATOM 3368  N N   . GLY A 1 415 ? -24.088 21.559  -10.234 1.00 73.31 415 A 1 
ATOM 3369  C CA  . GLY A 1 415 ? -24.986 22.559  -10.797 1.00 75.07 415 A 1 
ATOM 3370  C C   . GLY A 1 415 ? -24.338 23.496  -11.823 1.00 77.74 415 A 1 
ATOM 3371  O O   . GLY A 1 415 ? -23.118 23.509  -12.009 1.00 76.13 415 A 1 
ATOM 3372  N N   . ILE A 1 416 ? -25.161 24.305  -12.447 1.00 75.85 416 A 1 
ATOM 3373  C CA  . ILE A 1 416 ? -24.732 25.370  -13.358 1.00 78.26 416 A 1 
ATOM 3374  C C   . ILE A 1 416 ? -24.174 26.528  -12.521 1.00 79.56 416 A 1 
ATOM 3375  O O   . ILE A 1 416 ? -24.915 27.169  -11.772 1.00 78.33 416 A 1 
ATOM 3376  C CB  . ILE A 1 416 ? -25.900 25.847  -14.257 1.00 77.16 416 A 1 
ATOM 3377  C CG1 . ILE A 1 416 ? -26.638 24.668  -14.935 1.00 72.87 416 A 1 
ATOM 3378  C CG2 . ILE A 1 416 ? -25.346 26.804  -15.329 1.00 72.86 416 A 1 
ATOM 3379  C CD1 . ILE A 1 416 ? -27.908 25.100  -15.679 1.00 67.51 416 A 1 
ATOM 3380  N N   . TYR A 1 417 ? -22.876 26.789  -12.649 1.00 78.65 417 A 1 
ATOM 3381  C CA  . TYR A 1 417 ? -22.188 27.821  -11.875 1.00 78.42 417 A 1 
ATOM 3382  C C   . TYR A 1 417 ? -21.334 28.722  -12.756 1.00 79.91 417 A 1 
ATOM 3383  O O   . TYR A 1 417 ? -20.722 28.271  -13.720 1.00 78.30 417 A 1 
ATOM 3384  C CB  . TYR A 1 417 ? -21.312 27.185  -10.793 1.00 73.86 417 A 1 
ATOM 3385  C CG  . TYR A 1 417 ? -22.092 26.439  -9.731  1.00 67.59 417 A 1 
ATOM 3386  C CD1 . TYR A 1 417 ? -23.023 27.119  -8.919  1.00 61.51 417 A 1 
ATOM 3387  C CD2 . TYR A 1 417 ? -21.906 25.059  -9.558  1.00 60.47 417 A 1 
ATOM 3388  C CE1 . TYR A 1 417 ? -23.768 26.428  -7.953  1.00 53.73 417 A 1 
ATOM 3389  C CE2 . TYR A 1 417 ? -22.646 24.358  -8.591  1.00 55.16 417 A 1 
ATOM 3390  C CZ  . TYR A 1 417 ? -23.582 25.044  -7.788  1.00 54.20 417 A 1 
ATOM 3391  O OH  . TYR A 1 417 ? -24.305 24.378  -6.847  1.00 48.78 417 A 1 
ATOM 3392  N N   . TRP A 1 418 ? -21.237 29.976  -12.339 1.00 79.94 418 A 1 
ATOM 3393  C CA  . TRP A 1 418 ? -20.256 30.946  -12.805 1.00 80.85 418 A 1 
ATOM 3394  C C   . TRP A 1 418 ? -19.468 31.458  -11.610 1.00 80.57 418 A 1 
ATOM 3395  O O   . TRP A 1 418 ? -20.045 32.063  -10.700 1.00 77.30 418 A 1 
ATOM 3396  C CB  . TRP A 1 418 ? -20.969 32.073  -13.536 1.00 79.41 418 A 1 
ATOM 3397  C CG  . TRP A 1 418 ? -20.047 33.002  -14.261 1.00 79.84 418 A 1 
ATOM 3398  C CD1 . TRP A 1 418 ? -19.661 34.230  -13.855 1.00 73.19 418 A 1 
ATOM 3399  C CD2 . TRP A 1 418 ? -19.390 32.767  -15.545 1.00 78.85 418 A 1 
ATOM 3400  N NE1 . TRP A 1 418 ? -18.823 34.785  -14.801 1.00 72.95 418 A 1 
ATOM 3401  C CE2 . TRP A 1 418 ? -18.626 33.922  -15.854 1.00 77.54 418 A 1 
ATOM 3402  C CE3 . TRP A 1 418 ? -19.382 31.695  -16.457 1.00 78.94 418 A 1 
ATOM 3403  C CZ2 . TRP A 1 418 ? -17.857 34.003  -17.040 1.00 78.57 418 A 1 
ATOM 3404  C CZ3 . TRP A 1 418 ? -18.622 31.776  -17.634 1.00 71.89 418 A 1 
ATOM 3405  C CH2 . TRP A 1 418 ? -17.868 32.920  -17.909 1.00 72.19 418 A 1 
ATOM 3406  N N   . ARG A 1 419 ? -18.181 31.179  -11.557 1.00 74.58 419 A 1 
ATOM 3407  C CA  . ARG A 1 419 ? -17.317 31.485  -10.414 1.00 73.29 419 A 1 
ATOM 3408  C C   . ARG A 1 419 ? -16.077 32.267  -10.854 1.00 73.05 419 A 1 
ATOM 3409  O O   . ARG A 1 419 ? -15.026 31.662  -11.049 1.00 69.46 419 A 1 
ATOM 3410  C CB  . ARG A 1 419 ? -16.971 30.191  -9.676  1.00 69.06 419 A 1 
ATOM 3411  C CG  . ARG A 1 419 ? -16.331 30.499  -8.314  1.00 62.21 419 A 1 
ATOM 3412  C CD  . ARG A 1 419 ? -15.897 29.201  -7.635  1.00 60.11 419 A 1 
ATOM 3413  N NE  . ARG A 1 419 ? -15.373 29.472  -6.286  1.00 54.84 419 A 1 
ATOM 3414  C CZ  . ARG A 1 419 ? -14.716 28.606  -5.526  1.00 50.09 419 A 1 
ATOM 3415  N NH1 . ARG A 1 419 ? -14.468 27.391  -5.935  1.00 47.74 419 A 1 
ATOM 3416  N NH2 . ARG A 1 419 ? -14.313 28.965  -4.349  1.00 44.59 419 A 1 
ATOM 3417  N N   . PRO A 1 420 ? -16.171 33.584  -10.974 1.00 74.48 420 A 1 
ATOM 3418  C CA  . PRO A 1 420 ? -15.013 34.404  -11.307 1.00 71.56 420 A 1 
ATOM 3419  C C   . PRO A 1 420 ? -13.952 34.378  -10.206 1.00 70.51 420 A 1 
ATOM 3420  O O   . PRO A 1 420 ? -14.199 33.943  -9.074  1.00 65.29 420 A 1 
ATOM 3421  C CB  . PRO A 1 420 ? -15.587 35.808  -11.535 1.00 67.64 420 A 1 
ATOM 3422  C CG  . PRO A 1 420 ? -16.813 35.845  -10.632 1.00 66.37 420 A 1 
ATOM 3423  C CD  . PRO A 1 420 ? -17.334 34.412  -10.709 1.00 70.57 420 A 1 
ATOM 3424  N N   . GLN A 1 421 ? -12.760 34.912  -10.503 1.00 67.91 421 A 1 
ATOM 3425  C CA  . GLN A 1 421 ? -11.607 34.951  -9.592  1.00 64.66 421 A 1 
ATOM 3426  C C   . GLN A 1 421 ? -11.907 35.576  -8.213  1.00 64.64 421 A 1 
ATOM 3427  O O   . GLN A 1 421 ? -11.284 35.220  -7.216  1.00 57.36 421 A 1 
ATOM 3428  C CB  . GLN A 1 421 ? -10.472 35.745  -10.244 1.00 57.70 421 A 1 
ATOM 3429  C CG  . GLN A 1 421 ? -9.848  35.039  -11.463 1.00 51.48 421 A 1 
ATOM 3430  C CD  . GLN A 1 421 ? -8.676  35.843  -12.051 1.00 46.46 421 A 1 
ATOM 3431  O OE1 . GLN A 1 421 ? -8.363  36.936  -11.617 1.00 41.98 421 A 1 
ATOM 3432  N NE2 . GLN A 1 421 ? -8.005  35.319  -13.049 1.00 40.68 421 A 1 
ATOM 3433  N N   . SER A 1 422 ? -12.895 36.473  -8.139  1.00 61.31 422 A 1 
ATOM 3434  C CA  . SER A 1 422 ? -13.366 37.059  -6.873  1.00 58.76 422 A 1 
ATOM 3435  C C   . SER A 1 422 ? -13.948 36.034  -5.885  1.00 59.81 422 A 1 
ATOM 3436  O O   . SER A 1 422 ? -14.338 36.408  -4.775  1.00 54.06 422 A 1 
ATOM 3437  C CB  . SER A 1 422 ? -14.421 38.135  -7.171  1.00 52.22 422 A 1 
ATOM 3438  O OG  . SER A 1 422 ? -15.618 37.557  -7.644  1.00 47.30 422 A 1 
ATOM 3439  N N   . ARG A 1 423 ? -14.026 34.760  -6.251  1.00 60.11 423 A 1 
ATOM 3440  C CA  . ARG A 1 423 ? -14.647 33.650  -5.505  1.00 60.55 423 A 1 
ATOM 3441  C C   . ARG A 1 423 ? -16.153 33.820  -5.247  1.00 64.17 423 A 1 
ATOM 3442  O O   . ARG A 1 423 ? -16.746 32.949  -4.608  1.00 58.39 423 A 1 
ATOM 3443  C CB  . ARG A 1 423 ? -13.887 33.360  -4.197  1.00 52.56 423 A 1 
ATOM 3444  C CG  . ARG A 1 423 ? -12.408 33.017  -4.409  1.00 45.49 423 A 1 
ATOM 3445  C CD  . ARG A 1 423 ? -11.772 32.678  -3.050  1.00 41.21 423 A 1 
ATOM 3446  N NE  . ARG A 1 423 ? -10.386 32.217  -3.210  1.00 36.71 423 A 1 
ATOM 3447  C CZ  . ARG A 1 423 ? -9.575  31.800  -2.234  1.00 31.92 423 A 1 
ATOM 3448  N NH1 . ARG A 1 423 ? -9.968  31.780  -0.987  1.00 29.97 423 A 1 
ATOM 3449  N NH2 . ARG A 1 423 ? -8.382  31.406  -2.508  1.00 27.86 423 A 1 
ATOM 3450  N N   . LYS A 1 424 ? -16.770 34.879  -5.732  1.00 64.82 424 A 1 
ATOM 3451  C CA  . LYS A 1 424 ? -18.219 35.030  -5.695  1.00 67.07 424 A 1 
ATOM 3452  C C   . LYS A 1 424 ? -18.832 33.996  -6.630  1.00 70.67 424 A 1 
ATOM 3453  O O   . LYS A 1 424 ? -18.486 33.941  -7.809  1.00 67.26 424 A 1 
ATOM 3454  C CB  . LYS A 1 424 ? -18.599 36.467  -6.074  1.00 61.37 424 A 1 
ATOM 3455  C CG  . LYS A 1 424 ? -20.109 36.728  -5.951  1.00 53.57 424 A 1 
ATOM 3456  C CD  . LYS A 1 424 ? -20.421 38.172  -6.365  1.00 48.97 424 A 1 
ATOM 3457  C CE  . LYS A 1 424 ? -21.927 38.427  -6.341  1.00 42.15 424 A 1 
ATOM 3458  N NZ  . LYS A 1 424 ? -22.263 39.707  -6.993  1.00 37.24 424 A 1 
ATOM 3459  N N   . LEU A 1 425 ? -19.735 33.173  -6.086  1.00 70.02 425 A 1 
ATOM 3460  C CA  . LEU A 1 425 ? -20.434 32.144  -6.836  1.00 70.96 425 A 1 
ATOM 3461  C C   . LEU A 1 425 ? -21.768 32.689  -7.321  1.00 74.53 425 A 1 
ATOM 3462  O O   . LEU A 1 425 ? -22.573 33.168  -6.515  1.00 72.20 425 A 1 
ATOM 3463  C CB  . LEU A 1 425 ? -20.616 30.917  -5.922  1.00 65.53 425 A 1 
ATOM 3464  C CG  . LEU A 1 425 ? -21.056 29.644  -6.681  1.00 59.17 425 A 1 
ATOM 3465  C CD1 . LEU A 1 425 ? -19.842 28.950  -7.293  1.00 54.75 425 A 1 
ATOM 3466  C CD2 . LEU A 1 425 ? -21.739 28.663  -5.729  1.00 54.88 425 A 1 
ATOM 3467  N N   . TYR A 1 426 ? -22.035 32.576  -8.614  1.00 73.61 426 A 1 
ATOM 3468  C CA  . TYR A 1 426 ? -23.339 32.832  -9.198  1.00 76.04 426 A 1 
ATOM 3469  C C   . TYR A 1 426 ? -24.005 31.496  -9.509  1.00 77.48 426 A 1 
ATOM 3470  O O   . TYR A 1 426 ? -23.488 30.713  -10.296 1.00 75.94 426 A 1 
ATOM 3471  C CB  . TYR A 1 426 ? -23.199 33.713  -10.440 1.00 74.54 426 A 1 
ATOM 3472  C CG  . TYR A 1 426 ? -22.592 35.079  -10.177 1.00 73.24 426 A 1 
ATOM 3473  C CD1 . TYR A 1 426 ? -23.420 36.198  -9.958  1.00 66.74 426 A 1 
ATOM 3474  C CD2 . TYR A 1 426 ? -21.195 35.241  -10.155 1.00 66.15 426 A 1 
ATOM 3475  C CE1 . TYR A 1 426 ? -22.860 37.465  -9.737  1.00 63.31 426 A 1 
ATOM 3476  C CE2 . TYR A 1 426 ? -20.622 36.509  -9.927  1.00 63.03 426 A 1 
ATOM 3477  C CZ  . TYR A 1 426 ? -21.459 37.621  -9.726  1.00 67.95 426 A 1 
ATOM 3478  O OH  . TYR A 1 426 ? -20.905 38.859  -9.520  1.00 65.00 426 A 1 
ATOM 3479  N N   . ALA A 1 427 ? -25.132 31.208  -8.852  1.00 79.10 427 A 1 
ATOM 3480  C CA  . ALA A 1 427 ? -25.974 30.068  -9.184  1.00 79.35 427 A 1 
ATOM 3481  C C   . ALA A 1 427 ? -26.921 30.490  -10.316 1.00 81.18 427 A 1 
ATOM 3482  O O   . ALA A 1 427 ? -27.698 31.426  -10.149 1.00 79.61 427 A 1 
ATOM 3483  C CB  . ALA A 1 427 ? -26.718 29.607  -7.931  1.00 75.59 427 A 1 
ATOM 3484  N N   . ILE A 1 428 ? -26.816 29.822  -11.452 1.00 83.32 428 A 1 
ATOM 3485  C CA  . ILE A 1 428 ? -27.456 30.259  -12.687 1.00 85.54 428 A 1 
ATOM 3486  C C   . ILE A 1 428 ? -28.835 29.615  -12.846 1.00 86.16 428 A 1 
ATOM 3487  O O   . ILE A 1 428 ? -29.000 28.416  -12.649 1.00 84.73 428 A 1 
ATOM 3488  C CB  . ILE A 1 428 ? -26.521 29.998  -13.883 1.00 84.60 428 A 1 
ATOM 3489  C CG1 . ILE A 1 428 ? -25.139 30.678  -13.715 1.00 80.96 428 A 1 
ATOM 3490  C CG2 . ILE A 1 428 ? -27.157 30.432  -15.209 1.00 79.34 428 A 1 
ATOM 3491  C CD1 . ILE A 1 428 ? -25.174 32.203  -13.481 1.00 74.22 428 A 1 
ATOM 3492  N N   . LYS A 1 429 ? -29.824 30.434  -13.203 1.00 88.43 429 A 1 
ATOM 3493  C CA  . LYS A 1 429 ? -31.196 30.052  -13.541 1.00 89.20 429 A 1 
ATOM 3494  C C   . LYS A 1 429 ? -31.378 29.880  -15.047 1.00 89.84 429 A 1 
ATOM 3495  O O   . LYS A 1 429 ? -32.098 28.988  -15.484 1.00 87.84 429 A 1 
ATOM 3496  C CB  . LYS A 1 429 ? -32.140 31.127  -12.978 1.00 87.50 429 A 1 
ATOM 3497  C CG  . LYS A 1 429 ? -33.621 30.944  -13.365 1.00 83.76 429 A 1 
ATOM 3498  C CD  . LYS A 1 429 ? -34.433 32.113  -12.815 1.00 82.01 429 A 1 
ATOM 3499  C CE  . LYS A 1 429 ? -35.890 32.084  -13.282 1.00 74.34 429 A 1 
ATOM 3500  N NZ  . LYS A 1 429 ? -36.599 33.313  -12.859 1.00 68.18 429 A 1 
ATOM 3501  N N   . SER A 1 430 ? -30.748 30.750  -15.831 1.00 91.79 430 A 1 
ATOM 3502  C CA  . SER A 1 430 ? -30.734 30.628  -17.281 1.00 92.14 430 A 1 
ATOM 3503  C C   . SER A 1 430 ? -29.406 31.080  -17.867 1.00 92.22 430 A 1 
ATOM 3504  O O   . SER A 1 430 ? -28.723 31.935  -17.301 1.00 90.52 430 A 1 
ATOM 3505  C CB  . SER A 1 430 ? -31.908 31.376  -17.925 1.00 90.59 430 A 1 
ATOM 3506  O OG  . SER A 1 430 ? -31.714 32.775  -17.942 1.00 76.08 430 A 1 
ATOM 3507  N N   . SER A 1 431 ? -29.032 30.494  -18.991 1.00 92.91 431 A 1 
ATOM 3508  C CA  . SER A 1 431 ? -27.834 30.872  -19.727 1.00 93.37 431 A 1 
ATOM 3509  C C   . SER A 1 431 ? -28.073 30.801  -21.229 1.00 93.75 431 A 1 
ATOM 3510  O O   . SER A 1 431 ? -28.777 29.913  -21.718 1.00 92.78 431 A 1 
ATOM 3511  C CB  . SER A 1 431 ? -26.641 29.986  -19.335 1.00 91.75 431 A 1 
ATOM 3512  O OG  . SER A 1 431 ? -26.762 28.672  -19.825 1.00 85.17 431 A 1 
ATOM 3513  N N   . LYS A 1 432 ? -27.462 31.716  -21.956 1.00 93.40 432 A 1 
ATOM 3514  C CA  . LYS A 1 432 ? -27.290 31.636  -23.400 1.00 93.98 432 A 1 
ATOM 3515  C C   . LYS A 1 432 ? -25.814 31.808  -23.727 1.00 93.72 432 A 1 
ATOM 3516  O O   . LYS A 1 432 ? -25.164 32.691  -23.181 1.00 92.04 432 A 1 
ATOM 3517  C CB  . LYS A 1 432 ? -28.104 32.722  -24.119 1.00 92.76 432 A 1 
ATOM 3518  C CG  . LYS A 1 432 ? -29.622 32.583  -23.950 1.00 89.66 432 A 1 
ATOM 3519  C CD  . LYS A 1 432 ? -30.308 33.708  -24.725 1.00 88.62 432 A 1 
ATOM 3520  C CE  . LYS A 1 432 ? -31.834 33.592  -24.731 1.00 82.73 432 A 1 
ATOM 3521  N NZ  . LYS A 1 432 ? -32.413 34.629  -25.603 1.00 77.89 432 A 1 
ATOM 3522  N N   . MET A 1 433 ? -25.297 30.968  -24.613 1.00 94.35 433 A 1 
ATOM 3523  C CA  . MET A 1 433 ? -23.998 31.146  -25.257 1.00 94.76 433 A 1 
ATOM 3524  C C   . MET A 1 433 ? -24.258 31.403  -26.734 1.00 94.99 433 A 1 
ATOM 3525  O O   . MET A 1 433 ? -24.997 30.650  -27.359 1.00 94.01 433 A 1 
ATOM 3526  C CB  . MET A 1 433 ? -23.111 29.917  -25.079 1.00 94.52 433 A 1 
ATOM 3527  C CG  . MET A 1 433 ? -22.931 29.471  -23.619 1.00 92.41 433 A 1 
ATOM 3528  S SD  . MET A 1 433 ? -21.936 27.955  -23.410 1.00 90.79 433 A 1 
ATOM 3529  C CE  . MET A 1 433 ? -20.344 28.493  -24.074 1.00 80.75 433 A 1 
ATOM 3530  N N   . MET A 1 434 ? -23.708 32.483  -27.275 1.00 95.15 434 A 1 
ATOM 3531  C CA  . MET A 1 434 ? -23.995 32.894  -28.646 1.00 95.27 434 A 1 
ATOM 3532  C C   . MET A 1 434 ? -22.754 33.479  -29.318 1.00 95.12 434 A 1 
ATOM 3533  O O   . MET A 1 434 ? -21.866 34.004  -28.662 1.00 93.59 434 A 1 
ATOM 3534  C CB  . MET A 1 434 ? -25.195 33.857  -28.659 1.00 93.08 434 A 1 
ATOM 3535  C CG  . MET A 1 434 ? -24.962 35.150  -27.880 1.00 89.07 434 A 1 
ATOM 3536  S SD  . MET A 1 434 ? -26.456 36.191  -27.725 1.00 88.48 434 A 1 
ATOM 3537  C CE  . MET A 1 434 ? -27.261 35.407  -26.316 1.00 78.02 434 A 1 
ATOM 3538  N N   . LEU A 1 435 ? -22.697 33.361  -30.645 1.00 94.70 435 A 1 
ATOM 3539  C CA  . LEU A 1 435 ? -21.566 33.766  -31.470 1.00 94.94 435 A 1 
ATOM 3540  C C   . LEU A 1 435 ? -21.975 34.844  -32.472 1.00 94.88 435 A 1 
ATOM 3541  O O   . LEU A 1 435 ? -23.061 34.793  -33.055 1.00 93.17 435 A 1 
ATOM 3542  C CB  . LEU A 1 435 ? -20.998 32.540  -32.206 1.00 93.89 435 A 1 
ATOM 3543  C CG  . LEU A 1 435 ? -20.390 31.454  -31.304 1.00 92.90 435 A 1 
ATOM 3544  C CD1 . LEU A 1 435 ? -20.021 30.238  -32.151 1.00 84.54 435 A 1 
ATOM 3545  C CD2 . LEU A 1 435 ? -19.115 31.940  -30.600 1.00 85.02 435 A 1 
ATOM 3546  N N   . GLN A 1 436 ? -21.062 35.777  -32.709 1.00 93.93 436 A 1 
ATOM 3547  C CA  . GLN A 1 436 ? -21.182 36.801  -33.746 1.00 93.50 436 A 1 
ATOM 3548  C C   . GLN A 1 436 ? -19.806 37.032  -34.387 1.00 93.85 436 A 1 
ATOM 3549  O O   . GLN A 1 436 ? -18.816 37.090  -33.659 1.00 92.06 436 A 1 
ATOM 3550  C CB  . GLN A 1 436 ? -21.732 38.087  -33.109 1.00 90.80 436 A 1 
ATOM 3551  C CG  . GLN A 1 436 ? -22.077 39.168  -34.139 1.00 85.80 436 A 1 
ATOM 3552  C CD  . GLN A 1 436 ? -22.613 40.446  -33.487 1.00 85.82 436 A 1 
ATOM 3553  O OE1 . GLN A 1 436 ? -22.268 40.816  -32.381 1.00 76.82 436 A 1 
ATOM 3554  N NE2 . GLN A 1 436 ? -23.461 41.175  -34.161 1.00 74.89 436 A 1 
ATOM 3555  N N   . PRO A 1 437 ? -19.709 37.164  -35.709 1.00 93.25 437 A 1 
ATOM 3556  C CA  . PRO A 1 437 ? -18.451 37.510  -36.351 1.00 92.61 437 A 1 
ATOM 3557  C C   . PRO A 1 437 ? -18.016 38.933  -35.962 1.00 92.03 437 A 1 
ATOM 3558  O O   . PRO A 1 437 ? -18.849 39.824  -35.772 1.00 88.76 437 A 1 
ATOM 3559  C CB  . PRO A 1 437 ? -18.702 37.363  -37.848 1.00 90.87 437 A 1 
ATOM 3560  C CG  . PRO A 1 437 ? -20.200 37.609  -37.990 1.00 88.93 437 A 1 
ATOM 3561  C CD  . PRO A 1 437 ? -20.769 37.061  -36.687 1.00 91.74 437 A 1 
ATOM 3562  N N   . THR A 1 438 ? -16.693 39.143  -35.841 1.00 89.59 438 A 1 
ATOM 3563  C CA  . THR A 1 438 ? -16.122 40.462  -35.532 1.00 85.39 438 A 1 
ATOM 3564  C C   . THR A 1 438 ? -16.065 41.388  -36.745 1.00 80.99 438 A 1 
ATOM 3565  O O   . THR A 1 438 ? -16.026 42.610  -36.576 1.00 69.12 438 A 1 
ATOM 3566  C CB  . THR A 1 438 ? -14.701 40.338  -34.968 1.00 81.17 438 A 1 
ATOM 3567  O OG1 . THR A 1 438 ? -13.895 39.550  -35.815 1.00 71.12 438 A 1 
ATOM 3568  C CG2 . THR A 1 438 ? -14.680 39.686  -33.591 1.00 70.34 438 A 1 
ATOM 3569  N N   . THR A 1 439 ? -16.044 40.814  -37.929 1.00 75.18 439 A 1 
ATOM 3570  C CA  . THR A 1 439 ? -15.869 41.527  -39.199 1.00 70.74 439 A 1 
ATOM 3571  C C   . THR A 1 439 ? -16.761 40.948  -40.280 1.00 65.32 439 A 1 
ATOM 3572  O O   . THR A 1 439 ? -16.846 39.708  -40.354 1.00 56.40 439 A 1 
ATOM 3573  C CB  . THR A 1 439 ? -14.427 41.440  -39.711 1.00 61.95 439 A 1 
ATOM 3574  O OG1 . THR A 1 439 ? -14.042 40.087  -39.798 1.00 54.32 439 A 1 
ATOM 3575  C CG2 . THR A 1 439 ? -13.438 42.185  -38.814 1.00 51.87 439 A 1 
ATOM 3576  O OXT . THR A 1 439 ? -17.311 41.795  -41.044 1.00 49.99 439 A 1 
ATOM 3577  N N   . SER B 2 1   ? 95.584  -37.483 78.623  1.00 36.48 1   B 1 
ATOM 3578  C CA  . SER B 2 1   ? 96.279  -37.956 79.832  1.00 44.04 1   B 1 
ATOM 3579  C C   . SER B 2 1   ? 96.250  -36.831 80.855  1.00 45.09 1   B 1 
ATOM 3580  O O   . SER B 2 1   ? 96.734  -35.752 80.551  1.00 41.62 1   B 1 
ATOM 3581  C CB  . SER B 2 1   ? 97.718  -38.348 79.496  1.00 40.98 1   B 1 
ATOM 3582  O OG  . SER B 2 1   ? 97.686  -39.173 78.346  1.00 38.84 1   B 1 
ATOM 3583  N N   . ARG B 2 2   ? 95.660  -37.121 81.987  1.00 40.22 2   B 1 
ATOM 3584  C CA  . ARG B 2 2   ? 95.554  -36.192 83.118  1.00 45.50 2   B 1 
ATOM 3585  C C   . ARG B 2 2   ? 96.901  -36.150 83.843  1.00 44.44 2   B 1 
ATOM 3586  O O   . ARG B 2 2   ? 97.073  -36.874 84.821  1.00 42.57 2   B 1 
ATOM 3587  C CB  . ARG B 2 2   ? 94.463  -36.643 84.094  1.00 43.52 2   B 1 
ATOM 3588  C CG  . ARG B 2 2   ? 93.031  -36.490 83.586  1.00 40.63 2   B 1 
ATOM 3589  C CD  . ARG B 2 2   ? 92.076  -36.985 84.685  1.00 39.54 2   B 1 
ATOM 3590  N NE  . ARG B 2 2   ? 90.672  -36.775 84.345  1.00 36.02 2   B 1 
ATOM 3591  C CZ  . ARG B 2 2   ? 89.624  -37.142 85.076  1.00 34.15 2   B 1 
ATOM 3592  N NH1 . ARG B 2 2   ? 89.772  -37.791 86.201  1.00 33.23 2   B 1 
ATOM 3593  N NH2 . ARG B 2 2   ? 88.412  -36.875 84.697  1.00 33.26 2   B 1 
ATOM 3594  N N   . VAL B 2 3   ? 97.826  -35.400 83.274  1.00 39.32 3   B 1 
ATOM 3595  C CA  . VAL B 2 3   ? 99.093  -35.261 83.995  1.00 43.70 3   B 1 
ATOM 3596  C C   . VAL B 2 3   ? 98.799  -34.338 85.181  1.00 43.06 3   B 1 
ATOM 3597  O O   . VAL B 2 3   ? 98.509  -33.158 84.976  1.00 40.29 3   B 1 
ATOM 3598  C CB  . VAL B 2 3   ? 100.231 -34.733 83.109  1.00 40.75 3   B 1 
ATOM 3599  C CG1 . VAL B 2 3   ? 101.553 -34.778 83.857  1.00 37.00 3   B 1 
ATOM 3600  C CG2 . VAL B 2 3   ? 100.382 -35.587 81.840  1.00 39.84 3   B 1 
ATOM 3601  N N   . ASP B 2 4   ? 98.782  -34.936 86.350  1.00 42.30 4   B 1 
ATOM 3602  C CA  . ASP B 2 4   ? 98.627  -34.201 87.598  1.00 44.95 4   B 1 
ATOM 3603  C C   . ASP B 2 4   ? 99.842  -33.286 87.789  1.00 43.32 4   B 1 
ATOM 3604  O O   . ASP B 2 4   ? 100.972 -33.792 87.862  1.00 40.92 4   B 1 
ATOM 3605  C CB  . ASP B 2 4   ? 98.494  -35.187 88.773  1.00 42.00 4   B 1 
ATOM 3606  C CG  . ASP B 2 4   ? 97.082  -35.767 88.905  1.00 37.85 4   B 1 
ATOM 3607  O OD1 . ASP B 2 4   ? 96.125  -34.980 88.795  1.00 37.18 4   B 1 
ATOM 3608  O OD2 . ASP B 2 4   ? 96.979  -36.992 89.106  1.00 36.88 4   B 1 
ATOM 3609  N N   . PRO B 2 5   ? 99.674  -31.981 87.780  1.00 35.34 5   B 1 
ATOM 3610  C CA  . PRO B 2 5   ? 100.785 -31.085 88.027  1.00 38.73 5   B 1 
ATOM 3611  C C   . PRO B 2 5   ? 101.143 -31.180 89.511  1.00 39.13 5   B 1 
ATOM 3612  O O   . PRO B 2 5   ? 100.397 -30.700 90.373  1.00 37.36 5   B 1 
ATOM 3613  C CB  . PRO B 2 5   ? 100.295 -29.693 87.598  1.00 35.94 5   B 1 
ATOM 3614  C CG  . PRO B 2 5   ? 98.789  -29.759 87.827  1.00 36.62 5   B 1 
ATOM 3615  C CD  . PRO B 2 5   ? 98.427  -31.234 87.621  1.00 41.25 5   B 1 
ATOM 3616  N N   . ASP B 2 6   ? 102.235 -31.834 89.694  1.00 39.73 6   B 1 
ATOM 3617  C CA  . ASP B 2 6   ? 102.746 -32.091 91.039  1.00 42.00 6   B 1 
ATOM 3618  C C   . ASP B 2 6   ? 103.035 -30.749 91.737  1.00 40.96 6   B 1 
ATOM 3619  O O   . ASP B 2 6   ? 103.874 -29.956 91.311  1.00 38.95 6   B 1 
ATOM 3620  C CB  . ASP B 2 6   ? 103.969 -33.016 90.925  1.00 39.35 6   B 1 
ATOM 3621  C CG  . ASP B 2 6   ? 104.134 -33.981 92.095  1.00 35.69 6   B 1 
ATOM 3622  O OD1 . ASP B 2 6   ? 103.391 -33.847 93.090  1.00 35.21 6   B 1 
ATOM 3623  O OD2 . ASP B 2 6   ? 105.007 -34.872 91.972  1.00 34.66 6   B 1 
ATOM 3624  N N   . LEU B 2 7   ? 102.279 -30.501 92.758  1.00 37.18 7   B 1 
ATOM 3625  C CA  . LEU B 2 7   ? 102.356 -29.285 93.578  1.00 40.75 7   B 1 
ATOM 3626  C C   . LEU B 2 7   ? 103.614 -29.333 94.450  1.00 39.13 7   B 1 
ATOM 3627  O O   . LEU B 2 7   ? 103.545 -29.615 95.653  1.00 36.82 7   B 1 
ATOM 3628  C CB  . LEU B 2 7   ? 101.078 -29.165 94.430  1.00 38.04 7   B 1 
ATOM 3629  C CG  . LEU B 2 7   ? 99.848  -28.622 93.678  1.00 34.41 7   B 1 
ATOM 3630  C CD1 . LEU B 2 7   ? 98.573  -28.912 94.461  1.00 33.66 7   B 1 
ATOM 3631  C CD2 . LEU B 2 7   ? 99.947  -27.104 93.491  1.00 35.92 7   B 1 
ATOM 3632  N N   . SER B 2 8   ? 104.782 -29.100 93.806  1.00 32.69 8   B 1 
ATOM 3633  C CA  . SER B 2 8   ? 106.063 -29.151 94.494  1.00 36.46 8   B 1 
ATOM 3634  C C   . SER B 2 8   ? 106.098 -28.152 95.653  1.00 35.53 8   B 1 
ATOM 3635  O O   . SER B 2 8   ? 105.923 -26.947 95.488  1.00 34.24 8   B 1 
ATOM 3636  C CB  . SER B 2 8   ? 107.219 -28.924 93.513  1.00 35.09 8   B 1 
ATOM 3637  O OG  . SER B 2 8   ? 107.062 -27.736 92.770  1.00 33.11 8   B 1 
ATOM 3638  N N   . SER B 2 9   ? 106.325 -28.731 96.764  1.00 31.42 9   B 1 
ATOM 3639  C CA  . SER B 2 9   ? 106.546 -28.020 98.020  1.00 35.98 9   B 1 
ATOM 3640  C C   . SER B 2 9   ? 107.854 -27.218 97.925  1.00 35.33 9   B 1 
ATOM 3641  O O   . SER B 2 9   ? 108.931 -27.761 98.151  1.00 34.27 9   B 1 
ATOM 3642  C CB  . SER B 2 9   ? 106.611 -29.052 99.159  1.00 34.60 9   B 1 
ATOM 3643  O OG  . SER B 2 9   ? 107.496 -30.107 98.849  1.00 32.32 9   B 1 
ATOM 3644  N N   . PHE B 2 10  ? 107.711 -25.960 97.507  1.00 36.57 10  B 1 
ATOM 3645  C CA  . PHE B 2 10  ? 108.854 -25.058 97.633  1.00 38.37 10  B 1 
ATOM 3646  C C   . PHE B 2 10  ? 109.164 -24.877 99.121  1.00 36.44 10  B 1 
ATOM 3647  O O   . PHE B 2 10  ? 108.477 -24.145 99.832  1.00 33.93 10  B 1 
ATOM 3648  C CB  . PHE B 2 10  ? 108.613 -23.741 96.907  1.00 35.34 10  B 1 
ATOM 3649  C CG  . PHE B 2 10  ? 109.053 -23.782 95.466  1.00 34.17 10  B 1 
ATOM 3650  C CD1 . PHE B 2 10  ? 110.378 -23.469 95.119  1.00 33.60 10  B 1 
ATOM 3651  C CD2 . PHE B 2 10  ? 108.157 -24.166 94.445  1.00 33.37 10  B 1 
ATOM 3652  C CE1 . PHE B 2 10  ? 110.804 -23.516 93.784  1.00 31.28 10  B 1 
ATOM 3653  C CE2 . PHE B 2 10  ? 108.586 -24.222 93.112  1.00 32.62 10  B 1 
ATOM 3654  C CZ  . PHE B 2 10  ? 109.908 -23.895 92.779  1.00 33.63 10  B 1 
ATOM 3655  N N   . ASP B 2 11  ? 110.187 -25.638 99.536  1.00 38.33 11  B 1 
ATOM 3656  C CA  . ASP B 2 11  ? 110.732 -25.558 100.877 1.00 40.92 11  B 1 
ATOM 3657  C C   . ASP B 2 11  ? 111.127 -24.115 101.206 1.00 39.34 11  B 1 
ATOM 3658  O O   . ASP B 2 11  ? 111.789 -23.415 100.437 1.00 37.26 11  B 1 
ATOM 3659  C CB  . ASP B 2 11  ? 111.943 -26.495 101.018 1.00 38.22 11  B 1 
ATOM 3660  C CG  . ASP B 2 11  ? 111.609 -27.854 101.627 1.00 34.17 11  B 1 
ATOM 3661  O OD1 . ASP B 2 11  ? 110.738 -27.890 102.503 1.00 33.82 11  B 1 
ATOM 3662  O OD2 . ASP B 2 11  ? 112.293 -28.830 101.258 1.00 33.76 11  B 1 
ATOM 3663  N N   . SER B 2 12  ? 110.701 -23.707 102.355 1.00 35.95 12  B 1 
ATOM 3664  C CA  . SER B 2 12  ? 111.068 -22.412 102.923 1.00 40.66 12  B 1 
ATOM 3665  C C   . SER B 2 12  ? 112.567 -22.396 103.242 1.00 40.35 12  B 1 
ATOM 3666  O O   . SER B 2 12  ? 112.981 -22.811 104.325 1.00 38.44 12  B 1 
ATOM 3667  C CB  . SER B 2 12  ? 110.219 -22.145 104.167 1.00 38.80 12  B 1 
ATOM 3668  O OG  . SER B 2 12  ? 110.276 -23.225 105.070 1.00 35.84 12  B 1 
ATOM 3669  N N   . ALA B 2 13  ? 113.371 -21.933 102.289 1.00 42.93 13  B 1 
ATOM 3670  C CA  . ALA B 2 13  ? 114.798 -21.713 102.530 1.00 47.51 13  B 1 
ATOM 3671  C C   . ALA B 2 13  ? 114.989 -20.812 103.773 1.00 47.12 13  B 1 
ATOM 3672  O O   . ALA B 2 13  ? 114.230 -19.858 103.963 1.00 44.78 13  B 1 
ATOM 3673  C CB  . ALA B 2 13  ? 115.418 -21.104 101.278 1.00 45.12 13  B 1 
ATOM 3674  N N   . PRO B 2 14  ? 115.949 -21.171 104.610 1.00 41.25 14  B 1 
ATOM 3675  C CA  . PRO B 2 14  ? 116.128 -20.518 105.899 1.00 45.13 14  B 1 
ATOM 3676  C C   . PRO B 2 14  ? 116.401 -19.029 105.708 1.00 46.40 14  B 1 
ATOM 3677  O O   . PRO B 2 14  ? 117.221 -18.627 104.887 1.00 44.91 14  B 1 
ATOM 3678  C CB  . PRO B 2 14  ? 117.290 -21.253 106.577 1.00 41.98 14  B 1 
ATOM 3679  C CG  . PRO B 2 14  ? 118.056 -21.843 105.410 1.00 41.68 14  B 1 
ATOM 3680  C CD  . PRO B 2 14  ? 116.988 -22.135 104.367 1.00 46.13 14  B 1 
ATOM 3681  N N   . SER B 2 15  ? 115.670 -18.240 106.427 1.00 45.90 15  B 1 
ATOM 3682  C CA  . SER B 2 15  ? 115.846 -16.794 106.425 1.00 49.75 15  B 1 
ATOM 3683  C C   . SER B 2 15  ? 117.228 -16.429 106.955 1.00 49.90 15  B 1 
ATOM 3684  O O   . SER B 2 15  ? 117.431 -16.361 108.168 1.00 47.21 15  B 1 
ATOM 3685  C CB  . SER B 2 15  ? 114.754 -16.140 107.270 1.00 46.99 15  B 1 
ATOM 3686  O OG  . SER B 2 15  ? 114.710 -16.661 108.579 1.00 43.46 15  B 1 
ATOM 3687  N N   . GLU B 2 16  ? 118.132 -16.247 105.999 1.00 50.00 16  B 1 
ATOM 3688  C CA  . GLU B 2 16  ? 119.359 -15.542 106.370 1.00 52.81 16  B 1 
ATOM 3689  C C   . GLU B 2 16  ? 119.001 -14.230 107.092 1.00 51.77 16  B 1 
ATOM 3690  O O   . GLU B 2 16  ? 117.948 -13.643 106.820 1.00 48.69 16  B 1 
ATOM 3691  C CB  . GLU B 2 16  ? 120.239 -15.266 105.143 1.00 49.94 16  B 1 
ATOM 3692  C CG  . GLU B 2 16  ? 121.067 -16.478 104.723 1.00 45.86 16  B 1 
ATOM 3693  C CD  . GLU B 2 16  ? 122.165 -16.130 103.711 1.00 43.21 16  B 1 
ATOM 3694  O OE1 . GLU B 2 16  ? 123.106 -16.933 103.550 1.00 39.54 16  B 1 
ATOM 3695  O OE2 . GLU B 2 16  ? 122.101 -15.026 103.095 1.00 41.97 16  B 1 
ATOM 3696  N N   . PRO B 2 17  ? 119.826 -13.774 107.986 1.00 47.50 17  B 1 
ATOM 3697  C CA  . PRO B 2 17  ? 119.554 -12.581 108.768 1.00 50.95 17  B 1 
ATOM 3698  C C   . PRO B 2 17  ? 119.286 -11.395 107.826 1.00 52.65 17  B 1 
ATOM 3699  O O   . PRO B 2 17  ? 120.170 -10.980 107.074 1.00 50.13 17  B 1 
ATOM 3700  C CB  . PRO B 2 17  ? 120.771 -12.390 109.670 1.00 47.49 17  B 1 
ATOM 3701  C CG  . PRO B 2 17  ? 121.882 -13.137 108.952 1.00 46.95 17  B 1 
ATOM 3702  C CD  . PRO B 2 17  ? 121.163 -14.272 108.242 1.00 50.05 17  B 1 
ATOM 3703  N N   . LYS B 2 18  ? 118.008 -10.928 107.751 1.00 60.01 18  B 1 
ATOM 3704  C CA  . LYS B 2 18  ? 117.551 -9.877  106.840 1.00 62.24 18  B 1 
ATOM 3705  C C   . LYS B 2 18  ? 118.357 -8.597  107.080 1.00 64.49 18  B 1 
ATOM 3706  O O   . LYS B 2 18  ? 118.117 -7.868  108.046 1.00 59.25 18  B 1 
ATOM 3707  C CB  . LYS B 2 18  ? 116.048 -9.620  107.014 1.00 57.07 18  B 1 
ATOM 3708  C CG  . LYS B 2 18  ? 115.173 -10.740 106.410 1.00 51.74 18  B 1 
ATOM 3709  C CD  . LYS B 2 18  ? 113.695 -10.391 106.563 1.00 48.91 18  B 1 
ATOM 3710  C CE  . LYS B 2 18  ? 112.812 -11.437 105.880 1.00 43.24 18  B 1 
ATOM 3711  N NZ  . LYS B 2 18  ? 111.367 -11.139 106.039 1.00 39.74 18  B 1 
ATOM 3712  N N   . SER B 2 19  ? 119.285 -8.327  106.146 1.00 63.42 19  B 1 
ATOM 3713  C CA  . SER B 2 19  ? 119.927 -7.016  106.094 1.00 67.68 19  B 1 
ATOM 3714  C C   . SER B 2 19  ? 118.874 -5.937  105.877 1.00 70.89 19  B 1 
ATOM 3715  O O   . SER B 2 19  ? 117.938 -6.131  105.085 1.00 64.45 19  B 1 
ATOM 3716  C CB  . SER B 2 19  ? 120.956 -6.992  104.962 1.00 61.15 19  B 1 
ATOM 3717  O OG  . SER B 2 19  ? 121.586 -5.730  104.931 1.00 54.18 19  B 1 
ATOM 3718  N N   . ARG B 2 20  ? 119.013 -4.797  106.500 1.00 76.35 20  B 1 
ATOM 3719  C CA  . ARG B 2 20  ? 118.123 -3.643  106.288 1.00 78.64 20  B 1 
ATOM 3720  C C   . ARG B 2 20  ? 118.231 -3.043  104.885 1.00 82.06 20  B 1 
ATOM 3721  O O   . ARG B 2 20  ? 117.357 -2.289  104.492 1.00 76.28 20  B 1 
ATOM 3722  C CB  . ARG B 2 20  ? 118.397 -2.562  107.337 1.00 72.89 20  B 1 
ATOM 3723  C CG  . ARG B 2 20  ? 117.596 -2.768  108.620 1.00 65.14 20  B 1 
ATOM 3724  C CD  . ARG B 2 20  ? 117.802 -1.551  109.545 1.00 61.13 20  B 1 
ATOM 3725  N NE  . ARG B 2 20  ? 116.887 -1.584  110.685 1.00 53.68 20  B 1 
ATOM 3726  C CZ  . ARG B 2 20  ? 116.745 -0.624  111.581 1.00 47.97 20  B 1 
ATOM 3727  N NH1 . ARG B 2 20  ? 117.481 0.452   111.569 1.00 46.35 20  B 1 
ATOM 3728  N NH2 . ARG B 2 20  ? 115.859 -0.733  112.532 1.00 43.73 20  B 1 
ATOM 3729  N N   . PHE B 2 21  ? 119.237 -3.344  104.111 1.00 80.41 21  B 1 
ATOM 3730  C CA  . PHE B 2 21  ? 119.519 -2.759  102.805 1.00 81.92 21  B 1 
ATOM 3731  C C   . PHE B 2 21  ? 119.166 -3.735  101.685 1.00 83.13 21  B 1 
ATOM 3732  O O   . PHE B 2 21  ? 119.403 -4.932  101.790 1.00 78.99 21  B 1 
ATOM 3733  C CB  . PHE B 2 21  ? 120.983 -2.332  102.758 1.00 78.38 21  B 1 
ATOM 3734  C CG  . PHE B 2 21  ? 121.358 -1.346  103.849 1.00 74.83 21  B 1 
ATOM 3735  C CD1 . PHE B 2 21  ? 120.809 -0.066  103.882 1.00 67.51 21  B 1 
ATOM 3736  C CD2 . PHE B 2 21  ? 122.255 -1.725  104.877 1.00 67.24 21  B 1 
ATOM 3737  C CE1 . PHE B 2 21  ? 121.128 0.836   104.903 1.00 64.08 21  B 1 
ATOM 3738  C CE2 . PHE B 2 21  ? 122.578 -0.824  105.896 1.00 65.23 21  B 1 
ATOM 3739  C CZ  . PHE B 2 21  ? 122.028 0.449   105.910 1.00 69.17 21  B 1 
ATOM 3740  N N   . ALA B 2 22  ? 118.655 -3.225  100.600 1.00 79.67 22  B 1 
ATOM 3741  C CA  . ALA B 2 22  ? 118.297 -4.017  99.428  1.00 80.53 22  B 1 
ATOM 3742  C C   . ALA B 2 22  ? 119.541 -4.513  98.683  1.00 81.54 22  B 1 
ATOM 3743  O O   . ALA B 2 22  ? 120.511 -3.771  98.508  1.00 79.20 22  B 1 
ATOM 3744  C CB  . ALA B 2 22  ? 117.395 -3.184  98.525  1.00 77.21 22  B 1 
ATOM 3745  N N   . MET B 2 23  ? 119.489 -5.752  98.165  1.00 83.03 23  B 1 
ATOM 3746  C CA  . MET B 2 23  ? 120.557 -6.318  97.344  1.00 83.01 23  B 1 
ATOM 3747  C C   . MET B 2 23  ? 120.539 -5.708  95.941  1.00 83.65 23  B 1 
ATOM 3748  O O   . MET B 2 23  ? 119.471 -5.509  95.343  1.00 80.92 23  B 1 
ATOM 3749  C CB  . MET B 2 23  ? 120.420 -7.838  97.269  1.00 79.10 23  B 1 
ATOM 3750  C CG  . MET B 2 23  ? 120.640 -8.518  98.631  1.00 72.33 23  B 1 
ATOM 3751  S SD  . MET B 2 23  ? 122.332 -8.387  99.308  1.00 66.23 23  B 1 
ATOM 3752  C CE  . MET B 2 23  ? 123.217 -9.520  98.214  1.00 59.18 23  B 1 
ATOM 3753  N N   . LEU B 2 24  ? 121.691 -5.400  95.341  1.00 82.26 24  B 1 
ATOM 3754  C CA  . LEU B 2 24  ? 121.824 -4.801  94.012  1.00 82.23 24  B 1 
ATOM 3755  C C   . LEU B 2 24  ? 121.207 -5.681  92.923  1.00 83.03 24  B 1 
ATOM 3756  O O   . LEU B 2 24  ? 120.587 -5.167  91.985  1.00 79.71 24  B 1 
ATOM 3757  C CB  . LEU B 2 24  ? 123.323 -4.559  93.746  1.00 79.40 24  B 1 
ATOM 3758  C CG  . LEU B 2 24  ? 123.607 -3.816  92.434  1.00 73.68 24  B 1 
ATOM 3759  C CD1 . LEU B 2 24  ? 123.177 -2.363  92.510  1.00 65.82 24  B 1 
ATOM 3760  C CD2 . LEU B 2 24  ? 125.102 -3.844  92.127  1.00 65.96 24  B 1 
ATOM 3761  N N   . ASP B 2 25  ? 121.345 -7.005  93.027  1.00 85.13 25  B 1 
ATOM 3762  C CA  . ASP B 2 25  ? 120.825 -7.951  92.038  1.00 85.16 25  B 1 
ATOM 3763  C C   . ASP B 2 25  ? 119.294 -7.942  91.987  1.00 85.10 25  B 1 
ATOM 3764  O O   . ASP B 2 25  ? 118.721 -7.909  90.902  1.00 81.94 25  B 1 
ATOM 3765  C CB  . ASP B 2 25  ? 121.384 -9.354  92.321  1.00 82.82 25  B 1 
ATOM 3766  C CG  . ASP B 2 25  ? 122.878 -9.468  91.985  1.00 76.97 25  B 1 
ATOM 3767  O OD1 . ASP B 2 25  ? 123.360 -8.697  91.123  1.00 69.67 25  B 1 
ATOM 3768  O OD2 . ASP B 2 25  ? 123.532 -10.341 92.592  1.00 68.03 25  B 1 
ATOM 3769  N N   . ASP B 2 26  ? 118.675 -7.869  93.172  1.00 82.65 26  B 1 
ATOM 3770  C CA  . ASP B 2 26  ? 117.218 -7.775  93.223  1.00 81.69 26  B 1 
ATOM 3771  C C   . ASP B 2 26  ? 116.708 -6.488  92.560  1.00 81.99 26  B 1 
ATOM 3772  O O   . ASP B 2 26  ? 115.743 -6.492  91.789  1.00 79.83 26  B 1 
ATOM 3773  C CB  . ASP B 2 26  ? 116.736 -7.838  94.683  1.00 79.32 26  B 1 
ATOM 3774  C CG  . ASP B 2 26  ? 117.002 -9.166  95.378  1.00 75.75 26  B 1 
ATOM 3775  O OD1 . ASP B 2 26  ? 117.096 -10.194 94.677  1.00 69.86 26  B 1 
ATOM 3776  O OD2 . ASP B 2 26  ? 117.073 -9.143  96.623  1.00 68.73 26  B 1 
ATOM 3777  N N   . VAL B 2 27  ? 117.375 -5.361  92.755  1.00 80.28 27  B 1 
ATOM 3778  C CA  . VAL B 2 27  ? 117.039 -4.088  92.119  1.00 80.38 27  B 1 
ATOM 3779  C C   . VAL B 2 27  ? 117.259 -4.142  90.606  1.00 79.99 27  B 1 
ATOM 3780  O O   . VAL B 2 27  ? 116.451 -3.606  89.843  1.00 78.41 27  B 1 
ATOM 3781  C CB  . VAL B 2 27  ? 117.819 -2.923  92.760  1.00 79.05 27  B 1 
ATOM 3782  C CG1 . VAL B 2 27  ? 117.555 -1.586  92.054  1.00 73.02 27  B 1 
ATOM 3783  C CG2 . VAL B 2 27  ? 117.416 -2.741  94.226  1.00 73.11 27  B 1 
ATOM 3784  N N   . LYS B 2 28  ? 118.343 -4.816  90.130  1.00 85.35 28  B 1 
ATOM 3785  C CA  . LYS B 2 28  ? 118.582 -5.002  88.692  1.00 84.84 28  B 1 
ATOM 3786  C C   . LYS B 2 28  ? 117.498 -5.848  88.033  1.00 84.92 28  B 1 
ATOM 3787  O O   . LYS B 2 28  ? 117.044 -5.493  86.944  1.00 83.45 28  B 1 
ATOM 3788  C CB  . LYS B 2 28  ? 119.957 -5.638  88.445  1.00 83.61 28  B 1 
ATOM 3789  C CG  . LYS B 2 28  ? 121.086 -4.611  88.491  1.00 77.79 28  B 1 
ATOM 3790  C CD  . LYS B 2 28  ? 122.419 -5.315  88.178  1.00 73.28 28  B 1 
ATOM 3791  C CE  . LYS B 2 28  ? 123.563 -4.311  88.109  1.00 65.98 28  B 1 
ATOM 3792  N NZ  . LYS B 2 28  ? 124.866 -4.989  87.865  1.00 59.61 28  B 1 
ATOM 3793  N N   . ILE B 2 29  ? 117.085 -6.934  88.659  1.00 85.05 29  B 1 
ATOM 3794  C CA  . ILE B 2 29  ? 115.981 -7.768  88.177  1.00 84.52 29  B 1 
ATOM 3795  C C   . ILE B 2 29  ? 114.703 -6.935  88.090  1.00 84.22 29  B 1 
ATOM 3796  O O   . ILE B 2 29  ? 114.018 -6.956  87.063  1.00 82.48 29  B 1 
ATOM 3797  C CB  . ILE B 2 29  ? 115.820 -9.014  89.062  1.00 83.40 29  B 1 
ATOM 3798  C CG1 . ILE B 2 29  ? 117.036 -9.954  88.866  1.00 78.69 29  B 1 
ATOM 3799  C CG2 . ILE B 2 29  ? 114.519 -9.764  88.737  1.00 76.80 29  B 1 
ATOM 3800  C CD1 . ILE B 2 29  ? 117.138 -11.063 89.922  1.00 71.08 29  B 1 
ATOM 3801  N N   . LEU B 2 30  ? 114.421 -6.147  89.104  1.00 81.52 30  B 1 
ATOM 3802  C CA  . LEU B 2 30  ? 113.258 -5.271  89.139  1.00 80.30 30  B 1 
ATOM 3803  C C   . LEU B 2 30  ? 113.299 -4.215  88.020  1.00 80.17 30  B 1 
ATOM 3804  O O   . LEU B 2 30  ? 112.315 -4.031  87.302  1.00 78.42 30  B 1 
ATOM 3805  C CB  . LEU B 2 30  ? 113.180 -4.601  90.526  1.00 78.63 30  B 1 
ATOM 3806  C CG  . LEU B 2 30  ? 111.772 -4.139  90.871  1.00 72.88 30  B 1 
ATOM 3807  C CD1 . LEU B 2 30  ? 110.944 -5.291  91.415  1.00 66.32 30  B 1 
ATOM 3808  C CD2 . LEU B 2 30  ? 111.817 -3.061  91.961  1.00 66.08 30  B 1 
ATOM 3809  N N   . ALA B 2 31  ? 114.465 -3.565  87.822  1.00 81.07 31  B 1 
ATOM 3810  C CA  . ALA B 2 31  ? 114.650 -2.582  86.753  1.00 80.90 31  B 1 
ATOM 3811  C C   . ALA B 2 31  ? 114.483 -3.198  85.361  1.00 80.47 31  B 1 
ATOM 3812  O O   . ALA B 2 31  ? 113.833 -2.611  84.491  1.00 79.33 31  B 1 
ATOM 3813  C CB  . ALA B 2 31  ? 116.038 -1.947  86.916  1.00 80.26 31  B 1 
ATOM 3814  N N   . ASN B 2 32  ? 115.009 -4.396  85.126  1.00 85.65 32  B 1 
ATOM 3815  C CA  . ASN B 2 32  ? 114.889 -5.087  83.840  1.00 85.18 32  B 1 
ATOM 3816  C C   . ASN B 2 32  ? 113.445 -5.515  83.562  1.00 83.90 32  B 1 
ATOM 3817  O O   . ASN B 2 32  ? 112.949 -5.353  82.451  1.00 82.49 32  B 1 
ATOM 3818  C CB  . ASN B 2 32  ? 115.886 -6.255  83.828  1.00 84.99 32  B 1 
ATOM 3819  C CG  . ASN B 2 32  ? 116.506 -6.507  82.467  1.00 79.14 32  B 1 
ATOM 3820  O OD1 . ASN B 2 32  ? 116.362 -5.764  81.514  1.00 71.55 32  B 1 
ATOM 3821  N ND2 . ASN B 2 32  ? 117.276 -7.565  82.353  1.00 69.60 32  B 1 
ATOM 3822  N N   . GLY B 2 33  ? 112.767 -5.991  84.613  1.00 81.00 33  B 1 
ATOM 3823  C CA  . GLY B 2 33  ? 111.337 -6.273  84.543  1.00 79.81 33  B 1 
ATOM 3824  C C   . GLY B 2 33  ? 110.517 -5.021  84.212  1.00 80.28 33  B 1 
ATOM 3825  O O   . GLY B 2 33  ? 109.633 -5.057  83.345  1.00 78.63 33  B 1 
ATOM 3826  N N   . LEU B 2 34  ? 110.844 -3.892  84.798  1.00 81.45 34  B 1 
ATOM 3827  C CA  . LEU B 2 34  ? 110.206 -2.609  84.516  1.00 79.96 34  B 1 
ATOM 3828  C C   . LEU B 2 34  ? 110.449 -2.159  83.074  1.00 79.89 34  B 1 
ATOM 3829  O O   . LEU B 2 34  ? 109.523 -1.688  82.403  1.00 78.56 34  B 1 
ATOM 3830  C CB  . LEU B 2 34  ? 110.743 -1.557  85.495  1.00 77.89 34  B 1 
ATOM 3831  C CG  . LEU B 2 34  ? 109.788 -0.373  85.645  1.00 71.38 34  B 1 
ATOM 3832  C CD1 . LEU B 2 34  ? 108.810 -0.630  86.776  1.00 64.76 34  B 1 
ATOM 3833  C CD2 . LEU B 2 34  ? 110.544 0.914   85.967  1.00 64.43 34  B 1 
ATOM 3834  N N   . LEU B 2 35  ? 111.667 -2.340  82.540  1.00 82.84 35  B 1 
ATOM 3835  C CA  . LEU B 2 35  ? 112.031 -1.971  81.172  1.00 82.99 35  B 1 
ATOM 3836  C C   . LEU B 2 35  ? 111.276 -2.821  80.135  1.00 82.81 35  B 1 
ATOM 3837  O O   . LEU B 2 35  ? 110.746 -2.285  79.165  1.00 82.09 35  B 1 
ATOM 3838  C CB  . LEU B 2 35  ? 113.553 -2.116  81.010  1.00 82.44 35  B 1 
ATOM 3839  C CG  . LEU B 2 35  ? 114.098 -1.232  79.867  1.00 76.34 35  B 1 
ATOM 3840  C CD1 . LEU B 2 35  ? 114.474 0.140   80.383  1.00 69.35 35  B 1 
ATOM 3841  C CD2 . LEU B 2 35  ? 115.340 -1.867  79.247  1.00 68.35 35  B 1 
ATOM 3842  N N   . GLN B 2 36  ? 111.203 -4.134  80.358  1.00 83.95 36  B 1 
ATOM 3843  C CA  . GLN B 2 36  ? 110.433 -5.031  79.488  1.00 83.83 36  B 1 
ATOM 3844  C C   . GLN B 2 36  ? 108.934 -4.700  79.522  1.00 83.47 36  B 1 
ATOM 3845  O O   . GLN B 2 36  ? 108.303 -4.612  78.466  1.00 82.17 36  B 1 
ATOM 3846  C CB  . GLN B 2 36  ? 110.650 -6.489  79.898  1.00 83.45 36  B 1 
ATOM 3847  C CG  . GLN B 2 36  ? 112.010 -7.016  79.405  1.00 77.45 36  B 1 
ATOM 3848  C CD  . GLN B 2 36  ? 112.139 -8.529  79.606  1.00 73.72 36  B 1 
ATOM 3849  O OE1 . GLN B 2 36  ? 111.292 -9.202  80.190  1.00 66.97 36  B 1 
ATOM 3850  N NE2 . GLN B 2 36  ? 113.198 -9.128  79.112  1.00 64.29 36  B 1 
ATOM 3851  N N   . LEU B 2 37  ? 108.387 -4.465  80.688  1.00 81.16 37  B 1 
ATOM 3852  C CA  . LEU B 2 37  ? 106.993 -4.059  80.824  1.00 80.32 37  B 1 
ATOM 3853  C C   . LEU B 2 37  ? 106.733 -2.730  80.109  1.00 80.43 37  B 1 
ATOM 3854  O O   . LEU B 2 37  ? 105.749 -2.606  79.374  1.00 78.42 37  B 1 
ATOM 3855  C CB  . LEU B 2 37  ? 106.655 -3.963  82.330  1.00 78.62 37  B 1 
ATOM 3856  C CG  . LEU B 2 37  ? 105.168 -3.722  82.599  1.00 74.16 37  B 1 
ATOM 3857  C CD1 . LEU B 2 37  ? 104.325 -4.949  82.284  1.00 68.14 37  B 1 
ATOM 3858  C CD2 . LEU B 2 37  ? 104.941 -3.372  84.069  1.00 67.53 37  B 1 
ATOM 3859  N N   . GLY B 2 38  ? 107.630 -1.782  80.224  1.00 79.45 38  B 1 
ATOM 3860  C CA  . GLY B 2 38  ? 107.545 -0.492  79.550  1.00 78.90 38  B 1 
ATOM 3861  C C   . GLY B 2 38  ? 107.560 -0.608  78.033  1.00 80.16 38  B 1 
ATOM 3862  O O   . GLY B 2 38  ? 106.726 0.008   77.361  1.00 79.35 38  B 1 
ATOM 3863  N N   . HIS B 2 39  ? 108.488 -1.420  77.481  1.00 84.74 39  B 1 
ATOM 3864  C CA  . HIS B 2 39  ? 108.510 -1.656  76.032  1.00 85.39 39  B 1 
ATOM 3865  C C   . HIS B 2 39  ? 107.237 -2.352  75.551  1.00 85.49 39  B 1 
ATOM 3866  O O   . HIS B 2 39  ? 106.589 -1.881  74.618  1.00 84.19 39  B 1 
ATOM 3867  C CB  . HIS B 2 39  ? 109.760 -2.450  75.632  1.00 84.41 39  B 1 
ATOM 3868  C CG  . HIS B 2 39  ? 110.988 -1.583  75.504  1.00 79.23 39  B 1 
ATOM 3869  N ND1 . HIS B 2 39  ? 111.827 -1.226  76.515  1.00 69.04 39  B 1 
ATOM 3870  C CD2 . HIS B 2 39  ? 111.464 -0.981  74.363  1.00 69.08 39  B 1 
ATOM 3871  C CE1 . HIS B 2 39  ? 112.796 -0.437  76.014  1.00 68.62 39  B 1 
ATOM 3872  N NE2 . HIS B 2 39  ? 112.602 -0.264  74.703  1.00 69.25 39  B 1 
ATOM 3873  N N   . GLY B 2 40  ? 106.805 -3.419  76.198  1.00 81.87 40  B 1 
ATOM 3874  C CA  . GLY B 2 40  ? 105.583 -4.145  75.848  1.00 81.54 40  B 1 
ATOM 3875  C C   . GLY B 2 40  ? 104.338 -3.262  75.923  1.00 82.64 40  B 1 
ATOM 3876  O O   . GLY B 2 40  ? 103.478 -3.310  75.037  1.00 80.93 40  B 1 
ATOM 3877  N N   . LEU B 2 41  ? 104.246 -2.407  76.895  1.00 82.56 41  B 1 
ATOM 3878  C CA  . LEU B 2 41  ? 103.152 -1.452  77.008  1.00 81.93 41  B 1 
ATOM 3879  C C   . LEU B 2 41  ? 103.205 -0.370  75.927  1.00 83.10 41  B 1 
ATOM 3880  O O   . LEU B 2 41  ? 102.159 0.002   75.403  1.00 82.00 41  B 1 
ATOM 3881  C CB  . LEU B 2 41  ? 103.167 -0.806  78.404  1.00 79.84 41  B 1 
ATOM 3882  C CG  . LEU B 2 41  ? 102.655 -1.736  79.517  1.00 74.92 41  B 1 
ATOM 3883  C CD1 . LEU B 2 41  ? 102.886 -1.078  80.875  1.00 68.77 41  B 1 
ATOM 3884  C CD2 . LEU B 2 41  ? 101.167 -2.032  79.376  1.00 68.26 41  B 1 
ATOM 3885  N N   . LYS B 2 42  ? 104.408 0.112   75.551  1.00 83.96 42  B 1 
ATOM 3886  C CA  . LYS B 2 42  ? 104.563 1.111   74.498  1.00 84.01 42  B 1 
ATOM 3887  C C   . LYS B 2 42  ? 104.074 0.585   73.153  1.00 85.28 42  B 1 
ATOM 3888  O O   . LYS B 2 42  ? 103.299 1.263   72.483  1.00 84.25 42  B 1 
ATOM 3889  C CB  . LYS B 2 42  ? 106.031 1.563   74.455  1.00 81.66 42  B 1 
ATOM 3890  C CG  . LYS B 2 42  ? 106.242 2.735   73.494  1.00 73.39 42  B 1 
ATOM 3891  C CD  . LYS B 2 42  ? 107.728 3.114   73.456  1.00 68.43 42  B 1 
ATOM 3892  C CE  . LYS B 2 42  ? 107.966 4.243   72.455  1.00 60.24 42  B 1 
ATOM 3893  N NZ  . LYS B 2 42  ? 109.401 4.577   72.328  1.00 54.43 42  B 1 
ATOM 3894  N N   . ASP B 2 43  ? 104.461 -0.642  72.782  1.00 85.95 43  B 1 
ATOM 3895  C CA  . ASP B 2 43  ? 103.999 -1.290  71.553  1.00 86.48 43  B 1 
ATOM 3896  C C   . ASP B 2 43  ? 102.487 -1.533  71.583  1.00 87.04 43  B 1 
ATOM 3897  O O   . ASP B 2 43  ? 101.777 -1.245  70.624  1.00 85.52 43  B 1 
ATOM 3898  C CB  . ASP B 2 43  ? 104.743 -2.621  71.363  1.00 85.10 43  B 1 
ATOM 3899  C CG  . ASP B 2 43  ? 106.187 -2.451  70.872  1.00 77.27 43  B 1 
ATOM 3900  O OD1 . ASP B 2 43  ? 106.554 -1.332  70.464  1.00 70.32 43  B 1 
ATOM 3901  O OD2 . ASP B 2 43  ? 106.878 -3.488  70.866  1.00 67.70 43  B 1 
ATOM 3902  N N   . PHE B 2 44  ? 101.997 -2.018  72.722  1.00 86.39 44  B 1 
ATOM 3903  C CA  . PHE B 2 44  ? 100.563 -2.194  72.903  1.00 86.16 44  B 1 
ATOM 3904  C C   . PHE B 2 44  ? 99.808  -0.874  72.740  1.00 87.15 44  B 1 
ATOM 3905  O O   . PHE B 2 44  ? 98.834  -0.821  71.984  1.00 86.24 44  B 1 
ATOM 3906  C CB  . PHE B 2 44  ? 100.280 -2.832  74.265  1.00 85.33 44  B 1 
ATOM 3907  C CG  . PHE B 2 44  ? 98.819  -2.882  74.592  1.00 84.89 44  B 1 
ATOM 3908  C CD1 . PHE B 2 44  ? 98.243  -1.920  75.442  1.00 76.56 44  B 1 
ATOM 3909  C CD2 . PHE B 2 44  ? 97.985  -3.847  73.996  1.00 76.01 44  B 1 
ATOM 3910  C CE1 . PHE B 2 44  ? 96.865  -1.919  75.695  1.00 76.25 44  B 1 
ATOM 3911  C CE2 . PHE B 2 44  ? 96.609  -3.852  74.249  1.00 74.60 44  B 1 
ATOM 3912  C CZ  . PHE B 2 44  ? 96.051  -2.892  75.090  1.00 81.94 44  B 1 
ATOM 3913  N N   . VAL B 2 45  ? 100.266 0.204   73.375  1.00 85.85 45  B 1 
ATOM 3914  C CA  . VAL B 2 45  ? 99.649  1.531   73.272  1.00 84.82 45  B 1 
ATOM 3915  C C   . VAL B 2 45  ? 99.660  2.030   71.832  1.00 85.68 45  B 1 
ATOM 3916  O O   . VAL B 2 45  ? 98.650  2.538   71.348  1.00 85.91 45  B 1 
ATOM 3917  C CB  . VAL B 2 45  ? 100.362 2.538   74.207  1.00 82.85 45  B 1 
ATOM 3918  C CG1 . VAL B 2 45  ? 99.980  4.001   73.919  1.00 77.96 45  B 1 
ATOM 3919  C CG2 . VAL B 2 45  ? 100.011 2.262   75.669  1.00 77.70 45  B 1 
ATOM 3920  N N   . HIS B 2 46  ? 100.797 1.870   71.131  1.00 89.58 46  B 1 
ATOM 3921  C CA  . HIS B 2 46  ? 100.898 2.329   69.747  1.00 89.84 46  B 1 
ATOM 3922  C C   . HIS B 2 46  ? 99.956  1.554   68.831  1.00 89.89 46  B 1 
ATOM 3923  O O   . HIS B 2 46  ? 99.181  2.149   68.082  1.00 88.66 46  B 1 
ATOM 3924  C CB  . HIS B 2 46  ? 102.358 2.247   69.282  1.00 88.52 46  B 1 
ATOM 3925  C CG  . HIS B 2 46  ? 102.624 3.088   68.068  1.00 83.63 46  B 1 
ATOM 3926  N ND1 . HIS B 2 46  ? 101.902 4.188   67.668  1.00 72.17 46  B 1 
ATOM 3927  C CD2 . HIS B 2 46  ? 103.660 2.975   67.185  1.00 72.63 46  B 1 
ATOM 3928  C CE1 . HIS B 2 46  ? 102.476 4.706   66.570  1.00 71.32 46  B 1 
ATOM 3929  N NE2 . HIS B 2 46  ? 103.549 3.993   66.255  1.00 72.24 46  B 1 
ATOM 3930  N N   . LYS B 2 47  ? 99.930  0.224   68.926  1.00 88.53 47  B 1 
ATOM 3931  C CA  . LYS B 2 47  ? 99.028  -0.642  68.164  1.00 88.92 47  B 1 
ATOM 3932  C C   . LYS B 2 47  ? 97.565  -0.362  68.497  1.00 89.39 47  B 1 
ATOM 3933  O O   . LYS B 2 47  ? 96.755  -0.207  67.584  1.00 87.88 47  B 1 
ATOM 3934  C CB  . LYS B 2 47  ? 99.412  -2.102  68.427  1.00 87.45 47  B 1 
ATOM 3935  C CG  . LYS B 2 47  ? 98.596  -3.056  67.543  1.00 79.72 47  B 1 
ATOM 3936  C CD  . LYS B 2 47  ? 99.072  -4.503  67.712  1.00 76.00 47  B 1 
ATOM 3937  C CE  . LYS B 2 47  ? 98.250  -5.394  66.775  1.00 67.27 47  B 1 
ATOM 3938  N NZ  . LYS B 2 47  ? 98.724  -6.806  66.789  1.00 61.81 47  B 1 
ATOM 3939  N N   . THR B 2 48  ? 97.239  -0.249  69.769  1.00 88.24 48  B 1 
ATOM 3940  C CA  . THR B 2 48  ? 95.861  0.032   70.200  1.00 87.43 48  B 1 
ATOM 3941  C C   . THR B 2 48  ? 95.403  1.413   69.725  1.00 88.05 48  B 1 
ATOM 3942  O O   . THR B 2 48  ? 94.278  1.531   69.236  1.00 87.09 48  B 1 
ATOM 3943  C CB  . THR B 2 48  ? 95.715  -0.084  71.719  1.00 86.71 48  B 1 
ATOM 3944  O OG1 . THR B 2 48  ? 96.112  -1.363  72.141  1.00 81.64 48  B 1 
ATOM 3945  C CG2 . THR B 2 48  ? 94.285  0.108   72.198  1.00 81.14 48  B 1 
ATOM 3946  N N   . LYS B 2 49  ? 96.246  2.438   69.773  1.00 88.26 49  B 1 
ATOM 3947  C CA  . LYS B 2 49  ? 95.917  3.751   69.200  1.00 87.89 49  B 1 
ATOM 3948  C C   . LYS B 2 49  ? 95.653  3.663   67.699  1.00 88.25 49  B 1 
ATOM 3949  O O   . LYS B 2 49  ? 94.689  4.268   67.231  1.00 87.41 49  B 1 
ATOM 3950  C CB  . LYS B 2 49  ? 97.027  4.775   69.474  1.00 86.36 49  B 1 
ATOM 3951  C CG  . LYS B 2 49  ? 96.976  5.339   70.898  1.00 81.90 49  B 1 
ATOM 3952  C CD  . LYS B 2 49  ? 98.080  6.375   71.089  1.00 79.12 49  B 1 
ATOM 3953  C CE  . LYS B 2 49  ? 97.994  7.018   72.473  1.00 70.97 49  B 1 
ATOM 3954  N NZ  . LYS B 2 49  ? 99.053  8.037   72.677  1.00 65.28 49  B 1 
ATOM 3955  N N   . GLY B 2 50  ? 96.444  2.920   66.926  1.00 90.33 50  B 1 
ATOM 3956  C CA  . GLY B 2 50  ? 96.238  2.679   65.503  1.00 90.63 50  B 1 
ATOM 3957  C C   . GLY B 2 50  ? 94.903  1.988   65.244  1.00 91.57 50  B 1 
ATOM 3958  O O   . GLY B 2 50  ? 94.073  2.506   64.490  1.00 89.53 50  B 1 
ATOM 3959  N N   . GLN B 2 51  ? 94.657  0.890   65.944  1.00 87.94 51  B 1 
ATOM 3960  C CA  . GLN B 2 51  ? 93.395  0.156   65.819  1.00 88.20 51  B 1 
ATOM 3961  C C   . GLN B 2 51  ? 92.169  1.002   66.185  1.00 89.27 51  B 1 
ATOM 3962  O O   . GLN B 2 51  ? 91.158  0.940   65.485  1.00 87.77 51  B 1 
ATOM 3963  C CB  . GLN B 2 51  ? 93.436  -1.087  66.718  1.00 87.60 51  B 1 
ATOM 3964  C CG  . GLN B 2 51  ? 94.382  -2.165  66.171  1.00 86.28 51  B 1 
ATOM 3965  C CD  . GLN B 2 51  ? 94.442  -3.399  67.081  1.00 86.15 51  B 1 
ATOM 3966  O OE1 . GLN B 2 51  ? 94.555  -3.320  68.300  1.00 78.70 51  B 1 
ATOM 3967  N NE2 . GLN B 2 51  ? 94.371  -4.579  66.512  1.00 75.19 51  B 1 
ATOM 3968  N N   . ILE B 2 52  ? 92.262  1.807   67.217  1.00 87.80 52  B 1 
ATOM 3969  C CA  . ILE B 2 52  ? 91.168  2.708   67.596  1.00 87.58 52  B 1 
ATOM 3970  C C   . ILE B 2 52  ? 90.935  3.771   66.523  1.00 87.86 52  B 1 
ATOM 3971  O O   . ILE B 2 52  ? 89.777  4.061   66.203  1.00 87.00 52  B 1 
ATOM 3972  C CB  . ILE B 2 52  ? 91.425  3.322   68.993  1.00 86.48 52  B 1 
ATOM 3973  C CG1 . ILE B 2 52  ? 91.216  2.232   70.076  1.00 84.79 52  B 1 
ATOM 3974  C CG2 . ILE B 2 52  ? 90.511  4.527   69.274  1.00 83.45 52  B 1 
ATOM 3975  C CD1 . ILE B 2 52  ? 91.619  2.651   71.488  1.00 77.96 52  B 1 
ATOM 3976  N N   . ASN B 2 53  ? 91.983  4.329   65.925  1.00 91.18 53  B 1 
ATOM 3977  C CA  . ASN B 2 53  ? 91.829  5.274   64.818  1.00 90.86 53  B 1 
ATOM 3978  C C   . ASN B 2 53  ? 91.173  4.612   63.599  1.00 90.62 53  B 1 
ATOM 3979  O O   . ASN B 2 53  ? 90.239  5.179   63.044  1.00 89.63 53  B 1 
ATOM 3980  C CB  . ASN B 2 53  ? 93.187  5.891   64.449  1.00 90.29 53  B 1 
ATOM 3981  C CG  . ASN B 2 53  ? 93.610  7.031   65.351  1.00 83.04 53  B 1 
ATOM 3982  O OD1 . ASN B 2 53  ? 92.868  7.582   66.147  1.00 74.64 53  B 1 
ATOM 3983  N ND2 . ASN B 2 53  ? 94.839  7.469   65.204  1.00 72.36 53  B 1 
ATOM 3984  N N   . ASP B 2 54  ? 91.618  3.405   63.245  1.00 90.04 54  B 1 
ATOM 3985  C CA  . ASP B 2 54  ? 90.997  2.653   62.148  1.00 89.88 54  B 1 
ATOM 3986  C C   . ASP B 2 54  ? 89.514  2.370   62.425  1.00 89.88 54  B 1 
ATOM 3987  O O   . ASP B 2 54  ? 88.666  2.511   61.541  1.00 87.89 54  B 1 
ATOM 3988  C CB  . ASP B 2 54  ? 91.731  1.326   61.931  1.00 89.28 54  B 1 
ATOM 3989  C CG  . ASP B 2 54  ? 93.143  1.445   61.340  1.00 83.30 54  B 1 
ATOM 3990  O OD1 . ASP B 2 54  ? 93.488  2.526   60.828  1.00 76.38 54  B 1 
ATOM 3991  O OD2 . ASP B 2 54  ? 93.840  0.403   61.369  1.00 74.03 54  B 1 
ATOM 3992  N N   . ILE B 2 55  ? 89.170  2.014   63.644  1.00 89.14 55  B 1 
ATOM 3993  C CA  . ILE B 2 55  ? 87.787  1.811   64.068  1.00 88.24 55  B 1 
ATOM 3994  C C   . ILE B 2 55  ? 86.977  3.106   63.903  1.00 88.31 55  B 1 
ATOM 3995  O O   . ILE B 2 55  ? 85.895  3.073   63.319  1.00 87.48 55  B 1 
ATOM 3996  C CB  . ILE B 2 55  ? 87.713  1.278   65.516  1.00 87.97 55  B 1 
ATOM 3997  C CG1 . ILE B 2 55  ? 88.213  -0.182  65.577  1.00 86.05 55  B 1 
ATOM 3998  C CG2 . ILE B 2 55  ? 86.276  1.356   66.074  1.00 86.63 55  B 1 
ATOM 3999  C CD1 . ILE B 2 55  ? 88.556  -0.642  67.003  1.00 83.09 55  B 1 
ATOM 4000  N N   . PHE B 2 56  ? 87.499  4.241   64.383  1.00 88.21 56  B 1 
ATOM 4001  C CA  . PHE B 2 56  ? 86.797  5.516   64.230  1.00 87.59 56  B 1 
ATOM 4002  C C   . PHE B 2 56  ? 86.635  5.916   62.760  1.00 87.84 56  B 1 
ATOM 4003  O O   . PHE B 2 56  ? 85.584  6.431   62.384  1.00 86.90 56  B 1 
ATOM 4004  C CB  . PHE B 2 56  ? 87.531  6.627   65.004  1.00 87.13 56  B 1 
ATOM 4005  C CG  . PHE B 2 56  ? 87.191  6.680   66.465  1.00 86.81 56  B 1 
ATOM 4006  C CD1 . PHE B 2 56  ? 85.869  6.949   66.864  1.00 78.76 56  B 1 
ATOM 4007  C CD2 . PHE B 2 56  ? 88.185  6.493   67.439  1.00 77.63 56  B 1 
ATOM 4008  C CE1 . PHE B 2 56  ? 85.544  7.011   68.232  1.00 77.63 56  B 1 
ATOM 4009  C CE2 . PHE B 2 56  ? 87.860  6.558   68.802  1.00 75.62 56  B 1 
ATOM 4010  C CZ  . PHE B 2 56  ? 86.541  6.807   69.207  1.00 83.65 56  B 1 
ATOM 4011  N N   . GLN B 2 57  ? 87.632  5.637   61.930  1.00 90.75 57  B 1 
ATOM 4012  C CA  . GLN B 2 57  ? 87.561  5.917   60.507  1.00 90.65 57  B 1 
ATOM 4013  C C   . GLN B 2 57  ? 86.492  5.052   59.832  1.00 90.20 57  B 1 
ATOM 4014  O O   . GLN B 2 57  ? 85.651  5.574   59.103  1.00 88.24 57  B 1 
ATOM 4015  C CB  . GLN B 2 57  ? 88.952  5.753   59.898  1.00 90.26 57  B 1 
ATOM 4016  C CG  . GLN B 2 57  ? 89.066  6.469   58.541  1.00 82.25 57  B 1 
ATOM 4017  C CD  . GLN B 2 57  ? 90.494  6.459   57.990  1.00 77.62 57  B 1 
ATOM 4018  O OE1 . GLN B 2 57  ? 91.406  5.846   58.513  1.00 70.00 57  B 1 
ATOM 4019  N NE2 . GLN B 2 57  ? 90.732  7.147   56.891  1.00 66.75 57  B 1 
ATOM 4020  N N   . LYS B 2 58  ? 86.478  3.757   60.125  1.00 87.14 58  B 1 
ATOM 4021  C CA  . LYS B 2 58  ? 85.400  2.867   59.669  1.00 85.74 58  B 1 
ATOM 4022  C C   . LYS B 2 58  ? 84.032  3.314   60.173  1.00 86.00 58  B 1 
ATOM 4023  O O   . LYS B 2 58  ? 83.097  3.343   59.389  1.00 85.09 58  B 1 
ATOM 4024  C CB  . LYS B 2 58  ? 85.659  1.418   60.107  1.00 85.01 58  B 1 
ATOM 4025  C CG  . LYS B 2 58  ? 86.579  0.654   59.140  1.00 80.34 58  B 1 
ATOM 4026  C CD  . LYS B 2 58  ? 86.417  -0.857  59.350  1.00 75.62 58  B 1 
ATOM 4027  C CE  . LYS B 2 58  ? 87.078  -1.658  58.230  1.00 68.09 58  B 1 
ATOM 4028  N NZ  . LYS B 2 58  ? 86.421  -2.981  58.018  1.00 62.52 58  B 1 
ATOM 4029  N N   . LEU B 2 59  ? 83.925  3.683   61.436  1.00 85.89 59  B 1 
ATOM 4030  C CA  . LEU B 2 59  ? 82.669  4.183   61.999  1.00 84.73 59  B 1 
ATOM 4031  C C   . LEU B 2 59  ? 82.180  5.449   61.289  1.00 84.80 59  B 1 
ATOM 4032  O O   . LEU B 2 59  ? 80.991  5.550   61.011  1.00 83.79 59  B 1 
ATOM 4033  C CB  . LEU B 2 59  ? 82.821  4.444   63.502  1.00 84.74 59  B 1 
ATOM 4034  C CG  . LEU B 2 59  ? 82.847  3.178   64.373  1.00 83.70 59  B 1 
ATOM 4035  C CD1 . LEU B 2 59  ? 83.166  3.565   65.816  1.00 77.43 59  B 1 
ATOM 4036  C CD2 . LEU B 2 59  ? 81.499  2.453   64.375  1.00 77.22 59  B 1 
ATOM 4037  N N   . ASN B 2 60  ? 83.058  6.385   60.926  1.00 87.63 60  B 1 
ATOM 4038  C CA  . ASN B 2 60  ? 82.670  7.574   60.157  1.00 87.67 60  B 1 
ATOM 4039  C C   . ASN B 2 60  ? 82.205  7.223   58.740  1.00 87.30 60  B 1 
ATOM 4040  O O   . ASN B 2 60  ? 81.224  7.781   58.259  1.00 86.35 60  B 1 
ATOM 4041  C CB  . ASN B 2 60  ? 83.844  8.564   60.101  1.00 87.81 60  B 1 
ATOM 4042  C CG  . ASN B 2 60  ? 84.021  9.377   61.377  1.00 83.09 60  B 1 
ATOM 4043  O OD1 . ASN B 2 60  ? 83.196  9.433   62.259  1.00 75.70 60  B 1 
ATOM 4044  N ND2 . ASN B 2 60  ? 85.122  10.094  61.464  1.00 73.72 60  B 1 
ATOM 4045  N N   . ILE B 2 61  ? 82.887  6.264   58.071  1.00 88.18 61  B 1 
ATOM 4046  C CA  . ILE B 2 61  ? 82.467  5.787   56.752  1.00 87.88 61  B 1 
ATOM 4047  C C   . ILE B 2 61  ? 81.085  5.124   56.845  1.00 87.42 61  B 1 
ATOM 4048  O O   . ILE B 2 61  ? 80.220  5.401   56.021  1.00 85.92 61  B 1 
ATOM 4049  C CB  . ILE B 2 61  ? 83.529  4.845   56.140  1.00 87.28 61  B 1 
ATOM 4050  C CG1 . ILE B 2 61  ? 84.821  5.640   55.810  1.00 83.22 61  B 1 
ATOM 4051  C CG2 . ILE B 2 61  ? 82.999  4.161   54.865  1.00 82.23 61  B 1 
ATOM 4052  C CD1 . ILE B 2 61  ? 86.035  4.739   55.528  1.00 75.69 61  B 1 
ATOM 4053  N N   . PHE B 2 62  ? 80.886  4.288   57.867  1.00 85.88 62  B 1 
ATOM 4054  C CA  . PHE B 2 62  ? 79.581  3.681   58.103  1.00 84.17 62  B 1 
ATOM 4055  C C   . PHE B 2 62  ? 78.497  4.711   58.398  1.00 84.67 62  B 1 
ATOM 4056  O O   . PHE B 2 62  ? 77.412  4.593   57.849  1.00 83.84 62  B 1 
ATOM 4057  C CB  . PHE B 2 62  ? 79.660  2.684   59.264  1.00 82.25 62  B 1 
ATOM 4058  C CG  . PHE B 2 62  ? 80.024  1.296   58.848  1.00 77.65 62  B 1 
ATOM 4059  C CD1 . PHE B 2 62  ? 79.233  0.630   57.888  1.00 70.13 62  B 1 
ATOM 4060  C CD2 . PHE B 2 62  ? 81.106  0.638   59.437  1.00 68.70 62  B 1 
ATOM 4061  C CE1 . PHE B 2 62  ? 79.550  -0.687  57.512  1.00 66.72 62  B 1 
ATOM 4062  C CE2 . PHE B 2 62  ? 81.428  -0.676  59.065  1.00 65.86 62  B 1 
ATOM 4063  C CZ  . PHE B 2 62  ? 80.649  -1.333  58.102  1.00 69.53 62  B 1 
ATOM 4064  N N   . ASP B 2 63  ? 78.785  5.732   59.188  1.00 84.27 63  B 1 
ATOM 4065  C CA  . ASP B 2 63  ? 77.828  6.781   59.540  1.00 83.99 63  B 1 
ATOM 4066  C C   . ASP B 2 63  ? 77.361  7.533   58.289  1.00 84.22 63  B 1 
ATOM 4067  O O   . ASP B 2 63  ? 76.160  7.674   58.051  1.00 83.62 63  B 1 
ATOM 4068  C CB  . ASP B 2 63  ? 78.496  7.728   60.561  1.00 83.24 63  B 1 
ATOM 4069  C CG  . ASP B 2 63  ? 77.556  8.456   61.525  1.00 78.43 63  B 1 
ATOM 4070  O OD1 . ASP B 2 63  ? 76.409  8.004   61.714  1.00 72.15 63  B 1 
ATOM 4071  O OD2 . ASP B 2 63  ? 78.039  9.389   62.206  1.00 69.74 63  B 1 
ATOM 4072  N N   . GLN B 2 64  ? 78.310  7.911   57.423  1.00 86.77 64  B 1 
ATOM 4073  C CA  . GLN B 2 64  ? 77.988  8.561   56.158  1.00 87.85 64  B 1 
ATOM 4074  C C   . GLN B 2 64  ? 77.219  7.640   55.209  1.00 88.23 64  B 1 
ATOM 4075  O O   . GLN B 2 64  ? 76.192  8.021   54.655  1.00 86.60 64  B 1 
ATOM 4076  C CB  . GLN B 2 64  ? 79.292  9.073   55.510  1.00 87.58 64  B 1 
ATOM 4077  C CG  . GLN B 2 64  ? 78.999  9.996   54.305  1.00 79.09 64  B 1 
ATOM 4078  C CD  . GLN B 2 64  ? 78.239  11.249  54.734  1.00 75.31 64  B 1 
ATOM 4079  O OE1 . GLN B 2 64  ? 78.577  11.899  55.707  1.00 68.79 64  B 1 
ATOM 4080  N NE2 . GLN B 2 64  ? 77.187  11.621  54.039  1.00 64.67 64  B 1 
ATOM 4081  N N   . SER B 2 65  ? 77.681  6.391   55.046  1.00 84.69 65  B 1 
ATOM 4082  C CA  . SER B 2 65  ? 77.029  5.416   54.169  1.00 84.25 65  B 1 
ATOM 4083  C C   . SER B 2 65  ? 75.622  5.067   54.655  1.00 84.90 65  B 1 
ATOM 4084  O O   . SER B 2 65  ? 74.706  4.908   53.856  1.00 83.21 65  B 1 
ATOM 4085  C CB  . SER B 2 65  ? 77.865  4.137   54.071  1.00 83.17 65  B 1 
ATOM 4086  O OG  . SER B 2 65  ? 79.190  4.410   53.670  1.00 76.59 65  B 1 
ATOM 4087  N N   . PHE B 2 66  ? 75.434  4.975   55.940  1.00 83.92 66  B 1 
ATOM 4088  C CA  . PHE B 2 66  ? 74.135  4.748   56.554  1.00 83.59 66  B 1 
ATOM 4089  C C   . PHE B 2 66  ? 73.199  5.936   56.352  1.00 84.14 66  B 1 
ATOM 4090  O O   . PHE B 2 66  ? 72.028  5.744   56.021  1.00 83.11 66  B 1 
ATOM 4091  C CB  . PHE B 2 66  ? 74.334  4.456   58.047  1.00 81.95 66  B 1 
ATOM 4092  C CG  . PHE B 2 66  ? 73.054  4.155   58.756  1.00 81.84 66  B 1 
ATOM 4093  C CD1 . PHE B 2 66  ? 72.292  5.192   59.330  1.00 74.01 66  B 1 
ATOM 4094  C CD2 . PHE B 2 66  ? 72.570  2.835   58.797  1.00 73.00 66  B 1 
ATOM 4095  C CE1 . PHE B 2 66  ? 71.063  4.911   59.932  1.00 71.95 66  B 1 
ATOM 4096  C CE2 . PHE B 2 66  ? 71.345  2.552   59.396  1.00 70.31 66  B 1 
ATOM 4097  C CZ  . PHE B 2 66  ? 70.587  3.582   59.956  1.00 76.45 66  B 1 
ATOM 4098  N N   . TYR B 2 67  ? 73.718  7.162   56.487  1.00 86.93 67  B 1 
ATOM 4099  C CA  . TYR B 2 67  ? 72.952  8.374   56.227  1.00 87.47 67  B 1 
ATOM 4100  C C   . TYR B 2 67  ? 72.470  8.419   54.773  1.00 87.67 67  B 1 
ATOM 4101  O O   . TYR B 2 67  ? 71.284  8.602   54.527  1.00 86.74 67  B 1 
ATOM 4102  C CB  . TYR B 2 67  ? 73.793  9.597   56.588  1.00 87.15 67  B 1 
ATOM 4103  C CG  . TYR B 2 67  ? 73.059  10.893  56.375  1.00 86.17 67  B 1 
ATOM 4104  C CD1 . TYR B 2 67  ? 73.259  11.636  55.198  1.00 78.77 67  B 1 
ATOM 4105  C CD2 . TYR B 2 67  ? 72.137  11.352  57.338  1.00 78.06 67  B 1 
ATOM 4106  C CE1 . TYR B 2 67  ? 72.543  12.824  54.982  1.00 77.26 67  B 1 
ATOM 4107  C CE2 . TYR B 2 67  ? 71.415  12.536  57.131  1.00 76.10 67  B 1 
ATOM 4108  C CZ  . TYR B 2 67  ? 71.618  13.275  55.949  1.00 80.00 67  B 1 
ATOM 4109  O OH  . TYR B 2 67  ? 70.911  14.428  55.730  1.00 80.17 67  B 1 
ATOM 4110  N N   . ASP B 2 68  ? 73.389  8.158   53.827  1.00 85.86 68  B 1 
ATOM 4111  C CA  . ASP B 2 68  ? 73.054  8.125   52.403  1.00 86.43 68  B 1 
ATOM 4112  C C   . ASP B 2 68  ? 72.023  7.032   52.092  1.00 86.24 68  B 1 
ATOM 4113  O O   . ASP B 2 68  ? 71.077  7.250   51.324  1.00 84.42 68  B 1 
ATOM 4114  C CB  . ASP B 2 68  ? 74.322  7.897   51.573  1.00 85.97 68  B 1 
ATOM 4115  C CG  . ASP B 2 68  ? 75.333  9.057   51.571  1.00 81.21 68  B 1 
ATOM 4116  O OD1 . ASP B 2 68  ? 74.975  10.179  51.978  1.00 75.15 68  B 1 
ATOM 4117  O OD2 . ASP B 2 68  ? 76.463  8.811   51.096  1.00 72.79 68  B 1 
ATOM 4118  N N   . LEU B 2 69  ? 72.179  5.854   52.693  1.00 84.06 69  B 1 
ATOM 4119  C CA  . LEU B 2 69  ? 71.242  4.750   52.512  1.00 84.26 69  B 1 
ATOM 4120  C C   . LEU B 2 69  ? 69.872  5.066   53.125  1.00 84.74 69  B 1 
ATOM 4121  O O   . LEU B 2 69  ? 68.850  4.783   52.511  1.00 84.10 69  B 1 
ATOM 4122  C CB  . LEU B 2 69  ? 71.849  3.471   53.114  1.00 83.78 69  B 1 
ATOM 4123  C CG  . LEU B 2 69  ? 71.052  2.204   52.767  1.00 81.66 69  B 1 
ATOM 4124  C CD1 . LEU B 2 69  ? 71.090  1.890   51.271  1.00 73.54 69  B 1 
ATOM 4125  C CD2 . LEU B 2 69  ? 71.641  1.011   53.513  1.00 73.61 69  B 1 
ATOM 4126  N N   . SER B 2 70  ? 69.842  5.686   54.285  1.00 84.86 70  B 1 
ATOM 4127  C CA  . SER B 2 70  ? 68.606  6.125   54.933  1.00 84.56 70  B 1 
ATOM 4128  C C   . SER B 2 70  ? 67.874  7.175   54.091  1.00 84.96 70  B 1 
ATOM 4129  O O   . SER B 2 70  ? 66.660  7.085   53.922  1.00 84.39 70  B 1 
ATOM 4130  C CB  . SER B 2 70  ? 68.923  6.681   56.329  1.00 83.38 70  B 1 
ATOM 4131  O OG  . SER B 2 70  ? 67.727  7.006   57.008  1.00 74.92 70  B 1 
ATOM 4132  N N   . LEU B 2 71  ? 68.620  8.115   53.496  1.00 87.27 71  B 1 
ATOM 4133  C CA  . LEU B 2 71  ? 68.076  9.090   52.551  1.00 87.64 71  B 1 
ATOM 4134  C C   . LEU B 2 71  ? 67.439  8.403   51.346  1.00 87.61 71  B 1 
ATOM 4135  O O   . LEU B 2 71  ? 66.273  8.634   51.053  1.00 86.30 71  B 1 
ATOM 4136  C CB  . LEU B 2 71  ? 69.187  10.072  52.127  1.00 87.53 71  B 1 
ATOM 4137  C CG  . LEU B 2 71  ? 69.020  11.456  52.785  1.00 81.64 71  B 1 
ATOM 4138  C CD1 . LEU B 2 71  ? 70.363  12.179  52.811  1.00 73.75 71  B 1 
ATOM 4139  C CD2 . LEU B 2 71  ? 68.029  12.315  52.009  1.00 73.42 71  B 1 
ATOM 4140  N N   . ARG B 2 72  ? 68.179  7.486   50.703  1.00 85.76 72  B 1 
ATOM 4141  C CA  . ARG B 2 72  ? 67.640  6.705   49.586  1.00 85.52 72  B 1 
ATOM 4142  C C   . ARG B 2 72  ? 66.402  5.912   49.971  1.00 86.66 72  B 1 
ATOM 4143  O O   . ARG B 2 72  ? 65.439  5.895   49.209  1.00 84.90 72  B 1 
ATOM 4144  C CB  . ARG B 2 72  ? 68.700  5.753   49.042  1.00 84.18 72  B 1 
ATOM 4145  C CG  . ARG B 2 72  ? 69.762  6.473   48.212  1.00 76.45 72  B 1 
ATOM 4146  C CD  . ARG B 2 72  ? 70.734  5.428   47.646  1.00 73.45 72  B 1 
ATOM 4147  N NE  . ARG B 2 72  ? 71.740  6.052   46.777  1.00 66.29 72  B 1 
ATOM 4148  C CZ  . ARG B 2 72  ? 72.568  5.396   45.971  1.00 59.91 72  B 1 
ATOM 4149  N NH1 . ARG B 2 72  ? 72.561  4.092   45.896  1.00 55.52 72  B 1 
ATOM 4150  N NH2 . ARG B 2 72  ? 73.414  6.056   45.231  1.00 55.76 72  B 1 
ATOM 4151  N N   . THR B 2 73  ? 66.397  5.297   51.125  1.00 85.54 73  B 1 
ATOM 4152  C CA  . THR B 2 73  ? 65.240  4.529   51.605  1.00 84.83 73  B 1 
ATOM 4153  C C   . THR B 2 73  ? 64.030  5.431   51.840  1.00 85.05 73  B 1 
ATOM 4154  O O   . THR B 2 73  ? 62.907  5.044   51.523  1.00 83.85 73  B 1 
ATOM 4155  C CB  . THR B 2 73  ? 65.581  3.753   52.885  1.00 84.47 73  B 1 
ATOM 4156  O OG1 . THR B 2 73  ? 66.723  2.959   52.700  1.00 79.34 73  B 1 
ATOM 4157  C CG2 . THR B 2 73  ? 64.464  2.809   53.310  1.00 78.23 73  B 1 
ATOM 4158  N N   . ASN B 2 74  ? 64.220  6.637   52.322  1.00 87.60 74  B 1 
ATOM 4159  C CA  . ASN B 2 74  ? 63.136  7.604   52.482  1.00 86.97 74  B 1 
ATOM 4160  C C   . ASN B 2 74  ? 62.617  8.121   51.138  1.00 87.21 74  B 1 
ATOM 4161  O O   . ASN B 2 74  ? 61.406  8.236   50.976  1.00 85.82 74  B 1 
ATOM 4162  C CB  . ASN B 2 74  ? 63.600  8.762   53.372  1.00 86.32 74  B 1 
ATOM 4163  C CG  . ASN B 2 74  ? 63.711  8.397   54.846  1.00 82.28 74  B 1 
ATOM 4164  O OD1 . ASN B 2 74  ? 62.982  7.581   55.388  1.00 74.69 74  B 1 
ATOM 4165  N ND2 . ASN B 2 74  ? 64.605  9.047   55.549  1.00 73.14 74  B 1 
ATOM 4166  N N   . GLU B 2 75  ? 63.523  8.379   50.172  1.00 85.91 75  B 1 
ATOM 4167  C CA  . GLU B 2 75  ? 63.113  8.730   48.810  1.00 85.92 75  B 1 
ATOM 4168  C C   . GLU B 2 75  ? 62.259  7.619   48.192  1.00 86.05 75  B 1 
ATOM 4169  O O   . GLU B 2 75  ? 61.152  7.884   47.747  1.00 83.80 75  B 1 
ATOM 4170  C CB  . GLU B 2 75  ? 64.336  9.002   47.921  1.00 85.01 75  B 1 
ATOM 4171  C CG  . GLU B 2 75  ? 65.024  10.349  48.211  1.00 78.37 75  B 1 
ATOM 4172  C CD  . GLU B 2 75  ? 66.298  10.578  47.365  1.00 74.87 75  B 1 
ATOM 4173  O OE1 . GLU B 2 75  ? 66.800  11.725  47.379  1.00 67.27 75  B 1 
ATOM 4174  O OE2 . GLU B 2 75  ? 66.796  9.618   46.720  1.00 68.57 75  B 1 
ATOM 4175  N N   . ILE B 2 76  ? 62.725  6.378   48.234  1.00 84.11 76  B 1 
ATOM 4176  C CA  . ILE B 2 76  ? 61.982  5.213   47.735  1.00 83.44 76  B 1 
ATOM 4177  C C   . ILE B 2 76  ? 60.619  5.120   48.413  1.00 83.93 76  B 1 
ATOM 4178  O O   . ILE B 2 76  ? 59.609  4.934   47.742  1.00 83.13 76  B 1 
ATOM 4179  C CB  . ILE B 2 76  ? 62.806  3.923   47.938  1.00 82.97 76  B 1 
ATOM 4180  C CG1 . ILE B 2 76  ? 64.054  3.913   47.027  1.00 81.01 76  B 1 
ATOM 4181  C CG2 . ILE B 2 76  ? 61.962  2.669   47.647  1.00 79.65 76  B 1 
ATOM 4182  C CD1 . ILE B 2 76  ? 65.111  2.881   47.445  1.00 75.62 76  B 1 
ATOM 4183  N N   . LYS B 2 77  ? 60.554  5.303   49.720  1.00 84.86 77  B 1 
ATOM 4184  C CA  . LYS B 2 77  ? 59.298  5.236   50.463  1.00 84.65 77  B 1 
ATOM 4185  C C   . LYS B 2 77  ? 58.308  6.324   50.049  1.00 85.00 77  B 1 
ATOM 4186  O O   . LYS B 2 77  ? 57.103  6.068   49.992  1.00 84.37 77  B 1 
ATOM 4187  C CB  . LYS B 2 77  ? 59.603  5.294   51.963  1.00 83.32 77  B 1 
ATOM 4188  C CG  . LYS B 2 77  ? 58.331  5.111   52.801  1.00 77.18 77  B 1 
ATOM 4189  C CD  . LYS B 2 77  ? 58.666  4.878   54.272  1.00 71.65 77  B 1 
ATOM 4190  C CE  . LYS B 2 77  ? 57.363  4.524   55.009  1.00 63.67 77  B 1 
ATOM 4191  N NZ  . LYS B 2 77  ? 57.582  3.617   56.145  1.00 57.59 77  B 1 
ATOM 4192  N N   . GLU B 2 78  ? 58.753  7.539   49.763  1.00 88.21 78  B 1 
ATOM 4193  C CA  . GLU B 2 78  ? 57.882  8.613   49.270  1.00 88.59 78  B 1 
ATOM 4194  C C   . GLU B 2 78  ? 57.442  8.353   47.823  1.00 88.60 78  B 1 
ATOM 4195  O O   . GLU B 2 78  ? 56.253  8.514   47.521  1.00 87.13 78  B 1 
ATOM 4196  C CB  . GLU B 2 78  ? 58.551  9.985   49.434  1.00 87.90 78  B 1 
ATOM 4197  C CG  . GLU B 2 78  ? 58.531  10.500  50.891  1.00 79.93 78  B 1 
ATOM 4198  C CD  . GLU B 2 78  ? 57.107  10.728  51.466  1.00 75.66 78  B 1 
ATOM 4199  O OE1 . GLU B 2 78  ? 56.904  10.509  52.682  1.00 66.02 78  B 1 
ATOM 4200  O OE2 . GLU B 2 78  ? 56.190  11.109  50.704  1.00 67.09 78  B 1 
ATOM 4201  N N   . GLU B 2 79  ? 58.349  7.871   46.951  1.00 82.62 79  B 1 
ATOM 4202  C CA  . GLU B 2 79  ? 58.006  7.479   45.583  1.00 82.09 79  B 1 
ATOM 4203  C C   . GLU B 2 79  ? 56.985  6.323   45.567  1.00 83.21 79  B 1 
ATOM 4204  O O   . GLU B 2 79  ? 55.992  6.394   44.844  1.00 81.21 79  B 1 
ATOM 4205  C CB  . GLU B 2 79  ? 59.269  7.110   44.782  1.00 80.38 79  B 1 
ATOM 4206  C CG  . GLU B 2 79  ? 60.167  8.317   44.433  1.00 74.75 79  B 1 
ATOM 4207  C CD  . GLU B 2 79  ? 61.330  8.001   43.468  1.00 68.42 79  B 1 
ATOM 4208  O OE1 . GLU B 2 79  ? 61.952  8.964   42.946  1.00 60.68 79  B 1 
ATOM 4209  O OE2 . GLU B 2 79  ? 61.596  6.819   43.169  1.00 60.75 79  B 1 
ATOM 4210  N N   . GLU B 2 80  ? 57.161  5.312   46.412  1.00 85.60 80  B 1 
ATOM 4211  C CA  . GLU B 2 80  ? 56.211  4.204   46.564  1.00 85.35 80  B 1 
ATOM 4212  C C   . GLU B 2 80  ? 54.836  4.705   47.045  1.00 85.83 80  B 1 
ATOM 4213  O O   . GLU B 2 80  ? 53.794  4.276   46.560  1.00 85.13 80  B 1 
ATOM 4214  C CB  . GLU B 2 80  ? 56.766  3.192   47.567  1.00 83.43 80  B 1 
ATOM 4215  C CG  . GLU B 2 80  ? 55.913  1.919   47.653  1.00 76.10 80  B 1 
ATOM 4216  C CD  . GLU B 2 80  ? 56.243  1.050   48.873  1.00 72.08 80  B 1 
ATOM 4217  O OE1 . GLU B 2 80  ? 56.014  -0.168  48.795  1.00 64.39 80  B 1 
ATOM 4218  O OE2 . GLU B 2 80  ? 56.648  1.617   49.907  1.00 65.46 80  B 1 
ATOM 4219  N N   . LYS B 2 81  ? 54.808  5.637   47.960  1.00 87.49 81  B 1 
ATOM 4220  C CA  . LYS B 2 81  ? 53.576  6.228   48.484  1.00 87.62 81  B 1 
ATOM 4221  C C   . LYS B 2 81  ? 52.825  7.005   47.401  1.00 88.16 81  B 1 
ATOM 4222  O O   . LYS B 2 81  ? 51.600  6.919   47.324  1.00 86.87 81  B 1 
ATOM 4223  C CB  . LYS B 2 81  ? 53.946  7.115   49.666  1.00 86.59 81  B 1 
ATOM 4224  C CG  . LYS B 2 81  ? 52.759  7.438   50.586  1.00 78.66 81  B 1 
ATOM 4225  C CD  . LYS B 2 81  ? 53.306  8.316   51.703  1.00 75.94 81  B 1 
ATOM 4226  C CE  . LYS B 2 81  ? 52.286  8.598   52.800  1.00 65.94 81  B 1 
ATOM 4227  N NZ  . LYS B 2 81  ? 52.921  9.457   53.819  1.00 59.99 81  B 1 
ATOM 4228  N N   . GLU B 2 82  ? 53.556  7.731   46.544  1.00 87.20 82  B 1 
ATOM 4229  C CA  . GLU B 2 82  ? 52.995  8.393   45.366  1.00 87.30 82  B 1 
ATOM 4230  C C   . GLU B 2 82  ? 52.478  7.356   44.361  1.00 87.74 82  B 1 
ATOM 4231  O O   . GLU B 2 82  ? 51.347  7.463   43.878  1.00 86.06 82  B 1 
ATOM 4232  C CB  . GLU B 2 82  ? 54.048  9.321   44.739  1.00 86.25 82  B 1 
ATOM 4233  C CG  . GLU B 2 82  ? 53.425  10.209  43.647  1.00 75.85 82  B 1 
ATOM 4234  C CD  . GLU B 2 82  ? 54.432  11.088  42.887  1.00 69.86 82  B 1 
ATOM 4235  O OE1 . GLU B 2 82  ? 53.951  11.959  42.116  1.00 60.45 82  B 1 
ATOM 4236  O OE2 . GLU B 2 82  ? 55.652  10.879  43.011  1.00 61.44 82  B 1 
ATOM 4237  N N   . LEU B 2 83  ? 53.226  6.307   44.099  1.00 85.46 83  B 1 
ATOM 4238  C CA  . LEU B 2 83  ? 52.866  5.204   43.215  1.00 84.89 83  B 1 
ATOM 4239  C C   . LEU B 2 83  ? 51.597  4.495   43.690  1.00 84.94 83  B 1 
ATOM 4240  O O   . LEU B 2 83  ? 50.691  4.253   42.900  1.00 84.76 83  B 1 
ATOM 4241  C CB  . LEU B 2 83  ? 54.043  4.227   43.137  1.00 84.08 83  B 1 
ATOM 4242  C CG  . LEU B 2 83  ? 54.205  3.647   41.721  1.00 79.23 83  B 1 
ATOM 4243  C CD1 . LEU B 2 83  ? 55.049  4.569   40.861  1.00 70.97 83  B 1 
ATOM 4244  C CD2 . LEU B 2 83  ? 54.882  2.292   41.780  1.00 70.72 83  B 1 
ATOM 4245  N N   . ARG B 2 84  ? 51.507  4.227   45.004  1.00 86.18 84  B 1 
ATOM 4246  C CA  . ARG B 2 84  ? 50.320  3.615   45.613  1.00 85.84 84  B 1 
ATOM 4247  C C   . ARG B 2 84  ? 49.077  4.482   45.430  1.00 86.31 84  B 1 
ATOM 4248  O O   . ARG B 2 84  ? 48.008  3.979   45.112  1.00 86.01 84  B 1 
ATOM 4249  C CB  . ARG B 2 84  ? 50.611  3.342   47.091  1.00 85.02 84  B 1 
ATOM 4250  C CG  . ARG B 2 84  ? 49.632  2.335   47.701  1.00 76.68 84  B 1 
ATOM 4251  C CD  . ARG B 2 84  ? 49.995  2.074   49.156  1.00 74.25 84  B 1 
ATOM 4252  N NE  . ARG B 2 84  ? 49.282  0.892   49.680  1.00 66.45 84  B 1 
ATOM 4253  C CZ  . ARG B 2 84  ? 49.559  0.270   50.815  1.00 59.91 84  B 1 
ATOM 4254  N NH1 . ARG B 2 84  ? 50.399  0.744   51.694  1.00 54.55 84  B 1 
ATOM 4255  N NH2 . ARG B 2 84  ? 49.007  -0.862  51.085  1.00 55.32 84  B 1 
ATOM 4256  N N   . ARG B 2 85  ? 49.223  5.814   45.566  1.00 89.33 85  B 1 
ATOM 4257  C CA  . ARG B 2 85  ? 48.140  6.773   45.337  1.00 90.03 85  B 1 
ATOM 4258  C C   . ARG B 2 85  ? 47.694  6.787   43.879  1.00 90.33 85  B 1 
ATOM 4259  O O   . ARG B 2 85  ? 46.505  6.757   43.594  1.00 88.70 85  B 1 
ATOM 4260  C CB  . ARG B 2 85  ? 48.603  8.168   45.794  1.00 89.78 85  B 1 
ATOM 4261  C CG  . ARG B 2 85  ? 47.515  8.873   46.599  1.00 81.92 85  B 1 
ATOM 4262  C CD  . ARG B 2 85  ? 48.024  10.249  47.025  1.00 80.20 85  B 1 
ATOM 4263  N NE  . ARG B 2 85  ? 47.105  10.901  47.968  1.00 70.41 85  B 1 
ATOM 4264  C CZ  . ARG B 2 85  ? 47.301  12.073  48.542  1.00 63.83 85  B 1 
ATOM 4265  N NH1 . ARG B 2 85  ? 48.362  12.793  48.289  1.00 57.15 85  B 1 
ATOM 4266  N NH2 . ARG B 2 85  ? 46.426  12.546  49.381  1.00 56.82 85  B 1 
ATOM 4267  N N   . THR B 2 86  ? 48.661  6.763   42.954  1.00 84.80 86  B 1 
ATOM 4268  C CA  . THR B 2 86  ? 48.423  6.698   41.505  1.00 83.64 86  B 1 
ATOM 4269  C C   . THR B 2 86  ? 47.728  5.393   41.126  1.00 84.25 86  B 1 
ATOM 4270  O O   . THR B 2 86  ? 46.715  5.421   40.428  1.00 83.09 86  B 1 
ATOM 4271  C CB  . THR B 2 86  ? 49.742  6.859   40.738  1.00 83.03 86  B 1 
ATOM 4272  O OG1 . THR B 2 86  ? 50.360  8.067   41.112  1.00 77.50 86  B 1 
ATOM 4273  C CG2 . THR B 2 86  ? 49.524  6.923   39.233  1.00 74.62 86  B 1 
ATOM 4274  N N   . THR B 2 87  ? 48.200  4.264   41.630  1.00 86.56 87  B 1 
ATOM 4275  C CA  . THR B 2 87  ? 47.598  2.943   41.398  1.00 85.24 87  B 1 
ATOM 4276  C C   . THR B 2 87  ? 46.181  2.856   41.944  1.00 85.30 87  B 1 
ATOM 4277  O O   . THR B 2 87  ? 45.292  2.360   41.260  1.00 83.75 87  B 1 
ATOM 4278  C CB  . THR B 2 87  ? 48.467  1.835   42.008  1.00 84.48 87  B 1 
ATOM 4279  O OG1 . THR B 2 87  ? 49.771  1.930   41.518  1.00 77.09 87  B 1 
ATOM 4280  C CG2 . THR B 2 87  ? 47.968  0.440   41.636  1.00 75.26 87  B 1 
ATOM 4281  N N   . SER B 2 88  ? 45.901  3.392   43.113  1.00 86.12 88  B 1 
ATOM 4282  C CA  . SER B 2 88  ? 44.551  3.458   43.677  1.00 86.34 88  B 1 
ATOM 4283  C C   . SER B 2 88  ? 43.622  4.301   42.799  1.00 86.96 88  B 1 
ATOM 4284  O O   . SER B 2 88  ? 42.498  3.895   42.510  1.00 85.44 88  B 1 
ATOM 4285  C CB  . SER B 2 88  ? 44.607  4.029   45.088  1.00 85.86 88  B 1 
ATOM 4286  O OG  . SER B 2 88  ? 43.327  4.032   45.684  1.00 75.51 88  B 1 
ATOM 4287  N N   . THR B 2 89  ? 44.098  5.447   42.293  1.00 86.96 89  B 1 
ATOM 4288  C CA  . THR B 2 89  ? 43.334  6.292   41.368  1.00 86.75 89  B 1 
ATOM 4289  C C   . THR B 2 89  ? 43.058  5.564   40.052  1.00 86.97 89  B 1 
ATOM 4290  O O   . THR B 2 89  ? 41.946  5.627   39.531  1.00 85.01 89  B 1 
ATOM 4291  C CB  . THR B 2 89  ? 44.065  7.613   41.096  1.00 85.80 89  B 1 
ATOM 4292  O OG1 . THR B 2 89  ? 44.389  8.253   42.304  1.00 78.69 89  B 1 
ATOM 4293  C CG2 . THR B 2 89  ? 43.211  8.596   40.296  1.00 75.87 89  B 1 
ATOM 4294  N N   . LEU B 2 90  ? 44.048  4.834   39.531  1.00 86.50 90  B 1 
ATOM 4295  C CA  . LEU B 2 90  ? 43.904  3.984   38.352  1.00 85.38 90  B 1 
ATOM 4296  C C   . LEU B 2 90  ? 42.875  2.878   38.551  1.00 85.03 90  B 1 
ATOM 4297  O O   . LEU B 2 90  ? 42.076  2.639   37.654  1.00 84.13 90  B 1 
ATOM 4298  C CB  . LEU B 2 90  ? 45.264  3.383   37.994  1.00 85.16 90  B 1 
ATOM 4299  C CG  . LEU B 2 90  ? 45.950  4.136   36.852  1.00 81.43 90  B 1 
ATOM 4300  C CD1 . LEU B 2 90  ? 47.448  3.887   36.904  1.00 73.84 90  B 1 
ATOM 4301  C CD2 . LEU B 2 90  ? 45.422  3.662   35.499  1.00 73.48 90  B 1 
ATOM 4302  N N   . GLN B 2 91  ? 42.848  2.224   39.700  1.00 84.45 91  B 1 
ATOM 4303  C CA  . GLN B 2 91  ? 41.847  1.203   40.021  1.00 83.76 91  B 1 
ATOM 4304  C C   . GLN B 2 91  ? 40.433  1.773   39.958  1.00 84.49 91  B 1 
ATOM 4305  O O   . GLN B 2 91  ? 39.575  1.192   39.306  1.00 83.56 91  B 1 
ATOM 4306  C CB  . GLN B 2 91  ? 42.100  0.610   41.408  1.00 82.87 91  B 1 
ATOM 4307  C CG  . GLN B 2 91  ? 43.227  -0.429  41.416  1.00 76.86 91  B 1 
ATOM 4308  C CD  . GLN B 2 91  ? 43.475  -1.011  42.805  1.00 72.99 91  B 1 
ATOM 4309  O OE1 . GLN B 2 91  ? 43.192  -0.412  43.825  1.00 67.33 91  B 1 
ATOM 4310  N NE2 . GLN B 2 91  ? 44.008  -2.202  42.899  1.00 63.50 91  B 1 
ATOM 4311  N N   . VAL B 2 92  ? 40.201  2.934   40.578  1.00 87.61 92  B 1 
ATOM 4312  C CA  . VAL B 2 92  ? 38.895  3.607   40.563  1.00 88.17 92  B 1 
ATOM 4313  C C   . VAL B 2 92  ? 38.501  3.966   39.132  1.00 88.16 92  B 1 
ATOM 4314  O O   . VAL B 2 92  ? 37.427  3.578   38.679  1.00 87.18 92  B 1 
ATOM 4315  C CB  . VAL B 2 92  ? 38.888  4.839   41.475  1.00 87.94 92  B 1 
ATOM 4316  C CG1 . VAL B 2 92  ? 37.573  5.609   41.393  1.00 82.04 92  B 1 
ATOM 4317  C CG2 . VAL B 2 92  ? 39.101  4.441   42.938  1.00 81.28 92  B 1 
ATOM 4318  N N   . LYS B 2 93  ? 39.380  4.631   38.374  1.00 83.79 93  B 1 
ATOM 4319  C CA  . LYS B 2 93  ? 39.104  4.978   36.973  1.00 82.81 93  B 1 
ATOM 4320  C C   . LYS B 2 93  ? 38.831  3.751   36.108  1.00 83.39 93  B 1 
ATOM 4321  O O   . LYS B 2 93  ? 37.954  3.800   35.256  1.00 81.96 93  B 1 
ATOM 4322  C CB  . LYS B 2 93  ? 40.274  5.755   36.372  1.00 81.55 93  B 1 
ATOM 4323  C CG  . LYS B 2 93  ? 40.341  7.227   36.810  1.00 76.77 93  B 1 
ATOM 4324  C CD  . LYS B 2 93  ? 41.434  7.917   35.976  1.00 71.34 93  B 1 
ATOM 4325  C CE  . LYS B 2 93  ? 41.446  9.433   36.148  1.00 64.41 93  B 1 
ATOM 4326  N NZ  . LYS B 2 93  ? 42.301  10.054  35.099  1.00 59.10 93  B 1 
ATOM 4327  N N   . ASN B 2 94  ? 39.561  2.661   36.301  1.00 85.98 94  B 1 
ATOM 4328  C CA  . ASN B 2 94  ? 39.383  1.439   35.526  1.00 85.04 94  B 1 
ATOM 4329  C C   . ASN B 2 94  ? 38.027  0.787   35.822  1.00 85.43 94  B 1 
ATOM 4330  O O   . ASN B 2 94  ? 37.361  0.317   34.905  1.00 84.27 94  B 1 
ATOM 4331  C CB  . ASN B 2 94  ? 40.557  0.495   35.815  1.00 83.34 94  B 1 
ATOM 4332  C CG  . ASN B 2 94  ? 40.725  -0.581  34.761  1.00 78.09 94  B 1 
ATOM 4333  O OD1 . ASN B 2 94  ? 40.293  -0.485  33.632  1.00 69.12 94  B 1 
ATOM 4334  N ND2 . ASN B 2 94  ? 41.442  -1.629  35.086  1.00 67.62 94  B 1 
ATOM 4335  N N   . GLU B 2 95  ? 37.575  0.801   37.062  1.00 83.84 95  B 1 
ATOM 4336  C CA  . GLU B 2 95  ? 36.264  0.277   37.424  1.00 85.05 95  B 1 
ATOM 4337  C C   . GLU B 2 95  ? 35.134  1.183   36.905  1.00 85.88 95  B 1 
ATOM 4338  O O   . GLU B 2 95  ? 34.125  0.674   36.436  1.00 84.12 95  B 1 
ATOM 4339  C CB  . GLU B 2 95  ? 36.186  0.031   38.941  1.00 84.33 95  B 1 
ATOM 4340  C CG  . GLU B 2 95  ? 35.349  -1.208  39.327  1.00 76.02 95  B 1 
ATOM 4341  C CD  . GLU B 2 95  ? 35.962  -2.572  38.901  1.00 70.67 95  B 1 
ATOM 4342  O OE1 . GLU B 2 95  ? 35.275  -3.608  39.052  1.00 61.94 95  B 1 
ATOM 4343  O OE2 . GLU B 2 95  ? 37.116  -2.647  38.428  1.00 61.95 95  B 1 
ATOM 4344  N N   . GLU B 2 96  ? 35.320  2.505   36.885  1.00 84.03 96  B 1 
ATOM 4345  C CA  . GLU B 2 96  ? 34.391  3.440   36.232  1.00 84.63 96  B 1 
ATOM 4346  C C   . GLU B 2 96  ? 34.265  3.154   34.731  1.00 85.12 96  B 1 
ATOM 4347  O O   . GLU B 2 96  ? 33.153  2.985   34.227  1.00 83.45 96  B 1 
ATOM 4348  C CB  . GLU B 2 96  ? 34.848  4.893   36.436  1.00 83.76 96  B 1 
ATOM 4349  C CG  . GLU B 2 96  ? 34.604  5.421   37.851  1.00 77.15 96  B 1 
ATOM 4350  C CD  . GLU B 2 96  ? 35.143  6.854   38.067  1.00 73.58 96  B 1 
ATOM 4351  O OE1 . GLU B 2 96  ? 34.847  7.424   39.140  1.00 65.77 96  B 1 
ATOM 4352  O OE2 . GLU B 2 96  ? 35.860  7.379   37.183  1.00 67.43 96  B 1 
ATOM 4353  N N   . VAL B 2 97  ? 35.385  3.018   34.001  1.00 83.26 97  B 1 
ATOM 4354  C CA  . VAL B 2 97  ? 35.375  2.710   32.567  1.00 83.01 97  B 1 
ATOM 4355  C C   . VAL B 2 97  ? 34.762  1.336   32.294  1.00 83.39 97  B 1 
ATOM 4356  O O   . VAL B 2 97  ? 34.009  1.166   31.331  1.00 82.13 97  B 1 
ATOM 4357  C CB  . VAL B 2 97  ? 36.793  2.803   31.967  1.00 81.41 97  B 1 
ATOM 4358  C CG1 . VAL B 2 97  ? 36.826  2.374   30.506  1.00 74.12 97  B 1 
ATOM 4359  C CG2 . VAL B 2 97  ? 37.315  4.245   32.013  1.00 72.95 97  B 1 
ATOM 4360  N N   . LYS B 2 98  ? 35.024  0.359   33.157  1.00 81.55 98  B 1 
ATOM 4361  C CA  . LYS B 2 98  ? 34.403  -0.961  33.071  1.00 82.82 98  B 1 
ATOM 4362  C C   . LYS B 2 98  ? 32.889  -0.882  33.240  1.00 83.68 98  B 1 
ATOM 4363  O O   . LYS B 2 98  ? 32.160  -1.458  32.449  1.00 83.59 98  B 1 
ATOM 4364  C CB  . LYS B 2 98  ? 35.048  -1.884  34.108  1.00 81.55 98  B 1 
ATOM 4365  C CG  . LYS B 2 98  ? 34.494  -3.305  34.021  1.00 76.82 98  B 1 
ATOM 4366  C CD  . LYS B 2 98  ? 35.078  -4.133  35.164  1.00 73.17 98  B 1 
ATOM 4367  C CE  . LYS B 2 98  ? 34.420  -5.502  35.219  1.00 64.33 98  B 1 
ATOM 4368  N NZ  . LYS B 2 98  ? 34.747  -6.163  36.503  1.00 59.06 98  B 1 
ATOM 4369  N N   . ASN B 2 99  ? 32.401  -0.142  34.214  1.00 86.17 99  B 1 
ATOM 4370  C CA  . ASN B 2 99  ? 30.976  0.053   34.442  1.00 86.92 99  B 1 
ATOM 4371  C C   . ASN B 2 99  ? 30.313  0.768   33.257  1.00 86.98 99  B 1 
ATOM 4372  O O   . ASN B 2 99  ? 29.281  0.308   32.784  1.00 85.58 99  B 1 
ATOM 4373  C CB  . ASN B 2 99  ? 30.762  0.802   35.762  1.00 87.10 99  B 1 
ATOM 4374  C CG  . ASN B 2 99  ? 31.070  -0.054  36.988  1.00 84.99 99  B 1 
ATOM 4375  O OD1 . ASN B 2 99  ? 31.036  -1.266  36.959  1.00 77.69 99  B 1 
ATOM 4376  N ND2 . ASN B 2 99  ? 31.344  0.576   38.107  1.00 75.92 99  B 1 
ATOM 4377  N N   . MET B 2 100 ? 30.951  1.806   32.703  1.00 81.82 100 B 1 
ATOM 4378  C CA  . MET B 2 100 ? 30.506  2.453   31.466  1.00 81.60 100 B 1 
ATOM 4379  C C   . MET B 2 100 ? 30.413  1.460   30.306  1.00 83.00 100 B 1 
ATOM 4380  O O   . MET B 2 100 ? 29.425  1.453   29.589  1.00 82.17 100 B 1 
ATOM 4381  C CB  . MET B 2 100 ? 31.460  3.590   31.084  1.00 80.12 100 B 1 
ATOM 4382  C CG  . MET B 2 100 ? 31.348  4.825   31.970  1.00 74.11 100 B 1 
ATOM 4383  S SD  . MET B 2 100 ? 32.567  6.123   31.577  1.00 70.55 100 B 1 
ATOM 4384  C CE  . MET B 2 100 ? 32.146  6.477   29.857  1.00 62.19 100 B 1 
ATOM 4385  N N   . SER B 2 101 ? 31.420  0.594   30.143  1.00 83.99 101 B 1 
ATOM 4386  C CA  . SER B 2 101 ? 31.432  -0.408  29.072  1.00 83.64 101 B 1 
ATOM 4387  C C   . SER B 2 101 ? 30.323  -1.452  29.243  1.00 84.45 101 B 1 
ATOM 4388  O O   . SER B 2 101 ? 29.700  -1.848  28.263  1.00 83.63 101 B 1 
ATOM 4389  C CB  . SER B 2 101 ? 32.794  -1.108  28.996  1.00 82.05 101 B 1 
ATOM 4390  O OG  . SER B 2 101 ? 33.821  -0.166  28.801  1.00 72.83 101 B 1 
ATOM 4391  N N   . VAL B 2 102 ? 30.025  -1.866  30.461  1.00 85.50 102 B 1 
ATOM 4392  C CA  . VAL B 2 102 ? 28.911  -2.776  30.773  1.00 86.18 102 B 1 
ATOM 4393  C C   . VAL B 2 102 ? 27.565  -2.101  30.485  1.00 86.78 102 B 1 
ATOM 4394  O O   . VAL B 2 102 ? 26.693  -2.712  29.864  1.00 86.00 102 B 1 
ATOM 4395  C CB  . VAL B 2 102 ? 28.990  -3.263  32.236  1.00 85.66 102 B 1 
ATOM 4396  C CG1 . VAL B 2 102 ? 27.749  -4.041  32.670  1.00 80.26 102 B 1 
ATOM 4397  C CG2 . VAL B 2 102 ? 30.201  -4.188  32.432  1.00 79.46 102 B 1 
ATOM 4398  N N   . GLU B 2 103 ? 27.392  -0.844  30.867  1.00 86.17 103 B 1 
ATOM 4399  C CA  . GLU B 2 103 ? 26.172  -0.084  30.591  1.00 86.56 103 B 1 
ATOM 4400  C C   . GLU B 2 103 ? 25.973  0.130   29.080  1.00 86.72 103 B 1 
ATOM 4401  O O   . GLU B 2 103 ? 24.881  -0.090  28.561  1.00 85.39 103 B 1 
ATOM 4402  C CB  . GLU B 2 103 ? 26.219  1.249   31.342  1.00 85.79 103 B 1 
ATOM 4403  C CG  . GLU B 2 103 ? 24.831  1.905   31.371  1.00 76.05 103 B 1 
ATOM 4404  C CD  . GLU B 2 103 ? 24.838  3.334   31.932  1.00 71.47 103 B 1 
ATOM 4405  O OE1 . GLU B 2 103 ? 23.900  4.077   31.564  1.00 62.57 103 B 1 
ATOM 4406  O OE2 . GLU B 2 103 ? 25.770  3.690   32.683  1.00 63.48 103 B 1 
ATOM 4407  N N   . LEU B 2 104 ? 27.027  0.478   28.353  1.00 86.15 104 B 1 
ATOM 4408  C CA  . LEU B 2 104 ? 27.031  0.587   26.896  1.00 86.20 104 B 1 
ATOM 4409  C C   . LEU B 2 104 ? 26.632  -0.727  26.235  1.00 86.64 104 B 1 
ATOM 4410  O O   . LEU B 2 104 ? 25.795  -0.723  25.342  1.00 85.65 104 B 1 
ATOM 4411  C CB  . LEU B 2 104 ? 28.430  1.020   26.415  1.00 85.55 104 B 1 
ATOM 4412  C CG  . LEU B 2 104 ? 28.729  2.517   26.581  1.00 81.38 104 B 1 
ATOM 4413  C CD1 . LEU B 2 104 ? 30.212  2.777   26.329  1.00 73.64 104 B 1 
ATOM 4414  C CD2 . LEU B 2 104 ? 27.930  3.355   25.596  1.00 74.31 104 B 1 
ATOM 4415  N N   . ASN B 2 105 ? 27.176  -1.841  26.685  1.00 84.48 105 B 1 
ATOM 4416  C CA  . ASN B 2 105 ? 26.825  -3.151  26.149  1.00 84.44 105 B 1 
ATOM 4417  C C   . ASN B 2 105 ? 25.350  -3.484  26.385  1.00 84.95 105 B 1 
ATOM 4418  O O   . ASN B 2 105 ? 24.676  -3.945  25.473  1.00 85.20 105 B 1 
ATOM 4419  C CB  . ASN B 2 105 ? 27.750  -4.218  26.746  1.00 84.03 105 B 1 
ATOM 4420  C CG  . ASN B 2 105 ? 27.619  -5.528  25.987  1.00 81.76 105 B 1
[truncated: 485,719 more chars]
