# Supplementary material for: Angiopoietin-like 3 monomers are abundant in human plasma but are unable to inhibit endothelial lipase
Source: JCI Insight. 2025 Oct 28;10(23):e197827. doi: 10.1172/jci.insight.197827 (PMC12867014; doi:10.1172/jci.insight.197827)
Supplement: undefined [file jciinsight-10-197827-s266.zip › jci.insight.197827.sdd6.cif]

# By using this file you agree to the legally binding terms of use found at alphafoldserver.com/output-terms
data_41ff02f622efe1f
#
_entry.id 41ff02f622efe1f
#
loop_
_atom_type.symbol
C 
N 
O 
S 
#
loop_
_audit_author.name
_audit_author.pdbx_ordinal
"Google DeepMind" 1 
"Isomorphic Labs" 2 
#
_audit_conform.dict_location https://raw.githubusercontent.com/ihmwg/ModelCIF/master/dist/mmcif_ma.dic
_audit_conform.dict_name     mmcif_ma.dic
_audit_conform.dict_version  1.4.5
#
loop_
_chem_comp.formula
_chem_comp.formula_weight
_chem_comp.id
_chem_comp.mon_nstd_flag
_chem_comp.name
_chem_comp.pdbx_smiles
_chem_comp.pdbx_synonyms
_chem_comp.type
"C3 H7 N O2"    89.093  ALA y ALANINE         C[C@H](N)C(O)=O                  ? "L-PEPTIDE LINKING" 
"C6 H15 N4 O2"  175.209 ARG y ARGININE        N[C@@H](CCCNC(N)=[NH2+])C(O)=O   ? "L-PEPTIDE LINKING" 
"C4 H8 N2 O3"   132.118 ASN y ASPARAGINE      N[C@@H](CC(N)=O)C(O)=O           ? "L-PEPTIDE LINKING" 
"C4 H7 N O4"    133.103 ASP y "ASPARTIC ACID" N[C@@H](CC(O)=O)C(O)=O           ? "L-PEPTIDE LINKING" 
"C3 H7 N O2 S"  121.158 CYS y CYSTEINE        N[C@@H](CS)C(O)=O                ? "L-PEPTIDE LINKING" 
"C5 H10 N2 O3"  146.144 GLN y GLUTAMINE       N[C@@H](CCC(N)=O)C(O)=O          ? "L-PEPTIDE LINKING" 
"C5 H9 N O4"    147.129 GLU y "GLUTAMIC ACID" N[C@@H](CCC(O)=O)C(O)=O          ? "L-PEPTIDE LINKING" 
"C2 H5 N O2"    75.067  GLY y GLYCINE         NCC(O)=O                         ? "PEPTIDE LINKING"   
"C6 H10 N3 O2"  156.162 HIS y HISTIDINE       N[C@@H](Cc1c[nH]c[nH+]1)C(O)=O   ? "L-PEPTIDE LINKING" 
"C6 H13 N O2"   131.173 ILE y ISOLEUCINE      CC[C@H](C)[C@H](N)C(O)=O         ? "L-PEPTIDE LINKING" 
"C6 H13 N O2"   131.173 LEU y LEUCINE         CC(C)C[C@H](N)C(O)=O             ? "L-PEPTIDE LINKING" 
"C6 H15 N2 O2"  147.195 LYS y LYSINE          N[C@@H](CCCC[NH3+])C(O)=O        ? "L-PEPTIDE LINKING" 
"C5 H11 N O2 S" 149.211 MET y METHIONINE      CSCC[C@H](N)C(O)=O               ? "L-PEPTIDE LINKING" 
"C9 H11 N O2"   165.189 PHE y PHENYLALANINE   N[C@@H](Cc1ccccc1)C(O)=O         ? "L-PEPTIDE LINKING" 
"C5 H9 N O2"    115.130 PRO y PROLINE         OC(=O)[C@@H]1CCCN1               ? "L-PEPTIDE LINKING" 
"C3 H7 N O3"    105.093 SER y SERINE          N[C@@H](CO)C(O)=O                ? "L-PEPTIDE LINKING" 
"C4 H9 N O3"    119.119 THR y THREONINE       C[C@@H](O)[C@H](N)C(O)=O         ? "L-PEPTIDE LINKING" 
"C11 H12 N2 O2" 204.225 TRP y TRYPTOPHAN      N[C@@H](Cc1c[nH]c2ccccc12)C(O)=O ? "L-PEPTIDE LINKING" 
"C9 H11 N O3"   181.189 TYR y TYROSINE        N[C@@H](Cc1ccc(O)cc1)C(O)=O      ? "L-PEPTIDE LINKING" 
"C5 H11 N O2"   117.146 VAL y VALINE          CC(C)[C@H](N)C(O)=O              ? "L-PEPTIDE LINKING" 
#
_citation.book_publisher          ?
_citation.country                 UK
_citation.id                      primary
_citation.journal_full            Nature
_citation.journal_id_ASTM         NATUAS
_citation.journal_id_CSD          0006
_citation.journal_id_ISSN         0028-0836
_citation.journal_volume          630
_citation.page_first              493
_citation.page_last               500
_citation.pdbx_database_id_DOI    10.1038/s41586-024-07487-w
_citation.pdbx_database_id_PubMed 38718835
_citation.title                   "Accurate structure prediction of biomolecular interactions with AlphaFold 3"
_citation.year                    2024
#
loop_
_citation_author.citation_id
_citation_author.name
_citation_author.ordinal
primary "Google DeepMind" 1 
primary "Isomorphic Labs" 2 
#
loop_
_entity.id
_entity.pdbx_description
_entity.type
1 . polymer 
2 . polymer 
#
loop_
_entity_poly.entity_id
_entity_poly.pdbx_strand_id
_entity_poly.type
1 A polypeptide(L) 
2 B polypeptide(L) 
#
loop_
_entity_poly_seq.entity_id
_entity_poly_seq.hetero
_entity_poly_seq.mon_id
_entity_poly_seq.num
1 n SER 1   
1 n ARG 2   
1 n VAL 3   
1 n ASP 4   
1 n PRO 5   
1 n ASP 6   
1 n LEU 7   
1 n SER 8   
1 n SER 9   
1 n PHE 10  
1 n ASP 11  
1 n SER 12  
1 n ALA 13  
1 n PRO 14  
1 n SER 15  
1 n GLU 16  
1 n PRO 17  
1 n LYS 18  
1 n SER 19  
1 n ARG 20  
1 n PHE 21  
1 n ALA 22  
1 n MET 23  
1 n LEU 24  
1 n ASP 25  
1 n ASP 26  
1 n VAL 27  
1 n LYS 28  
1 n ILE 29  
1 n LEU 30  
1 n ALA 31  
1 n ASN 32  
1 n GLY 33  
1 n LEU 34  
1 n LEU 35  
1 n GLN 36  
1 n LEU 37  
1 n GLY 38  
1 n HIS 39  
1 n GLY 40  
1 n LEU 41  
1 n LYS 42  
1 n ASP 43  
1 n PHE 44  
1 n VAL 45  
1 n HIS 46  
1 n LYS 47  
1 n THR 48  
1 n LYS 49  
1 n GLY 50  
1 n GLN 51  
1 n ILE 52  
1 n ASN 53  
1 n ASP 54  
1 n ILE 55  
1 n PHE 56  
1 n GLN 57  
1 n LYS 58  
1 n LEU 59  
1 n ASN 60  
1 n ILE 61  
1 n PHE 62  
1 n ASP 63  
1 n GLN 64  
1 n SER 65  
1 n PHE 66  
1 n TYR 67  
1 n ASP 68  
1 n LEU 69  
1 n SER 70  
1 n LEU 71  
1 n ARG 72  
1 n THR 73  
1 n ASN 74  
1 n GLU 75  
1 n ILE 76  
1 n LYS 77  
1 n GLU 78  
1 n GLU 79  
1 n GLU 80  
1 n LYS 81  
1 n GLU 82  
1 n LEU 83  
1 n ARG 84  
1 n ARG 85  
1 n THR 86  
1 n THR 87  
1 n SER 88  
1 n THR 89  
1 n LEU 90  
1 n GLN 91  
1 n VAL 92  
1 n LYS 93  
1 n ASN 94  
1 n GLU 95  
1 n GLU 96  
1 n VAL 97  
1 n LYS 98  
1 n ASN 99  
1 n MET 100 
1 n SER 101 
1 n VAL 102 
1 n GLU 103 
1 n LEU 104 
1 n ASN 105 
1 n SER 106 
1 n LYS 107 
1 n LEU 108 
1 n GLU 109 
1 n SER 110 
1 n LEU 111 
1 n LEU 112 
1 n GLU 113 
1 n GLU 114 
1 n LYS 115 
1 n THR 116 
1 n ALA 117 
1 n LEU 118 
1 n GLN 119 
1 n HIS 120 
1 n LYS 121 
1 n VAL 122 
1 n ARG 123 
1 n ALA 124 
1 n LEU 125 
1 n GLU 126 
1 n GLU 127 
1 n GLN 128 
1 n LEU 129 
1 n THR 130 
1 n ASN 131 
1 n LEU 132 
1 n ILE 133 
1 n LEU 134 
1 n SER 135 
1 n PRO 136 
1 n ALA 137 
1 n GLY 138 
1 n ALA 139 
1 n GLN 140 
1 n GLU 141 
1 n HIS 142 
1 n PRO 143 
1 n GLU 144 
1 n VAL 145 
1 n THR 146 
1 n SER 147 
1 n LEU 148 
1 n LYS 149 
1 n SER 150 
1 n PHE 151 
1 n VAL 152 
1 n GLU 153 
1 n GLN 154 
1 n GLN 155 
1 n ASP 156 
1 n ASN 157 
1 n SER 158 
1 n ILE 159 
1 n ARG 160 
1 n GLU 161 
1 n LEU 162 
1 n LEU 163 
1 n GLN 164 
1 n SER 165 
1 n VAL 166 
1 n GLU 167 
1 n GLU 168 
1 n GLN 169 
1 n TYR 170 
1 n LYS 171 
1 n GLN 172 
1 n LEU 173 
1 n SER 174 
1 n GLN 175 
1 n GLN 176 
1 n HIS 177 
1 n MET 178 
1 n GLN 179 
1 n ILE 180 
1 n LYS 181 
1 n GLU 182 
1 n ILE 183 
1 n GLU 184 
1 n LYS 185 
1 n GLN 186 
1 n LEU 187 
1 n ARG 188 
1 n LYS 189 
1 n THR 190 
1 n GLY 191 
1 n ILE 192 
1 n GLN 193 
1 n GLU 194 
1 n PRO 195 
1 n SER 196 
1 n GLU 197 
1 n ASN 198 
1 n SER 199 
1 n LEU 200 
1 n SER 201 
1 n SER 202 
1 n LYS 203 
1 n SER 204 
1 n ARG 205 
1 n ALA 206 
1 n PRO 207 
1 n ARG 208 
1 n THR 209 
1 n THR 210 
1 n PRO 211 
1 n PRO 212 
1 n LEU 213 
1 n GLN 214 
1 n LEU 215 
1 n ASN 216 
1 n GLU 217 
1 n THR 218 
1 n GLU 219 
1 n ASN 220 
1 n THR 221 
1 n GLU 222 
1 n GLN 223 
1 n ASP 224 
1 n ASP 225 
1 n LEU 226 
1 n PRO 227 
1 n ALA 228 
1 n ASP 229 
1 n CYS 230 
1 n SER 231 
1 n ALA 232 
1 n VAL 233 
1 n TYR 234 
1 n ASN 235 
1 n ARG 236 
1 n GLY 237 
1 n GLU 238 
1 n HIS 239 
1 n THR 240 
1 n SER 241 
1 n GLY 242 
1 n VAL 243 
1 n TYR 244 
1 n THR 245 
1 n ILE 246 
1 n LYS 247 
1 n PRO 248 
1 n ARG 249 
1 n ASN 250 
1 n SER 251 
1 n GLN 252 
1 n GLY 253 
1 n PHE 254 
1 n ASN 255 
1 n VAL 256 
1 n TYR 257 
1 n CYS 258 
1 n ASP 259 
1 n THR 260 
1 n GLN 261 
1 n SER 262 
1 n GLY 263 
1 n SER 264 
1 n PRO 265 
1 n TRP 266 
1 n THR 267 
1 n LEU 268 
1 n ILE 269 
1 n GLN 270 
1 n HIS 271 
1 n ARG 272 
1 n LYS 273 
1 n ASP 274 
1 n GLY 275 
1 n SER 276 
1 n GLN 277 
1 n ASP 278 
1 n PHE 279 
1 n ASN 280 
1 n GLU 281 
1 n THR 282 
1 n TRP 283 
1 n GLU 284 
1 n ASN 285 
1 n TYR 286 
1 n GLU 287 
1 n LYS 288 
1 n GLY 289 
1 n PHE 290 
1 n GLY 291 
1 n ARG 292 
1 n LEU 293 
1 n ASP 294 
1 n GLY 295 
1 n GLU 296 
1 n PHE 297 
1 n TRP 298 
1 n LEU 299 
1 n GLY 300 
1 n LEU 301 
1 n GLU 302 
1 n LYS 303 
1 n ILE 304 
1 n TYR 305 
1 n ALA 306 
1 n ILE 307 
1 n VAL 308 
1 n GLN 309 
1 n GLN 310 
1 n SER 311 
1 n ASN 312 
1 n TYR 313 
1 n ILE 314 
1 n LEU 315 
1 n ARG 316 
1 n LEU 317 
1 n GLU 318 
1 n LEU 319 
1 n GLN 320 
1 n ASP 321 
1 n TRP 322 
1 n LYS 323 
1 n ASP 324 
1 n SER 325 
1 n LYS 326 
1 n HIS 327 
1 n TYR 328 
1 n VAL 329 
1 n GLU 330 
1 n TYR 331 
1 n SER 332 
1 n PHE 333 
1 n HIS 334 
1 n LEU 335 
1 n GLY 336 
1 n SER 337 
1 n HIS 338 
1 n GLU 339 
1 n THR 340 
1 n ASN 341 
1 n TYR 342 
1 n THR 343 
1 n LEU 344 
1 n HIS 345 
1 n VAL 346 
1 n ALA 347 
1 n GLU 348 
1 n ILE 349 
1 n ALA 350 
1 n GLY 351 
1 n ASN 352 
1 n ILE 353 
1 n PRO 354 
1 n GLY 355 
1 n ALA 356 
1 n LEU 357 
1 n PRO 358 
1 n GLU 359 
1 n HIS 360 
1 n THR 361 
1 n ASP 362 
1 n LEU 363 
1 n MET 364 
1 n PHE 365 
1 n SER 366 
1 n THR 367 
1 n TRP 368 
1 n ASN 369 
1 n HIS 370 
1 n ARG 371 
1 n ALA 372 
1 n LYS 373 
1 n GLY 374 
1 n GLN 375 
1 n LEU 376 
1 n TYR 377 
1 n CYS 378 
1 n PRO 379 
1 n GLU 380 
1 n SER 381 
1 n TYR 382 
1 n SER 383 
1 n GLY 384 
1 n GLY 385 
1 n TRP 386 
1 n TRP 387 
1 n TRP 388 
1 n ASN 389 
1 n ASP 390 
1 n ILE 391 
1 n CYS 392 
1 n GLY 393 
1 n GLU 394 
1 n ASN 395 
1 n ASN 396 
1 n LEU 397 
1 n ASN 398 
1 n GLY 399 
1 n LYS 400 
1 n TYR 401 
1 n ASN 402 
1 n LYS 403 
1 n PRO 404 
1 n ARG 405 
1 n THR 406 
1 n LYS 407 
1 n SER 408 
1 n ARG 409 
1 n PRO 410 
1 n GLU 411 
1 n ARG 412 
1 n ARG 413 
1 n ARG 414 
1 n GLY 415 
1 n ILE 416 
1 n TYR 417 
1 n TRP 418 
1 n ARG 419 
1 n PRO 420 
1 n GLN 421 
1 n SER 422 
1 n ARG 423 
1 n LYS 424 
1 n LEU 425 
1 n TYR 426 
1 n ALA 427 
1 n ILE 428 
1 n LYS 429 
1 n SER 430 
1 n SER 431 
1 n LYS 432 
1 n MET 433 
1 n MET 434 
1 n LEU 435 
1 n GLN 436 
1 n PRO 437 
1 n THR 438 
1 n THR 439 
2 n SER 1   
2 n PRO 2   
2 n VAL 3   
2 n PRO 4   
2 n PHE 5   
2 n GLY 6   
2 n PRO 7   
2 n GLU 8   
2 n GLY 9   
2 n ARG 10  
2 n LEU 11  
2 n GLU 12  
2 n ASP 13  
2 n LYS 14  
2 n LEU 15  
2 n HIS 16  
2 n LYS 17  
2 n PRO 18  
2 n LYS 19  
2 n ALA 20  
2 n THR 21  
2 n GLN 22  
2 n THR 23  
2 n GLU 24  
2 n VAL 25  
2 n LYS 26  
2 n PRO 27  
2 n SER 28  
2 n VAL 29  
2 n ARG 30  
2 n PHE 31  
2 n ASN 32  
2 n LEU 33  
2 n ARG 34  
2 n THR 35  
2 n SER 36  
2 n LYS 37  
2 n ASP 38  
2 n PRO 39  
2 n GLU 40  
2 n HIS 41  
2 n GLU 42  
2 n GLY 43  
2 n CYS 44  
2 n TYR 45  
2 n LEU 46  
2 n SER 47  
2 n VAL 48  
2 n GLY 49  
2 n HIS 50  
2 n SER 51  
2 n GLN 52  
2 n PRO 53  
2 n LEU 54  
2 n GLU 55  
2 n ASP 56  
2 n CYS 57  
2 n SER 58  
2 n PHE 59  
2 n ASN 60  
2 n MET 61  
2 n THR 62  
2 n ALA 63  
2 n LYS 64  
2 n THR 65  
2 n PHE 66  
2 n PHE 67  
2 n ILE 68  
2 n ILE 69  
2 n HIS 70  
2 n GLY 71  
2 n TRP 72  
2 n THR 73  
2 n MET 74  
2 n SER 75  
2 n GLY 76  
2 n ILE 77  
2 n PHE 78  
2 n GLU 79  
2 n ASN 80  
2 n TRP 81  
2 n LEU 82  
2 n HIS 83  
2 n LYS 84  
2 n LEU 85  
2 n VAL 86  
2 n SER 87  
2 n ALA 88  
2 n LEU 89  
2 n HIS 90  
2 n THR 91  
2 n ARG 92  
2 n GLU 93  
2 n LYS 94  
2 n ASP 95  
2 n ALA 96  
2 n ASN 97  
2 n VAL 98  
2 n VAL 99  
2 n VAL 100 
2 n VAL 101 
2 n ASP 102 
2 n TRP 103 
2 n LEU 104 
2 n PRO 105 
2 n LEU 106 
2 n ALA 107 
2 n HIS 108 
2 n GLN 109 
2 n LEU 110 
2 n TYR 111 
2 n THR 112 
2 n ASP 113 
2 n ALA 114 
2 n VAL 115 
2 n ASN 116 
2 n ASN 117 
2 n THR 118 
2 n ARG 119 
2 n VAL 120 
2 n VAL 121 
2 n GLY 122 
2 n HIS 123 
2 n SER 124 
2 n ILE 125 
2 n ALA 126 
2 n ARG 127 
2 n MET 128 
2 n LEU 129 
2 n ASP 130 
2 n TRP 131 
2 n LEU 132 
2 n GLN 133 
2 n GLU 134 
2 n LYS 135 
2 n ASP 136 
2 n ASP 137 
2 n PHE 138 
2 n SER 139 
2 n LEU 140 
2 n GLY 141 
2 n ASN 142 
2 n VAL 143 
2 n HIS 144 
2 n LEU 145 
2 n ILE 146 
2 n GLY 147 
2 n TYR 148 
2 n SER 149 
2 n LEU 150 
2 n GLY 151 
2 n ALA 152 
2 n HIS 153 
2 n VAL 154 
2 n ALA 155 
2 n GLY 156 
2 n TYR 157 
2 n ALA 158 
2 n GLY 159 
2 n ASN 160 
2 n PHE 161 
2 n VAL 162 
2 n LYS 163 
2 n GLY 164 
2 n THR 165 
2 n VAL 166 
2 n GLY 167 
2 n ARG 168 
2 n ILE 169 
2 n THR 170 
2 n GLY 171 
2 n LEU 172 
2 n ASP 173 
2 n PRO 174 
2 n ALA 175 
2 n GLY 176 
2 n PRO 177 
2 n MET 178 
2 n PHE 179 
2 n GLU 180 
2 n GLY 181 
2 n ALA 182 
2 n ASP 183 
2 n ILE 184 
2 n HIS 185 
2 n LYS 186 
2 n ARG 187 
2 n LEU 188 
2 n SER 189 
2 n PRO 190 
2 n ASP 191 
2 n ASP 192 
2 n ALA 193 
2 n ASP 194 
2 n PHE 195 
2 n VAL 196 
2 n ASP 197 
2 n VAL 198 
2 n LEU 199 
2 n HIS 200 
2 n THR 201 
2 n TYR 202 
2 n THR 203 
2 n ARG 204 
2 n SER 205 
2 n PHE 206 
2 n GLY 207 
2 n LEU 208 
2 n SER 209 
2 n ILE 210 
2 n GLY 211 
2 n ILE 212 
2 n GLN 213 
2 n MET 214 
2 n PRO 215 
2 n VAL 216 
2 n GLY 217 
2 n HIS 218 
2 n ILE 219 
2 n ASP 220 
2 n ILE 221 
2 n TYR 222 
2 n PRO 223 
2 n ASN 224 
2 n GLY 225 
2 n GLY 226 
2 n ASP 227 
2 n PHE 228 
2 n GLN 229 
2 n PRO 230 
2 n GLY 231 
2 n CYS 232 
2 n GLY 233 
2 n LEU 234 
2 n ASN 235 
2 n ASP 236 
2 n VAL 237 
2 n LEU 238 
2 n GLY 239 
2 n SER 240 
2 n ILE 241 
2 n ALA 242 
2 n TYR 243 
2 n GLY 244 
2 n THR 245 
2 n ILE 246 
2 n THR 247 
2 n GLU 248 
2 n VAL 249 
2 n VAL 250 
2 n LYS 251 
2 n CYS 252 
2 n GLU 253 
2 n HIS 254 
2 n GLU 255 
2 n ARG 256 
2 n ALA 257 
2 n VAL 258 
2 n HIS 259 
2 n LEU 260 
2 n PHE 261 
2 n VAL 262 
2 n ASP 263 
2 n SER 264 
2 n LEU 265 
2 n VAL 266 
2 n ASN 267 
2 n GLN 268 
2 n ASP 269 
2 n LYS 270 
2 n PRO 271 
2 n SER 272 
2 n PHE 273 
2 n ALA 274 
2 n PHE 275 
2 n GLN 276 
2 n CYS 277 
2 n THR 278 
2 n ASP 279 
2 n SER 280 
2 n ASN 281 
2 n ARG 282 
2 n PHE 283 
2 n LYS 284 
2 n LYS 285 
2 n GLY 286 
2 n ILE 287 
2 n CYS 288 
2 n LEU 289 
2 n SER 290 
2 n CYS 291 
2 n ARG 292 
2 n LYS 293 
2 n ASN 294 
2 n ARG 295 
2 n CYS 296 
2 n ASN 297 
2 n SER 298 
2 n ILE 299 
2 n GLY 300 
2 n TYR 301 
2 n ASN 302 
2 n ALA 303 
2 n LYS 304 
2 n LYS 305 
2 n MET 306 
2 n ARG 307 
2 n ASN 308 
2 n LYS 309 
2 n ARG 310 
2 n ASN 311 
2 n SER 312 
2 n LYS 313 
2 n MET 314 
2 n TYR 315 
2 n LEU 316 
2 n LYS 317 
2 n THR 318 
2 n ARG 319 
2 n ALA 320 
2 n GLY 321 
2 n MET 322 
2 n PRO 323 
2 n PHE 324 
2 n ARG 325 
2 n VAL 326 
2 n TYR 327 
2 n HIS 328 
2 n TYR 329 
2 n GLN 330 
2 n MET 331 
2 n LYS 332 
2 n ILE 333 
2 n HIS 334 
2 n VAL 335 
2 n PHE 336 
2 n SER 337 
2 n TYR 338 
2 n LYS 339 
2 n ASN 340 
2 n MET 341 
2 n GLY 342 
2 n GLU 343 
2 n ILE 344 
2 n GLU 345 
2 n PRO 346 
2 n THR 347 
2 n PHE 348 
2 n TYR 349 
2 n VAL 350 
2 n THR 351 
2 n LEU 352 
2 n TYR 353 
2 n GLY 354 
2 n THR 355 
2 n ASN 356 
2 n ALA 357 
2 n ASP 358 
2 n SER 359 
2 n GLN 360 
2 n THR 361 
2 n LEU 362 
2 n PRO 363 
2 n LEU 364 
2 n GLU 365 
2 n ILE 366 
2 n VAL 367 
2 n GLU 368 
2 n ARG 369 
2 n ILE 370 
2 n GLU 371 
2 n GLN 372 
2 n ASN 373 
2 n ALA 374 
2 n THR 375 
2 n ASN 376 
2 n THR 377 
2 n PHE 378 
2 n LEU 379 
2 n VAL 380 
2 n TYR 381 
2 n THR 382 
2 n GLU 383 
2 n GLU 384 
2 n ASP 385 
2 n LEU 386 
2 n GLY 387 
2 n ASP 388 
2 n LEU 389 
2 n LEU 390 
2 n LYS 391 
2 n ILE 392 
2 n GLN 393 
2 n LEU 394 
2 n THR 395 
2 n TRP 396 
2 n GLU 397 
2 n GLY 398 
2 n ALA 399 
2 n SER 400 
2 n GLN 401 
2 n SER 402 
2 n TRP 403 
2 n TYR 404 
2 n ASN 405 
2 n LEU 406 
2 n TRP 407 
2 n LYS 408 
2 n GLU 409 
2 n PHE 410 
2 n ARG 411 
2 n SER 412 
2 n TYR 413 
2 n LEU 414 
2 n SER 415 
2 n GLN 416 
2 n PRO 417 
2 n ARG 418 
2 n ASN 419 
2 n PRO 420 
2 n GLY 421 
2 n ARG 422 
2 n GLU 423 
2 n LEU 424 
2 n ASN 425 
2 n ILE 426 
2 n ARG 427 
2 n ARG 428 
2 n ILE 429 
2 n ARG 430 
2 n VAL 431 
2 n LYS 432 
2 n SER 433 
2 n GLY 434 
2 n GLU 435 
2 n THR 436 
2 n GLN 437 
2 n ARG 438 
2 n LYS 439 
2 n LEU 440 
2 n THR 441 
2 n PHE 442 
2 n CYS 443 
2 n THR 444 
2 n GLU 445 
2 n ASP 446 
2 n PRO 447 
2 n GLU 448 
2 n ASN 449 
2 n THR 450 
2 n SER 451 
2 n ILE 452 
2 n SER 453 
2 n PRO 454 
2 n GLY 455 
2 n ARG 456 
2 n GLU 457 
2 n LEU 458 
2 n TRP 459 
2 n PHE 460 
2 n ARG 461 
2 n LYS 462 
2 n CYS 463 
2 n ARG 464 
2 n ASP 465 
2 n GLY 466 
2 n TRP 467 
2 n ARG 468 
2 n MET 469 
2 n LYS 470 
2 n ASN 471 
2 n GLU 472 
2 n THR 473 
2 n SER 474 
2 n PRO 475 
2 n THR 476 
2 n VAL 477 
2 n GLU 478 
2 n LEU 479 
2 n PRO 480 
#
_ma_data.content_type "model coordinates"
_ma_data.id           1
_ma_data.name         Model
#
_ma_model_list.data_id          1
_ma_model_list.model_group_id   1
_ma_model_list.model_group_name "AlphaFold-beta-20231127 (2b86f29d-618d-47cf-8aef-20020b1102eb @ 2025-03-28 11:29:25)"
_ma_model_list.model_id         1
_ma_model_list.model_name       "Top ranked model"
_ma_model_list.model_type       "Ab initio model"
_ma_model_list.ordinal_id       1
#
loop_
_ma_protocol_step.method_type
_ma_protocol_step.ordinal_id
_ma_protocol_step.protocol_id
_ma_protocol_step.step_id
"coevolution MSA" 1 1 1 
"template search" 2 1 2 
modeling          3 1 3 
#
loop_
_ma_qa_metric.id
_ma_qa_metric.mode
_ma_qa_metric.name
_ma_qa_metric.software_group_id
_ma_qa_metric.type
1 global pLDDT 1 pLDDT 
2 local  pLDDT 1 pLDDT 
#
_ma_qa_metric_global.metric_id    1
_ma_qa_metric_global.metric_value 73.77
_ma_qa_metric_global.model_id     1
_ma_qa_metric_global.ordinal_id   1
#
_ma_software_group.group_id    1
_ma_software_group.ordinal_id  1
_ma_software_group.software_id 1
#
loop_
_ma_target_entity.data_id
_ma_target_entity.entity_id
_ma_target_entity.origin
1 1 . 
1 2 . 
#
loop_
_ma_target_entity_instance.asym_id
_ma_target_entity_instance.details
_ma_target_entity_instance.entity_id
A . 1 
B . 2 
#
loop_
_pdbx_data_usage.details
_pdbx_data_usage.id
_pdbx_data_usage.type
_pdbx_data_usage.url
;NON-COMMERCIAL USE ONLY, BY USING THIS FILE YOU AGREE TO THE TERMS OF USE FOUND
AT alphafoldserver.com/output-terms.
;
1 license    ? 
;THE INFORMATION IS NOT INTENDED FOR, HAS NOT BEEN VALIDATED FOR, AND IS NOT
APPROVED FOR CLINICAL USE. IT SHOULD NOT BE USED FOR CLINICAL PURPOSE OR RELIED
ON FOR MEDICAL OR OTHER PROFESSIONAL ADVICE. IT IS THEORETICAL MODELLING ONLY
AND CAUTION SHOULD BE EXERCISED IN ITS USE. IT IS PROVIDED "AS-IS" WITHOUT ANY
WARRANTY OF ANY KIND, WHETHER EXPRESSED OR IMPLIED. NO WARRANTY IS GIVEN THAT
USE OF THE INFORMATION SHALL NOT INFRINGE THE RIGHTS OF ANY THIRD PARTY.
;
2 disclaimer ? 
#
loop_
_pdbx_poly_seq_scheme.asym_id
_pdbx_poly_seq_scheme.auth_seq_num
_pdbx_poly_seq_scheme.entity_id
_pdbx_poly_seq_scheme.hetero
_pdbx_poly_seq_scheme.mon_id
_pdbx_poly_seq_scheme.pdb_ins_code
_pdbx_poly_seq_scheme.pdb_seq_num
_pdbx_poly_seq_scheme.pdb_strand_id
_pdbx_poly_seq_scheme.seq_id
A 1   1 n SER . 1   A 1   
A 2   1 n ARG . 2   A 2   
A 3   1 n VAL . 3   A 3   
A 4   1 n ASP . 4   A 4   
A 5   1 n PRO . 5   A 5   
A 6   1 n ASP . 6   A 6   
A 7   1 n LEU . 7   A 7   
A 8   1 n SER . 8   A 8   
A 9   1 n SER . 9   A 9   
A 10  1 n PHE . 10  A 10  
A 11  1 n ASP . 11  A 11  
A 12  1 n SER . 12  A 12  
A 13  1 n ALA . 13  A 13  
A 14  1 n PRO . 14  A 14  
A 15  1 n SER . 15  A 15  
A 16  1 n GLU . 16  A 16  
A 17  1 n PRO . 17  A 17  
A 18  1 n LYS . 18  A 18  
A 19  1 n SER . 19  A 19  
A 20  1 n ARG . 20  A 20  
A 21  1 n PHE . 21  A 21  
A 22  1 n ALA . 22  A 22  
A 23  1 n MET . 23  A 23  
A 24  1 n LEU . 24  A 24  
A 25  1 n ASP . 25  A 25  
A 26  1 n ASP . 26  A 26  
A 27  1 n VAL . 27  A 27  
A 28  1 n LYS . 28  A 28  
A 29  1 n ILE . 29  A 29  
A 30  1 n LEU . 30  A 30  
A 31  1 n ALA . 31  A 31  
A 32  1 n ASN . 32  A 32  
A 33  1 n GLY . 33  A 33  
A 34  1 n LEU . 34  A 34  
A 35  1 n LEU . 35  A 35  
A 36  1 n GLN . 36  A 36  
A 37  1 n LEU . 37  A 37  
A 38  1 n GLY . 38  A 38  
A 39  1 n HIS . 39  A 39  
A 40  1 n GLY . 40  A 40  
A 41  1 n LEU . 41  A 41  
A 42  1 n LYS . 42  A 42  
A 43  1 n ASP . 43  A 43  
A 44  1 n PHE . 44  A 44  
A 45  1 n VAL . 45  A 45  
A 46  1 n HIS . 46  A 46  
A 47  1 n LYS . 47  A 47  
A 48  1 n THR . 48  A 48  
A 49  1 n LYS . 49  A 49  
A 50  1 n GLY . 50  A 50  
A 51  1 n GLN . 51  A 51  
A 52  1 n ILE . 52  A 52  
A 53  1 n ASN . 53  A 53  
A 54  1 n ASP . 54  A 54  
A 55  1 n ILE . 55  A 55  
A 56  1 n PHE . 56  A 56  
A 57  1 n GLN . 57  A 57  
A 58  1 n LYS . 58  A 58  
A 59  1 n LEU . 59  A 59  
A 60  1 n ASN . 60  A 60  
A 61  1 n ILE . 61  A 61  
A 62  1 n PHE . 62  A 62  
A 63  1 n ASP . 63  A 63  
A 64  1 n GLN . 64  A 64  
A 65  1 n SER . 65  A 65  
A 66  1 n PHE . 66  A 66  
A 67  1 n TYR . 67  A 67  
A 68  1 n ASP . 68  A 68  
A 69  1 n LEU . 69  A 69  
A 70  1 n SER . 70  A 70  
A 71  1 n LEU . 71  A 71  
A 72  1 n ARG . 72  A 72  
A 73  1 n THR . 73  A 73  
A 74  1 n ASN . 74  A 74  
A 75  1 n GLU . 75  A 75  
A 76  1 n ILE . 76  A 76  
A 77  1 n LYS . 77  A 77  
A 78  1 n GLU . 78  A 78  
A 79  1 n GLU . 79  A 79  
A 80  1 n GLU . 80  A 80  
A 81  1 n LYS . 81  A 81  
A 82  1 n GLU . 82  A 82  
A 83  1 n LEU . 83  A 83  
A 84  1 n ARG . 84  A 84  
A 85  1 n ARG . 85  A 85  
A 86  1 n THR . 86  A 86  
A 87  1 n THR . 87  A 87  
A 88  1 n SER . 88  A 88  
A 89  1 n THR . 89  A 89  
A 90  1 n LEU . 90  A 90  
A 91  1 n GLN . 91  A 91  
A 92  1 n VAL . 92  A 92  
A 93  1 n LYS . 93  A 93  
A 94  1 n ASN . 94  A 94  
A 95  1 n GLU . 95  A 95  
A 96  1 n GLU . 96  A 96  
A 97  1 n VAL . 97  A 97  
A 98  1 n LYS . 98  A 98  
A 99  1 n ASN . 99  A 99  
A 100 1 n MET . 100 A 100 
A 101 1 n SER . 101 A 101 
A 102 1 n VAL . 102 A 102 
A 103 1 n GLU . 103 A 103 
A 104 1 n LEU . 104 A 104 
A 105 1 n ASN . 105 A 105 
A 106 1 n SER . 106 A 106 
A 107 1 n LYS . 107 A 107 
A 108 1 n LEU . 108 A 108 
A 109 1 n GLU . 109 A 109 
A 110 1 n SER . 110 A 110 
A 111 1 n LEU . 111 A 111 
A 112 1 n LEU . 112 A 112 
A 113 1 n GLU . 113 A 113 
A 114 1 n GLU . 114 A 114 
A 115 1 n LYS . 115 A 115 
A 116 1 n THR . 116 A 116 
A 117 1 n ALA . 117 A 117 
A 118 1 n LEU . 118 A 118 
A 119 1 n GLN . 119 A 119 
A 120 1 n HIS . 120 A 120 
A 121 1 n LYS . 121 A 121 
A 122 1 n VAL . 122 A 122 
A 123 1 n ARG . 123 A 123 
A 124 1 n ALA . 124 A 124 
A 125 1 n LEU . 125 A 125 
A 126 1 n GLU . 126 A 126 
A 127 1 n GLU . 127 A 127 
A 128 1 n GLN . 128 A 128 
A 129 1 n LEU . 129 A 129 
A 130 1 n THR . 130 A 130 
A 131 1 n ASN . 131 A 131 
A 132 1 n LEU . 132 A 132 
A 133 1 n ILE . 133 A 133 
A 134 1 n LEU . 134 A 134 
A 135 1 n SER . 135 A 135 
A 136 1 n PRO . 136 A 136 
A 137 1 n ALA . 137 A 137 
A 138 1 n GLY . 138 A 138 
A 139 1 n ALA . 139 A 139 
A 140 1 n GLN . 140 A 140 
A 141 1 n GLU . 141 A 141 
A 142 1 n HIS . 142 A 142 
A 143 1 n PRO . 143 A 143 
A 144 1 n GLU . 144 A 144 
A 145 1 n VAL . 145 A 145 
A 146 1 n THR . 146 A 146 
A 147 1 n SER . 147 A 147 
A 148 1 n LEU . 148 A 148 
A 149 1 n LYS . 149 A 149 
A 150 1 n SER . 150 A 150 
A 151 1 n PHE . 151 A 151 
A 152 1 n VAL . 152 A 152 
A 153 1 n GLU . 153 A 153 
A 154 1 n GLN . 154 A 154 
A 155 1 n GLN . 155 A 155 
A 156 1 n ASP . 156 A 156 
A 157 1 n ASN . 157 A 157 
A 158 1 n SER . 158 A 158 
A 159 1 n ILE . 159 A 159 
A 160 1 n ARG . 160 A 160 
A 161 1 n GLU . 161 A 161 
A 162 1 n LEU . 162 A 162 
A 163 1 n LEU . 163 A 163 
A 164 1 n GLN . 164 A 164 
A 165 1 n SER . 165 A 165 
A 166 1 n VAL . 166 A 166 
A 167 1 n GLU . 167 A 167 
A 168 1 n GLU . 168 A 168 
A 169 1 n GLN . 169 A 169 
A 170 1 n TYR . 170 A 170 
A 171 1 n LYS . 171 A 171 
A 172 1 n GLN . 172 A 172 
A 173 1 n LEU . 173 A 173 
A 174 1 n SER . 174 A 174 
A 175 1 n GLN . 175 A 175 
A 176 1 n GLN . 176 A 176 
A 177 1 n HIS . 177 A 177 
A 178 1 n MET . 178 A 178 
A 179 1 n GLN . 179 A 179 
A 180 1 n ILE . 180 A 180 
A 181 1 n LYS . 181 A 181 
A 182 1 n GLU . 182 A 182 
A 183 1 n ILE . 183 A 183 
A 184 1 n GLU . 184 A 184 
A 185 1 n LYS . 185 A 185 
A 186 1 n GLN . 186 A 186 
A 187 1 n LEU . 187 A 187 
A 188 1 n ARG . 188 A 188 
A 189 1 n LYS . 189 A 189 
A 190 1 n THR . 190 A 190 
A 191 1 n GLY . 191 A 191 
A 192 1 n ILE . 192 A 192 
A 193 1 n GLN . 193 A 193 
A 194 1 n GLU . 194 A 194 
A 195 1 n PRO . 195 A 195 
A 196 1 n SER . 196 A 196 
A 197 1 n GLU . 197 A 197 
A 198 1 n ASN . 198 A 198 
A 199 1 n SER . 199 A 199 
A 200 1 n LEU . 200 A 200 
A 201 1 n SER . 201 A 201 
A 202 1 n SER . 202 A 202 
A 203 1 n LYS . 203 A 203 
A 204 1 n SER . 204 A 204 
A 205 1 n ARG . 205 A 205 
A 206 1 n ALA . 206 A 206 
A 207 1 n PRO . 207 A 207 
A 208 1 n ARG . 208 A 208 
A 209 1 n THR . 209 A 209 
A 210 1 n THR . 210 A 210 
A 211 1 n PRO . 211 A 211 
A 212 1 n PRO . 212 A 212 
A 213 1 n LEU . 213 A 213 
A 214 1 n GLN . 214 A 214 
A 215 1 n LEU . 215 A 215 
A 216 1 n ASN . 216 A 216 
A 217 1 n GLU . 217 A 217 
A 218 1 n THR . 218 A 218 
A 219 1 n GLU . 219 A 219 
A 220 1 n ASN . 220 A 220 
A 221 1 n THR . 221 A 221 
A 222 1 n GLU . 222 A 222 
A 223 1 n GLN . 223 A 223 
A 224 1 n ASP . 224 A 224 
A 225 1 n ASP . 225 A 225 
A 226 1 n LEU . 226 A 226 
A 227 1 n PRO . 227 A 227 
A 228 1 n ALA . 228 A 228 
A 229 1 n ASP . 229 A 229 
A 230 1 n CYS . 230 A 230 
A 231 1 n SER . 231 A 231 
A 232 1 n ALA . 232 A 232 
A 233 1 n VAL . 233 A 233 
A 234 1 n TYR . 234 A 234 
A 235 1 n ASN . 235 A 235 
A 236 1 n ARG . 236 A 236 
A 237 1 n GLY . 237 A 237 
A 238 1 n GLU . 238 A 238 
A 239 1 n HIS . 239 A 239 
A 240 1 n THR . 240 A 240 
A 241 1 n SER . 241 A 241 
A 242 1 n GLY . 242 A 242 
A 243 1 n VAL . 243 A 243 
A 244 1 n TYR . 244 A 244 
A 245 1 n THR . 245 A 245 
A 246 1 n ILE . 246 A 246 
A 247 1 n LYS . 247 A 247 
A 248 1 n PRO . 248 A 248 
A 249 1 n ARG . 249 A 249 
A 250 1 n ASN . 250 A 250 
A 251 1 n SER . 251 A 251 
A 252 1 n GLN . 252 A 252 
A 253 1 n GLY . 253 A 253 
A 254 1 n PHE . 254 A 254 
A 255 1 n ASN . 255 A 255 
A 256 1 n VAL . 256 A 256 
A 257 1 n TYR . 257 A 257 
A 258 1 n CYS . 258 A 258 
A 259 1 n ASP . 259 A 259 
A 260 1 n THR . 260 A 260 
A 261 1 n GLN . 261 A 261 
A 262 1 n SER . 262 A 262 
A 263 1 n GLY . 263 A 263 
A 264 1 n SER . 264 A 264 
A 265 1 n PRO . 265 A 265 
A 266 1 n TRP . 266 A 266 
A 267 1 n THR . 267 A 267 
A 268 1 n LEU . 268 A 268 
A 269 1 n ILE . 269 A 269 
A 270 1 n GLN . 270 A 270 
A 271 1 n HIS . 271 A 271 
A 272 1 n ARG . 272 A 272 
A 273 1 n LYS . 273 A 273 
A 274 1 n ASP . 274 A 274 
A 275 1 n GLY . 275 A 275 
A 276 1 n SER . 276 A 276 
A 277 1 n GLN . 277 A 277 
A 278 1 n ASP . 278 A 278 
A 279 1 n PHE . 279 A 279 
A 280 1 n ASN . 280 A 280 
A 281 1 n GLU . 281 A 281 
A 282 1 n THR . 282 A 282 
A 283 1 n TRP . 283 A 283 
A 284 1 n GLU . 284 A 284 
A 285 1 n ASN . 285 A 285 
A 286 1 n TYR . 286 A 286 
A 287 1 n GLU . 287 A 287 
A 288 1 n LYS . 288 A 288 
A 289 1 n GLY . 289 A 289 
A 290 1 n PHE . 290 A 290 
A 291 1 n GLY . 291 A 291 
A 292 1 n ARG . 292 A 292 
A 293 1 n LEU . 293 A 293 
A 294 1 n ASP . 294 A 294 
A 295 1 n GLY . 295 A 295 
A 296 1 n GLU . 296 A 296 
A 297 1 n PHE . 297 A 297 
A 298 1 n TRP . 298 A 298 
A 299 1 n LEU . 299 A 299 
A 300 1 n GLY . 300 A 300 
A 301 1 n LEU . 301 A 301 
A 302 1 n GLU . 302 A 302 
A 303 1 n LYS . 303 A 303 
A 304 1 n ILE . 304 A 304 
A 305 1 n TYR . 305 A 305 
A 306 1 n ALA . 306 A 306 
A 307 1 n ILE . 307 A 307 
A 308 1 n VAL . 308 A 308 
A 309 1 n GLN . 309 A 309 
A 310 1 n GLN . 310 A 310 
A 311 1 n SER . 311 A 311 
A 312 1 n ASN . 312 A 312 
A 313 1 n TYR . 313 A 313 
A 314 1 n ILE . 314 A 314 
A 315 1 n LEU . 315 A 315 
A 316 1 n ARG . 316 A 316 
A 317 1 n LEU . 317 A 317 
A 318 1 n GLU . 318 A 318 
A 319 1 n LEU . 319 A 319 
A 320 1 n GLN . 320 A 320 
A 321 1 n ASP . 321 A 321 
A 322 1 n TRP . 322 A 322 
A 323 1 n LYS . 323 A 323 
A 324 1 n ASP . 324 A 324 
A 325 1 n SER . 325 A 325 
A 326 1 n LYS . 326 A 326 
A 327 1 n HIS . 327 A 327 
A 328 1 n TYR . 328 A 328 
A 329 1 n VAL . 329 A 329 
A 330 1 n GLU . 330 A 330 
A 331 1 n TYR . 331 A 331 
A 332 1 n SER . 332 A 332 
A 333 1 n PHE . 333 A 333 
A 334 1 n HIS . 334 A 334 
A 335 1 n LEU . 335 A 335 
A 336 1 n GLY . 336 A 336 
A 337 1 n SER . 337 A 337 
A 338 1 n HIS . 338 A 338 
A 339 1 n GLU . 339 A 339 
A 340 1 n THR . 340 A 340 
A 341 1 n ASN . 341 A 341 
A 342 1 n TYR . 342 A 342 
A 343 1 n THR . 343 A 343 
A 344 1 n LEU . 344 A 344 
A 345 1 n HIS . 345 A 345 
A 346 1 n VAL . 346 A 346 
A 347 1 n ALA . 347 A 347 
A 348 1 n GLU . 348 A 348 
A 349 1 n ILE . 349 A 349 
A 350 1 n ALA . 350 A 350 
A 351 1 n GLY . 351 A 351 
A 352 1 n ASN . 352 A 352 
A 353 1 n ILE . 353 A 353 
A 354 1 n PRO . 354 A 354 
A 355 1 n GLY . 355 A 355 
A 356 1 n ALA . 356 A 356 
A 357 1 n LEU . 357 A 357 
A 358 1 n PRO . 358 A 358 
A 359 1 n GLU . 359 A 359 
A 360 1 n HIS . 360 A 360 
A 361 1 n THR . 361 A 361 
A 362 1 n ASP . 362 A 362 
A 363 1 n LEU . 363 A 363 
A 364 1 n MET . 364 A 364 
A 365 1 n PHE . 365 A 365 
A 366 1 n SER . 366 A 366 
A 367 1 n THR . 367 A 367 
A 368 1 n TRP . 368 A 368 
A 369 1 n ASN . 369 A 369 
A 370 1 n HIS . 370 A 370 
A 371 1 n ARG . 371 A 371 
A 372 1 n ALA . 372 A 372 
A 373 1 n LYS . 373 A 373 
A 374 1 n GLY . 374 A 374 
A 375 1 n GLN . 375 A 375 
A 376 1 n LEU . 376 A 376 
A 377 1 n TYR . 377 A 377 
A 378 1 n CYS . 378 A 378 
A 379 1 n PRO . 379 A 379 
A 380 1 n GLU . 380 A 380 
A 381 1 n SER . 381 A 381 
A 382 1 n TYR . 382 A 382 
A 383 1 n SER . 383 A 383 
A 384 1 n GLY . 384 A 384 
A 385 1 n GLY . 385 A 385 
A 386 1 n TRP . 386 A 386 
A 387 1 n TRP . 387 A 387 
A 388 1 n TRP . 388 A 388 
A 389 1 n ASN . 389 A 389 
A 390 1 n ASP . 390 A 390 
A 391 1 n ILE . 391 A 391 
A 392 1 n CYS . 392 A 392 
A 393 1 n GLY . 393 A 393 
A 394 1 n GLU . 394 A 394 
A 395 1 n ASN . 395 A 395 
A 396 1 n ASN . 396 A 396 
A 397 1 n LEU . 397 A 397 
A 398 1 n ASN . 398 A 398 
A 399 1 n GLY . 399 A 399 
A 400 1 n LYS . 400 A 400 
A 401 1 n TYR . 401 A 401 
A 402 1 n ASN . 402 A 402 
A 403 1 n LYS . 403 A 403 
A 404 1 n PRO . 404 A 404 
A 405 1 n ARG . 405 A 405 
A 406 1 n THR . 406 A 406 
A 407 1 n LYS . 407 A 407 
A 408 1 n SER . 408 A 408 
A 409 1 n ARG . 409 A 409 
A 410 1 n PRO . 410 A 410 
A 411 1 n GLU . 411 A 411 
A 412 1 n ARG . 412 A 412 
A 413 1 n ARG . 413 A 413 
A 414 1 n ARG . 414 A 414 
A 415 1 n GLY . 415 A 415 
A 416 1 n ILE . 416 A 416 
A 417 1 n TYR . 417 A 417 
A 418 1 n TRP . 418 A 418 
A 419 1 n ARG . 419 A 419 
A 420 1 n PRO . 420 A 420 
A 421 1 n GLN . 421 A 421 
A 422 1 n SER . 422 A 422 
A 423 1 n ARG . 423 A 423 
A 424 1 n LYS . 424 A 424 
A 425 1 n LEU . 425 A 425 
A 426 1 n TYR . 426 A 426 
A 427 1 n ALA . 427 A 427 
A 428 1 n ILE . 428 A 428 
A 429 1 n LYS . 429 A 429 
A 430 1 n SER . 430 A 430 
A 431 1 n SER . 431 A 431 
A 432 1 n LYS . 432 A 432 
A 433 1 n MET . 433 A 433 
A 434 1 n MET . 434 A 434 
A 435 1 n LEU . 435 A 435 
A 436 1 n GLN . 436 A 436 
A 437 1 n PRO . 437 A 437 
A 438 1 n THR . 438 A 438 
A 439 1 n THR . 439 A 439 
B 1   2 n SER . 1   B 1   
B 2   2 n PRO . 2   B 2   
B 3   2 n VAL . 3   B 3   
B 4   2 n PRO . 4   B 4   
B 5   2 n PHE . 5   B 5   
B 6   2 n GLY . 6   B 6   
B 7   2 n PRO . 7   B 7   
B 8   2 n GLU . 8   B 8   
B 9   2 n GLY . 9   B 9   
B 10  2 n ARG . 10  B 10  
B 11  2 n LEU . 11  B 11  
B 12  2 n GLU . 12  B 12  
B 13  2 n ASP . 13  B 13  
B 14  2 n LYS . 14  B 14  
B 15  2 n LEU . 15  B 15  
B 16  2 n HIS . 16  B 16  
B 17  2 n LYS . 17  B 17  
B 18  2 n PRO . 18  B 18  
B 19  2 n LYS . 19  B 19  
B 20  2 n ALA . 20  B 20  
B 21  2 n THR . 21  B 21  
B 22  2 n GLN . 22  B 22  
B 23  2 n THR . 23  B 23  
B 24  2 n GLU . 24  B 24  
B 25  2 n VAL . 25  B 25  
B 26  2 n LYS . 26  B 26  
B 27  2 n PRO . 27  B 27  
B 28  2 n SER . 28  B 28  
B 29  2 n VAL . 29  B 29  
B 30  2 n ARG . 30  B 30  
B 31  2 n PHE . 31  B 31  
B 32  2 n ASN . 32  B 32  
B 33  2 n LEU . 33  B 33  
B 34  2 n ARG . 34  B 34  
B 35  2 n THR . 35  B 35  
B 36  2 n SER . 36  B 36  
B 37  2 n LYS . 37  B 37  
B 38  2 n ASP . 38  B 38  
B 39  2 n PRO . 39  B 39  
B 40  2 n GLU . 40  B 40  
B 41  2 n HIS . 41  B 41  
B 42  2 n GLU . 42  B 42  
B 43  2 n GLY . 43  B 43  
B 44  2 n CYS . 44  B 44  
B 45  2 n TYR . 45  B 45  
B 46  2 n LEU . 46  B 46  
B 47  2 n SER . 47  B 47  
B 48  2 n VAL . 48  B 48  
B 49  2 n GLY . 49  B 49  
B 50  2 n HIS . 50  B 50  
B 51  2 n SER . 51  B 51  
B 52  2 n GLN . 52  B 52  
B 53  2 n PRO . 53  B 53  
B 54  2 n LEU . 54  B 54  
B 55  2 n GLU . 55  B 55  
B 56  2 n ASP . 56  B 56  
B 57  2 n CYS . 57  B 57  
B 58  2 n SER . 58  B 58  
B 59  2 n PHE . 59  B 59  
B 60  2 n ASN . 60  B 60  
B 61  2 n MET . 61  B 61  
B 62  2 n THR . 62  B 62  
B 63  2 n ALA . 63  B 63  
B 64  2 n LYS . 64  B 64  
B 65  2 n THR . 65  B 65  
B 66  2 n PHE . 66  B 66  
B 67  2 n PHE . 67  B 67  
B 68  2 n ILE . 68  B 68  
B 69  2 n ILE . 69  B 69  
B 70  2 n HIS . 70  B 70  
B 71  2 n GLY . 71  B 71  
B 72  2 n TRP . 72  B 72  
B 73  2 n THR . 73  B 73  
B 74  2 n MET . 74  B 74  
B 75  2 n SER . 75  B 75  
B 76  2 n GLY . 76  B 76  
B 77  2 n ILE . 77  B 77  
B 78  2 n PHE . 78  B 78  
B 79  2 n GLU . 79  B 79  
B 80  2 n ASN . 80  B 80  
B 81  2 n TRP . 81  B 81  
B 82  2 n LEU . 82  B 82  
B 83  2 n HIS . 83  B 83  
B 84  2 n LYS . 84  B 84  
B 85  2 n LEU . 85  B 85  
B 86  2 n VAL . 86  B 86  
B 87  2 n SER . 87  B 87  
B 88  2 n ALA . 88  B 88  
B 89  2 n LEU . 89  B 89  
B 90  2 n HIS . 90  B 90  
B 91  2 n THR . 91  B 91  
B 92  2 n ARG . 92  B 92  
B 93  2 n GLU . 93  B 93  
B 94  2 n LYS . 94  B 94  
B 95  2 n ASP . 95  B 95  
B 96  2 n ALA . 96  B 96  
B 97  2 n ASN . 97  B 97  
B 98  2 n VAL . 98  B 98  
B 99  2 n VAL . 99  B 99  
B 100 2 n VAL . 100 B 100 
B 101 2 n VAL . 101 B 101 
B 102 2 n ASP . 102 B 102 
B 103 2 n TRP . 103 B 103 
B 104 2 n LEU . 104 B 104 
B 105 2 n PRO . 105 B 105 
B 106 2 n LEU . 106 B 106 
B 107 2 n ALA . 107 B 107 
B 108 2 n HIS . 108 B 108 
B 109 2 n GLN . 109 B 109 
B 110 2 n LEU . 110 B 110 
B 111 2 n TYR . 111 B 111 
B 112 2 n THR . 112 B 112 
B 113 2 n ASP . 113 B 113 
B 114 2 n ALA . 114 B 114 
B 115 2 n VAL . 115 B 115 
B 116 2 n ASN . 116 B 116 
B 117 2 n ASN . 117 B 117 
B 118 2 n THR . 118 B 118 
B 119 2 n ARG . 119 B 119 
B 120 2 n VAL . 120 B 120 
B 121 2 n VAL . 121 B 121 
B 122 2 n GLY . 122 B 122 
B 123 2 n HIS . 123 B 123 
B 124 2 n SER . 124 B 124 
B 125 2 n ILE . 125 B 125 
B 126 2 n ALA . 126 B 126 
B 127 2 n ARG . 127 B 127 
B 128 2 n MET . 128 B 128 
B 129 2 n LEU . 129 B 129 
B 130 2 n ASP . 130 B 130 
B 131 2 n TRP . 131 B 131 
B 132 2 n LEU . 132 B 132 
B 133 2 n GLN . 133 B 133 
B 134 2 n GLU . 134 B 134 
B 135 2 n LYS . 135 B 135 
B 136 2 n ASP . 136 B 136 
B 137 2 n ASP . 137 B 137 
B 138 2 n PHE . 138 B 138 
B 139 2 n SER . 139 B 139 
B 140 2 n LEU . 140 B 140 
B 141 2 n GLY . 141 B 141 
B 142 2 n ASN . 142 B 142 
B 143 2 n VAL . 143 B 143 
B 144 2 n HIS . 144 B 144 
B 145 2 n LEU . 145 B 145 
B 146 2 n ILE . 146 B 146 
B 147 2 n GLY . 147 B 147 
B 148 2 n TYR . 148 B 148 
B 149 2 n SER . 149 B 149 
B 150 2 n LEU . 150 B 150 
B 151 2 n GLY . 151 B 151 
B 152 2 n ALA . 152 B 152 
B 153 2 n HIS . 153 B 153 
B 154 2 n VAL . 154 B 154 
B 155 2 n ALA . 155 B 155 
B 156 2 n GLY . 156 B 156 
B 157 2 n TYR . 157 B 157 
B 158 2 n ALA . 158 B 158 
B 159 2 n GLY . 159 B 159 
B 160 2 n ASN . 160 B 160 
B 161 2 n PHE . 161 B 161 
B 162 2 n VAL . 162 B 162 
B 163 2 n LYS . 163 B 163 
B 164 2 n GLY . 164 B 164 
B 165 2 n THR . 165 B 165 
B 166 2 n VAL . 166 B 166 
B 167 2 n GLY . 167 B 167 
B 168 2 n ARG . 168 B 168 
B 169 2 n ILE . 169 B 169 
B 170 2 n THR . 170 B 170 
B 171 2 n GLY . 171 B 171 
B 172 2 n LEU . 172 B 172 
B 173 2 n ASP . 173 B 173 
B 174 2 n PRO . 174 B 174 
B 175 2 n ALA . 175 B 175 
B 176 2 n GLY . 176 B 176 
B 177 2 n PRO . 177 B 177 
B 178 2 n MET . 178 B 178 
B 179 2 n PHE . 179 B 179 
B 180 2 n GLU . 180 B 180 
B 181 2 n GLY . 181 B 181 
B 182 2 n ALA . 182 B 182 
B 183 2 n ASP . 183 B 183 
B 184 2 n ILE . 184 B 184 
B 185 2 n HIS . 185 B 185 
B 186 2 n LYS . 186 B 186 
B 187 2 n ARG . 187 B 187 
B 188 2 n LEU . 188 B 188 
B 189 2 n SER . 189 B 189 
B 190 2 n PRO . 190 B 190 
B 191 2 n ASP . 191 B 191 
B 192 2 n ASP . 192 B 192 
B 193 2 n ALA . 193 B 193 
B 194 2 n ASP . 194 B 194 
B 195 2 n PHE . 195 B 195 
B 196 2 n VAL . 196 B 196 
B 197 2 n ASP . 197 B 197 
B 198 2 n VAL . 198 B 198 
B 199 2 n LEU . 199 B 199 
B 200 2 n HIS . 200 B 200 
B 201 2 n THR . 201 B 201 
B 202 2 n TYR . 202 B 202 
B 203 2 n THR . 203 B 203 
B 204 2 n ARG . 204 B 204 
B 205 2 n SER . 205 B 205 
B 206 2 n PHE . 206 B 206 
B 207 2 n GLY . 207 B 207 
B 208 2 n LEU . 208 B 208 
B 209 2 n SER . 209 B 209 
B 210 2 n ILE . 210 B 210 
B 211 2 n GLY . 211 B 211 
B 212 2 n ILE . 212 B 212 
B 213 2 n GLN . 213 B 213 
B 214 2 n MET . 214 B 214 
B 215 2 n PRO . 215 B 215 
B 216 2 n VAL . 216 B 216 
B 217 2 n GLY . 217 B 217 
B 218 2 n HIS . 218 B 218 
B 219 2 n ILE . 219 B 219 
B 220 2 n ASP . 220 B 220 
B 221 2 n ILE . 221 B 221 
B 222 2 n TYR . 222 B 222 
B 223 2 n PRO . 223 B 223 
B 224 2 n ASN . 224 B 224 
B 225 2 n GLY . 225 B 225 
B 226 2 n GLY . 226 B 226 
B 227 2 n ASP . 227 B 227 
B 228 2 n PHE . 228 B 228 
B 229 2 n GLN . 229 B 229 
B 230 2 n PRO . 230 B 230 
B 231 2 n GLY . 231 B 231 
B 232 2 n CYS . 232 B 232 
B 233 2 n GLY . 233 B 233 
B 234 2 n LEU . 234 B 234 
B 235 2 n ASN . 235 B 235 
B 236 2 n ASP . 236 B 236 
B 237 2 n VAL . 237 B 237 
B 238 2 n LEU . 238 B 238 
B 239 2 n GLY . 239 B 239 
B 240 2 n SER . 240 B 240 
B 241 2 n ILE . 241 B 241 
B 242 2 n ALA . 242 B 242 
B 243 2 n TYR . 243 B 243 
B 244 2 n GLY . 244 B 244 
B 245 2 n THR . 245 B 245 
B 246 2 n ILE . 246 B 246 
B 247 2 n THR . 247 B 247 
B 248 2 n GLU . 248 B 248 
B 249 2 n VAL . 249 B 249 
B 250 2 n VAL . 250 B 250 
B 251 2 n LYS . 251 B 251 
B 252 2 n CYS . 252 B 252 
B 253 2 n GLU . 253 B 253 
B 254 2 n HIS . 254 B 254 
B 255 2 n GLU . 255 B 255 
B 256 2 n ARG . 256 B 256 
B 257 2 n ALA . 257 B 257 
B 258 2 n VAL . 258 B 258 
B 259 2 n HIS . 259 B 259 
B 260 2 n LEU . 260 B 260 
B 261 2 n PHE . 261 B 261 
B 262 2 n VAL . 262 B 262 
B 263 2 n ASP . 263 B 263 
B 264 2 n SER . 264 B 264 
B 265 2 n LEU . 265 B 265 
B 266 2 n VAL . 266 B 266 
B 267 2 n ASN . 267 B 267 
B 268 2 n GLN . 268 B 268 
B 269 2 n ASP . 269 B 269 
B 270 2 n LYS . 270 B 270 
B 271 2 n PRO . 271 B 271 
B 272 2 n SER . 272 B 272 
B 273 2 n PHE . 273 B 273 
B 274 2 n ALA . 274 B 274 
B 275 2 n PHE . 275 B 275 
B 276 2 n GLN . 276 B 276 
B 277 2 n CYS . 277 B 277 
B 278 2 n THR . 278 B 278 
B 279 2 n ASP . 279 B 279 
B 280 2 n SER . 280 B 280 
B 281 2 n ASN . 281 B 281 
B 282 2 n ARG . 282 B 282 
B 283 2 n PHE . 283 B 283 
B 284 2 n LYS . 284 B 284 
B 285 2 n LYS . 285 B 285 
B 286 2 n GLY . 286 B 286 
B 287 2 n ILE . 287 B 287 
B 288 2 n CYS . 288 B 288 
B 289 2 n LEU . 289 B 289 
B 290 2 n SER . 290 B 290 
B 291 2 n CYS . 291 B 291 
B 292 2 n ARG . 292 B 292 
B 293 2 n LYS . 293 B 293 
B 294 2 n ASN . 294 B 294 
B 295 2 n ARG . 295 B 295 
B 296 2 n CYS . 296 B 296 
B 297 2 n ASN . 297 B 297 
B 298 2 n SER . 298 B 298 
B 299 2 n ILE . 299 B 299 
B 300 2 n GLY . 300 B 300 
B 301 2 n TYR . 301 B 301 
B 302 2 n ASN . 302 B 302 
B 303 2 n ALA . 303 B 303 
B 304 2 n LYS . 304 B 304 
B 305 2 n LYS . 305 B 305 
B 306 2 n MET . 306 B 306 
B 307 2 n ARG . 307 B 307 
B 308 2 n ASN . 308 B 308 
B 309 2 n LYS . 309 B 309 
B 310 2 n ARG . 310 B 310 
B 311 2 n ASN . 311 B 311 
B 312 2 n SER . 312 B 312 
B 313 2 n LYS . 313 B 313 
B 314 2 n MET . 314 B 314 
B 315 2 n TYR . 315 B 315 
B 316 2 n LEU . 316 B 316 
B 317 2 n LYS . 317 B 317 
B 318 2 n THR . 318 B 318 
B 319 2 n ARG . 319 B 319 
B 320 2 n ALA . 320 B 320 
B 321 2 n GLY . 321 B 321 
B 322 2 n MET . 322 B 322 
B 323 2 n PRO . 323 B 323 
B 324 2 n PHE . 324 B 324 
B 325 2 n ARG . 325 B 325 
B 326 2 n VAL . 326 B 326 
B 327 2 n TYR . 327 B 327 
B 328 2 n HIS . 328 B 328 
B 329 2 n TYR . 329 B 329 
B 330 2 n GLN . 330 B 330 
B 331 2 n MET . 331 B 331 
B 332 2 n LYS . 332 B 332 
B 333 2 n ILE . 333 B 333 
B 334 2 n HIS . 334 B 334 
B 335 2 n VAL . 335 B 335 
B 336 2 n PHE . 336 B 336 
B 337 2 n SER . 337 B 337 
B 338 2 n TYR . 338 B 338 
B 339 2 n LYS . 339 B 339 
B 340 2 n ASN . 340 B 340 
B 341 2 n MET . 341 B 341 
B 342 2 n GLY . 342 B 342 
B 343 2 n GLU . 343 B 343 
B 344 2 n ILE . 344 B 344 
B 345 2 n GLU . 345 B 345 
B 346 2 n PRO . 346 B 346 
B 347 2 n THR . 347 B 347 
B 348 2 n PHE . 348 B 348 
B 349 2 n TYR . 349 B 349 
B 350 2 n VAL . 350 B 350 
B 351 2 n THR . 351 B 351 
B 352 2 n LEU . 352 B 352 
B 353 2 n TYR . 353 B 353 
B 354 2 n GLY . 354 B 354 
B 355 2 n THR . 355 B 355 
B 356 2 n ASN . 356 B 356 
B 357 2 n ALA . 357 B 357 
B 358 2 n ASP . 358 B 358 
B 359 2 n SER . 359 B 359 
B 360 2 n GLN . 360 B 360 
B 361 2 n THR . 361 B 361 
B 362 2 n LEU . 362 B 362 
B 363 2 n PRO . 363 B 363 
B 364 2 n LEU . 364 B 364 
B 365 2 n GLU . 365 B 365 
B 366 2 n ILE . 366 B 366 
B 367 2 n VAL . 367 B 367 
B 368 2 n GLU . 368 B 368 
B 369 2 n ARG . 369 B 369 
B 370 2 n ILE . 370 B 370 
B 371 2 n GLU . 371 B 371 
B 372 2 n GLN . 372 B 372 
B 373 2 n ASN . 373 B 373 
B 374 2 n ALA . 374 B 374 
B 375 2 n THR . 375 B 375 
B 376 2 n ASN . 376 B 376 
B 377 2 n THR . 377 B 377 
B 378 2 n PHE . 378 B 378 
B 379 2 n LEU . 379 B 379 
B 380 2 n VAL . 380 B 380 
B 381 2 n TYR . 381 B 381 
B 382 2 n THR . 382 B 382 
B 383 2 n GLU . 383 B 383 
B 384 2 n GLU . 384 B 384 
B 385 2 n ASP . 385 B 385 
B 386 2 n LEU . 386 B 386 
B 387 2 n GLY . 387 B 387 
B 388 2 n ASP . 388 B 388 
B 389 2 n LEU . 389 B 389 
B 390 2 n LEU . 390 B 390 
B 391 2 n LYS . 391 B 391 
B 392 2 n ILE . 392 B 392 
B 393 2 n GLN . 393 B 393 
B 394 2 n LEU . 394 B 394 
B 395 2 n THR . 395 B 395 
B 396 2 n TRP . 396 B 396 
B 397 2 n GLU . 397 B 397 
B 398 2 n GLY . 398 B 398 
B 399 2 n ALA . 399 B 399 
B 400 2 n SER . 400 B 400 
B 401 2 n GLN . 401 B 401 
B 402 2 n SER . 402 B 402 
B 403 2 n TRP . 403 B 403 
B 404 2 n TYR . 404 B 404 
B 405 2 n ASN . 405 B 405 
B 406 2 n LEU . 406 B 406 
B 407 2 n TRP . 407 B 407 
B 408 2 n LYS . 408 B 408 
B 409 2 n GLU . 409 B 409 
B 410 2 n PHE . 410 B 410 
B 411 2 n ARG . 411 B 411 
B 412 2 n SER . 412 B 412 
B 413 2 n TYR . 413 B 413 
B 414 2 n LEU . 414 B 414 
B 415 2 n SER . 415 B 415 
B 416 2 n GLN . 416 B 416 
B 417 2 n PRO . 417 B 417 
B 418 2 n ARG . 418 B 418 
B 419 2 n ASN . 419 B 419 
B 420 2 n PRO . 420 B 420 
B 421 2 n GLY . 421 B 421 
B 422 2 n ARG . 422 B 422 
B 423 2 n GLU . 423 B 423 
B 424 2 n LEU . 424 B 424 
B 425 2 n ASN . 425 B 425 
B 426 2 n ILE . 426 B 426 
B 427 2 n ARG . 427 B 427 
B 428 2 n ARG . 428 B 428 
B 429 2 n ILE . 429 B 429 
B 430 2 n ARG . 430 B 430 
B 431 2 n VAL . 431 B 431 
B 432 2 n LYS . 432 B 432 
B 433 2 n SER . 433 B 433 
B 434 2 n GLY . 434 B 434 
B 435 2 n GLU . 435 B 435 
B 436 2 n THR . 436 B 436 
B 437 2 n GLN . 437 B 437 
B 438 2 n ARG . 438 B 438 
B 439 2 n LYS . 439 B 439 
B 440 2 n LEU . 440 B 440 
B 441 2 n THR . 441 B 441 
B 442 2 n PHE . 442 B 442 
B 443 2 n CYS . 443 B 443 
B 444 2 n THR . 444 B 444 
B 445 2 n GLU . 445 B 445 
B 446 2 n ASP . 446 B 446 
B 447 2 n PRO . 447 B 447 
B 448 2 n GLU . 448 B 448 
B 449 2 n ASN . 449 B 449 
B 450 2 n THR . 450 B 450 
B 451 2 n SER . 451 B 451 
B 452 2 n ILE . 452 B 452 
B 453 2 n SER . 453 B 453 
B 454 2 n PRO . 454 B 454 
B 455 2 n GLY . 455 B 455 
B 456 2 n ARG . 456 B 456 
B 457 2 n GLU . 457 B 457 
B 458 2 n LEU . 458 B 458 
B 459 2 n TRP . 459 B 459 
B 460 2 n PHE . 460 B 460 
B 461 2 n ARG . 461 B 461 
B 462 2 n LYS . 462 B 462 
B 463 2 n CYS . 463 B 463 
B 464 2 n ARG . 464 B 464 
B 465 2 n ASP . 465 B 465 
B 466 2 n GLY . 466 B 466 
B 467 2 n TRP . 467 B 467 
B 468 2 n ARG . 468 B 468 
B 469 2 n MET . 469 B 469 
B 470 2 n LYS . 470 B 470 
B 471 2 n ASN . 471 B 471 
B 472 2 n GLU . 472 B 472 
B 473 2 n THR . 473 B 473 
B 474 2 n SER . 474 B 474 
B 475 2 n PRO . 475 B 475 
B 476 2 n THR . 476 B 476 
B 477 2 n VAL . 477 B 477 
B 478 2 n GLU . 478 B 478 
B 479 2 n LEU . 479 B 479 
B 480 2 n PRO . 480 B 480 
#
_software.classification other
_software.date           ?
_software.description    "Structure prediction"
_software.name           AlphaFold
_software.pdbx_ordinal   1
_software.type           package
_software.version        "AlphaFold-beta-20231127 (2b86f29d-618d-47cf-8aef-20020b1102eb @ 2025-03-28 11:29:25)"
#
loop_
_struct_asym.entity_id
_struct_asym.id
1 A 
2 B 
#
loop_
_atom_site.group_PDB
_atom_site.id
_atom_site.type_symbol
_atom_site.label_atom_id
_atom_site.label_alt_id
_atom_site.label_comp_id
_atom_site.label_asym_id
_atom_site.label_entity_id
_atom_site.label_seq_id
_atom_site.pdbx_PDB_ins_code
_atom_site.Cartn_x
_atom_site.Cartn_y
_atom_site.Cartn_z
_atom_site.occupancy
_atom_site.B_iso_or_equiv
_atom_site.auth_seq_id
_atom_site.auth_asym_id
_atom_site.pdbx_PDB_model_num
ATOM 1    N N   . SER A 1 1   ? -128.764 60.602  -10.382 1.00 21.41 1   A 1 
ATOM 2    C CA  . SER A 1 1   ? -130.017 60.031  -10.897 1.00 26.32 1   A 1 
ATOM 3    C C   . SER A 1 1   ? -129.974 58.499  -11.011 1.00 27.41 1   A 1 
ATOM 4    O O   . SER A 1 1   ? -130.820 57.879  -10.393 1.00 25.75 1   A 1 
ATOM 5    C CB  . SER A 1 1   ? -130.393 60.665  -12.239 1.00 24.95 1   A 1 
ATOM 6    O OG  . SER A 1 1   ? -129.256 60.663  -13.069 1.00 23.57 1   A 1 
ATOM 7    N N   . ARG A 1 2   ? -129.108 57.894  -11.723 1.00 21.30 2   A 1 
ATOM 8    C CA  . ARG A 1 2   ? -129.195 56.476  -12.096 1.00 25.91 2   A 1 
ATOM 9    C C   . ARG A 1 2   ? -129.096 55.561  -10.877 1.00 24.84 2   A 1 
ATOM 10   O O   . ARG A 1 2   ? -128.036 55.395  -10.307 1.00 24.15 2   A 1 
ATOM 11   C CB  . ARG A 1 2   ? -128.148 56.134  -13.171 1.00 25.34 2   A 1 
ATOM 12   C CG  . ARG A 1 2   ? -128.567 56.634  -14.551 1.00 23.90 2   A 1 
ATOM 13   C CD  . ARG A 1 2   ? -127.520 56.237  -15.592 1.00 23.56 2   A 1 
ATOM 14   N NE  . ARG A 1 2   ? -127.965 56.581  -16.951 1.00 22.12 2   A 1 
ATOM 15   C CZ  . ARG A 1 2   ? -127.245 56.476  -18.062 1.00 21.68 2   A 1 
ATOM 16   N NH1 . ARG A 1 2   ? -126.005 56.090  -18.029 1.00 21.37 2   A 1 
ATOM 17   N NH2 . ARG A 1 2   ? -127.778 56.765  -19.222 1.00 22.19 2   A 1 
ATOM 18   N N   . VAL A 1 3   ? -130.219 54.989  -10.482 1.00 26.13 3   A 1 
ATOM 19   C CA  . VAL A 1 3   ? -130.512 54.140  -9.313  1.00 30.03 3   A 1 
ATOM 20   C C   . VAL A 1 3   ? -130.608 52.659  -9.738  1.00 27.95 3   A 1 
ATOM 21   O O   . VAL A 1 3   ? -131.160 51.872  -8.990  1.00 26.89 3   A 1 
ATOM 22   C CB  . VAL A 1 3   ? -131.823 54.606  -8.630  1.00 28.36 3   A 1 
ATOM 23   C CG1 . VAL A 1 3   ? -132.063 53.971  -7.263  1.00 26.47 3   A 1 
ATOM 24   C CG2 . VAL A 1 3   ? -131.863 56.124  -8.407  1.00 31.30 3   A 1 
ATOM 25   N N   . ASP A 1 4   ? -130.168 52.313  -10.948 1.00 25.83 4   A 1 
ATOM 26   C CA  . ASP A 1 4   ? -130.632 51.101  -11.622 1.00 28.17 4   A 1 
ATOM 27   C C   . ASP A 1 4   ? -130.348 49.777  -10.868 1.00 26.02 4   A 1 
ATOM 28   O O   . ASP A 1 4   ? -129.341 49.653  -10.164 1.00 25.46 4   A 1 
ATOM 29   C CB  . ASP A 1 4   ? -130.134 51.072  -13.080 1.00 27.34 4   A 1 
ATOM 30   C CG  . ASP A 1 4   ? -130.951 51.977  -14.008 1.00 25.59 4   A 1 
ATOM 31   O OD1 . ASP A 1 4   ? -132.113 52.284  -13.689 1.00 27.31 4   A 1 
ATOM 32   O OD2 . ASP A 1 4   ? -130.361 52.400  -15.033 1.00 29.78 4   A 1 
ATOM 33   N N   . PRO A 1 5   ? -131.304 48.831  -10.980 1.00 27.34 5   A 1 
ATOM 34   C CA  . PRO A 1 5   ? -131.807 48.093  -9.821  1.00 32.54 5   A 1 
ATOM 35   C C   . PRO A 1 5   ? -131.336 46.633  -9.688  1.00 33.70 5   A 1 
ATOM 36   O O   . PRO A 1 5   ? -131.617 46.033  -8.653  1.00 31.47 5   A 1 
ATOM 37   C CB  . PRO A 1 5   ? -133.320 48.157  -10.027 1.00 28.81 5   A 1 
ATOM 38   C CG  . PRO A 1 5   ? -133.467 48.087  -11.534 1.00 29.61 5   A 1 
ATOM 39   C CD  . PRO A 1 5   ? -132.199 48.762  -12.046 1.00 35.08 5   A 1 
ATOM 40   N N   . ASP A 1 6   ? -130.811 46.048  -10.740 1.00 27.34 6   A 1 
ATOM 41   C CA  . ASP A 1 6   ? -131.048 44.631  -11.047 1.00 30.12 6   A 1 
ATOM 42   C C   . ASP A 1 6   ? -130.506 43.639  -9.986  1.00 29.26 6   A 1 
ATOM 43   O O   . ASP A 1 6   ? -129.355 43.219  -9.961  1.00 28.46 6   A 1 
ATOM 44   C CB  . ASP A 1 6   ? -130.603 44.288  -12.482 1.00 28.45 6   A 1 
ATOM 45   C CG  . ASP A 1 6   ? -131.707 44.546  -13.522 1.00 26.52 6   A 1 
ATOM 46   O OD1 . ASP A 1 6   ? -132.890 44.532  -13.148 1.00 27.84 6   A 1 
ATOM 47   O OD2 . ASP A 1 6   ? -131.327 44.746  -14.692 1.00 29.27 6   A 1 
ATOM 48   N N   . LEU A 1 7   ? -131.426 43.245  -9.108  1.00 26.76 7   A 1 
ATOM 49   C CA  . LEU A 1 7   ? -131.359 42.291  -7.988  1.00 30.38 7   A 1 
ATOM 50   C C   . LEU A 1 7   ? -131.348 40.825  -8.453  1.00 28.74 7   A 1 
ATOM 51   O O   . LEU A 1 7   ? -132.038 39.995  -7.841  1.00 28.14 7   A 1 
ATOM 52   C CB  . LEU A 1 7   ? -132.576 42.576  -7.089  1.00 29.14 7   A 1 
ATOM 53   C CG  . LEU A 1 7   ? -132.371 43.660  -6.031  1.00 27.25 7   A 1 
ATOM 54   C CD1 . LEU A 1 7   ? -133.718 44.214  -5.564  1.00 28.58 7   A 1 
ATOM 55   C CD2 . LEU A 1 7   ? -131.647 43.086  -4.806  1.00 33.33 7   A 1 
ATOM 56   N N   . SER A 1 8   ? -130.675 40.486  -9.547  1.00 29.68 8   A 1 
ATOM 57   C CA  . SER A 1 8   ? -130.834 39.173  -10.168 1.00 32.59 8   A 1 
ATOM 58   C C   . SER A 1 8   ? -130.579 38.014  -9.195  1.00 31.72 8   A 1 
ATOM 59   O O   . SER A 1 8   ? -129.630 37.983  -8.424  1.00 31.01 8   A 1 
ATOM 60   C CB  . SER A 1 8   ? -129.995 39.048  -11.444 1.00 31.21 8   A 1 
ATOM 61   O OG  . SER A 1 8   ? -128.642 39.338  -11.196 1.00 31.25 8   A 1 
ATOM 62   N N   . SER A 1 9   ? -131.497 37.048  -9.280  1.00 29.52 9   A 1 
ATOM 63   C CA  . SER A 1 9   ? -131.680 35.895  -8.399  1.00 33.15 9   A 1 
ATOM 64   C C   . SER A 1 9   ? -130.474 34.953  -8.436  1.00 32.34 9   A 1 
ATOM 65   O O   . SER A 1 9   ? -130.281 34.228  -9.397  1.00 31.48 9   A 1 
ATOM 66   C CB  . SER A 1 9   ? -132.946 35.164  -8.855  1.00 31.38 9   A 1 
ATOM 67   O OG  . SER A 1 9   ? -132.946 34.973  -10.261 1.00 30.50 9   A 1 
ATOM 68   N N   . PHE A 1 10  ? -129.691 34.961  -7.344  1.00 31.77 10  A 1 
ATOM 69   C CA  . PHE A 1 10  ? -128.708 33.899  -7.113  1.00 33.65 10  A 1 
ATOM 70   C C   . PHE A 1 10  ? -129.456 32.598  -6.761  1.00 32.01 10  A 1 
ATOM 71   O O   . PHE A 1 10  ? -129.761 32.345  -5.598  1.00 29.76 10  A 1 
ATOM 72   C CB  . PHE A 1 10  ? -127.714 34.323  -6.032  1.00 30.87 10  A 1 
ATOM 73   C CG  . PHE A 1 10  ? -126.588 35.188  -6.542  1.00 31.28 10  A 1 
ATOM 74   C CD1 . PHE A 1 10  ? -125.395 34.596  -6.997  1.00 31.13 10  A 1 
ATOM 75   C CD2 . PHE A 1 10  ? -126.718 36.588  -6.582  1.00 32.78 10  A 1 
ATOM 76   C CE1 . PHE A 1 10  ? -124.334 35.388  -7.478  1.00 31.48 10  A 1 
ATOM 77   C CE2 . PHE A 1 10  ? -125.664 37.380  -7.071  1.00 32.19 10  A 1 
ATOM 78   C CZ  . PHE A 1 10  ? -124.475 36.783  -7.515  1.00 34.74 10  A 1 
ATOM 79   N N   . ASP A 1 11  ? -129.766 31.782  -7.800  1.00 34.40 11  A 1 
ATOM 80   C CA  . ASP A 1 11  ? -130.349 30.453  -7.637  1.00 37.23 11  A 1 
ATOM 81   C C   . ASP A 1 11  ? -129.405 29.564  -6.806  1.00 34.72 11  A 1 
ATOM 82   O O   . ASP A 1 11  ? -128.302 29.186  -7.217  1.00 33.32 11  A 1 
ATOM 83   C CB  . ASP A 1 11  ? -130.674 29.815  -9.001  1.00 35.10 11  A 1 
ATOM 84   C CG  . ASP A 1 11  ? -132.066 30.169  -9.524  1.00 32.52 11  A 1 
ATOM 85   O OD1 . ASP A 1 11  ? -132.985 30.321  -8.692  1.00 33.83 11  A 1 
ATOM 86   O OD2 . ASP A 1 11  ? -132.213 30.231  -10.762 1.00 35.37 11  A 1 
ATOM 87   N N   . SER A 1 12  ? -129.871 29.238  -5.600  1.00 35.48 12  A 1 
ATOM 88   C CA  . SER A 1 12  ? -129.199 28.319  -4.677  1.00 40.06 12  A 1 
ATOM 89   C C   . SER A 1 12  ? -129.342 26.879  -5.180  1.00 39.05 12  A 1 
ATOM 90   O O   . SER A 1 12  ? -130.244 26.152  -4.750  1.00 37.43 12  A 1 
ATOM 91   C CB  . SER A 1 12  ? -129.783 28.505  -3.269  1.00 37.88 12  A 1 
ATOM 92   O OG  . SER A 1 12  ? -131.181 28.366  -3.267  1.00 36.24 12  A 1 
ATOM 93   N N   . ALA A 1 13  ? -128.453 26.463  -6.102  1.00 37.44 13  A 1 
ATOM 94   C CA  . ALA A 1 13  ? -128.457 25.094  -6.598  1.00 41.42 13  A 1 
ATOM 95   C C   . ALA A 1 13  ? -128.245 24.105  -5.427  1.00 40.52 13  A 1 
ATOM 96   O O   . ALA A 1 13  ? -127.309 24.262  -4.642  1.00 38.97 13  A 1 
ATOM 97   C CB  . ALA A 1 13  ? -127.391 24.941  -7.697  1.00 39.79 13  A 1 
ATOM 98   N N   . PRO A 1 14  ? -129.118 23.097  -5.276  1.00 38.29 14  A 1 
ATOM 99   C CA  . PRO A 1 14  ? -129.080 22.174  -4.151  1.00 42.84 14  A 1 
ATOM 100  C C   . PRO A 1 14  ? -127.804 21.312  -4.230  1.00 44.44 14  A 1 
ATOM 101  O O   . PRO A 1 14  ? -127.561 20.632  -5.221  1.00 42.39 14  A 1 
ATOM 102  C CB  . PRO A 1 14  ? -130.371 21.359  -4.257  1.00 39.26 14  A 1 
ATOM 103  C CG  . PRO A 1 14  ? -130.690 21.393  -5.747  1.00 38.50 14  A 1 
ATOM 104  C CD  . PRO A 1 14  ? -130.145 22.748  -6.210  1.00 44.15 14  A 1 
ATOM 105  N N   . SER A 1 15  ? -126.987 21.326  -3.180  1.00 40.94 15  A 1 
ATOM 106  C CA  . SER A 1 15  ? -125.780 20.499  -3.084  1.00 44.77 15  A 1 
ATOM 107  C C   . SER A 1 15  ? -126.180 19.020  -3.024  1.00 45.14 15  A 1 
ATOM 108  O O   . SER A 1 15  ? -126.652 18.549  -1.989  1.00 43.06 15  A 1 
ATOM 109  C CB  . SER A 1 15  ? -124.971 20.890  -1.838  1.00 42.43 15  A 1 
ATOM 110  O OG  . SER A 1 15  ? -125.767 20.822  -0.680  1.00 39.30 15  A 1 
ATOM 111  N N   . GLU A 1 16  ? -125.986 18.293  -4.137  1.00 39.33 16  A 1 
ATOM 112  C CA  . GLU A 1 16  ? -126.264 16.861  -4.201  1.00 42.51 16  A 1 
ATOM 113  C C   . GLU A 1 16  ? -125.484 16.106  -3.105  1.00 40.35 16  A 1 
ATOM 114  O O   . GLU A 1 16  ? -124.289 16.344  -2.905  1.00 38.70 16  A 1 
ATOM 115  C CB  . GLU A 1 16  ? -125.943 16.271  -5.575  1.00 42.35 16  A 1 
ATOM 116  C CG  . GLU A 1 16  ? -126.980 16.645  -6.636  1.00 39.11 16  A 1 
ATOM 117  C CD  . GLU A 1 16  ? -126.764 15.899  -7.967  1.00 37.10 16  A 1 
ATOM 118  O OE1 . GLU A 1 16  ? -127.769 15.681  -8.680  1.00 33.26 16  A 1 
ATOM 119  O OE2 . GLU A 1 16  ? -125.603 15.517  -8.231  1.00 38.76 16  A 1 
ATOM 120  N N   . PRO A 1 17  ? -126.126 15.176  -2.359  1.00 41.04 17  A 1 
ATOM 121  C CA  . PRO A 1 17  ? -125.485 14.431  -1.283  1.00 44.97 17  A 1 
ATOM 122  C C   . PRO A 1 17  ? -124.441 13.474  -1.890  1.00 46.18 17  A 1 
ATOM 123  O O   . PRO A 1 17  ? -124.796 12.452  -2.482  1.00 43.92 17  A 1 
ATOM 124  C CB  . PRO A 1 17  ? -126.632 13.718  -0.554  1.00 42.26 17  A 1 
ATOM 125  C CG  . PRO A 1 17  ? -127.699 13.549  -1.630  1.00 41.81 17  A 1 
ATOM 126  C CD  . PRO A 1 17  ? -127.495 14.770  -2.535  1.00 46.19 17  A 1 
ATOM 127  N N   . LYS A 1 18  ? -123.146 13.800  -1.750  1.00 44.14 18  A 1 
ATOM 128  C CA  . LYS A 1 18  ? -122.081 12.923  -2.231  1.00 46.60 18  A 1 
ATOM 129  C C   . LYS A 1 18  ? -122.232 11.527  -1.609  1.00 45.36 18  A 1 
ATOM 130  O O   . LYS A 1 18  ? -122.334 11.370  -0.396  1.00 43.35 18  A 1 
ATOM 131  C CB  . LYS A 1 18  ? -120.686 13.509  -1.968  1.00 45.56 18  A 1 
ATOM 132  C CG  . LYS A 1 18  ? -120.318 14.590  -2.989  1.00 42.21 18  A 1 
ATOM 133  C CD  . LYS A 1 18  ? -118.861 15.054  -2.810  1.00 41.61 18  A 1 
ATOM 134  C CE  . LYS A 1 18  ? -118.454 16.025  -3.912  1.00 36.27 18  A 1 
ATOM 135  N NZ  . LYS A 1 18  ? -117.048 16.462  -3.780  1.00 35.30 18  A 1 
ATOM 136  N N   . SER A 1 19  ? -122.208 10.480  -2.447  1.00 44.50 19  A 1 
ATOM 137  C CA  . SER A 1 19  ? -122.514 9.089   -2.119  1.00 46.55 19  A 1 
ATOM 138  C C   . SER A 1 19  ? -121.544 8.496   -1.093  1.00 46.37 19  A 1 
ATOM 139  O O   . SER A 1 19  ? -120.326 8.603   -1.221  1.00 44.49 19  A 1 
ATOM 140  C CB  . SER A 1 19  ? -122.482 8.267   -3.422  1.00 44.51 19  A 1 
ATOM 141  O OG  . SER A 1 19  ? -122.630 6.899   -3.139  1.00 39.73 19  A 1 
ATOM 142  N N   . ARG A 1 20  ? -122.074 7.759   -0.071  1.00 43.58 20  A 1 
ATOM 143  C CA  . ARG A 1 20  ? -121.316 7.074   1.001   1.00 47.14 20  A 1 
ATOM 144  C C   . ARG A 1 20  ? -120.308 6.042   0.486   1.00 46.37 20  A 1 
ATOM 145  O O   . ARG A 1 20  ? -119.419 5.648   1.238   1.00 43.68 20  A 1 
ATOM 146  C CB  . ARG A 1 20  ? -122.288 6.377   1.956   1.00 45.82 20  A 1 
ATOM 147  C CG  . ARG A 1 20  ? -122.945 7.317   2.967   1.00 42.65 20  A 1 
ATOM 148  C CD  . ARG A 1 20  ? -123.840 6.505   3.922   1.00 41.41 20  A 1 
ATOM 149  N NE  . ARG A 1 20  ? -124.411 7.328   4.999   1.00 35.92 20  A 1 
ATOM 150  C CZ  . ARG A 1 20  ? -125.252 6.924   5.943   1.00 33.91 20  A 1 
ATOM 151  N NH1 . ARG A 1 20  ? -125.677 5.693   6.005   1.00 30.91 20  A 1 
ATOM 152  N NH2 . ARG A 1 20  ? -125.682 7.751   6.851   1.00 30.29 20  A 1 
ATOM 153  N N   . PHE A 1 21  ? -120.420 5.561   -0.759  1.00 47.73 21  A 1 
ATOM 154  C CA  . PHE A 1 21  ? -119.570 4.485   -1.287  1.00 50.31 21  A 1 
ATOM 155  C C   . PHE A 1 21  ? -118.093 4.883   -1.423  1.00 49.60 21  A 1 
ATOM 156  O O   . PHE A 1 21  ? -117.224 4.045   -1.182  1.00 45.96 21  A 1 
ATOM 157  C CB  . PHE A 1 21  ? -120.138 4.007   -2.623  1.00 47.73 21  A 1 
ATOM 158  C CG  . PHE A 1 21  ? -121.332 3.105   -2.452  1.00 44.62 21  A 1 
ATOM 159  C CD1 . PHE A 1 21  ? -121.148 1.738   -2.167  1.00 41.67 21  A 1 
ATOM 160  C CD2 . PHE A 1 21  ? -122.639 3.608   -2.548  1.00 39.78 21  A 1 
ATOM 161  C CE1 . PHE A 1 21  ? -122.241 0.878   -1.979  1.00 36.64 21  A 1 
ATOM 162  C CE2 . PHE A 1 21  ? -123.742 2.752   -2.358  1.00 35.62 21  A 1 
ATOM 163  C CZ  . PHE A 1 21  ? -123.549 1.390   -2.072  1.00 36.31 21  A 1 
ATOM 164  N N   . ALA A 1 22  ? -117.772 6.129   -1.709  1.00 53.07 22  A 1 
ATOM 165  C CA  . ALA A 1 22  ? -116.381 6.584   -1.853  1.00 55.44 22  A 1 
ATOM 166  C C   . ALA A 1 22  ? -115.554 6.365   -0.575  1.00 55.21 22  A 1 
ATOM 167  O O   . ALA A 1 22  ? -114.401 5.956   -0.644  1.00 52.50 22  A 1 
ATOM 168  C CB  . ALA A 1 22  ? -116.410 8.062   -2.259  1.00 52.98 22  A 1 
ATOM 169  N N   . MET A 1 23  ? -116.136 6.530   0.610   1.00 53.23 23  A 1 
ATOM 170  C CA  . MET A 1 23  ? -115.438 6.289   1.886   1.00 59.82 23  A 1 
ATOM 171  C C   . MET A 1 23  ? -114.959 4.849   2.046   1.00 61.47 23  A 1 
ATOM 172  O O   . MET A 1 23  ? -113.920 4.622   2.673   1.00 60.43 23  A 1 
ATOM 173  C CB  . MET A 1 23  ? -116.349 6.626   3.077   1.00 57.09 23  A 1 
ATOM 174  C CG  . MET A 1 23  ? -116.312 8.107   3.449   1.00 51.81 23  A 1 
ATOM 175  S SD  . MET A 1 23  ? -117.202 8.429   5.007   1.00 46.90 23  A 1 
ATOM 176  C CE  . MET A 1 23  ? -116.678 10.131  5.310   1.00 39.58 23  A 1 
ATOM 177  N N   . LEU A 1 24  ? -115.677 3.841   1.544   1.00 58.69 24  A 1 
ATOM 178  C CA  . LEU A 1 24  ? -115.321 2.434   1.724   1.00 61.32 24  A 1 
ATOM 179  C C   . LEU A 1 24  ? -114.086 2.048   0.902   1.00 61.61 24  A 1 
ATOM 180  O O   . LEU A 1 24  ? -113.241 1.291   1.388   1.00 59.80 24  A 1 
ATOM 181  C CB  . LEU A 1 24  ? -116.520 1.527   1.390   1.00 61.08 24  A 1 
ATOM 182  C CG  . LEU A 1 24  ? -116.679 0.376   2.408   1.00 55.76 24  A 1 
ATOM 183  C CD1 . LEU A 1 24  ? -117.883 0.645   3.317   1.00 50.77 24  A 1 
ATOM 184  C CD2 . LEU A 1 24  ? -116.893 -0.971  1.743   1.00 52.56 24  A 1 
ATOM 185  N N   . ASP A 1 25  ? -114.008 2.559   -0.329  1.00 63.51 25  A 1 
ATOM 186  C CA  . ASP A 1 25  ? -112.845 2.325   -1.193  1.00 65.59 25  A 1 
ATOM 187  C C   . ASP A 1 25  ? -111.604 3.037   -0.662  1.00 64.84 25  A 1 
ATOM 188  O O   . ASP A 1 25  ? -110.538 2.412   -0.587  1.00 63.90 25  A 1 
ATOM 189  C CB  . ASP A 1 25  ? -113.164 2.712   -2.645  1.00 65.75 25  A 1 
ATOM 190  C CG  . ASP A 1 25  ? -113.996 1.641   -3.366  1.00 62.85 25  A 1 
ATOM 191  O OD1 . ASP A 1 25  ? -113.964 0.452   -2.955  1.00 57.38 25  A 1 
ATOM 192  O OD2 . ASP A 1 25  ? -114.654 1.996   -4.368  1.00 56.12 25  A 1 
ATOM 193  N N   . ASP A 1 26  ? -111.747 4.260   -0.156  1.00 64.15 26  A 1 
ATOM 194  C CA  . ASP A 1 26  ? -110.636 4.964   0.497   1.00 65.76 26  A 1 
ATOM 195  C C   . ASP A 1 26  ? -110.124 4.214   1.734   1.00 64.58 26  A 1 
ATOM 196  O O   . ASP A 1 26  ? -108.913 4.077   1.940   1.00 64.51 26  A 1 
ATOM 197  C CB  . ASP A 1 26  ? -111.073 6.387   0.898   1.00 65.35 26  A 1 
ATOM 198  C CG  . ASP A 1 26  ? -111.098 7.388   -0.257  1.00 63.16 26  A 1 
ATOM 199  O OD1 . ASP A 1 26  ? -110.396 7.157   -1.265  1.00 57.94 26  A 1 
ATOM 200  O OD2 . ASP A 1 26  ? -111.779 8.423   -0.098  1.00 56.79 26  A 1 
ATOM 201  N N   . VAL A 1 27  ? -111.034 3.637   2.546   1.00 63.18 27  A 1 
ATOM 202  C CA  . VAL A 1 27  ? -110.647 2.811   3.712   1.00 64.55 27  A 1 
ATOM 203  C C   . VAL A 1 27  ? -109.917 1.536   3.278   1.00 63.55 27  A 1 
ATOM 204  O O   . VAL A 1 27  ? -108.938 1.147   3.921   1.00 65.12 27  A 1 
ATOM 205  C CB  . VAL A 1 27  ? -111.862 2.481   4.588   1.00 65.75 27  A 1 
ATOM 206  C CG1 . VAL A 1 27  ? -111.559 1.455   5.694   1.00 60.83 27  A 1 
ATOM 207  C CG2 . VAL A 1 27  ? -112.352 3.738   5.312   1.00 61.80 27  A 1 
ATOM 208  N N   . LYS A 1 28  ? -110.295 0.861   2.185   1.00 65.27 28  A 1 
ATOM 209  C CA  . LYS A 1 28  ? -109.590 -0.314  1.645   1.00 67.00 28  A 1 
ATOM 210  C C   . LYS A 1 28  ? -108.178 0.022   1.157   1.00 66.63 28  A 1 
ATOM 211  O O   . LYS A 1 28  ? -107.253 -0.738  1.448   1.00 71.19 28  A 1 
ATOM 212  C CB  . LYS A 1 28  ? -110.384 -0.946  0.501   1.00 69.57 28  A 1 
ATOM 213  C CG  . LYS A 1 28  ? -111.312 -2.057  0.989   1.00 64.58 28  A 1 
ATOM 214  C CD  . LYS A 1 28  ? -112.010 -2.660  -0.227  1.00 62.54 28  A 1 
ATOM 215  C CE  . LYS A 1 28  ? -112.867 -3.866  0.136   1.00 54.59 28  A 1 
ATOM 216  N NZ  . LYS A 1 28  ? -113.573 -4.377  -1.052  1.00 49.26 28  A 1 
ATOM 217  N N   . ILE A 1 29  ? -108.059 1.141   0.449   1.00 66.87 29  A 1 
ATOM 218  C CA  . ILE A 1 29  ? -106.744 1.604   -0.022  1.00 67.83 29  A 1 
ATOM 219  C C   . ILE A 1 29  ? -105.836 1.911   1.175   1.00 66.40 29  A 1 
ATOM 220  O O   . ILE A 1 29  ? -104.691 1.459   1.215   1.00 67.56 29  A 1 
ATOM 221  C CB  . ILE A 1 29  ? -106.903 2.812   -0.973  1.00 68.71 29  A 1 
ATOM 222  C CG1 . ILE A 1 29  ? -107.577 2.355   -2.290  1.00 65.65 29  A 1 
ATOM 223  C CG2 . ILE A 1 29  ? -105.533 3.440   -1.282  1.00 64.95 29  A 1 
ATOM 224  C CD1 . ILE A 1 29  ? -108.052 3.518   -3.173  1.00 56.91 29  A 1 
ATOM 225  N N   . LEU A 1 30  ? -106.376 2.582   2.200   1.00 63.30 30  A 1 
ATOM 226  C CA  . LEU A 1 30  ? -105.634 2.888   3.420   1.00 63.40 30  A 1 
ATOM 227  C C   . LEU A 1 30  ? -105.221 1.617   4.178   1.00 61.47 30  A 1 
ATOM 228  O O   . LEU A 1 30  ? -104.080 1.504   4.632   1.00 65.32 30  A 1 
ATOM 229  C CB  . LEU A 1 30  ? -106.479 3.798   4.330   1.00 65.50 30  A 1 
ATOM 230  C CG  . LEU A 1 30  ? -105.617 4.822   5.094   1.00 60.08 30  A 1 
ATOM 231  C CD1 . LEU A 1 30  ? -105.630 6.172   4.365   1.00 55.07 30  A 1 
ATOM 232  C CD2 . LEU A 1 30  ? -106.125 5.054   6.506   1.00 55.94 30  A 1 
ATOM 233  N N   . ALA A 1 31  ? -106.125 0.623   4.298   1.00 66.26 31  A 1 
ATOM 234  C CA  . ALA A 1 31  ? -105.838 -0.655  4.946   1.00 68.10 31  A 1 
ATOM 235  C C   . ALA A 1 31  ? -104.752 -1.447  4.208   1.00 67.36 31  A 1 
ATOM 236  O O   . ALA A 1 31  ? -103.833 -1.963  4.845   1.00 68.50 31  A 1 
ATOM 237  C CB  . ALA A 1 31  ? -107.142 -1.460  5.072   1.00 69.58 31  A 1 
ATOM 238  N N   . ASN A 1 32  ? -104.802 -1.511  2.875   1.00 68.28 32  A 1 
ATOM 239  C CA  . ASN A 1 32  ? -103.753 -2.155  2.078   1.00 70.08 32  A 1 
ATOM 240  C C   . ASN A 1 32  ? -102.417 -1.417  2.194   1.00 67.80 32  A 1 
ATOM 241  O O   . ASN A 1 32  ? -101.374 -2.064  2.337   1.00 67.86 32  A 1 
ATOM 242  C CB  . ASN A 1 32  ? -104.199 -2.268  0.607   1.00 71.50 32  A 1 
ATOM 243  C CG  . ASN A 1 32  ? -104.678 -3.666  0.230   1.00 66.91 32  A 1 
ATOM 244  O OD1 . ASN A 1 32  ? -104.551 -4.632  0.952   1.00 60.92 32  A 1 
ATOM 245  N ND2 . ASN A 1 32  ? -105.209 -3.815  -0.966  1.00 59.97 32  A 1 
ATOM 246  N N   . GLY A 1 33  ? -102.433 -0.107  2.193   1.00 71.12 33  A 1 
ATOM 247  C CA  . GLY A 1 33  ? -101.240 0.712   2.403   1.00 71.42 33  A 1 
ATOM 248  C C   . GLY A 1 33  ? -100.609 0.457   3.769   1.00 71.59 33  A 1 
ATOM 249  O O   . GLY A 1 33  ? -99.404  0.232   3.862   1.00 71.46 33  A 1 
ATOM 250  N N   . LEU A 1 34  ? -101.408 0.390   4.821   1.00 65.17 34  A 1 
ATOM 251  C CA  . LEU A 1 34  ? -100.945 0.044   6.174   1.00 65.56 34  A 1 
ATOM 252  C C   . LEU A 1 34  ? -100.382 -1.380  6.250   1.00 64.37 34  A 1 
ATOM 253  O O   . LEU A 1 34  ? -99.380  -1.601  6.930   1.00 67.19 34  A 1 
ATOM 254  C CB  . LEU A 1 34  ? -102.108 0.207   7.167   1.00 67.56 34  A 1 
ATOM 255  C CG  . LEU A 1 34  ? -102.258 1.647   7.686   1.00 65.33 34  A 1 
ATOM 256  C CD1 . LEU A 1 34  ? -103.645 1.854   8.291   1.00 59.89 34  A 1 
ATOM 257  C CD2 . LEU A 1 34  ? -101.227 1.959   8.770   1.00 61.76 34  A 1 
ATOM 258  N N   . LEU A 1 35  ? -100.999 -2.354  5.556   1.00 68.90 35  A 1 
ATOM 259  C CA  . LEU A 1 35  ? -100.516 -3.735  5.522   1.00 69.98 35  A 1 
ATOM 260  C C   . LEU A 1 35  ? -99.152  -3.845  4.825   1.00 69.03 35  A 1 
ATOM 261  O O   . LEU A 1 35  ? -98.254  -4.519  5.336   1.00 71.25 35  A 1 
ATOM 262  C CB  . LEU A 1 35  ? -101.555 -4.648  4.844   1.00 72.36 35  A 1 
ATOM 263  C CG  . LEU A 1 35  ? -101.610 -6.041  5.504   1.00 66.59 35  A 1 
ATOM 264  C CD1 . LEU A 1 35  ? -102.765 -6.108  6.504   1.00 60.31 35  A 1 
ATOM 265  C CD2 . LEU A 1 35  ? -101.813 -7.150  4.477   1.00 61.70 35  A 1 
ATOM 266  N N   . GLN A 1 36  ? -98.993  -3.171  3.697   1.00 69.69 36  A 1 
ATOM 267  C CA  . GLN A 1 36  ? -97.702  -3.107  2.996   1.00 71.50 36  A 1 
ATOM 268  C C   . GLN A 1 36  ? -96.638  -2.402  3.836   1.00 70.65 36  A 1 
ATOM 269  O O   . GLN A 1 36  ? -95.505  -2.885  3.909   1.00 71.43 36  A 1 
ATOM 270  C CB  . GLN A 1 36  ? -97.854  -2.391  1.644   1.00 73.68 36  A 1 
ATOM 271  C CG  . GLN A 1 36  ? -98.401  -3.328  0.563   1.00 69.85 36  A 1 
ATOM 272  C CD  . GLN A 1 36  ? -98.377  -2.691  -0.832  1.00 66.53 36  A 1 
ATOM 273  O OE1 . GLN A 1 36  ? -98.193  -1.496  -1.012  1.00 59.66 36  A 1 
ATOM 274  N NE2 . GLN A 1 36  ? -98.548  -3.458  -1.878  1.00 57.52 36  A 1 
ATOM 275  N N   . LEU A 1 37  ? -96.975  -1.326  4.511   1.00 70.16 37  A 1 
ATOM 276  C CA  . LEU A 1 37  ? -96.069  -0.635  5.425   1.00 68.94 37  A 1 
ATOM 277  C C   . LEU A 1 37  ? -95.651  -1.549  6.588   1.00 66.91 37  A 1 
ATOM 278  O O   . LEU A 1 37  ? -94.477  -1.601  6.938   1.00 67.29 37  A 1 
ATOM 279  C CB  . LEU A 1 37  ? -96.749  0.648   5.957   1.00 69.98 37  A 1 
ATOM 280  C CG  . LEU A 1 37  ? -95.730  1.777   6.212   1.00 65.68 37  A 1 
ATOM 281  C CD1 . LEU A 1 37  ? -95.797  2.805   5.081   1.00 59.81 37  A 1 
ATOM 282  C CD2 . LEU A 1 37  ? -96.004  2.503   7.515   1.00 60.96 37  A 1 
ATOM 283  N N   . GLY A 1 38  ? -96.576  -2.323  7.135   1.00 71.59 38  A 1 
ATOM 284  C CA  . GLY A 1 38  ? -96.315  -3.315  8.171   1.00 71.44 38  A 1 
ATOM 285  C C   . GLY A 1 38  ? -95.372  -4.427  7.717   1.00 70.87 38  A 1 
ATOM 286  O O   . GLY A 1 38  ? -94.456  -4.799  8.452   1.00 71.52 38  A 1 
ATOM 287  N N   . HIS A 1 39  ? -95.569  -4.926  6.498   1.00 70.92 39  A 1 
ATOM 288  C CA  . HIS A 1 39  ? -94.646  -5.897  5.915   1.00 72.46 39  A 1 
ATOM 289  C C   . HIS A 1 39  ? -93.250  -5.303  5.695   1.00 72.37 39  A 1 
ATOM 290  O O   . HIS A 1 39  ? -92.262  -5.916  6.110   1.00 71.27 39  A 1 
ATOM 291  C CB  . HIS A 1 39  ? -95.217  -6.487  4.611   1.00 71.67 39  A 1 
ATOM 292  C CG  . HIS A 1 39  ? -95.689  -7.897  4.804   1.00 66.79 39  A 1 
ATOM 293  N ND1 . HIS A 1 39  ? -94.871  -8.973  5.057   1.00 58.30 39  A 1 
ATOM 294  C CD2 . HIS A 1 39  ? -96.972  -8.373  4.796   1.00 55.94 39  A 1 
ATOM 295  C CE1 . HIS A 1 39  ? -95.648  -10.073 5.191   1.00 54.20 39  A 1 
ATOM 296  N NE2 . HIS A 1 39  ? -96.931  -9.752  5.045   1.00 53.97 39  A 1 
ATOM 297  N N   . GLY A 1 40  ? -93.173  -4.118  5.147   1.00 74.79 40  A 1 
ATOM 298  C CA  . GLY A 1 40  ? -91.908  -3.417  4.935   1.00 75.51 40  A 1 
ATOM 299  C C   . GLY A 1 40  ? -91.171  -3.153  6.251   1.00 75.91 40  A 1 
ATOM 300  O O   . GLY A 1 40  ? -89.959  -3.381  6.347   1.00 75.00 40  A 1 
ATOM 301  N N   . LEU A 1 41  ? -91.874  -2.758  7.292   1.00 69.08 41  A 1 
ATOM 302  C CA  . LEU A 1 41  ? -91.317  -2.600  8.640   1.00 69.31 41  A 1 
ATOM 303  C C   . LEU A 1 41  ? -90.811  -3.922  9.209   1.00 68.21 41  A 1 
ATOM 304  O O   . LEU A 1 41  ? -89.744  -3.948  9.823   1.00 69.22 41  A 1 
ATOM 305  C CB  . LEU A 1 41  ? -92.380  -1.985  9.569   1.00 70.08 41  A 1 
ATOM 306  C CG  . LEU A 1 41  ? -92.295  -0.448  9.621   1.00 66.89 41  A 1 
ATOM 307  C CD1 . LEU A 1 41  ? -93.630  0.159   10.039  1.00 60.75 41  A 1 
ATOM 308  C CD2 . LEU A 1 41  ? -91.234  0.011   10.627  1.00 62.34 41  A 1 
ATOM 309  N N   . LYS A 1 42  ? -91.543  -5.024  9.005   1.00 71.97 42  A 1 
ATOM 310  C CA  . LYS A 1 42  ? -91.135  -6.344  9.499   1.00 73.70 42  A 1 
ATOM 311  C C   . LYS A 1 42  ? -89.850  -6.829  8.822   1.00 73.27 42  A 1 
ATOM 312  O O   . LYS A 1 42  ? -88.942  -7.278  9.521   1.00 74.02 42  A 1 
ATOM 313  C CB  . LYS A 1 42  ? -92.299  -7.329  9.312   1.00 73.96 42  A 1 
ATOM 314  C CG  . LYS A 1 42  ? -92.065  -8.611  10.111  1.00 68.59 42  A 1 
ATOM 315  C CD  . LYS A 1 42  ? -93.237  -9.580  9.891   1.00 65.26 42  A 1 
ATOM 316  C CE  . LYS A 1 42  ? -93.022  -10.859 10.686  1.00 56.04 42  A 1 
ATOM 317  N NZ  . LYS A 1 42  ? -94.078  -11.860 10.408  1.00 50.74 42  A 1 
ATOM 318  N N   . ASP A 1 43  ? -89.765  -6.674  7.509   1.00 74.79 43  A 1 
ATOM 319  C CA  . ASP A 1 43  ? -88.550  -7.004  6.765   1.00 76.55 43  A 1 
ATOM 320  C C   . ASP A 1 43  ? -87.378  -6.109  7.168   1.00 75.40 43  A 1 
ATOM 321  O O   . ASP A 1 43  ? -86.262  -6.597  7.369   1.00 73.92 43  A 1 
ATOM 322  C CB  . ASP A 1 43  ? -88.807  -6.901  5.250   1.00 77.08 43  A 1 
ATOM 323  C CG  . ASP A 1 43  ? -89.539  -8.113  4.666   1.00 70.66 43  A 1 
ATOM 324  O OD1 . ASP A 1 43  ? -89.637  -9.146  5.368   1.00 64.96 43  A 1 
ATOM 325  O OD2 . ASP A 1 43  ? -89.962  -8.002  3.501   1.00 63.44 43  A 1 
ATOM 326  N N   . PHE A 1 44  ? -87.631  -4.821  7.368   1.00 75.39 44  A 1 
ATOM 327  C CA  . PHE A 1 44  ? -86.612  -3.896  7.861   1.00 75.37 44  A 1 
ATOM 328  C C   . PHE A 1 44  ? -86.107  -4.302  9.250   1.00 74.38 44  A 1 
ATOM 329  O O   . PHE A 1 44  ? -84.897  -4.397  9.452   1.00 74.28 44  A 1 
ATOM 330  C CB  . PHE A 1 44  ? -87.165  -2.461  7.863   1.00 74.90 44  A 1 
ATOM 331  C CG  . PHE A 1 44  ? -86.112  -1.432  8.181   1.00 71.84 44  A 1 
ATOM 332  C CD1 . PHE A 1 44  ? -85.949  -0.948  9.488   1.00 64.29 44  A 1 
ATOM 333  C CD2 . PHE A 1 44  ? -85.254  -0.963  7.169   1.00 63.08 44  A 1 
ATOM 334  C CE1 . PHE A 1 44  ? -84.954  -0.004  9.786   1.00 58.29 44  A 1 
ATOM 335  C CE2 . PHE A 1 44  ? -84.254  -0.024  7.460   1.00 58.23 44  A 1 
ATOM 336  C CZ  . PHE A 1 44  ? -84.098  0.455   8.764   1.00 59.68 44  A 1 
ATOM 337  N N   . VAL A 1 45  ? -87.001  -4.636  10.174  1.00 72.85 45  A 1 
ATOM 338  C CA  . VAL A 1 45  ? -86.629  -5.117  11.516  1.00 73.84 45  A 1 
ATOM 339  C C   . VAL A 1 45  ? -85.817  -6.411  11.428  1.00 72.46 45  A 1 
ATOM 340  O O   . VAL A 1 45  ? -84.812  -6.546  12.114  1.00 75.95 45  A 1 
ATOM 341  C CB  . VAL A 1 45  ? -87.870  -5.296  12.407  1.00 74.84 45  A 1 
ATOM 342  C CG1 . VAL A 1 45  ? -87.562  -6.034  13.713  1.00 68.57 45  A 1 
ATOM 343  C CG2 . VAL A 1 45  ? -88.450  -3.933  12.804  1.00 69.16 45  A 1 
ATOM 344  N N   . HIS A 1 46  ? -86.237  -7.360  10.566  1.00 74.99 46  A 1 
ATOM 345  C CA  . HIS A 1 46  ? -85.504  -8.618  10.395  1.00 77.11 46  A 1 
ATOM 346  C C   . HIS A 1 46  ? -84.096  -8.389  9.836   1.00 75.89 46  A 1 
ATOM 347  O O   . HIS A 1 46  ? -83.126  -8.958  10.342  1.00 76.51 46  A 1 
ATOM 348  C CB  . HIS A 1 46  ? -86.315  -9.584  9.511   1.00 76.45 46  A 1 
ATOM 349  C CG  . HIS A 1 46  ? -86.408  -10.942 10.133  1.00 68.89 46  A 1 
ATOM 350  N ND1 . HIS A 1 46  ? -85.362  -11.760 10.482  1.00 60.05 46  A 1 
ATOM 351  C CD2 . HIS A 1 46  ? -87.550  -11.592 10.550  1.00 58.40 46  A 1 
ATOM 352  C CE1 . HIS A 1 46  ? -85.859  -12.863 11.079  1.00 55.65 46  A 1 
ATOM 353  N NE2 . HIS A 1 46  ? -87.180  -12.783 11.137  1.00 55.40 46  A 1 
ATOM 354  N N   . LYS A 1 47  ? -83.964  -7.506  8.843   1.00 74.23 47  A 1 
ATOM 355  C CA  . LYS A 1 47  ? -82.684  -7.156  8.227   1.00 75.00 47  A 1 
ATOM 356  C C   . LYS A 1 47  ? -81.774  -6.423  9.219   1.00 74.18 47  A 1 
ATOM 357  O O   . LYS A 1 47  ? -80.606  -6.771  9.344   1.00 75.22 47  A 1 
ATOM 358  C CB  . LYS A 1 47  ? -82.962  -6.337  6.958   1.00 75.89 47  A 1 
ATOM 359  C CG  . LYS A 1 47  ? -81.791  -6.412  5.962   1.00 69.01 47  A 1 
ATOM 360  C CD  . LYS A 1 47  ? -82.166  -5.685  4.668   1.00 66.76 47  A 1 
ATOM 361  C CE  . LYS A 1 47  ? -81.096  -5.892  3.595   1.00 57.81 47  A 1 
ATOM 362  N NZ  . LYS A 1 47  ? -81.440  -5.232  2.321   1.00 53.16 47  A 1 
ATOM 363  N N   . THR A 1 48  ? -82.339  -5.490  9.981   1.00 74.64 48  A 1 
ATOM 364  C CA  . THR A 1 48  ? -81.604  -4.762  11.026  1.00 74.43 48  A 1 
ATOM 365  C C   . THR A 1 48  ? -81.152  -5.703  12.139  1.00 73.45 48  A 1 
ATOM 366  O O   . THR A 1 48  ? -80.006  -5.636  12.561  1.00 74.11 48  A 1 
ATOM 367  C CB  . THR A 1 48  ? -82.458  -3.628  11.620  1.00 73.80 48  A 1 
ATOM 368  O OG1 . THR A 1 48  ? -82.972  -2.813  10.604  1.00 69.20 48  A 1 
ATOM 369  C CG2 . THR A 1 48  ? -81.647  -2.707  12.532  1.00 66.94 48  A 1 
ATOM 370  N N   . LYS A 1 49  ? -82.004  -6.649  12.558  1.00 72.09 49  A 1 
ATOM 371  C CA  . LYS A 1 49  ? -81.633  -7.663  13.557  1.00 73.49 49  A 1 
ATOM 372  C C   . LYS A 1 49  ? -80.506  -8.577  13.064  1.00 72.25 49  A 1 
ATOM 373  O O   . LYS A 1 49  ? -79.609  -8.902  13.837  1.00 75.03 49  A 1 
ATOM 374  C CB  . LYS A 1 49  ? -82.889  -8.449  13.960  1.00 74.72 49  A 1 
ATOM 375  C CG  . LYS A 1 49  ? -82.680  -9.191  15.286  1.00 68.51 49  A 1 
ATOM 376  C CD  . LYS A 1 49  ? -83.978  -9.878  15.724  1.00 66.30 49  A 1 
ATOM 377  C CE  . LYS A 1 49  ? -83.795  -10.514 17.109  1.00 57.55 49  A 1 
ATOM 378  N NZ  . LYS A 1 49  ? -85.013  -11.198 17.585  1.00 52.31 49  A 1 
ATOM 379  N N   . GLY A 1 50  ? -80.518  -8.958  11.780  1.00 76.53 50  A 1 
ATOM 380  C CA  . GLY A 1 50  ? -79.435  -9.703  11.138  1.00 77.53 50  A 1 
ATOM 381  C C   . GLY A 1 50  ? -78.121  -8.916  11.131  1.00 79.27 50  A 1 
ATOM 382  O O   . GLY A 1 50  ? -77.089  -9.444  11.544  1.00 77.57 50  A 1 
ATOM 383  N N   . GLN A 1 51  ? -78.191  -7.643  10.768  1.00 75.10 51  A 1 
ATOM 384  C CA  . GLN A 1 51  ? -77.019  -6.756  10.783  1.00 76.62 51  A 1 
ATOM 385  C C   . GLN A 1 51  ? -76.463  -6.550  12.195  1.00 77.75 51  A 1 
ATOM 386  O O   . GLN A 1 51  ? -75.244  -6.595  12.381  1.00 77.97 51  A 1 
ATOM 387  C CB  . GLN A 1 51  ? -77.376  -5.401  10.158  1.00 77.72 51  A 1 
ATOM 388  C CG  . GLN A 1 51  ? -77.458  -5.495  8.626   1.00 74.62 51  A 1 
ATOM 389  C CD  . GLN A 1 51  ? -77.824  -4.147  7.988   1.00 71.33 51  A 1 
ATOM 390  O OE1 . GLN A 1 51  ? -78.432  -3.267  8.565   1.00 65.07 51  A 1 
ATOM 391  N NE2 . GLN A 1 51  ? -77.480  -3.942  6.732   1.00 61.24 51  A 1 
ATOM 392  N N   . ILE A 1 52  ? -77.341  -6.383  13.194  1.00 73.44 52  A 1 
ATOM 393  C CA  . ILE A 1 52  ? -76.913  -6.251  14.585  1.00 73.06 52  A 1 
ATOM 394  C C   . ILE A 1 52  ? -76.216  -7.534  15.065  1.00 71.15 52  A 1 
ATOM 395  O O   . ILE A 1 52  ? -75.169  -7.439  15.701  1.00 73.39 52  A 1 
ATOM 396  C CB  . ILE A 1 52  ? -78.104  -5.867  15.499  1.00 74.90 52  A 1 
ATOM 397  C CG1 . ILE A 1 52  ? -78.522  -4.408  15.216  1.00 73.00 52  A 1 
ATOM 398  C CG2 . ILE A 1 52  ? -77.744  -6.013  16.991  1.00 70.35 52  A 1 
ATOM 399  C CD1 . ILE A 1 52  ? -79.865  -4.013  15.844  1.00 63.29 52  A 1 
ATOM 400  N N   . ASN A 1 53  ? -76.740  -8.714  14.732  1.00 75.08 53  A 1 
ATOM 401  C CA  . ASN A 1 53  ? -76.093  -9.982  15.081  1.00 75.06 53  A 1 
ATOM 402  C C   . ASN A 1 53  ? -74.726  -10.147 14.400  1.00 74.40 53  A 1 
ATOM 403  O O   . ASN A 1 53  ? -73.789  -10.610 15.050  1.00 75.07 53  A 1 
ATOM 404  C CB  . ASN A 1 53  ? -77.018  -11.155 14.727  1.00 76.86 53  A 1 
ATOM 405  C CG  . ASN A 1 53  ? -78.037  -11.485 15.812  1.00 72.98 53  A 1 
ATOM 406  O OD1 . ASN A 1 53  ? -78.064  -10.971 16.910  1.00 65.44 53  A 1 
ATOM 407  N ND2 . ASN A 1 53  ? -78.909  -12.425 15.531  1.00 64.36 53  A 1 
ATOM 408  N N   . ASP A 1 54  ? -74.591  -9.763  13.136  1.00 78.22 54  A 1 
ATOM 409  C CA  . ASP A 1 54  ? -73.311  -9.808  12.417  1.00 79.89 54  A 1 
ATOM 410  C C   . ASP A 1 54  ? -72.286  -8.841  13.032  1.00 78.38 54  A 1 
ATOM 411  O O   . ASP A 1 54  ? -71.113  -9.189  13.231  1.00 78.34 54  A 1 
ATOM 412  C CB  . ASP A 1 54  ? -73.554  -9.509  10.930  1.00 80.49 54  A 1 
ATOM 413  C CG  . ASP A 1 54  ? -72.331  -9.821  10.055  1.00 72.66 54  A 1 
ATOM 414  O OD1 . ASP A 1 54  ? -71.783  -10.929 10.201  1.00 66.31 54  A 1 
ATOM 415  O OD2 . ASP A 1 54  ? -71.926  -8.957  9.247   1.00 64.57 54  A 1 
ATOM 416  N N   . ILE A 1 55  ? -72.716  -7.651  13.432  1.00 75.64 55  A 1 
ATOM 417  C CA  . ILE A 1 55  ? -71.883  -6.692  14.170  1.00 74.14 55  A 1 
ATOM 418  C C   . ILE A 1 55  ? -71.457  -7.274  15.521  1.00 72.42 55  A 1 
ATOM 419  O O   . ILE A 1 55  ? -70.286  -7.163  15.883  1.00 75.08 55  A 1 
ATOM 420  C CB  . ILE A 1 55  ? -72.601  -5.335  14.323  1.00 76.04 55  A 1 
ATOM 421  C CG1 . ILE A 1 55  ? -72.706  -4.638  12.950  1.00 73.39 55  A 1 
ATOM 422  C CG2 . ILE A 1 55  ? -71.867  -4.414  15.309  1.00 72.01 55  A 1 
ATOM 423  C CD1 . ILE A 1 55  ? -73.696  -3.462  12.933  1.00 65.15 55  A 1 
ATOM 424  N N   . PHE A 1 56  ? -72.377  -7.936  16.255  1.00 69.41 56  A 1 
ATOM 425  C CA  . PHE A 1 56  ? -72.054  -8.578  17.534  1.00 70.46 56  A 1 
ATOM 426  C C   . PHE A 1 56  ? -71.040  -9.711  17.367  1.00 70.01 56  A 1 
ATOM 427  O O   . PHE A 1 56  ? -70.120  -9.829  18.183  1.00 70.58 56  A 1 
ATOM 428  C CB  . PHE A 1 56  ? -73.331  -9.092  18.210  1.00 69.95 56  A 1 
ATOM 429  C CG  . PHE A 1 56  ? -73.573  -8.461  19.559  1.00 66.12 56  A 1 
ATOM 430  C CD1 . PHE A 1 56  ? -72.925  -8.971  20.698  1.00 60.34 56  A 1 
ATOM 431  C CD2 . PHE A 1 56  ? -74.422  -7.351  19.683  1.00 58.82 56  A 1 
ATOM 432  C CE1 . PHE A 1 56  ? -73.132  -8.375  21.960  1.00 54.23 56  A 1 
ATOM 433  C CE2 . PHE A 1 56  ? -74.638  -6.754  20.937  1.00 53.64 56  A 1 
ATOM 434  C CZ  . PHE A 1 56  ? -73.988  -7.262  22.074  1.00 56.07 56  A 1 
ATOM 435  N N   . GLN A 1 57  ? -71.171  -10.529 16.321  1.00 73.05 57  A 1 
ATOM 436  C CA  . GLN A 1 57  ? -70.175  -11.558 16.011  1.00 75.35 57  A 1 
ATOM 437  C C   . GLN A 1 57  ? -68.820  -10.944 15.684  1.00 75.32 57  A 1 
ATOM 438  O O   . GLN A 1 57  ? -67.807  -11.400 16.216  1.00 74.69 57  A 1 
ATOM 439  C CB  . GLN A 1 57  ? -70.645  -12.448 14.854  1.00 76.81 57  A 1 
ATOM 440  C CG  . GLN A 1 57  ? -71.237  -13.758 15.373  1.00 71.39 57  A 1 
ATOM 441  C CD  . GLN A 1 57  ? -71.601  -14.722 14.245  1.00 67.00 57  A 1 
ATOM 442  O OE1 . GLN A 1 57  ? -71.731  -14.369 13.094  1.00 59.82 57  A 1 
ATOM 443  N NE2 . GLN A 1 57  ? -71.766  -15.985 14.540  1.00 56.75 57  A 1 
ATOM 444  N N   . LYS A 1 58  ? -68.767  -9.893  14.864  1.00 73.20 58  A 1 
ATOM 445  C CA  . LYS A 1 58  ? -67.528  -9.187  14.545  1.00 73.60 58  A 1 
ATOM 446  C C   . LYS A 1 58  ? -66.902  -8.541  15.783  1.00 72.42 58  A 1 
ATOM 447  O O   . LYS A 1 58  ? -65.689  -8.621  15.938  1.00 74.38 58  A 1 
ATOM 448  C CB  . LYS A 1 58  ? -67.782  -8.143  13.457  1.00 74.95 58  A 1 
ATOM 449  C CG  . LYS A 1 58  ? -67.902  -8.831  12.089  1.00 73.03 58  A 1 
ATOM 450  C CD  . LYS A 1 58  ? -68.325  -7.826  11.014  1.00 70.27 58  A 1 
ATOM 451  C CE  . LYS A 1 58  ? -68.383  -8.569  9.692   1.00 61.93 58  A 1 
ATOM 452  N NZ  . LYS A 1 58  ? -69.244  -7.898  8.693   1.00 56.74 58  A 1 
ATOM 453  N N   . LEU A 1 59  ? -67.697  -7.985  16.670  1.00 69.35 59  A 1 
ATOM 454  C CA  . LEU A 1 59  ? -67.228  -7.449  17.948  1.00 67.84 59  A 1 
ATOM 455  C C   . LEU A 1 59  ? -66.634  -8.546  18.827  1.00 66.34 59  A 1 
ATOM 456  O O   . LEU A 1 59  ? -65.546  -8.343  19.350  1.00 67.51 59  A 1 
ATOM 457  C CB  . LEU A 1 59  ? -68.378  -6.729  18.671  1.00 69.27 59  A 1 
ATOM 458  C CG  . LEU A 1 59  ? -68.505  -5.250  18.244  1.00 66.23 59  A 1 
ATOM 459  C CD1 . LEU A 1 59  ? -69.882  -4.707  18.624  1.00 60.44 59  A 1 
ATOM 460  C CD2 . LEU A 1 59  ? -67.454  -4.377  18.926  1.00 63.01 59  A 1 
ATOM 461  N N   . ASN A 1 60  ? -67.268  -9.711  18.937  1.00 68.72 60  A 1 
ATOM 462  C CA  . ASN A 1 60  ? -66.703  -10.825 19.693  1.00 71.19 60  A 1 
ATOM 463  C C   . ASN A 1 60  ? -65.383  -11.323 19.103  1.00 69.33 60  A 1 
ATOM 464  O O   . ASN A 1 60  ? -64.437  -11.579 19.846  1.00 71.45 60  A 1 
ATOM 465  C CB  . ASN A 1 60  ? -67.715  -11.975 19.772  1.00 73.39 60  A 1 
ATOM 466  C CG  . ASN A 1 60  ? -68.686  -11.847 20.938  1.00 68.40 60  A 1 
ATOM 467  O OD1 . ASN A 1 60  ? -68.556  -11.048 21.835  1.00 62.58 60  A 1 
ATOM 468  N ND2 . ASN A 1 60  ? -69.688  -12.694 20.974  1.00 61.12 60  A 1 
ATOM 469  N N   . ILE A 1 61  ? -65.281  -11.434 17.776  1.00 73.46 61  A 1 
ATOM 470  C CA  . ILE A 1 61  ? -64.018  -11.793 17.105  1.00 74.25 61  A 1 
ATOM 471  C C   . ILE A 1 61  ? -62.947  -10.733 17.380  1.00 73.54 61  A 1 
ATOM 472  O O   . ILE A 1 61  ? -61.792  -11.076 17.620  1.00 72.30 61  A 1 
ATOM 473  C CB  . ILE A 1 61  ? -64.246  -11.994 15.591  1.00 73.83 61  A 1 
ATOM 474  C CG1 . ILE A 1 61  ? -65.131  -13.237 15.337  1.00 69.74 61  A 1 
ATOM 475  C CG2 . ILE A 1 61  ? -62.911  -12.153 14.837  1.00 68.75 61  A 1 
ATOM 476  C CD1 . ILE A 1 61  ? -65.712  -13.294 13.917  1.00 60.96 61  A 1 
ATOM 477  N N   . PHE A 1 62  ? -63.333  -9.454  17.351  1.00 69.87 62  A 1 
ATOM 478  C CA  . PHE A 1 62  ? -62.431  -8.359  17.654  1.00 67.88 62  A 1 
ATOM 479  C C   . PHE A 1 62  ? -61.961  -8.409  19.107  1.00 65.28 62  A 1 
ATOM 480  O O   . PHE A 1 62  ? -60.762  -8.287  19.354  1.00 67.76 62  A 1 
ATOM 481  C CB  . PHE A 1 62  ? -63.108  -7.028  17.331  1.00 67.94 62  A 1 
ATOM 482  C CG  . PHE A 1 62  ? -62.155  -5.859  17.395  1.00 64.47 62  A 1 
ATOM 483  C CD1 . PHE A 1 62  ? -62.013  -5.114  18.581  1.00 58.85 62  A 1 
ATOM 484  C CD2 . PHE A 1 62  ? -61.367  -5.523  16.279  1.00 57.51 62  A 1 
ATOM 485  C CE1 . PHE A 1 62  ? -61.106  -4.046  18.649  1.00 52.65 62  A 1 
ATOM 486  C CE2 . PHE A 1 62  ? -60.463  -4.456  16.343  1.00 52.14 62  A 1 
ATOM 487  C CZ  . PHE A 1 62  ? -60.331  -3.722  17.531  1.00 54.79 62  A 1 
ATOM 488  N N   . ASP A 1 63  ? -62.851  -8.673  20.050  1.00 69.58 63  A 1 
ATOM 489  C CA  . ASP A 1 63  ? -62.528  -8.784  21.473  1.00 71.55 63  A 1 
ATOM 490  C C   . ASP A 1 63  ? -61.578  -9.961  21.738  1.00 70.30 63  A 1 
ATOM 491  O O   . ASP A 1 63  ? -60.575  -9.821  22.435  1.00 69.74 63  A 1 
ATOM 492  C CB  . ASP A 1 63  ? -63.833  -8.924  22.272  1.00 70.32 63  A 1 
ATOM 493  C CG  . ASP A 1 63  ? -63.919  -8.025  23.507  1.00 65.34 63  A 1 
ATOM 494  O OD1 . ASP A 1 63  ? -63.089  -7.096  23.650  1.00 59.93 63  A 1 
ATOM 495  O OD2 . ASP A 1 63  ? -64.861  -8.241  24.297  1.00 58.35 63  A 1 
ATOM 496  N N   . GLN A 1 64  ? -61.832  -11.102 21.095  1.00 68.57 64  A 1 
ATOM 497  C CA  . GLN A 1 64  ? -60.949  -12.274 21.145  1.00 72.78 64  A 1 
ATOM 498  C C   . GLN A 1 64  ? -59.564  -11.950 20.564  1.00 74.51 64  A 1 
ATOM 499  O O   . GLN A 1 64  ? -58.535  -12.244 21.170  1.00 71.69 64  A 1 
ATOM 500  C CB  . GLN A 1 64  ? -61.613  -13.421 20.383  1.00 72.65 64  A 1 
ATOM 501  C CG  . GLN A 1 64  ? -61.039  -14.792 20.798  1.00 66.37 64  A 1 
ATOM 502  C CD  . GLN A 1 64  ? -62.005  -15.649 21.621  1.00 62.08 64  A 1 
ATOM 503  O OE1 . GLN A 1 64  ? -63.216  -15.520 21.587  1.00 55.95 64  A 1 
ATOM 504  N NE2 . GLN A 1 64  ? -61.493  -16.597 22.368  1.00 52.18 64  A 1 
ATOM 505  N N   . SER A 1 65  ? -59.532  -11.292 19.415  1.00 70.95 65  A 1 
ATOM 506  C CA  . SER A 1 65  ? -58.276  -10.870 18.777  1.00 73.06 65  A 1 
ATOM 507  C C   . SER A 1 65  ? -57.526  -9.853  19.631  1.00 72.51 65  A 1 
ATOM 508  O O   . SER A 1 65  ? -56.302  -9.899  19.711  1.00 71.98 65  A 1 
ATOM 509  C CB  . SER A 1 65  ? -58.544  -10.244 17.404  1.00 72.06 65  A 1 
ATOM 510  O OG  . SER A 1 65  ? -59.259  -11.112 16.562  1.00 63.10 65  A 1 
ATOM 511  N N   . PHE A 1 66  ? -58.249  -8.962  20.287  1.00 67.61 66  A 1 
ATOM 512  C CA  . PHE A 1 66  ? -57.661  -7.971  21.191  1.00 68.39 66  A 1 
ATOM 513  C C   . PHE A 1 66  ? -57.104  -8.625  22.458  1.00 67.13 66  A 1 
ATOM 514  O O   . PHE A 1 66  ? -56.026  -8.240  22.926  1.00 68.44 66  A 1 
ATOM 515  C CB  . PHE A 1 66  ? -58.721  -6.918  21.531  1.00 67.74 66  A 1 
ATOM 516  C CG  . PHE A 1 66  ? -58.127  -5.668  22.145  1.00 65.56 66  A 1 
ATOM 517  C CD1 . PHE A 1 66  ? -57.997  -5.547  23.537  1.00 61.11 66  A 1 
ATOM 518  C CD2 . PHE A 1 66  ? -57.678  -4.624  21.313  1.00 59.57 66  A 1 
ATOM 519  C CE1 . PHE A 1 66  ? -57.423  -4.393  24.101  1.00 54.74 66  A 1 
ATOM 520  C CE2 . PHE A 1 66  ? -57.110  -3.468  21.876  1.00 53.66 66  A 1 
ATOM 521  C CZ  . PHE A 1 66  ? -56.984  -3.357  23.265  1.00 56.07 66  A 1 
ATOM 522  N N   . TYR A 1 67  ? -57.805  -9.644  22.992  1.00 72.13 67  A 1 
ATOM 523  C CA  . TYR A 1 67  ? -57.322  -10.434 24.122  1.00 74.09 67  A 1 
ATOM 524  C C   . TYR A 1 67  ? -56.037  -11.204 23.769  1.00 73.96 67  A 1 
ATOM 525  O O   . TYR A 1 67  ? -55.051  -11.113 24.512  1.00 73.41 67  A 1 
ATOM 526  C CB  . TYR A 1 67  ? -58.434  -11.369 24.595  1.00 74.51 67  A 1 
ATOM 527  C CG  . TYR A 1 67  ? -58.103  -12.045 25.904  1.00 74.85 67  A 1 
ATOM 528  C CD1 . TYR A 1 67  ? -57.573  -13.351 25.920  1.00 67.10 67  A 1 
ATOM 529  C CD2 . TYR A 1 67  ? -58.300  -11.363 27.114  1.00 66.58 67  A 1 
ATOM 530  C CE1 . TYR A 1 67  ? -57.249  -13.965 27.138  1.00 60.86 67  A 1 
ATOM 531  C CE2 . TYR A 1 67  ? -57.982  -11.964 28.337  1.00 62.85 67  A 1 
ATOM 532  C CZ  . TYR A 1 67  ? -57.456  -13.267 28.345  1.00 65.25 67  A 1 
ATOM 533  O OH  . TYR A 1 67  ? -57.132  -13.864 29.537  1.00 63.44 67  A 1 
ATOM 534  N N   . ASP A 1 68  ? -55.990  -11.852 22.613  1.00 74.55 68  A 1 
ATOM 535  C CA  . ASP A 1 68  ? -54.787  -12.523 22.119  1.00 77.20 68  A 1 
ATOM 536  C C   . ASP A 1 68  ? -53.643  -11.531 21.882  1.00 76.73 68  A 1 
ATOM 537  O O   . ASP A 1 68  ? -52.482  -11.814 22.213  1.00 76.75 68  A 1 
ATOM 538  C CB  . ASP A 1 68  ? -55.098  -13.267 20.812  1.00 77.61 68  A 1 
ATOM 539  C CG  . ASP A 1 68  ? -55.860  -14.589 20.995  1.00 70.99 68  A 1 
ATOM 540  O OD1 . ASP A 1 68  ? -55.945  -15.095 22.142  1.00 65.60 68  A 1 
ATOM 541  O OD2 . ASP A 1 68  ? -56.310  -15.135 19.964  1.00 63.50 68  A 1 
ATOM 542  N N   . LEU A 1 69  ? -53.945  -10.353 21.359  1.00 74.56 69  A 1 
ATOM 543  C CA  . LEU A 1 69  ? -52.960  -9.280  21.201  1.00 73.79 69  A 1 
ATOM 544  C C   . LEU A 1 69  ? -52.419  -8.805  22.560  1.00 73.20 69  A 1 
ATOM 545  O O   . LEU A 1 69  ? -51.217  -8.584  22.697  1.00 75.16 69  A 1 
ATOM 546  C CB  . LEU A 1 69  ? -53.570  -8.100  20.429  1.00 74.67 69  A 1 
ATOM 547  C CG  . LEU A 1 69  ? -52.585  -7.522  19.397  1.00 69.67 69  A 1 
ATOM 548  C CD1 . LEU A 1 69  ? -52.868  -8.098  18.007  1.00 62.19 69  A 1 
ATOM 549  C CD2 . LEU A 1 69  ? -52.693  -6.008  19.310  1.00 64.52 69  A 1 
ATOM 550  N N   . SER A 1 70  ? -53.301  -8.679  23.553  1.00 74.08 70  A 1 
ATOM 551  C CA  . SER A 1 70  ? -52.929  -8.310  24.919  1.00 75.35 70  A 1 
ATOM 552  C C   . SER A 1 70  ? -52.008  -9.354  25.556  1.00 75.99 70  A 1 
ATOM 553  O O   . SER A 1 70  ? -50.989  -8.989  26.148  1.00 77.71 70  A 1 
ATOM 554  C CB  . SER A 1 70  ? -54.187  -8.116  25.763  1.00 75.84 70  A 1 
ATOM 555  O OG  . SER A 1 70  ? -53.851  -7.797  27.099  1.00 66.50 70  A 1 
ATOM 556  N N   . LEU A 1 71  ? -52.314  -10.640 25.387  1.00 75.18 71  A 1 
ATOM 557  C CA  . LEU A 1 71  ? -51.451  -11.734 25.844  1.00 77.64 71  A 1 
ATOM 558  C C   . LEU A 1 71  ? -50.070  -11.663 25.202  1.00 78.50 71  A 1 
ATOM 559  O O   . LEU A 1 71  ? -49.071  -11.615 25.922  1.00 78.82 71  A 1 
ATOM 560  C CB  . LEU A 1 71  ? -52.130  -13.087 25.540  1.00 78.34 71  A 1 
ATOM 561  C CG  . LEU A 1 71  ? -53.114  -13.520 26.637  1.00 71.86 71  A 1 
ATOM 562  C CD1 . LEU A 1 71  ? -54.029  -14.622 26.101  1.00 65.03 71  A 1 
ATOM 563  C CD2 . LEU A 1 71  ? -52.386  -14.071 27.864  1.00 66.33 71  A 1 
ATOM 564  N N   . ARG A 1 72  ? -50.004  -11.534 23.876  1.00 75.35 72  A 1 
ATOM 565  C CA  . ARG A 1 72  ? -48.725  -11.372 23.175  1.00 77.12 72  A 1 
ATOM 566  C C   . ARG A 1 72  ? -47.971  -10.126 23.611  1.00 78.99 72  A 1 
ATOM 567  O O   . ARG A 1 72  ? -46.755  -10.159 23.746  1.00 78.89 72  A 1 
ATOM 568  C CB  . ARG A 1 72  ? -48.940  -11.321 21.666  1.00 78.99 72  A 1 
ATOM 569  C CG  . ARG A 1 72  ? -49.253  -12.703 21.106  1.00 72.46 72  A 1 
ATOM 570  C CD  . ARG A 1 72  ? -49.302  -12.609 19.589  1.00 71.23 72  A 1 
ATOM 571  N NE  . ARG A 1 72  ? -49.660  -13.912 19.011  1.00 61.55 72  A 1 
ATOM 572  C CZ  . ARG A 1 72  ? -49.678  -14.221 17.737  1.00 55.50 72  A 1 
ATOM 573  N NH1 . ARG A 1 72  ? -49.303  -13.375 16.805  1.00 49.51 72  A 1 
ATOM 574  N NH2 . ARG A 1 72  ? -50.078  -15.401 17.384  1.00 49.44 72  A 1 
ATOM 575  N N   . THR A 1 73  ? -48.669  -9.035  23.863  1.00 78.24 73  A 1 
ATOM 576  C CA  . THR A 1 73  ? -48.031  -7.800  24.339  1.00 77.43 73  A 1 
ATOM 577  C C   . THR A 1 73  ? -47.428  -7.986  25.734  1.00 77.25 73  A 1 
ATOM 578  O O   . THR A 1 73  ? -46.376  -7.421  26.018  1.00 79.03 73  A 1 
ATOM 579  C CB  . THR A 1 73  ? -49.020  -6.628  24.363  1.00 77.77 73  A 1 
ATOM 580  O OG1 . THR A 1 73  ? -49.666  -6.486  23.127  1.00 69.80 73  A 1 
ATOM 581  C CG2 . THR A 1 73  ? -48.319  -5.295  24.612  1.00 67.42 73  A 1 
ATOM 582  N N   . ASN A 1 74  ? -48.070  -8.785  26.594  1.00 79.30 74  A 1 
ATOM 583  C CA  . ASN A 1 74  ? -47.520  -9.120  27.898  1.00 80.28 74  A 1 
ATOM 584  C C   . ASN A 1 74  ? -46.312  -10.056 27.795  1.00 80.70 74  A 1 
ATOM 585  O O   . ASN A 1 74  ? -45.321  -9.805  28.483  1.00 81.45 74  A 1 
ATOM 586  C CB  . ASN A 1 74  ? -48.628  -9.709  28.788  1.00 80.89 74  A 1 
ATOM 587  C CG  . ASN A 1 74  ? -49.573  -8.661  29.346  1.00 76.40 74  A 1 
ATOM 588  O OD1 . ASN A 1 74  ? -49.263  -7.489  29.491  1.00 67.79 74  A 1 
ATOM 589  N ND2 . ASN A 1 74  ? -50.763  -9.072  29.723  1.00 66.09 74  A 1 
ATOM 590  N N   . GLU A 1 75  ? -46.340  -11.044 26.908  1.00 78.22 75  A 1 
ATOM 591  C CA  . GLU A 1 75  ? -45.175  -11.899 26.622  1.00 80.24 75  A 1 
ATOM 592  C C   . GLU A 1 75  ? -43.996  -11.061 26.115  1.00 80.88 75  A 1 
ATOM 593  O O   . GLU A 1 75  ? -42.899  -11.148 26.665  1.00 79.97 75  A 1 
ATOM 594  C CB  . GLU A 1 75  ? -45.538  -12.985 25.602  1.00 79.96 75  A 1 
ATOM 595  C CG  . GLU A 1 75  ? -46.386  -14.103 26.227  1.00 71.08 75  A 1 
ATOM 596  C CD  . GLU A 1 75  ? -46.811  -15.189 25.219  1.00 67.22 75  A 1 
ATOM 597  O OE1 . GLU A 1 75  ? -47.248  -16.268 25.692  1.00 58.62 75  A 1 
ATOM 598  O OE2 . GLU A 1 75  ? -46.768  -14.935 23.999  1.00 62.57 75  A 1 
ATOM 599  N N   . ILE A 1 76  ? -44.223  -10.167 25.156  1.00 79.60 76  A 1 
ATOM 600  C CA  . ILE A 1 76  ? -43.190  -9.267  24.638  1.00 78.34 76  A 1 
ATOM 601  C C   . ILE A 1 76  ? -42.628  -8.369  25.747  1.00 78.00 76  A 1 
ATOM 602  O O   . ILE A 1 76  ? -41.417  -8.133  25.792  1.00 81.38 76  A 1 
ATOM 603  C CB  . ILE A 1 76  ? -43.734  -8.429  23.458  1.00 79.65 76  A 1 
ATOM 604  C CG1 . ILE A 1 76  ? -44.003  -9.337  22.233  1.00 76.58 76  A 1 
ATOM 605  C CG2 . ILE A 1 76  ? -42.758  -7.299  23.057  1.00 73.35 76  A 1 
ATOM 606  C CD1 . ILE A 1 76  ? -44.872  -8.674  21.158  1.00 67.19 76  A 1 
ATOM 607  N N   . LYS A 1 77  ? -43.488  -7.887  26.670  1.00 78.39 77  A 1 
ATOM 608  C CA  . LYS A 1 77  ? -43.020  -7.095  27.810  1.00 79.38 77  A 1 
ATOM 609  C C   . LYS A 1 77  ? -42.159  -7.902  28.778  1.00 79.73 77  A 1 
ATOM 610  O O   . LYS A 1 77  ? -41.194  -7.342  29.300  1.00 82.75 77  A 1 
ATOM 611  C CB  . LYS A 1 77  ? -44.204  -6.499  28.580  1.00 79.79 77  A 1 
ATOM 612  C CG  . LYS A 1 77  ? -44.633  -5.159  27.996  1.00 72.30 77  A 1 
ATOM 613  C CD  . LYS A 1 77  ? -45.788  -4.614  28.816  1.00 68.47 77  A 1 
ATOM 614  C CE  . LYS A 1 77  ? -46.179  -3.229  28.315  1.00 60.32 77  A 1 
ATOM 615  N NZ  . LYS A 1 77  ? -47.347  -2.708  29.051  1.00 53.71 77  A 1 
ATOM 616  N N   . GLU A 1 78  ? -42.489  -9.158  29.044  1.00 79.73 78  A 1 
ATOM 617  C CA  . GLU A 1 78  ? -41.658  -10.034 29.864  1.00 81.06 78  A 1 
ATOM 618  C C   . GLU A 1 78  ? -40.310  -10.305 29.184  1.00 81.61 78  A 1 
ATOM 619  O O   . GLU A 1 78  ? -39.267  -10.088 29.813  1.00 81.42 78  A 1 
ATOM 620  C CB  . GLU A 1 78  ? -42.408  -11.345 30.182  1.00 81.30 78  A 1 
ATOM 621  C CG  . GLU A 1 78  ? -43.347  -11.236 31.397  1.00 72.66 78  A 1 
ATOM 622  C CD  . GLU A 1 78  ? -42.598  -11.170 32.750  1.00 66.44 78  A 1 
ATOM 623  O OE1 . GLU A 1 78  ? -43.037  -10.388 33.632  1.00 58.11 78  A 1 
ATOM 624  O OE2 . GLU A 1 78  ? -41.583  -11.859 32.907  1.00 59.61 78  A 1 
ATOM 625  N N   . GLU A 1 79  ? -40.299  -10.615 27.878  1.00 78.03 79  A 1 
ATOM 626  C CA  . GLU A 1 79  ? -39.066  -10.772 27.105  1.00 79.18 79  A 1 
ATOM 627  C C   . GLU A 1 79  ? -38.230  -9.487  27.097  1.00 79.20 79  A 1 
ATOM 628  O O   . GLU A 1 79  ? -37.021  -9.534  27.319  1.00 79.68 79  A 1 
ATOM 629  C CB  . GLU A 1 79  ? -39.377  -11.177 25.658  1.00 79.78 79  A 1 
ATOM 630  C CG  . GLU A 1 79  ? -39.784  -12.639 25.511  1.00 70.47 79  A 1 
ATOM 631  C CD  . GLU A 1 79  ? -39.924  -13.071 24.039  1.00 65.32 79  A 1 
ATOM 632  O OE1 . GLU A 1 79  ? -39.939  -14.305 23.795  1.00 57.43 79  A 1 
ATOM 633  O OE2 . GLU A 1 79  ? -39.987  -12.190 23.153  1.00 59.69 79  A 1 
ATOM 634  N N   . GLU A 1 80  ? -38.855  -8.319  26.898  1.00 80.20 80  A 1 
ATOM 635  C CA  . GLU A 1 80  ? -38.149  -7.037  26.930  1.00 81.17 80  A 1 
ATOM 636  C C   . GLU A 1 80  ? -37.524  -6.780  28.304  1.00 79.62 80  A 1 
ATOM 637  O O   . GLU A 1 80  ? -36.411  -6.262  28.413  1.00 81.28 80  A 1 
ATOM 638  C CB  . GLU A 1 80  ? -39.103  -5.889  26.557  1.00 81.87 80  A 1 
ATOM 639  C CG  . GLU A 1 80  ? -38.333  -4.601  26.231  1.00 72.25 80  A 1 
ATOM 640  C CD  . GLU A 1 80  ? -39.193  -3.331  26.154  1.00 65.58 80  A 1 
ATOM 641  O OE1 . GLU A 1 80  ? -38.575  -2.236  26.207  1.00 59.10 80  A 1 
ATOM 642  O OE2 . GLU A 1 80  ? -40.434  -3.399  26.146  1.00 60.11 80  A 1 
ATOM 643  N N   . LYS A 1 81  ? -38.240  -7.163  29.390  1.00 80.79 81  A 1 
ATOM 644  C CA  . LYS A 1 81  ? -37.757  -7.029  30.763  1.00 81.11 81  A 1 
ATOM 645  C C   . LYS A 1 81  ? -36.563  -7.942  31.021  1.00 82.08 81  A 1 
ATOM 646  O O   . LYS A 1 81  ? -35.596  -7.513  31.663  1.00 82.19 81  A 1 
ATOM 647  C CB  . LYS A 1 81  ? -38.924  -7.317  31.701  1.00 81.42 81  A 1 
ATOM 648  C CG  . LYS A 1 81  ? -38.715  -6.793  33.124  1.00 74.06 81  A 1 
ATOM 649  C CD  . LYS A 1 81  ? -39.961  -7.173  33.914  1.00 70.63 81  A 1 
ATOM 650  C CE  . LYS A 1 81  ? -39.948  -6.656  35.341  1.00 60.95 81  A 1 
ATOM 651  N NZ  . LYS A 1 81  ? -41.147  -7.197  36.053  1.00 54.31 81  A 1 
ATOM 652  N N   . GLU A 1 82  ? -36.594  -9.162  30.501  1.00 78.30 82  A 1 
ATOM 653  C CA  . GLU A 1 82  ? -35.497  -10.114 30.592  1.00 79.94 82  A 1 
ATOM 654  C C   . GLU A 1 82  ? -34.283  -9.646  29.769  1.00 79.63 82  A 1 
ATOM 655  O O   . GLU A 1 82  ? -33.153  -9.634  30.273  1.00 80.33 82  A 1 
ATOM 656  C CB  . GLU A 1 82  ? -36.002  -11.499 30.181  1.00 81.25 82  A 1 
ATOM 657  C CG  . GLU A 1 82  ? -35.091  -12.593 30.758  1.00 69.97 82  A 1 
ATOM 658  C CD  . GLU A 1 82  ? -35.645  -14.013 30.565  1.00 64.92 82  A 1 
ATOM 659  O OE1 . GLU A 1 82  ? -35.197  -14.900 31.336  1.00 56.06 82  A 1 
ATOM 660  O OE2 . GLU A 1 82  ? -36.474  -14.215 29.663  1.00 57.90 82  A 1 
ATOM 661  N N   . LEU A 1 83  ? -34.518  -9.139  28.574  1.00 80.55 83  A 1 
ATOM 662  C CA  . LEU A 1 83  ? -33.501  -8.509  27.733  1.00 77.39 83  A 1 
ATOM 663  C C   . LEU A 1 83  ? -32.852  -7.311  28.419  1.00 76.30 83  A 1 
ATOM 664  O O   . LEU A 1 83  ? -31.624  -7.211  28.459  1.00 80.41 83  A 1 
ATOM 665  C CB  . LEU A 1 83  ? -34.125  -8.098  26.384  1.00 79.41 83  A 1 
ATOM 666  C CG  . LEU A 1 83  ? -33.608  -8.963  25.221  1.00 72.39 83  A 1 
ATOM 667  C CD1 . LEU A 1 83  ? -34.754  -9.363  24.292  1.00 63.43 83  A 1 
ATOM 668  C CD2 . LEU A 1 83  ? -32.570  -8.203  24.405  1.00 66.80 83  A 1 
ATOM 669  N N   . ARG A 1 84  ? -33.652  -6.416  29.021  1.00 78.88 84  A 1 
ATOM 670  C CA  . ARG A 1 84  ? -33.117  -5.284  29.793  1.00 79.24 84  A 1 
ATOM 671  C C   . ARG A 1 84  ? -32.264  -5.752  30.963  1.00 79.00 84  A 1 
ATOM 672  O O   . ARG A 1 84  ? -31.215  -5.164  31.219  1.00 82.03 84  A 1 
ATOM 673  C CB  . ARG A 1 84  ? -34.246  -4.379  30.298  1.00 81.05 84  A 1 
ATOM 674  C CG  . ARG A 1 84  ? -34.791  -3.468  29.193  1.00 74.45 84  A 1 
ATOM 675  C CD  . ARG A 1 84  ? -35.895  -2.587  29.784  1.00 72.40 84  A 1 
ATOM 676  N NE  . ARG A 1 84  ? -36.579  -1.814  28.743  1.00 63.35 84  A 1 
ATOM 677  C CZ  . ARG A 1 84  ? -37.238  -0.684  28.898  1.00 56.60 84  A 1 
ATOM 678  N NH1 . ARG A 1 84  ? -37.297  -0.060  30.043  1.00 51.69 84  A 1 
ATOM 679  N NH2 . ARG A 1 84  ? -37.876  -0.173  27.888  1.00 52.18 84  A 1 
ATOM 680  N N   . ARG A 1 85  ? -32.683  -6.809  31.658  1.00 79.72 85  A 1 
ATOM 681  C CA  . ARG A 1 85  ? -31.929  -7.377  32.779  1.00 80.74 85  A 1 
ATOM 682  C C   . ARG A 1 85  ? -30.592  -7.948  32.319  1.00 81.92 85  A 1 
ATOM 683  O O   . ARG A 1 85  ? -29.562  -7.680  32.937  1.00 81.86 85  A 1 
ATOM 684  C CB  . ARG A 1 85  ? -32.806  -8.424  33.480  1.00 82.16 85  A 1 
ATOM 685  C CG  . ARG A 1 85  ? -32.407  -8.589  34.949  1.00 73.67 85  A 1 
ATOM 686  C CD  . ARG A 1 85  ? -33.328  -9.617  35.608  1.00 72.73 85  A 1 
ATOM 687  N NE  . ARG A 1 85  ? -33.223  -9.584  37.073  1.00 62.68 85  A 1 
ATOM 688  C CZ  . ARG A 1 85  ? -33.904  -10.348 37.913  1.00 55.72 85  A 1 
ATOM 689  N NH1 . ARG A 1 85  ? -34.721  -11.269 37.482  1.00 50.66 85  A 1 
ATOM 690  N NH2 . ARG A 1 85  ? -33.764  -10.186 39.194  1.00 49.83 85  A 1 
ATOM 691  N N   . THR A 1 86  ? -30.600  -8.663  31.206  1.00 80.43 86  A 1 
ATOM 692  C CA  . THR A 1 86  ? -29.393  -9.228  30.582  1.00 79.02 86  A 1 
ATOM 693  C C   . THR A 1 86  ? -28.453  -8.115  30.112  1.00 79.65 86  A 1 
ATOM 694  O O   . THR A 1 86  ? -27.260  -8.140  30.417  1.00 79.29 86  A 1 
ATOM 695  C CB  . THR A 1 86  ? -29.760  -10.153 29.420  1.00 79.35 86  A 1 
ATOM 696  O OG1 . THR A 1 86  ? -30.724  -11.078 29.828  1.00 70.67 86  A 1 
ATOM 697  C CG2 . THR A 1 86  ? -28.559  -10.966 28.959  1.00 67.41 86  A 1 
ATOM 698  N N   . THR A 1 87  ? -28.988  -7.083  29.471  1.00 79.59 87  A 1 
ATOM 699  C CA  . THR A 1 87  ? -28.223  -5.904  29.020  1.00 76.82 87  A 1 
ATOM 700  C C   . THR A 1 87  ? -27.613  -5.145  30.195  1.00 75.51 87  A 1 
ATOM 701  O O   . THR A 1 87  ? -26.445  -4.777  30.137  1.00 78.76 87  A 1 
ATOM 702  C CB  . THR A 1 87  ? -29.099  -4.957  28.190  1.00 78.09 87  A 1 
ATOM 703  O OG1 . THR A 1 87  ? -29.753  -5.634  27.162  1.00 70.32 87  A 1 
ATOM 704  C CG2 . THR A 1 87  ? -28.268  -3.863  27.508  1.00 67.66 87  A 1 
ATOM 705  N N   . SER A 1 88  ? -28.361  -4.962  31.268  1.00 80.91 88  A 1 
ATOM 706  C CA  . SER A 1 88  ? -27.847  -4.333  32.490  1.00 81.20 88  A 1 
ATOM 707  C C   . SER A 1 88  ? -26.698  -5.139  33.102  1.00 82.16 88  A 1 
ATOM 708  O O   . SER A 1 88  ? -25.670  -4.576  33.471  1.00 81.36 88  A 1 
ATOM 709  C CB  . SER A 1 88  ? -28.982  -4.172  33.504  1.00 81.44 88  A 1 
ATOM 710  O OG  . SER A 1 88  ? -28.528  -3.515  34.665  1.00 70.53 88  A 1 
ATOM 711  N N   . THR A 1 89  ? -26.840  -6.459  33.138  1.00 77.36 89  A 1 
ATOM 712  C CA  . THR A 1 89  ? -25.780  -7.349  33.651  1.00 78.65 89  A 1 
ATOM 713  C C   . THR A 1 89  ? -24.524  -7.279  32.782  1.00 80.35 89  A 1 
ATOM 714  O O   . THR A 1 89  ? -23.403  -7.282  33.295  1.00 78.93 89  A 1 
ATOM 715  C CB  . THR A 1 89  ? -26.277  -8.799  33.734  1.00 78.73 89  A 1 
ATOM 716  O OG1 . THR A 1 89  ? -27.534  -8.881  34.360  1.00 70.26 89  A 1 
ATOM 717  C CG2 . THR A 1 89  ? -25.340  -9.670  34.566  1.00 67.78 89  A 1 
ATOM 718  N N   . LEU A 1 90  ? -24.698  -7.167  31.480  1.00 80.02 90  A 1 
ATOM 719  C CA  . LEU A 1 90  ? -23.604  -6.959  30.543  1.00 77.55 90  A 1 
ATOM 720  C C   . LEU A 1 90  ? -22.924  -5.607  30.716  1.00 77.51 90  A 1 
ATOM 721  O O   . LEU A 1 90  ? -21.703  -5.541  30.661  1.00 80.51 90  A 1 
ATOM 722  C CB  . LEU A 1 90  ? -24.135  -7.066  29.110  1.00 79.19 90  A 1 
ATOM 723  C CG  . LEU A 1 90  ? -24.211  -8.520  28.643  1.00 73.66 90  A 1 
ATOM 724  C CD1 . LEU A 1 90  ? -25.227  -8.610  27.513  1.00 65.22 90  A 1 
ATOM 725  C CD2 . LEU A 1 90  ? -22.841  -9.000  28.154  1.00 68.19 90  A 1 
ATOM 726  N N   . GLN A 1 91  ? -23.699  -4.543  30.938  1.00 75.25 91  A 1 
ATOM 727  C CA  . GLN A 1 91  ? -23.144  -3.220  31.211  1.00 76.08 91  A 1 
ATOM 728  C C   . GLN A 1 91  ? -22.290  -3.224  32.469  1.00 75.56 91  A 1 
ATOM 729  O O   . GLN A 1 91  ? -21.159  -2.748  32.416  1.00 78.72 91  A 1 
ATOM 730  C CB  . GLN A 1 91  ? -24.263  -2.177  31.322  1.00 77.83 91  A 1 
ATOM 731  C CG  . GLN A 1 91  ? -24.680  -1.666  29.939  1.00 71.60 91  A 1 
ATOM 732  C CD  . GLN A 1 91  ? -25.791  -0.615  30.025  1.00 67.21 91  A 1 
ATOM 733  O OE1 . GLN A 1 91  ? -26.580  -0.553  30.948  1.00 62.16 91  A 1 
ATOM 734  N NE2 . GLN A 1 91  ? -25.902  0.256   29.044  1.00 57.75 91  A 1 
ATOM 735  N N   . VAL A 1 92  ? -22.766  -3.838  33.553  1.00 80.54 92  A 1 
ATOM 736  C CA  . VAL A 1 92  ? -22.000  -3.959  34.799  1.00 80.59 92  A 1 
ATOM 737  C C   . VAL A 1 92  ? -20.696  -4.728  34.561  1.00 80.68 92  A 1 
ATOM 738  O O   . VAL A 1 92  ? -19.626  -4.251  34.933  1.00 79.46 92  A 1 
ATOM 739  C CB  . VAL A 1 92  ? -22.840  -4.615  35.908  1.00 80.06 92  A 1 
ATOM 740  C CG1 . VAL A 1 92  ? -22.027  -4.882  37.167  1.00 74.21 92  A 1 
ATOM 741  C CG2 . VAL A 1 92  ? -24.005  -3.705  36.300  1.00 74.23 92  A 1 
ATOM 742  N N   . LYS A 1 93  ? -20.767  -5.868  33.879  1.00 75.59 93  A 1 
ATOM 743  C CA  . LYS A 1 93  ? -19.557  -6.631  33.550  1.00 75.93 93  A 1 
ATOM 744  C C   . LYS A 1 93  ? -18.594  -5.861  32.647  1.00 75.87 93  A 1 
ATOM 745  O O   . LYS A 1 93  ? -17.382  -5.969  32.823  1.00 77.00 93  A 1 
ATOM 746  C CB  . LYS A 1 93  ? -19.918  -7.981  32.919  1.00 76.69 93  A 1 
ATOM 747  C CG  . LYS A 1 93  ? -20.371  -8.977  33.986  1.00 71.99 93  A 1 
ATOM 748  C CD  . LYS A 1 93  ? -20.581  -10.355 33.364  1.00 68.46 93  A 1 
ATOM 749  C CE  . LYS A 1 93  ? -20.911  -11.370 34.454  1.00 60.44 93  A 1 
ATOM 750  N NZ  . LYS A 1 93  ? -20.996  -12.753 33.939  1.00 54.91 93  A 1 
ATOM 751  N N   . ASN A 1 94  ? -19.097  -5.083  31.692  1.00 76.85 94  A 1 
ATOM 752  C CA  . ASN A 1 94  ? -18.263  -4.228  30.858  1.00 75.44 94  A 1 
ATOM 753  C C   . ASN A 1 94  ? -17.601  -3.105  31.661  1.00 73.62 94  A 1 
ATOM 754  O O   . ASN A 1 94  ? -16.436  -2.804  31.415  1.00 76.80 94  A 1 
ATOM 755  C CB  . ASN A 1 94  ? -19.094  -3.643  29.698  1.00 75.71 94  A 1 
ATOM 756  C CG  . ASN A 1 94  ? -18.834  -4.319  28.361  1.00 70.41 94  A 1 
ATOM 757  O OD1 . ASN A 1 94  ? -17.895  -5.058  28.149  1.00 63.49 94  A 1 
ATOM 758  N ND2 . ASN A 1 94  ? -19.666  -4.034  27.378  1.00 61.89 94  A 1 
ATOM 759  N N   . GLU A 1 95  ? -18.305  -2.512  32.616  1.00 75.02 95  A 1 
ATOM 760  C CA  . GLU A 1 95  ? -17.709  -1.533  33.531  1.00 77.77 95  A 1 
ATOM 761  C C   . GLU A 1 95  ? -16.636  -2.167  34.417  1.00 78.37 95  A 1 
ATOM 762  O O   . GLU A 1 95  ? -15.555  -1.595  34.536  1.00 76.93 95  A 1 
ATOM 763  C CB  . GLU A 1 95  ? -18.766  -0.836  34.388  1.00 78.12 95  A 1 
ATOM 764  C CG  . GLU A 1 95  ? -19.456  0.291   33.613  1.00 70.83 95  A 1 
ATOM 765  C CD  . GLU A 1 95  ? -20.321  1.188   34.505  1.00 64.63 95  A 1 
ATOM 766  O OE1 . GLU A 1 95  ? -20.532  2.354   34.095  1.00 57.27 95  A 1 
ATOM 767  O OE2 . GLU A 1 95  ? -20.759  0.725   35.577  1.00 58.11 95  A 1 
ATOM 768  N N   . GLU A 1 96  ? -16.869  -3.361  34.956  1.00 75.73 96  A 1 
ATOM 769  C CA  . GLU A 1 96  ? -15.851  -4.088  35.716  1.00 77.03 96  A 1 
ATOM 770  C C   . GLU A 1 96  ? -14.600  -4.367  34.873  1.00 76.92 96  A 1 
ATOM 771  O O   . GLU A 1 96  ? -13.488  -4.110  35.322  1.00 77.45 96  A 1 
ATOM 772  C CB  . GLU A 1 96  ? -16.413  -5.422  36.240  1.00 77.89 96  A 1 
ATOM 773  C CG  . GLU A 1 96  ? -17.327  -5.250  37.452  1.00 70.60 96  A 1 
ATOM 774  C CD  . GLU A 1 96  ? -17.886  -6.590  37.967  1.00 66.56 96  A 1 
ATOM 775  O OE1 . GLU A 1 96  ? -18.403  -6.598  39.098  1.00 58.87 96  A 1 
ATOM 776  O OE2 . GLU A 1 96  ? -17.813  -7.600  37.228  1.00 61.77 96  A 1 
ATOM 777  N N   . VAL A 1 97  ? -14.774  -4.838  33.634  1.00 76.28 97  A 1 
ATOM 778  C CA  . VAL A 1 97  ? -13.650  -5.069  32.713  1.00 75.70 97  A 1 
ATOM 779  C C   . VAL A 1 97  ? -12.917  -3.769  32.394  1.00 73.98 97  A 1 
ATOM 780  O O   . VAL A 1 97  ? -11.689  -3.747  32.339  1.00 76.19 97  A 1 
ATOM 781  C CB  . VAL A 1 97  ? -14.137  -5.757  31.420  1.00 76.19 97  A 1 
ATOM 782  C CG1 . VAL A 1 97  ? -13.063  -5.820  30.323  1.00 70.18 97  A 1 
ATOM 783  C CG2 . VAL A 1 97  ? -14.555  -7.200  31.710  1.00 69.87 97  A 1 
ATOM 784  N N   . LYS A 1 98  ? -13.657  -2.672  32.217  1.00 76.26 98  A 1 
ATOM 785  C CA  . LYS A 1 98  ? -13.084  -1.365  31.942  1.00 77.32 98  A 1 
ATOM 786  C C   . LYS A 1 98  ? -12.287  -0.846  33.135  1.00 77.08 98  A 1 
ATOM 787  O O   . LYS A 1 98  ? -11.169  -0.373  32.950  1.00 78.60 98  A 1 
ATOM 788  C CB  . LYS A 1 98  ? -14.205  -0.409  31.528  1.00 77.78 98  A 1 
ATOM 789  C CG  . LYS A 1 98  ? -13.668  0.851   30.841  1.00 71.72 98  A 1 
ATOM 790  C CD  . LYS A 1 98  ? -14.856  1.743   30.448  1.00 68.31 98  A 1 
ATOM 791  C CE  . LYS A 1 98  ? -14.375  2.991   29.716  1.00 59.00 98  A 1 
ATOM 792  N NZ  . LYS A 1 98  ? -15.504  3.918   29.455  1.00 53.11 98  A 1 
ATOM 793  N N   . ASN A 1 99  ? -12.820  -0.999  34.338  1.00 78.76 99  A 1 
ATOM 794  C CA  . ASN A 1 99  ? -12.132  -0.618  35.569  1.00 78.90 99  A 1 
ATOM 795  C C   . ASN A 1 99  ? -10.864  -1.452  35.775  1.00 77.97 99  A 1 
ATOM 796  O O   . ASN A 1 99  ? -9.806   -0.880  36.019  1.00 77.80 99  A 1 
ATOM 797  C CB  . ASN A 1 99  ? -13.103  -0.752  36.754  1.00 79.53 99  A 1 
ATOM 798  C CG  . ASN A 1 99  ? -14.142  0.363   36.772  1.00 77.67 99  A 1 
ATOM 799  O OD1 . ASN A 1 99  ? -14.004  1.402   36.153  1.00 70.07 99  A 1 
ATOM 800  N ND2 . ASN A 1 99  ? -15.213  0.172   37.507  1.00 68.43 99  A 1 
ATOM 801  N N   . MET A 1 100 ? -10.931  -2.755  35.548  1.00 75.72 100 A 1 
ATOM 802  C CA  . MET A 1 100 ? -9.728   -3.592  35.590  1.00 76.01 100 A 1 
ATOM 803  C C   . MET A 1 100 ? -8.696   -3.219  34.533  1.00 76.13 100 A 1 
ATOM 804  O O   . MET A 1 100 ? -7.502   -3.237  34.816  1.00 77.00 100 A 1 
ATOM 805  C CB  . MET A 1 100 ? -10.094  -5.061  35.434  1.00 77.27 100 A 1 
ATOM 806  C CG  . MET A 1 100 ? -10.456  -5.648  36.791  1.00 71.29 100 A 1 
ATOM 807  S SD  . MET A 1 100 ? -10.912  -7.381  36.722  1.00 66.51 100 A 1 
ATOM 808  C CE  . MET A 1 100 ? -12.540  -7.183  35.975  1.00 56.33 100 A 1 
ATOM 809  N N   . SER A 1 101 ? -9.134   -2.846  33.330  1.00 74.49 101 A 1 
ATOM 810  C CA  . SER A 1 101 ? -8.218   -2.366  32.292  1.00 73.70 101 A 1 
ATOM 811  C C   . SER A 1 101 ? -7.524   -1.063  32.701  1.00 72.56 101 A 1 
ATOM 812  O O   . SER A 1 101 ? -6.338   -0.889  32.417  1.00 75.40 101 A 1 
ATOM 813  C CB  . SER A 1 101 ? -8.982   -2.166  30.980  1.00 73.65 101 A 1 
ATOM 814  O OG  . SER A 1 101 ? -8.113   -1.716  29.964  1.00 65.06 101 A 1 
ATOM 815  N N   . VAL A 1 102 ? -8.237   -0.156  33.372  1.00 79.74 102 A 1 
ATOM 816  C CA  . VAL A 1 102 ? -7.661   1.089   33.904  1.00 80.39 102 A 1 
ATOM 817  C C   . VAL A 1 102 ? -6.661   0.775   35.021  1.00 80.58 102 A 1 
ATOM 818  O O   . VAL A 1 102 ? -5.558   1.314   35.002  1.00 80.17 102 A 1 
ATOM 819  C CB  . VAL A 1 102 ? -8.763   2.057   34.374  1.00 80.39 102 A 1 
ATOM 820  C CG1 . VAL A 1 102 ? -8.200   3.282   35.090  1.00 74.75 102 A 1 
ATOM 821  C CG2 . VAL A 1 102 ? -9.574   2.576   33.175  1.00 74.11 102 A 1 
ATOM 822  N N   . GLU A 1 103 ? -7.013   -0.129  35.926  1.00 76.95 103 A 1 
ATOM 823  C CA  . GLU A 1 103 ? -6.130   -0.542  37.021  1.00 79.09 103 A 1 
ATOM 824  C C   . GLU A 1 103 ? -4.859   -1.234  36.492  1.00 78.42 103 A 1 
ATOM 825  O O   . GLU A 1 103 ? -3.748   -0.961  36.954  1.00 79.10 103 A 1 
ATOM 826  C CB  . GLU A 1 103 ? -6.915   -1.450  37.967  1.00 79.81 103 A 1 
ATOM 827  C CG  . GLU A 1 103 ? -6.212   -1.584  39.316  1.00 70.27 103 A 1 
ATOM 828  C CD  . GLU A 1 103 ? -6.904   -2.571  40.276  1.00 65.72 103 A 1 
ATOM 829  O OE1 . GLU A 1 103 ? -6.301   -2.819  41.342  1.00 57.76 103 A 1 
ATOM 830  O OE2 . GLU A 1 103 ? -7.980   -3.096  39.930  1.00 59.80 103 A 1 
ATOM 831  N N   . LEU A 1 104 ? -5.012   -2.072  35.472  1.00 75.35 104 A 1 
ATOM 832  C CA  . LEU A 1 104 ? -3.885   -2.677  34.766  1.00 74.70 104 A 1 
ATOM 833  C C   . LEU A 1 104 ? -2.977   -1.653  34.106  1.00 73.92 104 A 1 
ATOM 834  O O   . LEU A 1 104 ? -1.763   -1.752  34.224  1.00 75.62 104 A 1 
ATOM 835  C CB  . LEU A 1 104 ? -4.417   -3.671  33.722  1.00 76.04 104 A 1 
ATOM 836  C CG  . LEU A 1 104 ? -4.374   -5.105  34.257  1.00 70.31 104 A 1 
ATOM 837  C CD1 . LEU A 1 104 ? -5.526   -5.925  33.698  1.00 62.40 104 A 1 
ATOM 838  C CD2 . LEU A 1 104 ? -3.051   -5.755  33.878  1.00 64.51 104 A 1 
ATOM 839  N N   . ASN A 1 105 ? -3.559   -0.661  33.445  1.00 75.18 105 A 1 
ATOM 840  C CA  . ASN A 1 105 ? -2.772   0.413   32.838  1.00 75.62 105 A 1 
ATOM 841  C C   . ASN A 1 105 ? -2.013   1.226   33.898  1.00 75.28 105 A 1 
ATOM 842  O O   . ASN A 1 105 ? -0.846   1.516   33.684  1.00 77.89 105 A 1 
ATOM 843  C CB  . ASN A 1 105 ? -3.673   1.311   31.987  1.00 74.99 105 A 1 
ATOM 844  C CG  . ASN A 1 105 ? -3.932   0.752   30.593  1.00 70.07 105 A 1 
ATOM 845  O OD1 . ASN A 1 105 ? -3.137   0.072   29.978  1.00 62.64 105 A 1 
ATOM 846  N ND2 . ASN A 1 105 ? -5.064   1.091   30.018  1.00 61.69 105 A 1 
ATOM 847  N N   . SER A 1 106 ? -2.631   1.514   35.039  1.00 78.48 106 A 1 
ATOM 848  C CA  . SER A 1 106 ? -1.946   2.232   36.119  1.00 79.78 106 A 1 
ATOM 849  C C   . SER A 1 106 ? -0.793   1.419   36.716  1.00 80.56 106 A 1 
ATOM 850  O O   . SER A 1 106 ? 0.295    1.951   36.928  1.00 79.95 106 A 1 
ATOM 851  C CB  . SER A 1 106 ? -2.941   2.665   37.211  1.00 80.33 106 A 1 
ATOM 852  O OG  . SER A 1 106 ? -3.301   1.610   38.064  1.00 71.04 106 A 1 
ATOM 853  N N   . LYS A 1 107 ? -0.992   0.112   36.915  1.00 74.91 107 A 1 
ATOM 854  C CA  . LYS A 1 107 ? 0.087    -0.785  37.359  1.00 75.67 107 A 1 
ATOM 855  C C   . LYS A 1 107 ? 1.211    -0.875  36.337  1.00 75.50 107 A 1 
ATOM 856  O O   . LYS A 1 107 ? 2.376    -0.953  36.708  1.00 78.95 107 A 1 
ATOM 857  C CB  . LYS A 1 107 ? -0.464   -2.177  37.661  1.00 77.31 107 A 1 
ATOM 858  C CG  . LYS A 1 107 ? -1.117   -2.233  39.050  1.00 71.66 107 A 1 
ATOM 859  C CD  . LYS A 1 107 ? -1.633   -3.638  39.333  1.00 69.44 107 A 1 
ATOM 860  C CE  . LYS A 1 107 ? -2.224   -3.734  40.729  1.00 60.92 107 A 1 
ATOM 861  N NZ  . LYS A 1 107 ? -2.862   -5.044  40.961  1.00 55.58 107 A 1 
ATOM 862  N N   . LEU A 1 108 ? 0.869    -0.836  35.048  1.00 76.23 108 A 1 
ATOM 863  C CA  . LEU A 1 108 ? 1.836    -0.853  33.967  1.00 75.86 108 A 1 
ATOM 864  C C   . LEU A 1 108 ? 2.632    0.450   33.852  1.00 75.43 108 A 1 
ATOM 865  O O   . LEU A 1 108 ? 3.831    0.393   33.564  1.00 76.51 108 A 1 
ATOM 866  C CB  . LEU A 1 108 ? 1.081    -1.156  32.676  1.00 75.92 108 A 1 
ATOM 867  C CG  . LEU A 1 108 ? 1.028    -2.661  32.408  1.00 71.47 108 A 1 
ATOM 868  C CD1 . LEU A 1 108 ? -0.153   -3.000  31.495  1.00 63.22 108 A 1 
ATOM 869  C CD2 . LEU A 1 108 ? 2.330    -3.142  31.774  1.00 66.04 108 A 1 
ATOM 870  N N   . GLU A 1 109 ? 2.001    1.591   34.108  1.00 76.60 109 A 1 
ATOM 871  C CA  . GLU A 1 109 ? 2.704    2.869   34.229  1.00 78.58 109 A 1 
ATOM 872  C C   . GLU A 1 109 ? 3.674    2.846   35.412  1.00 78.71 109 A 1 
ATOM 873  O O   . GLU A 1 109 ? 4.846    3.167   35.235  1.00 78.35 109 A 1 
ATOM 874  C CB  . GLU A 1 109 ? 1.714    4.039   34.333  1.00 78.15 109 A 1 
ATOM 875  C CG  . GLU A 1 109 ? 1.159    4.417   32.949  1.00 71.40 109 A 1 
ATOM 876  C CD  . GLU A 1 109 ? 0.174    5.590   32.963  1.00 64.92 109 A 1 
ATOM 877  O OE1 . GLU A 1 109 ? -0.046   6.155   31.864  1.00 56.98 109 A 1 
ATOM 878  O OE2 . GLU A 1 109 ? -0.384   5.907   34.029  1.00 58.65 109 A 1 
ATOM 879  N N   . SER A 1 110 ? 3.238    2.337   36.561  1.00 79.47 110 A 1 
ATOM 880  C CA  . SER A 1 110 ? 4.117    2.148   37.729  1.00 80.69 110 A 1 
ATOM 881  C C   . SER A 1 110 ? 5.301    1.235   37.406  1.00 81.68 110 A 1 
ATOM 882  O O   . SER A 1 110 ? 6.447    1.560   37.732  1.00 81.11 110 A 1 
ATOM 883  C CB  . SER A 1 110 ? 3.300    1.579   38.892  1.00 80.94 110 A 1 
ATOM 884  O OG  . SER A 1 110 ? 4.101    1.363   40.036  1.00 70.07 110 A 1 
ATOM 885  N N   . LEU A 1 111 ? 5.060    0.137   36.686  1.00 77.56 111 A 1 
ATOM 886  C CA  . LEU A 1 111 ? 6.118    -0.764  36.221  1.00 76.33 111 A 1 
ATOM 887  C C   . LEU A 1 111 ? 7.105    -0.095  35.260  1.00 75.95 111 A 1 
ATOM 888  O O   . LEU A 1 111 ? 8.301    -0.388  35.288  1.00 79.66 111 A 1 
ATOM 889  C CB  . LEU A 1 111 ? 5.460    -1.974  35.532  1.00 78.29 111 A 1 
ATOM 890  C CG  . LEU A 1 111 ? 5.196    -3.130  36.499  1.00 70.91 111 A 1 
ATOM 891  C CD1 . LEU A 1 111 ? 4.136    -4.086  35.951  1.00 63.33 111 A 1 
ATOM 892  C CD2 . LEU A 1 111 ? 6.483    -3.923  36.693  1.00 64.83 111 A 1 
ATOM 893  N N   . LEU A 1 112 ? 6.624    0.795   34.401  1.00 76.56 112 A 1 
ATOM 894  C CA  . LEU A 1 112 ? 7.474    1.573   33.502  1.00 76.58 112 A 1 
ATOM 895  C C   . LEU A 1 112 ? 8.344    2.570   34.270  1.00 77.28 112 A 1 
ATOM 896  O O   . LEU A 1 112 ? 9.521    2.705   33.939  1.00 78.32 112 A 1 
ATOM 897  C CB  . LEU A 1 112 ? 6.594    2.311   32.472  1.00 76.73 112 A 1 
ATOM 898  C CG  . LEU A 1 112 ? 6.401    1.506   31.172  1.00 71.40 112 A 1 
ATOM 899  C CD1 . LEU A 1 112 ? 5.154    1.975   30.440  1.00 63.43 112 A 1 
ATOM 900  C CD2 . LEU A 1 112 ? 7.592    1.687   30.227  1.00 65.88 112 A 1 
ATOM 901  N N   . GLU A 1 113 ? 7.784    3.219   35.266  1.00 79.76 113 A 1 
ATOM 902  C CA  . GLU A 1 113 ? 8.544    4.107   36.152  1.00 81.03 113 A 1 
ATOM 903  C C   . GLU A 1 113 ? 9.613    3.319   36.916  1.00 80.41 113 A 1 
ATOM 904  O O   . GLU A 1 113 ? 10.786   3.710   36.888  1.00 79.66 113 A 1 
ATOM 905  C CB  . GLU A 1 113 ? 7.620    4.848   37.118  1.00 81.06 113 A 1 
ATOM 906  C CG  . GLU A 1 113 ? 6.830    5.953   36.417  1.00 73.49 113 A 1 
ATOM 907  C CD  . GLU A 1 113 ? 6.015    6.821   37.383  1.00 67.64 113 A 1 
ATOM 908  O OE1 . GLU A 1 113 ? 5.582    7.908   36.944  1.00 58.88 113 A 1 
ATOM 909  O OE2 . GLU A 1 113 ? 5.838    6.423   38.554  1.00 61.96 113 A 1 
ATOM 910  N N   . GLU A 1 114 ? 9.258    2.181   37.516  1.00 79.31 114 A 1 
ATOM 911  C CA  . GLU A 1 114 ? 10.214   1.307   38.192  1.00 80.19 114 A 1 
ATOM 912  C C   . GLU A 1 114 ? 11.313   0.818   37.247  1.00 79.91 114 A 1 
ATOM 913  O O   . GLU A 1 114 ? 12.489   0.854   37.607  1.00 78.94 114 A 1 
ATOM 914  C CB  . GLU A 1 114 ? 9.518    0.099   38.818  1.00 80.55 114 A 1 
ATOM 915  C CG  . GLU A 1 114 ? 8.855    0.442   40.149  1.00 72.85 114 A 1 
ATOM 916  C CD  . GLU A 1 114 ? 8.313    -0.795  40.876  1.00 68.19 114 A 1 
ATOM 917  O OE1 . GLU A 1 114 ? 8.009    -0.657  42.086  1.00 60.71 114 A 1 
ATOM 918  O OE2 . GLU A 1 114 ? 8.210    -1.855  40.240  1.00 62.00 114 A 1 
ATOM 919  N N   . LYS A 1 115 ? 10.954   0.422   36.011  1.00 79.04 115 A 1 
ATOM 920  C CA  . LYS A 1 115 ? 11.933   0.025   34.997  1.00 78.42 115 A 1 
ATOM 921  C C   . LYS A 1 115 ? 12.881   1.175   34.652  1.00 77.46 115 A 1 
ATOM 922  O O   . LYS A 1 115 ? 14.076   0.950   34.476  1.00 80.58 115 A 1 
ATOM 923  C CB  . LYS A 1 115 ? 11.198   -0.466  33.743  1.00 79.38 115 A 1 
ATOM 924  C CG  . LYS A 1 115 ? 12.196   -0.956  32.677  1.00 77.44 115 A 1 
ATOM 925  C CD  . LYS A 1 115 ? 11.474   -1.300  31.383  1.00 72.10 115 A 1 
ATOM 926  C CE  . LYS A 1 115 ? 12.521   -1.690  30.350  1.00 63.97 115 A 1 
ATOM 927  N NZ  . LYS A 1 115 ? 11.924   -1.917  29.022  1.00 58.07 115 A 1 
ATOM 928  N N   . THR A 1 116 ? 12.361   2.376   34.537  1.00 79.40 116 A 1 
ATOM 929  C CA  . THR A 1 116 ? 13.171   3.571   34.225  1.00 78.84 116 A 1 
ATOM 930  C C   . THR A 1 116 ? 14.122   3.879   35.381  1.00 79.97 116 A 1 
ATOM 931  O O   . THR A 1 116 ? 15.308   4.118   35.161  1.00 80.45 116 A 1 
ATOM 932  C CB  . THR A 1 116 ? 12.280   4.780   33.903  1.00 78.36 116 A 1 
ATOM 933  O OG1 . THR A 1 116 ? 11.304   4.435   32.947  1.00 71.90 116 A 1 
ATOM 934  C CG2 . THR A 1 116 ? 13.088   5.921   33.292  1.00 67.55 116 A 1 
ATOM 935  N N   . ALA A 1 117 ? 13.626   3.774   36.609  1.00 80.95 117 A 1 
ATOM 936  C CA  . ALA A 1 117 ? 14.451   3.897   37.809  1.00 82.36 117 A 1 
ATOM 937  C C   . ALA A 1 117 ? 15.528   2.794   37.875  1.00 82.32 117 A 1 
ATOM 938  O O   . ALA A 1 117 ? 16.685   3.078   38.201  1.00 81.03 117 A 1 
ATOM 939  C CB  . ALA A 1 117 ? 13.532   3.867   39.031  1.00 82.31 117 A 1 
ATOM 940  N N   . LEU A 1 118 ? 15.181   1.563   37.512  1.00 80.13 118 A 1 
ATOM 941  C CA  . LEU A 1 118 ? 16.110   0.437   37.394  1.00 77.44 118 A 1 
ATOM 942  C C   . LEU A 1 118 ? 17.183   0.689   36.341  1.00 76.84 118 A 1 
ATOM 943  O O   . LEU A 1 118 ? 18.361   0.474   36.611  1.00 80.05 118 A 1 
ATOM 944  C CB  . LEU A 1 118 ? 15.318   -0.844  37.081  1.00 79.21 118 A 1 
ATOM 945  C CG  . LEU A 1 118 ? 15.260   -1.795  38.288  1.00 72.93 118 A 1 
ATOM 946  C CD1 . LEU A 1 118 ? 13.918   -2.500  38.387  1.00 64.11 118 A 1 
ATOM 947  C CD2 . LEU A 1 118 ? 16.364   -2.833  38.159  1.00 66.06 118 A 1 
ATOM 948  N N   . GLN A 1 119 ? 16.802   1.194   35.159  1.00 76.62 119 A 1 
ATOM 949  C CA  . GLN A 1 119 ? 17.759   1.549   34.112  1.00 77.15 119 A 1 
ATOM 950  C C   . GLN A 1 119 ? 18.729   2.637   34.578  1.00 77.36 119 A 1 
ATOM 951  O O   . GLN A 1 119 ? 19.921   2.540   34.313  1.00 78.58 119 A 1 
ATOM 952  C CB  . GLN A 1 119 ? 17.032   1.999   32.843  1.00 77.07 119 A 1 
ATOM 953  C CG  . GLN A 1 119 ? 16.536   0.794   32.037  1.00 73.26 119 A 1 
ATOM 954  C CD  . GLN A 1 119 ? 15.882   1.208   30.713  1.00 69.21 119 A 1 
ATOM 955  O OE1 . GLN A 1 119 ? 15.278   2.259   30.560  1.00 64.36 119 A 1 
ATOM 956  N NE2 . GLN A 1 119 ? 15.971   0.389   29.694  1.00 59.92 119 A 1 
ATOM 957  N N   . HIS A 1 120 ? 18.230   3.633   35.298  1.00 80.79 120 A 1 
ATOM 958  C CA  . HIS A 1 120 ? 19.094   4.641   35.903  1.00 81.98 120 A 1 
ATOM 959  C C   . HIS A 1 120 ? 20.059   4.052   36.931  1.00 81.60 120 A 1 
ATOM 960  O O   . HIS A 1 120 ? 21.240   4.385   36.913  1.00 81.20 120 A 1 
ATOM 961  C CB  . HIS A 1 120 ? 18.256   5.767   36.521  1.00 82.22 120 A 1 
ATOM 962  C CG  . HIS A 1 120 ? 17.994   6.870   35.547  1.00 77.21 120 A 1 
ATOM 963  N ND1 . HIS A 1 120 ? 18.927   7.780   35.090  1.00 65.43 120 A 1 
ATOM 964  C CD2 . HIS A 1 120 ? 16.814   7.189   34.926  1.00 65.26 120 A 1 
ATOM 965  C CE1 . HIS A 1 120 ? 18.325   8.617   34.230  1.00 61.58 120 A 1 
ATOM 966  N NE2 . HIS A 1 120 ? 17.036   8.284   34.105  1.00 62.11 120 A 1 
ATOM 967  N N   . LYS A 1 121 ? 19.585   3.145   37.803  1.00 79.04 121 A 1 
ATOM 968  C CA  . LYS A 1 121 ? 20.438   2.451   38.770  1.00 78.26 121 A 1 
ATOM 969  C C   . LYS A 1 121 ? 21.488   1.574   38.092  1.00 77.69 121 A 1 
ATOM 970  O O   . LYS A 1 121 ? 22.634   1.600   38.516  1.00 79.11 121 A 1 
ATOM 971  C CB  . LYS A 1 121 ? 19.596   1.603   39.733  1.00 79.48 121 A 1 
ATOM 972  C CG  . LYS A 1 121 ? 19.030   2.429   40.898  1.00 73.66 121 A 1 
ATOM 973  C CD  . LYS A 1 121 ? 18.260   1.500   41.834  1.00 71.31 121 A 1 
ATOM 974  C CE  . LYS A 1 121 ? 17.767   2.225   43.085  1.00 62.73 121 A 1 
ATOM 975  N NZ  . LYS A 1 121 ? 17.015   1.302   43.966  1.00 57.22 121 A 1 
ATOM 976  N N   . VAL A 1 122 ? 21.113   0.827   37.047  1.00 76.54 122 A 1 
ATOM 977  C CA  . VAL A 1 122 ? 22.049   0.003   36.280  1.00 74.71 122 A 1 
ATOM 978  C C   . VAL A 1 122 ? 23.115   0.873   35.622  1.00 73.34 122 A 1 
ATOM 979  O O   . VAL A 1 122 ? 24.291   0.537   35.695  1.00 76.26 122 A 1 
ATOM 980  C CB  . VAL A 1 122 ? 21.309   -0.865  35.243  1.00 74.90 122 A 1 
ATOM 981  C CG1 . VAL A 1 122 ? 22.263   -1.572  34.275  1.00 69.71 122 A 1 
ATOM 982  C CG2 . VAL A 1 122 ? 20.493   -1.955  35.943  1.00 68.81 122 A 1 
ATOM 983  N N   . ARG A 1 123 ? 22.733   2.015   35.078  1.00 76.91 123 A 1 
ATOM 984  C CA  . ARG A 1 123 ? 23.690   2.958   34.490  1.00 76.99 123 A 1 
ATOM 985  C C   . ARG A 1 123 ? 24.665   3.525   35.524  1.00 76.91 123 A 1 
ATOM 986  O O   . ARG A 1 123 ? 25.860   3.574   35.256  1.00 78.12 123 A 1 
ATOM 987  C CB  . ARG A 1 123 ? 22.920   4.077   33.776  1.00 77.53 123 A 1 
ATOM 988  C CG  . ARG A 1 123 ? 23.576   4.446   32.446  1.00 71.69 123 A 1 
ATOM 989  C CD  . ARG A 1 123 ? 22.775   5.557   31.781  1.00 68.98 123 A 1 
ATOM 990  N NE  . ARG A 1 123 ? 23.068   5.650   30.356  1.00 60.71 123 A 1 
ATOM 991  C CZ  . ARG A 1 123 ? 22.436   6.409   29.481  1.00 54.12 123 A 1 
ATOM 992  N NH1 . ARG A 1 123 ? 21.502   7.251   29.855  1.00 50.14 123 A 1 
ATOM 993  N NH2 . ARG A 1 123 ? 22.715   6.329   28.216  1.00 50.36 123 A 1 
ATOM 994  N N   . ALA A 1 124 ? 24.155   3.874   36.689  1.00 78.81 124 A 1 
ATOM 995  C CA  . ALA A 1 124 ? 25.000   4.321   37.799  1.00 79.98 124 A 1 
ATOM 996  C C   . ALA A 1 124 ? 25.947   3.201   38.282  1.00 79.30 124 A 1 
ATOM 997  O O   . ALA A 1 124 ? 27.101   3.469   38.617  1.00 77.67 124 A 1 
ATOM 998  C CB  . ALA A 1 124 ? 24.095   4.824   38.927  1.00 80.19 124 A 1 
ATOM 999  N N   . LEU A 1 125 ? 25.462   1.951   38.282  1.00 76.59 125 A 1 
ATOM 1000 C CA  . LEU A 1 125 ? 26.269   0.764   38.581  1.00 72.17 125 A 1 
ATOM 1001 C C   . LEU A 1 125 ? 27.356   0.524   37.541  1.00 70.30 125 A 1 
ATOM 1002 O O   . LEU A 1 125 ? 28.491   0.232   37.916  1.00 72.82 125 A 1 
ATOM 1003 C CB  . LEU A 1 125 ? 25.341   -0.459  38.681  1.00 74.06 125 A 1 
ATOM 1004 C CG  . LEU A 1 125 ? 24.840   -0.690  40.109  1.00 70.27 125 A 1 
ATOM 1005 C CD1 . LEU A 1 125 ? 23.557   -1.515  40.115  1.00 62.30 125 A 1 
ATOM 1006 C CD2 . LEU A 1 125 ? 25.886   -1.444  40.904  1.00 64.69 125 A 1 
ATOM 1007 N N   . GLU A 1 126 ? 27.040   0.663   36.249  1.00 73.17 126 A 1 
ATOM 1008 C CA  . GLU A 1 126 ? 28.017   0.563   35.162  1.00 72.14 126 A 1 
ATOM 1009 C C   . GLU A 1 126 ? 29.085   1.654   35.286  1.00 70.82 126 A 1 
ATOM 1010 O O   . GLU A 1 126 ? 30.273   1.349   35.152  1.00 72.45 126 A 1 
ATOM 1011 C CB  . GLU A 1 126 ? 27.326   0.669   33.798  1.00 71.85 126 A 1 
ATOM 1012 C CG  . GLU A 1 126 ? 26.633   -0.636  33.396  1.00 67.04 126 A 1 
ATOM 1013 C CD  . GLU A 1 126 ? 25.888   -0.532  32.051  1.00 62.38 126 A 1 
ATOM 1014 O OE1 . GLU A 1 126 ? 25.587   -1.611  31.474  1.00 56.98 126 A 1 
ATOM 1015 O OE2 . GLU A 1 126 ? 25.595   0.595   31.596  1.00 58.79 126 A 1 
ATOM 1016 N N   . GLU A 1 127 ? 28.701   2.885   35.603  1.00 75.70 127 A 1 
ATOM 1017 C CA  . GLU A 1 127 ? 29.654   3.968   35.864  1.00 75.10 127 A 1 
ATOM 1018 C C   . GLU A 1 127 ? 30.543   3.656   37.079  1.00 73.66 127 A 1 
ATOM 1019 O O   . GLU A 1 127 ? 31.764   3.824   37.002  1.00 72.34 127 A 1 
ATOM 1020 C CB  . GLU A 1 127 ? 28.927   5.302   36.067  1.00 75.25 127 A 1 
ATOM 1021 C CG  . GLU A 1 127 ? 28.477   5.932   34.740  1.00 70.16 127 A 1 
ATOM 1022 C CD  . GLU A 1 127 ? 27.730   7.261   34.912  1.00 65.01 127 A 1 
ATOM 1023 O OE1 . GLU A 1 127 ? 27.410   7.879   33.869  1.00 58.19 127 A 1 
ATOM 1024 O OE2 . GLU A 1 127 ? 27.446   7.662   36.068  1.00 60.76 127 A 1 
ATOM 1025 N N   . GLN A 1 128 ? 29.975   3.144   38.176  1.00 71.96 128 A 1 
ATOM 1026 C CA  . GLN A 1 128 ? 30.754   2.728   39.344  1.00 70.63 128 A 1 
ATOM 1027 C C   . GLN A 1 128 ? 31.706   1.567   39.026  1.00 69.38 128 A 1 
ATOM 1028 O O   . GLN A 1 128 ? 32.869   1.620   39.433  1.00 69.02 128 A 1 
ATOM 1029 C CB  . GLN A 1 128 ? 29.835   2.334   40.504  1.00 71.69 128 A 1 
ATOM 1030 C CG  . GLN A 1 128 ? 29.395   3.556   41.323  1.00 69.67 128 A 1 
ATOM 1031 C CD  . GLN A 1 128 ? 28.598   3.178   42.567  1.00 66.66 128 A 1 
ATOM 1032 O OE1 . GLN A 1 128 ? 28.003   2.115   42.683  1.00 62.11 128 A 1 
ATOM 1033 N NE2 . GLN A 1 128 ? 28.551   4.035   43.562  1.00 58.40 128 A 1 
ATOM 1034 N N   . LEU A 1 129 ? 31.239   0.568   38.278  1.00 70.78 129 A 1 
ATOM 1035 C CA  . LEU A 1 129 ? 32.071   -0.549  37.822  1.00 68.20 129 A 1 
ATOM 1036 C C   . LEU A 1 129 ? 33.207   -0.065  36.933  1.00 65.97 129 A 1 
ATOM 1037 O O   . LEU A 1 129 ? 34.346   -0.500  37.103  1.00 66.46 129 A 1 
ATOM 1038 C CB  . LEU A 1 129 ? 31.187   -1.567  37.070  1.00 68.70 129 A 1 
ATOM 1039 C CG  . LEU A 1 129 ? 30.802   -2.763  37.954  1.00 64.50 129 A 1 
ATOM 1040 C CD1 . LEU A 1 129 ? 29.469   -3.351  37.513  1.00 58.43 129 A 1 
ATOM 1041 C CD2 . LEU A 1 129 ? 31.867   -3.848  37.873  1.00 60.08 129 A 1 
ATOM 1042 N N   . THR A 1 130 ? 32.928   0.853   36.025  1.00 70.10 130 A 1 
ATOM 1043 C CA  . THR A 1 130 ? 33.937   1.413   35.118  1.00 68.25 130 A 1 
ATOM 1044 C C   . THR A 1 130 ? 34.993   2.190   35.912  1.00 66.83 130 A 1 
ATOM 1045 O O   . THR A 1 130 ? 36.188   2.012   35.678  1.00 66.19 130 A 1 
ATOM 1046 C CB  . THR A 1 130 ? 33.305   2.311   34.047  1.00 67.90 130 A 1 
ATOM 1047 O OG1 . THR A 1 130 ? 32.213   1.664   33.432  1.00 64.27 130 A 1 
ATOM 1048 C CG2 . THR A 1 130 ? 34.289   2.610   32.918  1.00 61.04 130 A 1 
ATOM 1049 N N   . ASN A 1 131 ? 34.570   2.957   36.904  1.00 74.11 131 A 1 
ATOM 1050 C CA  . ASN A 1 131 ? 35.486   3.657   37.805  1.00 73.26 131 A 1 
ATOM 1051 C C   . ASN A 1 131 ? 36.312   2.689   38.674  1.00 70.51 131 A 1 
ATOM 1052 O O   . ASN A 1 131 ? 37.502   2.932   38.876  1.00 67.80 131 A 1 
ATOM 1053 C CB  . ASN A 1 131 ? 34.687   4.640   38.672  1.00 72.77 131 A 1 
ATOM 1054 C CG  . ASN A 1 131 ? 34.255   5.879   37.911  1.00 71.79 131 A 1 
ATOM 1055 O OD1 . ASN A 1 131 ? 34.856   6.312   36.946  1.00 66.27 131 A 1 
ATOM 1056 N ND2 . ASN A 1 131 ? 33.196   6.529   38.346  1.00 64.78 131 A 1 
ATOM 1057 N N   . LEU A 1 132 ? 35.715   1.592   39.134  1.00 71.33 132 A 1 
ATOM 1058 C CA  . LEU A 1 132 ? 36.422   0.535   39.870  1.00 67.77 132 A 1 
ATOM 1059 C C   . LEU A 1 132 ? 37.452   -0.184  39.003  1.00 64.34 132 A 1 
ATOM 1060 O O   . LEU A 1 132 ? 38.557   -0.451  39.471  1.00 62.37 132 A 1 
ATOM 1061 C CB  . LEU A 1 132 ? 35.391   -0.466  40.436  1.00 67.38 132 A 1 
ATOM 1062 C CG  . LEU A 1 132 ? 34.977   -0.131  41.875  1.00 63.60 132 A 1 
ATOM 1063 C CD1 . LEU A 1 132 ? 33.583   -0.684  42.177  1.00 57.51 132 A 1 
ATOM 1064 C CD2 . LEU A 1 132 ? 35.960   -0.753  42.875  1.00 58.91 132 A 1 
ATOM 1065 N N   . ILE A 1 133 ? 37.124   -0.471  37.732  1.00 64.79 133 A 1 
ATOM 1066 C CA  . ILE A 1 133 ? 38.047   -1.122  36.778  1.00 63.45 133 A 1 
ATOM 1067 C C   . ILE A 1 133 ? 39.206   -0.186  36.405  1.00 60.88 133 A 1 
ATOM 1068 O O   . ILE A 1 133 ? 40.330   -0.655  36.223  1.00 58.64 133 A 1 
ATOM 1069 C CB  . ILE A 1 133 ? 37.271   -1.599  35.535  1.00 63.68 133 A 1 
ATOM 1070 C CG1 . ILE A 1 133 ? 36.298   -2.753  35.898  1.00 61.67 133 A 1 
ATOM 1071 C CG2 . ILE A 1 133 ? 38.225   -2.083  34.423  1.00 59.16 133 A 1 
ATOM 1072 C CD1 . ILE A 1 133 ? 35.225   -3.007  34.835  1.00 54.21 133 A 1 
ATOM 1073 N N   . LEU A 1 134 ? 38.939   1.105   36.290  1.00 63.11 134 A 1 
ATOM 1074 C CA  . LEU A 1 134 ? 39.965   2.106   35.981  1.00 63.47 134 A 1 
ATOM 1075 C C   . LEU A 1 134 ? 40.879   2.413   37.179  1.00 61.30 134 A 1 
ATOM 1076 O O   . LEU A 1 134 ? 41.989   2.913   36.974  1.00 56.70 134 A 1 
ATOM 1077 C CB  . LEU A 1 134 ? 39.297   3.390   35.477  1.00 61.54 134 A 1 
ATOM 1078 C CG  . LEU A 1 134 ? 38.785   3.299   34.027  1.00 57.92 134 A 1 
ATOM 1079 C CD1 . LEU A 1 134 ? 37.874   4.491   33.738  1.00 53.78 134 A 1 
ATOM 1080 C CD2 . LEU A 1 134 ? 39.928   3.331   33.020  1.00 53.66 134 A 1 
ATOM 1081 N N   . SER A 1 135 ? 40.455   2.096   38.390  1.00 63.51 135 A 1 
ATOM 1082 C CA  . SER A 1 135 ? 41.296   2.237   39.580  1.00 62.47 135 A 1 
ATOM 1083 C C   . SER A 1 135 ? 42.383   1.154   39.556  1.00 59.67 135 A 1 
ATOM 1084 O O   . SER A 1 135 ? 42.051   -0.030  39.619  1.00 54.74 135 A 1 
ATOM 1085 C CB  . SER A 1 135 ? 40.448   2.150   40.844  1.00 58.16 135 A 1 
ATOM 1086 O OG  . SER A 1 135 ? 41.272   2.336   41.975  1.00 53.28 135 A 1 
ATOM 1087 N N   . PRO A 1 136 ? 43.656   1.500   39.504  1.00 54.36 136 A 1 
ATOM 1088 C CA  . PRO A 1 136 ? 44.746   0.538   39.384  1.00 55.19 136 A 1 
ATOM 1089 C C   . PRO A 1 136 ? 45.006   -0.253  40.672  1.00 54.77 136 A 1 
ATOM 1090 O O   . PRO A 1 136 ? 46.027   -0.931  40.792  1.00 51.53 136 A 1 
ATOM 1091 C CB  . PRO A 1 136 ? 45.952   1.381   38.943  1.00 50.86 136 A 1 
ATOM 1092 C CG  . PRO A 1 136 ? 45.686   2.728   39.606  1.00 49.99 136 A 1 
ATOM 1093 C CD  . PRO A 1 136 ? 44.164   2.854   39.524  1.00 52.65 136 A 1 
ATOM 1094 N N   . ALA A 1 137 ? 44.142   -0.132  41.676  1.00 50.18 137 A 1 
ATOM 1095 C CA  . ALA A 1 137 ? 44.307   -0.832  42.941  1.00 51.21 137 A 1 
ATOM 1096 C C   . ALA A 1 137 ? 44.212   -2.357  42.723  1.00 50.79 137 A 1 
ATOM 1097 O O   . ALA A 1 137 ? 43.423   -2.844  41.918  1.00 47.27 137 A 1 
ATOM 1098 C CB  . ALA A 1 137 ? 43.302   -0.292  43.960  1.00 47.69 137 A 1 
ATOM 1099 N N   . GLY A 1 138 ? 45.057   -3.103  43.420  1.00 45.98 138 A 1 
ATOM 1100 C CA  . GLY A 1 138 ? 45.257   -4.535  43.232  1.00 48.34 138 A 1 
ATOM 1101 C C   . GLY A 1 138 ? 44.018   -5.406  43.487  1.00 48.26 138 A 1 
ATOM 1102 O O   . GLY A 1 138 ? 43.004   -4.956  44.007  1.00 45.28 138 A 1 
ATOM 1103 N N   . ALA A 1 139 ? 44.150   -6.700  43.163  1.00 44.51 139 A 1 
ATOM 1104 C CA  . ALA A 1 139 ? 43.121   -7.744  43.104  1.00 46.46 139 A 1 
ATOM 1105 C C   . ALA A 1 139 ? 42.439   -8.120  44.443  1.00 46.43 139 A 1 
ATOM 1106 O O   . ALA A 1 139 ? 41.973   -9.254  44.585  1.00 44.19 139 A 1 
ATOM 1107 C CB  . ALA A 1 139 ? 43.766   -8.970  42.451  1.00 43.85 139 A 1 
ATOM 1108 N N   . GLN A 1 140 ? 42.411   -7.260  45.437  1.00 50.97 140 A 1 
ATOM 1109 C CA  . GLN A 1 140 ? 41.578   -7.521  46.605  1.00 53.70 140 A 1 
ATOM 1110 C C   . GLN A 1 140 ? 40.120   -7.417  46.168  1.00 54.84 140 A 1 
ATOM 1111 O O   . GLN A 1 140 ? 39.703   -6.394  45.614  1.00 52.44 140 A 1 
ATOM 1112 C CB  . GLN A 1 140 ? 41.922   -6.585  47.765  1.00 50.63 140 A 1 
ATOM 1113 C CG  . GLN A 1 140 ? 43.183   -7.067  48.492  1.00 45.83 140 A 1 
ATOM 1114 C CD  . GLN A 1 140 ? 43.527   -6.258  49.749  1.00 42.17 140 A 1 
ATOM 1115 O OE1 . GLN A 1 140 ? 43.079   -5.152  49.968  1.00 40.32 140 A 1 
ATOM 1116 N NE2 . GLN A 1 140 ? 44.351   -6.788  50.622  1.00 38.87 140 A 1 
ATOM 1117 N N   . GLU A 1 141 ? 39.342   -8.487  46.404  1.00 52.59 141 A 1 
ATOM 1118 C CA  . GLU A 1 141 ? 37.885   -8.464  46.305  1.00 56.12 141 A 1 
ATOM 1119 C C   . GLU A 1 141 ? 37.359   -7.405  47.280  1.00 56.66 141 A 1 
ATOM 1120 O O   . GLU A 1 141 ? 37.128   -7.672  48.460  1.00 54.74 141 A 1 
ATOM 1121 C CB  . GLU A 1 141 ? 37.276   -9.836  46.629  1.00 53.87 141 A 1 
ATOM 1122 C CG  . GLU A 1 141 ? 37.422   -10.864 45.499  1.00 50.04 141 A 1 
ATOM 1123 C CD  . GLU A 1 141 ? 36.667   -12.173 45.810  1.00 47.08 141 A 1 
ATOM 1124 O OE1 . GLU A 1 141 ? 36.177   -12.801 44.844  1.00 43.08 141 A 1 
ATOM 1125 O OE2 . GLU A 1 141 ? 36.573   -12.538 46.993  1.00 45.44 141 A 1 
ATOM 1126 N N   . HIS A 1 142 ? 37.266   -6.183  46.805  1.00 59.92 142 A 1 
ATOM 1127 C CA  . HIS A 1 142 ? 36.776   -5.092  47.616  1.00 62.50 142 A 1 
ATOM 1128 C C   . HIS A 1 142 ? 35.342   -5.411  48.049  1.00 64.24 142 A 1 
ATOM 1129 O O   . HIS A 1 142 ? 34.540   -5.850  47.223  1.00 62.24 142 A 1 
ATOM 1130 C CB  . HIS A 1 142 ? 36.881   -3.753  46.864  1.00 58.51 142 A 1 
ATOM 1131 C CG  . HIS A 1 142 ? 38.076   -2.951  47.308  1.00 54.37 142 A 1 
ATOM 1132 N ND1 . HIS A 1 142 ? 38.153   -2.197  48.459  1.00 50.45 142 A 1 
ATOM 1133 C CD2 . HIS A 1 142 ? 39.297   -2.847  46.690  1.00 48.40 142 A 1 
ATOM 1134 C CE1 . HIS A 1 142 ? 39.381   -1.645  48.522  1.00 45.98 142 A 1 
ATOM 1135 N NE2 . HIS A 1 142 ? 40.101   -2.025  47.466  1.00 45.94 142 A 1 
ATOM 1136 N N   . PRO A 1 143 ? 34.976   -5.191  49.307  1.00 64.66 143 A 1 
ATOM 1137 C CA  . PRO A 1 143 ? 33.633   -5.462  49.819  1.00 67.27 143 A 1 
ATOM 1138 C C   . PRO A 1 143 ? 32.545   -4.734  49.023  1.00 68.30 143 A 1 
ATOM 1139 O O   . PRO A 1 143 ? 31.400   -5.192  48.979  1.00 66.39 143 A 1 
ATOM 1140 C CB  . PRO A 1 143 ? 33.675   -5.034  51.292  1.00 65.83 143 A 1 
ATOM 1141 C CG  . PRO A 1 143 ? 34.853   -4.062  51.372  1.00 65.39 143 A 1 
ATOM 1142 C CD  . PRO A 1 143 ? 35.816   -4.602  50.322  1.00 68.23 143 A 1 
ATOM 1143 N N   . GLU A 1 144 ? 32.898   -3.677  48.326  1.00 64.64 144 A 1 
ATOM 1144 C CA  . GLU A 1 144 ? 32.029   -2.981  47.380  1.00 65.94 144 A 1 
ATOM 1145 C C   . GLU A 1 144 ? 31.607   -3.870  46.196  1.00 65.60 144 A 1 
ATOM 1146 O O   . GLU A 1 144 ? 30.456   -3.811  45.798  1.00 63.22 144 A 1 
ATOM 1147 C CB  . GLU A 1 144 ? 32.723   -1.722  46.856  1.00 64.29 144 A 1 
ATOM 1148 C CG  . GLU A 1 144 ? 32.909   -0.679  47.955  1.00 59.90 144 A 1 
ATOM 1149 C CD  . GLU A 1 144 ? 33.518   0.633   47.446  1.00 55.06 144 A 1 
ATOM 1150 O OE1 . GLU A 1 144 ? 33.325   1.652   48.139  1.00 49.98 144 A 1 
ATOM 1151 O OE2 . GLU A 1 144 ? 34.174   0.600   46.384  1.00 51.20 144 A 1 
ATOM 1152 N N   . VAL A 1 145 ? 32.473   -4.745  45.687  1.00 65.41 145 A 1 
ATOM 1153 C CA  . VAL A 1 145 ? 32.124   -5.681  44.604  1.00 66.46 145 A 1 
ATOM 1154 C C   . VAL A 1 145 ? 31.144   -6.738  45.099  1.00 66.55 145 A 1 
ATOM 1155 O O   . VAL A 1 145 ? 30.199   -7.096  44.389  1.00 66.65 145 A 1 
ATOM 1156 C CB  . VAL A 1 145 ? 33.383   -6.350  44.015  1.00 64.57 145 A 1 
ATOM 1157 C CG1 . VAL A 1 145 ? 33.042   -7.349  42.907  1.00 58.94 145 A 1 
ATOM 1158 C CG2 . VAL A 1 145 ? 34.336   -5.306  43.413  1.00 59.35 145 A 1 
ATOM 1159 N N   . THR A 1 146 ? 31.300   -7.199  46.312  1.00 69.64 146 A 1 
ATOM 1160 C CA  . THR A 1 146 ? 30.371   -8.135  46.966  1.00 71.79 146 A 1 
ATOM 1161 C C   . THR A 1 146 ? 29.018   -7.467  47.238  1.00 72.55 146 A 1 
ATOM 1162 O O   . THR A 1 146 ? 27.977   -8.061  46.973  1.00 71.32 146 A 1 
ATOM 1163 C CB  . THR A 1 146 ? 30.956   -8.688  48.276  1.00 69.97 146 A 1 
ATOM 1164 O OG1 . THR A 1 146 ? 32.345   -8.871  48.181  1.00 65.12 146 A 1 
ATOM 1165 C CG2 . THR A 1 146 ? 30.359   -10.056 48.615  1.00 61.65 146 A 1 
ATOM 1166 N N   . SER A 1 147 ? 29.022   -6.230  47.693  1.00 71.72 147 A 1 
ATOM 1167 C CA  . SER A 1 147 ? 27.826   -5.401  47.858  1.00 72.89 147 A 1 
ATOM 1168 C C   . SER A 1 147 ? 27.110   -5.167  46.521  1.00 72.70 147 A 1 
ATOM 1169 O O   . SER A 1 147 ? 25.893   -5.320  46.434  1.00 72.02 147 A 1 
ATOM 1170 C CB  . SER A 1 147 ? 28.224   -4.072  48.509  1.00 71.92 147 A 1 
ATOM 1171 O OG  . SER A 1 147 ? 27.158   -3.144  48.468  1.00 64.04 147 A 1 
ATOM 1172 N N   . LEU A 1 148 ? 27.855   -4.879  45.458  1.00 69.95 148 A 1 
ATOM 1173 C CA  . LEU A 1 148 ? 27.346   -4.737  44.101  1.00 68.11 148 A 1 
ATOM 1174 C C   . LEU A 1 148 ? 26.709   -6.034  43.591  1.00 67.58 148 A 1 
ATOM 1175 O O   . LEU A 1 148 ? 25.599   -5.990  43.070  1.00 69.14 148 A 1 
ATOM 1176 C CB  . LEU A 1 148 ? 28.486   -4.284  43.174  1.00 68.44 148 A 1 
ATOM 1177 C CG  . LEU A 1 148 ? 28.488   -2.759  42.989  1.00 64.48 148 A 1 
ATOM 1178 C CD1 . LEU A 1 148 ? 29.884   -2.218  42.708  1.00 57.82 148 A 1 
ATOM 1179 C CD2 . LEU A 1 148 ? 27.602   -2.394  41.817  1.00 58.92 148 A 1 
ATOM 1180 N N   . LYS A 1 149 ? 27.344   -7.183  43.788  1.00 70.34 149 A 1 
ATOM 1181 C CA  . LYS A 1 149 ? 26.768   -8.491  43.439  1.00 70.78 149 A 1 
ATOM 1182 C C   . LYS A 1 149 ? 25.458   -8.749  44.174  1.00 71.17 149 A 1 
ATOM 1183 O O   . LYS A 1 149 ? 24.474   -9.112  43.535  1.00 73.67 149 A 1 
ATOM 1184 C CB  . LYS A 1 149 ? 27.759   -9.628  43.725  1.00 69.84 149 A 1 
ATOM 1185 C CG  . LYS A 1 149 ? 28.610   -9.969  42.492  1.00 64.60 149 A 1 
ATOM 1186 C CD  . LYS A 1 149 ? 29.525   -11.149 42.819  1.00 61.75 149 A 1 
ATOM 1187 C CE  . LYS A 1 149 ? 30.306   -11.609 41.582  1.00 55.01 149 A 1 
ATOM 1188 N NZ  . LYS A 1 149 ? 31.266   -12.670 41.924  1.00 49.37 149 A 1 
ATOM 1189 N N   . SER A 1 150 ? 25.433   -8.518  45.482  1.00 74.02 150 A 1 
ATOM 1190 C CA  . SER A 1 150 ? 24.210   -8.691  46.282  1.00 75.33 150 A 1 
ATOM 1191 C C   . SER A 1 150 ? 23.105   -7.742  45.818  1.00 75.71 150 A 1 
ATOM 1192 O O   . SER A 1 150 ? 21.947   -8.142  45.710  1.00 74.47 150 A 1 
ATOM 1193 C CB  . SER A 1 150 ? 24.536   -8.538  47.785  1.00 75.35 150 A 1 
ATOM 1194 O OG  . SER A 1 150 ? 23.800   -7.519  48.420  1.00 66.88 150 A 1 
ATOM 1195 N N   . PHE A 1 151 ? 23.435   -6.511  45.456  1.00 74.79 151 A 1 
ATOM 1196 C CA  . PHE A 1 151 ? 22.474   -5.543  44.943  1.00 74.41 151 A 1 
ATOM 1197 C C   . PHE A 1 151 ? 21.922   -5.952  43.576  1.00 74.54 151 A 1 
ATOM 1198 O O   . PHE A 1 151 ? 20.719   -5.847  43.352  1.00 73.29 151 A 1 
ATOM 1199 C CB  . PHE A 1 151 ? 23.140   -4.166  44.901  1.00 73.32 151 A 1 
ATOM 1200 C CG  . PHE A 1 151 ? 22.170   -3.055  44.551  1.00 71.99 151 A 1 
ATOM 1201 C CD1 . PHE A 1 151 ? 22.106   -2.553  43.241  1.00 63.81 151 A 1 
ATOM 1202 C CD2 . PHE A 1 151 ? 21.320   -2.532  45.538  1.00 63.15 151 A 1 
ATOM 1203 C CE1 . PHE A 1 151 ? 21.197   -1.523  42.922  1.00 58.65 151 A 1 
ATOM 1204 C CE2 . PHE A 1 151 ? 20.415   -1.509  45.223  1.00 58.16 151 A 1 
ATOM 1205 C CZ  . PHE A 1 151 ? 20.353   -1.008  43.919  1.00 60.05 151 A 1 
ATOM 1206 N N   . VAL A 1 152 ? 22.774   -6.472  42.693  1.00 68.88 152 A 1 
ATOM 1207 C CA  . VAL A 1 152 ? 22.348   -6.997  41.390  1.00 67.82 152 A 1 
ATOM 1208 C C   . VAL A 1 152 ? 21.436   -8.213  41.572  1.00 66.47 152 A 1 
ATOM 1209 O O   . VAL A 1 152 ? 20.378   -8.251  40.955  1.00 69.69 152 A 1 
ATOM 1210 C CB  . VAL A 1 152 ? 23.553   -7.316  40.489  1.00 68.21 152 A 1 
ATOM 1211 C CG1 . VAL A 1 152 ? 23.156   -8.057  39.210  1.00 63.50 152 A 1 
ATOM 1212 C CG2 . VAL A 1 152 ? 24.253   -6.027  40.046  1.00 62.57 152 A 1 
ATOM 1213 N N   . GLU A 1 153 ? 21.767   -9.164  42.441  1.00 74.70 153 A 1 
ATOM 1214 C CA  . GLU A 1 153 ? 20.883   -10.297 42.765  1.00 75.95 153 A 1 
ATOM 1215 C C   . GLU A 1 153 ? 19.535   -9.839  43.317  1.00 74.88 153 A 1 
ATOM 1216 O O   . GLU A 1 153 ? 18.491   -10.387 42.961  1.00 75.62 153 A 1 
ATOM 1217 C CB  . GLU A 1 153 ? 21.542   -11.244 43.779  1.00 76.71 153 A 1 
ATOM 1218 C CG  . GLU A 1 153 ? 22.358   -12.346 43.107  1.00 69.58 153 A 1 
ATOM 1219 C CD  . GLU A 1 153 ? 22.928   -13.354 44.109  1.00 62.96 153 A 1 
ATOM 1220 O OE1 . GLU A 1 153 ? 23.209   -14.504 43.669  1.00 57.13 153 A 1 
ATOM 1221 O OE2 . GLU A 1 153 ? 23.111   -12.998 45.287  1.00 57.86 153 A 1 
ATOM 1222 N N   . GLN A 1 154 ? 19.527   -8.828  44.176  1.00 76.57 154 A 1 
ATOM 1223 C CA  . GLN A 1 154 ? 18.304   -8.292  44.755  1.00 77.72 154 A 1 
ATOM 1224 C C   . GLN A 1 154 ? 17.421   -7.630  43.680  1.00 77.64 154 A 1 
ATOM 1225 O O   . GLN A 1 154 ? 16.212   -7.851  43.661  1.00 75.77 154 A 1 
ATOM 1226 C CB  . GLN A 1 154 ? 18.675   -7.331  45.892  1.00 79.09 154 A 1 
ATOM 1227 C CG  . GLN A 1 154 ? 17.593   -7.283  46.977  1.00 72.05 154 A 1 
ATOM 1228 C CD  . GLN A 1 154 ? 18.005   -6.443  48.187  1.00 67.75 154 A 1 
ATOM 1229 O OE1 . GLN A 1 154 ? 18.909   -5.623  48.151  1.00 61.82 154 A 1 
ATOM 1230 N NE2 . GLN A 1 154 ? 17.341   -6.601  49.300  1.00 57.78 154 A 1 
ATOM 1231 N N   . GLN A 1 155 ? 18.015   -6.890  42.755  1.00 72.35 155 A 1 
ATOM 1232 C CA  . GLN A 1 155 ? 17.323   -6.312  41.607  1.00 71.13 155 A 1 
ATOM 1233 C C   . GLN A 1 155 ? 16.765   -7.392  40.677  1.00 70.63 155 A 1 
ATOM 1234 O O   . GLN A 1 155 ? 15.628   -7.289  40.219  1.00 72.08 155 A 1 
ATOM 1235 C CB  . GLN A 1 155 ? 18.295   -5.383  40.837  1.00 72.18 155 A 1 
ATOM 1236 C CG  . GLN A 1 155 ? 18.565   -4.050  41.559  1.00 67.67 155 A 1 
ATOM 1237 C CD  . GLN A 1 155 ? 17.489   -2.991  41.330  1.00 63.84 155 A 1 
ATOM 1238 O OE1 . GLN A 1 155 ? 16.956   -2.811  40.250  1.00 58.39 155 A 1 
ATOM 1239 N NE2 . GLN A 1 155 ? 17.148   -2.219  42.331  1.00 55.02 155 A 1 
ATOM 1240 N N   . ASP A 1 156 ? 17.524   -8.452  40.424  1.00 72.15 156 A 1 
ATOM 1241 C CA  . ASP A 1 156 ? 17.113   -9.558  39.564  1.00 73.52 156 A 1 
ATOM 1242 C C   . ASP A 1 156 ? 15.933   -10.335 40.179  1.00 73.05 156 A 1 
ATOM 1243 O O   . ASP A 1 156 ? 14.978   -10.684 39.488  1.00 73.54 156 A 1 
ATOM 1244 C CB  . ASP A 1 156 ? 18.326   -10.456 39.280  1.00 72.30 156 A 1 
ATOM 1245 C CG  . ASP A 1 156 ? 18.245   -11.174 37.924  1.00 66.63 156 A 1 
ATOM 1246 O OD1 . ASP A 1 156 ? 17.765   -10.541 36.955  1.00 59.62 156 A 1 
ATOM 1247 O OD2 . ASP A 1 156 ? 18.651   -12.350 37.861  1.00 59.39 156 A 1 
ATOM 1248 N N   . ASN A 1 157 ? 15.926   -10.512 41.504  1.00 76.23 157 A 1 
ATOM 1249 C CA  . ASN A 1 157 ? 14.792   -11.076 42.233  1.00 77.88 157 A 1 
ATOM 1250 C C   . ASN A 1 157 ? 13.551   -10.172 42.160  1.00 77.88 157 A 1 
ATOM 1251 O O   . ASN A 1 157 ? 12.468   -10.671 41.847  1.00 75.99 157 A 1 
ATOM 1252 C CB  . ASN A 1 157 ? 15.197   -11.380 43.679  1.00 77.76 157 A 1 
ATOM 1253 C CG  . ASN A 1 157 ? 16.024   -12.656 43.805  1.00 75.58 157 A 1 
ATOM 1254 O OD1 . ASN A 1 157 ? 15.947   -13.572 43.009  1.00 68.32 157 A 1 
ATOM 1255 N ND2 . ASN A 1 157 ? 16.808   -12.753 44.856  1.00 67.41 157 A 1 
ATOM 1256 N N   . SER A 1 158 ? 13.692   -8.870  42.336  1.00 73.54 158 A 1 
ATOM 1257 C CA  . SER A 1 158 ? 12.576   -7.930  42.170  1.00 74.89 158 A 1 
ATOM 1258 C C   . SER A 1 158 ? 12.006   -7.961  40.750  1.00 74.76 158 A 1 
ATOM 1259 O O   . SER A 1 158 ? 10.792   -7.913  40.567  1.00 74.73 158 A 1 
ATOM 1260 C CB  . SER A 1 158 ? 13.005   -6.497  42.511  1.00 75.87 158 A 1 
ATOM 1261 O OG  . SER A 1 158 ? 13.270   -6.365  43.891  1.00 67.66 158 A 1 
ATOM 1262 N N   . ILE A 1 159 ? 12.848   -8.089  39.737  1.00 69.65 159 A 1 
ATOM 1263 C CA  . ILE A 1 159 ? 12.405   -8.229  38.345  1.00 67.39 159 A 1 
ATOM 1264 C C   . ILE A 1 159 ? 11.631   -9.543  38.153  1.00 65.68 159 A 1 
ATOM 1265 O O   . ILE A 1 159 ? 10.608   -9.547  37.470  1.00 70.19 159 A 1 
ATOM 1266 C CB  . ILE A 1 159 ? 13.594   -8.117  37.375  1.00 69.13 159 A 1 
ATOM 1267 C CG1 . ILE A 1 159 ? 14.141   -6.673  37.368  1.00 67.83 159 A 1 
ATOM 1268 C CG2 . ILE A 1 159 ? 13.202   -8.520  35.943  1.00 64.60 159 A 1 
ATOM 1269 C CD1 . ILE A 1 159 ? 15.523   -6.543  36.715  1.00 59.61 159 A 1 
ATOM 1270 N N   . ARG A 1 160 ? 12.087   -10.656 38.750  1.00 73.54 160 A 1 
ATOM 1271 C CA  . ARG A 1 160 ? 11.365   -11.934 38.694  1.00 73.75 160 A 1 
ATOM 1272 C C   . ARG A 1 160 ? 10.004   -11.866 39.369  1.00 74.33 160 A 1 
ATOM 1273 O O   . ARG A 1 160 ? 9.043    -12.352 38.785  1.00 76.20 160 A 1 
ATOM 1274 C CB  . ARG A 1 160 ? 12.197   -13.060 39.317  1.00 74.85 160 A 1 
ATOM 1275 C CG  . ARG A 1 160 ? 13.292   -13.537 38.368  1.00 69.80 160 A 1 
ATOM 1276 C CD  . ARG A 1 160 ? 14.048   -14.680 39.032  1.00 68.11 160 A 1 
ATOM 1277 N NE  . ARG A 1 160 ? 15.284   -14.985 38.307  1.00 60.49 160 A 1 
ATOM 1278 C CZ  . ARG A 1 160 ? 16.141   -15.943 38.596  1.00 53.89 160 A 1 
ATOM 1279 N NH1 . ARG A 1 160 ? 15.896   -16.830 39.532  1.00 49.58 160 A 1 
ATOM 1280 N NH2 . ARG A 1 160 ? 17.266   -16.002 37.968  1.00 49.76 160 A 1 
ATOM 1281 N N   . GLU A 1 161 ? 9.898    -11.247 40.540  1.00 77.78 161 A 1 
ATOM 1282 C CA  . GLU A 1 161 ? 8.615    -11.051 41.220  1.00 78.23 161 A 1 
ATOM 1283 C C   . GLU A 1 161 ? 7.651    -10.198 40.386  1.00 77.10 161 A 1 
ATOM 1284 O O   . GLU A 1 161 ? 6.475    -10.547 40.235  1.00 76.14 161 A 1 
ATOM 1285 C CB  . GLU A 1 161 ? 8.823    -10.397 42.592  1.00 79.69 161 A 1 
ATOM 1286 C CG  . GLU A 1 161 ? 9.335    -11.395 43.638  1.00 73.06 161 A 1 
ATOM 1287 C CD  . GLU A 1 161 ? 9.448    -10.779 45.040  1.00 67.56 161 A 1 
ATOM 1288 O OE1 . GLU A 1 161 ? 9.541    -11.573 45.999  1.00 59.93 161 A 1 
ATOM 1289 O OE2 . GLU A 1 161 ? 9.436    -9.534  45.155  1.00 61.51 161 A 1 
ATOM 1290 N N   . LEU A 1 162 ? 8.146    -9.134  39.767  1.00 70.96 162 A 1 
ATOM 1291 C CA  . LEU A 1 162 ? 7.363    -8.302  38.860  1.00 67.94 162 A 1 
ATOM 1292 C C   . LEU A 1 162 ? 6.868    -9.085  37.639  1.00 66.88 162 A 1 
ATOM 1293 O O   . LEU A 1 162 ? 5.696    -8.981  37.275  1.00 71.56 162 A 1 
ATOM 1294 C CB  . LEU A 1 162 ? 8.208    -7.086  38.429  1.00 71.03 162 A 1 
ATOM 1295 C CG  . LEU A 1 162 ? 8.090    -5.909  39.415  1.00 66.43 162 A 1 
ATOM 1296 C CD1 . LEU A 1 162 ? 9.242    -4.925  39.231  1.00 59.60 162 A 1 
ATOM 1297 C CD2 . LEU A 1 162 ? 6.779    -5.170  39.207  1.00 62.00 162 A 1 
ATOM 1298 N N   . LEU A 1 163 ? 7.715    -9.908  37.044  1.00 71.01 163 A 1 
ATOM 1299 C CA  . LEU A 1 163 ? 7.344    -10.774 35.924  1.00 70.68 163 A 1 
ATOM 1300 C C   . LEU A 1 163 ? 6.266    -11.785 36.332  1.00 70.63 163 A 1 
ATOM 1301 O O   . LEU A 1 163 ? 5.304    -11.973 35.580  1.00 72.37 163 A 1 
ATOM 1302 C CB  . LEU A 1 163 ? 8.587    -11.483 35.381  1.00 71.32 163 A 1 
ATOM 1303 C CG  . LEU A 1 163 ? 9.440    -10.605 34.443  1.00 66.96 163 A 1 
ATOM 1304 C CD1 . LEU A 1 163 ? 10.808   -11.243 34.222  1.00 60.49 163 A 1 
ATOM 1305 C CD2 . LEU A 1 163 ? 8.779    -10.433 33.075  1.00 62.09 163 A 1 
ATOM 1306 N N   . GLN A 1 164 ? 6.378    -12.384 37.508  1.00 75.00 164 A 1 
ATOM 1307 C CA  . GLN A 1 164 ? 5.367    -13.294 38.042  1.00 76.44 164 A 1 
ATOM 1308 C C   . GLN A 1 164 ? 4.020    -12.596 38.252  1.00 76.22 164 A 1 
ATOM 1309 O O   . GLN A 1 164 ? 2.985    -13.118 37.840  1.00 75.39 164 A 1 
ATOM 1310 C CB  . GLN A 1 164 ? 5.869    -13.922 39.350  1.00 77.66 164 A 1 
ATOM 1311 C CG  . GLN A 1 164 ? 6.133    -15.412 39.180  1.00 71.09 164 A 1 
ATOM 1312 C CD  . GLN A 1 164 ? 6.683    -16.083 40.440  1.00 66.39 164 A 1 
ATOM 1313 O OE1 . GLN A 1 164 ? 7.123    -15.454 41.374  1.00 61.01 164 A 1 
ATOM 1314 N NE2 . GLN A 1 164 ? 6.680    -17.393 40.496  1.00 57.20 164 A 1 
ATOM 1315 N N   . SER A 1 165 ? 4.024    -11.398 38.823  1.00 73.13 165 A 1 
ATOM 1316 C CA  . SER A 1 165 ? 2.813    -10.592 39.020  1.00 73.86 165 A 1 
ATOM 1317 C C   . SER A 1 165 ? 2.134    -10.249 37.691  1.00 74.65 165 A 1 
ATOM 1318 O O   . SER A 1 165 ? 0.919    -10.383 37.552  1.00 73.54 165 A 1 
ATOM 1319 C CB  . SER A 1 165 ? 3.174    -9.325  39.799  1.00 75.22 165 A 1 
ATOM 1320 O OG  . SER A 1 165 ? 1.997    -8.588  40.097  1.00 67.58 165 A 1 
ATOM 1321 N N   . VAL A 1 166 ? 2.904    -9.873  36.674  1.00 70.60 166 A 1 
ATOM 1322 C CA  . VAL A 1 166 ? 2.394    -9.621  35.318  1.00 68.56 166 A 1 
ATOM 1323 C C   . VAL A 1 166 ? 1.802    -10.895 34.708  1.00 66.48 166 A 1 
ATOM 1324 O O   . VAL A 1 166 ? 0.750    -10.840 34.074  1.00 70.64 166 A 1 
ATOM 1325 C CB  . VAL A 1 166 ? 3.491    -9.028  34.418  1.00 69.60 166 A 1 
ATOM 1326 C CG1 . VAL A 1 166 ? 3.087    -8.938  32.941  1.00 65.96 166 A 1 
ATOM 1327 C CG2 . VAL A 1 166 ? 3.840    -7.600  34.854  1.00 65.31 166 A 1 
ATOM 1328 N N   . GLU A 1 167 ? 2.429    -12.044 34.914  1.00 71.91 167 A 1 
ATOM 1329 C CA  . GLU A 1 167 ? 1.946    -13.324 34.398  1.00 73.71 167 A 1 
ATOM 1330 C C   . GLU A 1 167 ? 0.628    -13.750 35.063  1.00 72.98 167 A 1 
ATOM 1331 O O   . GLU A 1 167 ? -0.286   -14.235 34.385  1.00 73.88 167 A 1 
ATOM 1332 C CB  . GLU A 1 167 ? 3.042    -14.389 34.560  1.00 74.39 167 A 1 
ATOM 1333 C CG  . GLU A 1 167 ? 2.823    -15.550 33.590  1.00 67.43 167 A 1 
ATOM 1334 C CD  . GLU A 1 167 ? 3.823    -16.696 33.743  1.00 61.62 167 A 1 
ATOM 1335 O OE1 . GLU A 1 167 ? 3.628    -17.689 32.993  1.00 55.74 167 A 1 
ATOM 1336 O OE2 . GLU A 1 167 ? 4.721    -16.635 34.593  1.00 56.32 167 A 1 
ATOM 1337 N N   . GLU A 1 168 ? 0.472    -13.514 36.373  1.00 76.61 168 A 1 
ATOM 1338 C CA  . GLU A 1 168 ? -0.790   -13.735 37.080  1.00 77.72 168 A 1 
ATOM 1339 C C   . GLU A 1 168 ? -1.903   -12.811 36.580  1.00 77.39 168 A 1 
ATOM 1340 O O   . GLU A 1 168 ? -3.007   -13.283 36.284  1.00 76.00 168 A 1 
ATOM 1341 C CB  . GLU A 1 168 ? -0.623   -13.555 38.591  1.00 78.51 168 A 1 
ATOM 1342 C CG  . GLU A 1 168 ? -0.092   -14.826 39.265  1.00 71.75 168 A 1 
ATOM 1343 C CD  . GLU A 1 168 ? -0.186   -14.764 40.789  1.00 65.02 168 A 1 
ATOM 1344 O OE1 . GLU A 1 168 ? -0.313   -15.862 41.384  1.00 58.41 168 A 1 
ATOM 1345 O OE2 . GLU A 1 168 ? -0.182   -13.648 41.338  1.00 59.28 168 A 1 
ATOM 1346 N N   . GLN A 1 169 ? -1.631   -11.525 36.402  1.00 70.97 169 A 1 
ATOM 1347 C CA  . GLN A 1 169 ? -2.604   -10.589 35.836  1.00 69.87 169 A 1 
ATOM 1348 C C   . GLN A 1 169 ? -3.011   -10.982 34.416  1.00 69.64 169 A 1 
ATOM 1349 O O   . GLN A 1 169 ? -4.192   -10.910 34.056  1.00 73.00 169 A 1 
ATOM 1350 C CB  . GLN A 1 169 ? -2.037   -9.166  35.846  1.00 72.59 169 A 1 
ATOM 1351 C CG  . GLN A 1 169 ? -2.049   -8.587  37.255  1.00 67.87 169 A 1 
ATOM 1352 C CD  . GLN A 1 169 ? -1.553   -7.145  37.307  1.00 64.81 169 A 1 
ATOM 1353 O OE1 . GLN A 1 169 ? -1.366   -6.460  36.311  1.00 59.23 169 A 1 
ATOM 1354 N NE2 . GLN A 1 169 ? -1.338   -6.607  38.484  1.00 54.68 169 A 1 
ATOM 1355 N N   . TYR A 1 170 ? -2.060   -11.478 33.617  1.00 70.13 170 A 1 
ATOM 1356 C CA  . TYR A 1 170 ? -2.337   -11.994 32.285  1.00 71.29 170 A 1 
ATOM 1357 C C   . TYR A 1 170 ? -3.248   -13.230 32.311  1.00 69.84 170 A 1 
ATOM 1358 O O   . TYR A 1 170 ? -4.134   -13.362 31.462  1.00 73.29 170 A 1 
ATOM 1359 C CB  . TYR A 1 170 ? -1.014   -12.305 31.601  1.00 70.95 170 A 1 
ATOM 1360 C CG  . TYR A 1 170 ? -1.184   -12.640 30.139  1.00 66.55 170 A 1 
ATOM 1361 C CD1 . TYR A 1 170 ? -1.258   -13.981 29.716  1.00 60.94 170 A 1 
ATOM 1362 C CD2 . TYR A 1 170 ? -1.217   -11.600 29.190  1.00 59.00 170 A 1 
ATOM 1363 C CE1 . TYR A 1 170 ? -1.303   -14.286 28.355  1.00 53.66 170 A 1 
ATOM 1364 C CE2 . TYR A 1 170 ? -1.258   -11.901 27.826  1.00 54.03 170 A 1 
ATOM 1365 C CZ  . TYR A 1 170 ? -1.275   -13.242 27.417  1.00 55.82 170 A 1 
ATOM 1366 O OH  . TYR A 1 170 ? -1.219   -13.539 26.073  1.00 53.40 170 A 1 
ATOM 1367 N N   . LYS A 1 171 ? -3.081   -14.121 33.287  1.00 76.12 171 A 1 
ATOM 1368 C CA  . LYS A 1 171 ? -3.985   -15.263 33.503  1.00 76.98 171 A 1 
ATOM 1369 C C   . LYS A 1 171 ? -5.391   -14.809 33.889  1.00 77.82 171 A 1 
ATOM 1370 O O   . LYS A 1 171 ? -6.354   -15.318 33.322  1.00 78.69 171 A 1 
ATOM 1371 C CB  . LYS A 1 171 ? -3.412   -16.223 34.556  1.00 77.52 171 A 1 
ATOM 1372 C CG  . LYS A 1 171 ? -2.324   -17.146 33.976  1.00 71.82 171 A 1 
ATOM 1373 C CD  . LYS A 1 171 ? -1.696   -17.986 35.082  1.00 69.09 171 A 1 
ATOM 1374 C CE  . LYS A 1 171 ? -0.570   -18.859 34.522  1.00 59.88 171 A 1 
ATOM 1375 N NZ  . LYS A 1 171 ? 0.312    -19.389 35.601  1.00 53.73 171 A 1 
ATOM 1376 N N   . GLN A 1 172 ? -5.529   -13.819 34.784  1.00 74.69 172 A 1 
ATOM 1377 C CA  . GLN A 1 172 ? -6.828   -13.264 35.154  1.00 75.77 172 A 1 
ATOM 1378 C C   . GLN A 1 172 ? -7.549   -12.628 33.962  1.00 76.07 172 A 1 
ATOM 1379 O O   . GLN A 1 172 ? -8.706   -12.965 33.690  1.00 76.38 172 A 1 
ATOM 1380 C CB  . GLN A 1 172 ? -6.674   -12.235 36.281  1.00 77.25 172 A 1 
ATOM 1381 C CG  . GLN A 1 172 ? -6.550   -12.898 37.665  1.00 71.14 172 A 1 
ATOM 1382 C CD  . GLN A 1 172 ? -6.512   -11.871 38.791  1.00 67.13 172 A 1 
ATOM 1383 O OE1 . GLN A 1 172 ? -6.383   -10.678 38.580  1.00 62.71 172 A 1 
ATOM 1384 N NE2 . GLN A 1 172 ? -6.629   -12.289 40.027  1.00 58.12 172 A 1 
ATOM 1385 N N   . LEU A 1 173 ? -6.871   -11.800 33.181  1.00 70.65 173 A 1 
ATOM 1386 C CA  . LEU A 1 173 ? -7.418   -11.236 31.943  1.00 68.80 173 A 1 
ATOM 1387 C C   . LEU A 1 173 ? -7.857   -12.315 30.953  1.00 68.06 173 A 1 
ATOM 1388 O O   . LEU A 1 173 ? -8.888   -12.188 30.295  1.00 71.04 173 A 1 
ATOM 1389 C CB  . LEU A 1 173 ? -6.351   -10.348 31.279  1.00 70.31 173 A 1 
ATOM 1390 C CG  . LEU A 1 173 ? -6.388   -8.903  31.770  1.00 66.18 173 A 1 
ATOM 1391 C CD1 . LEU A 1 173 ? -5.058   -8.247  31.435  1.00 58.59 173 A 1 
ATOM 1392 C CD2 . LEU A 1 173 ? -7.503   -8.113  31.090  1.00 60.88 173 A 1 
ATOM 1393 N N   . SER A 1 174 ? -7.094   -13.403 30.869  1.00 75.30 174 A 1 
ATOM 1394 C CA  . SER A 1 174 ? -7.445   -14.537 30.020  1.00 76.18 174 A 1 
ATOM 1395 C C   . SER A 1 174 ? -8.747   -15.199 30.440  1.00 76.35 174 A 1 
ATOM 1396 O O   . SER A 1 174 ? -9.575   -15.524 29.586  1.00 78.20 174 A 1 
ATOM 1397 C CB  . SER A 1 174 ? -6.327   -15.575 30.045  1.00 76.32 174 A 1 
ATOM 1398 O OG  . SER A 1 174 ? -6.471   -16.461 28.948  1.00 67.38 174 A 1 
ATOM 1399 N N   . GLN A 1 175 ? -8.941   -15.387 31.737  1.00 76.75 175 A 1 
ATOM 1400 C CA  . GLN A 1 175 ? -10.181  -15.944 32.277  1.00 78.87 175 A 1 
ATOM 1401 C C   . GLN A 1 175 ? -11.363  -15.009 32.020  1.00 79.35 175 A 1 
ATOM 1402 O O   . GLN A 1 175 ? -12.413  -15.478 31.587  1.00 78.24 175 A 1 
ATOM 1403 C CB  . GLN A 1 175 ? -10.037  -16.203 33.783  1.00 79.69 175 A 1 
ATOM 1404 C CG  . GLN A 1 175 ? -9.304   -17.527 34.062  1.00 72.65 175 A 1 
ATOM 1405 C CD  . GLN A 1 175 ? -9.206   -17.818 35.567  1.00 68.18 175 A 1 
ATOM 1406 O OE1 . GLN A 1 175 ? -9.379   -16.953 36.402  1.00 62.57 175 A 1 
ATOM 1407 N NE2 . GLN A 1 175 ? -8.936   -19.034 35.961  1.00 58.40 175 A 1 
ATOM 1408 N N   . GLN A 1 176 ? -11.202  -13.701 32.203  1.00 73.73 176 A 1 
ATOM 1409 C CA  . GLN A 1 176 ? -12.259  -12.743 31.923  1.00 73.12 176 A 1 
ATOM 1410 C C   . GLN A 1 176 ? -12.627  -12.702 30.446  1.00 73.36 176 A 1 
ATOM 1411 O O   . GLN A 1 176 ? -13.813  -12.679 30.104  1.00 75.55 176 A 1 
ATOM 1412 C CB  . GLN A 1 176 ? -11.846  -11.355 32.382  1.00 75.49 176 A 1 
ATOM 1413 C CG  . GLN A 1 176 ? -11.901  -11.296 33.900  1.00 71.47 176 A 1 
ATOM 1414 C CD  . GLN A 1 176 ? -11.597  -9.916  34.423  1.00 67.50 176 A 1 
ATOM 1415 O OE1 . GLN A 1 176 ? -11.220  -8.998  33.698  1.00 61.95 176 A 1 
ATOM 1416 N NE2 . GLN A 1 176 ? -11.773  -9.742  35.700  1.00 56.88 176 A 1 
ATOM 1417 N N   . HIS A 1 177 ? -11.645  -12.772 29.565  1.00 73.90 177 A 1 
ATOM 1418 C CA  . HIS A 1 177 ? -11.905  -12.834 28.130  1.00 74.53 177 A 1 
ATOM 1419 C C   . HIS A 1 177 ? -12.667  -14.102 27.738  1.00 74.20 177 A 1 
ATOM 1420 O O   . HIS A 1 177 ? -13.560  -14.053 26.886  1.00 75.95 177 A 1 
ATOM 1421 C CB  . HIS A 1 177 ? -10.586  -12.715 27.371  1.00 73.75 177 A 1 
ATOM 1422 C CG  . HIS A 1 177 ? -10.802  -12.398 25.926  1.00 68.88 177 A 1 
ATOM 1423 N ND1 . HIS A 1 177 ? -11.208  -11.188 25.411  1.00 58.87 177 A 1 
ATOM 1424 C CD2 . HIS A 1 177 ? -10.692  -13.261 24.854  1.00 59.14 177 A 1 
ATOM 1425 C CE1 . HIS A 1 177 ? -11.339  -11.317 24.081  1.00 54.88 177 A 1 
ATOM 1426 N NE2 . HIS A 1 177 ? -11.033  -12.564 23.699  1.00 54.43 177 A 1 
ATOM 1427 N N   . MET A 1 178 ? -12.380  -15.237 28.385  1.00 76.80 178 A 1 
ATOM 1428 C CA  . MET A 1 178 ? -13.185  -16.449 28.206  1.00 78.94 178 A 1 
ATOM 1429 C C   . MET A 1 178 ? -14.611  -16.274 28.729  1.00 79.63 178 A 1 
ATOM 1430 O O   . MET A 1 178 ? -15.539  -16.686 28.042  1.00 79.73 178 A 1 
ATOM 1431 C CB  . MET A 1 178 ? -12.523  -17.664 28.865  1.00 79.35 178 A 1 
ATOM 1432 C CG  . MET A 1 178 ? -11.375  -18.216 28.008  1.00 72.02 178 A 1 
ATOM 1433 S SD  . MET A 1 178 ? -10.889  -19.915 28.403  1.00 65.64 178 A 1 
ATOM 1434 C CE  . MET A 1 178 ? -10.120  -19.682 30.027  1.00 55.85 178 A 1 
ATOM 1435 N N   . GLN A 1 179 ? -14.808  -15.623 29.885  1.00 76.58 179 A 1 
ATOM 1436 C CA  . GLN A 1 179 ? -16.147  -15.330 30.402  1.00 78.08 179 A 1 
ATOM 1437 C C   . GLN A 1 179 ? -16.945  -14.426 29.457  1.00 78.37 179 A 1 
ATOM 1438 O O   . GLN A 1 179 ? -18.108  -14.717 29.202  1.00 79.40 179 A 1 
ATOM 1439 C CB  . GLN A 1 179 ? -16.069  -14.690 31.789  1.00 79.64 179 A 1 
ATOM 1440 C CG  . GLN A 1 179 ? -15.710  -15.709 32.888  1.00 75.35 179 A 1 
ATOM 1441 C CD  . GLN A 1 179 ? -15.660  -15.058 34.273  1.00 71.73 179 A 1 
ATOM 1442 O OE1 . GLN A 1 179 ? -15.841  -13.864 34.453  1.00 65.86 179 A 1 
ATOM 1443 N NE2 . GLN A 1 179 ? -15.428  -15.828 35.316  1.00 61.62 179 A 1 
ATOM 1444 N N   . ILE A 1 180 ? -16.329  -13.387 28.895  1.00 75.44 180 A 1 
ATOM 1445 C CA  . ILE A 1 180 ? -16.980  -12.506 27.919  1.00 72.83 180 A 1 
ATOM 1446 C C   . ILE A 1 180 ? -17.391  -13.299 26.671  1.00 71.78 180 A 1 
ATOM 1447 O O   . ILE A 1 180 ? -18.531  -13.184 26.226  1.00 75.36 180 A 1 
ATOM 1448 C CB  . ILE A 1 180 ? -16.079  -11.306 27.555  1.00 74.18 180 A 1 
ATOM 1449 C CG1 . ILE A 1 180 ? -15.939  -10.365 28.770  1.00 71.90 180 A 1 
ATOM 1450 C CG2 . ILE A 1 180 ? -16.637  -10.523 26.354  1.00 67.18 180 A 1 
ATOM 1451 C CD1 . ILE A 1 180 ? -14.791  -9.357  28.632  1.00 61.78 180 A 1 
ATOM 1452 N N   . LYS A 1 181 ? -16.517  -14.158 26.162  1.00 73.96 181 A 1 
ATOM 1453 C CA  . LYS A 1 181 ? -16.856  -15.043 25.037  1.00 74.29 181 A 1 
ATOM 1454 C C   . LYS A 1 181 ? -18.008  -15.983 25.353  1.00 74.84 181 A 1 
ATOM 1455 O O   . LYS A 1 181 ? -18.837  -16.230 24.479  1.00 76.59 181 A 1 
ATOM 1456 C CB  . LYS A 1 181 ? -15.639  -15.865 24.608  1.00 74.22 181 A 1 
ATOM 1457 C CG  . LYS A 1 181 ? -14.910  -15.197 23.439  1.00 68.65 181 A 1 
ATOM 1458 C CD  . LYS A 1 181 ? -13.809  -16.120 22.920  1.00 64.95 181 A 1 
ATOM 1459 C CE  . LYS A 1 181 ? -13.214  -15.511 21.657  1.00 57.30 181 A 1 
ATOM 1460 N NZ  . LYS A 1 181 ? -12.098  -16.330 21.131  1.00 51.80 181 A 1 
ATOM 1461 N N   . GLU A 1 182 ? -18.053  -16.522 26.550  1.00 76.90 182 A 1 
ATOM 1462 C CA  . GLU A 1 182 ? -19.137  -17.404 26.973  1.00 77.98 182 A 1 
ATOM 1463 C C   . GLU A 1 182 ? -20.472  -16.645 27.047  1.00 76.91 182 A 1 
ATOM 1464 O O   . GLU A 1 182 ? -21.490  -17.147 26.584  1.00 77.12 182 A 1 
ATOM 1465 C CB  . GLU A 1 182 ? -18.770  -18.062 28.319  1.00 79.05 182 A 1 
ATOM 1466 C CG  . GLU A 1 182 ? -19.486  -19.410 28.545  1.00 70.59 182 A 1 
ATOM 1467 C CD  . GLU A 1 182 ? -19.069  -20.505 27.543  1.00 65.31 182 A 1 
ATOM 1468 O OE1 . GLU A 1 182 ? -19.854  -21.456 27.347  1.00 58.92 182 A 1 
ATOM 1469 O OE2 . GLU A 1 182 ? -17.984  -20.390 26.924  1.00 60.25 182 A 1 
ATOM 1470 N N   . ILE A 1 183 ? -20.446  -15.402 27.535  1.00 78.93 183 A 1 
ATOM 1471 C CA  . ILE A 1 183 ? -21.612  -14.518 27.572  1.00 76.39 183 A 1 
ATOM 1472 C C   . ILE A 1 183 ? -22.055  -14.133 26.160  1.00 75.73 183 A 1 
ATOM 1473 O O   . ILE A 1 183 ? -23.243  -14.224 25.860  1.00 77.61 183 A 1 
ATOM 1474 C CB  . ILE A 1 183 ? -21.321  -13.264 28.429  1.00 78.27 183 A 1 
ATOM 1475 C CG1 . ILE A 1 183 ? -21.118  -13.651 29.903  1.00 75.29 183 A 1 
ATOM 1476 C CG2 . ILE A 1 183 ? -22.462  -12.246 28.338  1.00 71.64 183 A 1 
ATOM 1477 C CD1 . ILE A 1 183 ? -20.385  -12.559 30.688  1.00 65.67 183 A 1 
ATOM 1478 N N   . GLU A 1 184 ? -21.145  -13.779 25.271  1.00 74.41 184 A 1 
ATOM 1479 C CA  . GLU A 1 184 ? -21.478  -13.538 23.866  1.00 74.17 184 A 1 
ATOM 1480 C C   . GLU A 1 184 ? -22.083  -14.771 23.197  1.00 72.67 184 A 1 
ATOM 1481 O O   . GLU A 1 184 ? -23.001  -14.666 22.381  1.00 75.45 184 A 1 
ATOM 1482 C CB  . GLU A 1 184 ? -20.228  -13.159 23.063  1.00 74.70 184 A 1 
ATOM 1483 C CG  . GLU A 1 184 ? -19.795  -11.700 23.218  1.00 67.88 184 A 1 
ATOM 1484 C CD  . GLU A 1 184 ? -18.626  -11.359 22.267  1.00 63.15 184 A 1 
ATOM 1485 O OE1 . GLU A 1 184 ? -18.407  -10.150 22.033  1.00 57.73 184 A 1 
ATOM 1486 O OE2 . GLU A 1 184 ? -17.966  -12.296 21.760  1.00 58.46 184 A 1 
ATOM 1487 N N   . LYS A 1 185 ? -21.596  -15.956 23.546  1.00 76.57 185 A 1 
ATOM 1488 C CA  . LYS A 1 185 ? -22.110  -17.218 23.023  1.00 76.58 185 A 1 
ATOM 1489 C C   . LYS A 1 185 ? -23.501  -17.524 23.565  1.00 76.29 185 A 1 
ATOM 1490 O O   . LYS A 1 185 ? -24.340  -18.026 22.824  1.00 76.16 185 A 1 
ATOM 1491 C CB  . LYS A 1 185 ? -21.109  -18.315 23.363  1.00 76.88 185 A 1 
ATOM 1492 C CG  . LYS A 1 185 ? -21.147  -19.497 22.393  1.00 70.69 185 A 1 
ATOM 1493 C CD  . LYS A 1 185 ? -20.110  -20.507 22.871  1.00 67.73 185 A 1 
ATOM 1494 C CE  . LYS A 1 185 ? -19.930  -21.678 21.916  1.00 59.05 185 A 1 
ATOM 1495 N NZ  . LYS A 1 185 ? -18.969  -22.648 22.504  1.00 53.76 185 A 1 
ATOM 1496 N N   . GLN A 1 186 ? -23.751  -17.206 24.846  1.00 74.39 186 A 1 
ATOM 1497 C CA  . GLN A 1 186 ? -25.086  -17.265 25.432  1.00 73.86 186 A 1 
ATOM 1498 C C   . GLN A 1 186 ? -26.024  -16.258 24.777  1.00 72.98 186 A 1 
ATOM 1499 O O   . GLN A 1 186 ? -27.082  -16.673 24.319  1.00 71.90 186 A 1 
ATOM 1500 C CB  . GLN A 1 186 ? -25.029  -17.072 26.949  1.00 75.05 186 A 1 
ATOM 1501 C CG  . GLN A 1 186 ? -24.583  -18.360 27.656  1.00 71.53 186 A 1 
ATOM 1502 C CD  . GLN A 1 186 ? -24.568  -18.227 29.177  1.00 67.40 186 A 1 
ATOM 1503 O OE1 . GLN A 1 186 ? -24.745  -17.165 29.754  1.00 62.82 186 A 1 
ATOM 1504 N NE2 . GLN A 1 186 ? -24.356  -19.308 29.890  1.00 58.26 186 A 1 
ATOM 1505 N N   . LEU A 1 187 ? -25.618  -15.019 24.606  1.00 74.09 187 A 1 
ATOM 1506 C CA  . LEU A 1 187 ? -26.392  -14.000 23.894  1.00 71.23 187 A 1 
ATOM 1507 C C   . LEU A 1 187 ? -26.703  -14.383 22.455  1.00 70.17 187 A 1 
ATOM 1508 O O   . LEU A 1 187 ? -27.776  -14.072 21.963  1.00 69.70 187 A 1 
ATOM 1509 C CB  . LEU A 1 187 ? -25.609  -12.682 23.872  1.00 71.61 187 A 1 
ATOM 1510 C CG  . LEU A 1 187 ? -25.803  -11.857 25.135  1.00 66.55 187 A 1 
ATOM 1511 C CD1 . LEU A 1 187 ? -24.642  -10.874 25.216  1.00 59.82 187 A 1 
ATOM 1512 C CD2 . LEU A 1 187 ? -27.122  -11.085 25.097  1.00 62.43 187 A 1 
ATOM 1513 N N   . ARG A 1 188 ? -25.799  -15.072 21.771  1.00 70.10 188 A 1 
ATOM 1514 C CA  . ARG A 1 188 ? -26.093  -15.603 20.437  1.00 70.04 188 A 1 
ATOM 1515 C C   . ARG A 1 188 ? -27.048  -16.789 20.469  1.00 68.11 188 A 1 
ATOM 1516 O O   . ARG A 1 188 ? -27.746  -16.999 19.488  1.00 67.76 188 A 1 
ATOM 1517 C CB  . ARG A 1 188 ? -24.811  -16.009 19.711  1.00 70.51 188 A 1 
ATOM 1518 C CG  . ARG A 1 188 ? -24.052  -14.791 19.168  1.00 66.43 188 A 1 
ATOM 1519 C CD  . ARG A 1 188 ? -22.827  -15.281 18.398  1.00 65.18 188 A 1 
ATOM 1520 N NE  . ARG A 1 188 ? -21.978  -14.165 17.986  1.00 57.28 188 A 1 
ATOM 1521 C CZ  . ARG A 1 188 ? -20.961  -14.227 17.143  1.00 51.68 188 A 1 
ATOM 1522 N NH1 . ARG A 1 188 ? -20.635  -15.331 16.534  1.00 48.58 188 A 1 
ATOM 1523 N NH2 . ARG A 1 188 ? -20.246  -13.157 16.898  1.00 48.63 188 A 1 
ATOM 1524 N N   . LYS A 1 189 ? -27.058  -17.576 21.554  1.00 73.19 189 A 1 
ATOM 1525 C CA  . LYS A 1 189 ? -28.009  -18.682 21.727  1.00 73.40 189 A 1 
ATOM 1526 C C   . LYS A 1 189 ? -29.394  -18.201 22.144  1.00 71.69 189 A 1 
ATOM 1527 O O   . LYS A 1 189 ? -30.378  -18.707 21.632  1.00 67.63 189 A 1 
ATOM 1528 C CB  . LYS A 1 189 ? -27.508  -19.679 22.766  1.00 72.02 189 A 1 
ATOM 1529 C CG  . LYS A 1 189 ? -26.540  -20.718 22.186  1.00 67.07 189 A 1 
ATOM 1530 C CD  . LYS A 1 189 ? -26.219  -21.724 23.291  1.00 64.21 189 A 1 
ATOM 1531 C CE  . LYS A 1 189 ? -25.413  -22.905 22.762  1.00 56.03 189 A 1 
ATOM 1532 N NZ  . LYS A 1 189 ? -25.286  -23.955 23.811  1.00 51.17 189 A 1 
ATOM 1533 N N   . THR A 1 190 ? -29.445  -17.251 23.081  1.00 67.42 190 A 1 
ATOM 1534 C CA  . THR A 1 190 ? -30.644  -16.475 23.420  1.00 65.48 190 A 1 
ATOM 1535 C C   . THR A 1 190 ? -30.875  -15.344 22.424  1.00 62.96 190 A 1 
ATOM 1536 O O   . THR A 1 190 ? -31.721  -14.488 22.663  1.00 56.76 190 A 1 
ATOM 1537 C CB  . THR A 1 190 ? -30.568  -15.853 24.831  1.00 63.04 190 A 1 
ATOM 1538 O OG1 . THR A 1 190 ? -29.334  -15.209 25.038  1.00 59.30 190 A 1 
ATOM 1539 C CG2 . THR A 1 190 ? -30.725  -16.901 25.930  1.00 56.93 190 A 1 
ATOM 1540 N N   . GLY A 1 191 ? -30.081  -15.305 21.362  1.00 55.40 191 A 1 
ATOM 1541 C CA  . GLY A 1 191 ? -30.242  -14.371 20.277  1.00 54.75 191 A 1 
ATOM 1542 C C   . GLY A 1 191 ? -31.683  -14.445 19.844  1.00 52.92 191 A 1 
ATOM 1543 O O   . GLY A 1 191 ? -32.203  -15.543 19.658  1.00 50.05 191 A 1 
ATOM 1544 N N   . ILE A 1 192 ? -32.277  -13.277 19.740  1.00 50.30 192 A 1 
ATOM 1545 C CA  . ILE A 1 192 ? -33.594  -13.087 19.160  1.00 49.57 192 A 1 
ATOM 1546 C C   . ILE A 1 192 ? -33.590  -13.967 17.904  1.00 47.32 192 A 1 
ATOM 1547 O O   . ILE A 1 192 ? -32.858  -13.686 16.955  1.00 44.46 192 A 1 
ATOM 1548 C CB  . ILE A 1 192 ? -33.806  -11.596 18.839  1.00 46.36 192 A 1 
ATOM 1549 C CG1 . ILE A 1 192 ? -33.722  -10.735 20.129  1.00 44.14 192 A 1 
ATOM 1550 C CG2 . ILE A 1 192 ? -35.154  -11.351 18.140  1.00 45.36 192 A 1 
ATOM 1551 C CD1 . ILE A 1 192 ? -33.566  -9.231  19.865  1.00 42.26 192 A 1 
ATOM 1552 N N   . GLN A 1 193 ? -34.312  -15.085 17.973  1.00 41.68 193 A 1 
ATOM 1553 C CA  . GLN A 1 193 ? -34.783  -15.670 16.747  1.00 43.54 193 A 1 
ATOM 1554 C C   . GLN A 1 193 ? -35.444  -14.483 16.078  1.00 42.26 193 A 1 
ATOM 1555 O O   . GLN A 1 193 ? -36.453  -13.993 16.589  1.00 40.75 193 A 1 
ATOM 1556 C CB  . GLN A 1 193 ? -35.777  -16.813 16.996  1.00 42.22 193 A 1 
ATOM 1557 C CG  . GLN A 1 193 ? -35.082  -18.131 17.391  1.00 39.45 193 A 1 
ATOM 1558 C CD  . GLN A 1 193 ? -36.048  -19.297 17.597  1.00 37.07 193 A 1 
ATOM 1559 O OE1 . GLN A 1 193 ? -37.240  -19.162 17.789  1.00 35.93 193 A 1 
ATOM 1560 N NE2 . GLN A 1 193 ? -35.554  -20.522 17.576  1.00 35.18 193 A 1 
ATOM 1561 N N   . GLU A 1 194 ? -34.830  -13.954 15.047  1.00 36.73 194 A 1 
ATOM 1562 C CA  . GLU A 1 194 ? -35.611  -13.183 14.107  1.00 37.56 194 A 1 
ATOM 1563 C C   . GLU A 1 194 ? -36.881  -13.991 13.958  1.00 35.07 194 A 1 
ATOM 1564 O O   . GLU A 1 194 ? -36.772  -15.217 13.783  1.00 33.32 194 A 1 
ATOM 1565 C CB  . GLU A 1 194 ? -34.923  -13.054 12.738  1.00 37.37 194 A 1 
ATOM 1566 C CG  . GLU A 1 194 ? -33.913  -11.899 12.709  1.00 35.39 194 A 1 
ATOM 1567 C CD  . GLU A 1 194 ? -33.291  -11.698 11.316  1.00 33.85 194 A 1 
ATOM 1568 O OE1 . GLU A 1 194 ? -32.785  -10.572 11.071  1.00 31.52 194 A 1 
ATOM 1569 O OE2 . GLU A 1 194 ? -33.284  -12.655 10.510  1.00 35.49 194 A 1 
ATOM 1570 N N   . PRO A 1 195 ? -38.041  -13.370 14.172  1.00 35.26 195 A 1 
ATOM 1571 C CA  . PRO A 1 195 ? -39.271  -14.081 13.952  1.00 37.75 195 A 1 
ATOM 1572 C C   . PRO A 1 195 ? -39.197  -14.523 12.495  1.00 37.55 195 A 1 
ATOM 1573 O O   . PRO A 1 195 ? -39.518  -13.764 11.585  1.00 35.76 195 A 1 
ATOM 1574 C CB  . PRO A 1 195 ? -40.390  -13.086 14.275  1.00 34.12 195 A 1 
ATOM 1575 C CG  . PRO A 1 195 ? -39.729  -11.722 14.033  1.00 33.92 195 A 1 
ATOM 1576 C CD  . PRO A 1 195 ? -38.262  -11.963 14.395  1.00 39.34 195 A 1 
ATOM 1577 N N   . SER A 1 196 ? -38.634  -15.720 12.291  1.00 31.83 196 A 1 
ATOM 1578 C CA  . SER A 1 196 ? -39.001  -16.464 11.138  1.00 33.18 196 A 1 
ATOM 1579 C C   . SER A 1 196 ? -40.510  -16.374 11.173  1.00 32.41 196 A 1 
ATOM 1580 O O   . SER A 1 196 ? -41.123  -16.584 12.232  1.00 30.92 196 A 1 
ATOM 1581 C CB  . SER A 1 196 ? -38.494  -17.914 11.198  1.00 31.39 196 A 1 
ATOM 1582 O OG  . SER A 1 196 ? -38.871  -18.563 12.394  1.00 29.77 196 A 1 
ATOM 1583 N N   . GLU A 1 197 ? -41.106  -15.986 10.072  1.00 27.51 197 A 1 
ATOM 1584 C CA  . GLU A 1 197 ? -42.520  -16.219 9.829   1.00 28.35 197 A 1 
ATOM 1585 C C   . GLU A 1 197 ? -42.751  -17.738 9.899   1.00 27.05 197 A 1 
ATOM 1586 O O   . GLU A 1 197 ? -42.975  -18.416 8.904   1.00 25.51 197 A 1 
ATOM 1587 C CB  . GLU A 1 197 ? -42.934  -15.634 8.470   1.00 27.66 197 A 1 
ATOM 1588 C CG  . GLU A 1 197 ? -42.928  -14.104 8.417   1.00 26.68 197 A 1 
ATOM 1589 C CD  . GLU A 1 197 ? -43.397  -13.569 7.046   1.00 26.40 197 A 1 
ATOM 1590 O OE1 . GLU A 1 197 ? -43.890  -12.420 7.011   1.00 24.50 197 A 1 
ATOM 1591 O OE2 . GLU A 1 197 ? -43.260  -14.306 6.046   1.00 30.49 197 A 1 
ATOM 1592 N N   . ASN A 1 198 ? -42.572  -18.297 11.100  1.00 29.93 198 A 1 
ATOM 1593 C CA  . ASN A 1 198 ? -43.093  -19.578 11.449  1.00 31.63 198 A 1 
ATOM 1594 C C   . ASN A 1 198 ? -44.570  -19.396 11.208  1.00 30.31 198 A 1 
ATOM 1595 O O   . ASN A 1 198 ? -45.263  -18.698 11.957  1.00 28.13 198 A 1 
ATOM 1596 C CB  . ASN A 1 198 ? -42.767  -19.949 12.905  1.00 29.42 198 A 1 
ATOM 1597 C CG  . ASN A 1 198 ? -41.463  -20.720 13.046  1.00 26.16 198 A 1 
ATOM 1598 O OD1 . ASN A 1 198 ? -40.978  -21.362 12.129  1.00 26.03 198 A 1 
ATOM 1599 N ND2 . ASN A 1 198 ? -40.875  -20.727 14.218  1.00 26.54 198 A 1 
ATOM 1600 N N   . SER A 1 199 ? -44.995  -19.961 10.129  1.00 28.65 199 A 1 
ATOM 1601 C CA  . SER A 1 199 ? -46.384  -20.220 9.867   1.00 30.94 199 A 1 
ATOM 1602 C C   . SER A 1 199 ? -46.940  -20.765 11.177  1.00 30.09 199 A 1 
ATOM 1603 O O   . SER A 1 199 ? -46.607  -21.880 11.589  1.00 29.07 199 A 1 
ATOM 1604 C CB  . SER A 1 199 ? -46.519  -21.251 8.743   1.00 29.29 199 A 1 
ATOM 1605 O OG  . SER A 1 199 ? -45.764  -22.415 9.030   1.00 28.12 199 A 1 
ATOM 1606 N N   . LEU A 1 200 ? -47.708  -19.927 11.869  1.00 29.69 200 A 1 
ATOM 1607 C CA  . LEU A 1 200 ? -48.545  -20.356 12.963  1.00 31.25 200 A 1 
ATOM 1608 C C   . LEU A 1 200 ? -49.463  -21.405 12.357  1.00 30.12 200 A 1 
ATOM 1609 O O   . LEU A 1 200 ? -50.529  -21.097 11.844  1.00 28.29 200 A 1 
ATOM 1610 C CB  . LEU A 1 200 ? -49.303  -19.144 13.528  1.00 28.78 200 A 1 
ATOM 1611 C CG  . LEU A 1 200 ? -48.519  -18.392 14.628  1.00 27.45 200 A 1 
ATOM 1612 C CD1 . LEU A 1 200 ? -48.905  -16.917 14.629  1.00 27.88 200 A 1 
ATOM 1613 C CD2 . LEU A 1 200 ? -48.808  -18.990 16.001  1.00 30.66 200 A 1 
ATOM 1614 N N   . SER A 1 201 ? -49.004  -22.637 12.399  1.00 29.66 201 A 1 
ATOM 1615 C CA  . SER A 1 201 ? -49.860  -23.802 12.280  1.00 31.76 201 A 1 
ATOM 1616 C C   . SER A 1 201 ? -50.719  -23.800 13.542  1.00 31.30 201 A 1 
ATOM 1617 O O   . SER A 1 201 ? -50.550  -24.615 14.442  1.00 30.21 201 A 1 
ATOM 1618 C CB  . SER A 1 201 ? -49.043  -25.082 12.089  1.00 30.07 201 A 1 
ATOM 1619 O OG  . SER A 1 201 ? -48.215  -25.346 13.201  1.00 28.68 201 A 1 
ATOM 1620 N N   . SER A 1 202 ? -51.592  -22.799 13.631  1.00 26.72 202 A 1 
ATOM 1621 C CA  . SER A 1 202 ? -52.734  -22.900 14.486  1.00 28.47 202 A 1 
ATOM 1622 C C   . SER A 1 202 ? -53.363  -24.225 14.077  1.00 28.29 202 A 1 
ATOM 1623 O O   . SER A 1 202 ? -53.791  -24.396 12.933  1.00 26.46 202 A 1 
ATOM 1624 C CB  . SER A 1 202 ? -53.678  -21.700 14.307  1.00 26.08 202 A 1 
ATOM 1625 O OG  . SER A 1 202 ? -54.046  -21.518 12.963  1.00 25.18 202 A 1 
ATOM 1626 N N   . LYS A 1 203 ? -53.354  -25.189 15.020  1.00 28.51 203 A 1 
ATOM 1627 C CA  . LYS A 1 203 ? -54.239  -26.354 14.944  1.00 33.00 203 A 1 
ATOM 1628 C C   . LYS A 1 203 ? -55.661  -25.797 15.018  1.00 31.57 203 A 1 
ATOM 1629 O O   . LYS A 1 203 ? -56.294  -25.841 16.065  1.00 29.64 203 A 1 
ATOM 1630 C CB  . LYS A 1 203 ? -53.956  -27.328 16.093  1.00 30.82 203 A 1 
ATOM 1631 C CG  . LYS A 1 203 ? -52.704  -28.194 15.891  1.00 28.73 203 A 1 
ATOM 1632 C CD  . LYS A 1 203 ? -52.558  -29.161 17.070  1.00 28.21 203 A 1 
ATOM 1633 C CE  . LYS A 1 203 ? -51.383  -30.114 16.861  1.00 24.77 203 A 1 
ATOM 1634 N NZ  . LYS A 1 203 ? -51.185  -31.027 18.010  1.00 23.89 203 A 1 
ATOM 1635 N N   . SER A 1 204 ? -56.122  -25.207 13.950  1.00 26.64 204 A 1 
ATOM 1636 C CA  . SER A 1 204 ? -57.515  -24.866 13.793  1.00 29.65 204 A 1 
ATOM 1637 C C   . SER A 1 204 ? -58.258  -26.181 13.957  1.00 29.88 204 A 1 
ATOM 1638 O O   . SER A 1 204 ? -57.946  -27.183 13.302  1.00 28.64 204 A 1 
ATOM 1639 C CB  . SER A 1 204 ? -57.780  -24.183 12.444  1.00 27.38 204 A 1 
ATOM 1640 O OG  . SER A 1 204 ? -57.284  -24.959 11.377  1.00 25.66 204 A 1 
ATOM 1641 N N   . ARG A 1 205 ? -59.163  -26.202 14.941  1.00 25.22 205 A 1 
ATOM 1642 C CA  . ARG A 1 205 ? -60.106  -27.314 15.067  1.00 27.80 205 A 1 
ATOM 1643 C C   . ARG A 1 205 ? -60.682  -27.576 13.684  1.00 27.09 205 A 1 
ATOM 1644 O O   . ARG A 1 205 ? -61.071  -26.623 13.022  1.00 25.51 205 A 1 
ATOM 1645 C CB  . ARG A 1 205 ? -61.248  -26.942 16.027  1.00 26.25 205 A 1 
ATOM 1646 C CG  . ARG A 1 205 ? -60.880  -27.128 17.495  1.00 24.53 205 A 1 
ATOM 1647 C CD  . ARG A 1 205 ? -62.072  -26.723 18.364  1.00 23.81 205 A 1 
ATOM 1648 N NE  . ARG A 1 205 ? -61.870  -27.071 19.780  1.00 21.88 205 A 1 
ATOM 1649 C CZ  . ARG A 1 205 ? -62.676  -26.762 20.792  1.00 20.64 205 A 1 
ATOM 1650 N NH1 . ARG A 1 205 ? -63.753  -26.058 20.603  1.00 18.82 205 A 1 
ATOM 1651 N NH2 . ARG A 1 205 ? -62.405  -27.154 22.005  1.00 18.09 205 A 1 
ATOM 1652 N N   . ALA A 1 206 ? -60.757  -28.841 13.323  1.00 26.31 206 A 1 
ATOM 1653 C CA  . ALA A 1 206 ? -61.398  -29.257 12.090  1.00 28.75 206 A 1 
ATOM 1654 C C   . ALA A 1 206 ? -62.793  -28.610 12.002  1.00 28.72 206 A 1 
ATOM 1655 O O   . ALA A 1 206 ? -63.707  -29.074 12.700  1.00 27.66 206 A 1 
ATOM 1656 C CB  . ALA A 1 206 ? -61.467  -30.792 12.096  1.00 27.17 206 A 1 
ATOM 1657 N N   . PRO A 1 207 ? -62.992  -27.524 11.279  1.00 26.63 207 A 1 
ATOM 1658 C CA  . PRO A 1 207 ? -64.312  -27.016 11.032  1.00 28.11 207 A 1 
ATOM 1659 C C   . PRO A 1 207 ? -65.023  -28.071 10.179  1.00 29.45 207 A 1 
ATOM 1660 O O   . PRO A 1 207 ? -64.381  -28.825 9.439   1.00 27.58 207 A 1 
ATOM 1661 C CB  . PRO A 1 207 ? -64.146  -25.670 10.316  1.00 25.63 207 A 1 
ATOM 1662 C CG  . PRO A 1 207 ? -62.637  -25.441 10.262  1.00 25.89 207 A 1 
ATOM 1663 C CD  . PRO A 1 207 ? -62.054  -26.841 10.428  1.00 30.44 207 A 1 
ATOM 1664 N N   . ARG A 1 208 ? -66.341  -28.148 10.320  1.00 25.39 208 A 1 
ATOM 1665 C CA  . ARG A 1 208 ? -67.130  -29.085 9.530   1.00 28.68 208 A 1 
ATOM 1666 C C   . ARG A 1 208 ? -66.800  -28.938 8.047   1.00 27.89 208 A 1 
ATOM 1667 O O   . ARG A 1 208 ? -66.557  -27.841 7.554   1.00 26.47 208 A 1 
ATOM 1668 C CB  . ARG A 1 208 ? -68.624  -28.863 9.775   1.00 27.63 208 A 1 
ATOM 1669 C CG  . ARG A 1 208 ? -69.125  -29.566 11.041  1.00 25.64 208 A 1 
ATOM 1670 C CD  . ARG A 1 208 ? -70.615  -29.317 11.209  1.00 24.71 208 A 1 
ATOM 1671 N NE  . ARG A 1 208 ? -71.186  -30.123 12.303  1.00 22.46 208 A 1 
ATOM 1672 C CZ  . ARG A 1 208 ? -72.443  -30.070 12.745  1.00 20.59 208 A 1 
ATOM 1673 N NH1 . ARG A 1 208 ? -73.293  -29.231 12.248  1.00 19.04 208 A 1 
ATOM 1674 N NH2 . ARG A 1 208 ? -72.836  -30.866 13.691  1.00 18.05 208 A 1 
ATOM 1675 N N   . THR A 1 209 ? -66.872  -30.051 7.371   1.00 25.91 209 A 1 
ATOM 1676 C CA  . THR A 1 209 ? -66.831  -30.228 5.923   1.00 29.64 209 A 1 
ATOM 1677 C C   . THR A 1 209 ? -67.926  -29.380 5.251   1.00 29.47 209 A 1 
ATOM 1678 O O   . THR A 1 209 ? -68.950  -29.908 4.837   1.00 27.34 209 A 1 
ATOM 1679 C CB  . THR A 1 209 ? -67.062  -31.704 5.600   1.00 26.68 209 A 1 
ATOM 1680 O OG1 . THR A 1 209 ? -68.182  -32.179 6.322   1.00 24.23 209 A 1 
ATOM 1681 C CG2 . THR A 1 209 ? -65.874  -32.586 6.001   1.00 24.68 209 A 1 
ATOM 1682 N N   . THR A 1 210 ? -67.742  -28.072 5.203   1.00 25.52 210 A 1 
ATOM 1683 C CA  . THR A 1 210 ? -68.411  -27.318 4.161   1.00 27.39 210 A 1 
ATOM 1684 C C   . THR A 1 210 ? -67.885  -27.868 2.834   1.00 27.11 210 A 1 
ATOM 1685 O O   . THR A 1 210 ? -66.685  -28.133 2.749   1.00 24.96 210 A 1 
ATOM 1686 C CB  . THR A 1 210 ? -68.182  -25.801 4.265   1.00 24.87 210 A 1 
ATOM 1687 O OG1 . THR A 1 210 ? -66.975  -25.497 4.925   1.00 22.71 210 A 1 
ATOM 1688 C CG2 . THR A 1 210 ? -69.304  -25.157 5.077   1.00 23.69 210 A 1 
ATOM 1689 N N   . PRO A 1 211 ? -68.760  -28.145 1.879   1.00 28.50 211 A 1 
ATOM 1690 C CA  . PRO A 1 211 ? -68.371  -28.817 0.653   1.00 30.38 211 A 1 
ATOM 1691 C C   . PRO A 1 211 ? -67.208  -28.037 0.031   1.00 30.59 211 A 1 
ATOM 1692 O O   . PRO A 1 211 ? -67.217  -26.806 0.098   1.00 28.98 211 A 1 
ATOM 1693 C CB  . PRO A 1 211 ? -69.618  -28.828 -0.238  1.00 28.06 211 A 1 
ATOM 1694 C CG  . PRO A 1 211 ? -70.463  -27.695 0.327   1.00 28.02 211 A 1 
ATOM 1695 C CD  . PRO A 1 211 ? -70.112  -27.694 1.811   1.00 32.21 211 A 1 
ATOM 1696 N N   . PRO A 1 212 ? -66.220  -28.743 -0.526  1.00 26.67 212 A 1 
ATOM 1697 C CA  . PRO A 1 212 ? -65.133  -28.080 -1.209  1.00 27.19 212 A 1 
ATOM 1698 C C   . PRO A 1 212 ? -65.785  -27.260 -2.321  1.00 27.89 212 A 1 
ATOM 1699 O O   . PRO A 1 212 ? -66.274  -27.808 -3.299  1.00 26.97 212 A 1 
ATOM 1700 C CB  . PRO A 1 212 ? -64.215  -29.195 -1.726  1.00 25.36 212 A 1 
ATOM 1701 C CG  . PRO A 1 212 ? -65.150  -30.391 -1.870  1.00 25.52 212 A 1 
ATOM 1702 C CD  . PRO A 1 212 ? -66.196  -30.166 -0.772  1.00 29.61 212 A 1 
ATOM 1703 N N   . LEU A 1 213 ? -65.858  -25.942 -2.098  1.00 26.57 213 A 1 
ATOM 1704 C CA  . LEU A 1 213 ? -65.983  -25.052 -3.225  1.00 28.76 213 A 1 
ATOM 1705 C C   . LEU A 1 213 ? -64.821  -25.458 -4.118  1.00 28.57 213 A 1 
ATOM 1706 O O   . LEU A 1 213 ? -63.673  -25.377 -3.687  1.00 27.12 213 A 1 
ATOM 1707 C CB  . LEU A 1 213 ? -65.897  -23.580 -2.759  1.00 27.21 213 A 1 
ATOM 1708 C CG  . LEU A 1 213 ? -67.288  -22.961 -2.541  1.00 25.07 213 A 1 
ATOM 1709 C CD1 . LEU A 1 213 ? -67.250  -21.894 -1.450  1.00 24.96 213 A 1 
ATOM 1710 C CD2 . LEU A 1 213 ? -67.810  -22.317 -3.817  1.00 27.47 213 A 1 
ATOM 1711 N N   . GLN A 1 214 ? -65.162  -25.978 -5.279  1.00 25.46 214 A 1 
ATOM 1712 C CA  . GLN A 1 214 ? -64.233  -26.112 -6.380  1.00 26.40 214 A 1 
ATOM 1713 C C   . GLN A 1 214 ? -63.756  -24.689 -6.690  1.00 25.39 214 A 1 
ATOM 1714 O O   . GLN A 1 214 ? -64.271  -24.011 -7.561  1.00 24.30 214 A 1 
ATOM 1715 C CB  . GLN A 1 214 ? -64.913  -26.748 -7.602  1.00 25.89 214 A 1 
ATOM 1716 C CG  . GLN A 1 214 ? -65.160  -28.250 -7.452  1.00 24.70 214 A 1 
ATOM 1717 C CD  . GLN A 1 214 ? -65.903  -28.845 -8.662  1.00 22.49 214 A 1 
ATOM 1718 O OE1 . GLN A 1 214 ? -66.667  -28.199 -9.345  1.00 22.16 214 A 1 
ATOM 1719 N NE2 . GLN A 1 214 ? -65.729  -30.115 -8.943  1.00 22.64 214 A 1 
ATOM 1720 N N   . LEU A 1 215 ? -62.822  -24.201 -5.839  1.00 25.95 215 A 1 
ATOM 1721 C CA  . LEU A 1 215 ? -61.869  -23.236 -6.285  1.00 26.19 215 A 1 
ATOM 1722 C C   . LEU A 1 215 ? -61.270  -23.937 -7.489  1.00 25.12 215 A 1 
ATOM 1723 O O   . LEU A 1 215 ? -60.602  -24.954 -7.326  1.00 24.12 215 A 1 
ATOM 1724 C CB  . LEU A 1 215 ? -60.835  -22.955 -5.182  1.00 24.51 215 A 1 
ATOM 1725 C CG  . LEU A 1 215 ? -61.326  -21.913 -4.164  1.00 23.02 215 A 1 
ATOM 1726 C CD1 . LEU A 1 215 ? -60.568  -22.030 -2.845  1.00 23.23 215 A 1 
ATOM 1727 C CD2 . LEU A 1 215 ? -61.143  -20.490 -4.700  1.00 25.02 215 A 1 
ATOM 1728 N N   . ASN A 1 216 ? -61.627  -23.460 -8.651  1.00 25.98 216 A 1 
ATOM 1729 C CA  . ASN A 1 216 ? -60.905  -23.808 -9.845  1.00 26.31 216 A 1 
ATOM 1730 C C   . ASN A 1 216 ? -59.450  -23.594 -9.460  1.00 25.45 216 A 1 
ATOM 1731 O O   . ASN A 1 216 ? -59.047  -22.466 -9.173  1.00 23.78 216 A 1 
ATOM 1732 C CB  . ASN A 1 216 ? -61.323  -22.899 -11.012 1.00 24.36 216 A 1 
ATOM 1733 C CG  . ASN A 1 216 ? -62.613  -23.333 -11.689 1.00 21.70 216 A 1 
ATOM 1734 O OD1 . ASN A 1 216 ? -63.072  -24.454 -11.593 1.00 21.68 216 A 1 
ATOM 1735 N ND2 . ASN A 1 216 ? -63.233  -22.446 -12.433 1.00 22.14 216 A 1 
ATOM 1736 N N   . GLU A 1 217 ? -58.684  -24.689 -9.364  1.00 25.87 217 A 1 
ATOM 1737 C CA  . GLU A 1 217 ? -57.246  -24.676 -9.494  1.00 26.76 217 A 1 
ATOM 1738 C C   . GLU A 1 217 ? -57.004  -23.999 -10.843 1.00 25.83 217 A 1 
ATOM 1739 O O   . GLU A 1 217 ? -56.966  -24.639 -11.883 1.00 24.75 217 A 1 
ATOM 1740 C CB  . GLU A 1 217 ? -56.672  -26.096 -9.437  1.00 26.20 217 A 1 
ATOM 1741 C CG  . GLU A 1 217 ? -56.718  -26.715 -8.034  1.00 24.93 217 A 1 
ATOM 1742 C CD  . GLU A 1 217 ? -56.217  -28.173 -7.975  1.00 24.41 217 A 1 
ATOM 1743 O OE1 . GLU A 1 217 ? -55.857  -28.605 -6.849  1.00 21.39 217 A 1 
ATOM 1744 O OE2 . GLU A 1 217 ? -56.255  -28.861 -9.008  1.00 26.52 217 A 1 
ATOM 1745 N N   . THR A 1 218 ? -56.976  -22.658 -10.833 1.00 28.40 218 A 1 
ATOM 1746 C CA  . THR A 1 218 ? -56.207  -21.947 -11.822 1.00 29.43 218 A 1 
ATOM 1747 C C   . THR A 1 218 ? -54.805  -22.461 -11.568 1.00 29.07 218 A 1 
ATOM 1748 O O   . THR A 1 218 ? -54.123  -21.985 -10.663 1.00 27.09 218 A 1 
ATOM 1749 C CB  . THR A 1 218 ? -56.274  -20.419 -11.663 1.00 26.71 218 A 1 
ATOM 1750 O OG1 . THR A 1 218 ? -56.410  -20.043 -10.307 1.00 24.36 218 A 1 
ATOM 1751 C CG2 . THR A 1 218 ? -57.475  -19.852 -12.410 1.00 25.59 218 A 1 
ATOM 1752 N N   . GLU A 1 219 ? -54.462  -23.537 -12.261 1.00 31.60 219 A 1 
ATOM 1753 C CA  . GLU A 1 219 ? -53.131  -24.082 -12.341 1.00 33.56 219 A 1 
ATOM 1754 C C   . GLU A 1 219 ? -52.209  -22.883 -12.490 1.00 32.69 219 A 1 
ATOM 1755 O O   . GLU A 1 219 ? -52.380  -22.074 -13.407 1.00 31.43 219 A 1 
ATOM 1756 C CB  . GLU A 1 219 ? -53.001  -25.016 -13.550 1.00 32.55 219 A 1 
ATOM 1757 C CG  . GLU A 1 219 ? -53.745  -26.358 -13.398 1.00 30.31 219 A 1 
ATOM 1758 C CD  . GLU A 1 219 ? -53.595  -27.247 -14.651 1.00 29.81 219 A 1 
ATOM 1759 O OE1 . GLU A 1 219 ? -53.645  -28.487 -14.496 1.00 26.06 219 A 1 
ATOM 1760 O OE2 . GLU A 1 219 ? -53.446  -26.687 -15.759 1.00 31.36 219 A 1 
ATOM 1761 N N   . ASN A 1 220 ? -51.261  -22.747 -11.565 1.00 40.08 220 A 1 
ATOM 1762 C CA  . ASN A 1 220 ? -50.119  -21.856 -11.734 1.00 41.57 220 A 1 
ATOM 1763 C C   . ASN A 1 220 ? -49.207  -22.437 -12.830 1.00 40.03 220 A 1 
ATOM 1764 O O   . ASN A 1 220 ? -48.004  -22.576 -12.668 1.00 37.67 220 A 1 
ATOM 1765 C CB  . ASN A 1 220 ? -49.403  -21.649 -10.378 1.00 38.94 220 A 1 
ATOM 1766 C CG  . ASN A 1 220 ? -49.848  -20.420 -9.594  1.00 35.28 220 A 1 
ATOM 1767 O OD1 . ASN A 1 220 ? -50.375  -19.455 -10.099 1.00 35.32 220 A 1 
ATOM 1768 N ND2 . ASN A 1 220 ? -49.576  -20.404 -8.305  1.00 34.67 220 A 1 
ATOM 1769 N N   . THR A 1 221 ? -49.792  -22.813 -13.934 1.00 38.97 221 A 1 
ATOM 1770 C CA  . THR A 1 221 ? -49.170  -23.306 -15.158 1.00 41.03 221 A 1 
ATOM 1771 C C   . THR A 1 221 ? -48.203  -22.276 -15.703 1.00 40.92 221 A 1 
ATOM 1772 O O   . THR A 1 221 ? -47.215  -22.653 -16.323 1.00 38.53 221 A 1 
ATOM 1773 C CB  . THR A 1 221 ? -50.217  -23.653 -16.241 1.00 37.46 221 A 1 
ATOM 1774 O OG1 . THR A 1 221 ? -51.553  -23.436 -15.817 1.00 34.03 221 A 1 
ATOM 1775 C CG2 . THR A 1 221 ? -50.134  -25.109 -16.657 1.00 34.64 221 A 1 
ATOM 1776 N N   . GLU A 1 222 ? -48.374  -20.985 -15.411 1.00 46.15 222 A 1 
ATOM 1777 C CA  . GLU A 1 222 ? -47.496  -19.909 -15.900 1.00 48.24 222 A 1 
ATOM 1778 C C   . GLU A 1 222 ? -46.028  -20.071 -15.476 1.00 48.07 222 A 1 
ATOM 1779 O O   . GLU A 1 222 ? -45.138  -19.697 -16.231 1.00 45.65 222 A 1 
ATOM 1780 C CB  . GLU A 1 222 ? -47.993  -18.536 -15.420 1.00 45.42 222 A 1 
ATOM 1781 C CG  . GLU A 1 222 ? -49.260  -18.063 -16.132 1.00 41.68 222 A 1 
ATOM 1782 C CD  . GLU A 1 222 ? -49.608  -16.608 -15.798 1.00 39.85 222 A 1 
ATOM 1783 O OE1 . GLU A 1 222 ? -50.362  -15.997 -16.586 1.00 35.46 222 A 1 
ATOM 1784 O OE2 . GLU A 1 222 ? -49.130  -16.099 -14.757 1.00 38.77 222 A 1 
ATOM 1785 N N   . GLN A 1 223 ? -45.733  -20.596 -14.276 1.00 53.03 223 A 1 
ATOM 1786 C CA  . GLN A 1 223 ? -44.342  -20.774 -13.844 1.00 54.54 223 A 1 
ATOM 1787 C C   . GLN A 1 223 ? -43.660  -21.976 -14.500 1.00 57.40 223 A 1 
ATOM 1788 O O   . GLN A 1 223 ? -42.455  -21.914 -14.735 1.00 53.71 223 A 1 
ATOM 1789 C CB  . GLN A 1 223 ? -44.226  -20.873 -12.324 1.00 49.93 223 A 1 
ATOM 1790 C CG  . GLN A 1 223 ? -44.212  -19.487 -11.669 1.00 46.21 223 A 1 
ATOM 1791 C CD  . GLN A 1 223 ? -43.738  -19.517 -10.214 1.00 43.33 223 A 1 
ATOM 1792 O OE1 . GLN A 1 223 ? -43.493  -20.546 -9.607  1.00 41.03 223 A 1 
ATOM 1793 N NE2 . GLN A 1 223 ? -43.564  -18.368 -9.606  1.00 40.04 223 A 1 
ATOM 1794 N N   . ASP A 1 224 ? -44.366  -23.041 -14.778 1.00 62.06 224 A 1 
ATOM 1795 C CA  . ASP A 1 224 ? -43.790  -24.239 -15.410 1.00 64.56 224 A 1 
ATOM 1796 C C   . ASP A 1 224 ? -43.583  -24.068 -16.920 1.00 68.64 224 A 1 
ATOM 1797 O O   . ASP A 1 224 ? -42.791  -24.787 -17.522 1.00 64.16 224 A 1 
ATOM 1798 C CB  . ASP A 1 224 ? -44.610  -25.479 -15.060 1.00 57.25 224 A 1 
ATOM 1799 C CG  . ASP A 1 224 ? -44.254  -26.056 -13.679 1.00 51.50 224 A 1 
ATOM 1800 O OD1 . ASP A 1 224 ? -43.148  -25.741 -13.169 1.00 47.40 224 A 1 
ATOM 1801 O OD2 . ASP A 1 224 ? -45.064  -26.842 -13.157 1.00 45.13 224 A 1 
ATOM 1802 N N   . ASP A 1 225 ? -44.180  -23.048 -17.487 1.00 74.91 225 A 1 
ATOM 1803 C CA  . ASP A 1 225 ? -44.083  -22.731 -18.909 1.00 79.69 225 A 1 
ATOM 1804 C C   . ASP A 1 225 ? -42.913  -21.788 -19.252 1.00 83.75 225 A 1 
ATOM 1805 O O   . ASP A 1 225 ? -42.827  -21.250 -20.354 1.00 79.23 225 A 1 
ATOM 1806 C CB  . ASP A 1 225 ? -45.439  -22.225 -19.417 1.00 71.55 225 A 1 
ATOM 1807 C CG  . ASP A 1 225 ? -45.988  -23.023 -20.603 1.00 62.22 225 A 1 
ATOM 1808 O OD1 . ASP A 1 225 ? -45.242  -23.854 -21.154 1.00 55.93 225 A 1 
ATOM 1809 O OD2 . ASP A 1 225 ? -47.129  -22.720 -21.003 1.00 53.49 225 A 1 
ATOM 1810 N N   . LEU A 1 226 ? -41.987  -21.544 -18.316 1.00 85.18 226 A 1 
ATOM 1811 C CA  . LEU A 1 226 ? -40.801  -20.747 -18.628 1.00 87.76 226 A 1 
ATOM 1812 C C   . LEU A 1 226 ? -39.802  -21.552 -19.476 1.00 89.43 226 A 1 
ATOM 1813 O O   . LEU A 1 226 ? -39.549  -22.728 -19.219 1.00 86.79 226 A 1 
ATOM 1814 C CB  . LEU A 1 226 ? -40.156  -20.204 -17.342 1.00 84.63 226 A 1 
ATOM 1815 C CG  . LEU A 1 226 ? -40.950  -19.053 -16.698 1.00 81.51 226 A 1 
ATOM 1816 C CD1 . LEU A 1 226 ? -40.354  -18.733 -15.323 1.00 73.33 226 A 1 
ATOM 1817 C CD2 . LEU A 1 226 ? -40.893  -17.761 -17.525 1.00 73.51 226 A 1 
ATOM 1818 N N   . PRO A 1 227 ? -39.182  -20.904 -20.485 1.00 90.65 227 A 1 
ATOM 1819 C CA  . PRO A 1 227 ? -38.186  -21.559 -21.324 1.00 91.26 227 A 1 
ATOM 1820 C C   . PRO A 1 227 ? -36.948  -21.975 -20.521 1.00 91.84 227 A 1 
ATOM 1821 O O   . PRO A 1 227 ? -36.497  -21.249 -19.637 1.00 89.54 227 A 1 
ATOM 1822 C CB  . PRO A 1 227 ? -37.858  -20.551 -22.430 1.00 89.50 227 A 1 
ATOM 1823 C CG  . PRO A 1 227 ? -38.182  -19.198 -21.797 1.00 87.62 227 A 1 
ATOM 1824 C CD  . PRO A 1 227 ? -39.354  -19.513 -20.871 1.00 90.28 227 A 1 
ATOM 1825 N N   . ALA A 1 228 ? -36.370  -23.125 -20.853 1.00 91.14 228 A 1 
ATOM 1826 C CA  . ALA A 1 228 ? -35.234  -23.696 -20.133 1.00 91.44 228 A 1 
ATOM 1827 C C   . ALA A 1 228 ? -33.899  -22.997 -20.422 1.00 92.43 228 A 1 
ATOM 1828 O O   . ALA A 1 228 ? -32.989  -22.999 -19.592 1.00 89.08 228 A 1 
ATOM 1829 C CB  . ALA A 1 228 ? -35.174  -25.190 -20.485 1.00 89.23 228 A 1 
ATOM 1830 N N   . ASP A 1 229 ? -33.781  -22.405 -21.620 1.00 91.88 229 A 1 
ATOM 1831 C CA  . ASP A 1 229 ? -32.600  -21.666 -22.068 1.00 92.10 229 A 1 
ATOM 1832 C C   . ASP A 1 229 ? -32.948  -20.722 -23.235 1.00 92.81 229 A 1 
ATOM 1833 O O   . ASP A 1 229 ? -34.108  -20.622 -23.653 1.00 90.74 229 A 1 
ATOM 1834 C CB  . ASP A 1 229 ? -31.479  -22.662 -22.443 1.00 89.77 229 A 1 
ATOM 1835 C CG  . ASP A 1 229 ? -31.807  -23.596 -23.609 1.00 89.11 229 A 1 
ATOM 1836 O OD1 . ASP A 1 229 ? -32.663  -23.249 -24.445 1.00 80.90 229 A 1 
ATOM 1837 O OD2 . ASP A 1 229 ? -31.137  -24.647 -23.696 1.00 81.41 229 A 1 
ATOM 1838 N N   . CYS A 1 230 ? -31.945  -20.017 -23.772 1.00 91.44 230 A 1 
ATOM 1839 C CA  . CYS A 1 230 ? -32.162  -19.109 -24.900 1.00 91.97 230 A 1 
ATOM 1840 C C   . CYS A 1 230 ? -32.547  -19.825 -26.209 1.00 91.91 230 A 1 
ATOM 1841 O O   . CYS A 1 230 ? -33.163  -19.189 -27.062 1.00 89.99 230 A 1 
ATOM 1842 C CB  . CYS A 1 230 ? -30.923  -18.236 -25.106 1.00 91.79 230 A 1 
ATOM 1843 S SG  . CYS A 1 230 ? -30.714  -17.006 -23.784 1.00 90.02 230 A 1 
ATOM 1844 N N   . SER A 1 231 ? -32.225  -21.088 -26.366 1.00 92.07 231 A 1 
ATOM 1845 C CA  . SER A 1 231 ? -32.690  -21.870 -27.516 1.00 91.05 231 A 1 
ATOM 1846 C C   . SER A 1 231 ? -34.193  -22.134 -27.409 1.00 91.04 231 A 1 
ATOM 1847 O O   . SER A 1 231 ? -34.917  -21.974 -28.390 1.00 88.89 231 A 1 
ATOM 1848 C CB  . SER A 1 231 ? -31.936  -23.201 -27.618 1.00 89.89 231 A 1 
ATOM 1849 O OG  . SER A 1 231 ? -30.555  -22.938 -27.762 1.00 78.04 231 A 1 
ATOM 1850 N N   . ALA A 1 232 ? -34.693  -22.417 -26.206 1.00 91.54 232 A 1 
ATOM 1851 C CA  . ALA A 1 232 ? -36.117  -22.542 -25.956 1.00 90.80 232 A 1 
ATOM 1852 C C   . ALA A 1 232 ? -36.861  -21.205 -26.129 1.00 91.23 232 A 1 
ATOM 1853 O O   . ALA A 1 232 ? -37.949  -21.191 -26.698 1.00 89.21 232 A 1 
ATOM 1854 C CB  . ALA A 1 232 ? -36.314  -23.143 -24.565 1.00 90.02 232 A 1 
ATOM 1855 N N   . VAL A 1 233 ? -36.244  -20.080 -25.714 1.00 90.60 233 A 1 
ATOM 1856 C CA  . VAL A 1 233 ? -36.772  -18.730 -25.995 1.00 90.09 233 A 1 
ATOM 1857 C C   . VAL A 1 233 ? -36.916  -18.512 -27.501 1.00 90.23 233 A 1 
ATOM 1858 O O   . VAL A 1 233 ? -37.979  -18.122 -27.979 1.00 88.51 233 A 1 
ATOM 1859 C CB  . VAL A 1 233 ? -35.878  -17.637 -25.372 1.00 89.48 233 A 1 
ATOM 1860 C CG1 . VAL A 1 233 ? -36.297  -16.221 -25.773 1.00 81.15 233 A 1 
ATOM 1861 C CG2 . VAL A 1 233 ? -35.911  -17.676 -23.843 1.00 81.29 233 A 1 
ATOM 1862 N N   . TYR A 1 234 ? -35.864  -18.815 -28.268 1.00 90.59 234 A 1 
ATOM 1863 C CA  . TYR A 1 234 ? -35.859  -18.650 -29.722 1.00 90.26 234 A 1 
ATOM 1864 C C   . TYR A 1 234 ? -36.909  -19.532 -30.410 1.00 90.15 234 A 1 
ATOM 1865 O O   . TYR A 1 234 ? -37.657  -19.062 -31.275 1.00 87.50 234 A 1 
ATOM 1866 C CB  . TYR A 1 234 ? -34.448  -18.962 -30.227 1.00 88.83 234 A 1 
ATOM 1867 C CG  . TYR A 1 234 ? -34.219  -18.563 -31.662 1.00 87.81 234 A 1 
ATOM 1868 C CD1 . TYR A 1 234 ? -34.456  -19.476 -32.718 1.00 79.43 234 A 1 
ATOM 1869 C CD2 . TYR A 1 234 ? -33.740  -17.276 -31.961 1.00 79.55 234 A 1 
ATOM 1870 C CE1 . TYR A 1 234 ? -34.230  -19.106 -34.047 1.00 79.17 234 A 1 
ATOM 1871 C CE2 . TYR A 1 234 ? -33.505  -16.892 -33.293 1.00 78.37 234 A 1 
ATOM 1872 C CZ  . TYR A 1 234 ? -33.751  -17.807 -34.328 1.00 84.59 234 A 1 
ATOM 1873 O OH  . TYR A 1 234 ? -33.530  -17.432 -35.638 1.00 82.25 234 A 1 
ATOM 1874 N N   . ASN A 1 235 ? -37.029  -20.778 -29.981 1.00 90.04 235 A 1 
ATOM 1875 C CA  . ASN A 1 235 ? -38.008  -21.723 -30.522 1.00 88.51 235 A 1 
ATOM 1876 C C   . ASN A 1 235 ? -39.464  -21.340 -30.201 1.00 87.68 235 A 1 
ATOM 1877 O O   . ASN A 1 235 ? -40.373  -21.778 -30.900 1.00 84.61 235 A 1 
ATOM 1878 C CB  . ASN A 1 235 ? -37.684  -23.120 -29.994 1.00 87.27 235 A 1 
ATOM 1879 C CG  . ASN A 1 235 ? -36.386  -23.691 -30.564 1.00 83.80 235 A 1 
ATOM 1880 O OD1 . ASN A 1 235 ? -35.846  -23.243 -31.552 1.00 76.09 235 A 1 
ATOM 1881 N ND2 . ASN A 1 235 ? -35.861  -24.735 -29.947 1.00 75.34 235 A 1 
ATOM 1882 N N   . ARG A 1 236 ? -39.695  -20.488 -29.194 1.00 88.56 236 A 1 
ATOM 1883 C CA  . ARG A 1 236 ? -41.011  -19.907 -28.883 1.00 87.64 236 A 1 
ATOM 1884 C C   . ARG A 1 236 ? -41.363  -18.686 -29.756 1.00 87.44 236 A 1 
ATOM 1885 O O   . ARG A 1 236 ? -42.450  -18.146 -29.614 1.00 81.89 236 A 1 
ATOM 1886 C CB  . ARG A 1 236 ? -41.092  -19.563 -27.385 1.00 85.29 236 A 1 
ATOM 1887 C CG  . ARG A 1 236 ? -41.199  -20.823 -26.515 1.00 80.53 236 A 1 
ATOM 1888 C CD  . ARG A 1 236 ? -41.152  -20.442 -25.028 1.00 79.07 236 A 1 
ATOM 1889 N NE  . ARG A 1 236 ? -41.181  -21.624 -24.165 1.00 73.81 236 A 1 
ATOM 1890 C CZ  . ARG A 1 236 ? -41.781  -21.726 -22.984 1.00 69.21 236 A 1 
ATOM 1891 N NH1 . ARG A 1 236 ? -42.364  -20.721 -22.403 1.00 65.14 236 A 1 
ATOM 1892 N NH2 . ARG A 1 236 ? -41.804  -22.859 -22.353 1.00 62.40 236 A 1 
ATOM 1893 N N   . GLY A 1 237 ? -40.436  -18.261 -30.638 1.00 88.19 237 A 1 
ATOM 1894 C CA  . GLY A 1 237 ? -40.654  -17.140 -31.564 1.00 87.45 237 A 1 
ATOM 1895 C C   . GLY A 1 237 ? -39.968  -15.833 -31.165 1.00 88.63 237 A 1 
ATOM 1896 O O   . GLY A 1 237 ? -40.051  -14.858 -31.908 1.00 83.53 237 A 1 
ATOM 1897 N N   . GLU A 1 238 ? -39.249  -15.804 -30.043 1.00 87.35 238 A 1 
ATOM 1898 C CA  . GLU A 1 238 ? -38.481  -14.646 -29.583 1.00 87.44 238 A 1 
ATOM 1899 C C   . GLU A 1 238 ? -37.086  -14.626 -30.231 1.00 88.12 238 A 1 
ATOM 1900 O O   . GLU A 1 238 ? -36.104  -15.126 -29.687 1.00 84.61 238 A 1 
ATOM 1901 C CB  . GLU A 1 238 ? -38.407  -14.667 -28.047 1.00 85.23 238 A 1 
ATOM 1902 C CG  . GLU A 1 238 ? -39.744  -14.336 -27.369 1.00 80.21 238 A 1 
ATOM 1903 C CD  . GLU A 1 238 ? -40.179  -12.871 -27.544 1.00 76.93 238 A 1 
ATOM 1904 O OE1 . GLU A 1 238 ? -41.335  -12.568 -27.175 1.00 68.23 238 A 1 
ATOM 1905 O OE2 . GLU A 1 238 ? -39.360  -12.061 -28.027 1.00 69.03 238 A 1 
ATOM 1906 N N   . HIS A 1 239 ? -36.984  -14.027 -31.414 1.00 89.78 239 A 1 
ATOM 1907 C CA  . HIS A 1 239 ? -35.749  -14.017 -32.209 1.00 89.12 239 A 1 
ATOM 1908 C C   . HIS A 1 239 ? -34.844  -12.798 -31.975 1.00 89.67 239 A 1 
ATOM 1909 O O   . HIS A 1 239 ? -33.762  -12.697 -32.565 1.00 84.89 239 A 1 
ATOM 1910 C CB  . HIS A 1 239 ? -36.108  -14.165 -33.691 1.00 86.41 239 A 1 
ATOM 1911 C CG  . HIS A 1 239 ? -36.879  -15.416 -33.984 1.00 85.00 239 A 1 
ATOM 1912 N ND1 . HIS A 1 239 ? -36.499  -16.706 -33.721 1.00 73.41 239 A 1 
ATOM 1913 C CD2 . HIS A 1 239 ? -38.112  -15.485 -34.565 1.00 73.38 239 A 1 
ATOM 1914 C CE1 . HIS A 1 239 ? -37.479  -17.528 -34.126 1.00 73.96 239 A 1 
ATOM 1915 N NE2 . HIS A 1 239 ? -38.475  -16.827 -34.656 1.00 75.48 239 A 1 
ATOM 1916 N N   . THR A 1 240 ? -35.261  -11.855 -31.134 1.00 89.97 240 A 1 
ATOM 1917 C CA  . THR A 1 240 ? -34.492  -10.649 -30.837 1.00 90.27 240 A 1 
ATOM 1918 C C   . THR A 1 240 ? -33.487  -10.900 -29.717 1.00 90.95 240 A 1 
ATOM 1919 O O   . THR A 1 240 ? -33.805  -11.523 -28.707 1.00 87.66 240 A 1 
ATOM 1920 C CB  . THR A 1 240 ? -35.403  -9.467  -30.503 1.00 87.63 240 A 1 
ATOM 1921 O OG1 . THR A 1 240 ? -36.326  -9.787  -29.503 1.00 76.99 240 A 1 
ATOM 1922 C CG2 . THR A 1 240 ? -36.190  -9.003  -31.726 1.00 74.14 240 A 1 
ATOM 1923 N N   . SER A 1 241 ? -32.256  -10.385 -29.858 1.00 91.79 241 A 1 
ATOM 1924 C CA  . SER A 1 241 ? -31.305  -10.388 -28.746 1.00 91.60 241 A 1 
ATOM 1925 C C   . SER A 1 241 ? -31.817  -9.511  -27.605 1.00 91.56 241 A 1 
ATOM 1926 O O   . SER A 1 241 ? -32.243  -8.377  -27.842 1.00 88.45 241 A 1 
ATOM 1927 C CB  . SER A 1 241 ? -29.928  -9.893  -29.184 1.00 90.09 241 A 1 
ATOM 1928 O OG  . SER A 1 241 ? -29.398  -10.681 -30.233 1.00 81.07 241 A 1 
ATOM 1929 N N   . GLY A 1 242 ? -31.730  -9.996  -26.381 1.00 91.60 242 A 1 
ATOM 1930 C CA  . GLY A 1 242 ? -32.234  -9.258  -25.227 1.00 91.79 242 A 1 
ATOM 1931 C C   . GLY A 1 242 ? -32.176  -10.049 -23.930 1.00 93.06 242 A 1 
ATOM 1932 O O   . GLY A 1 242 ? -31.611  -11.136 -23.867 1.00 90.93 242 A 1 
ATOM 1933 N N   . VAL A 1 243 ? -32.738  -9.463  -22.883 1.00 92.48 243 A 1 
ATOM 1934 C CA  . VAL A 1 243 ? -32.858  -10.100 -21.572 1.00 92.45 243 A 1 
ATOM 1935 C C   . VAL A 1 243 ? -34.174  -10.868 -21.524 1.00 92.10 243 A 1 
ATOM 1936 O O   . VAL A 1 243 ? -35.226  -10.285 -21.725 1.00 89.70 243 A 1 
ATOM 1937 C CB  . VAL A 1 243 ? -32.766  -9.076  -20.434 1.00 90.93 243 A 1 
ATOM 1938 C CG1 . VAL A 1 243 ? -32.882  -9.757  -19.068 1.00 82.36 243 A 1 
ATOM 1939 C CG2 . VAL A 1 243 ? -31.428  -8.327  -20.474 1.00 81.29 243 A 1 
ATOM 1940 N N   . TYR A 1 244 ? -34.084  -12.156 -21.197 1.00 91.79 244 A 1 
ATOM 1941 C CA  . TYR A 1 244 ? -35.227  -13.044 -21.052 1.00 91.69 244 A 1 
ATOM 1942 C C   . TYR A 1 244 ? -35.155  -13.786 -19.726 1.00 92.37 244 A 1 
ATOM 1943 O O   . TYR A 1 244 ? -34.069  -14.018 -19.190 1.00 89.98 244 A 1 
ATOM 1944 C CB  . TYR A 1 244 ? -35.274  -14.025 -22.233 1.00 90.49 244 A 1 
ATOM 1945 C CG  . TYR A 1 244 ? -35.512  -13.357 -23.571 1.00 89.76 244 A 1 
ATOM 1946 C CD1 . TYR A 1 244 ? -36.827  -13.132 -24.027 1.00 79.77 244 A 1 
ATOM 1947 C CD2 . TYR A 1 244 ? -34.430  -12.941 -24.365 1.00 79.67 244 A 1 
ATOM 1948 C CE1 . TYR A 1 244 ? -37.063  -12.504 -25.260 1.00 77.85 244 A 1 
ATOM 1949 C CE2 . TYR A 1 244 ? -34.648  -12.304 -25.606 1.00 77.62 244 A 1 
ATOM 1950 C CZ  . TYR A 1 244 ? -35.971  -12.094 -26.045 1.00 86.00 244 A 1 
ATOM 1951 O OH  . TYR A 1 244 ? -36.199  -11.476 -27.252 1.00 84.96 244 A 1 
ATOM 1952 N N   . THR A 1 245 ? -36.314  -14.158 -19.188 1.00 92.03 245 A 1 
ATOM 1953 C CA  . THR A 1 245 ? -36.398  -15.018 -18.010 1.00 91.66 245 A 1 
ATOM 1954 C C   . THR A 1 245 ? -36.422  -16.473 -18.469 1.00 91.73 245 A 1 
ATOM 1955 O O   . THR A 1 245 ? -37.254  -16.843 -19.292 1.00 89.57 245 A 1 
ATOM 1956 C CB  . THR A 1 245 ? -37.625  -14.694 -17.162 1.00 90.04 245 A 1 
ATOM 1957 O OG1 . THR A 1 245 ? -37.641  -13.320 -16.857 1.00 81.75 245 A 1 
ATOM 1958 C CG2 . THR A 1 245 ? -37.611  -15.435 -15.829 1.00 79.99 245 A 1 
ATOM 1959 N N   . ILE A 1 246 ? -35.512  -17.281 -17.919 1.00 91.98 246 A 1 
ATOM 1960 C CA  . ILE A 1 246 ? -35.471  -18.729 -18.133 1.00 92.19 246 A 1 
ATOM 1961 C C   . ILE A 1 246 ? -35.630  -19.456 -16.800 1.00 92.28 246 A 1 
ATOM 1962 O O   . ILE A 1 246 ? -35.286  -18.924 -15.743 1.00 90.62 246 A 1 
ATOM 1963 C CB  . ILE A 1 246 ? -34.196  -19.168 -18.888 1.00 91.47 246 A 1 
ATOM 1964 C CG1 . ILE A 1 246 ? -32.902  -18.911 -18.081 1.00 85.51 246 A 1 
ATOM 1965 C CG2 . ILE A 1 246 ? -34.133  -18.496 -20.269 1.00 82.47 246 A 1 
ATOM 1966 C CD1 . ILE A 1 246 ? -31.678  -19.664 -18.633 1.00 82.91 246 A 1 
ATOM 1967 N N   . LYS A 1 247 ? -36.108  -20.677 -16.838 1.00 91.69 247 A 1 
ATOM 1968 C CA  . LYS A 1 247 ? -36.207  -21.568 -15.689 1.00 91.99 247 A 1 
ATOM 1969 C C   . LYS A 1 247 ? -35.601  -22.924 -16.067 1.00 91.95 247 A 1 
ATOM 1970 O O   . LYS A 1 247 ? -36.305  -23.775 -16.600 1.00 88.98 247 A 1 
ATOM 1971 C CB  . LYS A 1 247 ? -37.668  -21.656 -15.235 1.00 90.09 247 A 1 
ATOM 1972 C CG  . LYS A 1 247 ? -37.842  -22.485 -13.944 1.00 86.83 247 A 1 
ATOM 1973 C CD  . LYS A 1 247 ? -39.329  -22.642 -13.605 1.00 83.72 247 A 1 
ATOM 1974 C CE  . LYS A 1 247 ? -39.543  -23.593 -12.437 1.00 77.62 247 A 1 
ATOM 1975 N NZ  . LYS A 1 247 ? -40.973  -23.991 -12.293 1.00 69.70 247 A 1 
ATOM 1976 N N   . PRO A 1 248 ? -34.310  -23.136 -15.831 1.00 92.17 248 A 1 
ATOM 1977 C CA  . PRO A 1 248 ? -33.691  -24.431 -16.032 1.00 91.23 248 A 1 
ATOM 1978 C C   . PRO A 1 248 ? -34.369  -25.507 -15.182 1.00 90.80 248 A 1 
ATOM 1979 O O   . PRO A 1 248 ? -34.919  -25.221 -14.121 1.00 87.26 248 A 1 
ATOM 1980 C CB  . PRO A 1 248 ? -32.216  -24.268 -15.666 1.00 89.91 248 A 1 
ATOM 1981 C CG  . PRO A 1 248 ? -31.971  -22.764 -15.807 1.00 88.05 248 A 1 
ATOM 1982 C CD  . PRO A 1 248 ? -33.310  -22.175 -15.389 1.00 90.47 248 A 1 
ATOM 1983 N N   . ARG A 1 249 ? -34.301  -26.748 -15.623 1.00 89.40 249 A 1 
ATOM 1984 C CA  . ARG A 1 249 ? -34.865  -27.886 -14.901 1.00 87.81 249 A 1 
ATOM 1985 C C   . ARG A 1 249 ? -34.261  -27.968 -13.498 1.00 87.37 249 A 1 
ATOM 1986 O O   . ARG A 1 249 ? -33.062  -27.856 -13.328 1.00 79.80 249 A 1 
ATOM 1987 C CB  . ARG A 1 249 ? -34.631  -29.152 -15.731 1.00 84.59 249 A 1 
ATOM 1988 C CG  . ARG A 1 249 ? -35.596  -30.273 -15.334 1.00 75.16 249 A 1 
ATOM 1989 C CD  . ARG A 1 249 ? -35.339  -31.540 -16.173 1.00 72.34 249 A 1 
ATOM 1990 N NE  . ARG A 1 249 ? -35.588  -31.316 -17.602 1.00 63.32 249 A 1 
ATOM 1991 C CZ  . ARG A 1 249 ? -35.170  -32.088 -18.600 1.00 57.49 249 A 1 
ATOM 1992 N NH1 . ARG A 1 249 ? -34.501  -33.186 -18.381 1.00 53.58 249 A 1 
ATOM 1993 N NH2 . ARG A 1 249 ? -35.409  -31.757 -19.840 1.00 51.51 249 A 1 
ATOM 1994 N N   . ASN A 1 250 ? -35.098  -28.156 -12.480 1.00 85.93 250 A 1 
ATOM 1995 C CA  . ASN A 1 250 ? -34.697  -28.194 -11.069 1.00 86.12 250 A 1 
ATOM 1996 C C   . ASN A 1 250 ? -34.028  -26.913 -10.536 1.00 86.97 250 A 1 
ATOM 1997 O O   . ASN A 1 250 ? -33.324  -26.957 -9.529  1.00 80.75 250 A 1 
ATOM 1998 C CB  . ASN A 1 250 ? -33.864  -29.457 -10.773 1.00 82.63 250 A 1 
ATOM 1999 C CG  . ASN A 1 250 ? -34.565  -30.750 -11.137 1.00 77.07 250 A 1 
ATOM 2000 O OD1 . ASN A 1 250 ? -35.772  -30.843 -11.211 1.00 68.30 250 A 1 
ATOM 2001 N ND2 . ASN A 1 250 ? -33.812  -31.811 -11.353 1.00 66.28 250 A 1 
ATOM 2002 N N   . SER A 1 251 ? -34.241  -25.766 -11.179 1.00 87.67 251 A 1 
ATOM 2003 C CA  . SER A 1 251 ? -33.763  -24.465 -10.725 1.00 87.95 251 A 1 
ATOM 2004 C C   . SER A 1 251 ? -34.917  -23.477 -10.589 1.00 88.60 251 A 1 
ATOM 2005 O O   . SER A 1 251 ? -35.989  -23.648 -11.172 1.00 83.84 251 A 1 
ATOM 2006 C CB  . SER A 1 251 ? -32.701  -23.942 -11.688 1.00 85.55 251 A 1 
ATOM 2007 O OG  . SER A 1 251 ? -32.129  -22.741 -11.215 1.00 77.17 251 A 1 
ATOM 2008 N N   . GLN A 1 252 ? -34.686  -22.410 -9.820  1.00 88.84 252 A 1 
ATOM 2009 C CA  . GLN A 1 252 ? -35.554  -21.242 -9.867  1.00 88.86 252 A 1 
ATOM 2010 C C   . GLN A 1 252 ? -35.371  -20.481 -11.185 1.00 90.15 252 A 1 
ATOM 2011 O O   . GLN A 1 252 ? -34.337  -20.595 -11.849 1.00 86.84 252 A 1 
ATOM 2012 C CB  . GLN A 1 252 ? -35.298  -20.335 -8.656  1.00 85.31 252 A 1 
ATOM 2013 C CG  . GLN A 1 252 ? -35.686  -21.038 -7.343  1.00 75.77 252 A 1 
ATOM 2014 C CD  . GLN A 1 252 ? -35.612  -20.107 -6.123  1.00 67.78 252 A 1 
ATOM 2015 O OE1 . GLN A 1 252 ? -35.255  -18.949 -6.211  1.00 58.41 252 A 1 
ATOM 2016 N NE2 . GLN A 1 252 ? -35.961  -20.575 -4.960  1.00 55.37 252 A 1 
ATOM 2017 N N   . GLY A 1 253 ? -36.360  -19.690 -11.546 1.00 90.33 253 A 1 
ATOM 2018 C CA  . GLY A 1 253 ? -36.275  -18.804 -12.700 1.00 91.10 253 A 1 
ATOM 2019 C C   . GLY A 1 253 ? -35.285  -17.661 -12.472 1.00 92.25 253 A 1 
ATOM 2020 O O   . GLY A 1 253 ? -35.218  -17.087 -11.379 1.00 88.82 253 A 1 
ATOM 2021 N N   . PHE A 1 254 ? -34.527  -17.291 -13.507 1.00 91.48 254 A 1 
ATOM 2022 C CA  . PHE A 1 254 ? -33.635  -16.136 -13.482 1.00 92.30 254 A 1 
ATOM 2023 C C   . PHE A 1 254 ? -33.489  -15.512 -14.872 1.00 93.20 254 A 1 
ATOM 2024 O O   . PHE A 1 254 ? -33.795  -16.123 -15.890 1.00 90.55 254 A 1 
ATOM 2025 C CB  . PHE A 1 254 ? -32.271  -16.518 -12.889 1.00 91.19 254 A 1 
ATOM 2026 C CG  . PHE A 1 254 ? -31.582  -17.683 -13.569 1.00 91.77 254 A 1 
ATOM 2027 C CD1 . PHE A 1 254 ? -31.660  -18.973 -12.998 1.00 79.87 254 A 1 
ATOM 2028 C CD2 . PHE A 1 254 ? -30.837  -17.495 -14.738 1.00 79.06 254 A 1 
ATOM 2029 C CE1 . PHE A 1 254 ? -30.994  -20.054 -13.591 1.00 78.73 254 A 1 
ATOM 2030 C CE2 . PHE A 1 254 ? -30.170  -18.579 -15.340 1.00 78.15 254 A 1 
ATOM 2031 C CZ  . PHE A 1 254 ? -30.247  -19.860 -14.768 1.00 88.55 254 A 1 
ATOM 2032 N N   . ASN A 1 255 ? -33.011  -14.278 -14.912 1.00 92.49 255 A 1 
ATOM 2033 C CA  . ASN A 1 255 ? -32.796  -13.563 -16.160 1.00 93.04 255 A 1 
ATOM 2034 C C   . ASN A 1 255 ? -31.444  -13.917 -16.783 1.00 93.27 255 A 1 
ATOM 2035 O O   . ASN A 1 255 ? -30.431  -14.032 -16.086 1.00 91.25 255 A 1 
ATOM 2036 C CB  . ASN A 1 255 ? -32.945  -12.057 -15.931 1.00 91.89 255 A 1 
ATOM 2037 C CG  . ASN A 1 255 ? -34.357  -11.658 -15.539 1.00 91.48 255 A 1 
ATOM 2038 O OD1 . ASN A 1 255 ? -35.326  -12.351 -15.758 1.00 82.64 255 A 1 
ATOM 2039 N ND2 . ASN A 1 255 ? -34.520  -10.506 -14.933 1.00 81.94 255 A 1 
ATOM 2040 N N   . VAL A 1 256 ? -31.425  -14.016 -18.107 1.00 92.98 256 A 1 
ATOM 2041 C CA  . VAL A 1 256 ? -30.235  -14.221 -18.938 1.00 93.30 256 A 1 
ATOM 2042 C C   . VAL A 1 256 ? -30.272  -13.277 -20.135 1.00 93.46 256 A 1 
ATOM 2043 O O   . VAL A 1 256 ? -31.321  -12.752 -20.496 1.00 91.71 256 A 1 
ATOM 2044 C CB  . VAL A 1 256 ? -30.104  -15.674 -19.423 1.00 92.42 256 A 1 
ATOM 2045 C CG1 . VAL A 1 256 ? -29.897  -16.627 -18.249 1.00 80.97 256 A 1 
ATOM 2046 C CG2 . VAL A 1 256 ? -31.301  -16.135 -20.256 1.00 81.10 256 A 1 
ATOM 2047 N N   . TYR A 1 257 ? -29.111  -13.055 -20.753 1.00 93.31 257 A 1 
ATOM 2048 C CA  . TYR A 1 257 ? -29.043  -12.369 -22.038 1.00 93.54 257 A 1 
ATOM 2049 C C   . TYR A 1 257 ? -28.950  -13.408 -23.160 1.00 93.69 257 A 1 
ATOM 2050 O O   . TYR A 1 257 ? -28.007  -14.191 -23.202 1.00 92.25 257 A 1 
ATOM 2051 C CB  . TYR A 1 257 ? -27.873  -11.390 -22.053 1.00 93.17 257 A 1 
ATOM 2052 C CG  . TYR A 1 257 ? -27.875  -10.482 -23.260 1.00 93.10 257 A 1 
ATOM 2053 C CD1 . TYR A 1 257 ? -27.325  -10.911 -24.484 1.00 84.92 257 A 1 
ATOM 2054 C CD2 . TYR A 1 257 ? -28.458  -9.202  -23.179 1.00 84.86 257 A 1 
ATOM 2055 C CE1 . TYR A 1 257 ? -27.352  -10.073 -25.612 1.00 83.90 257 A 1 
ATOM 2056 C CE2 . TYR A 1 257 ? -28.488  -8.357  -24.299 1.00 83.28 257 A 1 
ATOM 2057 C CZ  . TYR A 1 257 ? -27.936  -8.794  -25.519 1.00 89.14 257 A 1 
ATOM 2058 O OH  . TYR A 1 257 ? -27.963  -7.976  -26.620 1.00 87.69 257 A 1 
ATOM 2059 N N   . CYS A 1 258 ? -29.924  -13.392 -24.066 1.00 93.38 258 A 1 
ATOM 2060 C CA  . CYS A 1 258 ? -29.939  -14.216 -25.258 1.00 93.17 258 A 1 
ATOM 2061 C C   . CYS A 1 258 ? -29.334  -13.434 -26.427 1.00 92.90 258 A 1 
ATOM 2062 O O   . CYS A 1 258 ? -29.765  -12.320 -26.716 1.00 90.86 258 A 1 
ATOM 2063 C CB  . CYS A 1 258 ? -31.371  -14.683 -25.545 1.00 92.47 258 A 1 
ATOM 2064 S SG  . CYS A 1 258 ? -32.063  -15.724 -24.220 1.00 89.79 258 A 1 
ATOM 2065 N N   . ASP A 1 259 ? -28.314  -13.993 -27.074 1.00 93.54 259 A 1 
ATOM 2066 C CA  . ASP A 1 259 ? -27.664  -13.404 -28.248 1.00 92.82 259 A 1 
ATOM 2067 C C   . ASP A 1 259 ? -28.027  -14.213 -29.497 1.00 92.77 259 A 1 
ATOM 2068 O O   . ASP A 1 259 ? -27.714  -15.396 -29.588 1.00 90.28 259 A 1 
ATOM 2069 C CB  . ASP A 1 259 ? -26.145  -13.327 -28.020 1.00 90.94 259 A 1 
ATOM 2070 C CG  . ASP A 1 259 ? -25.410  -12.447 -29.042 1.00 88.77 259 A 1 
ATOM 2071 O OD1 . ASP A 1 259 ? -25.936  -12.173 -30.138 1.00 78.97 259 A 1 
ATOM 2072 O OD2 . ASP A 1 259 ? -24.288  -11.967 -28.715 1.00 78.91 259 A 1 
ATOM 2073 N N   . THR A 1 260 ? -28.660  -13.562 -30.447 1.00 91.85 260 A 1 
ATOM 2074 C CA  . THR A 1 260 ? -29.107  -14.159 -31.710 1.00 90.12 260 A 1 
ATOM 2075 C C   . THR A 1 260 ? -28.378  -13.577 -32.916 1.00 88.60 260 A 1 
ATOM 2076 O O   . THR A 1 260 ? -28.708  -13.886 -34.060 1.00 83.85 260 A 1 
ATOM 2077 C CB  . THR A 1 260 ? -30.630  -14.017 -31.872 1.00 88.50 260 A 1 
ATOM 2078 O OG1 . THR A 1 260 ? -30.986  -12.656 -31.888 1.00 80.85 260 A 1 
ATOM 2079 C CG2 . THR A 1 260 ? -31.395  -14.687 -30.728 1.00 79.66 260 A 1 
ATOM 2080 N N   . GLN A 1 261 ? -27.338  -12.736 -32.696 1.00 87.93 261 A 1 
ATOM 2081 C CA  . GLN A 1 261 ? -26.641  -12.030 -33.776 1.00 85.06 261 A 1 
ATOM 2082 C C   . GLN A 1 261 ? -25.945  -12.961 -34.773 1.00 85.03 261 A 1 
ATOM 2083 O O   . GLN A 1 261 ? -25.749  -12.586 -35.926 1.00 79.48 261 A 1 
ATOM 2084 C CB  . GLN A 1 261 ? -25.589  -11.073 -33.192 1.00 80.96 261 A 1 
ATOM 2085 C CG  . GLN A 1 261 ? -26.227  -9.856  -32.509 1.00 72.04 261 A 1 
ATOM 2086 C CD  . GLN A 1 261 ? -25.194  -8.850  -31.977 1.00 66.74 261 A 1 
ATOM 2087 O OE1 . GLN A 1 261 ? -23.984  -9.012  -32.067 1.00 57.63 261 A 1 
ATOM 2088 N NE2 . GLN A 1 261 ? -25.658  -7.757  -31.424 1.00 55.72 261 A 1 
ATOM 2089 N N   . SER A 1 262 ? -25.561  -14.162 -34.339 1.00 83.42 262 A 1 
ATOM 2090 C CA  . SER A 1 262 ? -24.956  -15.168 -35.209 1.00 81.55 262 A 1 
ATOM 2091 C C   . SER A 1 262 ? -25.969  -15.929 -36.083 1.00 82.78 262 A 1 
ATOM 2092 O O   . SER A 1 262 ? -25.572  -16.793 -36.860 1.00 76.51 262 A 1 
ATOM 2093 C CB  . SER A 1 262 ? -24.132  -16.157 -34.367 1.00 78.65 262 A 1 
ATOM 2094 O OG  . SER A 1 262 ? -24.944  -16.767 -33.392 1.00 73.07 262 A 1 
ATOM 2095 N N   . GLY A 1 263 ? -27.249  -15.629 -35.947 1.00 82.61 263 A 1 
ATOM 2096 C CA  . GLY A 1 263 ? -28.338  -16.366 -36.600 1.00 81.97 263 A 1 
ATOM 2097 C C   . GLY A 1 263 ? -28.781  -17.623 -35.847 1.00 84.30 263 A 1 
ATOM 2098 O O   . GLY A 1 263 ? -29.736  -18.270 -36.262 1.00 79.33 263 A 1 
ATOM 2099 N N   . SER A 1 264 ? -28.108  -17.939 -34.736 1.00 87.24 264 A 1 
ATOM 2100 C CA  . SER A 1 264 ? -28.505  -19.003 -33.818 1.00 88.37 264 A 1 
ATOM 2101 C C   . SER A 1 264 ? -28.598  -18.463 -32.383 1.00 90.77 264 A 1 
ATOM 2102 O O   . SER A 1 264 ? -27.894  -17.497 -32.051 1.00 87.93 264 A 1 
ATOM 2103 C CB  . SER A 1 264 ? -27.554  -20.203 -33.916 1.00 83.72 264 A 1 
ATOM 2104 O OG  . SER A 1 264 ? -26.231  -19.879 -33.552 1.00 74.62 264 A 1 
ATOM 2105 N N   . PRO A 1 265 ? -29.470  -19.024 -31.548 1.00 90.69 265 A 1 
ATOM 2106 C CA  . PRO A 1 265 ? -29.660  -18.537 -30.189 1.00 91.63 265 A 1 
ATOM 2107 C C   . PRO A 1 265 ? -28.539  -19.021 -29.265 1.00 92.46 265 A 1 
ATOM 2108 O O   . PRO A 1 265 ? -28.313  -20.219 -29.120 1.00 89.76 265 A 1 
ATOM 2109 C CB  . PRO A 1 265 ? -31.024  -19.091 -29.764 1.00 89.22 265 A 1 
ATOM 2110 C CG  . PRO A 1 265 ? -31.154  -20.384 -30.561 1.00 85.36 265 A 1 
ATOM 2111 C CD  . PRO A 1 265 ? -30.435  -20.064 -31.869 1.00 88.48 265 A 1 
ATOM 2112 N N   . TRP A 1 266 ? -27.873  -18.082 -28.584 1.00 92.98 266 A 1 
ATOM 2113 C CA  . TRP A 1 266 ? -26.854  -18.374 -27.589 1.00 93.87 266 A 1 
ATOM 2114 C C   . TRP A 1 266 ? -27.227  -17.767 -26.236 1.00 94.23 266 A 1 
ATOM 2115 O O   . TRP A 1 266 ? -27.606  -16.593 -26.159 1.00 91.87 266 A 1 
ATOM 2116 C CB  . TRP A 1 266 ? -25.492  -17.865 -28.057 1.00 93.12 266 A 1 
ATOM 2117 C CG  . TRP A 1 266 ? -24.901  -18.594 -29.222 1.00 92.81 266 A 1 
ATOM 2118 C CD1 . TRP A 1 266 ? -25.111  -18.297 -30.529 1.00 88.36 266 A 1 
ATOM 2119 C CD2 . TRP A 1 266 ? -24.009  -19.750 -29.205 1.00 91.11 266 A 1 
ATOM 2120 N NE1 . TRP A 1 266 ? -24.408  -19.190 -31.322 1.00 88.62 266 A 1 
ATOM 2121 C CE2 . TRP A 1 266 ? -23.726  -20.094 -30.550 1.00 90.22 266 A 1 
ATOM 2122 C CE3 . TRP A 1 266 ? -23.433  -20.528 -28.182 1.00 90.26 266 A 1 
ATOM 2123 C CZ2 . TRP A 1 266 ? -22.890  -21.191 -30.877 1.00 90.36 266 A 1 
ATOM 2124 C CZ3 . TRP A 1 266 ? -22.594  -21.619 -28.499 1.00 87.93 266 A 1 
ATOM 2125 C CH2 . TRP A 1 266 ? -22.334  -21.941 -29.835 1.00 88.13 266 A 1 
ATOM 2126 N N   . THR A 1 267 ? -27.051  -18.518 -25.169 1.00 93.62 267 A 1 
ATOM 2127 C CA  . THR A 1 267 ? -27.175  -18.009 -23.798 1.00 93.42 267 A 1 
ATOM 2128 C C   . THR A 1 267 ? -25.832  -17.445 -23.362 1.00 93.71 267 A 1 
ATOM 2129 O O   . THR A 1 267 ? -24.877  -18.191 -23.176 1.00 92.39 267 A 1 
ATOM 2130 C CB  . THR A 1 267 ? -27.632  -19.115 -22.835 1.00 92.78 267 A 1 
ATOM 2131 O OG1 . THR A 1 267 ? -28.819  -19.718 -23.304 1.00 84.03 267 A 1 
ATOM 2132 C CG2 . THR A 1 267 ? -27.930  -18.581 -21.438 1.00 82.14 267 A 1 
ATOM 2133 N N   . LEU A 1 268 ? -25.739  -16.123 -23.175 1.00 94.19 268 A 1 
ATOM 2134 C CA  . LEU A 1 268 ? -24.513  -15.515 -22.677 1.00 94.44 268 A 1 
ATOM 2135 C C   . LEU A 1 268 ? -24.325  -15.843 -21.195 1.00 94.66 268 A 1 
ATOM 2136 O O   . LEU A 1 268 ? -25.203  -15.596 -20.374 1.00 92.97 268 A 1 
ATOM 2137 C CB  . LEU A 1 268 ? -24.489  -13.986 -22.899 1.00 93.20 268 A 1 
ATOM 2138 C CG  . LEU A 1 268 ? -23.844  -13.563 -24.232 1.00 88.76 268 A 1 
ATOM 2139 C CD1 . LEU A 1 268 ? -24.705  -13.929 -25.425 1.00 74.59 268 A 1 
ATOM 2140 C CD2 . LEU A 1 268 ? -23.623  -12.054 -24.250 1.00 74.76 268 A 1 
ATOM 2141 N N   . ILE A 1 269 ? -23.121  -16.298 -20.842 1.00 94.12 269 A 1 
ATOM 2142 C CA  . ILE A 1 269 ? -22.705  -16.508 -19.450 1.00 93.93 269 A 1 
ATOM 2143 C C   . ILE A 1 269 ? -21.690  -15.461 -18.981 1.00 94.17 269 A 1 
ATOM 2144 O O   . ILE A 1 269 ? -21.551  -15.215 -17.786 1.00 92.10 269 A 1 
ATOM 2145 C CB  . ILE A 1 269 ? -22.190  -17.948 -19.235 1.00 92.63 269 A 1 
ATOM 2146 C CG1 . ILE A 1 269 ? -20.915  -18.255 -20.055 1.00 85.55 269 A 1 
ATOM 2147 C CG2 . ILE A 1 269 ? -23.317  -18.946 -19.570 1.00 82.83 269 A 1 
ATOM 2148 C CD1 . ILE A 1 269 ? -20.245  -19.581 -19.670 1.00 82.77 269 A 1 
ATOM 2149 N N   . GLN A 1 270 ? -21.010  -14.817 -19.919 1.00 94.52 270 A 1 
ATOM 2150 C CA  . GLN A 1 270 ? -20.076  -13.727 -19.643 1.00 94.73 270 A 1 
ATOM 2151 C C   . GLN A 1 270 ? -20.072  -12.723 -20.791 1.00 94.53 270 A 1 
ATOM 2152 O O   . GLN A 1 270 ? -20.121  -13.108 -21.958 1.00 92.88 270 A 1 
ATOM 2153 C CB  . GLN A 1 270 ? -18.683  -14.327 -19.381 1.00 93.44 270 A 1 
ATOM 2154 C CG  . GLN A 1 270 ? -17.603  -13.329 -18.934 1.00 91.08 270 A 1 
ATOM 2155 C CD  . GLN A 1 270 ? -16.588  -12.958 -20.014 1.00 91.14 270 A 1 
ATOM 2156 O OE1 . GLN A 1 270 ? -16.851  -12.780 -21.182 1.00 80.73 270 A 1 
ATOM 2157 N NE2 . GLN A 1 270 ? -15.332  -12.824 -19.639 1.00 79.75 270 A 1 
ATOM 2158 N N   . HIS A 1 271 ? -19.935  -11.437 -20.458 1.00 94.53 271 A 1 
ATOM 2159 C CA  . HIS A 1 271 ? -19.702  -10.389 -21.433 1.00 94.36 271 A 1 
ATOM 2160 C C   . HIS A 1 271 ? -18.750  -9.334  -20.877 1.00 94.31 271 A 1 
ATOM 2161 O O   . HIS A 1 271 ? -18.963  -8.807  -19.789 1.00 92.49 271 A 1 
ATOM 2162 C CB  . HIS A 1 271 ? -21.037  -9.785  -21.869 1.00 93.26 271 A 1 
ATOM 2163 C CG  . HIS A 1 271 ? -21.000  -8.884  -23.073 1.00 92.21 271 A 1 
ATOM 2164 N ND1 . HIS A 1 271 ? -22.049  -8.073  -23.478 1.00 78.87 271 A 1 
ATOM 2165 C CD2 . HIS A 1 271 ? -20.022  -8.740  -24.022 1.00 80.84 271 A 1 
ATOM 2166 C CE1 . HIS A 1 271 ? -21.699  -7.478  -24.614 1.00 81.53 271 A 1 
ATOM 2167 N NE2 . HIS A 1 271 ? -20.482  -7.849  -24.991 1.00 84.13 271 A 1 
ATOM 2168 N N   . ARG A 1 272 ? -17.704  -9.016  -21.621 1.00 93.39 272 A 1 
ATOM 2169 C CA  . ARG A 1 272 ? -16.780  -7.905  -21.359 1.00 92.82 272 A 1 
ATOM 2170 C C   . ARG A 1 272 ? -16.741  -7.011  -22.593 1.00 92.78 272 A 1 
ATOM 2171 O O   . ARG A 1 272 ? -16.563  -7.537  -23.694 1.00 90.39 272 A 1 
ATOM 2172 C CB  . ARG A 1 272 ? -15.359  -8.418  -21.080 1.00 91.07 272 A 1 
ATOM 2173 C CG  . ARG A 1 272 ? -15.222  -9.508  -20.013 1.00 87.18 272 A 1 
ATOM 2174 C CD  . ARG A 1 272 ? -15.572  -9.015  -18.608 1.00 85.82 272 A 1 
ATOM 2175 N NE  . ARG A 1 272 ? -14.648  -7.989  -18.117 1.00 85.25 272 A 1 
ATOM 2176 C CZ  . ARG A 1 272 ? -13.468  -8.175  -17.534 1.00 87.55 272 A 1 
ATOM 2177 N NH1 . ARG A 1 272 ? -12.923  -9.351  -17.419 1.00 76.21 272 A 1 
ATOM 2178 N NH2 . ARG A 1 272 ? -12.821  -7.164  -17.025 1.00 80.34 272 A 1 
ATOM 2179 N N   . LYS A 1 273 ? -16.852  -5.680  -22.437 1.00 90.08 273 A 1 
ATOM 2180 C CA  . LYS A 1 273 ? -16.819  -4.745  -23.579 1.00 88.69 273 A 1 
ATOM 2181 C C   . LYS A 1 273 ? -16.120  -3.411  -23.319 1.00 87.61 273 A 1 
ATOM 2182 O O   . LYS A 1 273 ? -15.558  -2.838  -24.249 1.00 81.53 273 A 1 
ATOM 2183 C CB  . LYS A 1 273 ? -18.238  -4.550  -24.139 1.00 85.80 273 A 1 
ATOM 2184 C CG  . LYS A 1 273 ? -19.235  -3.891  -23.163 1.00 81.74 273 A 1 
ATOM 2185 C CD  . LYS A 1 273 ? -20.654  -3.860  -23.755 1.00 80.75 273 A 1 
ATOM 2186 C CE  . LYS A 1 273 ? -21.609  -3.170  -22.783 1.00 73.50 273 A 1 
ATOM 2187 N NZ  . LYS A 1 273 ? -23.039  -3.310  -23.168 1.00 67.84 273 A 1 
ATOM 2188 N N   . ASP A 1 274 ? -16.115  -2.919  -22.077 1.00 86.91 274 A 1 
ATOM 2189 C CA  . ASP A 1 274 ? -15.604  -1.578  -21.762 1.00 85.26 274 A 1 
ATOM 2190 C C   . ASP A 1 274 ? -14.863  -1.467  -20.420 1.00 84.43 274 A 1 
ATOM 2191 O O   . ASP A 1 274 ? -14.198  -0.462  -20.157 1.00 77.61 274 A 1 
ATOM 2192 C CB  . ASP A 1 274 ? -16.764  -0.564  -21.867 1.00 82.96 274 A 1 
ATOM 2193 C CG  . ASP A 1 274 ? -17.941  -0.846  -20.928 1.00 82.11 274 A 1 
ATOM 2194 O OD1 . ASP A 1 274 ? -17.751  -1.542  -19.909 1.00 74.77 274 A 1 
ATOM 2195 O OD2 . ASP A 1 274 ? -19.042  -0.338  -21.216 1.00 75.20 274 A 1 
ATOM 2196 N N   . GLY A 1 275 ? -14.904  -2.472  -19.579 1.00 84.78 275 A 1 
ATOM 2197 C CA  . GLY A 1 275 ? -14.323  -2.483  -18.238 1.00 83.92 275 A 1 
ATOM 2198 C C   . GLY A 1 275 ? -15.128  -1.677  -17.218 1.00 84.79 275 A 1 
ATOM 2199 O O   . GLY A 1 275 ? -14.541  -1.137  -16.273 1.00 80.84 275 A 1 
ATOM 2200 N N   . SER A 1 276 ? -16.439  -1.522  -17.426 1.00 85.77 276 A 1 
ATOM 2201 C CA  . SER A 1 276 ? -17.350  -0.875  -16.478 1.00 85.15 276 A 1 
ATOM 2202 C C   . SER A 1 276 ? -17.546  -1.695  -15.203 1.00 84.91 276 A 1 
ATOM 2203 O O   . SER A 1 276 ? -17.536  -1.112  -14.122 1.00 81.43 276 A 1 
ATOM 2204 C CB  . SER A 1 276 ? -18.708  -0.585  -17.134 1.00 83.84 276 A 1 
ATOM 2205 O OG  . SER A 1 276 ? -19.234  -1.737  -17.752 1.00 79.56 276 A 1 
ATOM 2206 N N   . GLN A 1 277 ? -17.622  -3.023  -15.313 1.00 87.42 277 A 1 
ATOM 2207 C CA  . GLN A 1 277 ? -17.739  -3.948  -14.192 1.00 88.01 277 A 1 
ATOM 2208 C C   . GLN A 1 277 ? -16.358  -4.382  -13.679 1.00 87.51 277 A 1 
ATOM 2209 O O   . GLN A 1 277 ? -15.467  -4.718  -14.466 1.00 84.90 277 A 1 
ATOM 2210 C CB  . GLN A 1 277 ? -18.601  -5.150  -14.624 1.00 87.53 277 A 1 
ATOM 2211 C CG  . GLN A 1 277 ? -18.845  -6.179  -13.508 1.00 85.03 277 A 1 
ATOM 2212 C CD  . GLN A 1 277 ? -19.567  -5.595  -12.298 1.00 86.11 277 A 1 
ATOM 2213 O OE1 . GLN A 1 277 ? -20.470  -4.785  -12.424 1.00 77.51 277 A 1 
ATOM 2214 N NE2 . GLN A 1 277 ? -19.188  -5.981  -11.099 1.00 75.68 277 A 1 
ATOM 2215 N N   . ASP A 1 278 ? -16.179  -4.403  -12.358 1.00 86.67 278 A 1 
ATOM 2216 C CA  . ASP A 1 278 ? -15.034  -5.081  -11.758 1.00 86.12 278 A 1 
ATOM 2217 C C   . ASP A 1 278 ? -15.293  -6.594  -11.732 1.00 86.75 278 A 1 
ATOM 2218 O O   . ASP A 1 278 ? -16.336  -7.046  -11.281 1.00 84.01 278 A 1 
ATOM 2219 C CB  . ASP A 1 278 ? -14.713  -4.530  -10.354 1.00 82.62 278 A 1 
ATOM 2220 C CG  . ASP A 1 278 ? -13.280  -4.898  -9.913  1.00 79.26 278 A 1 
ATOM 2221 O OD1 . ASP A 1 278 ? -12.653  -5.759  -10.575 1.00 70.67 278 A 1 
ATOM 2222 O OD2 . ASP A 1 278 ? -12.752  -4.235  -8.992  1.00 70.39 278 A 1 
ATOM 2223 N N   . PHE A 1 279 ? -14.348  -7.359  -12.266 1.00 86.02 279 A 1 
ATOM 2224 C CA  . PHE A 1 279 ? -14.393  -8.815  -12.294 1.00 87.64 279 A 1 
ATOM 2225 C C   . PHE A 1 279 ? -13.522  -9.428  -11.192 1.00 86.71 279 A 1 
ATOM 2226 O O   . PHE A 1 279 ? -13.410  -10.646 -11.121 1.00 83.59 279 A 1 
ATOM 2227 C CB  . PHE A 1 279 ? -14.052  -9.334  -13.702 1.00 88.93 279 A 1 
ATOM 2228 C CG  . PHE A 1 279 ? -15.234  -9.351  -14.642 1.00 89.74 279 A 1 
ATOM 2229 C CD1 . PHE A 1 279 ? -15.780  -10.578 -15.068 1.00 78.19 279 A 1 
ATOM 2230 C CD2 . PHE A 1 279 ? -15.827  -8.157  -15.081 1.00 78.88 279 A 1 
ATOM 2231 C CE1 . PHE A 1 279 ? -16.889  -10.614 -15.921 1.00 77.52 279 A 1 
ATOM 2232 C CE2 . PHE A 1 279 ? -16.951  -8.188  -15.929 1.00 77.58 279 A 1 
ATOM 2233 C CZ  . PHE A 1 279 ? -17.484  -9.412  -16.340 1.00 88.99 279 A 1 
ATOM 2234 N N   . ASN A 1 280 ? -12.900  -8.609  -10.335 1.00 86.12 280 A 1 
ATOM 2235 C CA  . ASN A 1 280 ? -12.137  -9.102  -9.193  1.00 84.36 280 A 1 
ATOM 2236 C C   . ASN A 1 280 ? -13.050  -9.385  -7.994  1.00 84.42 280 A 1 
ATOM 2237 O O   . ASN A 1 280 ? -12.893  -8.800  -6.923  1.00 81.47 280 A 1 
ATOM 2238 C CB  . ASN A 1 280 ? -10.988  -8.145  -8.862  1.00 80.61 280 A 1 
ATOM 2239 C CG  . ASN A 1 280 ? -10.010  -8.790  -7.907  1.00 76.16 280 A 1 
ATOM 2240 O OD1 . ASN A 1 280 ? -9.546   -9.902  -8.101  1.00 67.61 280 A 1 
ATOM 2241 N ND2 . ASN A 1 280 ? -9.612   -8.103  -6.864  1.00 67.26 280 A 1 
ATOM 2242 N N   . GLU A 1 281 ? -14.009  -10.265 -8.193  1.00 84.78 281 A 1 
ATOM 2243 C CA  . GLU A 1 281 ? -15.054  -10.583 -7.232  1.00 85.26 281 A 1 
ATOM 2244 C C   . GLU A 1 281 ? -14.705  -11.787 -6.346  1.00 85.10 281 A 1 
ATOM 2245 O O   . GLU A 1 281 ? -13.742  -12.529 -6.583  1.00 82.59 281 A 1 
ATOM 2246 C CB  . GLU A 1 281 ? -16.376  -10.794 -7.988  1.00 84.06 281 A 1 
ATOM 2247 C CG  . GLU A 1 281 ? -16.967  -9.479  -8.548  1.00 79.07 281 A 1 
ATOM 2248 C CD  . GLU A 1 281 ? -17.366  -8.484  -7.456  1.00 80.63 281 A 1 
ATOM 2249 O OE1 . GLU A 1 281 ? -17.523  -7.291  -7.788  1.00 70.42 281 A 1 
ATOM 2250 O OE2 . GLU A 1 281 ? -17.509  -8.918  -6.284  1.00 71.89 281 A 1 
ATOM 2251 N N   . THR A 1 282 ? -15.497  -11.977 -5.295  1.00 85.27 282 A 1 
ATOM 2252 C CA  . THR A 1 282 ? -15.378  -13.117 -4.385  1.00 85.66 282 A 1 
ATOM 2253 C C   . THR A 1 282 ? -15.904  -14.405 -5.034  1.00 86.70 282 A 1 
ATOM 2254 O O   . THR A 1 282 ? -16.644  -14.361 -6.013  1.00 85.61 282 A 1 
ATOM 2255 C CB  . THR A 1 282 ? -16.131  -12.863 -3.071  1.00 83.45 282 A 1 
ATOM 2256 O OG1 . THR A 1 282 ? -17.504  -12.669 -3.316  1.00 76.93 282 A 1 
ATOM 2257 C CG2 . THR A 1 282 ? -15.609  -11.641 -2.316  1.00 75.81 282 A 1 
ATOM 2258 N N   . TRP A 1 283 ? -15.550  -15.546 -4.440  1.00 86.43 283 A 1 
ATOM 2259 C CA  . TRP A 1 283 ? -16.106  -16.844 -4.833  1.00 88.04 283 A 1 
ATOM 2260 C C   . TRP A 1 283 ? -17.638  -16.827 -4.824  1.00 89.18 283 A 1 
ATOM 2261 O O   . TRP A 1 283 ? -18.251  -17.152 -5.836  1.00 87.96 283 A 1 
ATOM 2262 C CB  . TRP A 1 283 ? -15.588  -17.924 -3.887  1.00 87.03 283 A 1 
ATOM 2263 C CG  . TRP A 1 283 ? -16.119  -19.291 -4.169  1.00 87.35 283 A 1 
ATOM 2264 C CD1 . TRP A 1 283 ? -17.205  -19.847 -3.597  1.00 81.92 283 A 1 
ATOM 2265 C CD2 . TRP A 1 283 ? -15.613  -20.271 -5.128  1.00 85.59 283 A 1 
ATOM 2266 N NE1 . TRP A 1 283 ? -17.408  -21.125 -4.125  1.00 82.12 283 A 1 
ATOM 2267 C CE2 . TRP A 1 283 ? -16.452  -21.413 -5.066  1.00 83.39 283 A 1 
ATOM 2268 C CE3 . TRP A 1 283 ? -14.528  -20.297 -6.025  1.00 84.52 283 A 1 
ATOM 2269 C CZ2 . TRP A 1 283 ? -16.230  -22.550 -5.886  1.00 83.97 283 A 1 
ATOM 2270 C CZ3 . TRP A 1 283 ? -14.300  -21.424 -6.829  1.00 81.31 283 A 1 
ATOM 2271 C CH2 . TRP A 1 283 ? -15.146  -22.539 -6.766  1.00 81.29 283 A 1 
ATOM 2272 N N   . GLU A 1 284 ? -18.230  -16.344 -3.747  1.00 87.36 284 A 1 
ATOM 2273 C CA  . GLU A 1 284 ? -19.683  -16.259 -3.598  1.00 88.45 284 A 1 
ATOM 2274 C C   . GLU A 1 284 ? -20.335  -15.410 -4.703  1.00 89.55 284 A 1 
ATOM 2275 O O   . GLU A 1 284 ? -21.368  -15.782 -5.255  1.00 88.13 284 A 1 
ATOM 2276 C CB  . GLU A 1 284 ? -19.979  -15.678 -2.213  1.00 87.55 284 A 1 
ATOM 2277 C CG  . GLU A 1 284 ? -21.469  -15.756 -1.858  1.00 75.44 284 A 1 
ATOM 2278 C CD  . GLU A 1 284 ? -21.817  -15.112 -0.509  1.00 66.38 284 A 1 
ATOM 2279 O OE1 . GLU A 1 284 ? -23.037  -15.065 -0.216  1.00 56.41 284 A 1 
ATOM 2280 O OE2 . GLU A 1 284 ? -20.903  -14.644 0.198   1.00 56.54 284 A 1 
ATOM 2281 N N   . ASN A 1 285 ? -19.710  -14.295 -5.083  1.00 88.73 285 A 1 
ATOM 2282 C CA  . ASN A 1 285 ? -20.218  -13.460 -6.171  1.00 89.74 285 A 1 
ATOM 2283 C C   . ASN A 1 285 ? -20.049  -14.138 -7.537  1.00 90.55 285 A 1 
ATOM 2284 O O   . ASN A 1 285 ? -20.895  -13.971 -8.412  1.00 89.17 285 A 1 
ATOM 2285 C CB  . ASN A 1 285 ? -19.547  -12.082 -6.133  1.00 88.83 285 A 1 
ATOM 2286 C CG  . ASN A 1 285 ? -20.005  -11.207 -4.970  1.00 87.39 285 A 1 
ATOM 2287 O OD1 . ASN A 1 285 ? -20.919  -11.514 -4.231  1.00 77.47 285 A 1 
ATOM 2288 N ND2 . ASN A 1 285 ? -19.379  -10.066 -4.799  1.00 76.40 285 A 1 
ATOM 2289 N N   . TYR A 1 286 ? -18.988  -14.929 -7.727  1.00 90.97 286 A 1 
ATOM 2290 C CA  . TYR A 1 286 ? -18.831  -15.753 -8.931  1.00 91.80 286 A 1 
ATOM 2291 C C   . TYR A 1 286 ? -19.853  -16.889 -9.011  1.00 92.62 286 A 1 
ATOM 2292 O O   . TYR A 1 286 ? -20.248  -17.246 -10.115 1.00 91.49 286 A 1 
ATOM 2293 C CB  . TYR A 1 286 ? -17.399  -16.286 -9.039  1.00 91.20 286 A 1 
ATOM 2294 C CG  . TYR A 1 286 ? -16.508  -15.389 -9.880  1.00 90.56 286 A 1 
ATOM 2295 C CD1 . TYR A 1 286 ? -16.605  -15.441 -11.281 1.00 79.36 286 A 1 
ATOM 2296 C CD2 . TYR A 1 286 ? -15.632  -14.474 -9.272  1.00 79.10 286 A 1 
ATOM 2297 C CE1 . TYR A 1 286 ? -15.838  -14.573 -12.075 1.00 78.70 286 A 1 
ATOM 2298 C CE2 . TYR A 1 286 ? -14.866  -13.603 -10.056 1.00 77.52 286 A 1 
ATOM 2299 C CZ  . TYR A 1 286 ? -14.976  -13.651 -11.468 1.00 87.43 286 A 1 
ATOM 2300 O OH  . TYR A 1 286 ? -14.259  -12.782 -12.241 1.00 86.05 286 A 1 
ATOM 2301 N N   . GLU A 1 287 ? -20.300  -17.418 -7.872  1.00 91.43 287 A 1 
ATOM 2302 C CA  . GLU A 1 287 ? -21.381  -18.408 -7.834  1.00 92.01 287 A 1 
ATOM 2303 C C   . GLU A 1 287 ? -22.733  -17.776 -8.154  1.00 92.31 287 A 1 
ATOM 2304 O O   . GLU A 1 287 ? -23.433  -18.241 -9.056  1.00 90.88 287 A 1 
ATOM 2305 C CB  . GLU A 1 287 ? -21.428  -19.101 -6.467  1.00 90.30 287 A 1 
ATOM 2306 C CG  . GLU A 1 287 ? -20.203  -19.988 -6.291  1.00 84.57 287 A 1 
ATOM 2307 C CD  . GLU A 1 287 ? -20.277  -20.832 -5.016  1.00 85.86 287 A 1 
ATOM 2308 O OE1 . GLU A 1 287 ? -20.063  -22.053 -5.154  1.00 76.06 287 A 1 
ATOM 2309 O OE2 . GLU A 1 287 ? -20.505  -20.261 -3.939  1.00 77.90 287 A 1 
ATOM 2310 N N   . LYS A 1 288 ? -23.091  -16.675 -7.502  1.00 91.12 288 A 1 
ATOM 2311 C CA  . LYS A 1 288 ? -24.399  -16.010 -7.642  1.00 90.87 288 A 1 
ATOM 2312 C C   . LYS A 1 288 ? -24.530  -15.190 -8.927  1.00 91.36 288 A 1 
ATOM 2313 O O   . LYS A 1 288 ? -25.631  -15.005 -9.441  1.00 87.13 288 A 1 
ATOM 2314 C CB  . LYS A 1 288 ? -24.664  -15.148 -6.408  1.00 89.08 288 A 1 
ATOM 2315 C CG  . LYS A 1 288 ? -24.863  -16.029 -5.154  1.00 85.17 288 A 1 
ATOM 2316 C CD  . LYS A 1 288 ? -25.097  -15.184 -3.893  1.00 76.80 288 A 1 
ATOM 2317 C CE  . LYS A 1 288 ? -25.299  -16.123 -2.713  1.00 69.05 288 A 1 
ATOM 2318 N NZ  . LYS A 1 288 ? -25.338  -15.408 -1.410  1.00 59.98 288 A 1 
ATOM 2319 N N   . GLY A 1 289 ? -23.410  -14.710 -9.448  1.00 92.05 289 A 1 
ATOM 2320 C CA  . GLY A 1 289 ? -23.330  -13.806 -10.580 1.00 92.48 289 A 1 
ATOM 2321 C C   . GLY A 1 289 ? -23.326  -12.332 -10.172 1.00 92.87 289 A 1 
ATOM 2322 O O   . GLY A 1 289 ? -23.776  -11.953 -9.090  1.00 90.01 289 A 1 
ATOM 2323 N N   . PHE A 1 290 ? -22.802  -11.488 -11.064 1.00 91.81 290 A 1 
ATOM 2324 C CA  . PHE A 1 290 ? -22.673  -10.049 -10.834 1.00 92.30 290 A 1 
ATOM 2325 C C   . PHE A 1 290 ? -22.676  -9.257  -12.143 1.00 92.74 290 A 1 
ATOM 2326 O O   . PHE A 1 290 ? -22.484  -9.806  -13.230 1.00 89.33 290 A 1 
ATOM 2327 C CB  . PHE A 1 290 ? -21.392  -9.770  -10.024 1.00 90.91 290 A 1 
ATOM 2328 C CG  . PHE A 1 290 ? -20.114  -10.282 -10.665 1.00 91.15 290 A 1 
ATOM 2329 C CD1 . PHE A 1 290 ? -19.586  -11.530 -10.268 1.00 78.49 290 A 1 
ATOM 2330 C CD2 . PHE A 1 290 ? -19.441  -9.536  -11.646 1.00 77.67 290 A 1 
ATOM 2331 C CE1 . PHE A 1 290 ? -18.403  -12.016 -10.847 1.00 76.77 290 A 1 
ATOM 2332 C CE2 . PHE A 1 290 ? -18.263  -10.021 -12.232 1.00 75.69 290 A 1 
ATOM 2333 C CZ  . PHE A 1 290 ? -17.735  -11.264 -11.833 1.00 87.99 290 A 1 
ATOM 2334 N N   . GLY A 1 291 ? -22.850  -7.944  -12.045 1.00 90.50 291 A 1 
ATOM 2335 C CA  . GLY A 1 291 ? -22.890  -7.038  -13.187 1.00 90.42 291 A 1 
ATOM 2336 C C   . GLY A 1 291 ? -24.303  -6.814  -13.726 1.00 91.11 291 A 1 
ATOM 2337 O O   . GLY A 1 291 ? -25.296  -6.985  -13.019 1.00 87.84 291 A 1 
ATOM 2338 N N   . ARG A 1 292 ? -24.384  -6.359  -14.972 1.00 89.81 292 A 1 
ATOM 2339 C CA  . ARG A 1 292 ? -25.645  -6.038  -15.647 1.00 90.32 292 A 1 
ATOM 2340 C C   . ARG A 1 292 ? -25.732  -6.784  -16.974 1.00 90.60 292 A 1 
ATOM 2341 O O   . ARG A 1 292 ? -24.833  -6.653  -17.797 1.00 86.81 292 A 1 
ATOM 2342 C CB  . ARG A 1 292 ? -25.758  -4.529  -15.901 1.00 86.63 292 A 1 
ATOM 2343 C CG  . ARG A 1 292 ? -25.895  -3.716  -14.617 1.00 76.72 292 A 1 
ATOM 2344 C CD  . ARG A 1 292 ? -26.144  -2.243  -14.985 1.00 72.73 292 A 1 
ATOM 2345 N NE  . ARG A 1 292 ? -26.328  -1.411  -13.808 1.00 61.74 292 A 1 
ATOM 2346 C CZ  . ARG A 1 292 ? -26.682  -0.131  -13.808 1.00 53.25 292 A 1 
ATOM 2347 N NH1 . ARG A 1 292 ? -26.882  0.500   -14.934 1.00 49.28 292 A 1 
ATOM 2348 N NH2 . ARG A 1 292 ? -26.837  0.517   -12.686 1.00 47.31 292 A 1 
ATOM 2349 N N   . LEU A 1 293 ? -26.837  -7.480  -17.194 1.00 91.17 293 A 1 
ATOM 2350 C CA  . LEU A 1 293 ? -27.051  -8.290  -18.403 1.00 91.32 293 A 1 
ATOM 2351 C C   . LEU A 1 293 ? -27.045  -7.465  -19.702 1.00 91.29 293 A 1 
ATOM 2352 O O   . LEU A 1 293 ? -26.633  -7.959  -20.743 1.00 88.46 293 A 1 
ATOM 2353 C CB  . LEU A 1 293 ? -28.373  -9.060  -18.260 1.00 90.88 293 A 1 
ATOM 2354 C CG  . LEU A 1 293 ? -28.378  -10.142 -17.158 1.00 89.85 293 A 1 
ATOM 2355 C CD1 . LEU A 1 293 ? -29.778  -10.724 -17.010 1.00 79.33 293 A 1 
ATOM 2356 C CD2 . LEU A 1 293 ? -27.423  -11.290 -17.470 1.00 79.40 293 A 1 
ATOM 2357 N N   . ASP A 1 294 ? -27.417  -6.191  -19.640 1.00 90.73 294 A 1 
ATOM 2358 C CA  . ASP A 1 294 ? -27.334  -5.234  -20.749 1.00 88.75 294 A 1 
ATOM 2359 C C   . ASP A 1 294 ? -25.934  -4.614  -20.929 1.00 89.10 294 A 1 
ATOM 2360 O O   . ASP A 1 294 ? -25.661  -3.889  -21.893 1.00 83.61 294 A 1 
ATOM 2361 C CB  . ASP A 1 294 ? -28.403  -4.144  -20.530 1.00 85.52 294 A 1 
ATOM 2362 C CG  . ASP A 1 294 ? -28.146  -3.257  -19.299 1.00 79.15 294 A 1 
ATOM 2363 O OD1 . ASP A 1 294 ? -27.595  -3.759  -18.289 1.00 69.18 294 A 1 
ATOM 2364 O OD2 . ASP A 1 294 ? -28.462  -2.045  -19.356 1.00 69.67 294 A 1 
ATOM 2365 N N   . GLY A 1 295 ? -25.008  -4.900  -19.999 1.00 90.59 295 A 1 
ATOM 2366 C CA  . GLY A 1 295 ? -23.678  -4.334  -19.913 1.00 90.38 295 A 1 
ATOM 2367 C C   . GLY A 1 295 ? -22.581  -5.392  -19.905 1.00 91.60 295 A 1 
ATOM 2368 O O   . GLY A 1 295 ? -22.492  -6.240  -20.789 1.00 88.81 295 A 1 
ATOM 2369 N N   . GLU A 1 296 ? -21.702  -5.290  -18.907 1.00 92.15 296 A 1 
ATOM 2370 C CA  . GLU A 1 296 ? -20.746  -6.335  -18.560 1.00 92.73 296 A 1 
ATOM 2371 C C   . GLU A 1 296 ? -21.296  -7.161  -17.393 1.00 92.79 296 A 1 
ATOM 2372 O O   . GLU A 1 296 ? -21.790  -6.592  -16.421 1.00 90.13 296 A 1 
ATOM 2373 C CB  . GLU A 1 296 ? -19.380  -5.759  -18.179 1.00 90.60 296 A 1 
ATOM 2374 C CG  . GLU A 1 296 ? -18.694  -4.982  -19.310 1.00 87.46 296 A 1 
ATOM 2375 C CD  . GLU A 1 296 ? -17.200  -4.744  -19.018 1.00 89.49 296 A 1 
ATOM 2376 O OE1 . GLU A 1 296 ? -16.370  -4.951  -19.933 1.00 79.80 296 A 1 
ATOM 2377 O OE2 . GLU A 1 296 ? -16.825  -4.363  -17.891 1.00 81.66 296 A 1 
ATOM 2378 N N   . PHE A 1 297 ? -21.190  -8.468  -17.491 1.00 93.67 297 A 1 
ATOM 2379 C CA  . PHE A 1 297 ? -21.669  -9.357  -16.440 1.00 94.13 297 A 1 
ATOM 2380 C C   . PHE A 1 297 ? -20.959  -10.708 -16.431 1.00 94.41 297 A 1 
ATOM 2381 O O   . PHE A 1 297 ? -20.349  -11.129 -17.415 1.00 93.10 297 A 1 
ATOM 2382 C CB  . PHE A 1 297 ? -23.188  -9.554  -16.574 1.00 93.27 297 A 1 
ATOM 2383 C CG  . PHE A 1 297 ? -23.619  -10.382 -17.766 1.00 93.23 297 A 1 
ATOM 2384 C CD1 . PHE A 1 297 ? -23.848  -9.774  -19.013 1.00 86.45 297 A 1 
ATOM 2385 C CD2 . PHE A 1 297 ? -23.800  -11.772 -17.638 1.00 85.66 297 A 1 
ATOM 2386 C CE1 . PHE A 1 297 ? -24.242  -10.541 -20.114 1.00 85.03 297 A 1 
ATOM 2387 C CE2 . PHE A 1 297 ? -24.196  -12.540 -18.735 1.00 83.95 297 A 1 
ATOM 2388 C CZ  . PHE A 1 297 ? -24.418  -11.931 -19.979 1.00 89.32 297 A 1 
ATOM 2389 N N   . TRP A 1 298 ? -21.083  -11.383 -15.301 1.00 94.11 298 A 1 
ATOM 2390 C CA  . TRP A 1 298 ? -20.872  -12.807 -15.123 1.00 94.50 298 A 1 
ATOM 2391 C C   . TRP A 1 298 ? -22.172  -13.429 -14.644 1.00 94.78 298 A 1 
ATOM 2392 O O   . TRP A 1 298 ? -22.748  -12.938 -13.673 1.00 92.51 298 A 1 
ATOM 2393 C CB  . TRP A 1 298 ? -19.753  -13.023 -14.112 1.00 94.24 298 A 1 
ATOM 2394 C CG  . TRP A 1 298 ? -19.499  -14.456 -13.793 1.00 94.36 298 A 1 
ATOM 2395 C CD1 . TRP A 1 298 ? -19.926  -15.110 -12.693 1.00 90.92 298 A 1 
ATOM 2396 C CD2 . TRP A 1 298 ? -18.787  -15.434 -14.604 1.00 93.22 298 A 1 
ATOM 2397 N NE1 . TRP A 1 298 ? -19.515  -16.434 -12.755 1.00 90.93 298 A 1 
ATOM 2398 C CE2 . TRP A 1 298 ? -18.819  -16.673 -13.917 1.00 92.52 298 A 1 
ATOM 2399 C CE3 . TRP A 1 298 ? -18.122  -15.382 -15.852 1.00 93.01 298 A 1 
ATOM 2400 C CZ2 . TRP A 1 298 ? -18.211  -17.831 -14.452 1.00 92.91 298 A 1 
ATOM 2401 C CZ3 . TRP A 1 298 ? -17.518  -16.536 -16.378 1.00 90.25 298 A 1 
ATOM 2402 C CH2 . TRP A 1 298 ? -17.567  -17.745 -15.682 1.00 90.69 298 A 1 
ATOM 2403 N N   . LEU A 1 299 ? -22.678  -14.458 -15.304 1.00 94.03 299 A 1 
ATOM 2404 C CA  . LEU A 1 299 ? -24.007  -15.009 -15.014 1.00 94.25 299 A 1 
ATOM 2405 C C   . LEU A 1 299 ? -24.093  -15.648 -13.624 1.00 94.14 299 A 1 
ATOM 2406 O O   . LEU A 1 299 ? -25.113  -15.508 -12.952 1.00 92.37 299 A 1 
ATOM 2407 C CB  . LEU A 1 299 ? -24.383  -16.009 -16.127 1.00 94.01 299 A 1 
ATOM 2408 C CG  . LEU A 1 299 ? -25.787  -16.622 -15.967 1.00 93.07 299 A 1 
ATOM 2409 C CD1 . LEU A 1 299 ? -26.901  -15.570 -16.009 1.00 82.15 299 A 1 
ATOM 2410 C CD2 . LEU A 1 299 ? -26.046  -17.628 -17.085 1.00 81.99 299 A 1 
ATOM 2411 N N   . GLY A 1 300 ? -23.017  -16.304 -13.183 1.00 93.71 300 A 1 
ATOM 2412 C CA  . GLY A 1 300 ? -22.956  -17.052 -11.933 1.00 94.07 300 A 1 
ATOM 2413 C C   . GLY A 1 300 ? -22.784  -18.550 -12.176 1.00 94.56 300 A 1 
ATOM 2414 O O   . GLY A 1 300 ? -23.470  -19.118 -13.022 1.00 92.81 300 A 1 
ATOM 2415 N N   . LEU A 1 301 ? -21.857  -19.168 -11.442 1.00 94.07 301 A 1 
ATOM 2416 C CA  . LEU A 1 301 ? -21.516  -20.582 -11.623 1.00 93.92 301 A 1 
ATOM 2417 C C   . LEU A 1 301 ? -22.700  -21.511 -11.329 1.00 94.15 301 A 1 
ATOM 2418 O O   . LEU A 1 301 ? -22.935  -22.429 -12.103 1.00 93.27 301 A 1 
ATOM 2419 C CB  . LEU A 1 301 ? -20.320  -20.946 -10.735 1.00 93.24 301 A 1 
ATOM 2420 C CG  . LEU A 1 301 ? -18.994  -20.322 -11.180 1.00 91.86 301 A 1 
ATOM 2421 C CD1 . LEU A 1 301 ? -17.968  -20.415 -10.056 1.00 81.11 301 A 1 
ATOM 2422 C CD2 . LEU A 1 301 ? -18.425  -21.039 -12.410 1.00 82.36 301 A 1 
ATOM 2423 N N   . GLU A 1 302 ? -23.486  -21.211 -10.299 1.00 93.62 302 A 1 
ATOM 2424 C CA  . GLU A 1 302 ? -24.700  -21.969 -9.971  1.00 93.38 302 A 1 
ATOM 2425 C C   . GLU A 1 302 ? -25.704  -21.956 -11.128 1.00 93.45 302 A 1 
ATOM 2426 O O   . GLU A 1 302 ? -26.256  -22.992 -11.507 1.00 91.84 302 A 1 
ATOM 2427 C CB  . GLU A 1 302 ? -25.388  -21.358 -8.741  1.00 91.80 302 A 1 
ATOM 2428 C CG  . GLU A 1 302 ? -24.585  -21.499 -7.442  1.00 84.75 302 A 1 
ATOM 2429 C CD  . GLU A 1 302 ? -25.261  -20.792 -6.257  1.00 84.22 302 A 1 
ATOM 2430 O OE1 . GLU A 1 302 ? -24.826  -21.020 -5.108  1.00 74.82 302 A 1 
ATOM 2431 O OE2 . GLU A 1 302 ? -26.199  -19.982 -6.484  1.00 78.27 302 A 1 
ATOM 2432 N N   . LYS A 1 303 ? -25.912  -20.799 -11.743 1.00 93.59 303 A 1 
ATOM 2433 C CA  . LYS A 1 303 ? -26.835  -20.637 -12.869 1.00 93.63 303 A 1 
ATOM 2434 C C   . LYS A 1 303 ? -26.312  -21.328 -14.128 1.00 93.85 303 A 1 
ATOM 2435 O O   . LYS A 1 303 ? -27.075  -21.982 -14.826 1.00 92.53 303 A 1 
ATOM 2436 C CB  . LYS A 1 303 ? -27.076  -19.150 -13.144 1.00 93.07 303 A 1 
ATOM 2437 C CG  . LYS A 1 303 ? -27.761  -18.433 -11.969 1.00 91.73 303 A 1 
ATOM 2438 C CD  . LYS A 1 303 ? -27.882  -16.938 -12.282 1.00 89.59 303 A 1 
ATOM 2439 C CE  . LYS A 1 303 ? -28.430  -16.193 -11.072 1.00 85.50 303 A 1 
ATOM 2440 N NZ  . LYS A 1 303 ? -28.259  -14.734 -11.230 1.00 80.09 303 A 1 
ATOM 2441 N N   . ILE A 1 304 ? -25.001  -21.207 -14.387 1.00 94.20 304 A 1 
ATOM 2442 C CA  . ILE A 1 304 ? -24.350  -21.910 -15.498 1.00 94.13 304 A 1 
ATOM 2443 C C   . ILE A 1 304 ? -24.501  -23.417 -15.307 1.00 93.85 304 A 1 
ATOM 2444 O O   . ILE A 1 304 ? -24.937  -24.100 -16.230 1.00 92.50 304 A 1 
ATOM 2445 C CB  . ILE A 1 304 ? -22.865  -21.497 -15.619 1.00 94.16 304 A 1 
ATOM 2446 C CG1 . ILE A 1 304 ? -22.733  -20.004 -15.999 1.00 90.87 304 A 1 
ATOM 2447 C CG2 . ILE A 1 304 ? -22.144  -22.359 -16.682 1.00 89.14 304 A 1 
ATOM 2448 C CD1 . ILE A 1 304 ? -21.332  -19.430 -15.747 1.00 85.41 304 A 1 
ATOM 2449 N N   . TYR A 1 305 ? -24.214  -23.920 -14.104 1.00 93.89 305 A 1 
ATOM 2450 C CA  . TYR A 1 305 ? -24.364  -25.332 -13.771 1.00 93.56 305 A 1 
ATOM 2451 C C   . TYR A 1 305 ? -25.806  -25.803 -13.968 1.00 93.37 305 A 1 
ATOM 2452 O O   . TYR A 1 305 ? -26.030  -26.794 -14.656 1.00 92.24 305 A 1 
ATOM 2453 C CB  . TYR A 1 305 ? -23.874  -25.569 -12.338 1.00 93.24 305 A 1 
ATOM 2454 C CG  . TYR A 1 305 ? -23.906  -27.017 -11.931 1.00 92.39 305 A 1 
ATOM 2455 C CD1 . TYR A 1 305 ? -24.940  -27.520 -11.100 1.00 82.34 305 A 1 
ATOM 2456 C CD2 . TYR A 1 305 ? -22.914  -27.901 -12.400 1.00 83.51 305 A 1 
ATOM 2457 C CE1 . TYR A 1 305 ? -24.976  -28.874 -10.747 1.00 83.86 305 A 1 
ATOM 2458 C CE2 . TYR A 1 305 ? -22.949  -29.265 -12.042 1.00 83.07 305 A 1 
ATOM 2459 C CZ  . TYR A 1 305 ? -23.981  -29.743 -11.225 1.00 89.46 305 A 1 
ATOM 2460 O OH  . TYR A 1 305 ? -24.022  -31.070 -10.891 1.00 88.49 305 A 1 
ATOM 2461 N N   . ALA A 1 306 ? -26.781  -25.041 -13.474 1.00 93.20 306 A 1 
ATOM 2462 C CA  . ALA A 1 306 ? -28.194  -25.367 -13.654 1.00 92.58 306 A 1 
ATOM 2463 C C   . ALA A 1 306 ? -28.604  -25.461 -15.137 1.00 92.57 306 A 1 
ATOM 2464 O O   . ALA A 1 306 ? -29.390  -26.343 -15.499 1.00 90.52 306 A 1 
ATOM 2465 C CB  . ALA A 1 306 ? -29.032  -24.322 -12.915 1.00 92.04 306 A 1 
ATOM 2466 N N   . ILE A 1 307 ? -28.062  -24.596 -15.999 1.00 92.74 307 A 1 
ATOM 2467 C CA  . ILE A 1 307 ? -28.318  -24.650 -17.442 1.00 92.65 307 A 1 
ATOM 2468 C C   . ILE A 1 307 ? -27.694  -25.911 -18.038 1.00 92.25 307 A 1 
ATOM 2469 O O   . ILE A 1 307 ? -28.398  -26.685 -18.676 1.00 90.46 307 A 1 
ATOM 2470 C CB  . ILE A 1 307 ? -27.816  -23.361 -18.148 1.00 92.86 307 A 1 
ATOM 2471 C CG1 . ILE A 1 307 ? -28.641  -22.140 -17.705 1.00 89.14 307 A 1 
ATOM 2472 C CG2 . ILE A 1 307 ? -27.903  -23.501 -19.678 1.00 87.74 307 A 1 
ATOM 2473 C CD1 . ILE A 1 307 ? -27.963  -20.788 -18.041 1.00 85.39 307 A 1 
ATOM 2474 N N   . VAL A 1 308 ? -26.404  -26.155 -17.797 1.00 92.48 308 A 1 
ATOM 2475 C CA  . VAL A 1 308 ? -25.657  -27.214 -18.492 1.00 91.99 308 A 1 
ATOM 2476 C C   . VAL A 1 308 ? -26.006  -28.630 -18.041 1.00 91.40 308 A 1 
ATOM 2477 O O   . VAL A 1 308 ? -25.721  -29.583 -18.763 1.00 88.14 308 A 1 
ATOM 2478 C CB  . VAL A 1 308 ? -24.136  -26.994 -18.437 1.00 90.88 308 A 1 
ATOM 2479 C CG1 . VAL A 1 308 ? -23.771  -25.622 -19.002 1.00 79.25 308 A 1 
ATOM 2480 C CG2 . VAL A 1 308 ? -23.554  -27.138 -17.028 1.00 79.42 308 A 1 
ATOM 2481 N N   . GLN A 1 309 ? -26.664  -28.781 -16.887 1.00 92.01 309 A 1 
ATOM 2482 C CA  . GLN A 1 309 ? -27.177  -30.080 -16.426 1.00 90.85 309 A 1 
ATOM 2483 C C   . GLN A 1 309 ? -28.425  -30.555 -17.186 1.00 90.36 309 A 1 
ATOM 2484 O O   . GLN A 1 309 ? -28.871  -31.685 -16.986 1.00 86.38 309 A 1 
ATOM 2485 C CB  . GLN A 1 309 ? -27.447  -30.010 -14.918 1.00 89.28 309 A 1 
ATOM 2486 C CG  . GLN A 1 309 ? -26.161  -29.945 -14.062 1.00 83.91 309 A 1 
ATOM 2487 C CD  . GLN A 1 309 ? -25.248  -31.152 -14.271 1.00 79.99 309 A 1 
ATOM 2488 O OE1 . GLN A 1 309 ? -25.685  -32.282 -14.338 1.00 69.53 309 A 1 
ATOM 2489 N NE2 . GLN A 1 309 ? -23.956  -30.946 -14.384 1.00 67.21 309 A 1 
ATOM 2490 N N   . GLN A 1 310 ? -29.007  -29.716 -18.039 1.00 91.18 310 A 1 
ATOM 2491 C CA  . GLN A 1 310 ? -30.240  -30.065 -18.754 1.00 89.57 310 A 1 
ATOM 2492 C C   . GLN A 1 310 ? -30.007  -30.993 -19.957 1.00 89.44 310 A 1 
ATOM 2493 O O   . GLN A 1 310 ? -30.840  -31.853 -20.242 1.00 84.80 310 A 1 
ATOM 2494 C CB  . GLN A 1 310 ? -30.946  -28.791 -19.214 1.00 87.63 310 A 1 
ATOM 2495 C CG  . GLN A 1 310 ? -31.310  -27.890 -18.033 1.00 85.89 310 A 1 
ATOM 2496 C CD  . GLN A 1 310 ? -32.089  -26.669 -18.498 1.00 88.52 310 A 1 
ATOM 2497 O OE1 . GLN A 1 310 ? -33.291  -26.629 -18.353 1.00 79.66 310 A 1 
ATOM 2498 N NE2 . GLN A 1 310 ? -31.433  -25.691 -19.083 1.00 78.57 310 A 1 
ATOM 2499 N N   . SER A 1 311 ? -28.883  -30.784 -20.654 1.00 89.65 311 A 1 
ATOM 2500 C CA  . SER A 1 311 ? -28.480  -31.520 -21.850 1.00 89.25 311 A 1 
ATOM 2501 C C   . SER A 1 311 ? -26.988  -31.293 -22.131 1.00 90.39 311 A 1 
ATOM 2502 O O   . SER A 1 311 ? -26.289  -30.634 -21.357 1.00 86.52 311 A 1 
ATOM 2503 C CB  . SER A 1 311 ? -29.343  -31.076 -23.046 1.00 86.09 311 A 1 
ATOM 2504 O OG  . SER A 1 311 ? -29.165  -29.710 -23.339 1.00 78.98 311 A 1 
ATOM 2505 N N   . ASN A 1 312 ? -26.481  -31.816 -23.225 1.00 89.55 312 A 1 
ATOM 2506 C CA  . ASN A 1 312 ? -25.146  -31.475 -23.697 1.00 90.01 312 A 1 
ATOM 2507 C C   . ASN A 1 312 ? -25.151  -30.080 -24.329 1.00 90.86 312 A 1 
ATOM 2508 O O   . ASN A 1 312 ? -26.015  -29.776 -25.149 1.00 87.47 312 A 1 
ATOM 2509 C CB  . ASN A 1 312 ? -24.638  -32.538 -24.670 1.00 87.16 312 A 1 
ATOM 2510 C CG  . ASN A 1 312 ? -24.357  -33.868 -23.991 1.00 81.67 312 A 1 
ATOM 2511 O OD1 . ASN A 1 312 ? -24.012  -33.961 -22.835 1.00 71.86 312 A 1 
ATOM 2512 N ND2 . ASN A 1 312 ? -24.476  -34.958 -24.721 1.00 70.75 312 A 1 
ATOM 2513 N N   . TYR A 1 313 ? -24.172  -29.262 -23.980 1.00 90.52 313 A 1 
ATOM 2514 C CA  . TYR A 1 313 ? -24.006  -27.912 -24.500 1.00 92.09 313 A 1 
ATOM 2515 C C   . TYR A 1 313 ? -22.648  -27.738 -25.175 1.00 92.34 313 A 1 
ATOM 2516 O O   . TYR A 1 313 ? -21.674  -28.430 -24.871 1.00 89.38 313 A 1 
ATOM 2517 C CB  . TYR A 1 313 ? -24.211  -26.882 -23.383 1.00 91.62 313 A 1 
ATOM 2518 C CG  . TYR A 1 313 ? -25.654  -26.626 -22.998 1.00 91.82 313 A 1 
ATOM 2519 C CD1 . TYR A 1 313 ? -26.336  -25.505 -23.487 1.00 80.22 313 A 1 
ATOM 2520 C CD2 . TYR A 1 313 ? -26.323  -27.515 -22.141 1.00 80.57 313 A 1 
ATOM 2521 C CE1 . TYR A 1 313 ? -27.677  -25.268 -23.152 1.00 79.72 313 A 1 
ATOM 2522 C CE2 . TYR A 1 313 ? -27.662  -27.301 -21.802 1.00 79.27 313 A 1 
ATOM 2523 C CZ  . TYR A 1 313 ? -28.344  -26.179 -22.309 1.00 89.33 313 A 1 
ATOM 2524 O OH  . TYR A 1 313 ? -29.669  -25.985 -21.999 1.00 88.81 313 A 1 
ATOM 2525 N N   . ILE A 1 314 ? -22.575  -26.762 -26.068 1.00 93.29 314 A 1 
ATOM 2526 C CA  . ILE A 1 314 ? -21.350  -26.206 -26.628 1.00 93.24 314 A 1 
ATOM 2527 C C   . ILE A 1 314 ? -21.028  -24.925 -25.873 1.00 93.75 314 A 1 
ATOM 2528 O O   . ILE A 1 314 ? -21.893  -24.058 -25.710 1.00 91.98 314 A 1 
ATOM 2529 C CB  . ILE A 1 314 ? -21.494  -25.970 -28.148 1.00 91.28 314 A 1 
ATOM 2530 C CG1 . ILE A 1 314 ? -21.791  -27.302 -28.879 1.00 81.54 314 A 1 
ATOM 2531 C CG2 . ILE A 1 314 ? -20.222  -25.317 -28.712 1.00 80.80 314 A 1 
ATOM 2532 C CD1 . ILE A 1 314 ? -22.132  -27.133 -30.365 1.00 74.65 314 A 1 
ATOM 2533 N N   . LEU A 1 315 ? -19.774  -24.783 -25.454 1.00 93.22 315 A 1 
ATOM 2534 C CA  . LEU A 1 315 ? -19.238  -23.531 -24.937 1.00 93.03 315 A 1 
ATOM 2535 C C   . LEU A 1 315 ? -18.518  -22.803 -26.068 1.00 93.11 315 A 1 
ATOM 2536 O O   . LEU A 1 315 ? -17.503  -23.282 -26.573 1.00 91.77 315 A 1 
ATOM 2537 C CB  . LEU A 1 315 ? -18.305  -23.837 -23.752 1.00 92.66 315 A 1 
ATOM 2538 C CG  . LEU A 1 315 ? -17.527  -22.622 -23.225 1.00 91.72 315 A 1 
ATOM 2539 C CD1 . LEU A 1 315 ? -18.446  -21.567 -22.608 1.00 79.81 315 A 1 
ATOM 2540 C CD2 . LEU A 1 315 ? -16.531  -23.061 -22.148 1.00 80.12 315 A 1 
ATOM 2541 N N   . ARG A 1 316 ? -18.985  -21.616 -26.428 1.00 93.67 316 A 1 
ATOM 2542 C CA  . ARG A 1 316 ? -18.339  -20.753 -27.405 1.00 93.80 316 A 1 
ATOM 2543 C C   . ARG A 1 316 ? -17.690  -19.557 -26.714 1.00 93.89 316 A 1 
ATOM 2544 O O   . ARG A 1 316 ? -18.341  -18.834 -25.971 1.00 92.64 316 A 1 
ATOM 2545 C CB  . ARG A 1 316 ? -19.359  -20.350 -28.480 1.00 92.90 316 A 1 
ATOM 2546 C CG  . ARG A 1 316 ? -18.777  -19.458 -29.574 1.00 90.34 316 A 1 
ATOM 2547 C CD  . ARG A 1 316 ? -19.864  -19.194 -30.612 1.00 88.30 316 A 1 
ATOM 2548 N NE  . ARG A 1 316 ? -19.415  -18.266 -31.663 1.00 85.06 316 A 1 
ATOM 2549 C CZ  . ARG A 1 316 ? -19.047  -18.570 -32.900 1.00 82.90 316 A 1 
ATOM 2550 N NH1 . ARG A 1 316 ? -19.016  -19.792 -33.349 1.00 73.46 316 A 1 
ATOM 2551 N NH2 . ARG A 1 316 ? -18.714  -17.619 -33.703 1.00 78.34 316 A 1 
ATOM 2552 N N   . LEU A 1 317 ? -16.411  -19.324 -27.015 1.00 92.24 317 A 1 
ATOM 2553 C CA  . LEU A 1 317 ? -15.702  -18.103 -26.641 1.00 91.78 317 A 1 
ATOM 2554 C C   . LEU A 1 317 ? -15.568  -17.227 -27.880 1.00 91.47 317 A 1 
ATOM 2555 O O   . LEU A 1 317 ? -14.950  -17.629 -28.861 1.00 89.46 317 A 1 
ATOM 2556 C CB  . LEU A 1 317 ? -14.317  -18.440 -26.058 1.00 90.88 317 A 1 
ATOM 2557 C CG  . LEU A 1 317 ? -14.295  -19.483 -24.932 1.00 89.21 317 A 1 
ATOM 2558 C CD1 . LEU A 1 317 ? -12.867  -19.641 -24.407 1.00 77.55 317 A 1 
ATOM 2559 C CD2 . LEU A 1 317 ? -15.166  -19.075 -23.754 1.00 78.60 317 A 1 
ATOM 2560 N N   . GLU A 1 318 ? -16.117  -16.012 -27.831 1.00 92.22 318 A 1 
ATOM 2561 C CA  . GLU A 1 318 ? -15.908  -14.992 -28.857 1.00 91.91 318 A 1 
ATOM 2562 C C   . GLU A 1 318 ? -15.043  -13.862 -28.311 1.00 92.00 318 A 1 
ATOM 2563 O O   . GLU A 1 318 ? -15.334  -13.271 -27.269 1.00 90.23 318 A 1 
ATOM 2564 C CB  . GLU A 1 318 ? -17.225  -14.428 -29.391 1.00 90.36 318 A 1 
ATOM 2565 C CG  . GLU A 1 318 ? -17.875  -15.364 -30.403 1.00 81.00 318 A 1 
ATOM 2566 C CD  . GLU A 1 318 ? -19.048  -14.723 -31.151 1.00 82.59 318 A 1 
ATOM 2567 O OE1 . GLU A 1 318 ? -19.541  -15.379 -32.093 1.00 75.79 318 A 1 
ATOM 2568 O OE2 . GLU A 1 318 ? -19.411  -13.566 -30.845 1.00 77.73 318 A 1 
ATOM 2569 N N   . LEU A 1 319 ? -13.993  -13.519 -29.058 1.00 90.00 319 A 1 
ATOM 2570 C CA  . LEU A 1 319 ? -13.052  -12.469 -28.708 1.00 89.24 319 A 1 
ATOM 2571 C C   . LEU A 1 319 ? -12.975  -11.471 -29.853 1.00 88.93 319 A 1 
ATOM 2572 O O   . LEU A 1 319 ? -12.792  -11.840 -31.005 1.00 86.68 319 A 1 
ATOM 2573 C CB  . LEU A 1 319 ? -11.676  -13.082 -28.413 1.00 87.45 319 A 1 
ATOM 2574 C CG  . LEU A 1 319 ? -11.665  -14.179 -27.331 1.00 84.98 319 A 1 
ATOM 2575 C CD1 . LEU A 1 319 ? -10.240  -14.696 -27.147 1.00 76.87 319 A 1 
ATOM 2576 C CD2 . LEU A 1 319 ? -12.141  -13.664 -25.978 1.00 76.09 319 A 1 
ATOM 2577 N N   . GLN A 1 320 ? -13.044  -10.182 -29.514 1.00 88.94 320 A 1 
ATOM 2578 C CA  . GLN A 1 320 ? -12.816  -9.104  -30.458 1.00 88.78 320 A 1 
ATOM 2579 C C   . GLN A 1 320 ? -11.575  -8.318  -30.041 1.00 88.19 320 A 1 
ATOM 2580 O O   . GLN A 1 320 ? -11.448  -7.894  -28.889 1.00 86.28 320 A 1 
ATOM 2581 C CB  . GLN A 1 320 ? -14.081  -8.240  -30.566 1.00 87.46 320 A 1 
ATOM 2582 C CG  . GLN A 1 320 ? -14.050  -7.322  -31.792 1.00 78.93 320 A 1 
ATOM 2583 C CD  . GLN A 1 320 ? -15.341  -6.490  -31.943 1.00 77.97 320 A 1 
ATOM 2584 O OE1 . GLN A 1 320 ? -16.162  -6.393  -31.056 1.00 70.23 320 A 1 
ATOM 2585 N NE2 . GLN A 1 320 ? -15.548  -5.862  -33.071 1.00 66.97 320 A 1 
ATOM 2586 N N   . ASP A 1 321 ? -10.653  -8.123  -30.992 1.00 85.26 321 A 1 
ATOM 2587 C CA  . ASP A 1 321 ? -9.480   -7.291  -30.770 1.00 83.41 321 A 1 
ATOM 2588 C C   . ASP A 1 321 ? -9.755   -5.805  -31.061 1.00 83.40 321 A 1 
ATOM 2589 O O   . ASP A 1 321 ? -10.858  -5.391  -31.428 1.00 80.64 321 A 1 
ATOM 2590 C CB  . ASP A 1 321 ? -8.262   -7.891  -31.511 1.00 80.38 321 A 1 
ATOM 2591 C CG  . ASP A 1 321 ? -8.231   -7.685  -33.034 1.00 76.08 321 A 1 
ATOM 2592 O OD1 . ASP A 1 321 ? -9.079   -6.949  -33.561 1.00 68.96 321 A 1 
ATOM 2593 O OD2 . ASP A 1 321 ? -7.273   -8.192  -33.670 1.00 69.94 321 A 1 
ATOM 2594 N N   . TRP A 1 322 ? -8.722   -4.957  -30.861 1.00 81.24 322 A 1 
ATOM 2595 C CA  . TRP A 1 322 ? -8.823   -3.523  -31.130 1.00 80.34 322 A 1 
ATOM 2596 C C   . TRP A 1 322 ? -8.786   -3.157  -32.617 1.00 78.79 322 A 1 
ATOM 2597 O O   . TRP A 1 322 ? -8.904   -1.974  -32.954 1.00 75.00 322 A 1 
ATOM 2598 C CB  . TRP A 1 322 ? -7.731   -2.791  -30.351 1.00 79.98 322 A 1 
ATOM 2599 C CG  . TRP A 1 322 ? -7.956   -2.795  -28.877 1.00 80.13 322 A 1 
ATOM 2600 C CD1 . TRP A 1 322 ? -7.405   -3.660  -27.993 1.00 74.43 322 A 1 
ATOM 2601 C CD2 . TRP A 1 322 ? -8.858   -1.936  -28.111 1.00 78.98 322 A 1 
ATOM 2602 N NE1 . TRP A 1 322 ? -7.898   -3.393  -26.720 1.00 76.30 322 A 1 
ATOM 2603 C CE2 . TRP A 1 322 ? -8.798   -2.350  -26.753 1.00 77.79 322 A 1 
ATOM 2604 C CE3 . TRP A 1 322 ? -9.708   -0.864  -28.444 1.00 77.81 322 A 1 
ATOM 2605 C CZ2 . TRP A 1 322 ? -9.572   -1.729  -25.750 1.00 77.10 322 A 1 
ATOM 2606 C CZ3 . TRP A 1 322 ? -10.482  -0.249  -27.441 1.00 74.88 322 A 1 
ATOM 2607 C CH2 . TRP A 1 322 ? -10.420  -0.682  -26.113 1.00 74.99 322 A 1 
ATOM 2608 N N   . LYS A 1 323 ? -8.619   -4.126  -33.504 1.00 81.64 323 A 1 
ATOM 2609 C CA  . LYS A 1 323 ? -8.786   -3.976  -34.954 1.00 80.83 323 A 1 
ATOM 2610 C C   . LYS A 1 323 ? -10.164  -4.453  -35.415 1.00 82.06 323 A 1 
ATOM 2611 O O   . LYS A 1 323 ? -10.366  -4.643  -36.604 1.00 78.12 323 A 1 
ATOM 2612 C CB  . LYS A 1 323 ? -7.686   -4.732  -35.700 1.00 77.79 323 A 1 
ATOM 2613 C CG  . LYS A 1 323 ? -6.269   -4.240  -35.391 1.00 70.63 323 A 1 
ATOM 2614 C CD  . LYS A 1 323 ? -5.324   -5.069  -36.253 1.00 64.29 323 A 1 
ATOM 2615 C CE  . LYS A 1 323 ? -3.876   -4.610  -36.133 1.00 55.77 323 A 1 
ATOM 2616 N NZ  . LYS A 1 323 ? -3.070   -5.369  -37.108 1.00 49.28 323 A 1 
ATOM 2617 N N   . ASP A 1 324 ? -11.055  -4.684  -34.450 1.00 81.11 324 A 1 
ATOM 2618 C CA  . ASP A 1 324 ? -12.388  -5.245  -34.662 1.00 81.52 324 A 1 
ATOM 2619 C C   . ASP A 1 324 ? -12.393  -6.640  -35.315 1.00 83.39 324 A 1 
ATOM 2620 O O   . ASP A 1 324 ? -13.435  -7.120  -35.748 1.00 79.63 324 A 1 
ATOM 2621 C CB  . ASP A 1 324 ? -13.309  -4.198  -35.314 1.00 78.85 324 A 1 
ATOM 2622 C CG  . ASP A 1 324 ? -13.434  -2.957  -34.425 1.00 75.75 324 A 1 
ATOM 2623 O OD1 . ASP A 1 324 ? -13.728  -3.112  -33.214 1.00 68.88 324 A 1 
ATOM 2624 O OD2 . ASP A 1 324 ? -13.216  -1.823  -34.908 1.00 68.20 324 A 1 
ATOM 2625 N N   . SER A 1 325 ? -11.230  -7.320  -35.331 1.00 83.68 325 A 1 
ATOM 2626 C CA  . SER A 1 325 ? -11.148  -8.710  -35.780 1.00 83.44 325 A 1 
ATOM 2627 C C   . SER A 1 325 ? -11.798  -9.613  -34.737 1.00 84.76 325 A 1 
ATOM 2628 O O   . SER A 1 325 ? -11.439  -9.562  -33.559 1.00 82.86 325 A 1 
ATOM 2629 C CB  . SER A 1 325 ? -9.709   -9.166  -36.013 1.00 80.61 325 A 1 
ATOM 2630 O OG  . SER A 1 325 ? -8.983   -8.223  -36.786 1.00 70.54 325 A 1 
ATOM 2631 N N   . LYS A 1 326 ? -12.739  -10.446 -35.175 1.00 85.53 326 A 1 
ATOM 2632 C CA  . LYS A 1 326 ? -13.392  -11.437 -34.325 1.00 85.02 326 A 1 
ATOM 2633 C C   . LYS A 1 326 ? -12.680  -12.775 -34.425 1.00 84.87 326 A 1 
ATOM 2634 O O   . LYS A 1 326 ? -12.355  -13.242 -35.520 1.00 81.83 326 A 1 
ATOM 2635 C CB  . LYS A 1 326 ? -14.880  -11.570 -34.676 1.00 82.89 326 A 1 
ATOM 2636 C CG  . LYS A 1 326 ? -15.688  -10.310 -34.314 1.00 75.65 326 A 1 
ATOM 2637 C CD  . LYS A 1 326 ? -17.178  -10.574 -34.555 1.00 72.92 326 A 1 
ATOM 2638 C CE  . LYS A 1 326 ? -18.034  -9.380  -34.134 1.00 63.69 326 A 1 
ATOM 2639 N NZ  . LYS A 1 326 ? -19.488  -9.723  -34.182 1.00 57.17 326 A 1 
ATOM 2640 N N   . HIS A 1 327 ? -12.478  -13.392 -33.285 1.00 87.12 327 A 1 
ATOM 2641 C CA  . HIS A 1 327 ? -11.955  -14.741 -33.141 1.00 86.23 327 A 1 
ATOM 2642 C C   . HIS A 1 327 ? -12.927  -15.545 -32.281 1.00 87.71 327 A 1 
ATOM 2643 O O   . HIS A 1 327 ? -13.553  -14.989 -31.381 1.00 86.22 327 A 1 
ATOM 2644 C CB  . HIS A 1 327 ? -10.566  -14.693 -32.509 1.00 83.70 327 A 1 
ATOM 2645 C CG  . HIS A 1 327 ? -9.572   -13.906 -33.308 1.00 80.36 327 A 1 
ATOM 2646 N ND1 . HIS A 1 327 ? -8.887   -14.356 -34.426 1.00 68.04 327 A 1 
ATOM 2647 C CD2 . HIS A 1 327 ? -9.184   -12.605 -33.109 1.00 68.14 327 A 1 
ATOM 2648 C CE1 . HIS A 1 327 ? -8.115   -13.359 -34.871 1.00 67.12 327 A 1 
ATOM 2649 N NE2 . HIS A 1 327 ? -8.266   -12.272 -34.094 1.00 67.85 327 A 1 
ATOM 2650 N N   . TYR A 1 328 ? -13.036  -16.828 -32.548 1.00 87.75 328 A 1 
ATOM 2651 C CA  . TYR A 1 328 ? -13.889  -17.716 -31.768 1.00 88.67 328 A 1 
ATOM 2652 C C   . TYR A 1 328 ? -13.245  -19.083 -31.588 1.00 88.91 328 A 1 
ATOM 2653 O O   . TYR A 1 328 ? -12.370  -19.484 -32.366 1.00 87.27 328 A 1 
ATOM 2654 C CB  . TYR A 1 328 ? -15.280  -17.826 -32.411 1.00 87.05 328 A 1 
ATOM 2655 C CG  . TYR A 1 328 ? -15.341  -18.726 -33.627 1.00 85.28 328 A 1 
ATOM 2656 C CD1 . TYR A 1 328 ? -14.971  -18.248 -34.903 1.00 79.11 328 A 1 
ATOM 2657 C CD2 . TYR A 1 328 ? -15.749  -20.066 -33.493 1.00 78.68 328 A 1 
ATOM 2658 C CE1 . TYR A 1 328 ? -15.005  -19.095 -36.023 1.00 76.47 328 A 1 
ATOM 2659 C CE2 . TYR A 1 328 ? -15.787  -20.923 -34.602 1.00 76.43 328 A 1 
ATOM 2660 C CZ  . TYR A 1 328 ? -15.416  -20.431 -35.865 1.00 80.44 328 A 1 
ATOM 2661 O OH  . TYR A 1 328 ? -15.454  -21.265 -36.953 1.00 77.68 328 A 1 
ATOM 2662 N N   . VAL A 1 329 ? -13.696  -19.777 -30.567 1.00 89.41 329 A 1 
ATOM 2663 C CA  . VAL A 1 329 ? -13.444  -21.200 -30.367 1.00 90.31 329 A 1 
ATOM 2664 C C   . VAL A 1 329 ? -14.669  -21.820 -29.713 1.00 91.38 329 A 1 
ATOM 2665 O O   . VAL A 1 329 ? -15.323  -21.171 -28.891 1.00 90.93 329 A 1 
ATOM 2666 C CB  . VAL A 1 329 ? -12.141  -21.423 -29.577 1.00 88.93 329 A 1 
ATOM 2667 C CG1 . VAL A 1 329 ? -12.175  -20.805 -28.171 1.00 76.73 329 A 1 
ATOM 2668 C CG2 . VAL A 1 329 ? -11.779  -22.892 -29.472 1.00 77.21 329 A 1 
ATOM 2669 N N   . GLU A 1 330 ? -14.988  -23.039 -30.111 1.00 91.52 330 A 1 
ATOM 2670 C CA  . GLU A 1 330 ? -16.096  -23.827 -29.585 1.00 91.87 330 A 1 
ATOM 2671 C C   . GLU A 1 330 ? -15.563  -25.111 -28.955 1.00 92.09 330 A 1 
ATOM 2672 O O   . GLU A 1 330 ? -14.703  -25.785 -29.531 1.00 89.79 330 A 1 
ATOM 2673 C CB  . GLU A 1 330 ? -17.119  -24.135 -30.691 1.00 90.58 330 A 1 
ATOM 2674 C CG  . GLU A 1 330 ? -17.892  -22.873 -31.067 1.00 86.97 330 A 1 
ATOM 2675 C CD  . GLU A 1 330 ? -18.862  -23.038 -32.251 1.00 88.29 330 A 1 
ATOM 2676 O OE1 . GLU A 1 330 ? -19.358  -21.972 -32.703 1.00 78.52 330 A 1 
ATOM 2677 O OE2 . GLU A 1 330 ? -19.075  -24.162 -32.723 1.00 81.00 330 A 1 
ATOM 2678 N N   . TYR A 1 331 ? -16.072  -25.422 -27.781 1.00 92.28 331 A 1 
ATOM 2679 C CA  . TYR A 1 331 ? -15.707  -26.598 -27.013 1.00 92.59 331 A 1 
ATOM 2680 C C   . TYR A 1 331 ? -16.936  -27.443 -26.701 1.00 93.13 331 A 1 
ATOM 2681 O O   . TYR A 1 331 ? -17.952  -26.914 -26.249 1.00 91.41 331 A 1 
ATOM 2682 C CB  . TYR A 1 331 ? -15.011  -26.180 -25.714 1.00 91.48 331 A 1 
ATOM 2683 C CG  . TYR A 1 331 ? -13.728  -25.413 -25.911 1.00 90.91 331 A 1 
ATOM 2684 C CD1 . TYR A 1 331 ? -12.536  -26.099 -26.205 1.00 80.43 331 A 1 
ATOM 2685 C CD2 . TYR A 1 331 ? -13.696  -24.005 -25.784 1.00 81.41 331 A 1 
ATOM 2686 C CE1 . TYR A 1 331 ? -11.325  -25.409 -26.368 1.00 80.29 331 A 1 
ATOM 2687 C CE2 . TYR A 1 331 ? -12.491  -23.302 -25.947 1.00 80.12 331 A 1 
ATOM 2688 C CZ  . TYR A 1 331 ? -11.306  -24.014 -26.232 1.00 87.19 331 A 1 
ATOM 2689 O OH  . TYR A 1 331 ? -10.118  -23.345 -26.384 1.00 85.11 331 A 1 
ATOM 2690 N N   . SER A 1 332 ? -16.806  -28.761 -26.854 1.00 91.78 332 A 1 
ATOM 2691 C CA  . SER A 1 332 ? -17.584  -29.665 -26.025 1.00 91.35 332 A 1 
ATOM 2692 C C   . SER A 1 332 ? -17.008  -29.648 -24.618 1.00 91.73 332 A 1 
ATOM 2693 O O   . SER A 1 332 ? -15.797  -29.489 -24.442 1.00 89.42 332 A 1 
ATOM 2694 C CB  . SER A 1 332 ? -17.594  -31.097 -26.588 1.00 90.10 332 A 1 
ATOM 2695 O OG  . SER A 1 332 ? -16.291  -31.630 -26.668 1.00 78.80 332 A 1 
ATOM 2696 N N   . PHE A 1 333 ? -17.855  -29.767 -23.608 1.00 90.61 333 A 1 
ATOM 2697 C CA  . PHE A 1 333 ? -17.380  -29.683 -22.235 1.00 91.16 333 A 1 
ATOM 2698 C C   . PHE A 1 333 ? -18.264  -30.452 -21.260 1.00 91.40 333 A 1 
ATOM 2699 O O   . PHE A 1 333 ? -19.431  -30.736 -21.521 1.00 89.04 333 A 1 
ATOM 2700 C CB  . PHE A 1 333 ? -17.247  -28.204 -21.814 1.00 90.19 333 A 1 
ATOM 2701 C CG  . PHE A 1 333 ? -18.564  -27.494 -21.602 1.00 90.94 333 A 1 
ATOM 2702 C CD1 . PHE A 1 333 ? -19.309  -27.019 -22.702 1.00 83.53 333 A 1 
ATOM 2703 C CD2 . PHE A 1 333 ? -19.075  -27.324 -20.302 1.00 84.27 333 A 1 
ATOM 2704 C CE1 . PHE A 1 333 ? -20.548  -26.406 -22.501 1.00 83.02 333 A 1 
ATOM 2705 C CE2 . PHE A 1 333 ? -20.312  -26.706 -20.103 1.00 83.48 333 A 1 
ATOM 2706 C CZ  . PHE A 1 333 ? -21.057  -26.253 -21.203 1.00 88.79 333 A 1 
ATOM 2707 N N   . HIS A 1 334 ? -17.680  -30.739 -20.109 1.00 91.34 334 A 1 
ATOM 2708 C CA  . HIS A 1 334 ? -18.379  -31.171 -18.910 1.00 91.15 334 A 1 
ATOM 2709 C C   . HIS A 1 334 ? -18.079  -30.190 -17.780 1.00 91.52 334 A 1 
ATOM 2710 O O   . HIS A 1 334 ? -16.938  -29.767 -17.620 1.00 90.01 334 A 1 
ATOM 2711 C CB  . HIS A 1 334 ? -17.958  -32.607 -18.571 1.00 88.98 334 A 1 
ATOM 2712 C CG  . HIS A 1 334 ? -18.783  -33.201 -17.475 1.00 80.09 334 A 1 
ATOM 2713 N ND1 . HIS A 1 334 ? -18.676  -32.953 -16.125 1.00 67.56 334 A 1 
ATOM 2714 C CD2 . HIS A 1 334 ? -19.838  -34.075 -17.619 1.00 66.33 334 A 1 
ATOM 2715 C CE1 . HIS A 1 334 ? -19.623  -33.639 -15.480 1.00 61.76 334 A 1 
ATOM 2716 N NE2 . HIS A 1 334 ? -20.351  -34.340 -16.351 1.00 63.54 334 A 1 
ATOM 2717 N N   . LEU A 1 335 ? -19.086  -29.817 -17.020 1.00 90.93 335 A 1 
ATOM 2718 C CA  . LEU A 1 335 ? -18.946  -28.950 -15.856 1.00 91.96 335 A 1 
ATOM 2719 C C   . LEU A 1 335 ? -19.370  -29.720 -14.602 1.00 91.97 335 A 1 
ATOM 2720 O O   . LEU A 1 335 ? -20.495  -30.222 -14.537 1.00 89.28 335 A 1 
ATOM 2721 C CB  . LEU A 1 335 ? -19.777  -27.664 -16.063 1.00 91.28 335 A 1 
ATOM 2722 C CG  . LEU A 1 335 ? -19.574  -26.612 -14.957 1.00 90.92 335 A 1 
ATOM 2723 C CD1 . LEU A 1 335 ? -18.188  -25.966 -15.034 1.00 79.51 335 A 1 
ATOM 2724 C CD2 . LEU A 1 335 ? -20.605  -25.493 -15.097 1.00 79.96 335 A 1 
ATOM 2725 N N   . GLY A 1 336 ? -18.472  -29.796 -13.625 1.00 91.81 336 A 1 
ATOM 2726 C CA  . GLY A 1 336 ? -18.737  -30.384 -12.323 1.00 91.63 336 A 1 
ATOM 2727 C C   . GLY A 1 336 ? -19.528  -29.462 -11.393 1.00 92.01 336 A 1 
ATOM 2728 O O   . GLY A 1 336 ? -19.681  -28.265 -11.638 1.00 90.08 336 A 1 
ATOM 2729 N N   . SER A 1 337 ? -20.021  -30.036 -10.295 1.00 91.27 337 A 1 
ATOM 2730 C CA  . SER A 1 337 ? -20.797  -29.326 -9.282  1.00 90.85 337 A 1 
ATOM 2731 C C   . SER A 1 337 ? -19.927  -28.440 -8.379  1.00 90.47 337 A 1 
ATOM 2732 O O   . SER A 1 337 ? -18.697  -28.401 -8.498  1.00 87.93 337 A 1 
ATOM 2733 C CB  . SER A 1 337 ? -21.570  -30.350 -8.434  1.00 89.22 337 A 1 
ATOM 2734 O OG  . SER A 1 337 ? -20.661  -31.131 -7.676  1.00 83.82 337 A 1 
ATOM 2735 N N   . HIS A 1 338 ? -20.562  -27.748 -7.427  1.00 90.96 338 A 1 
ATOM 2736 C CA  . HIS A 1 338 ? -19.886  -26.974 -6.389  1.00 89.93 338 A 1 
ATOM 2737 C C   . HIS A 1 338 ? -18.825  -27.796 -5.638  1.00 90.08 338 A 1 
ATOM 2738 O O   . HIS A 1 338 ? -17.715  -27.301 -5.414  1.00 86.99 338 A 1 
ATOM 2739 C CB  . HIS A 1 338 ? -20.947  -26.442 -5.417  1.00 87.66 338 A 1 
ATOM 2740 C CG  . HIS A 1 338 ? -20.365  -25.743 -4.221  1.00 84.45 338 A 1 
ATOM 2741 N ND1 . HIS A 1 338 ? -19.876  -26.356 -3.092  1.00 71.07 338 A 1 
ATOM 2742 C CD2 . HIS A 1 338 ? -20.176  -24.398 -4.053  1.00 71.17 338 A 1 
ATOM 2743 C CE1 . HIS A 1 338 ? -19.392  -25.408 -2.276  1.00 69.33 338 A 1 
ATOM 2744 N NE2 . HIS A 1 338 ? -19.567  -24.200 -2.827  1.00 69.51 338 A 1 
ATOM 2745 N N   . GLU A 1 339 ? -19.115  -29.064 -5.299  1.00 87.97 339 A 1 
ATOM 2746 C CA  . GLU A 1 339 ? -18.178  -29.919 -4.560  1.00 87.03 339 A 1 
ATOM 2747 C C   . GLU A 1 339 ? -16.885  -30.190 -5.334  1.00 86.95 339 A 1 
ATOM 2748 O O   . GLU A 1 339 ? -15.842  -30.459 -4.738  1.00 83.77 339 A 1 
ATOM 2749 C CB  . GLU A 1 339 ? -18.808  -31.275 -4.189  1.00 86.46 339 A 1 
ATOM 2750 C CG  . GLU A 1 339 ? -20.096  -31.196 -3.346  1.00 79.68 339 A 1 
ATOM 2751 C CD  . GLU A 1 339 ? -21.387  -31.076 -4.170  1.00 71.52 339 A 1 
ATOM 2752 O OE1 . GLU A 1 339 ? -22.458  -30.911 -3.549  1.00 61.44 339 A 1 
ATOM 2753 O OE2 . GLU A 1 339 ? -21.299  -31.149 -5.417  1.00 62.92 339 A 1 
ATOM 2754 N N   . THR A 1 340 ? -16.928  -30.089 -6.651  1.00 87.22 340 A 1 
ATOM 2755 C CA  . THR A 1 340 ? -15.755  -30.244 -7.522  1.00 86.50 340 A 1 
ATOM 2756 C C   . THR A 1 340 ? -15.077  -28.912 -7.844  1.00 86.99 340 A 1 
ATOM 2757 O O   . THR A 1 340 ? -14.227  -28.855 -8.738  1.00 84.00 340 A 1 
ATOM 2758 C CB  . THR A 1 340 ? -16.100  -31.016 -8.808  1.00 85.69 340 A 1 
ATOM 2759 O OG1 . THR A 1 340 ? -16.925  -30.244 -9.651  1.00 79.94 340 A 1 
ATOM 2760 C CG2 . THR A 1 340 ? -16.813  -32.343 -8.543  1.00 79.47 340 A 1 
ATOM 2761 N N   . ASN A 1 341 ? -15.425  -27.815 -7.163  1.00 88.81 341 A 1 
ATOM 2762 C CA  . ASN A 1 341 ? -15.038  -26.441 -7.512  1.00 88.47 341 A 1 
ATOM 2763 C C   . ASN A 1 341 ? -15.409  -26.077 -8.964  1.00 89.24 341 A 1 
ATOM 2764 O O   . ASN A 1 341 ? -14.644  -25.390 -9.649  1.00 87.05 341 A 1 
ATOM 2765 C CB  . ASN A 1 341 ? -13.547  -26.197 -7.210  1.00 85.86 341 A 1 
ATOM 2766 C CG  . ASN A 1 341 ? -13.208  -26.334 -5.742  1.00 83.09 341 A 1 
ATOM 2767 O OD1 . ASN A 1 341 ? -13.793  -25.723 -4.874  1.00 73.79 341 A 1 
ATOM 2768 N ND2 . ASN A 1 341 ? -12.188  -27.104 -5.421  1.00 72.95 341 A 1 
ATOM 2769 N N   . TYR A 1 342 ? -16.563  -26.532 -9.417  1.00 90.07 342 A 1 
ATOM 2770 C CA  . TYR A 1 342 ? -17.033  -26.353 -10.786 1.00 91.57 342 A 1 
ATOM 2771 C C   . TYR A 1 342 ? -15.975  -26.765 -11.819 1.00 91.85 342 A 1 
ATOM 2772 O O   . TYR A 1 342 ? -15.668  -26.015 -12.745 1.00 89.72 342 A 1 
ATOM 2773 C CB  . TYR A 1 342 ? -17.552  -24.927 -11.000 1.00 91.61 342 A 1 
ATOM 2774 C CG  . TYR A 1 342 ? -18.651  -24.530 -10.043 1.00 91.55 342 A 1 
ATOM 2775 C CD1 . TYR A 1 342 ? -19.994  -24.870 -10.312 1.00 81.27 342 A 1 
ATOM 2776 C CD2 . TYR A 1 342 ? -18.339  -23.817 -8.870  1.00 81.71 342 A 1 
ATOM 2777 C CE1 . TYR A 1 342 ? -21.021  -24.483 -9.438  1.00 81.22 342 A 1 
ATOM 2778 C CE2 . TYR A 1 342 ? -19.360  -23.428 -7.986  1.00 80.01 342 A 1 
ATOM 2779 C CZ  . TYR A 1 342 ? -20.698  -23.763 -8.272  1.00 90.06 342 A 1 
ATOM 2780 O OH  . TYR A 1 342 ? -21.689  -23.375 -7.418  1.00 89.28 342 A 1 
ATOM 2781 N N   . THR A 1 343 ? -15.402  -27.954 -11.637 1.00 90.75 343 A 1 
ATOM 2782 C CA  . THR A 1 343 ? -14.381  -28.485 -12.541 1.00 91.08 343 A 1 
ATOM 2783 C C   . THR A 1 343 ? -14.897  -28.528 -13.973 1.00 91.58 343 A 1 
ATOM 2784 O O   . THR A 1 343 ? -15.932  -29.129 -14.266 1.00 89.76 343 A 1 
ATOM 2785 C CB  . THR A 1 343 ? -13.921  -29.883 -12.104 1.00 89.26 343 A 1 
ATOM 2786 O OG1 . THR A 1 343 ? -13.290  -29.770 -10.853 1.00 75.67 343 A 1 
ATOM 2787 C CG2 . THR A 1 343 ? -12.891  -30.493 -13.044 1.00 73.56 343 A 1 
ATOM 2788 N N   . LEU A 1 344 ? -14.147  -27.869 -14.876 1.00 90.83 344 A 1 
ATOM 2789 C CA  . LEU A 1 344 ? -14.443  -27.811 -16.294 1.00 91.27 344 A 1 
ATOM 2790 C C   . LEU A 1 344 ? -13.482  -28.728 -17.041 1.00 91.19 344 A 1 
ATOM 2791 O O   . LEU A 1 344 ? -12.268  -28.616 -16.887 1.00 89.28 344 A 1 
ATOM 2792 C CB  . LEU A 1 344 ? -14.327  -26.342 -16.745 1.00 91.07 344 A 1 
ATOM 2793 C CG  . LEU A 1 344 ? -14.643  -26.102 -18.238 1.00 90.45 344 A 1 
ATOM 2794 C CD1 . LEU A 1 344 ? -16.122  -26.284 -18.543 1.00 78.37 344 A 1 
ATOM 2795 C CD2 . LEU A 1 344 ? -14.258  -24.674 -18.618 1.00 78.50 344 A 1 
ATOM 2796 N N   . HIS A 1 345 ? -14.025  -29.592 -17.893 1.00 90.36 345 A 1 
ATOM 2797 C CA  . HIS A 1 345 ? -13.264  -30.431 -18.810 1.00 90.46 345 A 1 
ATOM 2798 C C   . HIS A 1 345 ? -13.701  -30.089 -20.227 1.00 90.86 345 A 1 
ATOM 2799 O O   . HIS A 1 345 ? -14.891  -30.147 -20.517 1.00 88.37 345 A 1 
ATOM 2800 C CB  . HIS A 1 345 ? -13.505  -31.897 -18.463 1.00 87.95 345 A 1 
ATOM 2801 C CG  . HIS A 1 345 ? -12.412  -32.795 -18.956 1.00 82.93 345 A 1 
ATOM 2802 N ND1 . HIS A 1 345 ? -11.380  -33.299 -18.188 1.00 69.14 345 A 1 
ATOM 2803 C CD2 . HIS A 1 345 ? -12.245  -33.298 -20.213 1.00 70.87 345 A 1 
ATOM 2804 C CE1 . HIS A 1 345 ? -10.627  -34.085 -18.959 1.00 69.29 345 A 1 
ATOM 2805 N NE2 . HIS A 1 345 ? -11.114  -34.117 -20.202 1.00 70.82 345 A 1 
ATOM 2806 N N   . VAL A 1 346 ? -12.764  -29.682 -21.088 1.00 90.43 346 A 1 
ATOM 2807 C CA  . VAL A 1 346 ? -13.089  -29.200 -22.438 1.00 90.61 346 A 1 
ATOM 2808 C C   . VAL A 1 346 ? -12.356  -29.981 -23.521 1.00 90.13 346 A 1 
ATOM 2809 O O   . VAL A 1 346 ? -11.218  -30.407 -23.330 1.00 87.90 346 A 1 
ATOM 2810 C CB  . VAL A 1 346 ? -12.849  -27.690 -22.618 1.00 89.53 346 A 1 
ATOM 2811 C CG1 . VAL A 1 346 ? -13.669  -26.860 -21.631 1.00 80.53 346 A 1 
ATOM 2812 C CG2 . VAL A 1 346 ? -11.380  -27.275 -22.476 1.00 79.57 346 A 1 
ATOM 2813 N N   . ALA A 1 347 ? -12.983  -30.100 -24.694 1.00 89.93 347 A 1 
ATOM 2814 C CA  . ALA A 1 347 ? -12.364  -30.571 -25.923 1.00 89.63 347 A 1 
ATOM 2815 C C   . ALA A 1 347 ? -12.758  -29.628 -27.072 1.00 90.08 347 A 1 
ATOM 2816 O O   . ALA A 1 347 ? -13.937  -29.316 -27.230 1.00 87.45 347 A 1 
ATOM 2817 C CB  . ALA A 1 347 ? -12.797  -32.016 -26.175 1.00 88.09 347 A 1 
ATOM 2818 N N   . GLU A 1 348 ? -11.787  -29.157 -27.848 1.00 88.33 348 A 1 
ATOM 2819 C CA  . GLU A 1 348 ? -12.049  -28.248 -28.965 1.00 87.52 348 A 1 
ATOM 2820 C C   . GLU A 1 348 ? -12.848  -28.964 -30.063 1.00 86.93 348 A 1 
ATOM 2821 O O   . GLU A 1 348 ? -12.500  -30.063 -30.498 1.00 83.84 348 A 1 
ATOM 2822 C CB  . GLU A 1 348 ? -10.727  -27.661 -29.499 1.00 84.70 348 A 1 
ATOM 2823 C CG  . GLU A 1 348 ? -10.954  -26.531 -30.519 1.00 78.20 348 A 1 
ATOM 2824 C CD  . GLU A 1 348 ? -9.664   -25.802 -30.965 1.00 75.62 348 A 1 
ATOM 2825 O OE1 . GLU A 1 348 ? -9.604   -25.380 -32.141 1.00 67.32 348 A 1 
ATOM 2826 O OE2 . GLU A 1 348 ? -8.758   -25.593 -30.137 1.00 69.83 348 A 1 
ATOM 2827 N N   . ILE A 1 349 ? -13.909  -28.329 -30.533 1.00 88.19 349 A 1 
ATOM 2828 C CA  . ILE A 1 349 ? -14.728  -28.797 -31.658 1.00 87.28 349 A 1 
ATOM 2829 C C   . ILE A 1 349 ? -14.331  -28.046 -32.924 1.00 87.05 349 A 1 
ATOM 2830 O O   . ILE A 1 349 ? -14.087  -28.637 -33.969 1.00 81.32 349 A 1 
ATOM 2831 C CB  . ILE A 1 349 ? -16.234  -28.598 -31.371 1.00 85.27 349 A 1 
ATOM 2832 C CG1 . ILE A 1 349 ? -16.690  -29.308 -30.078 1.00 76.84 349 A 1 
ATOM 2833 C CG2 . ILE A 1 349 ? -17.072  -29.104 -32.566 1.00 74.85 349 A 1 
ATOM 2834 C CD1 . ILE A 1 349 ? -18.117  -28.913 -29.656 1.00 71.56 349 A 1 
ATOM 2835 N N   . ALA A 1 350 ? -14.281  -26.712 -32.820 1.00 87.98 350 A 1 
ATOM 2836 C CA  . ALA A 1 350 ? -14.000  -25.832 -33.936 1.00 87.51 350 A 1 
ATOM 2837 C C   . ALA A 1 350 ? -13.487  -24.474 -33.444 1.00 87.85 350 A 1 
ATOM 2838 O O   . ALA A 1 350 ? -13.828  -24.017 -32.354 1.00 83.24 350 A 1 
ATOM 2839 C CB  . ALA A 1 350 ? -15.279  -25.649 -34.767 1.00 84.26 350 A 1 
ATOM 2840 N N   . GLY A 1 351 ? -12.710  -23.784 -34.274 1.00 84.81 351 A 1 
ATOM 2841 C CA  . GLY A 1 351 ? -12.292  -22.430 -33.946 1.00 83.63 351 A 1 
ATOM 2842 C C   . GLY A 1 351 ? -11.022  -21.990 -34.643 1.00 83.90 351 A 1 
ATOM 2843 O O   . GLY A 1 351 ? -10.418  -22.696 -35.441 1.00 78.55 351 A 1 
ATOM 2844 N N   . ASN A 1 352 ? -10.618  -20.751 -34.338 1.00 83.84 352 A 1 
ATOM 2845 C CA  . ASN A 1 352 ? -9.409   -20.131 -34.873 1.00 81.51 352 A 1 
ATOM 2846 C C   . ASN A 1 352 ? -8.490   -19.578 -33.771 1.00 80.62 352 A 1 
ATOM 2847 O O   . ASN A 1 352 ? -7.599   -18.767 -34.044 1.00 75.37 352 A 1 
ATOM 2848 C CB  . ASN A 1 352 ? -9.812   -19.108 -35.947 1.00 78.27 352 A 1 
ATOM 2849 C CG  . ASN A 1 352 ? -10.633  -17.946 -35.418 1.00 75.15 352 A 1 
ATOM 2850 O OD1 . ASN A 1 352 ? -10.779  -17.705 -34.239 1.00 66.25 352 A 1 
ATOM 2851 N ND2 . ASN A 1 352 ? -11.200  -17.156 -36.303 1.00 69.35 352 A 1 
ATOM 2852 N N   . ILE A 1 353 ? -8.703   -19.997 -32.523 1.00 81.50 353 A 1 
ATOM 2853 C CA  . ILE A 1 353 ? -7.908   -19.624 -31.356 1.00 80.58 353 A 1 
ATOM 2854 C C   . ILE A 1 353 ? -7.350   -20.883 -30.698 1.00 79.70 353 A 1 
ATOM 2855 O O   . ILE A 1 353 ? -7.932   -21.385 -29.734 1.00 76.88 353 A 1 
ATOM 2856 C CB  . ILE A 1 353 ? -8.723   -18.790 -30.344 1.00 79.05 353 A 1 
ATOM 2857 C CG1 . ILE A 1 353 ? -9.568   -17.671 -30.982 1.00 74.49 353 A 1 
ATOM 2858 C CG2 . ILE A 1 353 ? -7.727   -18.173 -29.353 1.00 72.40 353 A 1 
ATOM 2859 C CD1 . ILE A 1 353 ? -10.530  -17.022 -29.982 1.00 69.02 353 A 1 
ATOM 2860 N N   . PRO A 1 354 ? -6.199   -21.399 -31.165 1.00 77.14 354 A 1 
ATOM 2861 C CA  . PRO A 1 354 ? -5.622   -22.595 -30.569 1.00 75.00 354 A 1 
ATOM 2862 C C   . PRO A 1 354 ? -5.187   -22.336 -29.119 1.00 75.51 354 A 1 
ATOM 2863 O O   . PRO A 1 354 ? -4.535   -21.323 -28.814 1.00 70.89 354 A 1 
ATOM 2864 C CB  . PRO A 1 354 ? -4.447   -22.973 -31.479 1.00 71.41 354 A 1 
ATOM 2865 C CG  . PRO A 1 354 ? -4.056   -21.651 -32.123 1.00 69.20 354 A 1 
ATOM 2866 C CD  . PRO A 1 354 ? -5.385   -20.904 -32.248 1.00 72.21 354 A 1 
ATOM 2867 N N   . GLY A 1 355 ? -5.511   -23.266 -28.234 1.00 76.60 355 A 1 
ATOM 2868 C CA  . GLY A 1 355 ? -5.075   -23.262 -26.833 1.00 75.88 355 A 1 
ATOM 2869 C C   . GLY A 1 355 ? -5.702   -22.166 -25.964 1.00 78.42 355 A 1 
ATOM 2870 O O   . GLY A 1 355 ? -5.043   -21.665 -25.054 1.00 74.06 355 A 1 
ATOM 2871 N N   . ALA A 1 356 ? -6.950   -21.776 -26.261 1.00 82.08 356 A 1 
ATOM 2872 C CA  . ALA A 1 356 ? -7.681   -20.823 -25.431 1.00 82.52 356 A 1 
ATOM 2873 C C   . ALA A 1 356 ? -7.948   -21.352 -24.016 1.00 84.13 356 A 1 
ATOM 2874 O O   . ALA A 1 356 ? -7.780   -20.622 -23.033 1.00 81.95 356 A 1 
ATOM 2875 C CB  . ALA A 1 356 ? -8.986   -20.452 -26.142 1.00 80.61 356 A 1 
ATOM 2876 N N   . LEU A 1 357 ? -8.302   -22.625 -23.915 1.00 83.37 357 A 1 
ATOM 2877 C CA  . LEU A 1 357 ? -8.374   -23.394 -22.672 1.00 85.02 357 A 1 
ATOM 2878 C C   . LEU A 1 357 ? -7.514   -24.654 -22.825 1.00 85.34 357 A 1 
ATOM 2879 O O   . LEU A 1 357 ? -7.408   -25.171 -23.934 1.00 83.48 357 A 1 
ATOM 2880 C CB  . LEU A 1 357 ? -9.844   -23.743 -22.350 1.00 85.10 357 A 1 
ATOM 2881 C CG  . LEU A 1 357 ? -10.706  -22.539 -21.934 1.00 84.69 357 A 1 
ATOM 2882 C CD1 . LEU A 1 357 ? -12.181  -22.931 -21.865 1.00 74.96 357 A 1 
ATOM 2883 C CD2 . LEU A 1 357 ? -10.302  -22.010 -20.552 1.00 75.58 357 A 1 
ATOM 2884 N N   . PRO A 1 358 ? -6.876   -25.134 -21.733 1.00 83.57 358 A 1 
ATOM 2885 C CA  . PRO A 1 358 ? -6.240   -26.443 -21.742 1.00 83.30 358 A 1 
ATOM 2886 C C   . PRO A 1 358 ? -7.288   -27.546 -21.959 1.00 84.72 358 A 1 
ATOM 2887 O O   . PRO A 1 358 ? -8.236   -27.651 -21.191 1.00 82.56 358 A 1 
ATOM 2888 C CB  . PRO A 1 358 ? -5.546   -26.583 -20.385 1.00 80.36 358 A 1 
ATOM 2889 C CG  . PRO A 1 358 ? -5.438   -25.141 -19.875 1.00 78.24 358 A 1 
ATOM 2890 C CD  . PRO A 1 358 ? -6.674   -24.471 -20.477 1.00 80.84 358 A 1 
ATOM 2891 N N   . GLU A 1 359 ? -7.092   -28.346 -22.989 1.00 84.12 359 A 1 
ATOM 2892 C CA  . GLU A 1 359 ? -8.004   -29.432 -23.346 1.00 84.04 359 A 1 
ATOM 2893 C C   . GLU A 1 359 ? -7.668   -30.722 -22.594 1.00 82.89 359 A 1 
ATOM 2894 O O   . GLU A 1 359 ? -6.532   -30.918 -22.142 1.00 78.95 359 A 1 
ATOM 2895 C CB  . GLU A 1 359 ? -7.958   -29.676 -24.857 1.00 82.48 359 A 1 
ATOM 2896 C CG  . GLU A 1 359 ? -8.475   -28.485 -25.663 1.00 79.36 359 A 1 
ATOM 2897 C CD  . GLU A 1 359 ? -8.314   -28.768 -27.146 1.00 81.64 359 A 1 
ATOM 2898 O OE1 . GLU A 1 359 ? -7.445   -28.105 -27.760 1.00 73.03 359 A 1 
ATOM 2899 O OE2 . GLU A 1 359 ? -8.993   -29.690 -27.638 1.00 77.54 359 A 1 
ATOM 2900 N N   . HIS A 1 360 ? -8.628   -31.594 -22.478 1.00 84.98 360 A 1 
ATOM 2901 C CA  . HIS A 1 360 ? -8.498   -32.927 -21.885 1.00 84.44 360 A 1 
ATOM 2902 C C   . HIS A 1 360 ? -7.878   -32.920 -20.476 1.00 84.58 360 A 1 
ATOM 2903 O O   . HIS A 1 360 ? -7.171   -33.845 -20.082 1.00 79.81 360 A 1 
ATOM 2904 C CB  . HIS A 1 360 ? -7.774   -33.871 -22.864 1.00 82.51 360 A 1 
ATOM 2905 C CG  . HIS A 1 360 ? -8.392   -33.868 -24.235 1.00 82.11 360 A 1 
ATOM 2906 N ND1 . HIS A 1 360 ? -9.668   -34.282 -24.556 1.00 71.74 360 A 1 
ATOM 2907 C CD2 . HIS A 1 360 ? -7.819   -33.413 -25.397 1.00 71.09 360 A 1 
ATOM 2908 C CE1 . HIS A 1 360 ? -9.851   -34.086 -25.870 1.00 71.50 360 A 1 
ATOM 2909 N NE2 . HIS A 1 360 ? -8.749   -33.560 -26.413 1.00 71.73 360 A 1 
ATOM 2910 N N   . THR A 1 361 ? -8.105   -31.851 -19.735 1.00 84.39 361 A 1 
ATOM 2911 C CA  . THR A 1 361 ? -7.530   -31.628 -18.415 1.00 84.16 361 A 1 
ATOM 2912 C C   . THR A 1 361 ? -8.596   -31.039 -17.500 1.00 85.68 361 A 1 
ATOM 2913 O O   . THR A 1 361 ? -9.344   -30.154 -17.922 1.00 82.77 361 A 1 
ATOM 2914 C CB  . THR A 1 361 ? -6.321   -30.685 -18.485 1.00 79.94 361 A 1 
ATOM 2915 O OG1 . THR A 1 361 ? -5.383   -31.094 -19.453 1.00 69.28 361 A 1 
ATOM 2916 C CG2 . THR A 1 361 ? -5.559   -30.624 -17.166 1.00 68.23 361 A 1 
ATOM 2917 N N   . ASP A 1 362 ? -8.619   -31.482 -16.254 1.00 83.93 362 A 1 
ATOM 2918 C CA  . ASP A 1 362 ? -9.510   -30.933 -15.242 1.00 83.93 362 A 1 
ATOM 2919 C C   . ASP A 1 362 ? -9.062   -29.519 -14.846 1.00 83.86 362 A 1 
ATOM 2920 O O   . ASP A 1 362 ? -7.951   -29.287 -14.369 1.00 81.69 362 A 1 
ATOM 2921 C CB  . ASP A 1 362 ? -9.569   -31.859 -14.022 1.00 82.53 362 A 1 
ATOM 2922 C CG  . ASP A 1 362 ? -10.280  -33.175 -14.299 1.00 80.64 362 A 1 
ATOM 2923 O OD1 . ASP A 1 362 ? -11.065  -33.233 -15.277 1.00 74.47 362 A 1 
ATOM 2924 O OD2 . ASP A 1 362 ? -10.042  -34.121 -13.519 1.00 75.37 362 A 1 
ATOM 2925 N N   . LEU A 1 363 ? -9.955   -28.569 -15.049 1.00 87.17 363 A 1 
ATOM 2926 C CA  . LEU A 1 363 ? -9.754   -27.155 -14.767 1.00 87.58 363 A 1 
ATOM 2927 C C   . LEU A 1 363 ? -10.690  -26.740 -13.635 1.00 88.49 363 A 1 
ATOM 2928 O O   . LEU A 1 363 ? -11.885  -26.541 -13.856 1.00 87.63 363 A 1 
ATOM 2929 C CB  . LEU A 1 363 ? -10.013  -26.324 -16.035 1.00 86.76 363 A 1 
ATOM 2930 C CG  . LEU A 1 363 ? -9.234   -26.752 -17.285 1.00 85.34 363 A 1 
ATOM 2931 C CD1 . LEU A 1 363 ? -9.663   -25.886 -18.480 1.00 76.63 363 A 1 
ATOM 2932 C CD2 . LEU A 1 363 ? -7.728   -26.600 -17.095 1.00 77.14 363 A 1 
ATOM 2933 N N   . MET A 1 364 ? -10.152  -26.567 -12.433 1.00 86.50 364 A 1 
ATOM 2934 C CA  . MET A 1 364 ? -10.947  -26.119 -11.297 1.00 86.43 364 A 1 
ATOM 2935 C C   . MET A 1 364 ? -11.148  -24.611 -11.321 1.00 86.86 364 A 1 
ATOM 2936 O O   . MET A 1 364 ? -10.218  -23.850 -11.582 1.00 85.10 364 A 1 
ATOM 2937 C CB  . MET A 1 364 ? -10.291  -26.558 -9.986  1.00 84.52 364 A 1 
ATOM 2938 C CG  . MET A 1 364 ? -10.355  -28.067 -9.788  1.00 76.62 364 A 1 
ATOM 2939 S SD  . MET A 1 364 ? -9.463   -28.640 -8.313  1.00 73.42 364 A 1 
ATOM 2940 C CE  . MET A 1 364 ? -7.781   -28.654 -8.977  1.00 62.89 364 A 1 
ATOM 2941 N N   . PHE A 1 365 ? -12.361  -24.154 -11.003 1.00 87.63 365 A 1 
ATOM 2942 C CA  . PHE A 1 365 ? -12.605  -22.722 -10.867 1.00 88.35 365 A 1 
ATOM 2943 C C   . PHE A 1 365 ? -11.921  -22.171 -9.623  1.00 87.05 365 A 1 
ATOM 2944 O O   . PHE A 1 365 ? -11.903  -22.794 -8.562  1.00 85.29 365 A 1 
ATOM 2945 C CB  . PHE A 1 365 ? -14.103  -22.420 -10.885 1.00 89.67 365 A 1 
ATOM 2946 C CG  . PHE A 1 365 ? -14.403  -20.989 -11.275 1.00 90.24 365 A 1 
ATOM 2947 C CD1 . PHE A 1 365 ? -14.548  -19.992 -10.301 1.00 82.82 365 A 1 
ATOM 2948 C CD2 . PHE A 1 365 ? -14.504  -20.642 -12.631 1.00 82.59 365 A 1 
ATOM 2949 C CE1 . PHE A 1 365 ? -14.812  -18.661 -10.680 1.00 83.40 365 A 1 
ATOM 2950 C CE2 . PHE A 1 365 ? -14.765  -19.328 -13.017 1.00 82.14 365 A 1 
ATOM 2951 C CZ  . PHE A 1 365 ? -14.925  -18.325 -12.041 1.00 89.80 365 A 1 
ATOM 2952 N N   . SER A 1 366 ? -11.332  -21.007 -9.733  1.00 86.04 366 A 1 
ATOM 2953 C CA  . SER A 1 366 ? -10.636  -20.364 -8.622  1.00 84.93 366 A 1 
ATOM 2954 C C   . SER A 1 366 ? -10.802  -18.853 -8.647  1.00 85.39 366 A 1 
ATOM 2955 O O   . SER A 1 366 ? -10.726  -18.229 -9.708  1.00 83.62 366 A 1 
ATOM 2956 C CB  . SER A 1 366 ? -9.148   -20.704 -8.641  1.00 82.17 366 A 1 
ATOM 2957 O OG  . SER A 1 366 ? -8.972   -22.094 -8.444  1.00 69.45 366 A 1 
ATOM 2958 N N   . THR A 1 367 ? -10.962  -18.272 -7.463  1.00 83.33 367 A 1 
ATOM 2959 C CA  . THR A 1 367 ? -10.984  -16.824 -7.237  1.00 82.65 367 A 1 
ATOM 2960 C C   . THR A 1 367 ? -9.847   -16.429 -6.286  1.00 80.30 367 A 1 
ATOM 2961 O O   . THR A 1 367 ? -9.084   -17.275 -5.819  1.00 76.67 367 A 1 
ATOM 2962 C CB  . THR A 1 367 ? -12.338  -16.359 -6.683  1.00 83.60 367 A 1 
ATOM 2963 O OG1 . THR A 1 367 ? -12.528  -16.915 -5.407  1.00 75.95 367 A 1 
ATOM 2964 C CG2 . THR A 1 367 ? -13.514  -16.748 -7.565  1.00 74.56 367 A 1 
ATOM 2965 N N   . TRP A 1 368 ? -9.710   -15.137 -6.000  1.00 76.35 368 A 1 
ATOM 2966 C CA  . TRP A 1 368 ? -8.668   -14.681 -5.078  1.00 72.94 368 A 1 
ATOM 2967 C C   . TRP A 1 368 ? -8.849   -15.197 -3.642  1.00 71.90 368 A 1 
ATOM 2968 O O   . TRP A 1 368 ? -7.849   -15.388 -2.944  1.00 68.17 368 A 1 
ATOM 2969 C CB  . TRP A 1 368 ? -8.599   -13.145 -5.117  1.00 70.23 368 A 1 
ATOM 2970 C CG  . TRP A 1 368 ? -9.811   -12.442 -4.565  1.00 67.81 368 A 1 
ATOM 2971 C CD1 . TRP A 1 368 ? -10.849  -11.982 -5.285  1.00 60.06 368 A 1 
ATOM 2972 C CD2 . TRP A 1 368 ? -10.098  -12.118 -3.167  1.00 63.55 368 A 1 
ATOM 2973 N NE1 . TRP A 1 368 ? -11.777  -11.391 -4.440  1.00 57.27 368 A 1 
ATOM 2974 C CE2 . TRP A 1 368 ? -11.359  -11.462 -3.124  1.00 60.06 368 A 1 
ATOM 2975 C CE3 . TRP A 1 368 ? -9.420   -12.319 -1.952  1.00 59.18 368 A 1 
ATOM 2976 C CZ2 . TRP A 1 368 ? -11.947  -11.022 -1.915  1.00 57.65 368 A 1 
ATOM 2977 C CZ3 . TRP A 1 368 ? -10.004  -11.884 -0.747  1.00 55.42 368 A 1 
ATOM 2978 C CH2 . TRP A 1 368 ? -11.243  -11.254 -0.727  1.00 54.06 368 A 1 
ATOM 2979 N N   . ASN A 1 369 ? -10.080  -15.428 -3.192  1.00 75.51 369 A 1 
ATOM 2980 C CA  . ASN A 1 369 ? -10.423  -15.899 -1.846  1.00 75.47 369 A 1 
ATOM 2981 C C   . ASN A 1 369 ? -10.739  -17.405 -1.772  1.00 74.67 369 A 1 
ATOM 2982 O O   . ASN A 1 369 ? -10.857  -17.936 -0.669  1.00 72.02 369 A 1 
ATOM 2983 C CB  . ASN A 1 369 ? -11.570  -15.042 -1.269  1.00 74.58 369 A 1 
ATOM 2984 C CG  . ASN A 1 369 ? -12.901  -15.255 -1.976  1.00 74.88 369 A 1 
ATOM 2985 O OD1 . ASN A 1 369 ? -12.977  -15.385 -3.183  1.00 68.82 369 A 1 
ATOM 2986 N ND2 . ASN A 1 369 ? -13.977  -15.266 -1.233  1.00 70.55 369 A 1 
ATOM 2987 N N   . HIS A 1 370 ? -10.841  -18.081 -2.904  1.00 78.97 370 A 1 
ATOM 2988 C CA  . HIS A 1 370 ? -11.054  -19.520 -2.977  1.00 78.54 370 A 1 
ATOM 2989 C C   . HIS A 1 370 ? -10.212  -20.098 -4.110  1.00 76.84 370 A 1 
ATOM 2990 O O   . HIS A 1 370 ? -10.540  -19.955 -5.286  1.00 73.06 370 A 1 
ATOM 2991 C CB  . HIS A 1 370 ? -12.552  -19.798 -3.156  1.00 78.11 370 A 1 
ATOM 2992 C CG  . HIS A 1 370 ? -12.915  -21.250 -2.972  1.00 78.12 370 A 1 
ATOM 2993 N ND1 . HIS A 1 370 ? -13.547  -21.771 -1.864  1.00 67.58 370 A 1 
ATOM 2994 C CD2 . HIS A 1 370 ? -12.720  -22.282 -3.849  1.00 68.64 370 A 1 
ATOM 2995 C CE1 . HIS A 1 370 ? -13.734  -23.077 -2.073  1.00 69.87 370 A 1 
ATOM 2996 N NE2 . HIS A 1 370 ? -13.237  -23.420 -3.267  1.00 70.60 370 A 1 
ATOM 2997 N N   . ARG A 1 371 ? -9.077   -20.709 -3.745  1.00 74.23 371 A 1 
ATOM 2998 C CA  . ARG A 1 371 ? -8.157   -21.293 -4.718  1.00 70.29 371 A 1 
ATOM 2999 C C   . ARG A 1 371 ? -8.024   -22.778 -4.469  1.00 68.89 371 A 1 
ATOM 3000 O O   . ARG A 1 371 ? -7.766   -23.191 -3.339  1.00 62.90 371 A 1 
ATOM 3001 C CB  . ARG A 1 371 ? -6.788   -20.608 -4.690  1.00 65.05 371 A 1 
ATOM 3002 C CG  . ARG A 1 371 ? -6.885   -19.126 -5.066  1.00 57.54 371 A 1 
ATOM 3003 C CD  . ARG A 1 371 ? -5.494   -18.537 -5.304  1.00 54.97 371 A 1 
ATOM 3004 N NE  . ARG A 1 371 ? -5.558   -17.082 -5.518  1.00 50.31 371 A 1 
ATOM 3005 C CZ  . ARG A 1 371 ? -4.555   -16.293 -5.881  1.00 45.46 371 A 1 
ATOM 3006 N NH1 . ARG A 1 371 ? -3.367   -16.753 -6.127  1.00 44.02 371 A 1 
ATOM 3007 N NH2 . ARG A 1 371 ? -4.737   -15.018 -5.993  1.00 41.59 371 A 1 
ATOM 3008 N N   . ALA A 1 372 ? -8.137   -23.560 -5.531  1.00 67.56 372 A 1 
ATOM 3009 C CA  . ALA A 1 372 ? -7.898   -24.984 -5.480  1.00 64.40 372 A 1 
ATOM 3010 C C   . ALA A 1 372 ? -6.433   -25.293 -5.111  1.00 63.83 372 A 1 
ATOM 3011 O O   . ALA A 1 372 ? -5.526   -24.488 -5.354  1.00 59.25 372 A 1 
ATOM 3012 C CB  . ALA A 1 372 ? -8.305   -25.587 -6.824  1.00 59.43 372 A 1 
ATOM 3013 N N   . LYS A 1 373 ? -6.189   -26.446 -4.521  1.00 58.94 373 A 1 
ATOM 3014 C CA  . LYS A 1 373 ? -4.839   -26.940 -4.254  1.00 57.10 373 A 1 
ATOM 3015 C C   . LYS A 1 373 ? -4.001   -26.945 -5.540  1.00 57.44 373 A 1 
ATOM 3016 O O   . LYS A 1 373 ? -4.525   -27.163 -6.627  1.00 52.37 373 A 1 
ATOM 3017 C CB  . LYS A 1 373 ? -4.863   -28.347 -3.627  1.00 52.29 373 A 1 
ATOM 3018 C CG  . LYS A 1 373 ? -4.905   -28.342 -2.089  1.00 47.09 373 A 1 
ATOM 3019 C CD  . LYS A 1 373 ? -4.607   -29.751 -1.550  1.00 43.15 373 A 1 
ATOM 3020 C CE  . LYS A 1 373 ? -4.353   -29.774 -0.044  1.00 37.36 373 A 1 
ATOM 3021 N NZ  . LYS A 1 373 ? -3.534   -30.953 0.367   1.00 33.58 373 A 1 
ATOM 3022 N N   . GLY A 1 374 ? -2.697   -26.675 -5.401  1.00 54.13 374 A 1 
ATOM 3023 C CA  . GLY A 1 374 ? -1.766   -26.638 -6.536  1.00 52.52 374 A 1 
ATOM 3024 C C   . GLY A 1 374 ? -1.709   -25.299 -7.274  1.00 53.86 374 A 1 
ATOM 3025 O O   . GLY A 1 374 ? -0.647   -24.907 -7.758  1.00 50.20 374 A 1 
ATOM 3026 N N   . GLN A 1 375 ? -2.773   -24.512 -7.275  1.00 55.53 375 A 1 
ATOM 3027 C CA  . GLN A 1 375 ? -2.842   -23.220 -7.984  1.00 54.24 375 A 1 
ATOM 3028 C C   . GLN A 1 375 ? -2.090   -22.052 -7.307  1.00 54.47 375 A 1 
ATOM 3029 O O   . GLN A 1 375 ? -2.334   -20.879 -7.570  1.00 50.41 375 A 1 
ATOM 3030 C CB  . GLN A 1 375 ? -4.302   -22.863 -8.261  1.00 50.31 375 A 1 
ATOM 3031 C CG  . GLN A 1 375 ? -4.986   -23.917 -9.137  1.00 46.26 375 A 1 
ATOM 3032 C CD  . GLN A 1 375 ? -6.368   -23.466 -9.548  1.00 42.99 375 A 1 
ATOM 3033 O OE1 . GLN A 1 375 ? -6.807   -22.357 -9.257  1.00 41.83 375 A 1 
ATOM 3034 N NE2 . GLN A 1 375 ? -7.109   -24.288 -10.249 1.00 40.63 375 A 1 
ATOM 3035 N N   . LEU A 1 376 ? -1.146   -22.380 -6.435  1.00 50.17 376 A 1 
ATOM 3036 C CA  . LEU A 1 376 ? -0.304   -21.428 -5.716  1.00 48.57 376 A 1 
ATOM 3037 C C   . LEU A 1 376 ? 0.552    -20.578 -6.645  1.00 50.73 376 A 1 
ATOM 3038 O O   . LEU A 1 376 ? 0.850    -19.417 -6.347  1.00 45.98 376 A 1 
ATOM 3039 C CB  . LEU A 1 376 ? 0.579    -22.247 -4.772  1.00 42.19 376 A 1 
ATOM 3040 C CG  . LEU A 1 376 ? -0.248   -22.830 -3.621  1.00 37.46 376 A 1 
ATOM 3041 C CD1 . LEU A 1 376 ? 0.419    -24.059 -3.074  1.00 33.68 376 A 1 
ATOM 3042 C CD2 . LEU A 1 376 ? -0.404   -21.820 -2.491  1.00 32.98 376 A 1 
ATOM 3043 N N   . TYR A 1 377 ? 0.901    -21.119 -7.801  1.00 49.91 377 A 1 
ATOM 3044 C CA  . TYR A 1 377 ? 1.687    -20.429 -8.813  1.00 49.79 377 A 1 
ATOM 3045 C C   . TYR A 1 377 ? 0.874    -19.437 -9.650  1.00 51.75 377 A 1 
ATOM 3046 O O   . TYR A 1 377 ? 1.425    -18.816 -10.552 1.00 48.32 377 A 1 
ATOM 3047 C CB  . TYR A 1 377 ? 2.415    -21.459 -9.681  1.00 44.74 377 A 1 
ATOM 3048 C CG  . TYR A 1 377 ? 3.364    -22.319 -8.884  1.00 40.94 377 A 1 
ATOM 3049 C CD1 . TYR A 1 377 ? 4.565    -21.774 -8.386  1.00 36.49 377 A 1 
ATOM 3050 C CD2 . TYR A 1 377 ? 3.042    -23.657 -8.600  1.00 35.51 377 A 1 
ATOM 3051 C CE1 . TYR A 1 377 ? 5.431    -22.553 -7.625  1.00 31.49 377 A 1 
ATOM 3052 C CE2 . TYR A 1 377 ? 3.907    -24.439 -7.838  1.00 31.94 377 A 1 
ATOM 3053 C CZ  . TYR A 1 377 ? 5.104    -23.896 -7.340  1.00 31.44 377 A 1 
ATOM 3054 O OH  . TYR A 1 377 ? 5.947    -24.656 -6.587  1.00 28.67 377 A 1 
ATOM 3055 N N   . CYS A 1 378 ? -0.418   -19.243 -9.357  1.00 58.37 378 A 1 
ATOM 3056 C CA  . CYS A 1 378 ? -1.206   -18.210 -9.990  1.00 57.69 378 A 1 
ATOM 3057 C C   . CYS A 1 378 ? -0.729   -16.825 -9.521  1.00 56.29 378 A 1 
ATOM 3058 O O   . CYS A 1 378 ? -0.866   -16.511 -8.339  1.00 54.04 378 A 1 
ATOM 3059 C CB  . CYS A 1 378 ? -2.685   -18.417 -9.713  1.00 56.27 378 A 1 
ATOM 3060 S SG  . CYS A 1 378 ? -3.299   -19.987 -10.392 1.00 53.65 378 A 1 
ATOM 3061 N N   . PRO A 1 379 ? -0.163   -15.987 -10.413 1.00 54.89 379 A 1 
ATOM 3062 C CA  . PRO A 1 379 ? 0.242    -14.651 -10.034 1.00 52.73 379 A 1 
ATOM 3063 C C   . PRO A 1 379 ? -0.977   -13.870 -9.558  1.00 53.73 379 A 1 
ATOM 3064 O O   . PRO A 1 379 ? -2.000   -13.850 -10.219 1.00 50.75 379 A 1 
ATOM 3065 C CB  . PRO A 1 379 ? 0.870    -14.018 -11.281 1.00 48.56 379 A 1 
ATOM 3066 C CG  . PRO A 1 379 ? 1.161    -15.201 -12.203 1.00 47.27 379 A 1 
ATOM 3067 C CD  . PRO A 1 379 ? 0.099    -16.219 -11.812 1.00 48.98 379 A 1 
ATOM 3068 N N   . GLU A 1 380 ? -0.855   -13.150 -8.473  1.00 51.55 380 A 1 
ATOM 3069 C CA  . GLU A 1 380 ? -1.988   -12.355 -7.973  1.00 50.65 380 A 1 
ATOM 3070 C C   . GLU A 1 380 ? -2.315   -11.130 -8.821  1.00 52.15 380 A 1 
ATOM 3071 O O   . GLU A 1 380 ? -3.334   -10.483 -8.631  1.00 48.53 380 A 1 
ATOM 3072 C CB  . GLU A 1 380 ? -1.683   -11.892 -6.576  1.00 46.57 380 A 1 
ATOM 3073 C CG  . GLU A 1 380 ? -1.587   -13.090 -5.675  1.00 41.72 380 A 1 
ATOM 3074 C CD  . GLU A 1 380 ? -0.606   -12.862 -4.576  1.00 37.61 380 A 1 
ATOM 3075 O OE1 . GLU A 1 380 ? -0.860   -13.465 -3.527  1.00 34.02 380 A 1 
ATOM 3076 O OE2 . GLU A 1 380 ? 0.378    -12.132 -4.798  1.00 34.59 380 A 1 
ATOM 3077 N N   . SER A 1 381 ? -1.472   -10.844 -9.788  1.00 51.70 381 A 1 
ATOM 3078 C CA  . SER A 1 381 ? -1.852   -9.950  -10.870 1.00 50.50 381 A 1 
ATOM 3079 C C   . SER A 1 381 ? -3.017   -10.482 -11.698 1.00 52.80 381 A 1 
ATOM 3080 O O   . SER A 1 381 ? -3.634   -9.695  -12.414 1.00 48.92 381 A 1 
ATOM 3081 C CB  . SER A 1 381 ? -0.658   -9.686  -11.783 1.00 44.98 381 A 1 
ATOM 3082 O OG  . SER A 1 381 ? -0.103   -10.886 -12.290 1.00 41.11 381 A 1 
ATOM 3083 N N   . TYR A 1 382 ? -3.317   -11.762 -11.610 1.00 60.95 382 A 1 
ATOM 3084 C CA  . TYR A 1 382 ? -4.560   -12.333 -12.075 1.00 61.31 382 A 1 
ATOM 3085 C C   . TYR A 1 382 ? -5.637   -12.038 -11.041 1.00 64.01 382 A 1 
ATOM 3086 O O   . TYR A 1 382 ? -5.754   -12.697 -10.017 1.00 61.46 382 A 1 
ATOM 3087 C CB  . TYR A 1 382 ? -4.426   -13.829 -12.374 1.00 56.35 382 A 1 
ATOM 3088 C CG  . TYR A 1 382 ? -3.506   -14.089 -13.536 1.00 51.47 382 A 1 
ATOM 3089 C CD1 . TYR A 1 382 ? -3.907   -13.751 -14.831 1.00 46.68 382 A 1 
ATOM 3090 C CD2 . TYR A 1 382 ? -2.219   -14.613 -13.315 1.00 44.55 382 A 1 
ATOM 3091 C CE1 . TYR A 1 382 ? -3.022   -13.884 -15.902 1.00 40.95 382 A 1 
ATOM 3092 C CE2 . TYR A 1 382 ? -1.320   -14.755 -14.384 1.00 41.25 382 A 1 
ATOM 3093 C CZ  . TYR A 1 382 ? -1.721   -14.371 -15.672 1.00 39.71 382 A 1 
ATOM 3094 O OH  . TYR A 1 382 ? -0.829   -14.436 -16.692 1.00 36.49 382 A 1 
ATOM 3095 N N   . SER A 1 383 ? -6.396   -11.006 -11.341 1.00 70.89 383 A 1 
ATOM 3096 C CA  . SER A 1 383 ? -7.655   -10.704 -10.701 1.00 72.25 383 A 1 
ATOM 3097 C C   . SER A 1 383 ? -8.778   -11.512 -11.366 1.00 75.05 383 A 1 
ATOM 3098 O O   . SER A 1 383 ? -8.656   -11.891 -12.525 1.00 71.90 383 A 1 
ATOM 3099 C CB  . SER A 1 383 ? -7.924   -9.201  -10.804 1.00 67.22 383 A 1 
ATOM 3100 O OG  . SER A 1 383 ? -7.964   -8.772  -12.145 1.00 59.34 383 A 1 
ATOM 3101 N N   . GLY A 1 384 ? -9.878   -11.681 -10.654 1.00 78.76 384 A 1 
ATOM 3102 C CA  . GLY A 1 384 ? -11.050  -12.365 -11.163 1.00 79.95 384 A 1 
ATOM 3103 C C   . GLY A 1 384 ? -11.076  -13.860 -10.866 1.00 81.82 384 A 1 
ATOM 3104 O O   . GLY A 1 384 ? -10.187  -14.391 -10.204 1.00 79.02 384 A 1 
ATOM 3105 N N   . GLY A 1 385 ? -12.111  -14.515 -11.353 1.00 86.12 385 A 1 
ATOM 3106 C CA  . GLY A 1 385 ? -12.311  -15.954 -11.263 1.00 87.14 385 A 1 
ATOM 3107 C C   . GLY A 1 385 ? -12.144  -16.604 -12.635 1.00 87.68 385 A 1 
ATOM 3108 O O   . GLY A 1 385 ? -12.601  -16.060 -13.640 1.00 86.10 385 A 1 
ATOM 3109 N N   . TRP A 1 386 ? -11.484  -17.755 -12.682 1.00 88.09 386 A 1 
ATOM 3110 C CA  . TRP A 1 386 ? -11.272  -18.495 -13.916 1.00 88.69 386 A 1 
ATOM 3111 C C   . TRP A 1 386 ? -10.987  -19.975 -13.640 1.00 88.56 386 A 1 
ATOM 3112 O O   . TRP A 1 386 ? -10.630  -20.343 -12.519 1.00 86.76 386 A 1 
ATOM 3113 C CB  . TRP A 1 386 ? -10.108  -17.873 -14.699 1.00 88.50 386 A 1 
ATOM 3114 C CG  . TRP A 1 386 ? -10.053  -18.278 -16.142 1.00 88.12 386 A 1 
ATOM 3115 C CD1 . TRP A 1 386 ? -9.133   -19.084 -16.707 1.00 85.21 386 A 1 
ATOM 3116 C CD2 . TRP A 1 386 ? -10.988  -17.927 -17.195 1.00 87.90 386 A 1 
ATOM 3117 N NE1 . TRP A 1 386 ? -9.434   -19.268 -18.044 1.00 85.39 386 A 1 
ATOM 3118 C CE2 . TRP A 1 386 ? -10.569  -18.589 -18.379 1.00 86.70 386 A 1 
ATOM 3119 C CE3 . TRP A 1 386 ? -12.151  -17.143 -17.250 1.00 87.24 386 A 1 
ATOM 3120 C CZ2 . TRP A 1 386 ? -11.297  -18.482 -19.581 1.00 87.11 386 A 1 
ATOM 3121 C CZ3 . TRP A 1 386 ? -12.867  -17.038 -18.453 1.00 84.88 386 A 1 
ATOM 3122 C CH2 . TRP A 1 386 ? -12.451  -17.705 -19.604 1.00 85.22 386 A 1 
ATOM 3123 N N   . TRP A 1 387 ? -11.120  -20.795 -14.651 1.00 87.26 387 A 1 
ATOM 3124 C CA  . TRP A 1 387 ? -10.750  -22.203 -14.608 1.00 88.03 387 A 1 
ATOM 3125 C C   . TRP A 1 387 ? -9.259   -22.381 -14.881 1.00 86.63 387 A 1 
ATOM 3126 O O   . TRP A 1 387 ? -8.732   -21.943 -15.906 1.00 83.76 387 A 1 
ATOM 3127 C CB  . TRP A 1 387 ? -11.576  -22.992 -15.609 1.00 89.13 387 A 1 
ATOM 3128 C CG  . TRP A 1 387 ? -13.035  -23.046 -15.293 1.00 89.87 387 A 1 
ATOM 3129 C CD1 . TRP A 1 387 ? -13.631  -23.930 -14.469 1.00 86.91 387 A 1 
ATOM 3130 C CD2 . TRP A 1 387 ? -14.091  -22.189 -15.811 1.00 90.28 387 A 1 
ATOM 3131 N NE1 . TRP A 1 387 ? -15.002  -23.693 -14.446 1.00 89.03 387 A 1 
ATOM 3132 C CE2 . TRP A 1 387 ? -15.318  -22.642 -15.270 1.00 90.39 387 A 1 
ATOM 3133 C CE3 . TRP A 1 387 ? -14.123  -21.090 -16.704 1.00 90.98 387 A 1 
ATOM 3134 C CZ2 . TRP A 1 387 ? -16.550  -22.039 -15.613 1.00 91.39 387 A 1 
ATOM 3135 C CZ3 . TRP A 1 387 ? -15.348  -20.494 -17.033 1.00 88.90 387 A 1 
ATOM 3136 C CH2 . TRP A 1 387 ? -16.543  -20.968 -16.495 1.00 89.34 387 A 1 
ATOM 3137 N N   . TRP A 1 388 ? -8.583   -23.061 -13.953 1.00 83.82 388 A 1 
ATOM 3138 C CA  . TRP A 1 388 ? -7.161   -23.339 -14.044 1.00 82.79 388 A 1 
ATOM 3139 C C   . TRP A 1 388 ? -6.880   -24.802 -13.731 1.00 82.70 388 A 1 
ATOM 3140 O O   . TRP A 1 388 ? -7.502   -25.389 -12.840 1.00 79.86 388 A 1 
ATOM 3141 C CB  . TRP A 1 388 ? -6.391   -22.455 -13.065 1.00 79.66 388 A 1 
ATOM 3142 C CG  . TRP A 1 388 ? -6.683   -20.993 -13.129 1.00 77.68 388 A 1 
ATOM 3143 C CD1 . TRP A 1 388 ? -7.347   -20.278 -12.202 1.00 67.41 388 A 1 
ATOM 3144 C CD2 . TRP A 1 388 ? -6.308   -20.044 -14.167 1.00 72.12 388 A 1 
ATOM 3145 N NE1 . TRP A 1 388 ? -7.383   -18.934 -12.576 1.00 66.64 388 A 1 
ATOM 3146 C CE2 . TRP A 1 388 ? -6.748   -18.755 -13.773 1.00 68.71 388 A 1 
ATOM 3147 C CE3 . TRP A 1 388 ? -5.612   -20.159 -15.386 1.00 65.95 388 A 1 
ATOM 3148 C CZ2 . TRP A 1 388 ? -6.497   -17.613 -14.562 1.00 64.83 388 A 1 
ATOM 3149 C CZ3 . TRP A 1 388 ? -5.378   -19.021 -16.168 1.00 59.42 388 A 1 
ATOM 3150 C CH2 . TRP A 1 388 ? -5.808   -17.772 -15.763 1.00 61.44 388 A 1 
ATOM 3151 N N   . ASN A 1 389 ? -5.860   -25.347 -14.386 1.00 80.04 389 A 1 
ATOM 3152 C CA  . ASN A 1 389 ? -5.148   -26.512 -13.855 1.00 77.24 389 A 1 
ATOM 3153 C C   . ASN A 1 389 ? -4.073   -26.019 -12.849 1.00 74.95 389 A 1 
ATOM 3154 O O   . ASN A 1 389 ? -4.137   -24.873 -12.378 1.00 67.06 389 A 1 
ATOM 3155 C CB  . ASN A 1 389 ? -4.766   -27.405 -15.067 1.00 73.54 389 A 1 
ATOM 3156 C CG  . ASN A 1 389 ? -3.311   -27.744 -15.308 1.00 67.56 389 A 1 
ATOM 3157 O OD1 . ASN A 1 389 ? -2.382   -27.060 -14.955 1.00 58.76 389 A 1 
ATOM 3158 N ND2 . ASN A 1 389 ? -3.061   -28.843 -15.957 1.00 60.44 389 A 1 
ATOM 3159 N N   . ASP A 1 390 ? -3.078   -26.831 -12.529 1.00 70.04 390 A 1 
ATOM 3160 C CA  . ASP A 1 390 ? -2.007   -26.521 -11.575 1.00 66.69 390 A 1 
ATOM 3161 C C   . ASP A 1 390 ? -1.253   -25.215 -11.870 1.00 65.57 390 A 1 
ATOM 3162 O O   . ASP A 1 390 ? -0.749   -24.549 -10.967 1.00 59.92 390 A 1 
ATOM 3163 C CB  . ASP A 1 390 ? -0.995   -27.673 -11.597 1.00 61.76 390 A 1 
ATOM 3164 C CG  . ASP A 1 390 ? -1.595   -29.022 -11.234 1.00 56.45 390 A 1 
ATOM 3165 O OD1 . ASP A 1 390 ? -2.565   -29.035 -10.443 1.00 50.91 390 A 1 
ATOM 3166 O OD2 . ASP A 1 390 ? -1.074   -30.026 -11.776 1.00 50.05 390 A 1 
ATOM 3167 N N   . ILE A 1 391 ? -1.171   -24.822 -13.150 1.00 63.55 391 A 1 
ATOM 3168 C CA  . ILE A 1 391 ? -0.450   -23.637 -13.596 1.00 62.59 391 A 1 
ATOM 3169 C C   . ILE A 1 391 ? -1.443   -22.625 -14.164 1.00 64.23 391 A 1 
ATOM 3170 O O   . ILE A 1 391 ? -2.030   -22.830 -15.228 1.00 60.58 391 A 1 
ATOM 3171 C CB  . ILE A 1 391 ? 0.673    -23.982 -14.594 1.00 57.64 391 A 1 
ATOM 3172 C CG1 . ILE A 1 391 ? 1.639    -25.033 -13.995 1.00 51.47 391 A 1 
ATOM 3173 C CG2 . ILE A 1 391 ? 1.429    -22.707 -14.980 1.00 48.82 391 A 1 
ATOM 3174 C CD1 . ILE A 1 391 ? 2.719    -25.516 -14.965 1.00 44.21 391 A 1 
ATOM 3175 N N   . CYS A 1 392 ? -1.550   -21.472 -13.516 1.00 65.87 392 A 1 
ATOM 3176 C CA  . CYS A 1 392 ? -2.278   -20.350 -14.082 1.00 64.76 392 A 1 
ATOM 3177 C C   . CYS A 1 392 ? -1.589   -19.828 -15.345 1.00 64.54 392 A 1 
ATOM 3178 O O   . CYS A 1 392 ? -0.485   -19.281 -15.286 1.00 61.08 392 A 1 
ATOM 3179 C CB  . CYS A 1 392 ? -2.429   -19.243 -13.051 1.00 62.44 392 A 1 
ATOM 3180 S SG  . CYS A 1 392 ? -3.845   -19.457 -11.953 1.00 58.36 392 A 1 
ATOM 3181 N N   . GLY A 1 393 ? -2.260   -19.924 -16.465 1.00 64.61 393 A 1 
ATOM 3182 C CA  . GLY A 1 393 ? -1.876   -19.287 -17.717 1.00 63.87 393 A 1 
ATOM 3183 C C   . GLY A 1 393 ? -2.234   -17.802 -17.757 1.00 66.26 393 A 1 
ATOM 3184 O O   . GLY A 1 393 ? -2.754   -17.230 -16.803 1.00 62.78 393 A 1 
ATOM 3185 N N   . GLU A 1 394 ? -1.984   -17.152 -18.889 1.00 68.65 394 A 1 
ATOM 3186 C CA  . GLU A 1 394 ? -2.423   -15.775 -19.143 1.00 69.88 394 A 1 
ATOM 3187 C C   . GLU A 1 394 ? -3.725   -15.722 -19.971 1.00 73.32 394 A 1 
ATOM 3188 O O   . GLU A 1 394 ? -3.978   -14.758 -20.685 1.00 70.43 394 A 1 
ATOM 3189 C CB  . GLU A 1 394 ? -1.282   -14.939 -19.777 1.00 65.16 394 A 1 
ATOM 3190 C CG  . GLU A 1 394 ? -0.027   -14.808 -18.909 1.00 58.83 394 A 1 
ATOM 3191 C CD  . GLU A 1 394 ? 1.051    -13.879 -19.529 1.00 54.24 394 A 1 
ATOM 3192 O OE1 . GLU A 1 394 ? 2.143    -13.711 -18.936 1.00 49.73 394 A 1 
ATOM 3193 O OE2 . GLU A 1 394 ? 0.854    -13.329 -20.632 1.00 50.26 394 A 1 
ATOM 3194 N N   . ASN A 1 395 ? -4.542   -16.769 -19.894 1.00 78.16 395 A 1 
ATOM 3195 C CA  . ASN A 1 395 ? -5.771   -16.964 -20.671 1.00 79.16 395 A 1 
ATOM 3196 C C   . ASN A 1 395 ? -7.053   -16.612 -19.898 1.00 80.86 395 A 1 
ATOM 3197 O O   . ASN A 1 395 ? -8.123   -17.102 -20.222 1.00 78.09 395 A 1 
ATOM 3198 C CB  . ASN A 1 395 ? -5.788   -18.397 -21.248 1.00 75.72 395 A 1 
ATOM 3199 C CG  . ASN A 1 395 ? -5.799   -19.470 -20.180 1.00 71.19 395 A 1 
ATOM 3200 O OD1 . ASN A 1 395 ? -5.195   -19.353 -19.137 1.00 61.08 395 A 1 
ATOM 3201 N ND2 . ASN A 1 395 ? -6.462   -20.583 -20.430 1.00 64.32 395 A 1 
ATOM 3202 N N   . ASN A 1 396 ? -6.950   -15.745 -18.890 1.00 83.24 396 A 1 
ATOM 3203 C CA  . ASN A 1 396 ? -8.079   -15.354 -18.058 1.00 84.68 396 A 1 
ATOM 3204 C C   . ASN A 1 396 ? -8.912   -14.246 -18.710 1.00 85.73 396 A 1 
ATOM 3205 O O   . ASN A 1 396 ? -8.524   -13.074 -18.700 1.00 84.41 396 A 1 
ATOM 3206 C CB  . ASN A 1 396 ? -7.541   -14.953 -16.675 1.00 82.44 396 A 1 
ATOM 3207 C CG  . ASN A 1 396 ? -8.645   -14.636 -15.677 1.00 81.55 396 A 1 
ATOM 3208 O OD1 . ASN A 1 396 ? -9.819   -14.611 -15.991 1.00 73.63 396 A 1 
ATOM 3209 N ND2 . ASN A 1 396 ? -8.286   -14.379 -14.448 1.00 74.64 396 A 1 
ATOM 3210 N N   . LEU A 1 397 ? -10.091  -14.594 -19.234 1.00 87.33 397 A 1 
ATOM 3211 C CA  . LEU A 1 397 ? -11.034  -13.620 -19.799 1.00 88.48 397 A 1 
ATOM 3212 C C   . LEU A 1 397 ? -11.771  -12.799 -18.730 1.00 89.00 397 A 1 
ATOM 3213 O O   . LEU A 1 397 ? -12.260  -11.714 -19.030 1.00 87.00 397 A 1 
ATOM 3214 C CB  . LEU A 1 397 ? -12.039  -14.337 -20.715 1.00 88.16 397 A 1 
ATOM 3215 C CG  . LEU A 1 397 ? -11.410  -14.995 -21.957 1.00 87.46 397 A 1 
ATOM 3216 C CD1 . LEU A 1 397 ? -12.507  -15.669 -22.782 1.00 78.10 397 A 1 
ATOM 3217 C CD2 . LEU A 1 397 ? -10.690  -13.981 -22.840 1.00 78.35 397 A 1 
ATOM 3218 N N   . ASN A 1 398 ? -11.762  -13.253 -17.476 1.00 88.96 398 A 1 
ATOM 3219 C CA  . ASN A 1 398 ? -12.259  -12.512 -16.318 1.00 89.18 398 A 1 
ATOM 3220 C C   . ASN A 1 398 ? -11.168  -11.659 -15.650 1.00 87.90 398 A 1 
ATOM 3221 O O   . ASN A 1 398 ? -11.352  -11.098 -14.574 1.00 83.88 398 A 1 
ATOM 3222 C CB  . ASN A 1 398 ? -12.942  -13.490 -15.345 1.00 89.76 398 A 1 
ATOM 3223 C CG  . ASN A 1 398 ? -14.194  -14.119 -15.933 1.00 90.35 398 A 1 
ATOM 3224 O OD1 . ASN A 1 398 ? -14.810  -13.610 -16.848 1.00 81.04 398 A 1 
ATOM 3225 N ND2 . ASN A 1 398 ? -14.617  -15.246 -15.397 1.00 81.03 398 A 1 
ATOM 3226 N N   . GLY A 1 399 ? -10.017  -11.527 -16.294 1.00 85.81 399 A 1 
ATOM 3227 C CA  . GLY A 1 399 ? -8.925   -10.691 -15.836 1.00 84.31 399 A 1 
ATOM 3228 C C   . GLY A 1 399 ? -9.228   -9.188  -15.892 1.00 84.36 399 A 1 
ATOM 3229 O O   . GLY A 1 399 ? -10.266  -8.727  -16.361 1.00 82.39 399 A 1 
ATOM 3230 N N   . LYS A 1 400 ? -8.276   -8.397  -15.422 1.00 82.87 400 A 1 
ATOM 3231 C CA  . LYS A 1 400 ? -8.435   -6.949  -15.339 1.00 81.87 400 A 1 
ATOM 3232 C C   . LYS A 1 400 ? -8.579   -6.299  -16.714 1.00 82.33 400 A 1 
ATOM 3233 O O   . LYS A 1 400 ? -7.671   -6.386  -17.543 1.00 80.18 400 A 1 
ATOM 3234 C CB  . LYS A 1 400 ? -7.256   -6.365  -14.550 1.00 77.67 400 A 1 
ATOM 3235 C CG  . LYS A 1 400 ? -7.391   -4.861  -14.324 1.00 69.13 400 A 1 
ATOM 3236 C CD  . LYS A 1 400 ? -6.336   -4.368  -13.331 1.00 64.49 400 A 1 
ATOM 3237 C CE  . LYS A 1 400 ? -6.574   -2.892  -13.001 1.00 56.48 400 A 1 
ATOM 3238 N NZ  . LYS A 1 400 ? -5.867   -2.501  -11.747 1.00 50.80 400 A 1 
ATOM 3239 N N   . TYR A 1 401 ? -9.642   -5.530  -16.905 1.00 82.32 401 A 1 
ATOM 3240 C CA  . TYR A 1 401 ? -9.803   -4.671  -18.069 1.00 83.29 401 A 1 
ATOM 3241 C C   . TYR A 1 401 ? -8.982   -3.389  -17.903 1.00 81.39 401 A 1 
ATOM 3242 O O   . TYR A 1 401 ? -9.243   -2.543  -17.046 1.00 77.49 401 A 1 
ATOM 3243 C CB  . TYR A 1 401 ? -11.289  -4.385  -18.308 1.00 83.84 401 A 1 
ATOM 3244 C CG  . TYR A 1 401 ? -11.572  -3.920  -19.715 1.00 85.46 401 A 1 
ATOM 3245 C CD1 . TYR A 1 401 ? -11.322  -2.594  -20.122 1.00 77.49 401 A 1 
ATOM 3246 C CD2 . TYR A 1 401 ? -12.087  -4.838  -20.665 1.00 77.42 401 A 1 
ATOM 3247 C CE1 . TYR A 1 401 ? -11.583  -2.183  -21.432 1.00 77.64 401 A 1 
ATOM 3248 C CE2 . TYR A 1 401 ? -12.362  -4.441  -21.977 1.00 76.59 401 A 1 
ATOM 3249 C CZ  . TYR A 1 401 ? -12.113  -3.103  -22.364 1.00 84.83 401 A 1 
ATOM 3250 O OH  . TYR A 1 401 ? -12.379  -2.710  -23.653 1.00 82.66 401 A 1 
ATOM 3251 N N   . ASN A 1 402 ? -7.958   -3.218  -18.713 1.00 82.86 402 A 1 
ATOM 3252 C CA  . ASN A 1 402 ? -7.068   -2.076  -18.630 1.00 78.91 402 A 1 
ATOM 3253 C C   . ASN A 1 402 ? -7.665   -0.876  -19.359 1.00 76.64 402 A 1 
ATOM 3254 O O   . ASN A 1 402 ? -7.558   -0.750  -20.581 1.00 71.72 402 A 1 
ATOM 3255 C CB  . ASN A 1 402 ? -5.669   -2.437  -19.151 1.00 75.53 402 A 1 
ATOM 3256 C CG  . ASN A 1 402 ? -4.989   -3.476  -18.275 1.00 69.33 402 A 1 
ATOM 3257 O OD1 . ASN A 1 402 ? -4.406   -3.161  -17.250 1.00 61.44 402 A 1 
ATOM 3258 N ND2 . ASN A 1 402 ? -5.031   -4.724  -18.675 1.00 61.06 402 A 1 
ATOM 3259 N N   . LYS A 1 403 ? -8.240   0.058   -18.594 1.00 72.55 403 A 1 
ATOM 3260 C CA  . LYS A 1 403 ? -8.723   1.332   -19.131 1.00 69.09 403 A 1 
ATOM 3261 C C   . LYS A 1 403 ? -7.545   2.224   -19.542 1.00 66.86 403 A 1 
ATOM 3262 O O   . LYS A 1 403 ? -6.500   2.233   -18.889 1.00 61.58 403 A 1 
ATOM 3263 C CB  . LYS A 1 403 ? -9.656   2.041   -18.127 1.00 65.11 403 A 1 
ATOM 3264 C CG  . LYS A 1 403 ? -10.954  1.240   -17.907 1.00 60.40 403 A 1 
ATOM 3265 C CD  . LYS A 1 403 ? -11.955  1.949   -16.975 1.00 56.54 403 A 1 
ATOM 3266 C CE  . LYS A 1 403 ? -13.182  1.055   -16.836 1.00 49.99 403 A 1 
ATOM 3267 N NZ  . LYS A 1 403 ? -14.259  1.581   -15.948 1.00 45.17 403 A 1 
ATOM 3268 N N   . PRO A 1 404 ? -7.684   3.010   -20.628 1.00 65.35 404 A 1 
ATOM 3269 C CA  . PRO A 1 404 ? -6.692   4.008   -20.984 1.00 61.42 404 A 1 
ATOM 3270 C C   . PRO A 1 404 ? -6.638   5.092   -19.892 1.00 60.24 404 A 1 
ATOM 3271 O O   . PRO A 1 404 ? -7.623   5.779   -19.651 1.00 55.60 404 A 1 
ATOM 3272 C CB  . PRO A 1 404 ? -7.138   4.556   -22.343 1.00 56.56 404 A 1 
ATOM 3273 C CG  . PRO A 1 404 ? -8.649   4.333   -22.365 1.00 53.94 404 A 1 
ATOM 3274 C CD  . PRO A 1 404 ? -8.834   3.075   -21.516 1.00 55.12 404 A 1 
ATOM 3275 N N   . ARG A 1 405 ? -5.482   5.293   -19.269 1.00 54.46 405 A 1 
ATOM 3276 C CA  . ARG A 1 405 ? -5.300   6.409   -18.314 1.00 52.47 405 A 1 
ATOM 3277 C C   . ARG A 1 405 ? -5.238   7.766   -19.010 1.00 51.25 405 A 1 
ATOM 3278 O O   . ARG A 1 405 ? -5.721   8.764   -18.481 1.00 46.69 405 A 1 
ATOM 3279 C CB  . ARG A 1 405 ? -4.027   6.222   -17.463 1.00 48.10 405 A 1 
ATOM 3280 C CG  . ARG A 1 405 ? -4.176   5.170   -16.356 1.00 43.02 405 A 1 
ATOM 3281 C CD  . ARG A 1 405 ? -2.930   5.182   -15.443 1.00 39.28 405 A 1 
ATOM 3282 N NE  . ARG A 1 405 ? -3.050   4.237   -14.320 1.00 34.80 405 A 1 
ATOM 3283 C CZ  . ARG A 1 405 ? -2.172   4.056   -13.345 1.00 32.12 405 A 1 
ATOM 3284 N NH1 . ARG A 1 405 ? -1.035   4.704   -13.310 1.00 29.52 405 A 1 
ATOM 3285 N NH2 . ARG A 1 405 ? -2.411   3.213   -12.381 1.00 28.18 405 A 1 
ATOM 3286 N N   . THR A 1 406 ? -4.609   7.807   -20.173 1.00 52.38 406 A 1 
ATOM 3287 C CA  . THR A 1 406 ? -4.449   9.015   -20.984 1.00 52.36 406 A 1 
ATOM 3288 C C   . THR A 1 406 ? -4.870   8.713   -22.417 1.00 53.09 406 A 1 
ATOM 3289 O O   . THR A 1 406 ? -4.664   7.599   -22.892 1.00 48.91 406 A 1 
ATOM 3290 C CB  . THR A 1 406 ? -2.994   9.536   -20.963 1.00 47.54 406 A 1 
ATOM 3291 O OG1 . THR A 1 406 ? -2.083   8.500   -21.260 1.00 43.04 406 A 1 
ATOM 3292 C CG2 . THR A 1 406 ? -2.600   10.099  -19.598 1.00 40.62 406 A 1 
ATOM 3293 N N   . LYS A 1 407 ? -5.399   9.719   -23.123 1.00 51.24 407 A 1 
ATOM 3294 C CA  . LYS A 1 407 ? -5.844   9.597   -24.521 1.00 51.58 407 A 1 
ATOM 3295 C C   . LYS A 1 407 ? -4.766   9.022   -25.458 1.00 52.36 407 A 1 
ATOM 3296 O O   . LYS A 1 407 ? -5.092   8.333   -26.408 1.00 48.54 407 A 1 
ATOM 3297 C CB  . LYS A 1 407 ? -6.312   10.971  -25.061 1.00 47.58 407 A 1 
ATOM 3298 C CG  . LYS A 1 407 ? -7.652   11.451  -24.471 1.00 43.20 407 A 1 
ATOM 3299 C CD  . LYS A 1 407 ? -8.119   12.750  -25.157 1.00 39.58 407 A 1 
ATOM 3300 C CE  . LYS A 1 407 ? -9.490   13.223  -24.644 1.00 33.71 407 A 1 
ATOM 3301 N NZ  . LYS A 1 407 ? -9.968   14.457  -25.315 1.00 30.11 407 A 1 
ATOM 3302 N N   . SER A 1 408 ? -3.485   9.268   -25.166 1.00 49.23 408 A 1 
ATOM 3303 C CA  . SER A 1 408 ? -2.349   8.849   -25.991 1.00 49.16 408 A 1 
ATOM 3304 C C   . SER A 1 408 ? -1.881   7.405   -25.784 1.00 51.25 408 A 1 
ATOM 3305 O O   . SER A 1 408 ? -0.926   6.979   -26.436 1.00 47.70 408 A 1 
ATOM 3306 C CB  . SER A 1 408 ? -1.178   9.804   -25.744 1.00 43.69 408 A 1 
ATOM 3307 O OG  . SER A 1 408 ? -0.759   9.738   -24.391 1.00 39.76 408 A 1 
ATOM 3308 N N   . ARG A 1 409 ? -2.488   6.630   -24.883 1.00 48.08 409 A 1 
ATOM 3309 C CA  . ARG A 1 409 ? -2.054   5.247   -24.686 1.00 49.23 409 A 1 
ATOM 3310 C C   . ARG A 1 409 ? -2.396   4.410   -25.925 1.00 50.73 409 A 1 
ATOM 3311 O O   . ARG A 1 409 ? -3.569   4.400   -26.317 1.00 47.18 409 A 1 
ATOM 3312 C CB  . ARG A 1 409 ? -2.639   4.630   -23.408 1.00 44.92 409 A 1 
ATOM 3313 C CG  . ARG A 1 409 ? -1.527   4.386   -22.380 1.00 40.43 409 A 1 
ATOM 3314 C CD  . ARG A 1 409 ? -2.069   3.659   -21.155 1.00 37.66 409 A 1 
ATOM 3315 N NE  . ARG A 1 409 ? -0.999   3.397   -20.172 1.00 34.13 409 A 1 
ATOM 3316 C CZ  . ARG A 1 409 ? -1.131   2.725   -19.032 1.00 31.71 409 A 1 
ATOM 3317 N NH1 . ARG A 1 409 ? -2.273   2.225   -18.661 1.00 29.47 409 A 1 
ATOM 3318 N NH2 . ARG A 1 409 ? -0.107   2.562   -18.246 1.00 28.47 409 A 1 
ATOM 3319 N N   . PRO A 1 410 ? -1.415   3.692   -26.510 1.00 51.17 410 A 1 
ATOM 3320 C CA  . PRO A 1 410 ? -1.669   2.868   -27.682 1.00 51.85 410 A 1 
ATOM 3321 C C   . PRO A 1 410 ? -2.695   1.779   -27.361 1.00 54.21 410 A 1 
ATOM 3322 O O   . PRO A 1 410 ? -2.658   1.181   -26.281 1.00 51.95 410 A 1 
ATOM 3323 C CB  . PRO A 1 410 ? -0.303   2.305   -28.106 1.00 48.10 410 A 1 
ATOM 3324 C CG  . PRO A 1 410 ? 0.547    2.394   -26.838 1.00 47.17 410 A 1 
ATOM 3325 C CD  . PRO A 1 410 ? -0.023   3.600   -26.103 1.00 49.18 410 A 1 
ATOM 3326 N N   . GLU A 1 411 ? -3.571   1.501   -28.314 1.00 53.66 411 A 1 
ATOM 3327 C CA  . GLU A 1 411 ? -4.668   0.532   -28.169 1.00 53.86 411 A 1 
ATOM 3328 C C   . GLU A 1 411 ? -4.201   -0.846  -27.714 1.00 55.03 411 A 1 
ATOM 3329 O O   . GLU A 1 411 ? -4.836   -1.463  -26.870 1.00 51.21 411 A 1 
ATOM 3330 C CB  . GLU A 1 411 ? -5.413   0.405   -29.499 1.00 50.41 411 A 1 
ATOM 3331 C CG  . GLU A 1 411 ? -6.188   1.683   -29.811 1.00 46.24 411 A 1 
ATOM 3332 C CD  . GLU A 1 411 ? -6.889   1.630   -31.161 1.00 42.50 411 A 1 
ATOM 3333 O OE1 . GLU A 1 411 ? -7.784   2.484   -31.331 1.00 39.37 411 A 1 
ATOM 3334 O OE2 . GLU A 1 411 ? -6.471   0.797   -31.987 1.00 41.20 411 A 1 
ATOM 3335 N N   . ARG A 1 412 ? -3.013   -1.280  -28.156 1.00 54.13 412 A 1 
ATOM 3336 C CA  . ARG A 1 412 ? -2.380   -2.544  -27.742 1.00 54.34 412 A 1 
ATOM 3337 C C   . ARG A 1 412 ? -2.151   -2.704  -26.230 1.00 56.55 412 A 1 
ATOM 3338 O O   . ARG A 1 412 ? -1.687   -3.754  -25.797 1.00 53.21 412 A 1 
ATOM 3339 C CB  . ARG A 1 412 ? -1.026   -2.710  -28.457 1.00 50.00 412 A 1 
ATOM 3340 C CG  . ARG A 1 412 ? -1.158   -2.896  -29.970 1.00 44.81 412 A 1 
ATOM 3341 C CD  . ARG A 1 412 ? 0.232    -3.201  -30.560 1.00 40.78 412 A 1 
ATOM 3342 N NE  . ARG A 1 412 ? 0.169    -3.395  -32.014 1.00 37.17 412 A 1 
ATOM 3343 C CZ  . ARG A 1 412 ? 1.191    -3.710  -32.804 1.00 33.45 412 A 1 
ATOM 3344 N NH1 . ARG A 1 412 ? 2.398    -3.866  -32.334 1.00 31.95 412 A 1 
ATOM 3345 N NH2 . ARG A 1 412 ? 1.007    -3.857  -34.080 1.00 30.39 412 A 1 
ATOM 3346 N N   . ARG A 1 413 ? -2.379   -1.662  -25.428 1.00 61.20 413 A 1 
ATOM 3347 C CA  . ARG A 1 413 ? -2.278   -1.702  -23.963 1.00 61.51 413 A 1 
ATOM 3348 C C   . ARG A 1 413 ? -3.618   -1.450  -23.265 1.00 65.83 413 A 1 
ATOM 3349 O O   . ARG A 1 413 ? -3.637   -1.116  -22.076 1.00 62.43 413 A 1 
ATOM 3350 C CB  . ARG A 1 413 ? -1.205   -0.715  -23.472 1.00 55.36 413 A 1 
ATOM 3351 C CG  . ARG A 1 413 ? 0.209    -1.113  -23.914 1.00 48.32 413 A 1 
ATOM 3352 C CD  . ARG A 1 413 ? 1.223    -0.205  -23.205 1.00 44.00 413 A 1 
ATOM 3353 N NE  . ARG A 1 413 ? 2.605    -0.557  -23.561 1.00 38.88 413 A 1 
ATOM 3354 C CZ  . ARG A 1 413 ? 3.701    0.007   -23.079 1.00 34.37 413 A 1 
ATOM 3355 N NH1 . ARG A 1 413 ? 3.640    0.966   -22.191 1.00 31.47 413 A 1 
ATOM 3356 N NH2 . ARG A 1 413 ? 4.871    -0.392  -23.481 1.00 29.76 413 A 1 
ATOM 3357 N N   . ARG A 1 414 ? -4.724   -1.552  -23.999 1.00 71.19 414 A 1 
ATOM 3358 C CA  . ARG A 1 414 ? -6.089   -1.418  -23.494 1.00 73.26 414 A 1 
ATOM 3359 C C   . ARG A 1 414 ? -6.774   -2.781  -23.523 1.00 77.17 414 A 1 
ATOM 3360 O O   . ARG A 1 414 ? -6.349   -3.659  -24.269 1.00 74.11 414 A 1 
ATOM 3361 C CB  . ARG A 1 414 ? -6.866   -0.391  -24.332 1.00 68.18 414 A 1 
ATOM 3362 C CG  . ARG A 1 414 ? -6.203   0.985   -24.400 1.00 59.53 414 A 1 
ATOM 3363 C CD  . ARG A 1 414 ? -7.029   1.935   -25.269 1.00 56.83 414 A 1 
ATOM 3364 N NE  . ARG A 1 414 ? -6.389   3.254   -25.403 1.00 49.63 414 A 1 
ATOM 3365 C CZ  . ARG A 1 414 ? -6.841   4.283   -26.113 1.00 44.01 414 A 1 
ATOM 3366 N NH1 . ARG A 1 414 ? -7.961   4.209   -26.779 1.00 42.15 414 A 1 
ATOM 3367 N NH2 . ARG A 1 414 ? -6.166   5.385   -26.172 1.00 38.30 414 A 1 
ATOM 3368 N N   . GLY A 1 415 ? -7.818   -2.927  -22.729 1.00 78.44 415 A 1 
ATOM 3369 C CA  . GLY A 1 415 ? -8.612   -4.142  -22.668 1.00 80.07 415 A 1 
ATOM 3370 C C   . GLY A 1 415 ? -7.987   -5.246  -21.810 1.00 82.01 415 A 1 
ATOM 3371 O O   . GLY A 1 415 ? -7.150   -4.978  -20.939 1.00 79.38 415 A 1 
ATOM 3372 N N   . ILE A 1 416 ? -8.406   -6.470  -22.049 1.00 82.38 416 A 1 
ATOM 3373 C CA  . ILE A 1 416 ? -7.958   -7.659  -21.332 1.00 83.39 416 A 1 
ATOM 3374 C C   . ILE A 1 416 ? -6.695   -8.181  -22.005 1.00 82.47 416 A 1 
ATOM 3375 O O   . ILE A 1 416 ? -6.692   -8.459  -23.201 1.00 80.34 416 A 1 
ATOM 3376 C CB  . ILE A 1 416 ? -9.069   -8.731  -21.294 1.00 83.88 416 A 1 
ATOM 3377 C CG1 . ILE A 1 416 ? -10.376  -8.167  -20.686 1.00 80.76 416 A 1 
ATOM 3378 C CG2 . ILE A 1 416 ? -8.602   -9.956  -20.486 1.00 78.92 416 A 1 
ATOM 3379 C CD1 . ILE A 1 416 ? -11.613  -9.046  -20.981 1.00 75.12 416 A 1 
ATOM 3380 N N   . TYR A 1 417 ? -5.605   -8.310  -21.240 1.00 78.95 417 A 1 
ATOM 3381 C CA  . TYR A 1 417 ? -4.426   -9.017  -21.739 1.00 77.42 417 A 1 
ATOM 3382 C C   . TYR A 1 417 ? -4.663   -10.517 -21.656 1.00 77.53 417 A 1 
ATOM 3383 O O   . TYR A 1 417 ? -4.847   -11.051 -20.571 1.00 75.89 417 A 1 
ATOM 3384 C CB  . TYR A 1 417 ? -3.168   -8.613  -20.962 1.00 73.92 417 A 1 
ATOM 3385 C CG  . TYR A 1 417 ? -2.753   -7.174  -21.147 1.00 68.47 417 A 1 
ATOM 3386 C CD1 . TYR A 1 417 ? -2.806   -6.552  -22.415 1.00 62.44 417 A 1 
ATOM 3387 C CD2 . TYR A 1 417 ? -2.306   -6.429  -20.032 1.00 60.84 417 A 1 
ATOM 3388 C CE1 . TYR A 1 417 ? -2.449   -5.202  -22.570 1.00 56.17 417 A 1 
ATOM 3389 C CE2 . TYR A 1 417 ? -1.945   -5.083  -20.174 1.00 56.80 417 A 1 
ATOM 3390 C CZ  . TYR A 1 417 ? -2.026   -4.473  -21.445 1.00 56.60 417 A 1 
ATOM 3391 O OH  . TYR A 1 417 ? -1.716   -3.151  -21.585 1.00 52.40 417 A 1 
ATOM 3392 N N   . TRP A 1 418 ? -4.623   -11.158 -22.795 1.00 79.50 418 A 1 
ATOM 3393 C CA  . TRP A 1 418 ? -4.939   -12.563 -22.921 1.00 79.95 418 A 1 
ATOM 3394 C C   . TRP A 1 418 ? -3.894   -13.269 -23.765 1.00 78.87 418 A 1 
ATOM 3395 O O   . TRP A 1 418 ? -3.538   -12.814 -24.855 1.00 76.02 418 A 1 
ATOM 3396 C CB  . TRP A 1 418 ? -6.343   -12.683 -23.506 1.00 79.14 418 A 1 
ATOM 3397 C CG  . TRP A 1 418 ? -6.861   -14.065 -23.531 1.00 79.87 418 A 1 
ATOM 3398 C CD1 . TRP A 1 418 ? -7.376   -14.735 -22.482 1.00 71.43 418 A 1 
ATOM 3399 C CD2 . TRP A 1 418 ? -6.946   -14.968 -24.680 1.00 77.46 418 A 1 
ATOM 3400 N NE1 . TRP A 1 418 ? -7.791   -15.985 -22.896 1.00 73.46 418 A 1 
ATOM 3401 C CE2 . TRP A 1 418 ? -7.554   -16.167 -24.239 1.00 75.93 418 A 1 
ATOM 3402 C CE3 . TRP A 1 418 ? -6.588   -14.855 -26.038 1.00 76.20 418 A 1 
ATOM 3403 C CZ2 . TRP A 1 418 ? -7.818   -17.232 -25.116 1.00 76.14 418 A 1 
ATOM 3404 C CZ3 . TRP A 1 418 ? -6.843   -15.920 -26.904 1.00 70.77 418 A 1 
ATOM 3405 C CH2 . TRP A 1 418 ? -7.452   -17.090 -26.455 1.00 71.48 418 A 1 
ATOM 3406 N N   . ARG A 1 419 ? -3.331   -14.337 -23.232 1.00 77.87 419 A 1 
ATOM 3407 C CA  . ARG A 1 419 ? -2.293   -15.119 -23.911 1.00 77.38 419 A 1 
ATOM 3408 C C   . ARG A 1 419 ? -2.662   -16.599 -23.832 1.00 77.69 419 A 1 
ATOM 3409 O O   . ARG A 1 419 ? -2.474   -17.215 -22.789 1.00 75.17 419 A 1 
ATOM 3410 C CB  . ARG A 1 419 ? -0.921   -14.819 -23.301 1.00 73.23 419 A 1 
ATOM 3411 C CG  . ARG A 1 419 ? 0.180    -15.614 -24.003 1.00 66.55 419 A 1 
ATOM 3412 C CD  . ARG A 1 419 ? 1.538    -15.406 -23.331 1.00 64.71 419 A 1 
ATOM 3413 N NE  . ARG A 1 419 ? 2.211    -14.165 -23.771 1.00 59.16 419 A 1 
ATOM 3414 C CZ  . ARG A 1 419 ? 3.213    -13.587 -23.137 1.00 53.23 419 A 1 
ATOM 3415 N NH1 . ARG A 1 419 ? 3.608    -14.006 -21.971 1.00 50.73 419 A 1 
ATOM 3416 N NH2 . ARG A 1 419 ? 3.847    -12.586 -23.663 1.00 47.86 419 A 1 
ATOM 3417 N N   . PRO A 1 420 ? -3.135   -17.177 -24.952 1.00 76.98 420 A 1 
ATOM 3418 C CA  . PRO A 1 420 ? -3.309   -18.615 -25.055 1.00 74.18 420 A 1 
ATOM 3419 C C   . PRO A 1 420 ? -1.948   -19.328 -25.081 1.00 72.92 420 A 1 
ATOM 3420 O O   . PRO A 1 420 ? -0.890   -18.694 -25.198 1.00 67.69 420 A 1 
ATOM 3421 C CB  . PRO A 1 420 ? -4.107   -18.810 -26.345 1.00 71.38 420 A 1 
ATOM 3422 C CG  . PRO A 1 420 ? -3.638   -17.652 -27.224 1.00 69.21 420 A 1 
ATOM 3423 C CD  . PRO A 1 420 ? -3.413   -16.521 -26.220 1.00 72.41 420 A 1 
ATOM 3424 N N   . GLN A 1 421 ? -1.961   -20.654 -25.014 1.00 70.71 421 A 1 
ATOM 3425 C CA  . GLN A 1 421 ? -0.742   -21.484 -25.040 1.00 67.77 421 A 1 
ATOM 3426 C C   . GLN A 1 421 ? 0.183    -21.204 -26.235 1.00 66.23 421 A 1 
ATOM 3427 O O   . GLN A 1 421 ? 1.403    -21.367 -26.133 1.00 59.11 421 A 1 
ATOM 3428 C CB  . GLN A 1 421 ? -1.139   -22.969 -25.036 1.00 62.60 421 A 1 
ATOM 3429 C CG  . GLN A 1 421 ? -1.692   -23.457 -23.686 1.00 56.45 421 A 1 
ATOM 3430 C CD  . GLN A 1 421 ? -2.015   -24.953 -23.729 1.00 51.73 421 A 1 
ATOM 3431 O OE1 . GLN A 1 421 ? -1.924   -25.592 -24.757 1.00 47.06 421 A 1 
ATOM 3432 N NE2 . GLN A 1 421 ? -2.387   -25.552 -22.628 1.00 45.19 421 A 1 
ATOM 3433 N N   . SER A 1 422 ? -0.344   -20.703 -27.347 1.00 62.60 422 A 1 
ATOM 3434 C CA  . SER A 1 422 ? 0.415    -20.311 -28.548 1.00 59.77 422 A 1 
ATOM 3435 C C   . SER A 1 422 ? 1.415    -19.155 -28.340 1.00 60.32 422 A 1 
ATOM 3436 O O   . SER A 1 422 ? 2.056    -18.700 -29.291 1.00 54.28 422 A 1 
ATOM 3437 C CB  . SER A 1 422 ? -0.560   -19.988 -29.686 1.00 53.98 422 A 1 
ATOM 3438 O OG  . SER A 1 422 ? -1.302   -18.819 -29.399 1.00 49.09 422 A 1 
ATOM 3439 N N   . ARG A 1 423 ? 1.584    -18.669 -27.123 1.00 57.63 423 A 1 
ATOM 3440 C CA  . ARG A 1 423 ? 2.512    -17.608 -26.678 1.00 57.57 423 A 1 
ATOM 3441 C C   . ARG A 1 423 ? 2.249    -16.206 -27.246 1.00 60.37 423 A 1 
ATOM 3442 O O   . ARG A 1 423 ? 2.924    -15.255 -26.831 1.00 55.14 423 A 1 
ATOM 3443 C CB  . ARG A 1 423 ? 3.978    -18.011 -26.897 1.00 50.00 423 A 1 
ATOM 3444 C CG  . ARG A 1 423 ? 4.390    -19.317 -26.199 1.00 44.25 423 A 1 
ATOM 3445 C CD  . ARG A 1 423 ? 5.896    -19.546 -26.410 1.00 40.35 423 A 1 
ATOM 3446 N NE  . ARG A 1 423 ? 6.363    -20.745 -25.701 1.00 36.00 423 A 1 
ATOM 3447 C CZ  . ARG A 1 423 ? 7.623    -21.172 -25.628 1.00 31.06 423 A 1 
ATOM 3448 N NH1 . ARG A 1 423 ? 8.602    -20.528 -26.206 1.00 29.42 423 A 1 
ATOM 3449 N NH2 . ARG A 1 423 ? 7.901    -22.260 -24.967 1.00 27.63 423 A 1 
ATOM 3450 N N   . LYS A 1 424 ? 1.320    -16.017 -28.152 1.00 65.03 424 A 1 
ATOM 3451 C CA  . LYS A 1 424 ? 0.970    -14.691 -28.656 1.00 66.97 424 A 1 
ATOM 3452 C C   . LYS A 1 424 ? 0.082    -13.976 -27.637 1.00 70.29 424 A 1 
ATOM 3453 O O   . LYS A 1 424 ? -0.949   -14.499 -27.241 1.00 67.71 424 A 1 
ATOM 3454 C CB  . LYS A 1 424 ? 0.319    -14.820 -30.037 1.00 61.85 424 A 1 
ATOM 3455 C CG  . LYS A 1 424 ? 0.100    -13.458 -30.716 1.00 54.41 424 A 1 
ATOM 3456 C CD  . LYS A 1 424 ? -0.469   -13.667 -32.124 1.00 48.94 424 A 1 
ATOM 3457 C CE  . LYS A 1 424 ? -0.820   -12.345 -32.794 1.00 42.32 424 A 1 
ATOM 3458 N NZ  . LYS A 1 424 ? -1.569   -12.573 -34.057 1.00 37.09 424 A 1 
ATOM 3459 N N   . LEU A 1 425 ? 0.489    -12.765 -27.237 1.00 68.54 425 A 1 
ATOM 3460 C CA  . LEU A 1 425 ? -0.311   -11.907 -26.365 1.00 68.28 425 A 1 
ATOM 3461 C C   . LEU A 1 425 ? -1.313   -11.117 -27.207 1.00 71.11 425 A 1 
ATOM 3462 O O   . LEU A 1 425 ? -0.912   -10.358 -28.097 1.00 67.41 425 A 1 
ATOM 3463 C CB  . LEU A 1 425 ? 0.616    -10.986 -25.561 1.00 62.99 425 A 1 
ATOM 3464 C CG  . LEU A 1 425 ? -0.113   -10.097 -24.532 1.00 56.58 425 A 1 
ATOM 3465 C CD1 . LEU A 1 425 ? -0.628   -10.912 -23.345 1.00 51.74 425 A 1 
ATOM 3466 C CD2 . LEU A 1 425 ? 0.863    -9.046  -23.976 1.00 52.06 425 A 1 
ATOM 3467 N N   . TYR A 1 426 ? -2.592   -11.247 -26.885 1.00 73.24 426 A 1 
ATOM 3468 C CA  . TYR A 1 426 ? -3.686   -10.491 -27.453 1.00 74.63 426 A 1 
ATOM 3469 C C   . TYR A 1 426 ? -4.135   -9.407  -26.468 1.00 76.75 426 A 1 
ATOM 3470 O O   . TYR A 1 426 ? -4.040   -9.565  -25.250 1.00 75.52 426 A 1 
ATOM 3471 C CB  . TYR A 1 426 ? -4.829   -11.441 -27.822 1.00 71.91 426 A 1 
ATOM 3472 C CG  . TYR A 1 426 ? -4.458   -12.475 -28.873 1.00 68.66 426 A 1 
ATOM 3473 C CD1 . TYR A 1 426 ? -4.709   -12.227 -30.238 1.00 63.43 426 A 1 
ATOM 3474 C CD2 . TYR A 1 426 ? -3.872   -13.697 -28.494 1.00 62.02 426 A 1 
ATOM 3475 C CE1 . TYR A 1 426 ? -4.386   -13.176 -31.208 1.00 58.32 426 A 1 
ATOM 3476 C CE2 . TYR A 1 426 ? -3.536   -14.658 -29.460 1.00 58.40 426 A 1 
ATOM 3477 C CZ  . TYR A 1 426 ? -3.798   -14.398 -30.820 1.00 59.00 426 A 1 
ATOM 3478 O OH  . TYR A 1 426 ? -3.481   -15.339 -31.769 1.00 55.82 426 A 1 
ATOM 3479 N N   . ALA A 1 427 ? -4.593   -8.281  -26.999 1.00 78.42 427 A 1 
ATOM 3480 C CA  . ALA A 1 427 ? -5.268   -7.238  -26.234 1.00 79.56 427 A 1 
ATOM 3481 C C   . ALA A 1 427 ? -6.743   -7.261  -26.634 1.00 81.75 427 A 1 
ATOM 3482 O O   . ALA A 1 427 ? -7.089   -6.789  -27.718 1.00 80.37 427 A 1 
ATOM 3483 C CB  . ALA A 1 427 ? -4.582   -5.900  -26.494 1.00 76.33 427 A 1 
ATOM 3484 N N   . ILE A 1 428 ? -7.573   -7.844  -25.792 1.00 83.03 428 A 1 
ATOM 3485 C CA  . ILE A 1 428 ? -8.974   -8.100  -26.087 1.00 84.92 428 A 1 
ATOM 3486 C C   . ILE A 1 428 ? -9.804   -6.869  -25.732 1.00 85.97 428 A 1 
ATOM 3487 O O   . ILE A 1 428 ? -9.777   -6.401  -24.601 1.00 85.07 428 A 1 
ATOM 3488 C CB  . ILE A 1 428 ? -9.446   -9.366  -25.346 1.00 84.22 428 A 1 
ATOM 3489 C CG1 . ILE A 1 428 ? -8.588   -10.610 -25.679 1.00 79.61 428 A 1 
ATOM 3490 C CG2 . ILE A 1 428 ? -10.916  -9.651  -25.628 1.00 76.79 428 A 1 
ATOM 3491 C CD1 . ILE A 1 428 ? -8.471   -10.935 -27.170 1.00 70.45 428 A 1 
ATOM 3492 N N   . LYS A 1 429 ? -10.534  -6.351  -26.698 1.00 87.31 429 A 1 
ATOM 3493 C CA  . LYS A 1 429 ? -11.490  -5.252  -26.553 1.00 87.93 429 A 1 
ATOM 3494 C C   . LYS A 1 429 ? -12.806  -5.748  -25.957 1.00 88.40 429 A 1 
ATOM 3495 O O   . LYS A 1 429 ? -13.351  -5.100  -25.071 1.00 86.77 429 A 1 
ATOM 3496 C CB  . LYS A 1 429 ? -11.702  -4.609  -27.934 1.00 85.99 429 A 1 
ATOM 3497 C CG  . LYS A 1 429 ? -12.744  -3.470  -27.969 1.00 82.36 429 A 1 
ATOM 3498 C CD  . LYS A 1 429 ? -12.943  -3.014  -29.414 1.00 80.61 429 A 1 
ATOM 3499 C CE  . LYS A 1 429 ? -14.064  -1.995  -29.576 1.00 73.07 429 A 1 
ATOM 3500 N NZ  . LYS A 1 429 ? -14.346  -1.733  -31.015 1.00 67.68 429 A 1 
ATOM 3501 N N   . SER A 1 430 ? -13.297  -6.870  -26.458 1.00 90.48 430 A 1 
ATOM 3502 C CA  . SER A 1 430 ? -14.566  -7.474  -26.047 1.00 90.92 430 A 1 
ATOM 3503 C C   . SER A 1 430 ? -14.424  -8.992  -25.976 1.00 91.24 430 A 1 
ATOM 3504 O O   . SER A 1 430 ? -13.707  -9.589  -26.777 1.00 89.52 430 A 1 
ATOM 3505 C CB  . SER A 1 430 ? -15.669  -7.054  -27.022 1.00 89.46 430 A 1 
ATOM 3506 O OG  . SER A 1 430 ? -16.838  -7.832  -26.914 1.00 74.91 430 A 1 
ATOM 3507 N N   . SER A 1 431 ? -15.102  -9.606  -25.011 1.00 91.92 431 A 1 
ATOM 3508 C CA  . SER A 1 431 ? -15.239  -11.052 -24.914 1.00 92.59 431 A 1 
ATOM 3509 C C   . SER A 1 431 ? -16.682  -11.428 -24.622 1.00 93.28 431 A 1 
ATOM 3510 O O   . SER A 1 431 ? -17.356  -10.740 -23.850 1.00 91.92 431 A 1 
ATOM 3511 C CB  . SER A 1 431 ? -14.309  -11.639 -23.850 1.00 91.05 431 A 1 
ATOM 3512 O OG  . SER A 1 431 ? -14.689  -11.263 -22.545 1.00 83.06 431 A 1 
ATOM 3513 N N   . LYS A 1 432 ? -17.126  -12.527 -25.194 1.00 93.41 432 A 1 
ATOM 3514 C CA  . LYS A 1 432 ? -18.378  -13.196 -24.855 1.00 93.79 432 A 1 
ATOM 3515 C C   . LYS A 1 432 ? -18.100  -14.671 -24.607 1.00 93.61 432 A 1 
ATOM 3516 O O   . LYS A 1 432 ? -17.330  -15.277 -25.351 1.00 91.93 432 A 1 
ATOM 3517 C CB  . LYS A 1 432 ? -19.408  -13.026 -25.983 1.00 92.45 432 A 1 
ATOM 3518 C CG  . LYS A 1 432 ? -19.823  -11.578 -26.254 1.00 89.36 432 A 1 
ATOM 3519 C CD  . LYS A 1 432 ? -20.846  -11.546 -27.394 1.00 88.63 432 A 1 
ATOM 3520 C CE  . LYS A 1 432 ? -21.373  -10.147 -27.683 1.00 83.22 432 A 1 
ATOM 3521 N NZ  . LYS A 1 432 ? -22.436  -10.199 -28.728 1.00 78.40 432 A 1 
ATOM 3522 N N   . MET A 1 433 ? -18.717  -15.221 -23.588 1.00 94.15 433 A 1 
ATOM 3523 C CA  . MET A 1 433 ? -18.808  -16.667 -23.385 1.00 94.69 433 A 1 
ATOM 3524 C C   . MET A 1 433 ? -20.274  -17.049 -23.481 1.00 94.97 433 A 1 
ATOM 3525 O O   . MET A 1 433 ? -21.113  -16.383 -22.871 1.00 93.53 433 A 1 
ATOM 3526 C CB  . MET A 1 433 ? -18.232  -17.095 -22.035 1.00 94.03 433 A 1 
ATOM 3527 C CG  . MET A 1 433 ? -16.801  -16.610 -21.802 1.00 91.35 433 A 1 
ATOM 3528 S SD  . MET A 1 433 ? -16.085  -17.097 -20.191 1.00 88.97 433 A 1 
ATOM 3529 C CE  . MET A 1 433 ? -16.151  -18.898 -20.301 1.00 78.38 433 A 1 
ATOM 3530 N N   . MET A 1 434 ? -20.570  -18.062 -24.258 1.00 95.05 434 A 1 
ATOM 3531 C CA  . MET A 1 434 ? -21.935  -18.394 -24.644 1.00 94.78 434 A 1 
ATOM 3532 C C   . MET A 1 434 ? -22.140  -19.894 -24.623 1.00 95.04 434 A 1 
ATOM 3533 O O   . MET A 1 434 ? -21.212  -20.654 -24.879 1.00 93.54 434 A 1 
ATOM 3534 C CB  . MET A 1 434 ? -22.225  -17.844 -26.046 1.00 91.77 434 A 1 
ATOM 3535 C CG  . MET A 1 434 ? -21.922  -16.345 -26.195 1.00 86.59 434 A 1 
ATOM 3536 S SD  . MET A 1 434 ? -22.227  -15.628 -27.834 1.00 85.94 434 A 1 
ATOM 3537 C CE  . MET A 1 434 ? -20.929  -16.448 -28.774 1.00 75.89 434 A 1 
ATOM 3538 N N   . LEU A 1 435 ? -23.364  -20.299 -24.346 1.00 93.60 435 A 1 
ATOM 3539 C CA  . LEU A 1 435 ? -23.790  -21.691 -24.325 1.00 93.82 435 A 1 
ATOM 3540 C C   . LEU A 1 435 ? -24.897  -21.914 -25.349 1.00 93.85 435 A 1 
ATOM 3541 O O   . LEU A 1 435 ? -25.795  -21.085 -25.486 1.00 91.91 435 A 1 
ATOM 3542 C CB  . LEU A 1 435 ? -24.285  -22.065 -22.920 1.00 92.75 435 A 1 
ATOM 3543 C CG  . LEU A 1 435 ? -23.223  -21.973 -21.806 1.00 91.58 435 A 1 
ATOM 3544 C CD1 . LEU A 1 435 ? -23.887  -22.256 -20.461 1.00 80.75 435 A 1 
ATOM 3545 C CD2 . LEU A 1 435 ? -22.095  -22.979 -22.015 1.00 82.01 435 A 1 
ATOM 3546 N N   . GLN A 1 436 ? -24.834  -23.053 -26.013 1.00 93.40 436 A 1 
ATOM 3547 C CA  . GLN A 1 436 ? -25.899  -23.529 -26.892 1.00 93.12 436 A 1 
ATOM 3548 C C   . GLN A 1 436 ? -26.041  -25.045 -26.735 1.00 93.35 436 A 1 
ATOM 3549 O O   . GLN A 1 436 ? -25.020  -25.727 -26.667 1.00 91.28 436 A 1 
ATOM 3550 C CB  . GLN A 1 436 ? -25.552  -23.134 -28.332 1.00 90.38 436 A 1 
ATOM 3551 C CG  . GLN A 1 436 ? -26.684  -23.447 -29.320 1.00 85.49 436 A 1 
ATOM 3552 C CD  . GLN A 1 436 ? -26.373  -22.958 -30.735 1.00 85.51 436 A 1 
ATOM 3553 O OE1 . GLN A 1 436 ? -25.266  -23.049 -31.231 1.00 76.38 436 A 1 
ATOM 3554 N NE2 . GLN A 1 436 ? -27.340  -22.415 -31.423 1.00 74.19 436 A 1 
ATOM 3555 N N   . PRO A 1 437 ? -27.256  -25.584 -26.692 1.00 92.89 437 A 1 
ATOM 3556 C CA  . PRO A 1 437 ? -27.456  -27.027 -26.718 1.00 92.00 437 A 1 
ATOM 3557 C C   . PRO A 1 437 ? -26.879  -27.639 -27.998 1.00 91.72 437 A 1 
ATOM 3558 O O   . PRO A 1 437 ? -26.942  -27.036 -29.073 1.00 88.43 437 A 1 
ATOM 3559 C CB  . PRO A 1 437 ? -28.972  -27.251 -26.628 1.00 90.08 437 A 1 
ATOM 3560 C CG  . PRO A 1 437 ? -29.524  -25.925 -26.142 1.00 87.03 437 A 1 
ATOM 3561 C CD  . PRO A 1 437 ? -28.523  -24.901 -26.647 1.00 90.21 437 A 1 
ATOM 3562 N N   . THR A 1 438 ? -26.323  -28.847 -27.895 1.00 88.36 438 A 1 
ATOM 3563 C CA  . THR A 1 438 ? -25.829  -29.584 -29.077 1.00 84.55 438 A 1 
ATOM 3564 C C   . THR A 1 438 ? -26.940  -30.208 -29.910 1.00 81.35 438 A 1 
ATOM 3565 O O   . THR A 1 438 ? -26.701  -30.566 -31.062 1.00 70.76 438 A 1 
ATOM 3566 C CB  . THR A 1 438 ? -24.875  -30.707 -28.664 1.00 80.17 438 A 1 
ATOM 3567 O OG1 . THR A 1 438 ? -25.473  -31.545 -27.699 1.00 70.76 438 A 1 
ATOM 3568 C CG2 . THR A 1 438 ? -23.578  -30.178 -28.068 1.00 70.15 438 A 1 
ATOM 3569 N N   . THR A 1 439 ? -28.111  -30.363 -29.332 1.00 71.89 439 A 1 
ATOM 3570 C CA  . THR A 1 439 ? -29.283  -31.015 -29.920 1.00 66.42 439 A 1 
ATOM 3571 C C   . THR A 1 439 ? -30.442  -30.058 -30.074 1.00 59.02 439 A 1 
ATOM 3572 O O   . THR A 1 439 ? -30.686  -29.292 -29.109 1.00 51.48 439 A 1 
ATOM 3573 C CB  . THR A 1 439 ? -29.747  -32.205 -29.080 1.00 59.14 439 A 1 
ATOM 3574 O OG1 . THR A 1 439 ? -29.892  -31.775 -27.748 1.00 53.34 439 A 1 
ATOM 3575 C CG2 . THR A 1 439 ? -28.752  -33.363 -29.129 1.00 50.59 439 A 1 
ATOM 3576 O OXT . THR A 1 439 ? -31.096  -30.145 -31.164 1.00 48.00 439 A 1 
ATOM 3577 N N   . SER B 2 1   ? 76.223   101.341 16.224  1.00 26.07 1   B 1 
ATOM 3578 C CA  . SER B 2 1   ? 75.192   100.975 15.237  1.00 32.60 1   B 1 
ATOM 3579 C C   . SER B 2 1   ? 74.973   99.464  15.331  1.00 33.58 1   B 1 
ATOM 3580 O O   . SER B 2 1   ? 75.909   98.748  15.006  1.00 31.82 1   B 1 
ATOM 3581 C CB  . SER B 2 1   ? 75.643   101.349 13.824  1.00 30.68 1   B 1 
ATOM 3582 O OG  . SER B 2 1   ? 76.177   102.653 13.863  1.00 27.78 1   B 1 
ATOM 3583 N N   . PRO B 2 2   ? 73.850   98.993  15.894  1.00 27.27 2   B 1 
ATOM 3584 C CA  . PRO B 2 2   ? 73.665   97.559  16.137  1.00 32.27 2   B 1 
ATOM 3585 C C   . PRO B 2 2   ? 73.555   96.839  14.789  1.00 33.69 2   B 1 
ATOM 3586 O O   . PRO B 2 2   ? 72.750   97.227  13.933  1.00 31.61 2   B 1 
ATOM 3587 C CB  . PRO B 2 2   ? 72.401   97.459  17.000  1.00 28.92 2   B 1 
ATOM 3588 C CG  . PRO B 2 2   ? 71.614   98.706  16.613  1.00 28.49 2   B 1 
ATOM 3589 C CD  . PRO B 2 2   ? 72.688   99.736  16.236  1.00 33.31 2   B 1 
ATOM 3590 N N   . VAL B 2 3   ? 74.390   95.831  14.584  1.00 31.17 3   B 1 
ATOM 3591 C CA  . VAL B 2 3   ? 74.421   95.041  13.346  1.00 35.64 3   B 1 
ATOM 3592 C C   . VAL B 2 3   ? 73.109   94.247  13.264  1.00 34.68 3   B 1 
ATOM 3593 O O   . VAL B 2 3   ? 72.784   93.530  14.210  1.00 33.44 3   B 1 
ATOM 3594 C CB  . VAL B 2 3   ? 75.649   94.113  13.308  1.00 33.62 3   B 1 
ATOM 3595 C CG1 . VAL B 2 3   ? 75.748   93.357  11.987  1.00 29.25 3   B 1 
ATOM 3596 C CG2 . VAL B 2 3   ? 76.951   94.914  13.485  1.00 33.41 3   B 1 
ATOM 3597 N N   . PRO B 2 4   ? 72.323   94.425  12.178  1.00 31.47 4   B 1 
ATOM 3598 C CA  . PRO B 2 4   ? 71.051   93.733  12.060  1.00 36.61 4   B 1 
ATOM 3599 C C   . PRO B 2 4   ? 71.324   92.232  11.897  1.00 37.58 4   B 1 
ATOM 3600 O O   . PRO B 2 4   ? 71.918   91.808  10.903  1.00 35.83 4   B 1 
ATOM 3601 C CB  . PRO B 2 4   ? 70.349   94.369  10.848  1.00 33.26 4   B 1 
ATOM 3602 C CG  . PRO B 2 4   ? 71.504   94.863  9.979   1.00 32.65 4   B 1 
ATOM 3603 C CD  . PRO B 2 4   ? 72.609   95.190  10.992  1.00 37.45 4   B 1 
ATOM 3604 N N   . PHE B 2 5   ? 70.938   91.473  12.911  1.00 30.86 5   B 1 
ATOM 3605 C CA  . PHE B 2 5   ? 70.996   90.020  12.831  1.00 34.28 5   B 1 
ATOM 3606 C C   . PHE B 2 5   ? 70.103   89.564  11.677  1.00 32.25 5   B 1 
ATOM 3607 O O   . PHE B 2 5   ? 68.911   89.865  11.635  1.00 30.28 5   B 1 
ATOM 3608 C CB  . PHE B 2 5   ? 70.604   89.394  14.175  1.00 32.57 5   B 1 
ATOM 3609 C CG  . PHE B 2 5   ? 71.725   89.412  15.192  1.00 31.73 5   B 1 
ATOM 3610 C CD1 . PHE B 2 5   ? 72.613   88.317  15.285  1.00 30.20 5   B 1 
ATOM 3611 C CD2 . PHE B 2 5   ? 71.908   90.520  16.051  1.00 31.32 5   B 1 
ATOM 3612 C CE1 . PHE B 2 5   ? 73.662   88.321  16.223  1.00 27.65 5   B 1 
ATOM 3613 C CE2 . PHE B 2 5   ? 72.967   90.531  16.975  1.00 28.59 5   B 1 
ATOM 3614 C CZ  . PHE B 2 5   ? 73.842   89.437  17.062  1.00 30.79 5   B 1 
ATOM 3615 N N   . GLY B 2 6   ? 70.725   88.933  10.697  1.00 34.36 6   B 1 
ATOM 3616 C CA  . GLY B 2 6   ? 70.063   88.449  9.487   1.00 36.90 6   B 1 
ATOM 3617 C C   . GLY B 2 6   ? 68.945   87.447  9.806   1.00 35.71 6   B 1 
ATOM 3618 O O   . GLY B 2 6   ? 68.963   86.808  10.854  1.00 33.92 6   B 1 
ATOM 3619 N N   . PRO B 2 7   ? 67.985   87.369  8.901   1.00 32.09 7   B 1 
ATOM 3620 C CA  . PRO B 2 7   ? 66.809   86.535  9.134   1.00 35.66 7   B 1 
ATOM 3621 C C   . PRO B 2 7   ? 67.235   85.076  9.271   1.00 36.06 7   B 1 
ATOM 3622 O O   . PRO B 2 7   ? 67.843   84.509  8.354   1.00 33.88 7   B 1 
ATOM 3623 C CB  . PRO B 2 7   ? 65.877   86.778  7.939   1.00 32.38 7   B 1 
ATOM 3624 C CG  . PRO B 2 7   ? 66.830   87.205  6.816   1.00 32.36 7   B 1 
ATOM 3625 C CD  . PRO B 2 7   ? 67.957   87.934  7.563   1.00 37.38 7   B 1 
ATOM 3626 N N   . GLU B 2 8   ? 66.927   84.474  10.413  1.00 31.04 8   B 1 
ATOM 3627 C CA  . GLU B 2 8   ? 67.104   83.036  10.623  1.00 32.52 8   B 1 
ATOM 3628 C C   . GLU B 2 8   ? 66.299   82.296  9.549   1.00 30.25 8   B 1 
ATOM 3629 O O   . GLU B 2 8   ? 65.069   82.352  9.498   1.00 29.44 8   B 1 
ATOM 3630 C CB  . GLU B 2 8   ? 66.677   82.619  12.037  1.00 32.35 8   B 1 
ATOM 3631 C CG  . GLU B 2 8   ? 67.688   83.071  13.102  1.00 30.32 8   B 1 
ATOM 3632 C CD  . GLU B 2 8   ? 67.302   82.655  14.540  1.00 29.41 8   B 1 
ATOM 3633 O OE1 . GLU B 2 8   ? 68.221   82.567  15.385  1.00 27.61 8   B 1 
ATOM 3634 O OE2 . GLU B 2 8   ? 66.096   82.457  14.779  1.00 32.53 8   B 1 
ATOM 3635 N N   . GLY B 2 9   ? 67.017   81.635  8.633   1.00 33.71 9   B 1 
ATOM 3636 C CA  . GLY B 2 9   ? 66.420   80.811  7.594   1.00 36.29 9   B 1 
ATOM 3637 C C   . GLY B 2 9   ? 65.603   79.717  8.271   1.00 35.24 9   B 1 
ATOM 3638 O O   . GLY B 2 9   ? 66.170   78.850  8.920   1.00 33.45 9   B 1 
ATOM 3639 N N   . ARG B 2 10  ? 64.277   79.789  8.109   1.00 31.40 10  B 1 
ATOM 3640 C CA  . ARG B 2 10  ? 63.403   78.688  8.497   1.00 35.14 10  B 1 
ATOM 3641 C C   . ARG B 2 10  ? 63.921   77.433  7.790   1.00 33.04 10  B 1 
ATOM 3642 O O   . ARG B 2 10  ? 63.798   77.320  6.577   1.00 32.87 10  B 1 
ATOM 3643 C CB  . ARG B 2 10  ? 61.941   78.957  8.112   1.00 34.55 10  B 1 
ATOM 3644 C CG  . ARG B 2 10  ? 61.247   79.920  9.087   1.00 32.52 10  B 1 
ATOM 3645 C CD  . ARG B 2 10  ? 59.773   80.101  8.679   1.00 32.57 10  B 1 
ATOM 3646 N NE  . ARG B 2 10  ? 59.038   80.920  9.661   1.00 28.91 10  B 1 
ATOM 3647 C CZ  . ARG B 2 10  ? 57.762   81.277  9.589   1.00 26.59 10  B 1 
ATOM 3648 N NH1 . ARG B 2 10  ? 57.021   80.941  8.567   1.00 25.64 10  B 1 
ATOM 3649 N NH2 . ARG B 2 10  ? 57.214   81.985  10.535  1.00 25.32 10  B 1 
ATOM 3650 N N   . LEU B 2 11  ? 64.534   76.549  8.552   1.00 29.93 11  B 1 
ATOM 3651 C CA  . LEU B 2 11  ? 64.739   75.171  8.135   1.00 32.29 11  B 1 
ATOM 3652 C C   . LEU B 2 11  ? 63.347   74.619  7.836   1.00 31.26 11  B 1 
ATOM 3653 O O   . LEU B 2 11  ? 62.576   74.301  8.735   1.00 31.46 11  B 1 
ATOM 3654 C CB  . LEU B 2 11  ? 65.460   74.393  9.252   1.00 32.34 11  B 1 
ATOM 3655 C CG  . LEU B 2 11  ? 66.998   74.515  9.159   1.00 30.56 11  B 1 
ATOM 3656 C CD1 . LEU B 2 11  ? 67.651   74.391  10.533  1.00 30.70 11  B 1 
ATOM 3657 C CD2 . LEU B 2 11  ? 67.582   73.435  8.256   1.00 34.65 11  B 1 
ATOM 3658 N N   . GLU B 2 12  ? 62.987   74.613  6.544   1.00 31.90 12  B 1 
ATOM 3659 C CA  . GLU B 2 12  ? 61.908   73.762  6.071   1.00 33.81 12  B 1 
ATOM 3660 C C   . GLU B 2 12  ? 62.358   72.323  6.332   1.00 31.54 12  B 1 
ATOM 3661 O O   . GLU B 2 12  ? 63.075   71.726  5.525   1.00 31.59 12  B 1 
ATOM 3662 C CB  . GLU B 2 12  ? 61.608   73.973  4.579   1.00 34.75 12  B 1 
ATOM 3663 C CG  . GLU B 2 12  ? 60.809   75.253  4.291   1.00 33.11 12  B 1 
ATOM 3664 C CD  . GLU B 2 12  ? 60.385   75.386  2.814   1.00 32.04 12  B 1 
ATOM 3665 O OE1 . GLU B 2 12  ? 59.453   76.180  2.544   1.00 29.07 12  B 1 
ATOM 3666 O OE2 . GLU B 2 12  ? 60.984   74.695  1.951   1.00 33.40 12  B 1 
ATOM 3667 N N   . ASP B 2 13  ? 61.967   71.801  7.492   1.00 31.53 13  B 1 
ATOM 3668 C CA  . ASP B 2 13  ? 62.012   70.372  7.738   1.00 34.13 13  B 1 
ATOM 3669 C C   . ASP B 2 13  ? 61.187   69.728  6.632   1.00 32.54 13  B 1 
ATOM 3670 O O   . ASP B 2 13  ? 59.952   69.703  6.654   1.00 31.51 13  B 1 
ATOM 3671 C CB  . ASP B 2 13  ? 61.476   70.020  9.145   1.00 32.69 13  B 1 
ATOM 3672 C CG  . ASP B 2 13  ? 62.570   69.903  10.210  1.00 30.06 13  B 1 
ATOM 3673 O OD1 . ASP B 2 13  ? 63.712   69.551  9.841   1.00 30.63 13  B 1 
ATOM 3674 O OD2 . ASP B 2 13  ? 62.230   70.108  11.396  1.00 32.29 13  B 1 
ATOM 3675 N N   . LYS B 2 14  ? 61.876   69.253  5.609   1.00 34.56 14  B 1 
ATOM 3676 C CA  . LYS B 2 14  ? 61.320   68.320  4.640   1.00 38.17 14  B 1 
ATOM 3677 C C   . LYS B 2 14  ? 60.966   67.080  5.451   1.00 34.99 14  B 1 
ATOM 3678 O O   . LYS B 2 14  ? 61.771   66.154  5.545   1.00 33.86 14  B 1 
ATOM 3679 C CB  . LYS B 2 14  ? 62.302   68.008  3.507   1.00 37.34 14  B 1 
ATOM 3680 C CG  . LYS B 2 14  ? 62.366   69.125  2.463   1.00 35.51 14  B 1 
ATOM 3681 C CD  . LYS B 2 14  ? 63.291   68.716  1.298   1.00 34.53 14  B 1 
ATOM 3682 C CE  . LYS B 2 14  ? 63.288   69.812  0.234   1.00 29.86 14  B 1 
ATOM 3683 N NZ  . LYS B 2 14  ? 64.194   69.484  -0.890  1.00 28.62 14  B 1 
ATOM 3684 N N   . LEU B 2 15  ? 59.771   67.104  6.041   1.00 32.21 15  B 1 
ATOM 3685 C CA  . LEU B 2 15  ? 59.077   65.914  6.490   1.00 34.60 15  B 1 
ATOM 3686 C C   . LEU B 2 15  ? 59.129   64.943  5.314   1.00 32.98 15  B 1 
ATOM 3687 O O   . LEU B 2 15  ? 58.371   65.049  4.353   1.00 32.63 15  B 1 
ATOM 3688 C CB  . LEU B 2 15  ? 57.621   66.282  6.865   1.00 34.11 15  B 1 
ATOM 3689 C CG  . LEU B 2 15  ? 57.470   66.758  8.325   1.00 32.36 15  B 1 
ATOM 3690 C CD1 . LEU B 2 15  ? 56.212   67.612  8.490   1.00 32.64 15  B 1 
ATOM 3691 C CD2 . LEU B 2 15  ? 57.367   65.572  9.285   1.00 36.12 15  B 1 
ATOM 3692 N N   . HIS B 2 16  ? 60.132   64.064  5.356   1.00 35.01 16  B 1 
ATOM 3693 C CA  . HIS B 2 16  ? 60.123   62.869  4.541   1.00 36.64 16  B 1 
ATOM 3694 C C   . HIS B 2 16  ? 58.808   62.200  4.892   1.00 34.36 16  B 1 
ATOM 3695 O O   . HIS B 2 16  ? 58.707   61.561  5.937   1.00 33.67 16  B 1 
ATOM 3696 C CB  . HIS B 2 16  ? 61.335   61.973  4.840   1.00 36.02 16  B 1 
ATOM 3697 C CG  . HIS B 2 16  ? 62.537   62.291  3.989   1.00 34.30 16  B 1 
ATOM 3698 N ND1 . HIS B 2 16  ? 62.755   63.417  3.227   1.00 33.16 16  B 1 
ATOM 3699 C CD2 . HIS B 2 16  ? 63.616   61.456  3.760   1.00 33.45 16  B 1 
ATOM 3700 C CE1 . HIS B 2 16  ? 63.918   63.272  2.579   1.00 31.52 16  B 1 
ATOM 3701 N NE2 . HIS B 2 16  ? 64.468   62.097  2.871   1.00 31.34 16  B 1 
ATOM 3702 N N   . LYS B 2 17  ? 57.758   62.397  4.045   1.00 36.89 17  B 1 
ATOM 3703 C CA  . LYS B 2 17  ? 56.579   61.550  4.088   1.00 38.95 17  B 1 
ATOM 3704 C C   . LYS B 2 17  ? 57.141   60.137  4.115   1.00 37.20 17  B 1 
ATOM 3705 O O   . LYS B 2 17  ? 57.843   59.796  3.160   1.00 36.53 17  B 1 
ATOM 3706 C CB  . LYS B 2 17  ? 55.683   61.739  2.859   1.00 38.33 17  B 1 
ATOM 3707 C CG  . LYS B 2 17  ? 54.718   62.923  3.031   1.00 35.36 17  B 1 
ATOM 3708 C CD  . LYS B 2 17  ? 53.780   63.025  1.824   1.00 33.85 17  B 1 
ATOM 3709 C CE  . LYS B 2 17  ? 52.757   64.133  2.041   1.00 29.65 17  B 1 
ATOM 3710 N NZ  . LYS B 2 17  ? 51.834   64.298  0.895   1.00 26.97 17  B 1 
ATOM 3711 N N   . PRO B 2 18  ? 56.979   59.384  5.202   1.00 33.03 18  B 1 
ATOM 3712 C CA  . PRO B 2 18  ? 57.449   58.020  5.217   1.00 35.54 18  B 1 
ATOM 3713 C C   . PRO B 2 18  ? 56.863   57.421  3.942   1.00 35.25 18  B 1 
ATOM 3714 O O   . PRO B 2 18  ? 55.658   57.585  3.688   1.00 34.24 18  B 1 
ATOM 3715 C CB  . PRO B 2 18  ? 56.922   57.387  6.510   1.00 32.85 18  B 1 
ATOM 3716 C CG  . PRO B 2 18  ? 55.747   58.279  6.891   1.00 33.06 18  B 1 
ATOM 3717 C CD  . PRO B 2 18  ? 56.111   59.652  6.324   1.00 37.83 18  B 1 
ATOM 3718 N N   . LYS B 2 19  ? 57.702   56.844  3.079   1.00 33.94 19  B 1 
ATOM 3719 C CA  . LYS B 2 19  ? 57.202   56.012  1.992   1.00 35.12 19  B 1 
ATOM 3720 C C   . LYS B 2 19  ? 56.275   55.042  2.694   1.00 33.26 19  B 1 
ATOM 3721 O O   . LYS B 2 19  ? 56.759   54.247  3.491   1.00 32.29 19  B 1 
ATOM 3722 C CB  . LYS B 2 19  ? 58.328   55.257  1.263   1.00 35.15 19  B 1 
ATOM 3723 C CG  . LYS B 2 19  ? 58.905   56.025  0.073   1.00 32.32 19  B 1 
ATOM 3724 C CD  . LYS B 2 19  ? 59.980   55.176  -0.619  1.00 30.99 19  B 1 
ATOM 3725 C CE  . LYS B 2 19  ? 60.485   55.828  -1.915  1.00 26.99 19  B 1 
ATOM 3726 N NZ  . LYS B 2 19  ? 61.528   55.014  -2.577  1.00 25.34 19  B 1 
ATOM 3727 N N   . ALA B 2 20  ? 54.966   55.189  2.489   1.00 31.87 20  B 1 
ATOM 3728 C CA  . ALA B 2 20  ? 54.019   54.179  2.916   1.00 33.31 20  B 1 
ATOM 3729 C C   . ALA B 2 20  ? 54.542   52.913  2.249   1.00 32.85 20  B 1 
ATOM 3730 O O   . ALA B 2 20  ? 54.474   52.790  1.027   1.00 32.16 20  B 1 
ATOM 3731 C CB  . ALA B 2 20  ? 52.602   54.554  2.457   1.00 32.06 20  B 1 
ATOM 3732 N N   . THR B 2 21  ? 55.197   52.069  3.031   1.00 29.16 21  B 1 
ATOM 3733 C CA  . THR B 2 21  ? 55.520   50.720  2.622   1.00 30.50 21  B 1 
ATOM 3734 C C   . THR B 2 21  ? 54.169   50.195  2.196   1.00 30.10 21  B 1 
ATOM 3735 O O   . THR B 2 21  ? 53.275   50.080  3.027   1.00 29.06 21  B 1 
ATOM 3736 C CB  . THR B 2 21  ? 56.094   49.882  3.792   1.00 28.91 21  B 1 
ATOM 3737 O OG1 . THR B 2 21  ? 56.566   50.698  4.837   1.00 26.53 21  B 1 
ATOM 3738 C CG2 . THR B 2 21  ? 57.284   49.047  3.316   1.00 27.99 21  B 1 
ATOM 3739 N N   . GLN B 2 22  ? 53.961   50.052  0.881   1.00 30.82 22  B 1 
ATOM 3740 C CA  . GLN B 2 22  ? 52.817   49.314  0.369   1.00 31.47 22  B 1 
ATOM 3741 C C   . GLN B 2 22  ? 52.988   47.933  0.995   1.00 30.61 22  B 1 
ATOM 3742 O O   . GLN B 2 22  ? 53.784   47.135  0.508   1.00 29.58 22  B 1 
ATOM 3743 C CB  . GLN B 2 22  ? 52.813   49.251  -1.164  1.00 30.53 22  B 1 
ATOM 3744 C CG  . GLN B 2 22  ? 52.305   50.542  -1.822  1.00 28.09 22  B 1 
ATOM 3745 C CD  . GLN B 2 22  ? 52.292   50.458  -3.360  1.00 26.12 22  B 1 
ATOM 3746 O OE1 . GLN B 2 22  ? 52.978   49.677  -3.982  1.00 25.17 22  B 1 
ATOM 3747 N NE2 . GLN B 2 22  ? 51.513   51.285  -4.016  1.00 25.29 22  B 1 
ATOM 3748 N N   . THR B 2 23  ? 52.384   47.721  2.151   1.00 31.70 23  B 1 
ATOM 3749 C CA  . THR B 2 23  ? 52.164   46.399  2.685   1.00 32.40 23  B 1 
ATOM 3750 C C   . THR B 2 23  ? 51.463   45.706  1.542   1.00 32.69 23  B 1 
ATOM 3751 O O   . THR B 2 23  ? 50.334   46.075  1.216   1.00 31.54 23  B 1 
ATOM 3752 C CB  . THR B 2 23  ? 51.280   46.412  3.945   1.00 29.99 23  B 1 
ATOM 3753 O OG1 . THR B 2 23  ? 50.457   47.561  3.995   1.00 27.11 23  B 1 
ATOM 3754 C CG2 . THR B 2 23  ? 52.133   46.431  5.214   1.00 27.84 23  B 1 
ATOM 3755 N N   . GLU B 2 24  ? 52.180   44.831  0.845   1.00 35.10 24  B 1 
ATOM 3756 C CA  . GLU B 2 24  ? 51.604   44.001  -0.199  1.00 36.70 24  B 1 
ATOM 3757 C C   . GLU B 2 24  ? 50.414   43.321  0.451   1.00 36.55 24  B 1 
ATOM 3758 O O   . GLU B 2 24  ? 50.573   42.444  1.313   1.00 36.25 24  B 1 
ATOM 3759 C CB  . GLU B 2 24  ? 52.603   42.972  -0.727  1.00 35.76 24  B 1 
ATOM 3760 C CG  . GLU B 2 24  ? 53.590   43.557  -1.738  1.00 33.15 24  B 1 
ATOM 3761 C CD  . GLU B 2 24  ? 54.519   42.493  -2.336  1.00 30.83 24  B 1 
ATOM 3762 O OE1 . GLU B 2 24  ? 54.959   42.694  -3.483  1.00 25.92 24  B 1 
ATOM 3763 O OE2 . GLU B 2 24  ? 54.788   41.495  -1.629  1.00 31.83 24  B 1 
ATOM 3764 N N   . VAL B 2 25  ? 49.215   43.815  0.125   1.00 48.56 25  B 1 
ATOM 3765 C CA  . VAL B 2 25  ? 47.980   43.224  0.617   1.00 50.54 25  B 1 
ATOM 3766 C C   . VAL B 2 25  ? 47.992   41.836  0.018   1.00 52.48 25  B 1 
ATOM 3767 O O   . VAL B 2 25  ? 47.767   41.688  -1.177  1.00 50.32 25  B 1 
ATOM 3768 C CB  . VAL B 2 25  ? 46.746   44.043  0.189   1.00 46.28 25  B 1 
ATOM 3769 C CG1 . VAL B 2 25  ? 45.456   43.389  0.678   1.00 40.66 25  B 1 
ATOM 3770 C CG2 . VAL B 2 25  ? 46.802   45.466  0.771   1.00 42.80 25  B 1 
ATOM 3771 N N   . LYS B 2 26  ? 48.352   40.831  0.835   1.00 58.02 26  B 1 
ATOM 3772 C CA  . LYS B 2 26  ? 48.382   39.440  0.381   1.00 59.12 26  B 1 
ATOM 3773 C C   . LYS B 2 26  ? 47.039   39.171  -0.272  1.00 60.88 26  B 1 
ATOM 3774 O O   . LYS B 2 26  ? 46.016   39.464  0.345   1.00 57.65 26  B 1 
ATOM 3775 C CB  . LYS B 2 26  ? 48.630   38.458  1.541   1.00 54.56 26  B 1 
ATOM 3776 C CG  . LYS B 2 26  ? 50.119   38.304  1.852   1.00 49.75 26  B 1 
ATOM 3777 C CD  . LYS B 2 26  ? 50.328   37.215  2.929   1.00 45.92 26  B 1 
ATOM 3778 C CE  . LYS B 2 26  ? 51.821   36.978  3.161   1.00 40.78 26  B 1 
ATOM 3779 N NZ  . LYS B 2 26  ? 52.074   35.932  4.182   1.00 37.12 26  B 1 
ATOM 3780 N N   . PRO B 2 27  ? 47.018   38.685  -1.521  1.00 63.43 27  B 1 
ATOM 3781 C CA  . PRO B 2 27  ? 45.775   38.449  -2.221  1.00 65.59 27  B 1 
ATOM 3782 C C   . PRO B 2 27  ? 44.915   37.523  -1.355  1.00 72.20 27  B 1 
ATOM 3783 O O   . PRO B 2 27  ? 45.387   36.509  -0.843  1.00 67.74 27  B 1 
ATOM 3784 C CB  . PRO B 2 27  ? 46.160   37.848  -3.577  1.00 58.27 27  B 1 
ATOM 3785 C CG  . PRO B 2 27  ? 47.566   37.295  -3.353  1.00 56.03 27  B 1 
ATOM 3786 C CD  . PRO B 2 27  ? 48.155   38.233  -2.305  1.00 58.50 27  B 1 
ATOM 3787 N N   . SER B 2 28  ? 43.657   37.911  -1.165  1.00 79.55 28  B 1 
ATOM 3788 C CA  . SER B 2 28  ? 42.723   37.187  -0.300  1.00 85.25 28  B 1 
ATOM 3789 C C   . SER B 2 28  ? 42.389   35.791  -0.824  1.00 90.42 28  B 1 
ATOM 3790 O O   . SER B 2 28  ? 41.927   34.945  -0.072  1.00 85.81 28  B 1 
ATOM 3791 C CB  . SER B 2 28  ? 41.444   38.010  -0.152  1.00 76.01 28  B 1 
ATOM 3792 O OG  . SER B 2 28  ? 40.907   38.352  -1.417  1.00 66.08 28  B 1 
ATOM 3793 N N   . VAL B 2 29  ? 42.649   35.561  -2.117  1.00 91.90 29  B 1 
ATOM 3794 C CA  . VAL B 2 29  ? 42.501   34.280  -2.796  1.00 93.74 29  B 1 
ATOM 3795 C C   . VAL B 2 29  ? 43.818   33.917  -3.453  1.00 94.08 29  B 1 
ATOM 3796 O O   . VAL B 2 29  ? 44.366   34.712  -4.217  1.00 91.62 29  B 1 
ATOM 3797 C CB  . VAL B 2 29  ? 41.372   34.318  -3.839  1.00 93.11 29  B 1 
ATOM 3798 C CG1 . VAL B 2 29  ? 41.143   32.939  -4.460  1.00 87.42 29  B 1 
ATOM 3799 C CG2 . VAL B 2 29  ? 40.053   34.791  -3.211  1.00 87.89 29  B 1 
ATOM 3800 N N   . ARG B 2 30  ? 44.327   32.718  -3.168  1.00 94.91 30  B 1 
ATOM 3801 C CA  . ARG B 2 30  ? 45.557   32.178  -3.749  1.00 94.78 30  B 1 
ATOM 3802 C C   . ARG B 2 30  ? 45.267   30.894  -4.502  1.00 95.36 30  B 1 
ATOM 3803 O O   . ARG B 2 30  ? 44.359   30.151  -4.147  1.00 93.53 30  B 1 
ATOM 3804 C CB  . ARG B 2 30  ? 46.614   31.969  -2.656  1.00 92.54 30  B 1 
ATOM 3805 C CG  . ARG B 2 30  ? 47.040   33.296  -1.999  1.00 87.04 30  B 1 
ATOM 3806 C CD  . ARG B 2 30  ? 48.159   33.089  -0.971  1.00 83.29 30  B 1 
ATOM 3807 N NE  . ARG B 2 30  ? 47.684   32.414  0.236   1.00 73.31 30  B 1 
ATOM 3808 C CZ  . ARG B 2 30  ? 48.412   32.049  1.279   1.00 67.02 30  B 1 
ATOM 3809 N NH1 . ARG B 2 30  ? 49.684   32.317  1.339   1.00 61.78 30  B 1 
ATOM 3810 N NH2 . ARG B 2 30  ? 47.864   31.423  2.263   1.00 56.89 30  B 1 
ATOM 3811 N N   . PHE B 2 31  ? 46.025   30.627  -5.543  1.00 95.14 31  B 1 
ATOM 3812 C CA  . PHE B 2 31  ? 45.906   29.436  -6.374  1.00 95.42 31  B 1 
ATOM 3813 C C   . PHE B 2 31  ? 47.204   28.651  -6.265  1.00 95.28 31  B 1 
ATOM 3814 O O   . PHE B 2 31  ? 48.259   29.180  -6.601  1.00 93.33 31  B 1 
ATOM 3815 C CB  . PHE B 2 31  ? 45.612   29.829  -7.820  1.00 95.44 31  B 1 
ATOM 3816 C CG  . PHE B 2 31  ? 44.324   30.610  -7.983  1.00 96.18 31  B 1 
ATOM 3817 C CD1 . PHE B 2 31  ? 43.115   29.930  -8.221  1.00 92.90 31  B 1 
ATOM 3818 C CD2 . PHE B 2 31  ? 44.317   32.007  -7.878  1.00 93.29 31  B 1 
ATOM 3819 C CE1 . PHE B 2 31  ? 41.915   30.643  -8.344  1.00 92.92 31  B 1 
ATOM 3820 C CE2 . PHE B 2 31  ? 43.116   32.725  -7.999  1.00 92.84 31  B 1 
ATOM 3821 C CZ  . PHE B 2 31  ? 41.916   32.044  -8.234  1.00 94.95 31  B 1 
ATOM 3822 N N   . ASN B 2 32  ? 47.134   27.413  -5.795  1.00 94.65 32  B 1 
ATOM 3823 C CA  . ASN B 2 32  ? 48.292   26.557  -5.613  1.00 94.43 32  B 1 
ATOM 3824 C C   . ASN B 2 32  ? 48.167   25.327  -6.519  1.00 94.78 32  B 1 
ATOM 3825 O O   . ASN B 2 32  ? 47.292   24.489  -6.300  1.00 93.55 32  B 1 
ATOM 3826 C CB  . ASN B 2 32  ? 48.430   26.223  -4.123  1.00 93.22 32  B 1 
ATOM 3827 C CG  . ASN B 2 32  ? 49.704   25.444  -3.836  1.00 91.40 32  B 1 
ATOM 3828 O OD1 . ASN B 2 32  ? 49.769   24.256  -4.006  1.00 81.92 32  B 1 
ATOM 3829 N ND2 . ASN B 2 32  ? 50.744   26.105  -3.384  1.00 80.78 32  B 1 
ATOM 3830 N N   . LEU B 2 33  ? 49.036   25.245  -7.539  1.00 94.26 33  B 1 
ATOM 3831 C CA  . LEU B 2 33  ? 49.149   24.086  -8.399  1.00 94.18 33  B 1 
ATOM 3832 C C   . LEU B 2 33  ? 49.906   22.982  -7.656  1.00 93.74 33  B 1 
ATOM 3833 O O   . LEU B 2 33  ? 51.096   23.132  -7.364  1.00 91.70 33  B 1 
ATOM 3834 C CB  . LEU B 2 33  ? 49.852   24.493  -9.714  1.00 93.88 33  B 1 
ATOM 3835 C CG  . LEU B 2 33  ? 50.111   23.323  -10.683 1.00 92.96 33  B 1 
ATOM 3836 C CD1 . LEU B 2 33  ? 48.811   22.744  -11.241 1.00 87.78 33  B 1 
ATOM 3837 C CD2 . LEU B 2 33  ? 50.952   23.817  -11.860 1.00 87.82 33  B 1 
ATOM 3838 N N   . ARG B 2 34  ? 49.241   21.877  -7.371  1.00 93.79 34  B 1 
ATOM 3839 C CA  . ARG B 2 34  ? 49.833   20.713  -6.716  1.00 92.91 34  B 1 
ATOM 3840 C C   . ARG B 2 34  ? 50.496   19.815  -7.765  1.00 92.18 34  B 1 
ATOM 3841 O O   . ARG B 2 34  ? 49.811   19.202  -8.580  1.00 88.73 34  B 1 
ATOM 3842 C CB  . ARG B 2 34  ? 48.778   19.959  -5.907  1.00 91.72 34  B 1 
ATOM 3843 C CG  . ARG B 2 34  ? 48.207   20.780  -4.721  1.00 88.43 34  B 1 
ATOM 3844 C CD  . ARG B 2 34  ? 49.259   21.026  -3.639  1.00 84.94 34  B 1 
ATOM 3845 N NE  . ARG B 2 34  ? 48.688   21.735  -2.482  1.00 81.55 34  B 1 
ATOM 3846 C CZ  . ARG B 2 34  ? 49.180   21.738  -1.241  1.00 79.16 34  B 1 
ATOM 3847 N NH1 . ARG B 2 34  ? 50.261   21.078  -0.924  1.00 70.93 34  B 1 
ATOM 3848 N NH2 . ARG B 2 34  ? 48.591   22.418  -0.317  1.00 72.91 34  B 1 
ATOM 3849 N N   . THR B 2 35  ? 51.816   19.731  -7.722  1.00 88.50 35  B 1 
ATOM 3850 C CA  . THR B 2 35  ? 52.625   18.959  -8.682  1.00 86.04 35  B 1 
ATOM 3851 C C   . THR B 2 35  ? 52.938   17.540  -8.206  1.00 85.27 35  B 1 
ATOM 3852 O O   . THR B 2 35  ? 53.323   16.685  -9.002  1.00 77.51 35  B 1 
ATOM 3853 C CB  . THR B 2 35  ? 53.937   19.693  -8.973  1.00 82.04 35  B 1 
ATOM 3854 O OG1 . THR B 2 35  ? 54.587   19.991  -7.755  1.00 75.78 35  B 1 
ATOM 3855 C CG2 . THR B 2 35  ? 53.681   21.024  -9.686  1.00 72.72 35  B 1 
ATOM 3856 N N   . SER B 2 36  ? 52.737   17.261  -6.928  1.00 83.52 36  B 1 
ATOM 3857 C CA  . SER B 2 36  ? 52.996   15.974  -6.306  1.00 82.14 36  B 1 
ATOM 3858 C C   . SER B 2 36  ? 51.760   15.440  -5.577  1.00 82.89 36  B 1 
ATOM 3859 O O   . SER B 2 36  ? 50.881   16.191  -5.150  1.00 77.62 36  B 1 
ATOM 3860 C CB  . SER B 2 36  ? 54.182   16.093  -5.343  1.00 76.10 36  B 1 
ATOM 3861 O OG  . SER B 2 36  ? 54.486   14.821  -4.797  1.00 68.64 36  B 1 
ATOM 3862 N N   . LYS B 2 37  ? 51.717   14.119  -5.428  1.00 77.16 37  B 1 
ATOM 3863 C CA  . LYS B 2 37  ? 50.745   13.433  -4.551  1.00 75.55 37  B 1 
ATOM 3864 C C   . LYS B 2 37  ? 51.087   13.581  -3.077  1.00 77.22 37  B 1 
ATOM 3865 O O   . LYS B 2 37  ? 50.216   13.350  -2.242  1.00 71.87 37  B 1 
ATOM 3866 C CB  . LYS B 2 37  ? 50.687   11.936  -4.894  1.00 70.47 37  B 1 
ATOM 3867 C CG  . LYS B 2 37  ? 50.240   11.679  -6.331  1.00 68.32 37  B 1 
ATOM 3868 C CD  . LYS B 2 37  ? 50.119   10.172  -6.567  1.00 66.63 37  B 1 
ATOM 3869 C CE  . LYS B 2 37  ? 49.817   9.913   -8.033  1.00 60.94 37  B 1 
ATOM 3870 N NZ  . LYS B 2 37  ? 49.560   8.490   -8.278  1.00 56.44 37  B 1 
ATOM 3871 N N   . ASP B 2 38  ? 52.341   13.904  -2.780  1.00 79.47 38  B 1 
ATOM 3872 C CA  . ASP B 2 38  ? 52.816   14.100  -1.417  1.00 78.83 38  B 1 
ATOM 3873 C C   . ASP B 2 38  ? 52.222   15.385  -0.834  1.00 79.31 38  B 1 
ATOM 3874 O O   . ASP B 2 38  ? 52.424   16.463  -1.402  1.00 75.27 38  B 1 
ATOM 3875 C CB  . ASP B 2 38  ? 54.350   14.105  -1.424  1.00 74.68 38  B 1 
ATOM 3876 C CG  . ASP B 2 38  ? 54.948   14.088  -0.013  1.00 68.67 38  B 1 
ATOM 3877 O OD1 . ASP B 2 38  ? 54.184   14.303  0.952   1.00 62.52 38  B 1 
ATOM 3878 O OD2 . ASP B 2 38  ? 56.165   13.824  0.075   1.00 62.36 38  B 1 
ATOM 3879 N N   . PRO B 2 39  ? 51.468   15.306  0.272   1.00 76.77 39  B 1 
ATOM 3880 C CA  . PRO B 2 39  ? 50.889   16.489  0.898   1.00 75.18 39  B 1 
ATOM 3881 C C   . PRO B 2 39  ? 51.932   17.442  1.486   1.00 77.14 39  B 1 
ATOM 3882 O O   . PRO B 2 39  ? 51.644   18.624  1.600   1.00 72.74 39  B 1 
ATOM 3883 C CB  . PRO B 2 39  ? 49.962   15.935  1.984   1.00 71.45 39  B 1 
ATOM 3884 C CG  . PRO B 2 39  ? 50.574   14.594  2.351   1.00 69.27 39  B 1 
ATOM 3885 C CD  . PRO B 2 39  ? 51.125   14.108  1.013   1.00 72.34 39  B 1 
ATOM 3886 N N   . GLU B 2 40  ? 53.108   16.937  1.821   1.00 75.80 40  B 1 
ATOM 3887 C CA  . GLU B 2 40  ? 54.210   17.736  2.377   1.00 75.51 40  B 1 
ATOM 3888 C C   . GLU B 2 40  ? 54.934   18.555  1.299   1.00 77.69 40  B 1 
ATOM 3889 O O   . GLU B 2 40  ? 55.617   19.537  1.603   1.00 72.55 40  B 1 
ATOM 3890 C CB  . GLU B 2 40  ? 55.215   16.808  3.082   1.00 70.55 40  B 1 
ATOM 3891 C CG  . GLU B 2 40  ? 54.627   16.041  4.285   1.00 63.02 40  B 1 
ATOM 3892 C CD  . GLU B 2 40  ? 54.179   16.952  5.440   1.00 54.77 40  B 1 
ATOM 3893 O OE1 . GLU B 2 40  ? 53.191   16.576  6.103   1.00 46.50 40  B 1 
ATOM 3894 O OE2 . GLU B 2 40  ? 54.814   17.996  5.656   1.00 50.57 40  B 1 
ATOM 3895 N N   . HIS B 2 41  ? 54.772   18.189  0.027   1.00 79.16 41  B 1 
ATOM 3896 C CA  . HIS B 2 41  ? 55.381   18.943  -1.058  1.00 79.64 41  B 1 
ATOM 3897 C C   . HIS B 2 41  ? 54.591   20.220  -1.344  1.00 80.94 41  B 1 
ATOM 3898 O O   . HIS B 2 41  ? 53.444   20.185  -1.803  1.00 75.72 41  B 1 
ATOM 3899 C CB  . HIS B 2 41  ? 55.544   18.046  -2.292  1.00 74.42 41  B 1 
ATOM 3900 C CG  . HIS B 2 41  ? 56.516   18.596  -3.295  1.00 68.05 41  B 1 
ATOM 3901 N ND1 . HIS B 2 41  ? 57.133   19.832  -3.271  1.00 58.51 41  B 1 
ATOM 3902 C CD2 . HIS B 2 41  ? 57.007   17.963  -4.408  1.00 57.60 41  B 1 
ATOM 3903 C CE1 . HIS B 2 41  ? 57.943   19.928  -4.326  1.00 54.05 41  B 1 
ATOM 3904 N NE2 . HIS B 2 41  ? 57.892   18.811  -5.041  1.00 55.40 41  B 1 
ATOM 3905 N N   . GLU B 2 42  ? 55.210   21.384  -1.108  1.00 80.54 42  B 1 
ATOM 3906 C CA  . GLU B 2 42  ? 54.655   22.659  -1.521  1.00 80.92 42  B 1 
ATOM 3907 C C   . GLU B 2 42  ? 54.521   22.730  -3.042  1.00 83.26 42  B 1 
ATOM 3908 O O   . GLU B 2 42  ? 55.477   22.532  -3.793  1.00 75.43 42  B 1 
ATOM 3909 C CB  . GLU B 2 42  ? 55.452   23.860  -0.982  1.00 73.22 42  B 1 
ATOM 3910 C CG  . GLU B 2 42  ? 54.941   24.336  0.377   1.00 62.29 42  B 1 
ATOM 3911 C CD  . GLU B 2 42  ? 55.496   25.710  0.787   1.00 55.28 42  B 1 
ATOM 3912 O OE1 . GLU B 2 42  ? 54.769   26.436  1.510   1.00 47.68 42  B 1 
ATOM 3913 O OE2 . GLU B 2 42  ? 56.595   26.067  0.336   1.00 50.29 42  B 1 
ATOM 3914 N N   . GLY B 2 43  ? 53.327   23.017  -3.494  1.00 84.41 43  B 1 
ATOM 3915 C CA  . GLY B 2 43  ? 53.053   23.283  -4.890  1.00 86.78 43  B 1 
ATOM 3916 C C   . GLY B 2 43  ? 53.376   24.718  -5.292  1.00 89.09 43  B 1 
ATOM 3917 O O   . GLY B 2 43  ? 53.764   25.560  -4.488  1.00 84.89 43  B 1 
ATOM 3918 N N   . CYS B 2 44  ? 53.160   25.011  -6.553  1.00 90.47 44  B 1 
ATOM 3919 C CA  . CYS B 2 44  ? 53.464   26.294  -7.161  1.00 91.26 44  B 1 
ATOM 3920 C C   . CYS B 2 44  ? 52.292   27.266  -7.034  1.00 93.03 44  B 1 
ATOM 3921 O O   . CYS B 2 44  ? 51.168   26.949  -7.419  1.00 90.50 44  B 1 
ATOM 3922 C CB  . CYS B 2 44  ? 53.790   26.051  -8.620  1.00 87.38 44  B 1 
ATOM 3923 S SG  . CYS B 2 44  ? 55.262   25.011  -8.831  1.00 79.84 44  B 1 
ATOM 3924 N N   . TYR B 2 45  ? 52.552   28.467  -6.535  1.00 92.35 45  B 1 
ATOM 3925 C CA  . TYR B 2 45  ? 51.542   29.519  -6.491  1.00 92.69 45  B 1 
ATOM 3926 C C   . TYR B 2 45  ? 51.374   30.178  -7.863  1.00 92.99 45  B 1 
ATOM 3927 O O   . TYR B 2 45  ? 52.328   30.712  -8.435  1.00 89.80 45  B 1 
ATOM 3928 C CB  . TYR B 2 45  ? 51.868   30.542  -5.404  1.00 90.67 45  B 1 
ATOM 3929 C CG  . TYR B 2 45  ? 51.646   30.002  -3.999  1.00 88.86 45  B 1 
ATOM 3930 C CD1 . TYR B 2 45  ? 50.351   30.002  -3.440  1.00 83.69 45  B 1 
ATOM 3931 C CD2 . TYR B 2 45  ? 52.716   29.463  -3.271  1.00 83.96 45  B 1 
ATOM 3932 C CE1 . TYR B 2 45  ? 50.127   29.476  -2.162  1.00 81.97 45  B 1 
ATOM 3933 C CE2 . TYR B 2 45  ? 52.504   28.932  -1.987  1.00 81.70 45  B 1 
ATOM 3934 C CZ  . TYR B 2 45  ? 51.206   28.932  -1.434  1.00 84.28 45  B 1 
ATOM 3935 O OH  . TYR B 2 45  ? 50.999   28.405  -0.183  1.00 81.34 45  B 1 
ATOM 3936 N N   . LEU B 2 46  ? 50.164   30.180  -8.377  1.00 92.43 46  B 1 
ATOM 3937 C CA  . LEU B 2 46  ? 49.778   30.818  -9.627  1.00 92.98 46  B 1 
ATOM 3938 C C   . LEU B 2 46  ? 49.162   32.194  -9.333  1.00 93.15 46  B 1 
ATOM 3939 O O   . LEU B 2 46  ? 48.380   32.353  -8.398  1.00 90.64 46  B 1 
ATOM 3940 C CB  . LEU B 2 46  ? 48.798   29.919  -10.396 1.00 91.96 46  B 1 
ATOM 3941 C CG  . LEU B 2 46  ? 49.265   28.476  -10.650 1.00 91.59 46  B 1 
ATOM 3942 C CD1 . LEU B 2 46  ? 48.206   27.743  -11.479 1.00 87.12 46  B 1 
ATOM 3943 C CD2 . LEU B 2 46  ? 50.595   28.416  -11.396 1.00 87.36 46  B 1 
ATOM 3944 N N   . SER B 2 47  ? 49.474   33.165  -10.177 1.00 91.65 47  B 1 
ATOM 3945 C CA  . SER B 2 47  ? 48.881   34.499  -10.098 1.00 91.26 47  B 1 
ATOM 3946 C C   . SER B 2 47  ? 48.548   35.023  -11.485 1.00 91.70 47  B 1 
ATOM 3947 O O   . SER B 2 47  ? 49.289   34.813  -12.444 1.00 88.22 47  B 1 
ATOM 3948 C CB  . SER B 2 47  ? 49.787   35.460  -9.323  1.00 87.48 47  B 1 
ATOM 3949 O OG  . SER B 2 47  ? 51.093   35.496  -9.853  1.00 76.12 47  B 1 
ATOM 3950 N N   . VAL B 2 48  ? 47.418   35.706  -11.605 1.00 91.81 48  B 1 
ATOM 3951 C CA  . VAL B 2 48  ? 46.940   36.284  -12.863 1.00 91.69 48  B 1 
ATOM 3952 C C   . VAL B 2 48  ? 47.970   37.261  -13.427 1.00 91.37 48  B 1 
ATOM 3953 O O   . VAL B 2 48  ? 48.421   38.165  -12.726 1.00 86.46 48  B 1 
ATOM 3954 C CB  . VAL B 2 48  ? 45.584   36.982  -12.668 1.00 89.41 48  B 1 
ATOM 3955 C CG1 . VAL B 2 48  ? 45.083   37.665  -13.937 1.00 82.84 48  B 1 
ATOM 3956 C CG2 . VAL B 2 48  ? 44.506   35.980  -12.230 1.00 83.72 48  B 1 
ATOM 3957 N N   . GLY B 2 49  ? 48.330   37.079  -14.704 1.00 89.52 49  B 1 
ATOM 3958 C CA  . GLY B 2 49  ? 49.318   37.904  -15.397 1.00 88.87 49  B 1 
ATOM 3959 C C   . GLY B 2 49  ? 50.763   37.403  -15.314 1.00 90.16 49  B 1 
ATOM 3960 O O   . GLY B 2 49  ? 51.603   37.894  -16.057 1.00 85.06 49  B 1 
ATOM 3961 N N   . HIS B 2 50  ? 51.060   36.421  -14.466 1.00 90.03 50  B 1 
ATOM 3962 C CA  . HIS B 2 50  ? 52.402   35.856  -14.335 1.00 90.15 50  B 1 
ATOM 3963 C C   . HIS B 2 50  ? 52.473   34.460  -14.956 1.00 90.72 50  B 1 
ATOM 3964 O O   . HIS B 2 50  ? 51.975   33.489  -14.391 1.00 87.33 50  B 1 
ATOM 3965 C CB  . HIS B 2 50  ? 52.824   35.858  -12.863 1.00 86.72 50  B 1 
ATOM 3966 C CG  . HIS B 2 50  ? 52.981   37.247  -12.305 1.00 81.60 50  B 1 
ATOM 3967 N ND1 . HIS B 2 50  ? 53.949   38.153  -12.659 1.00 69.51 50  B 1 
ATOM 3968 C CD2 . HIS B 2 50  ? 52.188   37.865  -11.373 1.00 69.35 50  B 1 
ATOM 3969 C CE1 . HIS B 2 50  ? 53.738   39.278  -11.955 1.00 67.87 50  B 1 
ATOM 3970 N NE2 . HIS B 2 50  ? 52.683   39.140  -11.167 1.00 69.74 50  B 1 
ATOM 3971 N N   . SER B 2 51  ? 53.113   34.336  -16.126 1.00 90.11 51  B 1 
ATOM 3972 C CA  . SER B 2 51  ? 53.237   33.056  -16.838 1.00 89.76 51  B 1 
ATOM 3973 C C   . SER B 2 51  ? 54.374   32.173  -16.326 1.00 90.45 51  B 1 
ATOM 3974 O O   . SER B 2 51  ? 54.293   30.963  -16.470 1.00 86.26 51  B 1 
ATOM 3975 C CB  . SER B 2 51  ? 53.411   33.279  -18.339 1.00 86.24 51  B 1 
ATOM 3976 O OG  . SER B 2 51  ? 52.347   34.082  -18.847 1.00 78.32 51  B 1 
ATOM 3977 N N   . GLN B 2 52  ? 55.408   32.754  -15.711 1.00 89.63 52  B 1 
ATOM 3978 C CA  . GLN B 2 52  ? 56.593   32.016  -15.257 1.00 88.91 52  B 1 
ATOM 3979 C C   . GLN B 2 52  ? 56.262   30.814  -14.354 1.00 89.83 52  B 1 
ATOM 3980 O O   . GLN B 2 52  ? 56.740   29.721  -14.652 1.00 87.62 52  B 1 
ATOM 3981 C CB  . GLN B 2 52  ? 57.580   32.991  -14.588 1.00 88.00 52  B 1 
ATOM 3982 C CG  . GLN B 2 52  ? 58.987   32.368  -14.450 1.00 79.69 52  B 1 
ATOM 3983 C CD  . GLN B 2 52  ? 59.612   32.137  -15.827 1.00 72.32 52  B 1 
ATOM 3984 O OE1 . GLN B 2 52  ? 59.608   33.019  -16.670 1.00 65.74 52  B 1 
ATOM 3985 N NE2 . GLN B 2 52  ? 60.139   30.966  -16.099 1.00 61.79 52  B 1 
ATOM 3986 N N   . PRO B 2 53  ? 55.385   30.921  -13.345 1.00 90.12 53  B 1 
ATOM 3987 C CA  . PRO B 2 53  ? 55.025   29.774  -12.512 1.00 89.69 53  B 1 
ATOM 3988 C C   . PRO B 2 53  ? 54.338   28.633  -13.271 1.00 90.48 53  B 1 
ATOM 3989 O O   . PRO B 2 53  ? 54.427   27.484  -12.856 1.00 88.18 53  B 1 
ATOM 3990 C CB  . PRO B 2 53  ? 54.102   30.324  -11.421 1.00 87.93 53  B 1 
ATOM 3991 C CG  . PRO B 2 53  ? 54.476   31.803  -11.357 1.00 86.48 53  B 1 
ATOM 3992 C CD  . PRO B 2 53  ? 54.802   32.125  -12.810 1.00 89.72 53  B 1 
ATOM 3993 N N   . LEU B 2 54  ? 53.643   28.932  -14.384 1.00 91.10 54  B 1 
ATOM 3994 C CA  . LEU B 2 54  ? 53.036   27.890  -15.212 1.00 90.46 54  B 1 
ATOM 3995 C C   . LEU B 2 54  ? 54.103   27.064  -15.929 1.00 90.49 54  B 1 
ATOM 3996 O O   . LEU B 2 54  ? 53.980   25.839  -15.994 1.00 87.93 54  B 1 
ATOM 3997 C CB  . LEU B 2 54  ? 52.077   28.503  -16.253 1.00 89.54 54  B 1 
ATOM 3998 C CG  . LEU B 2 54  ? 50.883   29.273  -15.677 1.00 88.81 54  B 1 
ATOM 3999 C CD1 . LEU B 2 54  ? 50.174   30.040  -16.797 1.00 84.30 54  B 1 
ATOM 4000 C CD2 . LEU B 2 54  ? 49.859   28.336  -15.045 1.00 84.11 54  B 1 
ATOM 4001 N N   . GLU B 2 55  ? 55.146   27.706  -16.425 1.00 90.40 55  B 1 
ATOM 4002 C CA  . GLU B 2 55  ? 56.271   27.042  -17.084 1.00 89.34 55  B 1 
ATOM 4003 C C   . GLU B 2 55  ? 57.120   26.264  -16.077 1.00 89.64 55  B 1 
ATOM 4004 O O   . GLU B 2 55  ? 57.344   25.066  -16.261 1.00 86.53 55  B 1 
ATOM 4005 C CB  . GLU B 2 55  ? 57.120   28.076  -17.836 1.00 87.84 55  B 1 
ATOM 4006 C CG  . GLU B 2 55  ? 56.374   28.683  -19.032 1.00 78.41 55  B 1 
ATOM 4007 C CD  . GLU B 2 55  ? 57.177   29.747  -19.794 1.00 71.08 55  B 1 
ATOM 4008 O OE1 . GLU B 2 55  ? 56.571   30.388  -20.694 1.00 62.38 55  B 1 
ATOM 4009 O OE2 . GLU B 2 55  ? 58.371   29.951  -19.497 1.00 64.09 55  B 1 
ATOM 4010 N N   . ASP B 2 56  ? 57.500   26.899  -14.967 1.00 89.78 56  B 1 
ATOM 4011 C CA  . ASP B 2 56  ? 58.350   26.314  -13.928 1.00 88.33 56  B 1 
ATOM 4012 C C   . ASP B 2 56  ? 57.735   25.043  -13.317 1.00 88.38 56  B 1 
ATOM 4013 O O   . ASP B 2 56  ? 58.436   24.096  -12.962 1.00 85.30 56  B 1 
ATOM 4014 C CB  . ASP B 2 56  ? 58.581   27.337  -12.804 1.00 87.15 56  B 1 
ATOM 4015 C CG  . ASP B 2 56  ? 59.389   28.580  -13.200 1.00 83.28 56  B 1 
ATOM 4016 O OD1 . ASP B 2 56  ? 60.019   28.599  -14.277 1.00 78.23 56  B 1 
ATOM 4017 O OD2 . ASP B 2 56  ? 59.389   29.536  -12.396 1.00 78.72 56  B 1 
ATOM 4018 N N   . CYS B 2 57  ? 56.413   25.003  -13.229 1.00 89.44 57  B 1 
ATOM 4019 C CA  . CYS B 2 57  ? 55.679   23.898  -12.622 1.00 88.37 57  B 1 
ATOM 4020 C C   . CYS B 2 57  ? 55.045   22.954  -13.639 1.00 88.91 57  B 1 
ATOM 4021 O O   . CYS B 2 57  ? 54.224   22.108  -13.278 1.00 85.32 57  B 1 
ATOM 4022 C CB  . CYS B 2 57  ? 54.689   24.465  -11.617 1.00 87.07 57  B 1 
ATOM 4023 S SG  . CYS B 2 57  ? 55.543   25.579  -10.468 1.00 82.31 57  B 1 
ATOM 4024 N N   . SER B 2 58  ? 55.428   23.085  -14.911 1.00 89.78 58  B 1 
ATOM 4025 C CA  . SER B 2 58  ? 54.998   22.220  -16.014 1.00 90.25 58  B 1 
ATOM 4026 C C   . SER B 2 58  ? 53.470   22.117  -16.144 1.00 91.28 58  B 1 
ATOM 4027 O O   . SER B 2 58  ? 52.922   21.030  -16.320 1.00 87.37 58  B 1 
ATOM 4028 C CB  . SER B 2 58  ? 55.662   20.845  -15.906 1.00 87.12 58  B 1 
ATOM 4029 O OG  . SER B 2 58  ? 57.072   20.978  -15.877 1.00 76.78 58  B 1 
ATOM 4030 N N   . PHE B 2 59  ? 52.763   23.260  -16.050 1.00 91.48 59  B 1 
ATOM 4031 C CA  . PHE B 2 59  ? 51.325   23.297  -16.267 1.00 92.35 59  B 1 
ATOM 4032 C C   . PHE B 2 59  ? 50.988   22.844  -17.692 1.00 92.36 59  B 1 
ATOM 4033 O O   . PHE B 2 59  ? 51.397   23.471  -18.672 1.00 90.40 59  B 1 
ATOM 4034 C CB  . PHE B 2 59  ? 50.786   24.708  -15.977 1.00 92.17 59  B 1 
ATOM 4035 C CG  . PHE B 2 59  ? 49.278   24.789  -15.969 1.00 93.61 59  B 1 
ATOM 4036 C CD1 . PHE B 2 59  ? 48.556   24.888  -17.173 1.00 90.57 59  B 1 
ATOM 4037 C CD2 . PHE B 2 59  ? 48.571   24.765  -14.752 1.00 90.22 59  B 1 
ATOM 4038 C CE1 . PHE B 2 59  ? 47.156   24.948  -17.167 1.00 89.79 59  B 1 
ATOM 4039 C CE2 . PHE B 2 59  ? 47.174   24.832  -14.730 1.00 89.43 59  B 1 
ATOM 4040 C CZ  . PHE B 2 59  ? 46.469   24.918  -15.938 1.00 92.19 59  B 1 
ATOM 4041 N N   . ASN B 2 60  ? 50.214   21.758  -17.826 1.00 92.87 60  B 1 
ATOM 4042 C CA  . ASN B 2 60  ? 49.854   21.208  -19.132 1.00 92.96 60  B 1 
ATOM 4043 C C   . ASN B 2 60  ? 48.548   21.833  -19.638 1.00 93.32 60  B 1 
ATOM 4044 O O   . ASN B 2 60  ? 47.464   21.490  -19.172 1.00 91.40 60  B 1 
ATOM 4045 C CB  . ASN B 2 60  ? 49.799   19.680  -19.018 1.00 90.98 60  B 1 
ATOM 4046 C CG  . ASN B 2 60  ? 49.528   19.007  -20.358 1.00 88.94 60  B 1 
ATOM 4047 O OD1 . ASN B 2 60  ? 49.198   19.625  -21.352 1.00 81.73 60  B 1 
ATOM 4048 N ND2 . ASN B 2 60  ? 49.661   17.705  -20.411 1.00 80.30 60  B 1 
ATOM 4049 N N   . MET B 2 61  ? 48.651   22.729  -20.626 1.00 92.54 61  B 1 
ATOM 4050 C CA  . MET B 2 61  ? 47.507   23.466  -21.170 1.00 92.67 61  B 1 
ATOM 4051 C C   . MET B 2 61  ? 46.469   22.575  -21.867 1.00 93.13 61  B 1 
ATOM 4052 O O   . MET B 2 61  ? 45.291   22.932  -21.917 1.00 90.63 61  B 1 
ATOM 4053 C CB  . MET B 2 61  ? 48.005   24.540  -22.152 1.00 91.10 61  B 1 
ATOM 4054 C CG  . MET B 2 61  ? 48.820   25.642  -21.463 1.00 87.18 61  B 1 
ATOM 4055 S SD  . MET B 2 61  ? 47.873   26.676  -20.308 1.00 85.94 61  B 1 
ATOM 4056 C CE  . MET B 2 61  ? 49.204   27.714  -19.673 1.00 75.21 61  B 1 
ATOM 4057 N N   . THR B 2 62  ? 46.861   21.405  -22.386 1.00 93.85 62  B 1 
ATOM 4058 C CA  . THR B 2 62  ? 45.958   20.490  -23.104 1.00 93.79 62  B 1 
ATOM 4059 C C   . THR B 2 62  ? 45.279   19.470  -22.197 1.00 94.12 62  B 1 
ATOM 4060 O O   . THR B 2 62  ? 44.306   18.814  -22.589 1.00 90.93 62  B 1 
ATOM 4061 C CB  . THR B 2 62  ? 46.703   19.750  -24.223 1.00 92.15 62  B 1 
ATOM 4062 O OG1 . THR B 2 62  ? 47.728   18.928  -23.711 1.00 83.24 62  B 1 
ATOM 4063 C CG2 . THR B 2 62  ? 47.348   20.700  -25.230 1.00 80.21 62  B 1 
ATOM 4064 N N   . ALA B 2 63  ? 45.771   19.311  -20.982 1.00 94.11 63  B 1 
ATOM 4065 C CA  . ALA B 2 63  ? 45.255   18.343  -20.031 1.00 94.21 63  B 1 
ATOM 4066 C C   . ALA B 2 63  ? 43.994   18.851  -19.322 1.00 95.08 63  B 1 
ATOM 4067 O O   . ALA B 2 63  ? 43.630   20.024  -19.365 1.00 93.02 63  B 1 
ATOM 4068 C CB  . ALA B 2 63  ? 46.359   17.980  -19.039 1.00 92.25 63  B 1 
ATOM 4069 N N   . LYS B 2 64  ? 43.317   17.942  -18.598 1.00 95.42 64  B 1 
ATOM 4070 C CA  . LYS B 2 64  ? 42.240   18.343  -17.691 1.00 95.66 64  B 1 
ATOM 4071 C C   . LYS B 2 64  ? 42.804   19.182  -16.557 1.00 96.25 64  B 1 
ATOM 4072 O O   . LYS B 2 64  ? 43.840   18.847  -15.991 1.00 94.62 64  B 1 
ATOM 4073 C CB  . LYS B 2 64  ? 41.525   17.118  -17.115 1.00 93.96 64  B 1 
ATOM 4074 C CG  . LYS B 2 64  ? 40.717   16.362  -18.179 1.00 85.94 64  B 1 
ATOM 4075 C CD  . LYS B 2 64  ? 40.122   15.120  -17.525 1.00 82.13 64  B 1 
ATOM 4076 C CE  . LYS B 2 64  ? 39.449   14.227  -18.557 1.00 74.06 64  B 1 
ATOM 4077 N NZ  . LYS B 2 64  ? 39.270   12.870  -18.010 1.00 66.34 64  B 1 
ATOM 4078 N N   . THR B 2 65  ? 42.084   20.230  -16.184 1.00 96.32 65  B 1 
ATOM 4079 C CA  . THR B 2 65  ? 42.447   21.091  -15.071 1.00 96.78 65  B 1 
ATOM 4080 C C   . THR B 2 65  ? 41.364   21.029  -13.998 1.00 97.32 65  B 1 
ATOM 4081 O O   . THR B 2 65  ? 40.215   21.388  -14.242 1.00 96.37 65  B 1 
ATOM 4082 C CB  . THR B 2 65  ? 42.712   22.521  -15.535 1.00 95.85 65  B 1 
ATOM 4083 O OG1 . THR B 2 65  ? 43.762   22.503  -16.480 1.00 89.73 65  B 1 
ATOM 4084 C CG2 . THR B 2 65  ? 43.167   23.422  -14.398 1.00 89.28 65  B 1 
ATOM 4085 N N   . PHE B 2 66  ? 41.720   20.580  -12.817 1.00 97.12 66  B 1 
ATOM 4086 C CA  . PHE B 2 66  ? 40.849   20.513  -11.651 1.00 97.23 66  B 1 
ATOM 4087 C C   . PHE B 2 66  ? 41.122   21.691  -10.721 1.00 97.25 66  B 1 
ATOM 4088 O O   . PHE B 2 66  ? 42.265   21.916  -10.339 1.00 96.31 66  B 1 
ATOM 4089 C CB  . PHE B 2 66  ? 41.036   19.183  -10.927 1.00 97.06 66  B 1 
ATOM 4090 C CG  . PHE B 2 66  ? 40.671   17.969  -11.758 1.00 97.21 66  B 1 
ATOM 4091 C CD1 . PHE B 2 66  ? 39.351   17.512  -11.798 1.00 93.89 66  B 1 
ATOM 4092 C CD2 . PHE B 2 66  ? 41.654   17.307  -12.510 1.00 94.11 66  B 1 
ATOM 4093 C CE1 . PHE B 2 66  ? 39.009   16.395  -12.574 1.00 93.70 66  B 1 
ATOM 4094 C CE2 . PHE B 2 66  ? 41.313   16.190  -13.289 1.00 93.37 66  B 1 
ATOM 4095 C CZ  . PHE B 2 66  ? 39.996   15.739  -13.321 1.00 95.36 66  B 1 
ATOM 4096 N N   . PHE B 2 67  ? 40.086   22.409  -10.323 1.00 97.53 67  B 1 
ATOM 4097 C CA  . PHE B 2 67  ? 40.149   23.396  -9.250  1.00 97.60 67  B 1 
ATOM 4098 C C   . PHE B 2 67  ? 39.386   22.846  -8.044  1.00 97.76 67  B 1 
ATOM 4099 O O   . PHE B 2 67  ? 38.176   22.638  -8.127  1.00 96.75 67  B 1 
ATOM 4100 C CB  . PHE B 2 67  ? 39.574   24.743  -9.705  1.00 97.30 67  B 1 
ATOM 4101 C CG  . PHE B 2 67  ? 40.461   25.506  -10.659 1.00 97.04 67  B 1 
ATOM 4102 C CD1 . PHE B 2 67  ? 41.228   26.595  -10.196 1.00 92.18 67  B 1 
ATOM 4103 C CD2 . PHE B 2 67  ? 40.540   25.149  -12.011 1.00 92.07 67  B 1 
ATOM 4104 C CE1 . PHE B 2 67  ? 42.066   27.313  -11.069 1.00 90.81 67  B 1 
ATOM 4105 C CE2 . PHE B 2 67  ? 41.385   25.851  -12.893 1.00 90.59 67  B 1 
ATOM 4106 C CZ  . PHE B 2 67  ? 42.142   26.923  -12.415 1.00 93.86 67  B 1 
ATOM 4107 N N   . ILE B 2 68  ? 40.085   22.623  -6.953  1.00 97.27 68  B 1 
ATOM 4108 C CA  . ILE B 2 68  ? 39.496   22.178  -5.686  1.00 97.24 68  B 1 
ATOM 4109 C C   . ILE B 2 68  ? 39.242   23.412  -4.825  1.00 97.14 68  B 1 
ATOM 4110 O O   . ILE B 2 68  ? 40.169   24.169  -4.543  1.00 95.99 68  B 1 
ATOM 4111 C CB  . ILE B 2 68  ? 40.390   21.154  -4.966  1.00 96.66 68  B 1 
ATOM 4112 C CG1 . ILE B 2 68  ? 40.676   19.928  -5.873  1.00 94.28 68  B 1 
ATOM 4113 C CG2 . ILE B 2 68  ? 39.713   20.715  -3.659  1.00 94.03 68  B 1 
ATOM 4114 C CD1 . ILE B 2 68  ? 41.722   18.974  -5.284  1.00 90.25 68  B 1 
ATOM 4115 N N   . ILE B 2 69  ? 37.999   23.601  -4.396  1.00 97.02 69  B 1 
ATOM 4116 C CA  . ILE B 2 69  ? 37.568   24.763  -3.631  1.00 97.34 69  B 1 
ATOM 4117 C C   . ILE B 2 69  ? 37.029   24.279  -2.286  1.00 96.98 69  B 1 
ATOM 4118 O O   . ILE B 2 69  ? 36.007   23.599  -2.231  1.00 95.71 69  B 1 
ATOM 4119 C CB  . ILE B 2 69  ? 36.522   25.591  -4.411  1.00 97.26 69  B 1 
ATOM 4120 C CG1 . ILE B 2 69  ? 36.955   25.871  -5.877  1.00 94.92 69  B 1 
ATOM 4121 C CG2 . ILE B 2 69  ? 36.293   26.914  -3.667  1.00 94.28 69  B 1 
ATOM 4122 C CD1 . ILE B 2 69  ? 35.827   26.428  -6.747  1.00 90.76 69  B 1 
ATOM 4123 N N   . HIS B 2 70  ? 37.709   24.628  -1.215  1.00 96.24 70  B 1 
ATOM 4124 C CA  . HIS B 2 70  ? 37.294   24.260  0.135   1.00 96.15 70  B 1 
ATOM 4125 C C   . HIS B 2 70  ? 36.060   25.058  0.599   1.00 96.22 70  B 1 
ATOM 4126 O O   . HIS B 2 70  ? 35.660   26.046  -0.024  1.00 95.22 70  B 1 
ATOM 4127 C CB  . HIS B 2 70  ? 38.480   24.384  1.107   1.00 95.28 70  B 1 
ATOM 4128 C CG  . HIS B 2 70  ? 38.894   25.802  1.383   1.00 95.74 70  B 1 
ATOM 4129 N ND1 . HIS B 2 70  ? 38.298   26.663  2.273   1.00 88.09 70  B 1 
ATOM 4130 C CD2 . HIS B 2 70  ? 39.949   26.484  0.817   1.00 87.52 70  B 1 
ATOM 4131 C CE1 . HIS B 2 70  ? 38.972   27.820  2.237   1.00 89.18 70  B 1 
ATOM 4132 N NE2 . HIS B 2 70  ? 39.967   27.748  1.371   1.00 90.35 70  B 1 
ATOM 4133 N N   . GLY B 2 71  ? 35.459   24.622  1.697   1.00 94.90 71  B 1 
ATOM 4134 C CA  . GLY B 2 71  ? 34.308   25.273  2.294   1.00 94.42 71  B 1 
ATOM 4135 C C   . GLY B 2 71  ? 34.654   26.211  3.443   1.00 94.45 71  B 1 
ATOM 4136 O O   . GLY B 2 71  ? 35.786   26.670  3.592   1.00 91.42 71  B 1 
ATOM 4137 N N   . TRP B 2 72  ? 33.631   26.471  4.272   1.00 93.40 72  B 1 
ATOM 4138 C CA  . TRP B 2 72  ? 33.822   27.200  5.522   1.00 92.62 72  B 1 
ATOM 4139 C C   . TRP B 2 72  ? 34.745   26.432  6.468   1.00 91.99 72  B 1 
ATOM 4140 O O   . TRP B 2 72  ? 34.724   25.205  6.516   1.00 89.12 72  B 1 
ATOM 4141 C CB  . TRP B 2 72  ? 32.466   27.444  6.171   1.00 91.02 72  B 1 
ATOM 4142 C CG  . TRP B 2 72  ? 32.502   28.272  7.413   1.00 89.74 72  B 1 
ATOM 4143 C CD1 . TRP B 2 72  ? 33.122   29.467  7.565   1.00 82.82 72  B 1 
ATOM 4144 C CD2 . TRP B 2 72  ? 31.878   27.989  8.706   1.00 86.85 72  B 1 
ATOM 4145 N NE1 . TRP B 2 72  ? 32.906   29.956  8.835   1.00 82.22 72  B 1 
ATOM 4146 C CE2 . TRP B 2 72  ? 32.128   29.092  9.564   1.00 84.92 72  B 1 
ATOM 4147 C CE3 . TRP B 2 72  ? 31.090   26.926  9.196   1.00 82.65 72  B 1 
ATOM 4148 C CZ2 . TRP B 2 72  ? 31.583   29.162  10.865  1.00 83.01 72  B 1 
ATOM 4149 C CZ3 . TRP B 2 72  ? 30.555   26.988  10.485  1.00 79.24 72  B 1 
ATOM 4150 C CH2 . TRP B 2 72  ? 30.797   28.105  11.303  1.00 79.66 72  B 1 
ATOM 4151 N N   . THR B 2 73  ? 35.552   27.155  7.226   1.00 88.07 73  B 1 
ATOM 4152 C CA  . THR B 2 73  ? 36.451   26.570  8.218   1.00 86.99 73  B 1 
ATOM 4153 C C   . THR B 2 73  ? 36.401   27.358  9.519   1.00 86.52 73  B 1 
ATOM 4154 O O   . THR B 2 73  ? 36.399   28.591  9.509   1.00 83.86 73  B 1 
ATOM 4155 C CB  . THR B 2 73  ? 37.880   26.449  7.673   1.00 84.53 73  B 1 
ATOM 4156 O OG1 . THR B 2 73  ? 38.705   25.888  8.659   1.00 75.95 73  B 1 
ATOM 4157 C CG2 . THR B 2 73  ? 38.505   27.773  7.239   1.00 76.93 73  B 1 
ATOM 4158 N N   . MET B 2 74  ? 36.369   26.634  10.634  1.00 83.83 74  B 1 
ATOM 4159 C CA  . MET B 2 74  ? 36.559   27.216  11.969  1.00 82.09 74  B 1 
ATOM 4160 C C   . MET B 2 74  ? 38.026   27.164  12.415  1.00 83.24 74  B 1 
ATOM 4161 O O   . MET B 2 74  ? 38.422   27.912  13.300  1.00 77.23 74  B 1 
ATOM 4162 C CB  . MET B 2 74  ? 35.712   26.469  13.000  1.00 76.69 74  B 1 
ATOM 4163 C CG  . MET B 2 74  ? 34.202   26.675  12.824  1.00 68.13 74  B 1 
ATOM 4164 S SD  . MET B 2 74  ? 33.295   25.984  14.234  1.00 60.40 74  B 1 
ATOM 4165 C CE  . MET B 2 74  ? 31.604   26.342  13.795  1.00 52.60 74  B 1 
ATOM 4166 N N   . SER B 2 75  ? 38.813   26.258  11.827  1.00 80.99 75  B 1 
ATOM 4167 C CA  . SER B 2 75  ? 40.210   26.049  12.217  1.00 81.13 75  B 1 
ATOM 4168 C C   . SER B 2 75  ? 41.178   26.980  11.482  1.00 83.24 75  B 1 
ATOM 4169 O O   . SER B 2 75  ? 42.296   27.191  11.943  1.00 77.62 75  B 1 
ATOM 4170 C CB  . SER B 2 75  ? 40.587   24.581  11.976  1.00 77.22 75  B 1 
ATOM 4171 O OG  . SER B 2 75  ? 40.420   24.265  10.608  1.00 70.40 75  B 1 
ATOM 4172 N N   . GLY B 2 76  ? 40.763   27.519  10.332  1.00 84.80 76  B 1 
ATOM 4173 C CA  . GLY B 2 76  ? 41.625   28.347  9.483   1.00 85.69 76  B 1 
ATOM 4174 C C   . GLY B 2 76  ? 42.723   27.567  8.756   1.00 87.84 76  B 1 
ATOM 4175 O O   . GLY B 2 76  ? 43.611   28.176  8.158   1.00 84.04 76  B 1 
ATOM 4176 N N   . ILE B 2 77  ? 42.672   26.241  8.794   1.00 86.77 77  B 1 
ATOM 4177 C CA  . ILE B 2 77  ? 43.611   25.343  8.116   1.00 87.24 77  B 1 
ATOM 4178 C C   . ILE B 2 77  ? 42.873   24.425  7.141   1.00 87.84 77  B 1 
ATOM 4179 O O   . ILE B 2 77  ? 41.655   24.242  7.235   1.00 85.05 77  B 1 
ATOM 4180 C CB  . ILE B 2 77  ? 44.462   24.543  9.133   1.00 83.41 77  B 1 
ATOM 4181 C CG1 . ILE B 2 77  ? 43.599   23.652  10.053  1.00 72.87 77  B 1 
ATOM 4182 C CG2 . ILE B 2 77  ? 45.348   25.508  9.939   1.00 71.02 77  B 1 
ATOM 4183 C CD1 . ILE B 2 77  ? 44.402   22.707  10.946  1.00 64.23 77  B 1 
ATOM 4184 N N   . PHE B 2 78  ? 43.604   23.845  6.194   1.00 89.16 78  B 1 
ATOM 4185 C CA  . PHE B 2 78  ? 43.050   22.833  5.308   1.00 89.66 78  B 1 
ATOM 4186 C C   . PHE B 2 78  ? 42.773   21.526  6.052   1.00 89.02 78  B 1 
ATOM 4187 O O   . PHE B 2 78  ? 43.583   21.049  6.841   1.00 86.01 78  B 1 
ATOM 4188 C CB  . PHE B 2 78  ? 43.981   22.575  4.114   1.00 88.71 78  B 1 
ATOM 4189 C CG  . PHE B 2 78  ? 44.106   23.732  3.150   1.00 89.44 78  B 1 
ATOM 4190 C CD1 . PHE B 2 78  ? 42.958   24.332  2.610   1.00 85.15 78  B 1 
ATOM 4191 C CD2 . PHE B 2 78  ? 45.377   24.201  2.770   1.00 84.74 78  B 1 
ATOM 4192 C CE1 . PHE B 2 78  ? 43.079   25.403  1.709   1.00 83.76 78  B 1 
ATOM 4193 C CE2 . PHE B 2 78  ? 45.502   25.268  1.874   1.00 83.29 78  B 1 
ATOM 4194 C CZ  . PHE B 2 78  ? 44.353   25.869  1.340   1.00 86.56 78  B 1 
ATOM 4195 N N   . GLU B 2 79  ? 41.656   20.933  5.724   1.00 89.38 79  B 1 
ATOM 4196 C CA  . GLU B 2 79  ? 41.262   19.628  6.243   1.00 88.95 79  B 1 
ATOM 4197 C C   . GLU B 2 79  ? 41.966   18.487  5.504   1.00 90.12 79  B 1 
ATOM 4198 O O   . GLU B 2 79  ? 42.279   18.586  4.319   1.00 88.20 79  B 1 
ATOM 4199 C CB  . GLU B 2 79  ? 39.737   19.511  6.137   1.00 86.11 79  B 1 
ATOM 4200 C CG  . GLU B 2 79  ? 38.991   20.496  7.064   1.00 80.03 79  B 1 
ATOM 4201 C CD  . GLU B 2 79  ? 39.137   20.141  8.553   1.00 73.93 79  B 1 
ATOM 4202 O OE1 . GLU B 2 79  ? 38.533   20.831  9.393   1.00 64.99 79  B 1 
ATOM 4203 O OE2 . GLU B 2 79  ? 39.756   19.108  8.876   1.00 65.20 79  B 1 
ATOM 4204 N N   . ASN B 2 80  ? 42.154   17.354  6.172   1.00 87.80 80  B 1 
ATOM 4205 C CA  . ASN B 2 80  ? 42.879   16.210  5.619   1.00 88.13 80  B 1 
ATOM 4206 C C   . ASN B 2 80  ? 42.231   15.636  4.336   1.00 89.84 80  B 1 
ATOM 4207 O O   . ASN B 2 80  ? 42.909   15.075  3.478   1.00 87.94 80  B 1 
ATOM 4208 C CB  . ASN B 2 80  ? 42.986   15.154  6.736   1.00 84.60 80  B 1 
ATOM 4209 C CG  . ASN B 2 80  ? 43.946   14.004  6.419   1.00 73.61 80  B 1 
ATOM 4210 O OD1 . ASN B 2 80  ? 44.656   13.980  5.446   1.00 62.42 80  B 1 
ATOM 4211 N ND2 . ASN B 2 80  ? 43.982   12.998  7.264   1.00 62.76 80  B 1 
ATOM 4212 N N   . TRP B 2 81  ? 40.905   15.814  4.169   1.00 91.14 81  B 1 
ATOM 4213 C CA  . TRP B 2 81  ? 40.215   15.376  2.954   1.00 92.23 81  B 1 
ATOM 4214 C C   . TRP B 2 81  ? 40.761   16.037  1.684   1.00 93.42 81  B 1 
ATOM 4215 O O   . TRP B 2 81  ? 40.738   15.412  0.616   1.00 92.75 81  B 1 
ATOM 4216 C CB  . TRP B 2 81  ? 38.713   15.635  3.090   1.00 91.92 81  B 1 
ATOM 4217 C CG  . TRP B 2 81  ? 38.275   17.080  3.086   1.00 92.34 81  B 1 
ATOM 4218 C CD1 . TRP B 2 81  ? 37.888   17.791  4.166   1.00 89.81 81  B 1 
ATOM 4219 C CD2 . TRP B 2 81  ? 38.169   18.003  1.951   1.00 92.16 81  B 1 
ATOM 4220 N NE1 . TRP B 2 81  ? 37.558   19.078  3.788   1.00 89.61 81  B 1 
ATOM 4221 C CE2 . TRP B 2 81  ? 37.722   19.260  2.440   1.00 91.35 81  B 1 
ATOM 4222 C CE3 . TRP B 2 81  ? 38.413   17.895  0.567   1.00 90.28 81  B 1 
ATOM 4223 C CZ2 . TRP B 2 81  ? 37.547   20.380  1.593   1.00 90.40 81  B 1 
ATOM 4224 C CZ3 . TRP B 2 81  ? 38.234   19.008  -0.279  1.00 89.69 81  B 1 
ATOM 4225 C CH2 . TRP B 2 81  ? 37.819   20.235  0.230   1.00 89.52 81  B 1 
ATOM 4226 N N   . LEU B 2 82  ? 41.299   17.246  1.778   1.00 92.65 82  B 1 
ATOM 4227 C CA  . LEU B 2 82  ? 41.841   17.979  0.640   1.00 93.56 82  B 1 
ATOM 4228 C C   . LEU B 2 82  ? 43.034   17.239  0.035   1.00 94.18 82  B 1 
ATOM 4229 O O   . LEU B 2 82  ? 43.078   17.011  -1.174  1.00 93.22 82  B 1 
ATOM 4230 C CB  . LEU B 2 82  ? 42.236   19.391  1.108   1.00 92.72 82  B 1 
ATOM 4231 C CG  . LEU B 2 82  ? 42.623   20.329  -0.054  1.00 90.93 82  B 1 
ATOM 4232 C CD1 . LEU B 2 82  ? 41.401   20.758  -0.853  1.00 83.43 82  B 1 
ATOM 4233 C CD2 . LEU B 2 82  ? 43.293   21.582  0.498   1.00 82.73 82  B 1 
ATOM 4234 N N   . HIS B 2 83  ? 43.953   16.780  0.878   1.00 92.63 83  B 1 
ATOM 4235 C CA  . HIS B 2 83  ? 45.120   16.016  0.454   1.00 92.04 83  B 1 
ATOM 4236 C C   . HIS B 2 83  ? 44.735   14.666  -0.140  1.00 92.95 83  B 1 
ATOM 4237 O O   . HIS B 2 83  ? 45.274   14.258  -1.174  1.00 92.15 83  B 1 
ATOM 4238 C CB  . HIS B 2 83  ? 46.070   15.831  1.650   1.00 89.77 83  B 1 
ATOM 4239 C CG  . HIS B 2 83  ? 46.534   17.143  2.226   1.00 77.46 83  B 1 
ATOM 4240 N ND1 . HIS B 2 83  ? 47.410   18.035  1.651   1.00 64.76 83  B 1 
ATOM 4241 C CD2 . HIS B 2 83  ? 46.148   17.683  3.423   1.00 63.91 83  B 1 
ATOM 4242 C CE1 . HIS B 2 83  ? 47.547   19.076  2.479   1.00 56.95 83  B 1 
ATOM 4243 N NE2 . HIS B 2 83  ? 46.791   18.903  3.560   1.00 57.95 83  B 1 
ATOM 4244 N N   . LYS B 2 84  ? 43.743   13.991  0.437   1.00 92.80 84  B 1 
ATOM 4245 C CA  . LYS B 2 84  ? 43.197   12.736  -0.106  1.00 92.96 84  B 1 
ATOM 4246 C C   . LYS B 2 84  ? 42.610   12.948  -1.505  1.00 94.06 84  B 1 
ATOM 4247 O O   . LYS B 2 84  ? 42.870   12.145  -2.396  1.00 93.35 84  B 1 
ATOM 4248 C CB  . LYS B 2 84  ? 42.135   12.154  0.839   1.00 92.07 84  B 1 
ATOM 4249 C CG  . LYS B 2 84  ? 42.735   11.651  2.157   1.00 84.00 84  B 1 
ATOM 4250 C CD  . LYS B 2 84  ? 41.631   11.092  3.067   1.00 78.13 84  B 1 
ATOM 4251 C CE  . LYS B 2 84  ? 42.218   10.623  4.398   1.00 68.03 84  B 1 
ATOM 4252 N NZ  . LYS B 2 84  ? 41.157   10.212  5.358   1.00 60.26 84  B 1 
ATOM 4253 N N   . LEU B 2 85  ? 41.871   14.039  -1.716  1.00 94.44 85  B 1 
ATOM 4254 C CA  . LEU B 2 85  ? 41.285   14.367  -3.011  1.00 95.39 85  B 1 
ATOM 4255 C C   . LEU B 2 85  ? 42.356   14.697  -4.059  1.00 95.52 85  B 1 
ATOM 4256 O O   . LEU B 2 85  ? 42.297   14.170  -5.168  1.00 95.13 85  B 1 
ATOM 4257 C CB  . LEU B 2 85  ? 40.270   15.511  -2.828  1.00 95.78 85  B 1 
ATOM 4258 C CG  . LEU B 2 85  ? 39.562   15.948  -4.122  1.00 95.35 85  B 1 
ATOM 4259 C CD1 . LEU B 2 85  ? 38.805   14.805  -4.800  1.00 92.14 85  B 1 
ATOM 4260 C CD2 . LEU B 2 85  ? 38.556   17.054  -3.810  1.00 91.71 85  B 1 
ATOM 4261 N N   . VAL B 2 86  ? 43.358   15.494  -3.713  1.00 94.92 86  B 1 
ATOM 4262 C CA  . VAL B 2 86  ? 44.506   15.800  -4.592  1.00 94.61 86  B 1 
ATOM 4263 C C   . VAL B 2 86  ? 45.219   14.514  -5.011  1.00 94.66 86  B 1 
ATOM 4264 O O   . VAL B 2 86  ? 45.429   14.278  -6.201  1.00 94.21 86  B 1 
ATOM 4265 C CB  . VAL B 2 86  ? 45.488   16.767  -3.897  1.00 94.12 86  B 1 
ATOM 4266 C CG1 . VAL B 2 86  ? 46.808   16.923  -4.659  1.00 90.78 86  B 1 
ATOM 4267 C CG2 . VAL B 2 86  ? 44.885   18.168  -3.759  1.00 90.68 86  B 1 
ATOM 4268 N N   . SER B 2 87  ? 45.551   13.649  -4.059  1.00 94.09 87  B 1 
ATOM 4269 C CA  . SER B 2 87  ? 46.221   12.370  -4.329  1.00 93.40 87  B 1 
ATOM 4270 C C   . SER B 2 87  ? 45.380   11.456  -5.229  1.00 93.73 87  B 1 
ATOM 4271 O O   . SER B 2 87  ? 45.896   10.856  -6.177  1.00 92.89 87  B 1 
ATOM 4272 C CB  . SER B 2 87  ? 46.549   11.682  -3.002  1.00 92.24 87  B 1 
ATOM 4273 O OG  . SER B 2 87  ? 47.263   10.484  -3.232  1.00 78.04 87  B 1 
ATOM 4274 N N   . ALA B 2 88  ? 44.058   11.382  -4.993  1.00 94.45 88  B 1 
ATOM 4275 C CA  . ALA B 2 88  ? 43.136   10.583  -5.793  1.00 94.84 88  B 1 
ATOM 4276 C C   . ALA B 2 88  ? 43.021   11.102  -7.237  1.00 95.18 88  B 1 
ATOM 4277 O O   . ALA B 2 88  ? 43.059   10.301  -8.175  1.00 94.47 88  B 1 
ATOM 4278 C CB  . ALA B 2 88  ? 41.783   10.549  -5.087  1.00 95.00 88  B 1 
ATOM 4279 N N   . LEU B 2 89  ? 42.942   12.411  -7.438  1.00 94.89 89  B 1 
ATOM 4280 C CA  . LEU B 2 89  ? 42.919   13.033  -8.763  1.00 94.99 89  B 1 
ATOM 4281 C C   . LEU B 2 89  ? 44.195   12.744  -9.545  1.00 94.66 89  B 1 
ATOM 4282 O O   . LEU B 2 89  ? 44.112   12.229  -10.663 1.00 93.88 89  B 1 
ATOM 4283 C CB  . LEU B 2 89  ? 42.688   14.556  -8.635  1.00 95.40 89  B 1 
ATOM 4284 C CG  . LEU B 2 89  ? 41.236   14.924  -8.272  1.00 94.45 89  B 1 
ATOM 4285 C CD1 . LEU B 2 89  ? 41.171   16.410  -7.904  1.00 91.66 89  B 1 
ATOM 4286 C CD2 . LEU B 2 89  ? 40.278   14.699  -9.440  1.00 91.46 89  B 1 
ATOM 4287 N N   . HIS B 2 90  ? 45.376   12.941  -8.946  1.00 94.50 90  B 1 
ATOM 4288 C CA  . HIS B 2 90  ? 46.648   12.602  -9.586  1.00 93.52 90  B 1 
ATOM 4289 C C   . HIS B 2 90  ? 46.803   11.101  -9.864  1.00 93.22 90  B 1 
ATOM 4290 O O   . HIS B 2 90  ? 47.514   10.700  -10.786 1.00 91.60 90  B 1 
ATOM 4291 C CB  . HIS B 2 90  ? 47.808   13.066  -8.705  1.00 92.51 90  B 1 
ATOM 4292 C CG  . HIS B 2 90  ? 48.121   14.523  -8.843  1.00 89.32 90  B 1 
ATOM 4293 N ND1 . HIS B 2 90  ? 48.482   15.156  -10.013 1.00 74.47 90  B 1 
ATOM 4294 C CD2 . HIS B 2 90  ? 48.198   15.445  -7.829  1.00 75.17 90  B 1 
ATOM 4295 C CE1 . HIS B 2 90  ? 48.768   16.434  -9.707  1.00 77.76 90  B 1 
ATOM 4296 N NE2 . HIS B 2 90  ? 48.616   16.640  -8.400  1.00 78.91 90  B 1 
ATOM 4297 N N   . THR B 2 91  ? 46.166   10.249  -9.069  1.00 93.52 91  B 1 
ATOM 4298 C CA  . THR B 2 91  ? 46.200   8.798   -9.292  1.00 92.78 91  B 1 
ATOM 4299 C C   . THR B 2 91  ? 45.317   8.397   -10.466 1.00 92.95 91  B 1 
ATOM 4300 O O   . THR B 2 91  ? 45.693   7.521   -11.244 1.00 91.04 91  B 1 
ATOM 4301 C CB  . THR B 2 91  ? 45.812   8.035   -8.020  1.00 91.62 91  B 1 
ATOM 4302 O OG1 . THR B 2 91  ? 46.735   8.372   -7.005  1.00 82.63 91  B 1 
ATOM 4303 C CG2 . THR B 2 91  ? 45.883   6.520   -8.194  1.00 79.36 91  B 1 
ATOM 4304 N N   . ARG B 2 92  ? 44.164   9.041   -10.609 1.00 94.24 92  B 1 
ATOM 4305 C CA  . ARG B 2 92  ? 43.197   8.770   -11.680 1.00 94.53 92  B 1 
ATOM 4306 C C   . ARG B 2 92  ? 43.578   9.407   -13.009 1.00 94.46 92  B 1 
ATOM 4307 O O   . ARG B 2 92  ? 43.473   8.750   -14.058 1.00 92.46 92  B 1 
ATOM 4308 C CB  . ARG B 2 92  ? 41.813   9.224   -11.202 1.00 94.11 92  B 1 
ATOM 4309 C CG  . ARG B 2 92  ? 40.701   8.971   -12.230 1.00 92.66 92  B 1 
ATOM 4310 C CD  . ARG B 2 92  ? 40.630   7.501   -12.659 1.00 91.01 92  B 1 
ATOM 4311 N NE  . ARG B 2 92  ? 39.495   7.256   -13.554 1.00 89.41 92  B 1 
ATOM 4312 C CZ  . ARG B 2 92  ? 38.279   6.867   -13.193 1.00 89.59 92  B 1 
ATOM 4313 N NH1 . ARG B 2 92  ? 37.964   6.637   -11.952 1.00 82.83 92  B 1 
ATOM 4314 N NH2 . ARG B 2 92  ? 37.362   6.686   -14.097 1.00 83.32 92  B 1 
ATOM 4315 N N   . GLU B 2 93  ? 44.000   10.662  -12.991 1.00 93.86 93  B 1 
ATOM 4316 C CA  . GLU B 2 93  ? 44.333   11.482  -14.161 1.00 93.72 93  B 1 
ATOM 4317 C C   . GLU B 2 93  ? 45.784   11.970  -14.007 1.00 93.61 93  B 1 
ATOM 4318 O O   . GLU B 2 93  ? 46.041   13.037  -13.454 1.00 91.41 93  B 1 
ATOM 4319 C CB  . GLU B 2 93  ? 43.344   12.650  -14.275 1.00 93.25 93  B 1 
ATOM 4320 C CG  . GLU B 2 93  ? 41.878   12.244  -14.495 1.00 90.52 93  B 1 
ATOM 4321 C CD  . GLU B 2 93  ? 41.517   11.779  -15.912 1.00 92.60 93  B 1 
ATOM 4322 O OE1 . GLU B 2 93  ? 40.323   11.419  -16.121 1.00 85.62 93  B 1 
ATOM 4323 O OE2 . GLU B 2 93  ? 42.327   11.848  -16.848 1.00 87.85 93  B 1 
ATOM 4324 N N   . LYS B 2 94  ? 46.750   11.154  -14.461 1.00 92.22 94  B 1 
ATOM 4325 C CA  . LYS B 2 94  ? 48.183   11.349  -14.176 1.00 90.65 94  B 1 
ATOM 4326 C C   . LYS B 2 94  ? 48.736   12.672  -14.695 1.00 90.02 94  B 1 
ATOM 4327 O O   . LYS B 2 94  ? 49.580   13.257  -14.037 1.00 83.56 94  B 1 
ATOM 4328 C CB  . LYS B 2 94  ? 48.999   10.194  -14.763 1.00 88.20 94  B 1 
ATOM 4329 C CG  . LYS B 2 94  ? 48.726   8.862   -14.054 1.00 79.81 94  B 1 
ATOM 4330 C CD  . LYS B 2 94  ? 49.608   7.773   -14.667 1.00 71.81 94  B 1 
ATOM 4331 C CE  . LYS B 2 94  ? 49.364   6.430   -13.979 1.00 61.37 94  B 1 
ATOM 4332 N NZ  . LYS B 2 94  ? 50.170   5.352   -14.614 1.00 53.00 94  B 1 
ATOM 4333 N N   . ASP B 2 95  ? 48.236   13.121  -15.839 1.00 91.50 95  B 1 
ATOM 4334 C CA  . ASP B 2 95  ? 48.731   14.319  -16.514 1.00 91.12 95  B 1 
ATOM 4335 C C   . ASP B 2 95  ? 47.899   15.570  -16.175 1.00 92.31 95  B 1 
ATOM 4336 O O   . ASP B 2 95  ? 48.131   16.642  -16.737 1.00 88.80 95  B 1 
ATOM 4337 C CB  . ASP B 2 95  ? 48.770   14.062  -18.030 1.00 88.07 95  B 1 
ATOM 4338 C CG  . ASP B 2 95  ? 49.483   12.749  -18.384 1.00 81.07 95  B 1 
ATOM 4339 O OD1 . ASP B 2 95  ? 50.546   12.465  -17.791 1.00 71.75 95  B 1 
ATOM 4340 O OD2 . ASP B 2 95  ? 48.900   11.984  -19.180 1.00 71.79 95  B 1 
ATOM 4341 N N   . ALA B 2 96  ? 46.908   15.443  -15.302 1.00 93.00 96  B 1 
ATOM 4342 C CA  . ALA B 2 96  ? 46.005   16.539  -14.981 1.00 93.80 96  B 1 
ATOM 4343 C C   . ALA B 2 96  ? 46.672   17.604  -14.101 1.00 94.36 96  B 1 
ATOM 4344 O O   . ALA B 2 96  ? 47.411   17.292  -13.173 1.00 92.47 96  B 1 
ATOM 4345 C CB  . ALA B 2 96  ? 44.740   15.984  -14.309 1.00 92.89 96  B 1 
ATOM 4346 N N   . ASN B 2 97  ? 46.305   18.859  -14.346 1.00 95.21 97  B 1 
ATOM 4347 C CA  . ASN B 2 97  ? 46.642   19.964  -13.453 1.00 95.29 97  B 1 
ATOM 4348 C C   . ASN B 2 97  ? 45.646   19.976  -12.289 1.00 95.79 97  B 1 
ATOM 4349 O O   . ASN B 2 97  ? 44.436   20.014  -12.512 1.00 94.88 97  B 1 
ATOM 4350 C CB  . ASN B 2 97  ? 46.610   21.286  -14.215 1.00 94.67 97  B 1 
ATOM 4351 C CG  . ASN B 2 97  ? 47.373   21.238  -15.530 1.00 94.28 97  B 1 
ATOM 4352 O OD1 . ASN B 2 97  ? 48.559   20.992  -15.588 1.00 86.63 97  B 1 
ATOM 4353 N ND2 . ASN B 2 97  ? 46.684   21.450  -16.630 1.00 86.23 97  B 1 
ATOM 4354 N N   . VAL B 2 98  ? 46.140   19.965  -11.064 1.00 95.62 98  B 1 
ATOM 4355 C CA  . VAL B 2 98  ? 45.300   20.022  -9.861  1.00 95.83 98  B 1 
ATOM 4356 C C   . VAL B 2 98  ? 45.622   21.300  -9.101  1.00 95.76 98  B 1 
ATOM 4357 O O   . VAL B 2 98  ? 46.671   21.409  -8.475  1.00 94.42 98  B 1 
ATOM 4358 C CB  . VAL B 2 98  ? 45.459   18.768  -8.985  1.00 95.37 98  B 1 
ATOM 4359 C CG1 . VAL B 2 98  ? 44.501   18.824  -7.785  1.00 92.15 98  B 1 
ATOM 4360 C CG2 . VAL B 2 98  ? 45.144   17.493  -9.774  1.00 91.63 98  B 1 
ATOM 4361 N N   . VAL B 2 99  ? 44.712   22.260  -9.147  1.00 96.02 99  B 1 
ATOM 4362 C CA  . VAL B 2 99  ? 44.856   23.561  -8.495  1.00 96.32 99  B 1 
ATOM 4363 C C   . VAL B 2 99  ? 43.980   23.607  -7.251  1.00 96.61 99  B 1 
ATOM 4364 O O   . VAL B 2 99  ? 42.770   23.425  -7.329  1.00 95.90 99  B 1 
ATOM 4365 C CB  . VAL B 2 99  ? 44.526   24.716  -9.460  1.00 95.91 99  B 1 
ATOM 4366 C CG1 . VAL B 2 99  ? 44.778   26.083  -8.808  1.00 92.51 99  B 1 
ATOM 4367 C CG2 . VAL B 2 99  ? 45.373   24.651  -10.737 1.00 91.94 99  B 1 
ATOM 4368 N N   . VAL B 2 100 ? 44.582   23.886  -6.110  1.00 95.92 100 B 1 
ATOM 4369 C CA  . VAL B 2 100 ? 43.863   24.157  -4.867  1.00 95.80 100 B 1 
ATOM 4370 C C   . VAL B 2 100 ? 43.627   25.653  -4.754  1.00 96.02 100 B 1 
ATOM 4371 O O   . VAL B 2 100 ? 44.569   26.441  -4.781  1.00 95.22 100 B 1 
ATOM 4372 C CB  . VAL B 2 100 ? 44.619   23.609  -3.648  1.00 95.07 100 B 1 
ATOM 4373 C CG1 . VAL B 2 100 ? 43.898   23.945  -2.345  1.00 91.78 100 B 1 
ATOM 4374 C CG2 . VAL B 2 100 ? 44.752   22.078  -3.745  1.00 91.57 100 B 1 
ATOM 4375 N N   . VAL B 2 101 ? 42.369   26.056  -4.614  1.00 96.27 101 B 1 
ATOM 4376 C CA  . VAL B 2 101 ? 41.984   27.440  -4.352  1.00 96.58 101 B 1 
ATOM 4377 C C   . VAL B 2 101 ? 41.986   27.668  -2.848  1.00 96.19 101 B 1 
ATOM 4378 O O   . VAL B 2 101 ? 41.139   27.138  -2.132  1.00 94.86 101 B 1 
ATOM 4379 C CB  . VAL B 2 101 ? 40.620   27.787  -4.971  1.00 96.42 101 B 1 
ATOM 4380 C CG1 . VAL B 2 101 ? 40.288   29.266  -4.774  1.00 93.19 101 B 1 
ATOM 4381 C CG2 . VAL B 2 101 ? 40.594   27.476  -6.474  1.00 92.73 101 B 1 
ATOM 4382 N N   . ASP B 2 102 ? 42.943   28.462  -2.378  1.00 95.71 102 B 1 
ATOM 4383 C CA  . ASP B 2 102 ? 43.065   28.878  -0.983  1.00 95.30 102 B 1 
ATOM 4384 C C   . ASP B 2 102 ? 42.375   30.226  -0.785  1.00 95.74 102 B 1 
ATOM 4385 O O   . ASP B 2 102 ? 42.862   31.269  -1.222  1.00 94.02 102 B 1 
ATOM 4386 C CB  . ASP B 2 102 ? 44.554   28.903  -0.595  1.00 93.54 102 B 1 
ATOM 4387 C CG  . ASP B 2 102 ? 44.827   29.507  0.784   1.00 91.41 102 B 1 
ATOM 4388 O OD1 . ASP B 2 102 ? 43.881   29.774  1.555   1.00 86.24 102 B 1 
ATOM 4389 O OD2 . ASP B 2 102 ? 46.014   29.790  1.075   1.00 84.52 102 B 1 
ATOM 4390 N N   . TRP B 2 103 ? 41.236   30.188  -0.120  1.00 95.36 103 B 1 
ATOM 4391 C CA  . TRP B 2 103 ? 40.517   31.361  0.342   1.00 95.94 103 B 1 
ATOM 4392 C C   . TRP B 2 103 ? 40.284   31.335  1.862   1.00 95.96 103 B 1 
ATOM 4393 O O   . TRP B 2 103 ? 39.369   31.972  2.373   1.00 93.77 103 B 1 
ATOM 4394 C CB  . TRP B 2 103 ? 39.234   31.550  -0.481  1.00 95.70 103 B 1 
ATOM 4395 C CG  . TRP B 2 103 ? 38.180   30.503  -0.319  1.00 96.22 103 B 1 
ATOM 4396 C CD1 . TRP B 2 103 ? 38.231   29.241  -0.789  1.00 95.06 103 B 1 
ATOM 4397 C CD2 . TRP B 2 103 ? 36.887   30.622  0.356   1.00 96.17 103 B 1 
ATOM 4398 N NE1 . TRP B 2 103 ? 37.069   28.567  -0.461  1.00 94.78 103 B 1 
ATOM 4399 C CE2 . TRP B 2 103 ? 36.215   29.378  0.237   1.00 95.60 103 B 1 
ATOM 4400 C CE3 . TRP B 2 103 ? 36.224   31.669  1.035   1.00 95.04 103 B 1 
ATOM 4401 C CZ2 . TRP B 2 103 ? 34.924   29.159  0.780   1.00 95.00 103 B 1 
ATOM 4402 C CZ3 . TRP B 2 103 ? 34.947   31.460  1.575   1.00 94.20 103 B 1 
ATOM 4403 C CH2 . TRP B 2 103 ? 34.305   30.218  1.453   1.00 94.04 103 B 1 
ATOM 4404 N N   . LEU B 2 104 ? 41.159   30.650  2.602   1.00 94.40 104 B 1 
ATOM 4405 C CA  . LEU B 2 104 ? 41.085   30.507  4.060   1.00 94.12 104 B 1 
ATOM 4406 C C   . LEU B 2 104 ? 40.874   31.843  4.805   1.00 94.03 104 B 1 
ATOM 4407 O O   . LEU B 2 104 ? 40.013   31.878  5.685   1.00 92.59 104 B 1 
ATOM 4408 C CB  . LEU B 2 104 ? 42.335   29.796  4.609   1.00 93.02 104 B 1 
ATOM 4409 C CG  . LEU B 2 104 ? 42.433   28.301  4.266   1.00 90.64 104 B 1 
ATOM 4410 C CD1 . LEU B 2 104 ? 43.823   27.787  4.636   1.00 85.96 104 B 1 
ATOM 4411 C CD2 . LEU B 2 104 ? 41.404   27.478  5.041   1.00 86.19 104 B 1 
ATOM 4412 N N   . PRO B 2 105 ? 41.518   32.950  4.441   1.00 93.78 105 B 1 
ATOM 4413 C CA  . PRO B 2 105 ? 41.280   34.232  5.111   1.00 92.99 105 B 1 
ATOM 4414 C C   . PRO B 2 105 ? 39.842   34.747  4.987   1.00 93.45 105 B 1 
ATOM 4415 O O   . PRO B 2 105 ? 39.373   35.492  5.847   1.00 91.12 105 B 1 
ATOM 4416 C CB  . PRO B 2 105 ? 42.265   35.217  4.464   1.00 91.82 105 B 1 
ATOM 4417 C CG  . PRO B 2 105 ? 43.372   34.326  3.902   1.00 89.94 105 B 1 
ATOM 4418 C CD  . PRO B 2 105 ? 42.595   33.080  3.477   1.00 93.06 105 B 1 
ATOM 4419 N N   . LEU B 2 106 ? 39.146   34.388  3.913   1.00 93.49 106 B 1 
ATOM 4420 C CA  . LEU B 2 106 ? 37.755   34.770  3.660   1.00 93.73 106 B 1 
ATOM 4421 C C   . LEU B 2 106 ? 36.752   33.702  4.144   1.00 93.86 106 B 1 
ATOM 4422 O O   . LEU B 2 106 ? 35.566   34.002  4.271   1.00 91.29 106 B 1 
ATOM 4423 C CB  . LEU B 2 106 ? 37.565   35.031  2.156   1.00 93.89 106 B 1 
ATOM 4424 C CG  . LEU B 2 106 ? 38.427   36.156  1.553   1.00 93.13 106 B 1 
ATOM 4425 C CD1 . LEU B 2 106 ? 38.148   36.245  0.042   1.00 88.32 106 B 1 
ATOM 4426 C CD2 . LEU B 2 106 ? 38.126   37.519  2.173   1.00 87.91 106 B 1 
ATOM 4427 N N   . ALA B 2 107 ? 37.206   32.477  4.370   1.00 93.46 107 B 1 
ATOM 4428 C CA  . ALA B 2 107 ? 36.412   31.349  4.842   1.00 93.33 107 B 1 
ATOM 4429 C C   . ALA B 2 107 ? 36.439   31.204  6.372   1.00 92.88 107 B 1 
ATOM 4430 O O   . ALA B 2 107 ? 35.459   30.742  6.959   1.00 89.80 107 B 1 
ATOM 4431 C CB  . ALA B 2 107 ? 36.939   30.075  4.173   1.00 92.78 107 B 1 
ATOM 4432 N N   . HIS B 2 108 ? 37.535   31.610  7.008   1.00 92.23 108 B 1 
ATOM 4433 C CA  . HIS B 2 108 ? 37.697   31.628  8.457   1.00 91.88 108 B 1 
ATOM 4434 C C   . HIS B 2 108 ? 37.105   32.909  9.065   1.00 91.39 108 B 1 
ATOM 4435 O O   . HIS B 2 108 ? 37.798   33.756  9.617   1.00 87.38 108 B 1 
ATOM 4436 C CB  . HIS B 2 108 ? 39.174   31.400  8.815   1.00 90.51 108 B 1 
ATOM 4437 C CG  . HIS B 2 108 ? 39.375   31.212  10.290  1.00 89.59 108 B 1 
ATOM 4438 N ND1 . HIS B 2 108 ? 38.804   30.228  11.066  1.00 78.16 108 B 1 
ATOM 4439 C CD2 . HIS B 2 108 ? 40.140   31.981  11.126  1.00 79.33 108 B 1 
ATOM 4440 C CE1 . HIS B 2 108 ? 39.214   30.401  12.329  1.00 79.81 108 B 1 
ATOM 4441 N NE2 . HIS B 2 108 ? 40.018   31.455  12.409  1.00 81.86 108 B 1 
ATOM 4442 N N   . GLN B 2 109 ? 35.808   33.079  8.890   1.00 90.50 109 B 1 
ATOM 4443 C CA  . GLN B 2 109 ? 35.020   34.212  9.346   1.00 90.70 109 B 1 
ATOM 4444 C C   . GLN B 2 109 ? 33.704   33.707  9.972   1.00 90.81 109 B 1 
ATOM 4445 O O   . GLN B 2 109 ? 33.409   32.506  9.940   1.00 85.94 109 B 1 
ATOM 4446 C CB  . GLN B 2 109 ? 34.747   35.159  8.156   1.00 88.06 109 B 1 
ATOM 4447 C CG  . GLN B 2 109 ? 36.019   35.823  7.574   1.00 85.54 109 B 1 
ATOM 4448 C CD  . GLN B 2 109 ? 36.745   36.730  8.563   1.00 84.28 109 B 1 
ATOM 4449 O OE1 . GLN B 2 109 ? 36.187   37.252  9.515   1.00 74.46 109 B 1 
ATOM 4450 N NE2 . GLN B 2 109 ? 38.024   36.950  8.364   1.00 71.81 109 B 1 
ATOM 4451 N N   . LEU B 2 110 ? 32.879   34.621  10.485  1.00 89.56 110 B 1 
ATOM 4452 C CA  . LEU B 2 110 ? 31.498   34.266  10.788  1.00 89.89 110 B 1 
ATOM 4453 C C   . LEU B 2 110 ? 30.831   33.703  9.524   1.00 89.70 110 B 1 
ATOM 4454 O O   . LEU B 2 110 ? 31.082   34.168  8.417   1.00 87.04 110 B 1 
ATOM 4455 C CB  . LEU B 2 110 ? 30.724   35.497  11.297  1.00 88.79 110 B 1 
ATOM 4456 C CG  . LEU B 2 110 ? 31.152   35.986  12.697  1.00 78.72 110 B 1 
ATOM 4457 C CD1 . LEU B 2 110 ? 30.468   37.316  13.002  1.00 69.94 110 B 1 
ATOM 4458 C CD2 . LEU B 2 110 ? 30.769   34.984  13.786  1.00 72.15 110 B 1 
ATOM 4459 N N   . TYR B 2 111 ? 29.966   32.709  9.686   1.00 89.90 111 B 1 
ATOM 4460 C CA  . TYR B 2 111 ? 29.368   32.003  8.541   1.00 90.67 111 B 1 
ATOM 4461 C C   . TYR B 2 111 ? 28.701   32.962  7.538   1.00 91.51 111 B 1 
ATOM 4462 O O   . TYR B 2 111 ? 28.900   32.824  6.335   1.00 90.38 111 B 1 
ATOM 4463 C CB  . TYR B 2 111 ? 28.369   30.957  9.053   1.00 89.71 111 B 1 
ATOM 4464 C CG  . TYR B 2 111 ? 27.724   30.175  7.926   1.00 90.14 111 B 1 
ATOM 4465 C CD1 . TYR B 2 111 ? 26.420   30.485  7.493   1.00 87.05 111 B 1 
ATOM 4466 C CD2 . TYR B 2 111 ? 28.447   29.156  7.274   1.00 86.57 111 B 1 
ATOM 4467 C CE1 . TYR B 2 111 ? 25.839   29.780  6.421   1.00 86.99 111 B 1 
ATOM 4468 C CE2 . TYR B 2 111 ? 27.876   28.449  6.202   1.00 85.97 111 B 1 
ATOM 4469 C CZ  . TYR B 2 111 ? 26.574   28.767  5.775   1.00 88.94 111 B 1 
ATOM 4470 O OH  . TYR B 2 111 ? 26.019   28.086  4.721   1.00 87.40 111 B 1 
ATOM 4471 N N   . THR B 2 112 ? 27.980   33.972  8.018   1.00 91.09 112 B 1 
ATOM 4472 C CA  . THR B 2 112 ? 27.337   34.991  7.178   1.00 91.85 112 B 1 
ATOM 4473 C C   . THR B 2 112 ? 28.341   35.792  6.342   1.00 92.74 112 B 1 
ATOM 4474 O O   . THR B 2 112 ? 28.074   36.087  5.180   1.00 90.89 112 B 1 
ATOM 4475 C CB  . THR B 2 112 ? 26.545   35.979  8.049   1.00 90.17 112 B 1 
ATOM 4476 O OG1 . THR B 2 112 ? 27.344   36.428  9.125   1.00 79.85 112 B 1 
ATOM 4477 C CG2 . THR B 2 112 ? 25.319   35.306  8.658   1.00 77.02 112 B 1 
ATOM 4478 N N   . ASP B 2 113 ? 29.492   36.092  6.901   1.00 91.70 113 B 1 
ATOM 4479 C CA  . ASP B 2 113 ? 30.541   36.837  6.216   1.00 92.54 113 B 1 
ATOM 4480 C C   . ASP B 2 113 ? 31.255   35.940  5.202   1.00 93.15 113 B 1 
ATOM 4481 O O   . ASP B 2 113 ? 31.474   36.348  4.060   1.00 91.76 113 B 1 
ATOM 4482 C CB  . ASP B 2 113 ? 31.532   37.430  7.240   1.00 92.11 113 B 1 
ATOM 4483 C CG  . ASP B 2 113 ? 30.867   38.410  8.200   1.00 88.61 113 B 1 
ATOM 4484 O OD1 . ASP B 2 113 ? 29.870   39.056  7.793   1.00 81.19 113 B 1 
ATOM 4485 O OD2 . ASP B 2 113 ? 31.329   38.480  9.355   1.00 81.94 113 B 1 
ATOM 4486 N N   . ALA B 2 114 ? 31.518   34.700  5.565   1.00 93.64 114 B 1 
ATOM 4487 C CA  . ALA B 2 114 ? 32.038   33.700  4.639   1.00 93.91 114 B 1 
ATOM 4488 C C   . ALA B 2 114 ? 31.089   33.486  3.448   1.00 94.42 114 B 1 
ATOM 4489 O O   . ALA B 2 114 ? 31.547   33.448  2.300   1.00 93.22 114 B 1 
ATOM 4490 C CB  . ALA B 2 114 ? 32.299   32.403  5.408   1.00 93.80 114 B 1 
ATOM 4491 N N   . VAL B 2 115 ? 29.759   33.435  3.667   1.00 94.37 115 B 1 
ATOM 4492 C CA  . VAL B 2 115 ? 28.750   33.378  2.592   1.00 94.33 115 B 1 
ATOM 4493 C C   . VAL B 2 115 ? 28.857   34.593  1.674   1.00 94.52 115 B 1 
ATOM 4494 O O   . VAL B 2 115 ? 28.879   34.431  0.454   1.00 93.80 115 B 1 
ATOM 4495 C CB  . VAL B 2 115 ? 27.326   33.242  3.158   1.00 93.76 115 B 1 
ATOM 4496 C CG1 . VAL B 2 115 ? 26.246   33.439  2.085   1.00 88.60 115 B 1 
ATOM 4497 C CG2 . VAL B 2 115 ? 27.108   31.851  3.765   1.00 88.74 115 B 1 
ATOM 4498 N N   . ASN B 2 116 ? 28.971   35.801  2.211   1.00 94.69 116 B 1 
ATOM 4499 C CA  . ASN B 2 116 ? 29.133   37.011  1.399   1.00 94.27 116 B 1 
ATOM 4500 C C   . ASN B 2 116 ? 30.436   36.988  0.590   1.00 94.48 116 B 1 
ATOM 4501 O O   . ASN B 2 116 ? 30.463   37.420  -0.570  1.00 92.93 116 B 1 
ATOM 4502 C CB  . ASN B 2 116 ? 29.050   38.236  2.312   1.00 93.48 116 B 1 
ATOM 4503 C CG  . ASN B 2 116 ? 27.634   38.487  2.811   1.00 86.37 116 B 1 
ATOM 4504 O OD1 . ASN B 2 116 ? 26.653   38.228  2.138   1.00 77.47 116 B 1 
ATOM 4505 N ND2 . ASN B 2 116 ? 27.490   39.043  3.993   1.00 74.88 116 B 1 
ATOM 4506 N N   . ASN B 2 117 ? 31.495   36.419  1.149   1.00 94.38 117 B 1 
ATOM 4507 C CA  . ASN B 2 117 ? 32.790   36.292  0.497   1.00 94.67 117 B 1 
ATOM 4508 C C   . ASN B 2 117 ? 32.796   35.299  -0.677  1.00 95.34 117 B 1 
ATOM 4509 O O   . ASN B 2 117 ? 33.593   35.467  -1.598  1.00 94.19 117 B 1 
ATOM 4510 C CB  . ASN B 2 117 ? 33.843   35.951  1.561   1.00 94.16 117 B 1 
ATOM 4511 C CG  . ASN B 2 117 ? 34.146   37.112  2.494   1.00 93.44 117 B 1 
ATOM 4512 O OD1 . ASN B 2 117 ? 33.952   38.269  2.161   1.00 86.92 117 B 1 
ATOM 4513 N ND2 . ASN B 2 117 ? 34.673   36.833  3.667   1.00 86.29 117 B 1 
ATOM 4514 N N   . THR B 2 118 ? 31.863   34.332  -0.732  1.00 95.42 118 B 1 
ATOM 4515 C CA  . THR B 2 118 ? 31.791   33.338  -1.820  1.00 95.65 118 B 1 
ATOM 4516 C C   . THR B 2 118 ? 31.753   33.984  -3.212  1.00 95.75 118 B 1 
ATOM 4517 O O   . THR B 2 118 ? 32.434   33.526  -4.138  1.00 94.79 118 B 1 
ATOM 4518 C CB  . THR B 2 118 ? 30.571   32.414  -1.714  1.00 94.86 118 B 1 
ATOM 4519 O OG1 . THR B 2 118 ? 29.360   33.130  -1.752  1.00 86.97 118 B 1 
ATOM 4520 C CG2 . THR B 2 118 ? 30.587   31.532  -0.465  1.00 87.48 118 B 1 
ATOM 4521 N N   . ARG B 2 119 ? 31.026   35.087  -3.369  1.00 95.24 119 B 1 
ATOM 4522 C CA  . ARG B 2 119 ? 30.928   35.812  -4.632  1.00 95.26 119 B 1 
ATOM 4523 C C   . ARG B 2 119 ? 32.268   36.428  -5.052  1.00 95.56 119 B 1 
ATOM 4524 O O   . ARG B 2 119 ? 32.597   36.437  -6.236  1.00 94.24 119 B 1 
ATOM 4525 C CB  . ARG B 2 119 ? 29.827   36.876  -4.504  1.00 93.87 119 B 1 
ATOM 4526 C CG  . ARG B 2 119 ? 29.553   37.562  -5.846  1.00 87.06 119 B 1 
ATOM 4527 C CD  . ARG B 2 119 ? 28.436   38.590  -5.719  1.00 85.22 119 B 1 
ATOM 4528 N NE  . ARG B 2 119 ? 28.211   39.273  -7.012  1.00 76.15 119 B 1 
ATOM 4529 C CZ  . ARG B 2 119 ? 27.437   40.319  -7.226  1.00 69.07 119 B 1 
ATOM 4530 N NH1 . ARG B 2 119 ? 26.744   40.868  -6.259  1.00 61.47 119 B 1 
ATOM 4531 N NH2 . ARG B 2 119 ? 27.357   40.824  -8.414  1.00 61.02 119 B 1 
ATOM 4532 N N   . VAL B 2 120 ? 33.028   36.932  -4.096  1.00 95.40 120 B 1 
ATOM 4533 C CA  . VAL B 2 120 ? 34.350   37.537  -4.339  1.00 95.46 120 B 1 
ATOM 4534 C C   . VAL B 2 120 ? 35.355   36.459  -4.762  1.00 96.15 120 B 1 
ATOM 4535 O O   . VAL B 2 120 ? 36.118   36.660  -5.704  1.00 94.87 120 B 1 
ATOM 4536 C CB  . VAL B 2 120 ? 34.857   38.278  -3.092  1.00 93.78 120 B 1 
ATOM 4537 C CG1 . VAL B 2 120 ? 36.233   38.916  -3.323  1.00 84.91 120 B 1 
ATOM 4538 C CG2 . VAL B 2 120 ? 33.886   39.403  -2.681  1.00 84.11 120 B 1 
ATOM 4539 N N   . VAL B 2 121 ? 35.310   35.313  -4.108  1.00 96.05 121 B 1 
ATOM 4540 C CA  . VAL B 2 121 ? 36.146   34.159  -4.459  1.00 96.47 121 B 1 
ATOM 4541 C C   . VAL B 2 121 ? 35.782   33.638  -5.849  1.00 96.70 121 B 1 
ATOM 4542 O O   . VAL B 2 121 ? 36.673   33.434  -6.674  1.00 96.08 121 B 1 
ATOM 4543 C CB  . VAL B 2 121 ? 36.056   33.045  -3.408  1.00 96.25 121 B 1 
ATOM 4544 C CG1 . VAL B 2 121 ? 37.042   31.920  -3.711  1.00 92.80 121 B 1 
ATOM 4545 C CG2 . VAL B 2 121 ? 36.399   33.573  -2.002  1.00 91.98 121 B 1 
ATOM 4546 N N   . GLY B 2 122 ? 34.492   33.527  -6.165  1.00 96.30 122 B 1 
ATOM 4547 C CA  . GLY B 2 122 ? 34.006   33.162  -7.499  1.00 96.45 122 B 1 
ATOM 4548 C C   . GLY B 2 122 ? 34.518   34.089  -8.599  1.00 96.78 122 B 1 
ATOM 4549 O O   . GLY B 2 122 ? 35.024   33.612  -9.610  1.00 95.90 122 B 1 
ATOM 4550 N N   . HIS B 2 123 ? 34.494   35.409  -8.379  1.00 96.51 123 B 1 
ATOM 4551 C CA  . HIS B 2 123 ? 35.089   36.387  -9.298  1.00 96.37 123 B 1 
ATOM 4552 C C   . HIS B 2 123 ? 36.596   36.204  -9.473  1.00 96.41 123 B 1 
ATOM 4553 O O   . HIS B 2 123 ? 37.120   36.396  -10.570 1.00 95.30 123 B 1 
ATOM 4554 C CB  . HIS B 2 123 ? 34.817   37.816  -8.806  1.00 95.15 123 B 1 
ATOM 4555 C CG  . HIS B 2 123 ? 33.630   38.447  -9.468  1.00 87.51 123 B 1 
ATOM 4556 N ND1 . HIS B 2 123 ? 32.338   38.407  -9.019  1.00 73.54 123 B 1 
ATOM 4557 C CD2 . HIS B 2 123 ? 33.632   39.173  -10.625 1.00 74.20 123 B 1 
ATOM 4558 C CE1 . HIS B 2 123 ? 31.573   39.101  -9.885  1.00 72.80 123 B 1 
ATOM 4559 N NE2 . HIS B 2 123 ? 32.319   39.589  -10.876 1.00 73.98 123 B 1 
ATOM 4560 N N   . SER B 2 124 ? 37.315   35.871  -8.410  1.00 96.18 124 B 1 
ATOM 4561 C CA  . SER B 2 124 ? 38.763   35.652  -8.461  1.00 96.01 124 B 1 
ATOM 4562 C C   . SER B 2 124 ? 39.110   34.408  -9.284  1.00 96.42 124 B 1 
ATOM 4563 O O   . SER B 2 124 ? 40.021   34.457  -10.106 1.00 95.24 124 B 1 
ATOM 4564 C CB  . SER B 2 124 ? 39.346   35.548  -7.050  1.00 95.54 124 B 1 
ATOM 4565 O OG  . SER B 2 124 ? 39.053   36.739  -6.333  1.00 85.71 124 B 1 
ATOM 4566 N N   . ILE B 2 125 ? 38.334   33.338  -9.141  1.00 96.32 125 B 1 
ATOM 4567 C CA  . ILE B 2 125 ? 38.476   32.115  -9.942  1.00 96.62 125 B 1 
ATOM 4568 C C   . ILE B 2 125 ? 38.121   32.391  -11.406 1.00 96.67 125 B 1 
ATOM 4569 O O   . ILE B 2 125 ? 38.887   32.016  -12.293 1.00 95.78 125 B 1 
ATOM 4570 C CB  . ILE B 2 125 ? 37.626   30.964  -9.363  1.00 96.61 125 B 1 
ATOM 4571 C CG1 . ILE B 2 125 ? 38.104   30.595  -7.943  1.00 94.69 125 B 1 
ATOM 4572 C CG2 . ILE B 2 125 ? 37.708   29.716  -10.272 1.00 94.83 125 B 1 
ATOM 4573 C CD1 . ILE B 2 125 ? 37.109   29.718  -7.177  1.00 91.91 125 B 1 
ATOM 4574 N N   . ALA B 2 126 ? 37.020   33.086  -11.678 1.00 96.75 126 B 1 
ATOM 4575 C CA  . ALA B 2 126 ? 36.635   33.461  -13.039 1.00 96.56 126 B 1 
ATOM 4576 C C   . ALA B 2 126 ? 37.739   34.274  -13.728 1.00 96.21 126 B 1 
ATOM 4577 O O   . ALA B 2 126 ? 38.101   33.969  -14.864 1.00 95.26 126 B 1 
ATOM 4578 C CB  . ALA B 2 126 ? 35.325   34.244  -12.988 1.00 96.23 126 B 1 
ATOM 4579 N N   . ARG B 2 127 ? 38.341   35.229  -13.026 1.00 96.45 127 B 1 
ATOM 4580 C CA  . ARG B 2 127 ? 39.459   36.018  -13.549 1.00 96.06 127 B 1 
ATOM 4581 C C   . ARG B 2 127 ? 40.703   35.169  -13.851 1.00 96.04 127 B 1 
ATOM 4582 O O   . ARG B 2 127 ? 41.377   35.421  -14.844 1.00 94.45 127 B 1 
ATOM 4583 C CB  . ARG B 2 127 ? 39.783   37.143  -12.560 1.00 94.87 127 B 1 
ATOM 4584 C CG  . ARG B 2 127 ? 40.613   38.254  -13.205 1.00 81.47 127 B 1 
ATOM 4585 C CD  . ARG B 2 127 ? 41.091   39.272  -12.161 1.00 78.88 127 B 1 
ATOM 4586 N NE  . ARG B 2 127 ? 39.963   39.819  -11.374 1.00 67.24 127 B 1 
ATOM 4587 C CZ  . ARG B 2 127 ? 40.047   40.489  -10.234 1.00 59.90 127 B 1 
ATOM 4588 N NH1 . ARG B 2 127 ? 41.199   40.819  -9.718  1.00 53.81 127 B 1 
ATOM 4589 N NH2 . ARG B 2 127 ? 38.962   40.831  -9.587  1.00 51.27 127 B 1 
ATOM 4590 N N   . MET B 2 128 ? 41.004   34.181  -13.010 1.00 95.68 128 B 1 
ATOM 4591 C CA  . MET B 2 128 ? 42.082   33.226  -13.269 1.00 95.79 128 B 1 
ATOM 4592 C C   . MET B 2 128 ? 41.772   32.384  -14.510 1.00 96.09 128 B 1 
ATOM 4593 O O   . MET B 2 128 ? 42.634   32.230  -15.363 1.00 95.06 128 B 1 
ATOM 4594 C CB  . MET B 2 128 ? 42.306   32.343  -12.029 1.00 95.42 128 B 1 
ATOM 4595 C CG  . MET B 2 128 ? 43.371   31.254  -12.240 1.00 93.20 128 B 1 
ATOM 4596 S SD  . MET B 2 128 ? 45.041   31.856  -12.664 1.00 92.78 128 B 1 
ATOM 4597 C CE  . MET B 2 128 ? 45.593   32.421  -11.047 1.00 84.48 128 B 1 
ATOM 4598 N N   . LEU B 2 129 ? 40.559   31.888  -14.647 1.00 95.99 129 B 1 
ATOM 4599 C CA  . LEU B 2 129 ? 40.131   31.102  -15.802 1.00 95.82 129 B 1 
ATOM 4600 C C   . LEU B 2 129 ? 40.136   31.928  -17.097 1.00 95.41 129 B 1 
ATOM 4601 O O   . LEU B 2 129 ? 40.589   31.427  -18.121 1.00 94.17 129 B 1 
ATOM 4602 C CB  . LEU B 2 129 ? 38.732   30.519  -15.554 1.00 95.71 129 B 1 
ATOM 4603 C CG  . LEU B 2 129 ? 38.674   29.409  -14.488 1.00 94.99 129 B 1 
ATOM 4604 C CD1 . LEU B 2 129 ? 37.212   29.044  -14.218 1.00 91.48 129 B 1 
ATOM 4605 C CD2 . LEU B 2 129 ? 39.398   28.143  -14.945 1.00 91.45 129 B 1 
ATOM 4606 N N   . ASP B 2 130 ? 39.684   33.170  -17.049 1.00 95.36 130 B 1 
ATOM 4607 C CA  . ASP B 2 130 ? 39.724   34.091  -18.197 1.00 94.73 130 B 1 
ATOM 4608 C C   . ASP B 2 130 ? 41.164   34.365  -18.637 1.00 94.11 130 B 1 
ATOM 4609 O O   . ASP B 2 130 ? 41.455   34.337  -19.825 1.00 92.12 130 B 1 
ATOM 4610 C CB  . ASP B 2 130 ? 39.015   35.405  -17.855 1.00 94.34 130 B 1 
ATOM 4611 C CG  . ASP B 2 130 ? 37.479   35.329  -17.855 1.00 92.86 130 B 1 
ATOM 4612 O OD1 . ASP B 2 130 ? 36.912   34.348  -18.373 1.00 87.72 130 B 1 
ATOM 4613 O OD2 . ASP B 2 130 ? 36.868   36.332  -17.429 1.00 88.07 130 B 1 
ATOM 4614 N N   . TRP B 2 131 ? 42.089   34.539  -17.692 1.00 94.69 131 B 1 
ATOM 4615 C CA  . TRP B 2 131 ? 43.507   34.701  -18.012 1.00 94.42 131 B 1 
ATOM 4616 C C   . TRP B 2 131 ? 44.128   33.429  -18.605 1.00 94.38 131 B 1 
ATOM 4617 O O   . TRP B 2 131 ? 44.902   33.506  -19.554 1.00 92.31 131 B 1 
ATOM 4618 C CB  . TRP B 2 131 ? 44.268   35.142  -16.766 1.00 93.90 131 B 1 
ATOM 4619 C CG  . TRP B 2 131 ? 45.750   35.199  -16.969 1.00 93.47 131 B 1 
ATOM 4620 C CD1 . TRP B 2 131 ? 46.402   36.062  -17.781 1.00 90.43 131 B 1 
ATOM 4621 C CD2 . TRP B 2 131 ? 46.775   34.305  -16.416 1.00 92.73 131 B 1 
ATOM 4622 N NE1 . TRP B 2 131 ? 47.766   35.778  -17.765 1.00 90.14 131 B 1 
ATOM 4623 C CE2 . TRP B 2 131 ? 48.039   34.708  -16.938 1.00 91.71 131 B 1 
ATOM 4624 C CE3 . TRP B 2 131 ? 46.752   33.214  -15.533 1.00 90.88 131 B 1 
ATOM 4625 C CZ2 . TRP B 2 131 ? 49.235   34.050  -16.590 1.00 90.91 131 B 1 
ATOM 4626 C CZ3 . TRP B 2 131 ? 47.947   32.555  -15.180 1.00 88.93 131 B 1 
ATOM 4627 C CH2 . TRP B 2 131 ? 49.174   32.977  -15.710 1.00 88.83 131 B 1
[truncated: 215,218 more chars]
