# Supplementary material for: Angiopoietin-like 3 monomers are abundant in human plasma but are unable to inhibit endothelial lipase
Source: JCI Insight. 2025 Oct 28;10(23):e197827. doi: 10.1172/jci.insight.197827 (PMC12867014; doi:10.1172/jci.insight.197827)
Supplement: undefined [file jciinsight-10-197827-s266.zip › jci.insight.197827.sdd7.cif]

# By using this file you agree to the legally binding terms of use found at alphafoldserver.com/output-terms
data_41ff02f622efe1f
#
_entry.id 41ff02f622efe1f
#
loop_
_atom_type.symbol
C 
N 
O 
S 
#
loop_
_audit_author.name
_audit_author.pdbx_ordinal
"Google DeepMind" 1 
"Isomorphic Labs" 2 
#
_audit_conform.dict_location https://raw.githubusercontent.com/ihmwg/ModelCIF/master/dist/mmcif_ma.dic
_audit_conform.dict_name     mmcif_ma.dic
_audit_conform.dict_version  1.4.5
#
loop_
_chem_comp.formula
_chem_comp.formula_weight
_chem_comp.id
_chem_comp.mon_nstd_flag
_chem_comp.name
_chem_comp.pdbx_smiles
_chem_comp.pdbx_synonyms
_chem_comp.type
"C3 H7 N O2"    89.093  ALA y ALANINE         C[C@H](N)C(O)=O                  ? "L-PEPTIDE LINKING" 
"C6 H15 N4 O2"  175.209 ARG y ARGININE        N[C@@H](CCCNC(N)=[NH2+])C(O)=O   ? "L-PEPTIDE LINKING" 
"C4 H8 N2 O3"   132.118 ASN y ASPARAGINE      N[C@@H](CC(N)=O)C(O)=O           ? "L-PEPTIDE LINKING" 
"C4 H7 N O4"    133.103 ASP y "ASPARTIC ACID" N[C@@H](CC(O)=O)C(O)=O           ? "L-PEPTIDE LINKING" 
"C3 H7 N O2 S"  121.158 CYS y CYSTEINE        N[C@@H](CS)C(O)=O                ? "L-PEPTIDE LINKING" 
"C5 H10 N2 O3"  146.144 GLN y GLUTAMINE       N[C@@H](CCC(N)=O)C(O)=O          ? "L-PEPTIDE LINKING" 
"C5 H9 N O4"    147.129 GLU y "GLUTAMIC ACID" N[C@@H](CCC(O)=O)C(O)=O          ? "L-PEPTIDE LINKING" 
"C2 H5 N O2"    75.067  GLY y GLYCINE         NCC(O)=O                         ? "PEPTIDE LINKING"   
"C6 H10 N3 O2"  156.162 HIS y HISTIDINE       N[C@@H](Cc1c[nH]c[nH+]1)C(O)=O   ? "L-PEPTIDE LINKING" 
"C6 H13 N O2"   131.173 ILE y ISOLEUCINE      CC[C@H](C)[C@H](N)C(O)=O         ? "L-PEPTIDE LINKING" 
"C6 H13 N O2"   131.173 LEU y LEUCINE         CC(C)C[C@H](N)C(O)=O             ? "L-PEPTIDE LINKING" 
"C6 H15 N2 O2"  147.195 LYS y LYSINE          N[C@@H](CCCC[NH3+])C(O)=O        ? "L-PEPTIDE LINKING" 
"C5 H11 N O2 S" 149.211 MET y METHIONINE      CSCC[C@H](N)C(O)=O               ? "L-PEPTIDE LINKING" 
"C9 H11 N O2"   165.189 PHE y PHENYLALANINE   N[C@@H](Cc1ccccc1)C(O)=O         ? "L-PEPTIDE LINKING" 
"C5 H9 N O2"    115.130 PRO y PROLINE         OC(=O)[C@@H]1CCCN1               ? "L-PEPTIDE LINKING" 
"C3 H7 N O3"    105.093 SER y SERINE          N[C@@H](CO)C(O)=O                ? "L-PEPTIDE LINKING" 
"C4 H9 N O3"    119.119 THR y THREONINE       C[C@@H](O)[C@H](N)C(O)=O         ? "L-PEPTIDE LINKING" 
"C11 H12 N2 O2" 204.225 TRP y TRYPTOPHAN      N[C@@H](Cc1c[nH]c2ccccc12)C(O)=O ? "L-PEPTIDE LINKING" 
"C9 H11 N O3"   181.189 TYR y TYROSINE        N[C@@H](Cc1ccc(O)cc1)C(O)=O      ? "L-PEPTIDE LINKING" 
"C5 H11 N O2"   117.146 VAL y VALINE          CC(C)[C@H](N)C(O)=O              ? "L-PEPTIDE LINKING" 
#
_citation.book_publisher          ?
_citation.country                 UK
_citation.id                      primary
_citation.journal_full            Nature
_citation.journal_id_ASTM         NATUAS
_citation.journal_id_CSD          0006
_citation.journal_id_ISSN         0028-0836
_citation.journal_volume          630
_citation.page_first              493
_citation.page_last               500
_citation.pdbx_database_id_DOI    10.1038/s41586-024-07487-w
_citation.pdbx_database_id_PubMed 38718835
_citation.title                   "Accurate structure prediction of biomolecular interactions with AlphaFold 3"
_citation.year                    2024
#
loop_
_citation_author.citation_id
_citation_author.name
_citation_author.ordinal
primary "Google DeepMind" 1 
primary "Isomorphic Labs" 2 
#
loop_
_entity.id
_entity.pdbx_description
_entity.type
1 . polymer 
2 . polymer 
#
loop_
_entity_poly.entity_id
_entity_poly.pdbx_strand_id
_entity_poly.type
1 A polypeptide(L) 
2 B polypeptide(L) 
#
loop_
_entity_poly_seq.entity_id
_entity_poly_seq.hetero
_entity_poly_seq.mon_id
_entity_poly_seq.num
1 n SER 1   
1 n ARG 2   
1 n VAL 3   
1 n ASP 4   
1 n PRO 5   
1 n ASP 6   
1 n LEU 7   
1 n SER 8   
1 n SER 9   
1 n PHE 10  
1 n ASP 11  
1 n SER 12  
1 n ALA 13  
1 n PRO 14  
1 n SER 15  
1 n GLU 16  
1 n PRO 17  
1 n LYS 18  
1 n SER 19  
1 n ARG 20  
1 n PHE 21  
1 n ALA 22  
1 n MET 23  
1 n LEU 24  
1 n ASP 25  
1 n ASP 26  
1 n VAL 27  
1 n LYS 28  
1 n ILE 29  
1 n LEU 30  
1 n ALA 31  
1 n ASN 32  
1 n GLY 33  
1 n LEU 34  
1 n LEU 35  
1 n GLN 36  
1 n LEU 37  
1 n GLY 38  
1 n HIS 39  
1 n GLY 40  
1 n LEU 41  
1 n LYS 42  
1 n ASP 43  
1 n PHE 44  
1 n VAL 45  
1 n HIS 46  
1 n LYS 47  
1 n THR 48  
1 n LYS 49  
1 n GLY 50  
1 n GLN 51  
1 n ILE 52  
1 n ASN 53  
1 n ASP 54  
1 n ILE 55  
1 n PHE 56  
1 n GLN 57  
1 n LYS 58  
1 n LEU 59  
1 n ASN 60  
1 n ILE 61  
1 n PHE 62  
1 n ASP 63  
1 n GLN 64  
1 n SER 65  
1 n PHE 66  
1 n TYR 67  
1 n ASP 68  
1 n LEU 69  
1 n SER 70  
1 n LEU 71  
1 n ARG 72  
1 n THR 73  
1 n ASN 74  
1 n GLU 75  
1 n ILE 76  
1 n LYS 77  
1 n GLU 78  
1 n GLU 79  
1 n GLU 80  
1 n LYS 81  
1 n GLU 82  
1 n LEU 83  
1 n ARG 84  
1 n ARG 85  
1 n THR 86  
1 n THR 87  
1 n SER 88  
1 n THR 89  
1 n LEU 90  
1 n GLN 91  
1 n VAL 92  
1 n LYS 93  
1 n ASN 94  
1 n GLU 95  
1 n GLU 96  
1 n VAL 97  
1 n LYS 98  
1 n ASN 99  
1 n MET 100 
1 n SER 101 
1 n VAL 102 
1 n GLU 103 
1 n LEU 104 
1 n ASN 105 
1 n SER 106 
1 n LYS 107 
1 n LEU 108 
1 n GLU 109 
1 n SER 110 
1 n LEU 111 
1 n LEU 112 
1 n GLU 113 
1 n GLU 114 
1 n LYS 115 
1 n THR 116 
1 n ALA 117 
1 n LEU 118 
1 n GLN 119 
1 n HIS 120 
1 n LYS 121 
1 n VAL 122 
1 n ARG 123 
1 n ALA 124 
1 n LEU 125 
1 n GLU 126 
1 n GLU 127 
1 n GLN 128 
1 n LEU 129 
1 n THR 130 
1 n ASN 131 
1 n LEU 132 
1 n ILE 133 
1 n LEU 134 
1 n SER 135 
1 n PRO 136 
1 n ALA 137 
1 n GLY 138 
1 n ALA 139 
1 n GLN 140 
1 n GLU 141 
1 n HIS 142 
1 n PRO 143 
1 n GLU 144 
1 n VAL 145 
1 n THR 146 
1 n SER 147 
1 n LEU 148 
1 n LYS 149 
1 n SER 150 
1 n PHE 151 
1 n VAL 152 
1 n GLU 153 
1 n GLN 154 
1 n GLN 155 
1 n ASP 156 
1 n ASN 157 
1 n SER 158 
1 n ILE 159 
1 n ARG 160 
1 n GLU 161 
1 n LEU 162 
1 n LEU 163 
1 n GLN 164 
1 n SER 165 
1 n VAL 166 
1 n GLU 167 
1 n GLU 168 
1 n GLN 169 
1 n TYR 170 
1 n LYS 171 
1 n GLN 172 
1 n LEU 173 
1 n SER 174 
1 n GLN 175 
1 n GLN 176 
1 n HIS 177 
1 n MET 178 
1 n GLN 179 
1 n ILE 180 
1 n LYS 181 
1 n GLU 182 
1 n ILE 183 
1 n GLU 184 
1 n LYS 185 
1 n GLN 186 
1 n LEU 187 
1 n ARG 188 
1 n LYS 189 
1 n THR 190 
1 n GLY 191 
1 n ILE 192 
1 n GLN 193 
1 n GLU 194 
1 n PRO 195 
1 n SER 196 
1 n GLU 197 
1 n ASN 198 
1 n SER 199 
1 n LEU 200 
1 n SER 201 
1 n SER 202 
1 n LYS 203 
1 n SER 204 
1 n ARG 205 
1 n ALA 206 
1 n PRO 207 
1 n ARG 208 
1 n THR 209 
1 n THR 210 
1 n PRO 211 
1 n PRO 212 
1 n LEU 213 
1 n GLN 214 
1 n LEU 215 
1 n ASN 216 
1 n GLU 217 
1 n THR 218 
1 n GLU 219 
1 n ASN 220 
1 n THR 221 
1 n GLU 222 
1 n GLN 223 
1 n ASP 224 
1 n ASP 225 
1 n LEU 226 
1 n PRO 227 
1 n ALA 228 
1 n ASP 229 
1 n CYS 230 
1 n SER 231 
1 n ALA 232 
1 n VAL 233 
1 n TYR 234 
1 n ASN 235 
1 n ARG 236 
1 n GLY 237 
1 n GLU 238 
1 n HIS 239 
1 n THR 240 
1 n SER 241 
1 n GLY 242 
1 n VAL 243 
1 n TYR 244 
1 n THR 245 
1 n ILE 246 
1 n LYS 247 
1 n PRO 248 
1 n ARG 249 
1 n ASN 250 
1 n SER 251 
1 n GLN 252 
1 n GLY 253 
1 n PHE 254 
1 n ASN 255 
1 n VAL 256 
1 n TYR 257 
1 n CYS 258 
1 n ASP 259 
1 n THR 260 
1 n GLN 261 
1 n SER 262 
1 n GLY 263 
1 n SER 264 
1 n PRO 265 
1 n TRP 266 
1 n THR 267 
1 n LEU 268 
1 n ILE 269 
1 n GLN 270 
1 n HIS 271 
1 n ARG 272 
1 n LYS 273 
1 n ASP 274 
1 n GLY 275 
1 n SER 276 
1 n GLN 277 
1 n ASP 278 
1 n PHE 279 
1 n ASN 280 
1 n GLU 281 
1 n THR 282 
1 n TRP 283 
1 n GLU 284 
1 n ASN 285 
1 n TYR 286 
1 n GLU 287 
1 n LYS 288 
1 n GLY 289 
1 n PHE 290 
1 n GLY 291 
1 n ARG 292 
1 n LEU 293 
1 n ASP 294 
1 n GLY 295 
1 n GLU 296 
1 n PHE 297 
1 n TRP 298 
1 n LEU 299 
1 n GLY 300 
1 n LEU 301 
1 n GLU 302 
1 n LYS 303 
1 n ILE 304 
1 n TYR 305 
1 n ALA 306 
1 n ILE 307 
1 n VAL 308 
1 n GLN 309 
1 n GLN 310 
1 n SER 311 
1 n ASN 312 
1 n TYR 313 
1 n ILE 314 
1 n LEU 315 
1 n ARG 316 
1 n LEU 317 
1 n GLU 318 
1 n LEU 319 
1 n GLN 320 
1 n ASP 321 
1 n TRP 322 
1 n LYS 323 
1 n ASP 324 
1 n SER 325 
1 n LYS 326 
1 n HIS 327 
1 n TYR 328 
1 n VAL 329 
1 n GLU 330 
1 n TYR 331 
1 n SER 332 
1 n PHE 333 
1 n HIS 334 
1 n LEU 335 
1 n GLY 336 
1 n SER 337 
1 n HIS 338 
1 n GLU 339 
1 n THR 340 
1 n ASN 341 
1 n TYR 342 
1 n THR 343 
1 n LEU 344 
1 n HIS 345 
1 n VAL 346 
1 n ALA 347 
1 n GLU 348 
1 n ILE 349 
1 n ALA 350 
1 n GLY 351 
1 n ASN 352 
1 n ILE 353 
1 n PRO 354 
1 n GLY 355 
1 n ALA 356 
1 n LEU 357 
1 n PRO 358 
1 n GLU 359 
1 n HIS 360 
1 n THR 361 
1 n ASP 362 
1 n LEU 363 
1 n MET 364 
1 n PHE 365 
1 n SER 366 
1 n THR 367 
1 n TRP 368 
1 n ASN 369 
1 n HIS 370 
1 n ARG 371 
1 n ALA 372 
1 n LYS 373 
1 n GLY 374 
1 n GLN 375 
1 n LEU 376 
1 n TYR 377 
1 n CYS 378 
1 n PRO 379 
1 n GLU 380 
1 n SER 381 
1 n TYR 382 
1 n SER 383 
1 n GLY 384 
1 n GLY 385 
1 n TRP 386 
1 n TRP 387 
1 n TRP 388 
1 n ASN 389 
1 n ASP 390 
1 n ILE 391 
1 n CYS 392 
1 n GLY 393 
1 n GLU 394 
1 n ASN 395 
1 n ASN 396 
1 n LEU 397 
1 n ASN 398 
1 n GLY 399 
1 n LYS 400 
1 n TYR 401 
1 n ASN 402 
1 n LYS 403 
1 n PRO 404 
1 n ARG 405 
1 n THR 406 
1 n LYS 407 
1 n SER 408 
1 n ARG 409 
1 n PRO 410 
1 n GLU 411 
1 n ARG 412 
1 n ARG 413 
1 n ARG 414 
1 n GLY 415 
1 n ILE 416 
1 n TYR 417 
1 n TRP 418 
1 n ARG 419 
1 n PRO 420 
1 n GLN 421 
1 n SER 422 
1 n ARG 423 
1 n LYS 424 
1 n LEU 425 
1 n TYR 426 
1 n ALA 427 
1 n ILE 428 
1 n LYS 429 
1 n SER 430 
1 n SER 431 
1 n LYS 432 
1 n MET 433 
1 n MET 434 
1 n LEU 435 
1 n GLN 436 
1 n PRO 437 
1 n THR 438 
1 n THR 439 
2 n SER 1   
2 n PRO 2   
2 n VAL 3   
2 n PRO 4   
2 n PHE 5   
2 n GLY 6   
2 n PRO 7   
2 n GLU 8   
2 n GLY 9   
2 n ARG 10  
2 n LEU 11  
2 n GLU 12  
2 n ASP 13  
2 n LYS 14  
2 n LEU 15  
2 n HIS 16  
2 n LYS 17  
2 n PRO 18  
2 n LYS 19  
2 n ALA 20  
2 n THR 21  
2 n GLN 22  
2 n THR 23  
2 n GLU 24  
2 n VAL 25  
2 n LYS 26  
2 n PRO 27  
2 n SER 28  
2 n VAL 29  
2 n ARG 30  
2 n PHE 31  
2 n ASN 32  
2 n LEU 33  
2 n ARG 34  
2 n THR 35  
2 n SER 36  
2 n LYS 37  
2 n ASP 38  
2 n PRO 39  
2 n GLU 40  
2 n HIS 41  
2 n GLU 42  
2 n GLY 43  
2 n CYS 44  
2 n TYR 45  
2 n LEU 46  
2 n SER 47  
2 n VAL 48  
2 n GLY 49  
2 n HIS 50  
2 n SER 51  
2 n GLN 52  
2 n PRO 53  
2 n LEU 54  
2 n GLU 55  
2 n ASP 56  
2 n CYS 57  
2 n SER 58  
2 n PHE 59  
2 n ASN 60  
2 n MET 61  
2 n THR 62  
2 n ALA 63  
2 n LYS 64  
2 n THR 65  
2 n PHE 66  
2 n PHE 67  
2 n ILE 68  
2 n ILE 69  
2 n HIS 70  
2 n GLY 71  
2 n TRP 72  
2 n THR 73  
2 n MET 74  
2 n SER 75  
2 n GLY 76  
2 n ILE 77  
2 n PHE 78  
2 n GLU 79  
2 n ASN 80  
2 n TRP 81  
2 n LEU 82  
2 n HIS 83  
2 n LYS 84  
2 n LEU 85  
2 n VAL 86  
2 n SER 87  
2 n ALA 88  
2 n LEU 89  
2 n HIS 90  
2 n THR 91  
2 n ARG 92  
2 n GLU 93  
2 n LYS 94  
2 n ASP 95  
2 n ALA 96  
2 n ASN 97  
2 n VAL 98  
2 n VAL 99  
2 n VAL 100 
2 n VAL 101 
2 n ASP 102 
2 n TRP 103 
2 n LEU 104 
2 n PRO 105 
2 n LEU 106 
2 n ALA 107 
2 n HIS 108 
2 n GLN 109 
2 n LEU 110 
2 n TYR 111 
2 n THR 112 
2 n ASP 113 
2 n ALA 114 
2 n VAL 115 
2 n ASN 116 
2 n ASN 117 
2 n THR 118 
2 n ARG 119 
2 n VAL 120 
2 n VAL 121 
2 n GLY 122 
2 n HIS 123 
2 n SER 124 
2 n ILE 125 
2 n ALA 126 
2 n ARG 127 
2 n MET 128 
2 n LEU 129 
2 n ASP 130 
2 n TRP 131 
2 n LEU 132 
2 n GLN 133 
2 n GLU 134 
2 n LYS 135 
2 n ASP 136 
2 n ASP 137 
2 n PHE 138 
2 n SER 139 
2 n LEU 140 
2 n GLY 141 
2 n ASN 142 
2 n VAL 143 
2 n HIS 144 
2 n LEU 145 
2 n ILE 146 
2 n GLY 147 
2 n TYR 148 
2 n SER 149 
2 n LEU 150 
2 n GLY 151 
2 n ALA 152 
2 n HIS 153 
2 n VAL 154 
2 n ALA 155 
2 n GLY 156 
2 n TYR 157 
2 n ALA 158 
2 n GLY 159 
2 n ASN 160 
2 n PHE 161 
2 n VAL 162 
2 n LYS 163 
2 n GLY 164 
2 n THR 165 
2 n VAL 166 
2 n GLY 167 
2 n ARG 168 
2 n ILE 169 
2 n THR 170 
2 n GLY 171 
2 n LEU 172 
2 n ASP 173 
2 n PRO 174 
2 n ALA 175 
2 n GLY 176 
2 n PRO 177 
2 n MET 178 
2 n PHE 179 
2 n GLU 180 
2 n GLY 181 
2 n ALA 182 
2 n ASP 183 
2 n ILE 184 
2 n HIS 185 
2 n LYS 186 
2 n ARG 187 
2 n LEU 188 
2 n SER 189 
2 n PRO 190 
2 n ASP 191 
2 n ASP 192 
2 n ALA 193 
2 n ASP 194 
2 n PHE 195 
2 n VAL 196 
2 n ASP 197 
2 n VAL 198 
2 n LEU 199 
2 n HIS 200 
2 n THR 201 
2 n TYR 202 
2 n THR 203 
2 n ARG 204 
2 n SER 205 
2 n PHE 206 
2 n GLY 207 
2 n LEU 208 
2 n SER 209 
2 n ILE 210 
2 n GLY 211 
2 n ILE 212 
2 n GLN 213 
2 n MET 214 
2 n PRO 215 
2 n VAL 216 
2 n GLY 217 
2 n HIS 218 
2 n ILE 219 
2 n ASP 220 
2 n ILE 221 
2 n TYR 222 
2 n PRO 223 
2 n ASN 224 
2 n GLY 225 
2 n GLY 226 
2 n ASP 227 
2 n PHE 228 
2 n GLN 229 
2 n PRO 230 
2 n GLY 231 
2 n CYS 232 
2 n GLY 233 
2 n LEU 234 
2 n ASN 235 
2 n ASP 236 
2 n VAL 237 
2 n LEU 238 
2 n GLY 239 
2 n SER 240 
2 n ILE 241 
2 n ALA 242 
2 n TYR 243 
2 n GLY 244 
2 n THR 245 
2 n ILE 246 
2 n THR 247 
2 n GLU 248 
2 n VAL 249 
2 n VAL 250 
2 n LYS 251 
2 n CYS 252 
2 n GLU 253 
2 n HIS 254 
2 n GLU 255 
2 n ARG 256 
2 n ALA 257 
2 n VAL 258 
2 n HIS 259 
2 n LEU 260 
2 n PHE 261 
2 n VAL 262 
2 n ASP 263 
2 n SER 264 
2 n LEU 265 
2 n VAL 266 
2 n ASN 267 
2 n GLN 268 
2 n ASP 269 
2 n LYS 270 
2 n PRO 271 
2 n SER 272 
2 n PHE 273 
2 n ALA 274 
2 n PHE 275 
2 n GLN 276 
2 n CYS 277 
2 n THR 278 
2 n ASP 279 
2 n SER 280 
2 n ASN 281 
2 n ARG 282 
2 n PHE 283 
2 n LYS 284 
2 n LYS 285 
2 n GLY 286 
2 n ILE 287 
2 n CYS 288 
2 n LEU 289 
2 n SER 290 
2 n CYS 291 
2 n ARG 292 
2 n LYS 293 
2 n ASN 294 
2 n ARG 295 
2 n CYS 296 
2 n ASN 297 
2 n SER 298 
2 n ILE 299 
2 n GLY 300 
2 n TYR 301 
2 n ASN 302 
2 n ALA 303 
2 n LYS 304 
2 n LYS 305 
2 n MET 306 
2 n ARG 307 
2 n ASN 308 
2 n LYS 309 
2 n ARG 310 
2 n ASN 311 
2 n SER 312 
2 n LYS 313 
2 n MET 314 
2 n TYR 315 
2 n LEU 316 
2 n LYS 317 
2 n THR 318 
2 n ARG 319 
2 n ALA 320 
2 n GLY 321 
2 n MET 322 
2 n PRO 323 
2 n PHE 324 
2 n ARG 325 
2 n VAL 326 
2 n TYR 327 
2 n HIS 328 
2 n TYR 329 
2 n GLN 330 
2 n MET 331 
2 n LYS 332 
2 n ILE 333 
2 n HIS 334 
2 n VAL 335 
2 n PHE 336 
2 n SER 337 
2 n TYR 338 
2 n LYS 339 
2 n ASN 340 
2 n MET 341 
2 n GLY 342 
2 n GLU 343 
2 n ILE 344 
2 n GLU 345 
2 n PRO 346 
2 n THR 347 
2 n PHE 348 
2 n TYR 349 
2 n VAL 350 
2 n THR 351 
2 n LEU 352 
2 n TYR 353 
2 n GLY 354 
2 n THR 355 
2 n ASN 356 
2 n ALA 357 
2 n ASP 358 
2 n SER 359 
2 n GLN 360 
2 n THR 361 
2 n LEU 362 
2 n PRO 363 
2 n LEU 364 
2 n GLU 365 
2 n ILE 366 
2 n VAL 367 
2 n GLU 368 
2 n ARG 369 
2 n ILE 370 
2 n GLU 371 
2 n GLN 372 
2 n ASN 373 
2 n ALA 374 
2 n THR 375 
2 n ASN 376 
2 n THR 377 
2 n PHE 378 
2 n LEU 379 
2 n VAL 380 
2 n TYR 381 
2 n THR 382 
2 n GLU 383 
2 n GLU 384 
2 n ASP 385 
2 n LEU 386 
2 n GLY 387 
2 n ASP 388 
2 n LEU 389 
2 n LEU 390 
2 n LYS 391 
2 n ILE 392 
2 n GLN 393 
2 n LEU 394 
2 n THR 395 
2 n TRP 396 
2 n GLU 397 
2 n GLY 398 
2 n ALA 399 
2 n SER 400 
2 n GLN 401 
2 n SER 402 
2 n TRP 403 
2 n TYR 404 
2 n ASN 405 
2 n LEU 406 
2 n TRP 407 
2 n LYS 408 
2 n GLU 409 
2 n PHE 410 
2 n ARG 411 
2 n SER 412 
2 n TYR 413 
2 n LEU 414 
2 n SER 415 
2 n GLN 416 
2 n PRO 417 
2 n ARG 418 
2 n ASN 419 
2 n PRO 420 
2 n GLY 421 
2 n ARG 422 
2 n GLU 423 
2 n LEU 424 
2 n ASN 425 
2 n ILE 426 
2 n ARG 427 
2 n ARG 428 
2 n ILE 429 
2 n ARG 430 
2 n VAL 431 
2 n LYS 432 
2 n SER 433 
2 n GLY 434 
2 n GLU 435 
2 n THR 436 
2 n GLN 437 
2 n ARG 438 
2 n LYS 439 
2 n LEU 440 
2 n THR 441 
2 n PHE 442 
2 n CYS 443 
2 n THR 444 
2 n GLU 445 
2 n ASP 446 
2 n PRO 447 
2 n GLU 448 
2 n ASN 449 
2 n THR 450 
2 n SER 451 
2 n ILE 452 
2 n SER 453 
2 n PRO 454 
2 n GLY 455 
2 n ARG 456 
2 n GLU 457 
2 n LEU 458 
2 n TRP 459 
2 n PHE 460 
2 n ARG 461 
2 n LYS 462 
2 n CYS 463 
2 n ARG 464 
2 n ASP 465 
2 n GLY 466 
2 n TRP 467 
2 n ARG 468 
2 n MET 469 
2 n LYS 470 
2 n ASN 471 
2 n GLU 472 
2 n THR 473 
2 n SER 474 
2 n PRO 475 
2 n THR 476 
2 n VAL 477 
2 n GLU 478 
2 n LEU 479 
2 n PRO 480 
#
_ma_data.content_type "model coordinates"
_ma_data.id           1
_ma_data.name         Model
#
_ma_model_list.data_id          1
_ma_model_list.model_group_id   1
_ma_model_list.model_group_name "AlphaFold-beta-20231127 (2b86f29d-618d-47cf-8aef-20020b1102eb @ 2025-03-28 11:29:25)"
_ma_model_list.model_id         1
_ma_model_list.model_name       "Top ranked model"
_ma_model_list.model_type       "Ab initio model"
_ma_model_list.ordinal_id       1
#
loop_
_ma_protocol_step.method_type
_ma_protocol_step.ordinal_id
_ma_protocol_step.protocol_id
_ma_protocol_step.step_id
"coevolution MSA" 1 1 1 
"template search" 2 1 2 
modeling          3 1 3 
#
loop_
_ma_qa_metric.id
_ma_qa_metric.mode
_ma_qa_metric.name
_ma_qa_metric.software_group_id
_ma_qa_metric.type
1 global pLDDT 1 pLDDT 
2 local  pLDDT 1 pLDDT 
#
_ma_qa_metric_global.metric_id    1
_ma_qa_metric_global.metric_value 73.31
_ma_qa_metric_global.model_id     1
_ma_qa_metric_global.ordinal_id   1
#
_ma_software_group.group_id    1
_ma_software_group.ordinal_id  1
_ma_software_group.software_id 1
#
loop_
_ma_target_entity.data_id
_ma_target_entity.entity_id
_ma_target_entity.origin
1 1 . 
1 2 . 
#
loop_
_ma_target_entity_instance.asym_id
_ma_target_entity_instance.details
_ma_target_entity_instance.entity_id
A . 1 
B . 2 
#
loop_
_pdbx_data_usage.details
_pdbx_data_usage.id
_pdbx_data_usage.type
_pdbx_data_usage.url
;NON-COMMERCIAL USE ONLY, BY USING THIS FILE YOU AGREE TO THE TERMS OF USE FOUND
AT alphafoldserver.com/output-terms.
;
1 license    ? 
;THE INFORMATION IS NOT INTENDED FOR, HAS NOT BEEN VALIDATED FOR, AND IS NOT
APPROVED FOR CLINICAL USE. IT SHOULD NOT BE USED FOR CLINICAL PURPOSE OR RELIED
ON FOR MEDICAL OR OTHER PROFESSIONAL ADVICE. IT IS THEORETICAL MODELLING ONLY
AND CAUTION SHOULD BE EXERCISED IN ITS USE. IT IS PROVIDED "AS-IS" WITHOUT ANY
WARRANTY OF ANY KIND, WHETHER EXPRESSED OR IMPLIED. NO WARRANTY IS GIVEN THAT
USE OF THE INFORMATION SHALL NOT INFRINGE THE RIGHTS OF ANY THIRD PARTY.
;
2 disclaimer ? 
#
loop_
_pdbx_poly_seq_scheme.asym_id
_pdbx_poly_seq_scheme.auth_seq_num
_pdbx_poly_seq_scheme.entity_id
_pdbx_poly_seq_scheme.hetero
_pdbx_poly_seq_scheme.mon_id
_pdbx_poly_seq_scheme.pdb_ins_code
_pdbx_poly_seq_scheme.pdb_seq_num
_pdbx_poly_seq_scheme.pdb_strand_id
_pdbx_poly_seq_scheme.seq_id
A 1   1 n SER . 1   A 1   
A 2   1 n ARG . 2   A 2   
A 3   1 n VAL . 3   A 3   
A 4   1 n ASP . 4   A 4   
A 5   1 n PRO . 5   A 5   
A 6   1 n ASP . 6   A 6   
A 7   1 n LEU . 7   A 7   
A 8   1 n SER . 8   A 8   
A 9   1 n SER . 9   A 9   
A 10  1 n PHE . 10  A 10  
A 11  1 n ASP . 11  A 11  
A 12  1 n SER . 12  A 12  
A 13  1 n ALA . 13  A 13  
A 14  1 n PRO . 14  A 14  
A 15  1 n SER . 15  A 15  
A 16  1 n GLU . 16  A 16  
A 17  1 n PRO . 17  A 17  
A 18  1 n LYS . 18  A 18  
A 19  1 n SER . 19  A 19  
A 20  1 n ARG . 20  A 20  
A 21  1 n PHE . 21  A 21  
A 22  1 n ALA . 22  A 22  
A 23  1 n MET . 23  A 23  
A 24  1 n LEU . 24  A 24  
A 25  1 n ASP . 25  A 25  
A 26  1 n ASP . 26  A 26  
A 27  1 n VAL . 27  A 27  
A 28  1 n LYS . 28  A 28  
A 29  1 n ILE . 29  A 29  
A 30  1 n LEU . 30  A 30  
A 31  1 n ALA . 31  A 31  
A 32  1 n ASN . 32  A 32  
A 33  1 n GLY . 33  A 33  
A 34  1 n LEU . 34  A 34  
A 35  1 n LEU . 35  A 35  
A 36  1 n GLN . 36  A 36  
A 37  1 n LEU . 37  A 37  
A 38  1 n GLY . 38  A 38  
A 39  1 n HIS . 39  A 39  
A 40  1 n GLY . 40  A 40  
A 41  1 n LEU . 41  A 41  
A 42  1 n LYS . 42  A 42  
A 43  1 n ASP . 43  A 43  
A 44  1 n PHE . 44  A 44  
A 45  1 n VAL . 45  A 45  
A 46  1 n HIS . 46  A 46  
A 47  1 n LYS . 47  A 47  
A 48  1 n THR . 48  A 48  
A 49  1 n LYS . 49  A 49  
A 50  1 n GLY . 50  A 50  
A 51  1 n GLN . 51  A 51  
A 52  1 n ILE . 52  A 52  
A 53  1 n ASN . 53  A 53  
A 54  1 n ASP . 54  A 54  
A 55  1 n ILE . 55  A 55  
A 56  1 n PHE . 56  A 56  
A 57  1 n GLN . 57  A 57  
A 58  1 n LYS . 58  A 58  
A 59  1 n LEU . 59  A 59  
A 60  1 n ASN . 60  A 60  
A 61  1 n ILE . 61  A 61  
A 62  1 n PHE . 62  A 62  
A 63  1 n ASP . 63  A 63  
A 64  1 n GLN . 64  A 64  
A 65  1 n SER . 65  A 65  
A 66  1 n PHE . 66  A 66  
A 67  1 n TYR . 67  A 67  
A 68  1 n ASP . 68  A 68  
A 69  1 n LEU . 69  A 69  
A 70  1 n SER . 70  A 70  
A 71  1 n LEU . 71  A 71  
A 72  1 n ARG . 72  A 72  
A 73  1 n THR . 73  A 73  
A 74  1 n ASN . 74  A 74  
A 75  1 n GLU . 75  A 75  
A 76  1 n ILE . 76  A 76  
A 77  1 n LYS . 77  A 77  
A 78  1 n GLU . 78  A 78  
A 79  1 n GLU . 79  A 79  
A 80  1 n GLU . 80  A 80  
A 81  1 n LYS . 81  A 81  
A 82  1 n GLU . 82  A 82  
A 83  1 n LEU . 83  A 83  
A 84  1 n ARG . 84  A 84  
A 85  1 n ARG . 85  A 85  
A 86  1 n THR . 86  A 86  
A 87  1 n THR . 87  A 87  
A 88  1 n SER . 88  A 88  
A 89  1 n THR . 89  A 89  
A 90  1 n LEU . 90  A 90  
A 91  1 n GLN . 91  A 91  
A 92  1 n VAL . 92  A 92  
A 93  1 n LYS . 93  A 93  
A 94  1 n ASN . 94  A 94  
A 95  1 n GLU . 95  A 95  
A 96  1 n GLU . 96  A 96  
A 97  1 n VAL . 97  A 97  
A 98  1 n LYS . 98  A 98  
A 99  1 n ASN . 99  A 99  
A 100 1 n MET . 100 A 100 
A 101 1 n SER . 101 A 101 
A 102 1 n VAL . 102 A 102 
A 103 1 n GLU . 103 A 103 
A 104 1 n LEU . 104 A 104 
A 105 1 n ASN . 105 A 105 
A 106 1 n SER . 106 A 106 
A 107 1 n LYS . 107 A 107 
A 108 1 n LEU . 108 A 108 
A 109 1 n GLU . 109 A 109 
A 110 1 n SER . 110 A 110 
A 111 1 n LEU . 111 A 111 
A 112 1 n LEU . 112 A 112 
A 113 1 n GLU . 113 A 113 
A 114 1 n GLU . 114 A 114 
A 115 1 n LYS . 115 A 115 
A 116 1 n THR . 116 A 116 
A 117 1 n ALA . 117 A 117 
A 118 1 n LEU . 118 A 118 
A 119 1 n GLN . 119 A 119 
A 120 1 n HIS . 120 A 120 
A 121 1 n LYS . 121 A 121 
A 122 1 n VAL . 122 A 122 
A 123 1 n ARG . 123 A 123 
A 124 1 n ALA . 124 A 124 
A 125 1 n LEU . 125 A 125 
A 126 1 n GLU . 126 A 126 
A 127 1 n GLU . 127 A 127 
A 128 1 n GLN . 128 A 128 
A 129 1 n LEU . 129 A 129 
A 130 1 n THR . 130 A 130 
A 131 1 n ASN . 131 A 131 
A 132 1 n LEU . 132 A 132 
A 133 1 n ILE . 133 A 133 
A 134 1 n LEU . 134 A 134 
A 135 1 n SER . 135 A 135 
A 136 1 n PRO . 136 A 136 
A 137 1 n ALA . 137 A 137 
A 138 1 n GLY . 138 A 138 
A 139 1 n ALA . 139 A 139 
A 140 1 n GLN . 140 A 140 
A 141 1 n GLU . 141 A 141 
A 142 1 n HIS . 142 A 142 
A 143 1 n PRO . 143 A 143 
A 144 1 n GLU . 144 A 144 
A 145 1 n VAL . 145 A 145 
A 146 1 n THR . 146 A 146 
A 147 1 n SER . 147 A 147 
A 148 1 n LEU . 148 A 148 
A 149 1 n LYS . 149 A 149 
A 150 1 n SER . 150 A 150 
A 151 1 n PHE . 151 A 151 
A 152 1 n VAL . 152 A 152 
A 153 1 n GLU . 153 A 153 
A 154 1 n GLN . 154 A 154 
A 155 1 n GLN . 155 A 155 
A 156 1 n ASP . 156 A 156 
A 157 1 n ASN . 157 A 157 
A 158 1 n SER . 158 A 158 
A 159 1 n ILE . 159 A 159 
A 160 1 n ARG . 160 A 160 
A 161 1 n GLU . 161 A 161 
A 162 1 n LEU . 162 A 162 
A 163 1 n LEU . 163 A 163 
A 164 1 n GLN . 164 A 164 
A 165 1 n SER . 165 A 165 
A 166 1 n VAL . 166 A 166 
A 167 1 n GLU . 167 A 167 
A 168 1 n GLU . 168 A 168 
A 169 1 n GLN . 169 A 169 
A 170 1 n TYR . 170 A 170 
A 171 1 n LYS . 171 A 171 
A 172 1 n GLN . 172 A 172 
A 173 1 n LEU . 173 A 173 
A 174 1 n SER . 174 A 174 
A 175 1 n GLN . 175 A 175 
A 176 1 n GLN . 176 A 176 
A 177 1 n HIS . 177 A 177 
A 178 1 n MET . 178 A 178 
A 179 1 n GLN . 179 A 179 
A 180 1 n ILE . 180 A 180 
A 181 1 n LYS . 181 A 181 
A 182 1 n GLU . 182 A 182 
A 183 1 n ILE . 183 A 183 
A 184 1 n GLU . 184 A 184 
A 185 1 n LYS . 185 A 185 
A 186 1 n GLN . 186 A 186 
A 187 1 n LEU . 187 A 187 
A 188 1 n ARG . 188 A 188 
A 189 1 n LYS . 189 A 189 
A 190 1 n THR . 190 A 190 
A 191 1 n GLY . 191 A 191 
A 192 1 n ILE . 192 A 192 
A 193 1 n GLN . 193 A 193 
A 194 1 n GLU . 194 A 194 
A 195 1 n PRO . 195 A 195 
A 196 1 n SER . 196 A 196 
A 197 1 n GLU . 197 A 197 
A 198 1 n ASN . 198 A 198 
A 199 1 n SER . 199 A 199 
A 200 1 n LEU . 200 A 200 
A 201 1 n SER . 201 A 201 
A 202 1 n SER . 202 A 202 
A 203 1 n LYS . 203 A 203 
A 204 1 n SER . 204 A 204 
A 205 1 n ARG . 205 A 205 
A 206 1 n ALA . 206 A 206 
A 207 1 n PRO . 207 A 207 
A 208 1 n ARG . 208 A 208 
A 209 1 n THR . 209 A 209 
A 210 1 n THR . 210 A 210 
A 211 1 n PRO . 211 A 211 
A 212 1 n PRO . 212 A 212 
A 213 1 n LEU . 213 A 213 
A 214 1 n GLN . 214 A 214 
A 215 1 n LEU . 215 A 215 
A 216 1 n ASN . 216 A 216 
A 217 1 n GLU . 217 A 217 
A 218 1 n THR . 218 A 218 
A 219 1 n GLU . 219 A 219 
A 220 1 n ASN . 220 A 220 
A 221 1 n THR . 221 A 221 
A 222 1 n GLU . 222 A 222 
A 223 1 n GLN . 223 A 223 
A 224 1 n ASP . 224 A 224 
A 225 1 n ASP . 225 A 225 
A 226 1 n LEU . 226 A 226 
A 227 1 n PRO . 227 A 227 
A 228 1 n ALA . 228 A 228 
A 229 1 n ASP . 229 A 229 
A 230 1 n CYS . 230 A 230 
A 231 1 n SER . 231 A 231 
A 232 1 n ALA . 232 A 232 
A 233 1 n VAL . 233 A 233 
A 234 1 n TYR . 234 A 234 
A 235 1 n ASN . 235 A 235 
A 236 1 n ARG . 236 A 236 
A 237 1 n GLY . 237 A 237 
A 238 1 n GLU . 238 A 238 
A 239 1 n HIS . 239 A 239 
A 240 1 n THR . 240 A 240 
A 241 1 n SER . 241 A 241 
A 242 1 n GLY . 242 A 242 
A 243 1 n VAL . 243 A 243 
A 244 1 n TYR . 244 A 244 
A 245 1 n THR . 245 A 245 
A 246 1 n ILE . 246 A 246 
A 247 1 n LYS . 247 A 247 
A 248 1 n PRO . 248 A 248 
A 249 1 n ARG . 249 A 249 
A 250 1 n ASN . 250 A 250 
A 251 1 n SER . 251 A 251 
A 252 1 n GLN . 252 A 252 
A 253 1 n GLY . 253 A 253 
A 254 1 n PHE . 254 A 254 
A 255 1 n ASN . 255 A 255 
A 256 1 n VAL . 256 A 256 
A 257 1 n TYR . 257 A 257 
A 258 1 n CYS . 258 A 258 
A 259 1 n ASP . 259 A 259 
A 260 1 n THR . 260 A 260 
A 261 1 n GLN . 261 A 261 
A 262 1 n SER . 262 A 262 
A 263 1 n GLY . 263 A 263 
A 264 1 n SER . 264 A 264 
A 265 1 n PRO . 265 A 265 
A 266 1 n TRP . 266 A 266 
A 267 1 n THR . 267 A 267 
A 268 1 n LEU . 268 A 268 
A 269 1 n ILE . 269 A 269 
A 270 1 n GLN . 270 A 270 
A 271 1 n HIS . 271 A 271 
A 272 1 n ARG . 272 A 272 
A 273 1 n LYS . 273 A 273 
A 274 1 n ASP . 274 A 274 
A 275 1 n GLY . 275 A 275 
A 276 1 n SER . 276 A 276 
A 277 1 n GLN . 277 A 277 
A 278 1 n ASP . 278 A 278 
A 279 1 n PHE . 279 A 279 
A 280 1 n ASN . 280 A 280 
A 281 1 n GLU . 281 A 281 
A 282 1 n THR . 282 A 282 
A 283 1 n TRP . 283 A 283 
A 284 1 n GLU . 284 A 284 
A 285 1 n ASN . 285 A 285 
A 286 1 n TYR . 286 A 286 
A 287 1 n GLU . 287 A 287 
A 288 1 n LYS . 288 A 288 
A 289 1 n GLY . 289 A 289 
A 290 1 n PHE . 290 A 290 
A 291 1 n GLY . 291 A 291 
A 292 1 n ARG . 292 A 292 
A 293 1 n LEU . 293 A 293 
A 294 1 n ASP . 294 A 294 
A 295 1 n GLY . 295 A 295 
A 296 1 n GLU . 296 A 296 
A 297 1 n PHE . 297 A 297 
A 298 1 n TRP . 298 A 298 
A 299 1 n LEU . 299 A 299 
A 300 1 n GLY . 300 A 300 
A 301 1 n LEU . 301 A 301 
A 302 1 n GLU . 302 A 302 
A 303 1 n LYS . 303 A 303 
A 304 1 n ILE . 304 A 304 
A 305 1 n TYR . 305 A 305 
A 306 1 n ALA . 306 A 306 
A 307 1 n ILE . 307 A 307 
A 308 1 n VAL . 308 A 308 
A 309 1 n GLN . 309 A 309 
A 310 1 n GLN . 310 A 310 
A 311 1 n SER . 311 A 311 
A 312 1 n ASN . 312 A 312 
A 313 1 n TYR . 313 A 313 
A 314 1 n ILE . 314 A 314 
A 315 1 n LEU . 315 A 315 
A 316 1 n ARG . 316 A 316 
A 317 1 n LEU . 317 A 317 
A 318 1 n GLU . 318 A 318 
A 319 1 n LEU . 319 A 319 
A 320 1 n GLN . 320 A 320 
A 321 1 n ASP . 321 A 321 
A 322 1 n TRP . 322 A 322 
A 323 1 n LYS . 323 A 323 
A 324 1 n ASP . 324 A 324 
A 325 1 n SER . 325 A 325 
A 326 1 n LYS . 326 A 326 
A 327 1 n HIS . 327 A 327 
A 328 1 n TYR . 328 A 328 
A 329 1 n VAL . 329 A 329 
A 330 1 n GLU . 330 A 330 
A 331 1 n TYR . 331 A 331 
A 332 1 n SER . 332 A 332 
A 333 1 n PHE . 333 A 333 
A 334 1 n HIS . 334 A 334 
A 335 1 n LEU . 335 A 335 
A 336 1 n GLY . 336 A 336 
A 337 1 n SER . 337 A 337 
A 338 1 n HIS . 338 A 338 
A 339 1 n GLU . 339 A 339 
A 340 1 n THR . 340 A 340 
A 341 1 n ASN . 341 A 341 
A 342 1 n TYR . 342 A 342 
A 343 1 n THR . 343 A 343 
A 344 1 n LEU . 344 A 344 
A 345 1 n HIS . 345 A 345 
A 346 1 n VAL . 346 A 346 
A 347 1 n ALA . 347 A 347 
A 348 1 n GLU . 348 A 348 
A 349 1 n ILE . 349 A 349 
A 350 1 n ALA . 350 A 350 
A 351 1 n GLY . 351 A 351 
A 352 1 n ASN . 352 A 352 
A 353 1 n ILE . 353 A 353 
A 354 1 n PRO . 354 A 354 
A 355 1 n GLY . 355 A 355 
A 356 1 n ALA . 356 A 356 
A 357 1 n LEU . 357 A 357 
A 358 1 n PRO . 358 A 358 
A 359 1 n GLU . 359 A 359 
A 360 1 n HIS . 360 A 360 
A 361 1 n THR . 361 A 361 
A 362 1 n ASP . 362 A 362 
A 363 1 n LEU . 363 A 363 
A 364 1 n MET . 364 A 364 
A 365 1 n PHE . 365 A 365 
A 366 1 n SER . 366 A 366 
A 367 1 n THR . 367 A 367 
A 368 1 n TRP . 368 A 368 
A 369 1 n ASN . 369 A 369 
A 370 1 n HIS . 370 A 370 
A 371 1 n ARG . 371 A 371 
A 372 1 n ALA . 372 A 372 
A 373 1 n LYS . 373 A 373 
A 374 1 n GLY . 374 A 374 
A 375 1 n GLN . 375 A 375 
A 376 1 n LEU . 376 A 376 
A 377 1 n TYR . 377 A 377 
A 378 1 n CYS . 378 A 378 
A 379 1 n PRO . 379 A 379 
A 380 1 n GLU . 380 A 380 
A 381 1 n SER . 381 A 381 
A 382 1 n TYR . 382 A 382 
A 383 1 n SER . 383 A 383 
A 384 1 n GLY . 384 A 384 
A 385 1 n GLY . 385 A 385 
A 386 1 n TRP . 386 A 386 
A 387 1 n TRP . 387 A 387 
A 388 1 n TRP . 388 A 388 
A 389 1 n ASN . 389 A 389 
A 390 1 n ASP . 390 A 390 
A 391 1 n ILE . 391 A 391 
A 392 1 n CYS . 392 A 392 
A 393 1 n GLY . 393 A 393 
A 394 1 n GLU . 394 A 394 
A 395 1 n ASN . 395 A 395 
A 396 1 n ASN . 396 A 396 
A 397 1 n LEU . 397 A 397 
A 398 1 n ASN . 398 A 398 
A 399 1 n GLY . 399 A 399 
A 400 1 n LYS . 400 A 400 
A 401 1 n TYR . 401 A 401 
A 402 1 n ASN . 402 A 402 
A 403 1 n LYS . 403 A 403 
A 404 1 n PRO . 404 A 404 
A 405 1 n ARG . 405 A 405 
A 406 1 n THR . 406 A 406 
A 407 1 n LYS . 407 A 407 
A 408 1 n SER . 408 A 408 
A 409 1 n ARG . 409 A 409 
A 410 1 n PRO . 410 A 410 
A 411 1 n GLU . 411 A 411 
A 412 1 n ARG . 412 A 412 
A 413 1 n ARG . 413 A 413 
A 414 1 n ARG . 414 A 414 
A 415 1 n GLY . 415 A 415 
A 416 1 n ILE . 416 A 416 
A 417 1 n TYR . 417 A 417 
A 418 1 n TRP . 418 A 418 
A 419 1 n ARG . 419 A 419 
A 420 1 n PRO . 420 A 420 
A 421 1 n GLN . 421 A 421 
A 422 1 n SER . 422 A 422 
A 423 1 n ARG . 423 A 423 
A 424 1 n LYS . 424 A 424 
A 425 1 n LEU . 425 A 425 
A 426 1 n TYR . 426 A 426 
A 427 1 n ALA . 427 A 427 
A 428 1 n ILE . 428 A 428 
A 429 1 n LYS . 429 A 429 
A 430 1 n SER . 430 A 430 
A 431 1 n SER . 431 A 431 
A 432 1 n LYS . 432 A 432 
A 433 1 n MET . 433 A 433 
A 434 1 n MET . 434 A 434 
A 435 1 n LEU . 435 A 435 
A 436 1 n GLN . 436 A 436 
A 437 1 n PRO . 437 A 437 
A 438 1 n THR . 438 A 438 
A 439 1 n THR . 439 A 439 
B 1   2 n SER . 1   B 1   
B 2   2 n PRO . 2   B 2   
B 3   2 n VAL . 3   B 3   
B 4   2 n PRO . 4   B 4   
B 5   2 n PHE . 5   B 5   
B 6   2 n GLY . 6   B 6   
B 7   2 n PRO . 7   B 7   
B 8   2 n GLU . 8   B 8   
B 9   2 n GLY . 9   B 9   
B 10  2 n ARG . 10  B 10  
B 11  2 n LEU . 11  B 11  
B 12  2 n GLU . 12  B 12  
B 13  2 n ASP . 13  B 13  
B 14  2 n LYS . 14  B 14  
B 15  2 n LEU . 15  B 15  
B 16  2 n HIS . 16  B 16  
B 17  2 n LYS . 17  B 17  
B 18  2 n PRO . 18  B 18  
B 19  2 n LYS . 19  B 19  
B 20  2 n ALA . 20  B 20  
B 21  2 n THR . 21  B 21  
B 22  2 n GLN . 22  B 22  
B 23  2 n THR . 23  B 23  
B 24  2 n GLU . 24  B 24  
B 25  2 n VAL . 25  B 25  
B 26  2 n LYS . 26  B 26  
B 27  2 n PRO . 27  B 27  
B 28  2 n SER . 28  B 28  
B 29  2 n VAL . 29  B 29  
B 30  2 n ARG . 30  B 30  
B 31  2 n PHE . 31  B 31  
B 32  2 n ASN . 32  B 32  
B 33  2 n LEU . 33  B 33  
B 34  2 n ARG . 34  B 34  
B 35  2 n THR . 35  B 35  
B 36  2 n SER . 36  B 36  
B 37  2 n LYS . 37  B 37  
B 38  2 n ASP . 38  B 38  
B 39  2 n PRO . 39  B 39  
B 40  2 n GLU . 40  B 40  
B 41  2 n HIS . 41  B 41  
B 42  2 n GLU . 42  B 42  
B 43  2 n GLY . 43  B 43  
B 44  2 n CYS . 44  B 44  
B 45  2 n TYR . 45  B 45  
B 46  2 n LEU . 46  B 46  
B 47  2 n SER . 47  B 47  
B 48  2 n VAL . 48  B 48  
B 49  2 n GLY . 49  B 49  
B 50  2 n HIS . 50  B 50  
B 51  2 n SER . 51  B 51  
B 52  2 n GLN . 52  B 52  
B 53  2 n PRO . 53  B 53  
B 54  2 n LEU . 54  B 54  
B 55  2 n GLU . 55  B 55  
B 56  2 n ASP . 56  B 56  
B 57  2 n CYS . 57  B 57  
B 58  2 n SER . 58  B 58  
B 59  2 n PHE . 59  B 59  
B 60  2 n ASN . 60  B 60  
B 61  2 n MET . 61  B 61  
B 62  2 n THR . 62  B 62  
B 63  2 n ALA . 63  B 63  
B 64  2 n LYS . 64  B 64  
B 65  2 n THR . 65  B 65  
B 66  2 n PHE . 66  B 66  
B 67  2 n PHE . 67  B 67  
B 68  2 n ILE . 68  B 68  
B 69  2 n ILE . 69  B 69  
B 70  2 n HIS . 70  B 70  
B 71  2 n GLY . 71  B 71  
B 72  2 n TRP . 72  B 72  
B 73  2 n THR . 73  B 73  
B 74  2 n MET . 74  B 74  
B 75  2 n SER . 75  B 75  
B 76  2 n GLY . 76  B 76  
B 77  2 n ILE . 77  B 77  
B 78  2 n PHE . 78  B 78  
B 79  2 n GLU . 79  B 79  
B 80  2 n ASN . 80  B 80  
B 81  2 n TRP . 81  B 81  
B 82  2 n LEU . 82  B 82  
B 83  2 n HIS . 83  B 83  
B 84  2 n LYS . 84  B 84  
B 85  2 n LEU . 85  B 85  
B 86  2 n VAL . 86  B 86  
B 87  2 n SER . 87  B 87  
B 88  2 n ALA . 88  B 88  
B 89  2 n LEU . 89  B 89  
B 90  2 n HIS . 90  B 90  
B 91  2 n THR . 91  B 91  
B 92  2 n ARG . 92  B 92  
B 93  2 n GLU . 93  B 93  
B 94  2 n LYS . 94  B 94  
B 95  2 n ASP . 95  B 95  
B 96  2 n ALA . 96  B 96  
B 97  2 n ASN . 97  B 97  
B 98  2 n VAL . 98  B 98  
B 99  2 n VAL . 99  B 99  
B 100 2 n VAL . 100 B 100 
B 101 2 n VAL . 101 B 101 
B 102 2 n ASP . 102 B 102 
B 103 2 n TRP . 103 B 103 
B 104 2 n LEU . 104 B 104 
B 105 2 n PRO . 105 B 105 
B 106 2 n LEU . 106 B 106 
B 107 2 n ALA . 107 B 107 
B 108 2 n HIS . 108 B 108 
B 109 2 n GLN . 109 B 109 
B 110 2 n LEU . 110 B 110 
B 111 2 n TYR . 111 B 111 
B 112 2 n THR . 112 B 112 
B 113 2 n ASP . 113 B 113 
B 114 2 n ALA . 114 B 114 
B 115 2 n VAL . 115 B 115 
B 116 2 n ASN . 116 B 116 
B 117 2 n ASN . 117 B 117 
B 118 2 n THR . 118 B 118 
B 119 2 n ARG . 119 B 119 
B 120 2 n VAL . 120 B 120 
B 121 2 n VAL . 121 B 121 
B 122 2 n GLY . 122 B 122 
B 123 2 n HIS . 123 B 123 
B 124 2 n SER . 124 B 124 
B 125 2 n ILE . 125 B 125 
B 126 2 n ALA . 126 B 126 
B 127 2 n ARG . 127 B 127 
B 128 2 n MET . 128 B 128 
B 129 2 n LEU . 129 B 129 
B 130 2 n ASP . 130 B 130 
B 131 2 n TRP . 131 B 131 
B 132 2 n LEU . 132 B 132 
B 133 2 n GLN . 133 B 133 
B 134 2 n GLU . 134 B 134 
B 135 2 n LYS . 135 B 135 
B 136 2 n ASP . 136 B 136 
B 137 2 n ASP . 137 B 137 
B 138 2 n PHE . 138 B 138 
B 139 2 n SER . 139 B 139 
B 140 2 n LEU . 140 B 140 
B 141 2 n GLY . 141 B 141 
B 142 2 n ASN . 142 B 142 
B 143 2 n VAL . 143 B 143 
B 144 2 n HIS . 144 B 144 
B 145 2 n LEU . 145 B 145 
B 146 2 n ILE . 146 B 146 
B 147 2 n GLY . 147 B 147 
B 148 2 n TYR . 148 B 148 
B 149 2 n SER . 149 B 149 
B 150 2 n LEU . 150 B 150 
B 151 2 n GLY . 151 B 151 
B 152 2 n ALA . 152 B 152 
B 153 2 n HIS . 153 B 153 
B 154 2 n VAL . 154 B 154 
B 155 2 n ALA . 155 B 155 
B 156 2 n GLY . 156 B 156 
B 157 2 n TYR . 157 B 157 
B 158 2 n ALA . 158 B 158 
B 159 2 n GLY . 159 B 159 
B 160 2 n ASN . 160 B 160 
B 161 2 n PHE . 161 B 161 
B 162 2 n VAL . 162 B 162 
B 163 2 n LYS . 163 B 163 
B 164 2 n GLY . 164 B 164 
B 165 2 n THR . 165 B 165 
B 166 2 n VAL . 166 B 166 
B 167 2 n GLY . 167 B 167 
B 168 2 n ARG . 168 B 168 
B 169 2 n ILE . 169 B 169 
B 170 2 n THR . 170 B 170 
B 171 2 n GLY . 171 B 171 
B 172 2 n LEU . 172 B 172 
B 173 2 n ASP . 173 B 173 
B 174 2 n PRO . 174 B 174 
B 175 2 n ALA . 175 B 175 
B 176 2 n GLY . 176 B 176 
B 177 2 n PRO . 177 B 177 
B 178 2 n MET . 178 B 178 
B 179 2 n PHE . 179 B 179 
B 180 2 n GLU . 180 B 180 
B 181 2 n GLY . 181 B 181 
B 182 2 n ALA . 182 B 182 
B 183 2 n ASP . 183 B 183 
B 184 2 n ILE . 184 B 184 
B 185 2 n HIS . 185 B 185 
B 186 2 n LYS . 186 B 186 
B 187 2 n ARG . 187 B 187 
B 188 2 n LEU . 188 B 188 
B 189 2 n SER . 189 B 189 
B 190 2 n PRO . 190 B 190 
B 191 2 n ASP . 191 B 191 
B 192 2 n ASP . 192 B 192 
B 193 2 n ALA . 193 B 193 
B 194 2 n ASP . 194 B 194 
B 195 2 n PHE . 195 B 195 
B 196 2 n VAL . 196 B 196 
B 197 2 n ASP . 197 B 197 
B 198 2 n VAL . 198 B 198 
B 199 2 n LEU . 199 B 199 
B 200 2 n HIS . 200 B 200 
B 201 2 n THR . 201 B 201 
B 202 2 n TYR . 202 B 202 
B 203 2 n THR . 203 B 203 
B 204 2 n ARG . 204 B 204 
B 205 2 n SER . 205 B 205 
B 206 2 n PHE . 206 B 206 
B 207 2 n GLY . 207 B 207 
B 208 2 n LEU . 208 B 208 
B 209 2 n SER . 209 B 209 
B 210 2 n ILE . 210 B 210 
B 211 2 n GLY . 211 B 211 
B 212 2 n ILE . 212 B 212 
B 213 2 n GLN . 213 B 213 
B 214 2 n MET . 214 B 214 
B 215 2 n PRO . 215 B 215 
B 216 2 n VAL . 216 B 216 
B 217 2 n GLY . 217 B 217 
B 218 2 n HIS . 218 B 218 
B 219 2 n ILE . 219 B 219 
B 220 2 n ASP . 220 B 220 
B 221 2 n ILE . 221 B 221 
B 222 2 n TYR . 222 B 222 
B 223 2 n PRO . 223 B 223 
B 224 2 n ASN . 224 B 224 
B 225 2 n GLY . 225 B 225 
B 226 2 n GLY . 226 B 226 
B 227 2 n ASP . 227 B 227 
B 228 2 n PHE . 228 B 228 
B 229 2 n GLN . 229 B 229 
B 230 2 n PRO . 230 B 230 
B 231 2 n GLY . 231 B 231 
B 232 2 n CYS . 232 B 232 
B 233 2 n GLY . 233 B 233 
B 234 2 n LEU . 234 B 234 
B 235 2 n ASN . 235 B 235 
B 236 2 n ASP . 236 B 236 
B 237 2 n VAL . 237 B 237 
B 238 2 n LEU . 238 B 238 
B 239 2 n GLY . 239 B 239 
B 240 2 n SER . 240 B 240 
B 241 2 n ILE . 241 B 241 
B 242 2 n ALA . 242 B 242 
B 243 2 n TYR . 243 B 243 
B 244 2 n GLY . 244 B 244 
B 245 2 n THR . 245 B 245 
B 246 2 n ILE . 246 B 246 
B 247 2 n THR . 247 B 247 
B 248 2 n GLU . 248 B 248 
B 249 2 n VAL . 249 B 249 
B 250 2 n VAL . 250 B 250 
B 251 2 n LYS . 251 B 251 
B 252 2 n CYS . 252 B 252 
B 253 2 n GLU . 253 B 253 
B 254 2 n HIS . 254 B 254 
B 255 2 n GLU . 255 B 255 
B 256 2 n ARG . 256 B 256 
B 257 2 n ALA . 257 B 257 
B 258 2 n VAL . 258 B 258 
B 259 2 n HIS . 259 B 259 
B 260 2 n LEU . 260 B 260 
B 261 2 n PHE . 261 B 261 
B 262 2 n VAL . 262 B 262 
B 263 2 n ASP . 263 B 263 
B 264 2 n SER . 264 B 264 
B 265 2 n LEU . 265 B 265 
B 266 2 n VAL . 266 B 266 
B 267 2 n ASN . 267 B 267 
B 268 2 n GLN . 268 B 268 
B 269 2 n ASP . 269 B 269 
B 270 2 n LYS . 270 B 270 
B 271 2 n PRO . 271 B 271 
B 272 2 n SER . 272 B 272 
B 273 2 n PHE . 273 B 273 
B 274 2 n ALA . 274 B 274 
B 275 2 n PHE . 275 B 275 
B 276 2 n GLN . 276 B 276 
B 277 2 n CYS . 277 B 277 
B 278 2 n THR . 278 B 278 
B 279 2 n ASP . 279 B 279 
B 280 2 n SER . 280 B 280 
B 281 2 n ASN . 281 B 281 
B 282 2 n ARG . 282 B 282 
B 283 2 n PHE . 283 B 283 
B 284 2 n LYS . 284 B 284 
B 285 2 n LYS . 285 B 285 
B 286 2 n GLY . 286 B 286 
B 287 2 n ILE . 287 B 287 
B 288 2 n CYS . 288 B 288 
B 289 2 n LEU . 289 B 289 
B 290 2 n SER . 290 B 290 
B 291 2 n CYS . 291 B 291 
B 292 2 n ARG . 292 B 292 
B 293 2 n LYS . 293 B 293 
B 294 2 n ASN . 294 B 294 
B 295 2 n ARG . 295 B 295 
B 296 2 n CYS . 296 B 296 
B 297 2 n ASN . 297 B 297 
B 298 2 n SER . 298 B 298 
B 299 2 n ILE . 299 B 299 
B 300 2 n GLY . 300 B 300 
B 301 2 n TYR . 301 B 301 
B 302 2 n ASN . 302 B 302 
B 303 2 n ALA . 303 B 303 
B 304 2 n LYS . 304 B 304 
B 305 2 n LYS . 305 B 305 
B 306 2 n MET . 306 B 306 
B 307 2 n ARG . 307 B 307 
B 308 2 n ASN . 308 B 308 
B 309 2 n LYS . 309 B 309 
B 310 2 n ARG . 310 B 310 
B 311 2 n ASN . 311 B 311 
B 312 2 n SER . 312 B 312 
B 313 2 n LYS . 313 B 313 
B 314 2 n MET . 314 B 314 
B 315 2 n TYR . 315 B 315 
B 316 2 n LEU . 316 B 316 
B 317 2 n LYS . 317 B 317 
B 318 2 n THR . 318 B 318 
B 319 2 n ARG . 319 B 319 
B 320 2 n ALA . 320 B 320 
B 321 2 n GLY . 321 B 321 
B 322 2 n MET . 322 B 322 
B 323 2 n PRO . 323 B 323 
B 324 2 n PHE . 324 B 324 
B 325 2 n ARG . 325 B 325 
B 326 2 n VAL . 326 B 326 
B 327 2 n TYR . 327 B 327 
B 328 2 n HIS . 328 B 328 
B 329 2 n TYR . 329 B 329 
B 330 2 n GLN . 330 B 330 
B 331 2 n MET . 331 B 331 
B 332 2 n LYS . 332 B 332 
B 333 2 n ILE . 333 B 333 
B 334 2 n HIS . 334 B 334 
B 335 2 n VAL . 335 B 335 
B 336 2 n PHE . 336 B 336 
B 337 2 n SER . 337 B 337 
B 338 2 n TYR . 338 B 338 
B 339 2 n LYS . 339 B 339 
B 340 2 n ASN . 340 B 340 
B 341 2 n MET . 341 B 341 
B 342 2 n GLY . 342 B 342 
B 343 2 n GLU . 343 B 343 
B 344 2 n ILE . 344 B 344 
B 345 2 n GLU . 345 B 345 
B 346 2 n PRO . 346 B 346 
B 347 2 n THR . 347 B 347 
B 348 2 n PHE . 348 B 348 
B 349 2 n TYR . 349 B 349 
B 350 2 n VAL . 350 B 350 
B 351 2 n THR . 351 B 351 
B 352 2 n LEU . 352 B 352 
B 353 2 n TYR . 353 B 353 
B 354 2 n GLY . 354 B 354 
B 355 2 n THR . 355 B 355 
B 356 2 n ASN . 356 B 356 
B 357 2 n ALA . 357 B 357 
B 358 2 n ASP . 358 B 358 
B 359 2 n SER . 359 B 359 
B 360 2 n GLN . 360 B 360 
B 361 2 n THR . 361 B 361 
B 362 2 n LEU . 362 B 362 
B 363 2 n PRO . 363 B 363 
B 364 2 n LEU . 364 B 364 
B 365 2 n GLU . 365 B 365 
B 366 2 n ILE . 366 B 366 
B 367 2 n VAL . 367 B 367 
B 368 2 n GLU . 368 B 368 
B 369 2 n ARG . 369 B 369 
B 370 2 n ILE . 370 B 370 
B 371 2 n GLU . 371 B 371 
B 372 2 n GLN . 372 B 372 
B 373 2 n ASN . 373 B 373 
B 374 2 n ALA . 374 B 374 
B 375 2 n THR . 375 B 375 
B 376 2 n ASN . 376 B 376 
B 377 2 n THR . 377 B 377 
B 378 2 n PHE . 378 B 378 
B 379 2 n LEU . 379 B 379 
B 380 2 n VAL . 380 B 380 
B 381 2 n TYR . 381 B 381 
B 382 2 n THR . 382 B 382 
B 383 2 n GLU . 383 B 383 
B 384 2 n GLU . 384 B 384 
B 385 2 n ASP . 385 B 385 
B 386 2 n LEU . 386 B 386 
B 387 2 n GLY . 387 B 387 
B 388 2 n ASP . 388 B 388 
B 389 2 n LEU . 389 B 389 
B 390 2 n LEU . 390 B 390 
B 391 2 n LYS . 391 B 391 
B 392 2 n ILE . 392 B 392 
B 393 2 n GLN . 393 B 393 
B 394 2 n LEU . 394 B 394 
B 395 2 n THR . 395 B 395 
B 396 2 n TRP . 396 B 396 
B 397 2 n GLU . 397 B 397 
B 398 2 n GLY . 398 B 398 
B 399 2 n ALA . 399 B 399 
B 400 2 n SER . 400 B 400 
B 401 2 n GLN . 401 B 401 
B 402 2 n SER . 402 B 402 
B 403 2 n TRP . 403 B 403 
B 404 2 n TYR . 404 B 404 
B 405 2 n ASN . 405 B 405 
B 406 2 n LEU . 406 B 406 
B 407 2 n TRP . 407 B 407 
B 408 2 n LYS . 408 B 408 
B 409 2 n GLU . 409 B 409 
B 410 2 n PHE . 410 B 410 
B 411 2 n ARG . 411 B 411 
B 412 2 n SER . 412 B 412 
B 413 2 n TYR . 413 B 413 
B 414 2 n LEU . 414 B 414 
B 415 2 n SER . 415 B 415 
B 416 2 n GLN . 416 B 416 
B 417 2 n PRO . 417 B 417 
B 418 2 n ARG . 418 B 418 
B 419 2 n ASN . 419 B 419 
B 420 2 n PRO . 420 B 420 
B 421 2 n GLY . 421 B 421 
B 422 2 n ARG . 422 B 422 
B 423 2 n GLU . 423 B 423 
B 424 2 n LEU . 424 B 424 
B 425 2 n ASN . 425 B 425 
B 426 2 n ILE . 426 B 426 
B 427 2 n ARG . 427 B 427 
B 428 2 n ARG . 428 B 428 
B 429 2 n ILE . 429 B 429 
B 430 2 n ARG . 430 B 430 
B 431 2 n VAL . 431 B 431 
B 432 2 n LYS . 432 B 432 
B 433 2 n SER . 433 B 433 
B 434 2 n GLY . 434 B 434 
B 435 2 n GLU . 435 B 435 
B 436 2 n THR . 436 B 436 
B 437 2 n GLN . 437 B 437 
B 438 2 n ARG . 438 B 438 
B 439 2 n LYS . 439 B 439 
B 440 2 n LEU . 440 B 440 
B 441 2 n THR . 441 B 441 
B 442 2 n PHE . 442 B 442 
B 443 2 n CYS . 443 B 443 
B 444 2 n THR . 444 B 444 
B 445 2 n GLU . 445 B 445 
B 446 2 n ASP . 446 B 446 
B 447 2 n PRO . 447 B 447 
B 448 2 n GLU . 448 B 448 
B 449 2 n ASN . 449 B 449 
B 450 2 n THR . 450 B 450 
B 451 2 n SER . 451 B 451 
B 452 2 n ILE . 452 B 452 
B 453 2 n SER . 453 B 453 
B 454 2 n PRO . 454 B 454 
B 455 2 n GLY . 455 B 455 
B 456 2 n ARG . 456 B 456 
B 457 2 n GLU . 457 B 457 
B 458 2 n LEU . 458 B 458 
B 459 2 n TRP . 459 B 459 
B 460 2 n PHE . 460 B 460 
B 461 2 n ARG . 461 B 461 
B 462 2 n LYS . 462 B 462 
B 463 2 n CYS . 463 B 463 
B 464 2 n ARG . 464 B 464 
B 465 2 n ASP . 465 B 465 
B 466 2 n GLY . 466 B 466 
B 467 2 n TRP . 467 B 467 
B 468 2 n ARG . 468 B 468 
B 469 2 n MET . 469 B 469 
B 470 2 n LYS . 470 B 470 
B 471 2 n ASN . 471 B 471 
B 472 2 n GLU . 472 B 472 
B 473 2 n THR . 473 B 473 
B 474 2 n SER . 474 B 474 
B 475 2 n PRO . 475 B 475 
B 476 2 n THR . 476 B 476 
B 477 2 n VAL . 477 B 477 
B 478 2 n GLU . 478 B 478 
B 479 2 n LEU . 479 B 479 
B 480 2 n PRO . 480 B 480 
#
_software.classification other
_software.date           ?
_software.description    "Structure prediction"
_software.name           AlphaFold
_software.pdbx_ordinal   1
_software.type           package
_software.version        "AlphaFold-beta-20231127 (2b86f29d-618d-47cf-8aef-20020b1102eb @ 2025-03-28 11:29:25)"
#
loop_
_struct_asym.entity_id
_struct_asym.id
1 A 
2 B 
#
loop_
_atom_site.group_PDB
_atom_site.id
_atom_site.type_symbol
_atom_site.label_atom_id
_atom_site.label_alt_id
_atom_site.label_comp_id
_atom_site.label_asym_id
_atom_site.label_entity_id
_atom_site.label_seq_id
_atom_site.pdbx_PDB_ins_code
_atom_site.Cartn_x
_atom_site.Cartn_y
_atom_site.Cartn_z
_atom_site.occupancy
_atom_site.B_iso_or_equiv
_atom_site.auth_seq_id
_atom_site.auth_asym_id
_atom_site.pdbx_PDB_model_num
ATOM 1    N N   . SER A 1 1   ? 30.908  -22.803 -80.549  1.00 19.74 1   A 1 
ATOM 2    C CA  . SER A 1 1   ? 29.695  -23.421 -81.135  1.00 24.01 1   A 1 
ATOM 3    C C   . SER A 1 1   ? 28.937  -24.322 -80.158  1.00 25.10 1   A 1 
ATOM 4    O O   . SER A 1 1   ? 28.271  -25.250 -80.595  1.00 23.40 1   A 1 
ATOM 5    C CB  . SER A 1 1   ? 30.067  -24.251 -82.379  1.00 22.72 1   A 1 
ATOM 6    O OG  . SER A 1 1   ? 31.093  -23.588 -83.069  1.00 21.30 1   A 1 
ATOM 7    N N   . ARG A 1 2   ? 29.094  -24.135 -78.876  1.00 18.91 2   A 1 
ATOM 8    C CA  . ARG A 1 2   ? 28.508  -25.050 -77.886  1.00 22.52 2   A 1 
ATOM 9    C C   . ARG A 1 2   ? 26.987  -24.904 -77.920  1.00 21.63 2   A 1 
ATOM 10   O O   . ARG A 1 2   ? 26.467  -23.825 -77.691  1.00 20.88 2   A 1 
ATOM 11   C CB  . ARG A 1 2   ? 29.100  -24.832 -76.492  1.00 21.97 2   A 1 
ATOM 12   C CG  . ARG A 1 2   ? 30.491  -25.466 -76.378  1.00 20.58 2   A 1 
ATOM 13   C CD  . ARG A 1 2   ? 31.030  -25.333 -74.946  1.00 20.20 2   A 1 
ATOM 14   N NE  . ARG A 1 2   ? 32.332  -26.004 -74.793  1.00 19.01 2   A 1 
ATOM 15   C CZ  . ARG A 1 2   ? 33.061  -26.055 -73.684  1.00 18.84 2   A 1 
ATOM 16   N NH1 . ARG A 1 2   ? 32.666  -25.467 -72.587  1.00 18.75 2   A 1 
ATOM 17   N NH2 . ARG A 1 2   ? 34.203  -26.705 -73.655  1.00 19.48 2   A 1 
ATOM 18   N N   . VAL A 1 3   ? 26.341  -25.989 -78.312  1.00 23.50 3   A 1 
ATOM 19   C CA  . VAL A 1 3   ? 24.908  -26.102 -78.597  1.00 26.41 3   A 1 
ATOM 20   C C   . VAL A 1 3   ? 24.217  -26.360 -77.259  1.00 24.66 3   A 1 
ATOM 21   O O   . VAL A 1 3   ? 24.139  -27.504 -76.827  1.00 23.52 3   A 1 
ATOM 22   C CB  . VAL A 1 3   ? 24.668  -27.239 -79.614  1.00 24.87 3   A 1 
ATOM 23   C CG1 . VAL A 1 3   ? 23.221  -27.312 -80.071  1.00 22.84 3   A 1 
ATOM 24   C CG2 . VAL A 1 3   ? 25.554  -27.083 -80.870  1.00 26.85 3   A 1 
ATOM 25   N N   . ASP A 1 4   ? 23.811  -25.285 -76.559  1.00 23.10 4   A 1 
ATOM 26   C CA  . ASP A 1 4   ? 23.116  -25.450 -75.286  1.00 24.76 4   A 1 
ATOM 27   C C   . ASP A 1 4   ? 21.716  -26.056 -75.500  1.00 23.03 4   A 1 
ATOM 28   O O   . ASP A 1 4   ? 21.033  -25.689 -76.470  1.00 22.35 4   A 1 
ATOM 29   C CB  . ASP A 1 4   ? 23.093  -24.126 -74.502  1.00 23.95 4   A 1 
ATOM 30   C CG  . ASP A 1 4   ? 24.418  -23.827 -73.789  1.00 22.19 4   A 1 
ATOM 31   O OD1 . ASP A 1 4   ? 25.076  -24.790 -73.319  1.00 23.53 4   A 1 
ATOM 32   O OD2 . ASP A 1 4   ? 24.792  -22.634 -73.709  1.00 25.78 4   A 1 
ATOM 33   N N   . PRO A 1 5   ? 21.305  -27.025 -74.697  1.00 25.23 5   A 1 
ATOM 34   C CA  . PRO A 1 5   ? 20.278  -27.994 -75.054  1.00 29.24 5   A 1 
ATOM 35   C C   . PRO A 1 5   ? 18.842  -27.488 -74.832  1.00 30.04 5   A 1 
ATOM 36   O O   . PRO A 1 5   ? 18.579  -26.573 -74.055  1.00 28.03 5   A 1 
ATOM 37   C CB  . PRO A 1 5   ? 20.601  -29.235 -74.212  1.00 25.92 5   A 1 
ATOM 38   C CG  . PRO A 1 5   ? 21.217  -28.631 -72.955  1.00 26.45 5   A 1 
ATOM 39   C CD  . PRO A 1 5   ? 21.972  -27.409 -73.479  1.00 31.06 5   A 1 
ATOM 40   N N   . ASP A 1 6   ? 17.916  -28.186 -75.504  1.00 25.43 6   A 1 
ATOM 41   C CA  . ASP A 1 6   ? 16.468  -27.963 -75.497  1.00 27.71 6   A 1 
ATOM 42   C C   . ASP A 1 6   ? 15.839  -28.135 -74.100  1.00 26.99 6   A 1 
ATOM 43   O O   . ASP A 1 6   ? 15.483  -29.239 -73.677  1.00 26.06 6   A 1 
ATOM 44   C CB  . ASP A 1 6   ? 15.797  -28.931 -76.495  1.00 26.03 6   A 1 
ATOM 45   C CG  . ASP A 1 6   ? 15.820  -28.467 -77.955  1.00 24.03 6   A 1 
ATOM 46   O OD1 . ASP A 1 6   ? 15.639  -27.250 -78.168  1.00 25.09 6   A 1 
ATOM 47   O OD2 . ASP A 1 6   ? 15.971  -29.343 -78.828  1.00 26.44 6   A 1 
ATOM 48   N N   . LEU A 1 7   ? 15.612  -27.022 -73.392  1.00 23.25 7   A 1 
ATOM 49   C CA  . LEU A 1 7   ? 14.833  -26.954 -72.144  1.00 25.66 7   A 1 
ATOM 50   C C   . LEU A 1 7   ? 13.311  -26.963 -72.395  1.00 24.24 7   A 1 
ATOM 51   O O   . LEU A 1 7   ? 12.588  -26.088 -71.908  1.00 23.60 7   A 1 
ATOM 52   C CB  . LEU A 1 7   ? 15.300  -25.714 -71.350  1.00 24.67 7   A 1 
ATOM 53   C CG  . LEU A 1 7   ? 16.538  -25.967 -70.474  1.00 22.89 7   A 1 
ATOM 54   C CD1 . LEU A 1 7   ? 17.187  -24.638 -70.091  1.00 23.84 7   A 1 
ATOM 55   C CD2 . LEU A 1 7   ? 16.162  -26.696 -69.176  1.00 28.08 7   A 1 
ATOM 56   N N   . SER A 1 8   ? 12.813  -27.900 -73.199  1.00 27.25 8   A 1 
ATOM 57   C CA  . SER A 1 8   ? 11.455  -27.819 -73.755  1.00 29.29 8   A 1 
ATOM 58   C C   . SER A 1 8   ? 10.303  -28.147 -72.797  1.00 28.53 8   A 1 
ATOM 59   O O   . SER A 1 8   ? 9.316   -27.417 -72.755  1.00 27.87 8   A 1 
ATOM 60   C CB  . SER A 1 8   ? 11.363  -28.712 -75.003  1.00 28.08 8   A 1 
ATOM 61   O OG  . SER A 1 8   ? 11.694  -30.054 -74.690  1.00 27.91 8   A 1 
ATOM 62   N N   . SER A 1 9   ? 10.339  -29.280 -72.146  1.00 26.71 9   A 1 
ATOM 63   C CA  . SER A 1 9   ? 9.123   -29.956 -71.674  1.00 29.59 9   A 1 
ATOM 64   C C   . SER A 1 9   ? 8.620   -29.432 -70.322  1.00 28.73 9   A 1 
ATOM 65   O O   . SER A 1 9   ? 8.792   -30.083 -69.302  1.00 27.91 9   A 1 
ATOM 66   C CB  . SER A 1 9   ? 9.352   -31.474 -71.669  1.00 27.85 9   A 1 
ATOM 67   O OG  . SER A 1 9   ? 10.426  -31.807 -70.822  1.00 26.93 9   A 1 
ATOM 68   N N   . PHE A 1 10  ? 7.985   -28.268 -70.343  1.00 27.97 10  A 1 
ATOM 69   C CA  . PHE A 1 10  ? 7.144   -27.836 -69.231  1.00 29.09 10  A 1 
ATOM 70   C C   . PHE A 1 10  ? 5.821   -28.615 -69.257  1.00 27.62 10  A 1 
ATOM 71   O O   . PHE A 1 10  ? 4.818   -28.130 -69.790  1.00 25.60 10  A 1 
ATOM 72   C CB  . PHE A 1 10  ? 6.946   -26.318 -69.260  1.00 26.51 10  A 1 
ATOM 73   C CG  . PHE A 1 10  ? 8.069   -25.537 -68.611  1.00 26.23 10  A 1 
ATOM 74   C CD1 . PHE A 1 10  ? 8.044   -25.285 -67.225  1.00 25.97 10  A 1 
ATOM 75   C CD2 . PHE A 1 10  ? 9.147   -25.068 -69.375  1.00 27.23 10  A 1 
ATOM 76   C CE1 . PHE A 1 10  ? 9.080   -24.560 -66.614  1.00 26.70 10  A 1 
ATOM 77   C CE2 . PHE A 1 10  ? 10.192  -24.346 -68.765  1.00 27.65 10  A 1 
ATOM 78   C CZ  . PHE A 1 10  ? 10.153  -24.091 -67.386  1.00 29.93 10  A 1 
ATOM 79   N N   . ASP A 1 11  ? 5.826   -29.826 -68.736  1.00 30.32 11  A 1 
ATOM 80   C CA  . ASP A 1 11  ? 4.624   -30.637 -68.598  1.00 32.12 11  A 1 
ATOM 81   C C   . ASP A 1 11  ? 3.590   -29.923 -67.726  1.00 30.24 11  A 1 
ATOM 82   O O   . ASP A 1 11  ? 3.821   -29.576 -66.562  1.00 28.77 11  A 1 
ATOM 83   C CB  . ASP A 1 11  ? 4.947   -32.040 -68.063  1.00 30.25 11  A 1 
ATOM 84   C CG  . ASP A 1 11  ? 5.276   -33.056 -69.159  1.00 27.59 11  A 1 
ATOM 85   O OD1 . ASP A 1 11  ? 4.719   -32.918 -70.269  1.00 28.61 11  A 1 
ATOM 86   O OD2 . ASP A 1 11  ? 6.034   -34.002 -68.852  1.00 29.78 11  A 1 
ATOM 87   N N   . SER A 1 12  ? 2.431   -29.698 -68.346  1.00 31.99 12  A 1 
ATOM 88   C CA  . SER A 1 12  ? 1.272   -29.084 -67.716  1.00 35.48 12  A 1 
ATOM 89   C C   . SER A 1 12  ? 0.610   -30.079 -66.756  1.00 34.56 12  A 1 
ATOM 90   O O   . SER A 1 12  ? -0.340  -30.767 -67.137  1.00 33.08 12  A 1 
ATOM 91   C CB  . SER A 1 12  ? 0.298   -28.605 -68.801  1.00 33.69 12  A 1 
ATOM 92   O OG  . SER A 1 12  ? -0.061  -29.663 -69.649  1.00 32.07 12  A 1 
ATOM 93   N N   . ALA A 1 13  ? 1.112   -30.158 -65.533  1.00 34.90 13  A 1 
ATOM 94   C CA  . ALA A 1 13  ? 0.494   -31.002 -64.518  1.00 38.03 13  A 1 
ATOM 95   C C   . ALA A 1 13  ? -0.980  -30.596 -64.322  1.00 36.92 13  A 1 
ATOM 96   O O   . ALA A 1 13  ? -1.283  -29.404 -64.190  1.00 35.47 13  A 1 
ATOM 97   C CB  . ALA A 1 13  ? 1.305   -30.923 -63.224  1.00 36.51 13  A 1 
ATOM 98   N N   . PRO A 1 14  ? -1.921  -31.566 -64.343  1.00 34.16 14  A 1 
ATOM 99   C CA  . PRO A 1 14  ? -3.344  -31.276 -64.294  1.00 37.63 14  A 1 
ATOM 100  C C   . PRO A 1 14  ? -3.692  -30.628 -62.947  1.00 38.61 14  A 1 
ATOM 101  O O   . PRO A 1 14  ? -3.266  -31.080 -61.889  1.00 37.01 14  A 1 
ATOM 102  C CB  . PRO A 1 14  ? -4.050  -32.615 -64.522  1.00 34.74 14  A 1 
ATOM 103  C CG  . PRO A 1 14  ? -3.021  -33.638 -64.048  1.00 33.75 14  A 1 
ATOM 104  C CD  . PRO A 1 14  ? -1.676  -32.985 -64.374  1.00 38.65 14  A 1 
ATOM 105  N N   . SER A 1 15  ? -4.479  -29.575 -63.014  1.00 37.33 15  A 1 
ATOM 106  C CA  . SER A 1 15  ? -4.985  -28.891 -61.827  1.00 40.45 15  A 1 
ATOM 107  C C   . SER A 1 15  ? -5.918  -29.827 -61.060  1.00 40.71 15  A 1 
ATOM 108  O O   . SER A 1 15  ? -7.078  -29.992 -61.450  1.00 39.11 15  A 1 
ATOM 109  C CB  . SER A 1 15  ? -5.714  -27.606 -62.245  1.00 38.56 15  A 1 
ATOM 110  O OG  . SER A 1 15  ? -6.766  -27.901 -63.137  1.00 35.62 15  A 1 
ATOM 111  N N   . GLU A 1 16  ? -5.427  -30.442 -60.019  1.00 34.63 16  A 1 
ATOM 112  C CA  . GLU A 1 16  ? -6.275  -31.253 -59.148  1.00 37.31 16  A 1 
ATOM 113  C C   . GLU A 1 16  ? -7.457  -30.420 -58.640  1.00 35.47 16  A 1 
ATOM 114  O O   . GLU A 1 16  ? -7.287  -29.256 -58.257  1.00 33.86 16  A 1 
ATOM 115  C CB  . GLU A 1 16  ? -5.496  -31.856 -57.974  1.00 37.41 16  A 1 
ATOM 116  C CG  . GLU A 1 16  ? -4.663  -33.071 -58.388  1.00 34.34 16  A 1 
ATOM 117  C CD  . GLU A 1 16  ? -4.098  -33.838 -57.178  1.00 32.65 16  A 1 
ATOM 118  O OE1 . GLU A 1 16  ? -3.815  -35.043 -57.344  1.00 28.98 16  A 1 
ATOM 119  O OE2 . GLU A 1 16  ? -3.992  -33.227 -56.089  1.00 34.99 16  A 1 
ATOM 120  N N   . PRO A 1 17  ? -8.679  -30.976 -58.650  1.00 36.71 17  A 1 
ATOM 121  C CA  . PRO A 1 17  ? -9.870  -30.257 -58.244  1.00 40.06 17  A 1 
ATOM 122  C C   . PRO A 1 17  ? -9.738  -29.937 -56.752  1.00 40.85 17  A 1 
ATOM 123  O O   . PRO A 1 17  ? -9.724  -30.837 -55.918  1.00 38.91 17  A 1 
ATOM 124  C CB  . PRO A 1 17  ? -11.047 -31.188 -58.567  1.00 37.68 17  A 1 
ATOM 125  C CG  . PRO A 1 17  ? -10.422 -32.585 -58.538  1.00 37.24 17  A 1 
ATOM 126  C CD  . PRO A 1 17  ? -8.982  -32.345 -59.004  1.00 41.41 17  A 1 
ATOM 127  N N   . LYS A 1 18  ? -9.646  -28.647 -56.445  1.00 38.52 18  A 1 
ATOM 128  C CA  . LYS A 1 18  ? -9.640  -28.178 -55.056  1.00 40.61 18  A 1 
ATOM 129  C C   . LYS A 1 18  ? -10.874 -28.735 -54.354  1.00 39.28 18  A 1 
ATOM 130  O O   . LYS A 1 18  ? -12.003 -28.338 -54.655  1.00 37.68 18  A 1 
ATOM 131  C CB  . LYS A 1 18  ? -9.594  -26.651 -54.975  1.00 40.07 18  A 1 
ATOM 132  C CG  . LYS A 1 18  ? -8.189  -26.094 -55.224  1.00 36.82 18  A 1 
ATOM 133  C CD  . LYS A 1 18  ? -8.178  -24.565 -55.030  1.00 36.03 18  A 1 
ATOM 134  C CE  . LYS A 1 18  ? -6.764  -24.001 -55.165  1.00 31.11 18  A 1 
ATOM 135  N NZ  . LYS A 1 18  ? -6.730  -22.538 -54.977  1.00 30.29 18  A 1 
ATOM 136  N N   . SER A 1 19  ? -10.656 -29.684 -53.473  1.00 38.63 19  A 1 
ATOM 137  C CA  . SER A 1 19  ? -11.700 -30.441 -52.805  1.00 40.45 19  A 1 
ATOM 138  C C   . SER A 1 19  ? -12.599 -29.506 -51.998  1.00 40.26 19  A 1 
ATOM 139  O O   . SER A 1 19  ? -12.138 -28.750 -51.154  1.00 38.88 19  A 1 
ATOM 140  C CB  . SER A 1 19  ? -11.045 -31.495 -51.910  1.00 38.77 19  A 1 
ATOM 141  O OG  . SER A 1 19  ? -12.024 -32.105 -51.097  1.00 34.58 19  A 1 
ATOM 142  N N   . ARG A 1 20  ? -13.913 -29.601 -52.227  1.00 38.69 20  A 1 
ATOM 143  C CA  . ARG A 1 20  ? -14.956 -28.891 -51.467  1.00 42.04 20  A 1 
ATOM 144  C C   . ARG A 1 20  ? -14.941 -29.221 -49.966  1.00 41.38 20  A 1 
ATOM 145  O O   . ARG A 1 20  ? -15.633 -28.553 -49.200  1.00 39.08 20  A 1 
ATOM 146  C CB  . ARG A 1 20  ? -16.344 -29.204 -52.042  1.00 41.09 20  A 1 
ATOM 147  C CG  . ARG A 1 20  ? -16.668 -28.436 -53.330  1.00 38.07 20  A 1 
ATOM 148  C CD  . ARG A 1 20  ? -18.103 -28.766 -53.754  1.00 36.82 20  A 1 
ATOM 149  N NE  . ARG A 1 20  ? -18.542 -27.979 -54.923  1.00 31.39 20  A 1 
ATOM 150  C CZ  . ARG A 1 20  ? -19.717 -28.064 -55.533  1.00 29.65 20  A 1 
ATOM 151  N NH1 . ARG A 1 20  ? -20.631 -28.911 -55.149  1.00 26.81 20  A 1 
ATOM 152  N NH2 . ARG A 1 20  ? -19.992 -27.296 -56.551  1.00 26.11 20  A 1 
ATOM 153  N N   . PHE A 1 21  ? -14.197 -30.251 -49.567  1.00 45.63 21  A 1 
ATOM 154  C CA  . PHE A 1 21  ? -14.135 -30.692 -48.174  1.00 47.14 21  A 1 
ATOM 155  C C   . PHE A 1 21  ? -13.484 -29.674 -47.232  1.00 46.12 21  A 1 
ATOM 156  O O   . PHE A 1 21  ? -13.863 -29.644 -46.062  1.00 43.44 21  A 1 
ATOM 157  C CB  . PHE A 1 21  ? -13.425 -32.044 -48.099  1.00 45.58 21  A 1 
ATOM 158  C CG  . PHE A 1 21  ? -14.288 -33.194 -48.565  1.00 42.94 21  A 1 
ATOM 159  C CD1 . PHE A 1 21  ? -15.203 -33.781 -47.675  1.00 40.40 21  A 1 
ATOM 160  C CD2 . PHE A 1 21  ? -14.200 -33.674 -49.875  1.00 38.72 21  A 1 
ATOM 161  C CE1 . PHE A 1 21  ? -16.023 -34.842 -48.088  1.00 36.12 21  A 1 
ATOM 162  C CE2 . PHE A 1 21  ? -15.020 -34.736 -50.299  1.00 35.01 21  A 1 
ATOM 163  C CZ  . PHE A 1 21  ? -15.935 -35.318 -49.406  1.00 35.53 21  A 1 
ATOM 164  N N   . ALA A 1 22  ? -12.575 -28.803 -47.723  1.00 49.08 22  A 1 
ATOM 165  C CA  . ALA A 1 22  ? -11.942 -27.791 -46.872  1.00 50.73 22  A 1 
ATOM 166  C C   . ALA A 1 22  ? -12.975 -26.843 -46.242  1.00 50.40 22  A 1 
ATOM 167  O O   . ALA A 1 22  ? -12.922 -26.591 -45.045  1.00 48.40 22  A 1 
ATOM 168  C CB  . ALA A 1 22  ? -10.911 -27.027 -47.705  1.00 48.67 22  A 1 
ATOM 169  N N   . MET A 1 23  ? -13.982 -26.408 -47.019  1.00 45.31 23  A 1 
ATOM 170  C CA  . MET A 1 23  ? -15.082 -25.611 -46.462  1.00 50.01 23  A 1 
ATOM 171  C C   . MET A 1 23  ? -15.871 -26.366 -45.393  1.00 51.38 23  A 1 
ATOM 172  O O   . MET A 1 23  ? -16.352 -25.757 -44.444  1.00 50.60 23  A 1 
ATOM 173  C CB  . MET A 1 23  ? -16.069 -25.183 -47.562  1.00 48.21 23  A 1 
ATOM 174  C CG  . MET A 1 23  ? -15.638 -23.881 -48.248  1.00 43.72 23  A 1 
ATOM 175  S SD  . MET A 1 23  ? -16.908 -23.264 -49.400  1.00 39.33 23  A 1 
ATOM 176  C CE  . MET A 1 23  ? -16.239 -21.615 -49.724  1.00 34.08 23  A 1 
ATOM 177  N N   . LEU A 1 24  ? -16.031 -27.679 -45.559  1.00 51.98 24  A 1 
ATOM 178  C CA  . LEU A 1 24  ? -16.763 -28.479 -44.590  1.00 53.82 24  A 1 
ATOM 179  C C   . LEU A 1 24  ? -15.977 -28.619 -43.280  1.00 53.71 24  A 1 
ATOM 180  O O   . LEU A 1 24  ? -16.589 -28.623 -42.211  1.00 52.47 24  A 1 
ATOM 181  C CB  . LEU A 1 24  ? -17.104 -29.860 -45.176  1.00 54.12 24  A 1 
ATOM 182  C CG  . LEU A 1 24  ? -18.465 -30.368 -44.664  1.00 49.61 24  A 1 
ATOM 183  C CD1 . LEU A 1 24  ? -19.566 -30.020 -45.663  1.00 45.81 24  A 1 
ATOM 184  C CD2 . LEU A 1 24  ? -18.476 -31.877 -44.469  1.00 47.60 24  A 1 
ATOM 185  N N   . ASP A 1 25  ? -14.648 -28.729 -43.380  1.00 55.03 25  A 1 
ATOM 186  C CA  . ASP A 1 25  ? -13.785 -28.778 -42.200  1.00 56.75 25  A 1 
ATOM 187  C C   . ASP A 1 25  ? -13.668 -27.413 -41.527  1.00 55.41 25  A 1 
ATOM 188  O O   . ASP A 1 25  ? -13.772 -27.350 -40.302  1.00 54.81 25  A 1 
ATOM 189  C CB  . ASP A 1 25  ? -12.422 -29.385 -42.543  1.00 57.50 25  A 1 
ATOM 190  C CG  . ASP A 1 25  ? -12.457 -30.915 -42.625  1.00 55.13 25  A 1 
ATOM 191  O OD1 . ASP A 1 25  ? -13.383 -31.551 -42.051  1.00 51.03 25  A 1 
ATOM 192  O OD2 . ASP A 1 25  ? -11.527 -31.476 -43.247  1.00 50.27 25  A 1 
ATOM 193  N N   . ASP A 1 26  ? -13.617 -26.308 -42.281  1.00 56.39 26  A 1 
ATOM 194  C CA  . ASP A 1 26  ? -13.700 -24.968 -41.699  1.00 57.88 26  A 1 
ATOM 195  C C   . ASP A 1 26  ? -15.059 -24.726 -41.037  1.00 56.36 26  A 1 
ATOM 196  O O   . ASP A 1 26  ? -15.123 -24.195 -39.925  1.00 56.82 26  A 1 
ATOM 197  C CB  . ASP A 1 26  ? -13.442 -23.895 -42.767  1.00 58.00 26  A 1 
ATOM 198  C CG  . ASP A 1 26  ? -11.970 -23.714 -43.114  1.00 56.25 26  A 1 
ATOM 199  O OD1 . ASP A 1 26  ? -11.102 -24.059 -42.272  1.00 52.49 26  A 1 
ATOM 200  O OD2 . ASP A 1 26  ? -11.708 -23.175 -44.213  1.00 51.45 26  A 1 
ATOM 201  N N   . VAL A 1 27  ? -16.151 -25.179 -41.655  1.00 56.27 27  A 1 
ATOM 202  C CA  . VAL A 1 27  ? -17.487 -25.139 -41.032  1.00 57.36 27  A 1 
ATOM 203  C C   . VAL A 1 27  ? -17.548 -26.052 -39.811  1.00 55.85 27  A 1 
ATOM 204  O O   . VAL A 1 27  ? -18.177 -25.677 -38.817  1.00 57.46 27  A 1 
ATOM 205  C CB  . VAL A 1 27  ? -18.598 -25.457 -42.038  1.00 59.19 27  A 1 
ATOM 206  C CG1 . VAL A 1 27  ? -19.972 -25.653 -41.392  1.00 55.13 27  A 1 
ATOM 207  C CG2 . VAL A 1 27  ? -18.759 -24.308 -43.037  1.00 56.54 27  A 1 
ATOM 208  N N   . LYS A 1 28  ? -16.889 -27.225 -39.824  1.00 56.68 28  A 1 
ATOM 209  C CA  . LYS A 1 28  ? -16.778 -28.083 -38.638  1.00 58.31 28  A 1 
ATOM 210  C C   . LYS A 1 28  ? -15.951 -27.437 -37.538  1.00 57.32 28  A 1 
ATOM 211  O O   . LYS A 1 28  ? -16.325 -27.565 -36.378  1.00 60.94 28  A 1 
ATOM 212  C CB  . LYS A 1 28  ? -16.165 -29.434 -38.978  1.00 60.64 28  A 1 
ATOM 213  C CG  . LYS A 1 28  ? -17.196 -30.455 -39.481  1.00 57.40 28  A 1 
ATOM 214  C CD  . LYS A 1 28  ? -16.431 -31.718 -39.843  1.00 56.12 28  A 1 
ATOM 215  C CE  . LYS A 1 28  ? -17.345 -32.825 -40.354  1.00 49.05 28  A 1 
ATOM 216  N NZ  . LYS A 1 28  ? -16.516 -33.936 -40.871  1.00 44.63 28  A 1 
ATOM 217  N N   . ILE A 1 29  ? -14.847 -26.760 -37.880  1.00 57.77 29  A 1 
ATOM 218  C CA  . ILE A 1 29  ? -14.031 -26.016 -36.912  1.00 59.01 29  A 1 
ATOM 219  C C   . ILE A 1 29  ? -14.833 -24.847 -36.343  1.00 57.21 29  A 1 
ATOM 220  O O   . ILE A 1 29  ? -14.845 -24.661 -35.128  1.00 57.91 29  A 1 
ATOM 221  C CB  . ILE A 1 29  ? -12.694 -25.568 -37.543  1.00 59.85 29  A 1 
ATOM 222  C CG1 . ILE A 1 29  ? -11.798 -26.797 -37.805  1.00 57.15 29  A 1 
ATOM 223  C CG2 . ILE A 1 29  ? -11.964 -24.581 -36.628  1.00 56.81 29  A 1 
ATOM 224  C CD1 . ILE A 1 29  ? -10.615 -26.502 -38.740  1.00 50.67 29  A 1 
ATOM 225  N N   . LEU A 1 30  ? -15.571 -24.124 -37.207  1.00 56.32 30  A 1 
ATOM 226  C CA  . LEU A 1 30  ? -16.459 -23.055 -36.768  1.00 56.50 30  A 1 
ATOM 227  C C   . LEU A 1 30  ? -17.616 -23.599 -35.916  1.00 54.78 30  A 1 
ATOM 228  O O   . LEU A 1 30  ? -17.938 -23.021 -34.884  1.00 56.63 30  A 1 
ATOM 229  C CB  . LEU A 1 30  ? -16.993 -22.274 -37.982  1.00 57.26 30  A 1 
ATOM 230  C CG  . LEU A 1 30  ? -17.096 -20.760 -37.698  1.00 53.16 30  A 1 
ATOM 231  C CD1 . LEU A 1 30  ? -15.937 -20.026 -38.361  1.00 49.03 30  A 1 
ATOM 232  C CD2 . LEU A 1 30  ? -18.395 -20.169 -38.226  1.00 49.98 30  A 1 
ATOM 233  N N   . ALA A 1 31  ? -18.211 -24.732 -36.337  1.00 58.26 31  A 1 
ATOM 234  C CA  . ALA A 1 31  ? -19.259 -25.405 -35.586  1.00 59.53 31  A 1 
ATOM 235  C C   . ALA A 1 31  ? -18.728 -25.975 -34.263  1.00 58.37 31  A 1 
ATOM 236  O O   . ALA A 1 31  ? -19.405 -25.849 -33.249  1.00 58.35 31  A 1 
ATOM 237  C CB  . ALA A 1 31  ? -19.906 -26.491 -36.451  1.00 60.51 31  A 1 
ATOM 238  N N   . ASN A 1 32  ? -17.521 -26.543 -34.252  1.00 60.18 32  A 1 
ATOM 239  C CA  . ASN A 1 32  ? -16.866 -26.966 -33.019  1.00 61.35 32  A 1 
ATOM 240  C C   . ASN A 1 32  ? -16.473 -25.773 -32.148  1.00 59.13 32  A 1 
ATOM 241  O O   . ASN A 1 32  ? -16.615 -25.860 -30.933  1.00 58.91 32  A 1 
ATOM 242  C CB  . ASN A 1 32  ? -15.640 -27.841 -33.320  1.00 62.27 32  A 1 
ATOM 243  C CG  . ASN A 1 32  ? -15.957 -29.333 -33.354  1.00 58.99 32  A 1 
ATOM 244  O OD1 . ASN A 1 32  ? -16.978 -29.802 -32.897  1.00 54.94 32  A 1 
ATOM 245  N ND2 . ASN A 1 32  ? -15.038 -30.126 -33.858  1.00 54.72 32  A 1 
ATOM 246  N N   . GLY A 1 33  ? -16.029 -24.674 -32.758  1.00 62.13 33  A 1 
ATOM 247  C CA  . GLY A 1 33  ? -15.781 -23.423 -32.048  1.00 61.80 33  A 1 
ATOM 248  C C   . GLY A 1 33  ? -17.065 -22.851 -31.448  1.00 60.79 33  A 1 
ATOM 249  O O   . GLY A 1 33  ? -17.086 -22.501 -30.273  1.00 60.56 33  A 1 
ATOM 250  N N   . LEU A 1 34  ? -18.161 -22.851 -32.218  1.00 58.08 34  A 1 
ATOM 251  C CA  . LEU A 1 34  ? -19.484 -22.469 -31.735  1.00 58.06 34  A 1 
ATOM 252  C C   . LEU A 1 34  ? -20.035 -23.460 -30.696  1.00 56.37 34  A 1 
ATOM 253  O O   . LEU A 1 34  ? -20.681 -23.027 -29.744  1.00 57.72 34  A 1 
ATOM 254  C CB  . LEU A 1 34  ? -20.461 -22.349 -32.916  1.00 58.92 34  A 1 
ATOM 255  C CG  . LEU A 1 34  ? -20.387 -20.984 -33.637  1.00 57.13 34  A 1 
ATOM 256  C CD1 . LEU A 1 34  ? -21.049 -21.077 -35.014  1.00 53.24 34  A 1 
ATOM 257  C CD2 . LEU A 1 34  ? -21.106 -19.898 -32.842  1.00 54.76 34  A 1 
ATOM 258  N N   . LEU A 1 35  ? -19.773 -24.756 -30.861  1.00 58.84 35  A 1 
ATOM 259  C CA  . LEU A 1 35  ? -20.102 -25.776 -29.865  1.00 59.46 35  A 1 
ATOM 260  C C   . LEU A 1 35  ? -19.274 -25.602 -28.594  1.00 57.93 35  A 1 
ATOM 261  O O   . LEU A 1 35  ? -19.835 -25.710 -27.509  1.00 58.87 35  A 1 
ATOM 262  C CB  . LEU A 1 35  ? -19.924 -27.189 -30.443  1.00 60.89 35  A 1 
ATOM 263  C CG  . LEU A 1 35  ? -21.247 -27.778 -30.966  1.00 57.82 35  A 1 
ATOM 264  C CD1 . LEU A 1 35  ? -20.979 -28.854 -32.023  1.00 53.17 35  A 1 
ATOM 265  C CD2 . LEU A 1 35  ? -22.041 -28.425 -29.835  1.00 54.30 35  A 1 
ATOM 266  N N   . GLN A 1 36  ? -17.975 -25.308 -28.717  1.00 59.57 36  A 1 
ATOM 267  C CA  . GLN A 1 36  ? -17.132 -24.995 -27.568  1.00 60.91 36  A 1 
ATOM 268  C C   . GLN A 1 36  ? -17.529 -23.677 -26.922  1.00 59.27 36  A 1 
ATOM 269  O O   . GLN A 1 36  ? -17.566 -23.600 -25.701  1.00 60.00 36  A 1 
ATOM 270  C CB  . GLN A 1 36  ? -15.655 -24.948 -27.966  1.00 62.11 36  A 1 
ATOM 271  C CG  . GLN A 1 36  ? -15.042 -26.357 -28.043  1.00 59.86 36  A 1 
ATOM 272  C CD  . GLN A 1 36  ? -13.534 -26.319 -28.322  1.00 57.32 36  A 1 
ATOM 273  O OE1 . GLN A 1 36  ? -12.942 -25.289 -28.606  1.00 52.54 36  A 1 
ATOM 274  N NE2 . GLN A 1 36  ? -12.863 -27.432 -28.219  1.00 51.44 36  A 1 
ATOM 275  N N   . LEU A 1 37  ? -17.892 -22.666 -27.723  1.00 60.77 37  A 1 
ATOM 276  C CA  . LEU A 1 37  ? -18.438 -21.418 -27.210  1.00 59.53 37  A 1 
ATOM 277  C C   . LEU A 1 37  ? -19.803 -21.655 -26.555  1.00 57.00 37  A 1 
ATOM 278  O O   . LEU A 1 37  ? -20.069 -21.130 -25.483  1.00 56.54 37  A 1 
ATOM 279  C CB  . LEU A 1 37  ? -18.549 -20.381 -28.343  1.00 59.54 37  A 1 
ATOM 280  C CG  . LEU A 1 37  ? -18.524 -18.927 -27.812  1.00 56.06 37  A 1 
ATOM 281  C CD1 . LEU A 1 37  ? -17.131 -18.336 -27.959  1.00 52.31 37  A 1 
ATOM 282  C CD2 . LEU A 1 37  ? -19.506 -18.041 -28.575  1.00 53.02 37  A 1 
ATOM 283  N N   . GLY A 1 38  ? -20.635 -22.486 -27.173  1.00 62.06 38  A 1 
ATOM 284  C CA  . GLY A 1 38  ? -21.910 -22.929 -26.628  1.00 60.94 38  A 1 
ATOM 285  C C   . GLY A 1 38  ? -21.748 -23.769 -25.363  1.00 59.67 38  A 1 
ATOM 286  O O   . GLY A 1 38  ? -22.474 -23.559 -24.395  1.00 58.95 38  A 1 
ATOM 287  N N   . HIS A 1 39  ? -20.768 -24.688 -25.341  1.00 60.43 39  A 1 
ATOM 288  C CA  . HIS A 1 39  ? -20.393 -25.416 -24.135  1.00 61.77 39  A 1 
ATOM 289  C C   . HIS A 1 39  ? -19.782 -24.488 -23.094  1.00 61.18 39  A 1 
ATOM 290  O O   . HIS A 1 39  ? -20.166 -24.596 -21.932  1.00 60.25 39  A 1 
ATOM 291  C CB  . HIS A 1 39  ? -19.449 -26.585 -24.445  1.00 60.07 39  A 1 
ATOM 292  C CG  . HIS A 1 39  ? -20.199 -27.872 -24.647  1.00 55.78 39  A 1 
ATOM 293  N ND1 . HIS A 1 39  ? -20.741 -28.626 -23.637  1.00 50.90 39  A 1 
ATOM 294  C CD2 . HIS A 1 39  ? -20.486 -28.514 -25.818  1.00 48.88 39  A 1 
ATOM 295  C CE1 . HIS A 1 39  ? -21.338 -29.705 -24.193  1.00 46.99 39  A 1 
ATOM 296  N NE2 . HIS A 1 39  ? -21.214 -29.671 -25.516  1.00 46.29 39  A 1 
ATOM 297  N N   . GLY A 1 40  ? -18.915 -23.564 -23.486  1.00 64.59 40  A 1 
ATOM 298  C CA  . GLY A 1 40  ? -18.353 -22.555 -22.601  1.00 64.80 40  A 1 
ATOM 299  C C   . GLY A 1 40  ? -19.427 -21.620 -22.047  1.00 64.50 40  A 1 
ATOM 300  O O   . GLY A 1 40  ? -19.443 -21.351 -20.850  1.00 63.92 40  A 1 
ATOM 301  N N   . LEU A 1 41  ? -20.380 -21.200 -22.891  1.00 60.48 41  A 1 
ATOM 302  C CA  . LEU A 1 41  ? -21.563 -20.454 -22.461  1.00 60.42 41  A 1 
ATOM 303  C C   . LEU A 1 41  ? -22.477 -21.314 -21.594  1.00 59.10 41  A 1 
ATOM 304  O O   . LEU A 1 41  ? -23.009 -20.807 -20.617  1.00 58.50 41  A 1 
ATOM 305  C CB  . LEU A 1 41  ? -22.341 -19.928 -23.685  1.00 59.76 41  A 1 
ATOM 306  C CG  . LEU A 1 41  ? -21.878 -18.519 -24.117  1.00 56.96 41  A 1 
ATOM 307  C CD1 . LEU A 1 41  ? -22.201 -18.280 -25.588  1.00 53.49 41  A 1 
ATOM 308  C CD2 . LEU A 1 41  ? -22.574 -17.443 -23.292  1.00 54.28 41  A 1 
ATOM 309  N N   . LYS A 1 42  ? -22.656 -22.613 -21.925  1.00 62.77 42  A 1 
ATOM 310  C CA  . LYS A 1 42  ? -23.473 -23.528 -21.127  1.00 63.43 42  A 1 
ATOM 311  C C   . LYS A 1 42  ? -22.805 -23.830 -19.789  1.00 62.86 42  A 1 
ATOM 312  O O   . LYS A 1 42  ? -23.500 -23.838 -18.779  1.00 62.46 42  A 1 
ATOM 313  C CB  . LYS A 1 42  ? -23.752 -24.802 -21.940  1.00 62.04 42  A 1 
ATOM 314  C CG  . LYS A 1 42  ? -24.831 -25.675 -21.298  1.00 56.62 42  A 1 
ATOM 315  C CD  . LYS A 1 42  ? -25.058 -26.907 -22.173  1.00 55.50 42  A 1 
ATOM 316  C CE  . LYS A 1 42  ? -26.155 -27.790 -21.587  1.00 48.21 42  A 1 
ATOM 317  N NZ  . LYS A 1 42  ? -26.326 -29.033 -22.383  1.00 45.37 42  A 1 
ATOM 318  N N   . ASP A 1 43  ? -21.485 -24.011 -19.785  1.00 66.29 43  A 1 
ATOM 319  C CA  . ASP A 1 43  ? -20.696 -24.145 -18.569  1.00 67.26 43  A 1 
ATOM 320  C C   . ASP A 1 43  ? -20.669 -22.836 -17.790  1.00 65.94 43  A 1 
ATOM 321  O O   . ASP A 1 43  ? -20.816 -22.865 -16.578  1.00 64.96 43  A 1 
ATOM 322  C CB  . ASP A 1 43  ? -19.261 -24.590 -18.875  1.00 66.10 43  A 1 
ATOM 323  C CG  . ASP A 1 43  ? -19.108 -26.094 -19.093  1.00 61.79 43  A 1 
ATOM 324  O OD1 . ASP A 1 43  ? -20.052 -26.839 -18.743  1.00 58.11 43  A 1 
ATOM 325  O OD2 . ASP A 1 43  ? -18.017 -26.481 -19.552  1.00 56.41 43  A 1 
ATOM 326  N N   . PHE A 1 44  ? -20.561 -21.704 -18.483  1.00 65.77 44  A 1 
ATOM 327  C CA  . PHE A 1 44  ? -20.689 -20.398 -17.854  1.00 65.96 44  A 1 
ATOM 328  C C   . PHE A 1 44  ? -22.098 -20.211 -17.291  1.00 64.49 44  A 1 
ATOM 329  O O   . PHE A 1 44  ? -22.217 -19.849 -16.132  1.00 64.17 44  A 1 
ATOM 330  C CB  . PHE A 1 44  ? -20.321 -19.281 -18.831  1.00 64.41 44  A 1 
ATOM 331  C CG  . PHE A 1 44  ? -20.290 -17.913 -18.185  1.00 61.41 44  A 1 
ATOM 332  C CD1 . PHE A 1 44  ? -21.407 -17.057 -18.250  1.00 56.66 44  A 1 
ATOM 333  C CD2 . PHE A 1 44  ? -19.141 -17.484 -17.492  1.00 55.28 44  A 1 
ATOM 334  C CE1 . PHE A 1 44  ? -21.376 -15.795 -17.636  1.00 51.76 44  A 1 
ATOM 335  C CE2 . PHE A 1 44  ? -19.104 -16.225 -16.877  1.00 51.32 44  A 1 
ATOM 336  C CZ  . PHE A 1 44  ? -20.224 -15.381 -16.949  1.00 52.40 44  A 1 
ATOM 337  N N   . VAL A 1 45  ? -23.141 -20.546 -18.056  1.00 65.27 45  A 1 
ATOM 338  C CA  . VAL A 1 45  ? -24.522 -20.515 -17.574  1.00 65.23 45  A 1 
ATOM 339  C C   . VAL A 1 45  ? -24.722 -21.527 -16.446  1.00 63.75 45  A 1 
ATOM 340  O O   . VAL A 1 45  ? -25.354 -21.177 -15.465  1.00 64.12 45  A 1 
ATOM 341  C CB  . VAL A 1 45  ? -25.536 -20.730 -18.715  1.00 65.11 45  A 1 
ATOM 342  C CG1 . VAL A 1 45  ? -26.962 -20.965 -18.221  1.00 60.21 45  A 1 
ATOM 343  C CG2 . VAL A 1 45  ? -25.595 -19.486 -19.620  1.00 61.26 45  A 1 
ATOM 344  N N   . HIS A 1 46  ? -24.160 -22.740 -16.531  1.00 65.67 46  A 1 
ATOM 345  C CA  . HIS A 1 46  ? -24.217 -23.699 -15.436  1.00 66.10 46  A 1 
ATOM 346  C C   . HIS A 1 46  ? -23.437 -23.225 -14.222  1.00 64.35 46  A 1 
ATOM 347  O O   . HIS A 1 46  ? -23.915 -23.392 -13.107  1.00 64.36 46  A 1 
ATOM 348  C CB  . HIS A 1 46  ? -23.729 -25.094 -15.870  1.00 64.44 46  A 1 
ATOM 349  C CG  . HIS A 1 46  ? -24.862 -25.996 -16.230  1.00 59.20 46  A 1 
ATOM 350  N ND1 . HIS A 1 46  ? -25.726 -26.585 -15.339  1.00 53.56 46  A 1 
ATOM 351  C CD2 . HIS A 1 46  ? -25.265 -26.392 -17.481  1.00 51.66 46  A 1 
ATOM 352  C CE1 . HIS A 1 46  ? -26.620 -27.316 -16.041  1.00 49.37 46  A 1 
ATOM 353  N NE2 . HIS A 1 46  ? -26.369 -27.214 -17.338  1.00 48.41 46  A 1 
ATOM 354  N N   . LYS A 1 47  ? -22.270 -22.625 -14.431  1.00 64.62 47  A 1 
ATOM 355  C CA  . LYS A 1 47  ? -21.445 -22.080 -13.359  1.00 64.94 47  A 1 
ATOM 356  C C   . LYS A 1 47  ? -22.096 -20.843 -12.762  1.00 63.05 47  A 1 
ATOM 357  O O   . LYS A 1 47  ? -22.133 -20.719 -11.548  1.00 63.29 47  A 1 
ATOM 358  C CB  . LYS A 1 47  ? -20.040 -21.820 -13.898  1.00 64.75 47  A 1 
ATOM 359  C CG  . LYS A 1 47  ? -18.972 -21.767 -12.793  1.00 60.36 47  A 1 
ATOM 360  C CD  . LYS A 1 47  ? -17.608 -21.610 -13.459  1.00 58.71 47  A 1 
ATOM 361  C CE  . LYS A 1 47  ? -16.472 -21.774 -12.445  1.00 51.14 47  A 1 
ATOM 362  N NZ  . LYS A 1 47  ? -15.154 -21.658 -13.104  1.00 48.27 47  A 1 
ATOM 363  N N   . THR A 1 48  ? -22.676 -19.978 -13.598  1.00 63.73 48  A 1 
ATOM 364  C CA  . THR A 1 48  ? -23.443 -18.806 -13.164  1.00 62.92 48  A 1 
ATOM 365  C C   . THR A 1 48  ? -24.743 -19.248 -12.511  1.00 61.59 48  A 1 
ATOM 366  O O   . THR A 1 48  ? -25.086 -18.708 -11.476  1.00 60.91 48  A 1 
ATOM 367  C CB  . THR A 1 48  ? -23.725 -17.844 -14.323  1.00 61.24 48  A 1 
ATOM 368  O OG1 . THR A 1 48  ? -22.547 -17.536 -15.000  1.00 57.71 48  A 1 
ATOM 369  C CG2 . THR A 1 48  ? -24.281 -16.502 -13.847  1.00 57.22 48  A 1 
ATOM 370  N N   . LYS A 1 49  ? -25.432 -20.291 -13.038  1.00 61.89 49  A 1 
ATOM 371  C CA  . LYS A 1 49  ? -26.625 -20.865 -12.409  1.00 62.55 49  A 1 
ATOM 372  C C   . LYS A 1 49  ? -26.275 -21.599 -11.114  1.00 61.47 49  A 1 
ATOM 373  O O   . LYS A 1 49  ? -27.037 -21.523 -10.163  1.00 62.08 49  A 1 
ATOM 374  C CB  . LYS A 1 49  ? -27.350 -21.767 -13.418  1.00 61.99 49  A 1 
ATOM 375  C CG  . LYS A 1 49  ? -28.784 -22.118 -13.003  1.00 57.44 49  A 1 
ATOM 376  C CD  . LYS A 1 49  ? -29.456 -22.913 -14.123  1.00 55.99 49  A 1 
ATOM 377  C CE  . LYS A 1 49  ? -30.948 -23.104 -13.828  1.00 48.80 49  A 1 
ATOM 378  N NZ  . LYS A 1 49  ? -31.629 -23.852 -14.903  1.00 45.83 49  A 1 
ATOM 379  N N   . GLY A 1 50  ? -25.114 -22.256 -11.074  1.00 66.33 50  A 1 
ATOM 380  C CA  . GLY A 1 50  ? -24.541 -22.835 -9.869   1.00 66.52 50  A 1 
ATOM 381  C C   . GLY A 1 50  ? -24.158 -21.758 -8.857   1.00 67.46 50  A 1 
ATOM 382  O O   . GLY A 1 50  ? -24.531 -21.865 -7.695   1.00 65.90 50  A 1 
ATOM 383  N N   . GLN A 1 51  ? -23.520 -20.700 -9.324   1.00 64.14 51  A 1 
ATOM 384  C CA  . GLN A 1 51  ? -23.221 -19.523 -8.509   1.00 65.50 51  A 1 
ATOM 385  C C   . GLN A 1 51  ? -24.493 -18.795 -8.084   1.00 65.77 51  A 1 
ATOM 386  O O   . GLN A 1 51  ? -24.570 -18.399 -6.930   1.00 66.37 51  A 1 
ATOM 387  C CB  . GLN A 1 51  ? -22.300 -18.559 -9.252   1.00 64.88 51  A 1 
ATOM 388  C CG  . GLN A 1 51  ? -20.836 -19.034 -9.235   1.00 62.63 51  A 1 
ATOM 389  C CD  . GLN A 1 51  ? -19.917 -18.125 -10.060  1.00 60.13 51  A 1 
ATOM 390  O OE1 . GLN A 1 51  ? -20.311 -17.362 -10.927  1.00 56.22 51  A 1 
ATOM 391  N NE2 . GLN A 1 51  ? -18.622 -18.181 -9.832   1.00 53.93 51  A 1 
ATOM 392  N N   . ILE A 1 52  ? -25.484 -18.662 -8.972   1.00 60.93 52  A 1 
ATOM 393  C CA  . ILE A 1 52  ? -26.790 -18.090 -8.640   1.00 60.96 52  A 1 
ATOM 394  C C   . ILE A 1 52  ? -27.521 -18.997 -7.655   1.00 58.95 52  A 1 
ATOM 395  O O   . ILE A 1 52  ? -28.052 -18.484 -6.689   1.00 58.99 52  A 1 
ATOM 396  C CB  . ILE A 1 52  ? -27.621 -17.787 -9.904   1.00 61.76 52  A 1 
ATOM 397  C CG1 . ILE A 1 52  ? -27.040 -16.550 -10.626  1.00 60.45 52  A 1 
ATOM 398  C CG2 . ILE A 1 52  ? -29.104 -17.528 -9.575   1.00 59.50 52  A 1 
ATOM 399  C CD1 . ILE A 1 52  ? -27.605 -16.339 -12.039  1.00 54.81 52  A 1 
ATOM 400  N N   . ASN A 1 53  ? -27.502 -20.328 -7.843   1.00 66.08 53  A 1 
ATOM 401  C CA  . ASN A 1 53  ? -28.081 -21.244 -6.865   1.00 65.46 53  A 1 
ATOM 402  C C   . ASN A 1 53  ? -27.308 -21.244 -5.546   1.00 64.42 53  A 1 
ATOM 403  O O   . ASN A 1 53  ? -27.936 -21.308 -4.501   1.00 62.87 53  A 1 
ATOM 404  C CB  . ASN A 1 53  ? -28.159 -22.675 -7.434   1.00 64.77 53  A 1 
ATOM 405  C CG  . ASN A 1 53  ? -29.407 -22.938 -8.258   1.00 61.80 53  A 1 
ATOM 406  O OD1 . ASN A 1 53  ? -30.326 -22.159 -8.386   1.00 57.08 53  A 1 
ATOM 407  N ND2 . ASN A 1 53  ? -29.495 -24.126 -8.820   1.00 56.30 53  A 1 
ATOM 408  N N   . ASP A 1 54  ? -25.977 -21.128 -5.599   1.00 66.93 54  A 1 
ATOM 409  C CA  . ASP A 1 54  ? -25.149 -20.993 -4.400   1.00 67.89 54  A 1 
ATOM 410  C C   . ASP A 1 54  ? -25.379 -19.627 -3.738   1.00 66.37 54  A 1 
ATOM 411  O O   . ASP A 1 54  ? -25.440 -19.528 -2.518   1.00 66.06 54  A 1 
ATOM 412  C CB  . ASP A 1 54  ? -23.681 -21.237 -4.773   1.00 67.08 54  A 1 
ATOM 413  C CG  . ASP A 1 54  ? -22.749 -21.436 -3.568   1.00 62.33 54  A 1 
ATOM 414  O OD1 . ASP A 1 54  ? -23.145 -22.117 -2.606   1.00 58.23 54  A 1 
ATOM 415  O OD2 . ASP A 1 54  ? -21.625 -20.883 -3.585   1.00 56.25 54  A 1 
ATOM 416  N N   . ILE A 1 55  ? -25.591 -18.571 -4.542   1.00 63.10 55  A 1 
ATOM 417  C CA  . ILE A 1 55  ? -26.029 -17.259 -4.065   1.00 62.23 55  A 1 
ATOM 418  C C   . ILE A 1 55  ? -27.455 -17.343 -3.517   1.00 60.21 55  A 1 
ATOM 419  O O   . ILE A 1 55  ? -27.686 -16.781 -2.460   1.00 60.34 55  A 1 
ATOM 420  C CB  . ILE A 1 55  ? -25.887 -16.181 -5.160   1.00 62.44 55  A 1 
ATOM 421  C CG1 . ILE A 1 55  ? -24.398 -15.850 -5.397   1.00 60.32 55  A 1 
ATOM 422  C CG2 . ILE A 1 55  ? -26.641 -14.882 -4.807   1.00 59.74 55  A 1 
ATOM 423  C CD1 . ILE A 1 55  ? -24.140 -15.094 -6.708   1.00 55.68 55  A 1 
ATOM 424  N N   . PHE A 1 56  ? -28.385 -18.065 -4.178   1.00 58.64 56  A 1 
ATOM 425  C CA  . PHE A 1 56  ? -29.741 -18.270 -3.665   1.00 58.78 56  A 1 
ATOM 426  C C   . PHE A 1 56  ? -29.760 -19.137 -2.414   1.00 57.21 56  A 1 
ATOM 427  O O   . PHE A 1 56  ? -30.510 -18.826 -1.488   1.00 56.40 56  A 1 
ATOM 428  C CB  . PHE A 1 56  ? -30.664 -18.870 -4.737   1.00 57.51 56  A 1 
ATOM 429  C CG  . PHE A 1 56  ? -31.460 -17.845 -5.516   1.00 55.11 56  A 1 
ATOM 430  C CD1 . PHE A 1 56  ? -32.553 -17.207 -4.902   1.00 51.63 56  A 1 
ATOM 431  C CD2 . PHE A 1 56  ? -31.131 -17.522 -6.839   1.00 50.05 56  A 1 
ATOM 432  C CE1 . PHE A 1 56  ? -33.312 -16.253 -5.614   1.00 46.79 56  A 1 
ATOM 433  C CE2 . PHE A 1 56  ? -31.884 -16.576 -7.555   1.00 45.80 56  A 1 
ATOM 434  C CZ  . PHE A 1 56  ? -32.973 -15.937 -6.943   1.00 47.60 56  A 1 
ATOM 435  N N   . GLN A 1 57  ? -28.928 -20.190 -2.354   1.00 65.59 57  A 1 
ATOM 436  C CA  . GLN A 1 57  ? -28.761 -20.957 -1.116   1.00 66.45 57  A 1 
ATOM 437  C C   . GLN A 1 57  ? -28.127 -20.097 -0.031   1.00 66.01 57  A 1 
ATOM 438  O O   . GLN A 1 57  ? -28.603 -20.118 1.097    1.00 64.97 57  A 1 
ATOM 439  C CB  . GLN A 1 57  ? -27.925 -22.216 -1.342   1.00 65.54 57  A 1 
ATOM 440  C CG  . GLN A 1 57  ? -28.799 -23.399 -1.771   1.00 61.68 57  A 1 
ATOM 441  C CD  . GLN A 1 57  ? -27.998 -24.697 -1.887   1.00 57.85 57  A 1 
ATOM 442  O OE1 . GLN A 1 57  ? -26.783 -24.708 -1.995   1.00 52.43 57  A 1 
ATOM 443  N NE2 . GLN A 1 57  ? -28.648 -25.831 -1.852   1.00 50.63 57  A 1 
ATOM 444  N N   . LYS A 1 58  ? -27.101 -19.317 -0.384   1.00 63.00 58  A 1 
ATOM 445  C CA  . LYS A 1 58  ? -26.500 -18.361 0.547    1.00 63.03 58  A 1 
ATOM 446  C C   . LYS A 1 58  ? -27.468 -17.250 0.912    1.00 61.62 58  A 1 
ATOM 447  O O   . LYS A 1 58  ? -27.440 -16.842 2.057    1.00 62.55 58  A 1 
ATOM 448  C CB  . LYS A 1 58  ? -25.200 -17.793 -0.021   1.00 62.36 58  A 1 
ATOM 449  C CG  . LYS A 1 58  ? -24.057 -18.813 0.110    1.00 60.12 58  A 1 
ATOM 450  C CD  . LYS A 1 58  ? -22.840 -18.359 -0.699   1.00 58.81 58  A 1 
ATOM 451  C CE  . LYS A 1 58  ? -21.761 -19.425 -0.556   1.00 52.10 58  A 1 
ATOM 452  N NZ  . LYS A 1 58  ? -20.760 -19.362 -1.650   1.00 49.53 58  A 1 
ATOM 453  N N   . LEU A 1 59  ? -28.330 -16.808 -0.016   1.00 59.27 59  A 1 
ATOM 454  C CA  . LEU A 1 59  ? -29.413 -15.860 0.262    1.00 58.41 59  A 1 
ATOM 455  C C   . LEU A 1 59  ? -30.490 -16.475 1.138    1.00 57.14 59  A 1 
ATOM 456  O O   . LEU A 1 59  ? -30.919 -15.804 2.056    1.00 56.01 59  A 1 
ATOM 457  C CB  . LEU A 1 59  ? -30.024 -15.322 -1.043   1.00 57.43 59  A 1 
ATOM 458  C CG  . LEU A 1 59  ? -29.310 -14.064 -1.579   1.00 54.92 59  A 1 
ATOM 459  C CD1 . LEU A 1 59  ? -29.633 -13.859 -3.063   1.00 51.49 59  A 1 
ATOM 460  C CD2 . LEU A 1 59  ? -29.759 -12.807 -0.829   1.00 53.06 59  A 1 
ATOM 461  N N   . ASN A 1 60  ? -30.878 -17.746 0.919    1.00 63.10 60  A 1 
ATOM 462  C CA  . ASN A 1 60  ? -31.813 -18.416 1.818    1.00 64.47 60  A 1 
ATOM 463  C C   . ASN A 1 60  ? -31.203 -18.649 3.201    1.00 62.04 60  A 1 
ATOM 464  O O   . ASN A 1 60  ? -31.859 -18.399 4.205    1.00 62.78 60  A 1 
ATOM 465  C CB  . ASN A 1 60  ? -32.291 -19.751 1.217    1.00 64.68 60  A 1 
ATOM 466  C CG  . ASN A 1 60  ? -33.552 -19.618 0.376    1.00 61.17 60  A 1 
ATOM 467  O OD1 . ASN A 1 60  ? -34.214 -18.607 0.310    1.00 56.90 60  A 1 
ATOM 468  N ND2 . ASN A 1 60  ? -33.947 -20.691 -0.276   1.00 56.27 60  A 1 
ATOM 469  N N   . ILE A 1 61  ? -29.923 -19.082 3.244    1.00 63.76 61  A 1 
ATOM 470  C CA  . ILE A 1 61  ? -29.178 -19.163 4.510    1.00 63.97 61  A 1 
ATOM 471  C C   . ILE A 1 61  ? -29.041 -17.770 5.115    1.00 62.62 61  A 1 
ATOM 472  O O   . ILE A 1 61  ? -29.132 -17.623 6.327    1.00 60.72 61  A 1 
ATOM 473  C CB  . ILE A 1 61  ? -27.806 -19.835 4.300    1.00 62.87 61  A 1 
ATOM 474  C CG1 . ILE A 1 61  ? -27.980 -21.325 3.919    1.00 59.59 61  A 1 
ATOM 475  C CG2 . ILE A 1 61  ? -26.924 -19.740 5.559    1.00 59.39 61  A 1 
ATOM 476  C CD1 . ILE A 1 61  ? -26.711 -21.957 3.321    1.00 54.36 61  A 1 
ATOM 477  N N   . PHE A 1 62  ? -28.849 -16.752 4.258    1.00 59.38 62  A 1 
ATOM 478  C CA  . PHE A 1 62  ? -28.772 -15.374 4.687    1.00 58.69 62  A 1 
ATOM 479  C C   . PHE A 1 62  ? -30.121 -14.862 5.156    1.00 57.38 62  A 1 
ATOM 480  O O   . PHE A 1 62  ? -30.135 -14.223 6.194    1.00 56.84 62  A 1 
ATOM 481  C CB  . PHE A 1 62  ? -28.191 -14.489 3.579    1.00 56.99 62  A 1 
ATOM 482  C CG  . PHE A 1 62  ? -27.783 -13.118 4.057    1.00 53.53 62  A 1 
ATOM 483  C CD1 . PHE A 1 62  ? -28.727 -12.097 4.200    1.00 50.31 62  A 1 
ATOM 484  C CD2 . PHE A 1 62  ? -26.442 -12.874 4.398    1.00 48.74 62  A 1 
ATOM 485  C CE1 . PHE A 1 62  ? -28.345 -10.838 4.686    1.00 45.66 62  A 1 
ATOM 486  C CE2 . PHE A 1 62  ? -26.050 -11.606 4.872    1.00 45.37 62  A 1 
ATOM 487  C CZ  . PHE A 1 62  ? -27.011 -10.599 5.017    1.00 46.63 62  A 1 
ATOM 488  N N   . ASP A 1 63  ? -31.233 -15.173 4.490    1.00 60.37 63  A 1 
ATOM 489  C CA  . ASP A 1 63  ? -32.574 -14.814 4.964    1.00 61.25 63  A 1 
ATOM 490  C C   . ASP A 1 63  ? -32.867 -15.482 6.298    1.00 60.93 63  A 1 
ATOM 491  O O   . ASP A 1 63  ? -33.332 -14.822 7.223    1.00 59.70 63  A 1 
ATOM 492  C CB  . ASP A 1 63  ? -33.661 -15.186 3.945    1.00 58.98 63  A 1 
ATOM 493  C CG  . ASP A 1 63  ? -34.078 -14.037 3.020    1.00 54.62 63  A 1 
ATOM 494  O OD1 . ASP A 1 63  ? -33.766 -12.858 3.321    1.00 51.59 63  A 1 
ATOM 495  O OD2 . ASP A 1 63  ? -34.751 -14.345 2.010    1.00 50.32 63  A 1 
ATOM 496  N N   . GLN A 1 64  ? -32.523 -16.766 6.419    1.00 62.18 64  A 1 
ATOM 497  C CA  . GLN A 1 64  ? -32.680 -17.491 7.679    1.00 65.27 64  A 1 
ATOM 498  C C   . GLN A 1 64  ? -31.763 -16.922 8.768    1.00 66.30 64  A 1 
ATOM 499  O O   . GLN A 1 64  ? -32.209 -16.622 9.866    1.00 64.43 64  A 1 
ATOM 500  C CB  . GLN A 1 64  ? -32.441 -18.981 7.420    1.00 64.24 64  A 1 
ATOM 501  C CG  . GLN A 1 64  ? -33.485 -19.846 8.134    1.00 59.80 64  A 1 
ATOM 502  C CD  . GLN A 1 64  ? -33.497 -21.292 7.643    1.00 55.81 64  A 1 
ATOM 503  O OE1 . GLN A 1 64  ? -32.703 -21.730 6.827    1.00 50.80 64  A 1 
ATOM 504  N NE2 . GLN A 1 64  ? -34.416 -22.091 8.121    1.00 48.19 64  A 1 
ATOM 505  N N   . SER A 1 65  ? -30.494 -16.678 8.406    1.00 62.95 65  A 1 
ATOM 506  C CA  . SER A 1 65  ? -29.540 -16.047 9.322    1.00 63.87 65  A 1 
ATOM 507  C C   . SER A 1 65  ? -29.925 -14.602 9.629    1.00 63.73 65  A 1 
ATOM 508  O O   . SER A 1 65  ? -29.658 -14.136 10.726   1.00 62.74 65  A 1 
ATOM 509  C CB  . SER A 1 65  ? -28.116 -16.050 8.759    1.00 61.42 65  A 1 
ATOM 510  O OG  . SER A 1 65  ? -27.680 -17.328 8.370    1.00 55.77 65  A 1 
ATOM 511  N N   . PHE A 1 66  ? -30.528 -13.886 8.664    1.00 59.91 66  A 1 
ATOM 512  C CA  . PHE A 1 66  ? -30.983 -12.510 8.835    1.00 60.69 66  A 1 
ATOM 513  C C   . PHE A 1 66  ? -32.265 -12.453 9.656    1.00 60.12 66  A 1 
ATOM 514  O O   . PHE A 1 66  ? -32.424 -11.531 10.453   1.00 59.59 66  A 1 
ATOM 515  C CB  . PHE A 1 66  ? -31.176 -11.839 7.470    1.00 58.94 66  A 1 
ATOM 516  C CG  . PHE A 1 66  ? -31.247 -10.330 7.520    1.00 55.99 66  A 1 
ATOM 517  C CD1 . PHE A 1 66  ? -32.475 -9.664  7.653    1.00 53.23 66  A 1 
ATOM 518  C CD2 . PHE A 1 66  ? -30.058 -9.579  7.435    1.00 51.72 66  A 1 
ATOM 519  C CE1 . PHE A 1 66  ? -32.525 -8.261  7.685    1.00 48.35 66  A 1 
ATOM 520  C CE2 . PHE A 1 66  ? -30.100 -8.177  7.461    1.00 46.96 66  A 1 
ATOM 521  C CZ  . PHE A 1 66  ? -31.330 -7.519  7.582    1.00 49.10 66  A 1 
ATOM 522  N N   . TYR A 1 67  ? -33.149 -13.459 9.515    1.00 65.43 67  A 1 
ATOM 523  C CA  . TYR A 1 67  ? -34.286 -13.633 10.404   1.00 67.18 67  A 1 
ATOM 524  C C   . TYR A 1 67  ? -33.807 -13.900 11.835   1.00 66.49 67  A 1 
ATOM 525  O O   . TYR A 1 67  ? -34.183 -13.147 12.741   1.00 65.14 67  A 1 
ATOM 526  C CB  . TYR A 1 67  ? -35.198 -14.741 9.870    1.00 66.66 67  A 1 
ATOM 527  C CG  . TYR A 1 67  ? -36.521 -14.793 10.590   1.00 66.15 67  A 1 
ATOM 528  C CD1 . TYR A 1 67  ? -36.731 -15.714 11.630   1.00 60.35 67  A 1 
ATOM 529  C CD2 . TYR A 1 67  ? -37.549 -13.903 10.227   1.00 59.60 67  A 1 
ATOM 530  C CE1 . TYR A 1 67  ? -37.954 -15.746 12.303   1.00 54.62 67  A 1 
ATOM 531  C CE2 . TYR A 1 67  ? -38.779 -13.926 10.897   1.00 56.06 67  A 1 
ATOM 532  C CZ  . TYR A 1 67  ? -38.977 -14.846 11.941   1.00 58.48 67  A 1 
ATOM 533  O OH  . TYR A 1 67  ? -40.178 -14.877 12.608   1.00 56.67 67  A 1 
ATOM 534  N N   . ASP A 1 68  ? -32.876 -14.834 12.010   1.00 70.46 68  A 1 
ATOM 535  C CA  . ASP A 1 68  ? -32.247 -15.086 13.312   1.00 72.11 68  A 1 
ATOM 536  C C   . ASP A 1 68  ? -31.470 -13.864 13.821   1.00 71.61 68  A 1 
ATOM 537  O O   . ASP A 1 68  ? -31.507 -13.540 15.013   1.00 71.47 68  A 1 
ATOM 538  C CB  . ASP A 1 68  ? -31.299 -16.287 13.215   1.00 71.11 68  A 1 
ATOM 539  C CG  . ASP A 1 68  ? -32.001 -17.651 13.204   1.00 65.85 68  A 1 
ATOM 540  O OD1 . ASP A 1 68  ? -33.208 -17.714 13.527   1.00 61.64 68  A 1 
ATOM 541  O OD2 . ASP A 1 68  ? -31.294 -18.645 12.919   1.00 59.61 68  A 1 
ATOM 542  N N   . LEU A 1 69  ? -30.787 -13.137 12.921   1.00 70.69 69  A 1 
ATOM 543  C CA  . LEU A 1 69  ? -30.139 -11.872 13.260   1.00 69.99 69  A 1 
ATOM 544  C C   . LEU A 1 69  ? -31.151 -10.799 13.631   1.00 69.90 69  A 1 
ATOM 545  O O   . LEU A 1 69  ? -30.885 -10.035 14.550   1.00 69.69 69  A 1 
ATOM 546  C CB  . LEU A 1 69  ? -29.266 -11.354 12.106   1.00 68.93 69  A 1 
ATOM 547  C CG  . LEU A 1 69  ? -27.769 -11.363 12.434   1.00 64.79 69  A 1 
ATOM 548  C CD1 . LEU A 1 69  ? -26.982 -12.103 11.348   1.00 58.37 69  A 1 
ATOM 549  C CD2 . LEU A 1 69  ? -27.246 -9.935  12.542   1.00 60.17 69  A 1 
ATOM 550  N N   . SER A 1 70  ? -32.283 -10.732 12.925   1.00 69.96 70  A 1 
ATOM 551  C CA  . SER A 1 70  ? -33.331 -9.780  13.250   1.00 70.47 70  A 1 
ATOM 552  C C   . SER A 1 70  ? -33.938 -10.086 14.616   1.00 71.06 70  A 1 
ATOM 553  O O   . SER A 1 70  ? -34.136 -9.160  15.403   1.00 71.41 70  A 1 
ATOM 554  C CB  . SER A 1 70  ? -34.392 -9.712  12.144   1.00 68.60 70  A 1 
ATOM 555  O OG  . SER A 1 70  ? -35.380 -10.704 12.267   1.00 60.98 70  A 1 
ATOM 556  N N   . LEU A 1 71  ? -34.137 -11.371 14.922   1.00 70.25 71  A 1 
ATOM 557  C CA  . LEU A 1 71  ? -34.554 -11.823 16.246   1.00 72.81 71  A 1 
ATOM 558  C C   . LEU A 1 71  ? -33.524 -11.440 17.302   1.00 73.64 71  A 1 
ATOM 559  O O   . LEU A 1 71  ? -33.863 -10.720 18.244   1.00 73.53 71  A 1 
ATOM 560  C CB  . LEU A 1 71  ? -34.802 -13.346 16.217   1.00 72.61 71  A 1 
ATOM 561  C CG  . LEU A 1 71  ? -36.216 -13.704 15.723   1.00 67.50 71  A 1 
ATOM 562  C CD1 . LEU A 1 71  ? -36.250 -15.154 15.239   1.00 61.46 71  A 1 
ATOM 563  C CD2 . LEU A 1 71  ? -37.241 -13.551 16.839   1.00 62.41 71  A 1 
ATOM 564  N N   . ARG A 1 72  ? -32.240 -11.789 17.075   1.00 73.47 72  A 1 
ATOM 565  C CA  . ARG A 1 72  ? -31.168 -11.397 17.997   1.00 75.04 72  A 1 
ATOM 566  C C   . ARG A 1 72  ? -30.976 -9.888  18.083   1.00 76.36 72  A 1 
ATOM 567  O O   . ARG A 1 72  ? -30.662 -9.381  19.150   1.00 76.12 72  A 1 
ATOM 568  C CB  . ARG A 1 72  ? -29.840 -12.054 17.598   1.00 75.32 72  A 1 
ATOM 569  C CG  . ARG A 1 72  ? -29.790 -13.517 18.022   1.00 69.95 72  A 1 
ATOM 570  C CD  . ARG A 1 72  ? -28.391 -14.069 17.739   1.00 68.68 72  A 1 
ATOM 571  N NE  . ARG A 1 72  ? -28.259 -15.457 18.209   1.00 60.08 72  A 1 
ATOM 572  C CZ  . ARG A 1 72  ? -27.145 -16.163 18.257   1.00 54.39 72  A 1 
ATOM 573  N NH1 . ARG A 1 72  ? -26.003 -15.667 17.865   1.00 48.80 72  A 1 
ATOM 574  N NH2 . ARG A 1 72  ? -27.163 -17.386 18.719   1.00 48.73 72  A 1 
ATOM 575  N N   . THR A 1 73  ? -31.170 -9.157  16.980   1.00 76.23 73  A 1 
ATOM 576  C CA  . THR A 1 73  ? -31.074 -7.690  17.003   1.00 75.22 73  A 1 
ATOM 577  C C   . THR A 1 73  ? -32.247 -7.082  17.762   1.00 75.38 73  A 1 
ATOM 578  O O   . THR A 1 73  ? -32.062 -6.057  18.411   1.00 75.96 73  A 1 
ATOM 579  C CB  . THR A 1 73  ? -31.008 -7.081  15.590   1.00 74.30 73  A 1 
ATOM 580  O OG1 . THR A 1 73  ? -30.023 -7.696  14.810   1.00 66.96 73  A 1 
ATOM 581  C CG2 . THR A 1 73  ? -30.629 -5.600  15.613   1.00 64.60 73  A 1 
ATOM 582  N N   . ASN A 1 74  ? -33.422 -7.714  17.694   1.00 75.02 74  A 1 
ATOM 583  C CA  . ASN A 1 74  ? -34.546 -7.318  18.532   1.00 75.88 74  A 1 
ATOM 584  C C   . ASN A 1 74  ? -34.298 -7.654  20.004   1.00 75.90 74  A 1 
ATOM 585  O O   . ASN A 1 74  ? -34.493 -6.770  20.831   1.00 76.47 74  A 1 
ATOM 586  C CB  . ASN A 1 74  ? -35.849 -7.941  18.005   1.00 75.66 74  A 1 
ATOM 587  C CG  . ASN A 1 74  ? -36.395 -7.230  16.772   1.00 71.99 74  A 1 
ATOM 588  O OD1 . ASN A 1 74  ? -36.112 -6.075  16.478   1.00 64.63 74  A 1 
ATOM 589  N ND2 . ASN A 1 74  ? -37.247 -7.908  16.030   1.00 63.21 74  A 1 
ATOM 590  N N   . GLU A 1 75  ? -33.752 -8.844  20.307   1.00 75.10 75  A 1 
ATOM 591  C CA  . GLU A 1 75  ? -33.329 -9.194  21.667   1.00 77.04 75  A 1 
ATOM 592  C C   . GLU A 1 75  ? -32.267 -8.222  22.191   1.00 77.16 75  A 1 
ATOM 593  O O   . GLU A 1 75  ? -32.424 -7.658  23.273   1.00 76.61 75  A 1 
ATOM 594  C CB  . GLU A 1 75  ? -32.781 -10.629 21.710   1.00 76.13 75  A 1 
ATOM 595  C CG  . GLU A 1 75  ? -33.881 -11.694 21.607   1.00 68.43 75  A 1 
ATOM 596  C CD  . GLU A 1 75  ? -33.335 -13.133 21.536   1.00 65.11 75  A 1 
ATOM 597  O OE1 . GLU A 1 75  ? -34.154 -14.069 21.697   1.00 56.58 75  A 1 
ATOM 598  O OE2 . GLU A 1 75  ? -32.124 -13.317 21.276   1.00 60.80 75  A 1 
ATOM 599  N N   . ILE A 1 76  ? -31.241 -7.922  21.383   1.00 78.02 76  A 1 
ATOM 600  C CA  . ILE A 1 76  ? -30.207 -6.948  21.748   1.00 76.90 76  A 1 
ATOM 601  C C   . ILE A 1 76  ? -30.810 -5.546  21.919   1.00 76.54 76  A 1 
ATOM 602  O O   . ILE A 1 76  ? -30.399 -4.810  22.819   1.00 78.99 76  A 1 
ATOM 603  C CB  . ILE A 1 76  ? -29.056 -6.942  20.719   1.00 77.65 76  A 1 
ATOM 604  C CG1 . ILE A 1 76  ? -28.250 -8.261  20.806   1.00 74.58 76  A 1 
ATOM 605  C CG2 . ILE A 1 76  ? -28.097 -5.751  20.928   1.00 71.55 76  A 1 
ATOM 606  C CD1 . ILE A 1 76  ? -27.337 -8.504  19.598   1.00 66.06 76  A 1 
ATOM 607  N N   . LYS A 1 77  ? -31.784 -5.162  21.066   1.00 74.96 77  A 1 
ATOM 608  C CA  . LYS A 1 77  ? -32.488 -3.892  21.246   1.00 75.85 77  A 1 
ATOM 609  C C   . LYS A 1 77  ? -33.335 -3.877  22.513   1.00 76.22 77  A 1 
ATOM 610  O O   . LYS A 1 77  ? -33.432 -2.822  23.133   1.00 78.99 77  A 1 
ATOM 611  C CB  . LYS A 1 77  ? -33.387 -3.579  20.042   1.00 75.57 77  A 1 
ATOM 612  C CG  . LYS A 1 77  ? -32.627 -2.840  18.943   1.00 69.32 77  A 1 
ATOM 613  C CD  . LYS A 1 77  ? -33.580 -2.592  17.776   1.00 65.79 77  A 1 
ATOM 614  C CE  . LYS A 1 77  ? -32.881 -1.790  16.678   1.00 57.91 77  A 1 
ATOM 615  N NZ  . LYS A 1 77  ? -33.758 -1.631  15.499   1.00 51.91 77  A 1 
ATOM 616  N N   . GLU A 1 78  ? -33.954 -5.006  22.864   1.00 77.34 78  A 1 
ATOM 617  C CA  . GLU A 1 78  ? -34.672 -5.121  24.125   1.00 78.48 78  A 1 
ATOM 618  C C   . GLU A 1 78  ? -33.704 -5.051  25.306   1.00 79.14 78  A 1 
ATOM 619  O O   . GLU A 1 78  ? -33.910 -4.211  26.185   1.00 79.01 78  A 1 
ATOM 620  C CB  . GLU A 1 78  ? -35.559 -6.371  24.175   1.00 78.23 78  A 1 
ATOM 621  C CG  . GLU A 1 78  ? -36.836 -6.141  23.353   1.00 70.92 78  A 1 
ATOM 622  C CD  . GLU A 1 78  ? -37.933 -7.186  23.617   1.00 64.93 78  A 1 
ATOM 623  O OE1 . GLU A 1 78  ? -39.107 -6.813  23.373   1.00 56.83 78  A 1 
ATOM 624  O OE2 . GLU A 1 78  ? -37.608 -8.302  24.049   1.00 58.48 78  A 1 
ATOM 625  N N   . GLU A 1 79  ? -32.604 -5.797  25.256   1.00 76.10 79  A 1 
ATOM 626  C CA  . GLU A 1 79  ? -31.547 -5.716  26.263   1.00 76.77 79  A 1 
ATOM 627  C C   . GLU A 1 79  ? -30.936 -4.310  26.342   1.00 76.70 79  A 1 
ATOM 628  O O   . GLU A 1 79  ? -30.750 -3.782  27.433   1.00 77.33 79  A 1 
ATOM 629  C CB  . GLU A 1 79  ? -30.419 -6.711  25.970   1.00 76.83 79  A 1 
ATOM 630  C CG  . GLU A 1 79  ? -30.768 -8.162  26.343   1.00 69.03 79  A 1 
ATOM 631  C CD  . GLU A 1 79  ? -29.551 -9.106  26.208   1.00 64.40 79  A 1 
ATOM 632  O OE1 . GLU A 1 79  ? -29.609 -10.213 26.796   1.00 56.83 79  A 1 
ATOM 633  O OE2 . GLU A 1 79  ? -28.557 -8.726  25.546   1.00 59.11 79  A 1 
ATOM 634  N N   . GLU A 1 80  ? -30.678 -3.650  25.179   1.00 78.34 80  A 1 
ATOM 635  C CA  . GLU A 1 80  ? -30.172 -2.277  25.173   1.00 78.66 80  A 1 
ATOM 636  C C   . GLU A 1 80  ? -31.200 -1.304  25.765   1.00 77.70 80  A 1 
ATOM 637  O O   . GLU A 1 80  ? -30.837 -0.366  26.475   1.00 79.11 80  A 1 
ATOM 638  C CB  . GLU A 1 80  ? -29.781 -1.844  23.744   1.00 78.46 80  A 1 
ATOM 639  C CG  . GLU A 1 80  ? -28.912 -0.575  23.755   1.00 69.59 80  A 1 
ATOM 640  C CD  . GLU A 1 80  ? -28.738 0.114   22.390   1.00 63.71 80  A 1 
ATOM 641  O OE1 . GLU A 1 80  ? -28.246 1.275   22.410   1.00 57.46 80  A 1 
ATOM 642  O OE2 . GLU A 1 80  ? -29.167 -0.416  21.355   1.00 58.57 80  A 1 
ATOM 643  N N   . LYS A 1 81  ? -32.493 -1.544  25.497   1.00 78.85 81  A 1 
ATOM 644  C CA  . LYS A 1 81  ? -33.584 -0.745  26.064   1.00 79.01 81  A 1 
ATOM 645  C C   . LYS A 1 81  ? -33.702 -0.954  27.566   1.00 79.87 81  A 1 
ATOM 646  O O   . LYS A 1 81  ? -33.946 0.003   28.297   1.00 80.25 81  A 1 
ATOM 647  C CB  . LYS A 1 81  ? -34.883 -1.104  25.327   1.00 78.79 81  A 1 
ATOM 648  C CG  . LYS A 1 81  ? -35.894 0.044   25.273   1.00 72.23 81  A 1 
ATOM 649  C CD  . LYS A 1 81  ? -37.102 -0.441  24.471   1.00 68.73 81  A 1 
ATOM 650  C CE  . LYS A 1 81  ? -38.096 0.679   24.184   1.00 59.38 81  A 1 
ATOM 651  N NZ  . LYS A 1 81  ? -39.259 0.153   23.408   1.00 53.10 81  A 1 
ATOM 652  N N   . GLU A 1 82  ? -33.486 -2.199  28.012   1.00 76.42 82  A 1 
ATOM 653  C CA  . GLU A 1 82  ? -33.467 -2.559  29.419   1.00 77.74 82  A 1 
ATOM 654  C C   . GLU A 1 82  ? -32.219 -1.992  30.110   1.00 77.33 82  A 1 
ATOM 655  O O   . GLU A 1 82  ? -32.326 -1.360  31.164   1.00 78.47 82  A 1 
ATOM 656  C CB  . GLU A 1 82  ? -33.594 -4.079  29.541   1.00 78.79 82  A 1 
ATOM 657  C CG  . GLU A 1 82  ? -34.169 -4.468  30.907   1.00 68.80 82  A 1 
ATOM 658  C CD  . GLU A 1 82  ? -34.523 -5.959  31.002   1.00 63.96 82  A 1 
ATOM 659  O OE1 . GLU A 1 82  ? -35.425 -6.271  31.810   1.00 55.30 82  A 1 
ATOM 660  O OE2 . GLU A 1 82  ? -33.903 -6.756  30.276   1.00 57.12 82  A 1 
ATOM 661  N N   . LEU A 1 83  ? -31.061 -2.084  29.445   1.00 80.05 83  A 1 
ATOM 662  C CA  . LEU A 1 83  ? -29.827 -1.455  29.908   1.00 76.99 83  A 1 
ATOM 663  C C   . LEU A 1 83  ? -29.969 0.070   29.995   1.00 75.82 83  A 1 
ATOM 664  O O   . LEU A 1 83  ? -29.563 0.667   30.996   1.00 78.97 83  A 1 
ATOM 665  C CB  . LEU A 1 83  ? -28.647 -1.827  28.985   1.00 78.40 83  A 1 
ATOM 666  C CG  . LEU A 1 83  ? -27.452 -2.404  29.774   1.00 72.06 83  A 1 
ATOM 667  C CD1 . LEU A 1 83  ? -27.272 -3.885  29.458   1.00 62.95 83  A 1 
ATOM 668  C CD2 . LEU A 1 83  ? -26.159 -1.681  29.429   1.00 66.19 83  A 1 
ATOM 669  N N   . ARG A 1 84  ? -30.582 0.708   28.984   1.00 77.27 84  A 1 
ATOM 670  C CA  . ARG A 1 84  ? -30.877 2.147   29.024   1.00 77.43 84  A 1 
ATOM 671  C C   . ARG A 1 84  ? -31.838 2.497   30.161   1.00 77.44 84  A 1 
ATOM 672  O O   . ARG A 1 84  ? -31.607 3.500   30.826   1.00 80.40 84  A 1 
ATOM 673  C CB  . ARG A 1 84  ? -31.442 2.650   27.691   1.00 78.92 84  A 1 
ATOM 674  C CG  . ARG A 1 84  ? -30.349 2.836   26.633   1.00 72.89 84  A 1 
ATOM 675  C CD  . ARG A 1 84  ? -30.981 3.363   25.348   1.00 70.97 84  A 1 
ATOM 676  N NE  . ARG A 1 84  ? -30.036 3.351   24.234   1.00 62.21 84  A 1 
ATOM 677  C CZ  . ARG A 1 84  ? -30.092 4.063   23.124   1.00 55.60 84  A 1 
ATOM 678  N NH1 . ARG A 1 84  ? -30.999 4.983   22.930   1.00 50.91 84  A 1 
ATOM 679  N NH2 . ARG A 1 84  ? -29.228 3.836   22.173   1.00 51.36 84  A 1 
ATOM 680  N N   . ARG A 1 85  ? -32.873 1.669   30.400   1.00 78.83 85  A 1 
ATOM 681  C CA  . ARG A 1 85  ? -33.746 1.847   31.566   1.00 79.62 85  A 1 
ATOM 682  C C   . ARG A 1 85  ? -32.958 1.738   32.862   1.00 80.73 85  A 1 
ATOM 683  O O   . ARG A 1 85  ? -33.077 2.615   33.709   1.00 80.97 85  A 1 
ATOM 684  C CB  . ARG A 1 85  ? -34.901 0.841   31.567   1.00 80.93 85  A 1 
ATOM 685  C CG  . ARG A 1 85  ? -36.133 1.388   30.836   1.00 72.95 85  A 1 
ATOM 686  C CD  . ARG A 1 85  ? -37.268 0.365   30.926   1.00 72.08 85  A 1 
ATOM 687  N NE  . ARG A 1 85  ? -38.535 0.904   30.398   1.00 62.16 85  A 1 
ATOM 688  C CZ  . ARG A 1 85  ? -39.667 0.227   30.286   1.00 55.33 85  A 1 
ATOM 689  N NH1 . ARG A 1 85  ? -39.737 -1.040  30.623   1.00 50.30 85  A 1 
ATOM 690  N NH2 . ARG A 1 85  ? -40.740 0.808   29.848   1.00 49.55 85  A 1 
ATOM 691  N N   . THR A 1 86  ? -32.116 0.708   32.981   1.00 80.14 86  A 1 
ATOM 692  C CA  . THR A 1 86  ? -31.296 0.491   34.178   1.00 78.63 86  A 1 
ATOM 693  C C   . THR A 1 86  ? -30.310 1.639   34.382   1.00 78.85 86  A 1 
ATOM 694  O O   . THR A 1 86  ? -30.188 2.158   35.487   1.00 78.37 86  A 1 
ATOM 695  C CB  . THR A 1 86  ? -30.547 -0.850  34.103   1.00 78.84 86  A 1 
ATOM 696  O OG1 . THR A 1 86  ? -31.410 -1.874  33.680   1.00 70.58 86  A 1 
ATOM 697  C CG2 . THR A 1 86  ? -30.028 -1.273  35.471   1.00 67.38 86  A 1 
ATOM 698  N N   . THR A 1 87  ? -29.675 2.108   33.291   1.00 79.15 87  A 1 
ATOM 699  C CA  . THR A 1 87  ? -28.760 3.262   33.323   1.00 76.40 87  A 1 
ATOM 700  C C   . THR A 1 87  ? -29.502 4.553   33.691   1.00 75.24 87  A 1 
ATOM 701  O O   . THR A 1 87  ? -29.002 5.323   34.498   1.00 77.58 87  A 1 
ATOM 702  C CB  . THR A 1 87  ? -28.028 3.454   31.986   1.00 77.26 87  A 1 
ATOM 703  O OG1 . THR A 1 87  ? -27.462 2.257   31.533   1.00 69.70 87  A 1 
ATOM 704  C CG2 . THR A 1 87  ? -26.870 4.442   32.105   1.00 66.89 87  A 1 
ATOM 705  N N   . SER A 1 88  ? -30.692 4.760   33.141   1.00 80.61 88  A 1 
ATOM 706  C CA  . SER A 1 88  ? -31.553 5.888   33.510   1.00 80.53 88  A 1 
ATOM 707  C C   . SER A 1 88  ? -31.944 5.826   34.985   1.00 81.56 88  A 1 
ATOM 708  O O   . SER A 1 88  ? -31.840 6.831   35.692   1.00 80.58 88  A 1 
ATOM 709  C CB  . SER A 1 88  ? -32.773 5.937   32.570   1.00 79.98 88  A 1 
ATOM 710  O OG  . SER A 1 88  ? -33.974 6.284   33.198   1.00 69.47 88  A 1 
ATOM 711  N N   . THR A 1 89  ? -32.306 4.634   35.477   1.00 76.98 89  A 1 
ATOM 712  C CA  . THR A 1 89  ? -32.645 4.450   36.892   1.00 78.25 89  A 1 
ATOM 713  C C   . THR A 1 89  ? -31.428 4.696   37.791   1.00 79.75 89  A 1 
ATOM 714  O O   . THR A 1 89  ? -31.559 5.311   38.855   1.00 78.25 89  A 1 
ATOM 715  C CB  . THR A 1 89  ? -33.198 3.044   37.151   1.00 78.04 89  A 1 
ATOM 716  O OG1 . THR A 1 89  ? -34.164 2.683   36.192   1.00 69.79 89  A 1 
ATOM 717  C CG2 . THR A 1 89  ? -33.901 2.947   38.504   1.00 67.42 89  A 1 
ATOM 718  N N   . LEU A 1 90  ? -30.242 4.279   37.343   1.00 79.42 90  A 1 
ATOM 719  C CA  . LEU A 1 90  ? -28.987 4.565   38.035   1.00 77.18 90  A 1 
ATOM 720  C C   . LEU A 1 90  ? -28.640 6.061   38.016   1.00 76.71 90  A 1 
ATOM 721  O O   . LEU A 1 90  ? -28.155 6.574   39.013   1.00 79.24 90  A 1 
ATOM 722  C CB  . LEU A 1 90  ? -27.846 3.746   37.410   1.00 78.55 90  A 1 
ATOM 723  C CG  . LEU A 1 90  ? -27.789 2.298   37.917   1.00 73.31 90  A 1 
ATOM 724  C CD1 . LEU A 1 90  ? -26.905 1.448   37.003   1.00 64.95 90  A 1 
ATOM 725  C CD2 . LEU A 1 90  ? -27.204 2.237   39.328   1.00 67.69 90  A 1 
ATOM 726  N N   . GLN A 1 91  ? -28.903 6.748   36.884   1.00 74.77 91  A 1 
ATOM 727  C CA  . GLN A 1 91  ? -28.722 8.203   36.811   1.00 75.38 91  A 1 
ATOM 728  C C   . GLN A 1 91  ? -29.654 8.930   37.777   1.00 74.99 91  A 1 
ATOM 729  O O   . GLN A 1 91  ? -29.173 9.785   38.522   1.00 77.59 91  A 1 
ATOM 730  C CB  . GLN A 1 91  ? -28.942 8.713   35.381   1.00 76.65 91  A 1 
ATOM 731  C CG  . GLN A 1 91  ? -27.665 8.581   34.545   1.00 70.59 91  A 1 
ATOM 732  C CD  . GLN A 1 91  ? -27.838 9.089   33.111   1.00 66.19 91  A 1 
ATOM 733  O OE1 . GLN A 1 91  ? -28.908 9.079   32.527   1.00 61.20 91  A 1 
ATOM 734  N NE2 . GLN A 1 91  ? -26.787 9.549   32.473   1.00 57.10 91  A 1 
ATOM 735  N N   . VAL A 1 92  ? -30.928 8.540   37.826   1.00 80.01 92  A 1 
ATOM 736  C CA  . VAL A 1 92  ? -31.887 9.124   38.769   1.00 79.99 92  A 1 
ATOM 737  C C   . VAL A 1 92  ? -31.439 8.867   40.209   1.00 79.97 92  A 1 
ATOM 738  O O   . VAL A 1 92  ? -31.371 9.804   41.006   1.00 78.50 92  A 1 
ATOM 739  C CB  . VAL A 1 92  ? -33.309 8.576   38.522   1.00 79.33 92  A 1 
ATOM 740  C CG1 . VAL A 1 92  ? -34.303 9.039   39.579   1.00 73.46 92  A 1 
ATOM 741  C CG2 . VAL A 1 92  ? -33.835 9.052   37.162   1.00 73.48 92  A 1 
ATOM 742  N N   . LYS A 1 93  ? -31.027 7.635   40.530   1.00 74.96 93  A 1 
ATOM 743  C CA  . LYS A 1 93  ? -30.488 7.323   41.861   1.00 75.43 93  A 1 
ATOM 744  C C   . LYS A 1 93  ? -29.216 8.109   42.180   1.00 75.19 93  A 1 
ATOM 745  O O   . LYS A 1 93  ? -29.039 8.535   43.320   1.00 75.86 93  A 1 
ATOM 746  C CB  . LYS A 1 93  ? -30.226 5.825   41.998   1.00 75.79 93  A 1 
ATOM 747  C CG  . LYS A 1 93  ? -31.521 5.048   42.243   1.00 71.41 93  A 1 
ATOM 748  C CD  . LYS A 1 93  ? -31.203 3.570   42.466   1.00 67.89 93  A 1 
ATOM 749  C CE  . LYS A 1 93  ? -32.475 2.807   42.823   1.00 60.13 93  A 1 
ATOM 750  N NZ  . LYS A 1 93  ? -32.184 1.394   43.170   1.00 54.82 93  A 1 
ATOM 751  N N   . ASN A 1 94  ? -28.330 8.322   41.198   1.00 76.26 94  A 1 
ATOM 752  C CA  . ASN A 1 94  ? -27.154 9.158   41.398   1.00 74.91 94  A 1 
ATOM 753  C C   . ASN A 1 94  ? -27.516 10.630  41.632   1.00 73.22 94  A 1 
ATOM 754  O O   . ASN A 1 94  ? -26.874 11.278  42.459   1.00 75.61 94  A 1 
ATOM 755  C CB  . ASN A 1 94  ? -26.196 9.032   40.193   1.00 74.71 94  A 1 
ATOM 756  C CG  . ASN A 1 94  ? -25.020 8.104   40.446   1.00 69.82 94  A 1 
ATOM 757  O OD1 . ASN A 1 94  ? -24.719 7.673   41.532   1.00 62.98 94  A 1 
ATOM 758  N ND2 . ASN A 1 94  ? -24.260 7.808   39.408   1.00 61.51 94  A 1 
ATOM 759  N N   . GLU A 1 95  ? -28.534 11.154  40.936   1.00 74.30 95  A 1 
ATOM 760  C CA  . GLU A 1 95  ? -29.050 12.496  41.222   1.00 77.05 95  A 1 
ATOM 761  C C   . GLU A 1 95  ? -29.683 12.569  42.609   1.00 77.68 95  A 1 
ATOM 762  O O   . GLU A 1 95  ? -29.388 13.512  43.343   1.00 76.17 95  A 1 
ATOM 763  C CB  . GLU A 1 95  ? -30.048 12.959  40.153   1.00 77.22 95  A 1 
ATOM 764  C CG  . GLU A 1 95  ? -29.321 13.507  38.915   1.00 70.23 95  A 1 
ATOM 765  C CD  . GLU A 1 95  ? -30.260 14.225  37.938   1.00 64.19 95  A 1 
ATOM 766  O OE1 . GLU A 1 95  ? -29.730 15.065  37.168   1.00 56.80 95  A 1 
ATOM 767  O OE2 . GLU A 1 95  ? -31.471 13.951  37.950   1.00 57.70 95  A 1 
ATOM 768  N N   . GLU A 1 96  ? -30.458 11.552  43.014   1.00 75.32 96  A 1 
ATOM 769  C CA  . GLU A 1 96  ? -31.003 11.481  44.376   1.00 76.62 96  A 1 
ATOM 770  C C   . GLU A 1 96  ? -29.895 11.443  45.430   1.00 76.31 96  A 1 
ATOM 771  O O   . GLU A 1 96  ? -29.945 12.193  46.403   1.00 76.62 96  A 1 
ATOM 772  C CB  . GLU A 1 96  ? -31.905 10.252  44.534   1.00 77.24 96  A 1 
ATOM 773  C CG  . GLU A 1 96  ? -33.269 10.436  43.874   1.00 70.16 96  A 1 
ATOM 774  C CD  . GLU A 1 96  ? -34.169 9.189   44.012   1.00 66.22 96  A 1 
ATOM 775  O OE1 . GLU A 1 96  ? -35.382 9.330   43.767   1.00 58.60 96  A 1 
ATOM 776  O OE2 . GLU A 1 96  ? -33.641 8.101   44.337   1.00 61.60 96  A 1 
ATOM 777  N N   . VAL A 1 97  ? -28.851 10.622  45.217   1.00 75.49 97  A 1 
ATOM 778  C CA  . VAL A 1 97  ? -27.692 10.568  46.121   1.00 74.82 97  A 1 
ATOM 779  C C   . VAL A 1 97  ? -26.959 11.907  46.163   1.00 72.96 97  A 1 
ATOM 780  O O   . VAL A 1 97  ? -26.546 12.355  47.231   1.00 74.76 97  A 1 
ATOM 781  C CB  . VAL A 1 97  ? -26.738 9.423   45.720   1.00 75.18 97  A 1 
ATOM 782  C CG1 . VAL A 1 97  ? -25.392 9.476   46.451   1.00 69.44 97  A 1 
ATOM 783  C CG2 . VAL A 1 97  ? -27.361 8.060   46.035   1.00 69.15 97  A 1 
ATOM 784  N N   . LYS A 1 98  ? -26.815 12.577  45.002   1.00 75.57 98  A 1 
ATOM 785  C CA  . LYS A 1 98  ? -26.192 13.891  44.928   1.00 76.81 98  A 1 
ATOM 786  C C   . LYS A 1 98  ? -27.014 14.941  45.667   1.00 76.66 98  A 1 
ATOM 787  O O   . LYS A 1 98  ? -26.447 15.725  46.425   1.00 78.06 98  A 1 
ATOM 788  C CB  . LYS A 1 98  ? -25.969 14.253  43.453   1.00 77.11 98  A 1 
ATOM 789  C CG  . LYS A 1 98  ? -25.036 15.466  43.298   1.00 71.06 98  A 1 
ATOM 790  C CD  . LYS A 1 98  ? -24.850 15.781  41.815   1.00 67.66 98  A 1 
ATOM 791  C CE  . LYS A 1 98  ? -23.916 16.976  41.638   1.00 58.38 98  A 1 
ATOM 792  N NZ  . LYS A 1 98  ? -23.820 17.386  40.214   1.00 52.58 98  A 1 
ATOM 793  N N   . ASN A 1 99  ? -28.338 14.908  45.502   1.00 79.18 99  A 1 
ATOM 794  C CA  . ASN A 1 99  ? -29.249 15.793  46.220   1.00 79.10 99  A 1 
ATOM 795  C C   . ASN A 1 99  ? -29.217 15.521  47.725   1.00 78.05 99  A 1 
ATOM 796  O O   . ASN A 1 99  ? -29.068 16.463  48.504   1.00 77.49 99  A 1 
ATOM 797  C CB  . ASN A 1 99  ? -30.659 15.659  45.629   1.00 79.54 99  A 1 
ATOM 798  C CG  . ASN A 1 99  ? -30.787 16.297  44.251   1.00 77.51 99  A 1 
ATOM 799  O OD1 . ASN A 1 99  ? -29.988 17.124  43.829   1.00 69.92 99  A 1 
ATOM 800  N ND2 . ASN A 1 99  ? -31.813 15.942  43.515   1.00 68.36 99  A 1 
ATOM 801  N N   . MET A 1 100 ? -29.233 14.240  48.120   1.00 76.32 100 A 1 
ATOM 802  C CA  . MET A 1 100 ? -29.056 13.873  49.532   1.00 76.41 100 A 1 
ATOM 803  C C   . MET A 1 100 ? -27.715 14.345  50.093   1.00 76.42 100 A 1 
ATOM 804  O O   . MET A 1 100 ? -27.666 14.854  51.204   1.00 77.01 100 A 1 
ATOM 805  C CB  . MET A 1 100 ? -29.188 12.350  49.720   1.00 77.26 100 A 1 
ATOM 806  C CG  . MET A 1 100 ? -30.647 11.904  49.780   1.00 71.40 100 A 1 
ATOM 807  S SD  . MET A 1 100 ? -30.846 10.148  50.231   1.00 66.76 100 A 1 
ATOM 808  C CE  . MET A 1 100 ? -30.675 9.366   48.613   1.00 56.60 100 A 1 
ATOM 809  N N   . SER A 1 101 ? -26.626 14.246  49.301   1.00 74.87 101 A 1 
ATOM 810  C CA  . SER A 1 101 ? -25.314 14.747  49.725   1.00 74.13 101 A 1 
ATOM 811  C C   . SER A 1 101 ? -25.299 16.266  49.899   1.00 73.17 101 A 1 
ATOM 812  O O   . SER A 1 101 ? -24.680 16.764  50.844   1.00 75.35 101 A 1 
ATOM 813  C CB  . SER A 1 101 ? -24.250 14.336  48.711   1.00 73.56 101 A 1 
ATOM 814  O OG  . SER A 1 101 ? -22.977 14.828  49.081   1.00 65.03 101 A 1 
ATOM 815  N N   . VAL A 1 102 ? -25.974 16.994  49.015   1.00 79.40 102 A 1 
ATOM 816  C CA  . VAL A 1 102 ? -26.116 18.453  49.134   1.00 80.29 102 A 1 
ATOM 817  C C   . VAL A 1 102 ? -26.940 18.813  50.370   1.00 80.55 102 A 1 
ATOM 818  O O   . VAL A 1 102 ? -26.549 19.702  51.119   1.00 80.05 102 A 1 
ATOM 819  C CB  . VAL A 1 102 ? -26.722 19.063  47.852   1.00 80.13 102 A 1 
ATOM 820  C CG1 . VAL A 1 102 ? -27.055 20.544  48.001   1.00 74.45 102 A 1 
ATOM 821  C CG2 . VAL A 1 102 ? -25.734 18.948  46.676   1.00 73.81 102 A 1 
ATOM 822  N N   . GLU A 1 103 ? -28.036 18.085  50.619   1.00 76.79 103 A 1 
ATOM 823  C CA  . GLU A 1 103 ? -28.869 18.283  51.812   1.00 78.85 103 A 1 
ATOM 824  C C   . GLU A 1 103 ? -28.091 17.967  53.097   1.00 78.33 103 A 1 
ATOM 825  O O   . GLU A 1 103 ? -28.180 18.706  54.074   1.00 78.80 103 A 1 
ATOM 826  C CB  . GLU A 1 103 ? -30.131 17.419  51.686   1.00 79.31 103 A 1 
ATOM 827  C CG  . GLU A 1 103 ? -31.226 17.917  52.629   1.00 69.77 103 A 1 
ATOM 828  C CD  . GLU A 1 103 ? -32.420 16.952  52.730   1.00 65.40 103 A 1 
ATOM 829  O OE1 . GLU A 1 103 ? -33.083 16.985  53.799   1.00 57.42 103 A 1 
ATOM 830  O OE2 . GLU A 1 103 ? -32.634 16.148  51.802   1.00 59.56 103 A 1 
ATOM 831  N N   . LEU A 1 104 ? -27.281 16.905  53.068   1.00 75.49 104 A 1 
ATOM 832  C CA  . LEU A 1 104 ? -26.412 16.534  54.184   1.00 74.64 104 A 1 
ATOM 833  C C   . LEU A 1 104 ? -25.353 17.592  54.464   1.00 73.91 104 A 1 
ATOM 834  O O   . LEU A 1 104 ? -25.139 17.949  55.620   1.00 75.11 104 A 1 
ATOM 835  C CB  . LEU A 1 104 ? -25.767 15.165  53.900   1.00 75.52 104 A 1 
ATOM 836  C CG  . LEU A 1 104 ? -25.992 14.154  55.042   1.00 70.01 104 A 1 
ATOM 837  C CD1 . LEU A 1 104 ? -26.433 12.809  54.464   1.00 62.18 104 A 1 
ATOM 838  C CD2 . LEU A 1 104 ? -24.731 13.933  55.858   1.00 63.97 104 A 1 
ATOM 839  N N   . ASN A 1 105 ? -24.729 18.141  53.419   1.00 75.57 105 A 1 
ATOM 840  C CA  . ASN A 1 105 ? -23.778 19.237  53.570   1.00 76.10 105 A 1 
ATOM 841  C C   . ASN A 1 105 ? -24.456 20.495  54.127   1.00 76.08 105 A 1 
ATOM 842  O O   . ASN A 1 105 ? -23.908 21.110  55.035   1.00 78.23 105 A 1 
ATOM 843  C CB  . ASN A 1 105 ? -23.088 19.532  52.224   1.00 75.23 105 A 1 
ATOM 844  C CG  . ASN A 1 105 ? -21.892 18.627  51.955   1.00 70.10 105 A 1 
ATOM 845  O OD1 . ASN A 1 105 ? -21.351 17.956  52.803   1.00 62.64 105 A 1 
ATOM 846  N ND2 . ASN A 1 105 ? -21.403 18.635  50.736   1.00 61.64 105 A 1 
ATOM 847  N N   . SER A 1 106 ? -25.658 20.816  53.650   1.00 79.15 106 A 1 
ATOM 848  C CA  . SER A 1 106 ? -26.436 21.938  54.188   1.00 80.36 106 A 1 
ATOM 849  C C   . SER A 1 106 ? -26.773 21.740  55.670   1.00 81.15 106 A 1 
ATOM 850  O O   . SER A 1 106 ? -26.628 22.667  56.465   1.00 80.56 106 A 1 
ATOM 851  C CB  . SER A 1 106 ? -27.723 22.099  53.365   1.00 80.69 106 A 1 
ATOM 852  O OG  . SER A 1 106 ? -28.545 23.110  53.912   1.00 71.18 106 A 1 
ATOM 853  N N   . LYS A 1 107 ? -27.162 20.500  56.054   1.00 75.93 107 A 1 
ATOM 854  C CA  . LYS A 1 107 ? -27.394 20.170  57.470   1.00 76.68 107 A 1 
ATOM 855  C C   . LYS A 1 107 ? -26.110 20.244  58.292   1.00 76.84 107 A 1 
ATOM 856  O O   . LYS A 1 107 ? -26.149 20.706  59.434   1.00 79.44 107 A 1 
ATOM 857  C CB  . LYS A 1 107 ? -28.049 18.786  57.596   1.00 77.65 107 A 1 
ATOM 858  C CG  . LYS A 1 107 ? -29.551 18.855  57.303   1.00 71.77 107 A 1 
ATOM 859  C CD  . LYS A 1 107 ? -30.201 17.467  57.351   1.00 69.35 107 A 1 
ATOM 860  C CE  . LYS A 1 107 ? -31.710 17.609  57.115   1.00 61.00 107 A 1 
ATOM 861  N NZ  . LYS A 1 107 ? -32.375 16.337  56.783   1.00 55.86 107 A 1 
ATOM 862  N N   . LEU A 1 108 ? -24.977 19.829  57.731   1.00 75.23 108 A 1 
ATOM 863  C CA  . LEU A 1 108 ? -23.667 19.944  58.374   1.00 74.87 108 A 1 
ATOM 864  C C   . LEU A 1 108 ? -23.237 21.401  58.568   1.00 74.30 108 A 1 
ATOM 865  O O   . LEU A 1 108 ? -22.733 21.734  59.636   1.00 75.28 108 A 1 
ATOM 866  C CB  . LEU A 1 108 ? -22.634 19.158  57.542   1.00 74.77 108 A 1 
ATOM 867  C CG  . LEU A 1 108 ? -22.147 17.879  58.261   1.00 70.10 108 A 1 
ATOM 868  C CD1 . LEU A 1 108 ? -21.867 16.759  57.268   1.00 62.26 108 A 1 
ATOM 869  C CD2 . LEU A 1 108 ? -20.876 18.157  59.046   1.00 65.02 108 A 1 
ATOM 870  N N   . GLU A 1 109 ? -23.487 22.252  57.563   1.00 76.70 109 A 1 
ATOM 871  C CA  . GLU A 1 109 ? -23.249 23.692  57.688   1.00 78.56 109 A 1 
ATOM 872  C C   . GLU A 1 109 ? -24.134 24.313  58.770   1.00 78.71 109 A 1 
ATOM 873  O O   . GLU A 1 109 ? -23.618 25.009  59.644   1.00 78.22 109 A 1 
ATOM 874  C CB  . GLU A 1 109 ? -23.443 24.411  56.344   1.00 77.94 109 A 1 
ATOM 875  C CG  . GLU A 1 109 ? -22.217 24.240  55.436   1.00 71.17 109 A 1 
ATOM 876  C CD  . GLU A 1 109 ? -22.330 24.968  54.085   1.00 64.77 109 A 1 
ATOM 877  O OE1 . GLU A 1 109 ? -21.264 25.143  53.439   1.00 56.92 109 A 1 
ATOM 878  O OE2 . GLU A 1 109 ? -23.449 25.313  53.670   1.00 58.66 109 A 1 
ATOM 879  N N   . SER A 1 110 ? -25.429 23.975  58.805   1.00 79.95 110 A 1 
ATOM 880  C CA  . SER A 1 110 ? -26.326 24.474  59.855   1.00 80.98 110 A 1 
ATOM 881  C C   . SER A 1 110 ? -25.906 24.012  61.249   1.00 81.85 110 A 1 
ATOM 882  O O   . SER A 1 110 ? -25.935 24.794  62.197   1.00 81.29 110 A 1 
ATOM 883  C CB  . SER A 1 110 ? -27.783 24.096  59.566   1.00 80.84 110 A 1 
ATOM 884  O OG  . SER A 1 110 ? -28.079 22.750  59.855   1.00 69.82 110 A 1 
ATOM 885  N N   . LEU A 1 111 ? -25.444 22.744  61.361   1.00 78.56 111 A 1 
ATOM 886  C CA  . LEU A 1 111 ? -24.894 22.233  62.621   1.00 77.30 111 A 1 
ATOM 887  C C   . LEU A 1 111 ? -23.618 22.955  63.039   1.00 76.89 111 A 1 
ATOM 888  O O   . LEU A 1 111 ? -23.408 23.189  64.231   1.00 79.90 111 A 1 
ATOM 889  C CB  . LEU A 1 111 ? -24.584 20.739  62.471   1.00 78.64 111 A 1 
ATOM 890  C CG  . LEU A 1 111 ? -25.737 19.842  62.925   1.00 71.24 111 A 1 
ATOM 891  C CD1 . LEU A 1 111 ? -25.505 18.449  62.343   1.00 63.46 111 A 1 
ATOM 892  C CD2 . LEU A 1 111 ? -25.774 19.720  64.446   1.00 64.79 111 A 1 
ATOM 893  N N   . LEU A 1 112 ? -22.743 23.283  62.066   1.00 77.47 112 A 1 
ATOM 894  C CA  . LEU A 1 112 ? -21.540 24.067  62.333   1.00 77.48 112 A 1 
ATOM 895  C C   . LEU A 1 112 ? -21.883 25.475  62.812   1.00 77.98 112 A 1 
ATOM 896  O O   . LEU A 1 112 ? -21.267 25.947  63.766   1.00 78.82 112 A 1 
ATOM 897  C CB  . LEU A 1 112 ? -20.661 24.091  61.066   1.00 77.10 112 A 1 
ATOM 898  C CG  . LEU A 1 112 ? -19.610 22.967  61.069   1.00 71.40 112 A 1 
ATOM 899  C CD1 . LEU A 1 112 ? -19.224 22.565  59.655   1.00 63.51 112 A 1 
ATOM 900  C CD2 . LEU A 1 112 ? -18.344 23.413  61.795   1.00 65.71 112 A 1 
ATOM 901  N N   . GLU A 1 113 ? -22.894 26.110  62.213   1.00 80.66 113 A 1 
ATOM 902  C CA  . GLU A 1 113 ? -23.398 27.410  62.667   1.00 81.60 113 A 1 
ATOM 903  C C   . GLU A 1 113 ? -24.004 27.311  64.073   1.00 81.31 113 A 1 
ATOM 904  O O   . GLU A 1 113 ? -23.615 28.091  64.948   1.00 80.44 113 A 1 
ATOM 905  C CB  . GLU A 1 113 ? -24.421 27.981  61.686   1.00 81.23 113 A 1 
ATOM 906  C CG  . GLU A 1 113 ? -23.764 28.528  60.416   1.00 73.48 113 A 1 
ATOM 907  C CD  . GLU A 1 113 ? -24.742 29.301  59.518   1.00 67.76 113 A 1 
ATOM 908  O OE1 . GLU A 1 113 ? -24.250 30.098  58.689   1.00 59.15 113 A 1 
ATOM 909  O OE2 . GLU A 1 113 ? -25.971 29.131  59.676   1.00 62.16 113 A 1 
ATOM 910  N N   . GLU A 1 114 ? -24.852 26.304  64.331   1.00 81.50 114 A 1 
ATOM 911  C CA  . GLU A 1 114 ? -25.415 26.078  65.667   1.00 81.75 114 A 1 
ATOM 912  C C   . GLU A 1 114 ? -24.326 25.791  66.702   1.00 81.73 114 A 1 
ATOM 913  O O   . GLU A 1 114 ? -24.362 26.351  67.801   1.00 80.35 114 A 1 
ATOM 914  C CB  . GLU A 1 114 ? -26.417 24.920  65.667   1.00 81.22 114 A 1 
ATOM 915  C CG  . GLU A 1 114 ? -27.784 25.326  65.127   1.00 73.27 114 A 1 
ATOM 916  C CD  . GLU A 1 114 ? -28.858 24.246  65.348   1.00 68.58 114 A 1 
ATOM 917  O OE1 . GLU A 1 114 ? -30.052 24.573  65.148   1.00 61.19 114 A 1 
ATOM 918  O OE2 . GLU A 1 114 ? -28.498 23.121  65.747   1.00 62.30 114 A 1 
ATOM 919  N N   . LYS A 1 115 ? -23.330 24.961  66.327   1.00 80.22 115 A 1 
ATOM 920  C CA  . LYS A 1 115 ? -22.185 24.681  67.204   1.00 79.74 115 A 1 
ATOM 921  C C   . LYS A 1 115 ? -21.390 25.945  67.503   1.00 78.75 115 A 1 
ATOM 922  O O   . LYS A 1 115 ? -20.961 26.135  68.647   1.00 81.56 115 A 1 
ATOM 923  C CB  . LYS A 1 115 ? -21.313 23.608  66.540   1.00 80.25 115 A 1 
ATOM 924  C CG  . LYS A 1 115 ? -20.163 23.173  67.467   1.00 77.89 115 A 1 
ATOM 925  C CD  . LYS A 1 115 ? -19.295 22.131  66.769   1.00 72.29 115 A 1 
ATOM 926  C CE  . LYS A 1 115 ? -18.150 21.727  67.695   1.00 64.52 115 A 1 
ATOM 927  N NZ  . LYS A 1 115 ? -17.245 20.754  67.054   1.00 58.76 115 A 1 
ATOM 928  N N   . THR A 1 116 ? -21.201 26.808  66.526   1.00 80.53 116 A 1 
ATOM 929  C CA  . THR A 1 116 ? -20.489 28.075  66.700   1.00 80.00 116 A 1 
ATOM 930  C C   . THR A 1 116 ? -21.296 29.028  67.589   1.00 81.18 116 A 1 
ATOM 931  O O   . THR A 1 116 ? -20.744 29.624  68.517   1.00 81.33 116 A 1 
ATOM 932  C CB  . THR A 1 116 ? -20.177 28.742  65.347   1.00 79.18 116 A 1 
ATOM 933  O OG1 . THR A 1 116 ? -19.635 27.812  64.436   1.00 72.25 116 A 1 
ATOM 934  C CG2 . THR A 1 116 ? -19.122 29.837  65.492   1.00 67.95 116 A 1 
ATOM 935  N N   . ALA A 1 117 ? -22.617 29.098  67.385   1.00 82.15 117 A 1 
ATOM 936  C CA  . ALA A 1 117 ? -23.519 29.857  68.245   1.00 83.16 117 A 1 
ATOM 937  C C   . ALA A 1 117 ? -23.534 29.322  69.690   1.00 83.24 117 A 1 
ATOM 938  O O   . ALA A 1 117 ? -23.509 30.107  70.643   1.00 81.84 117 A 1 
ATOM 939  C CB  . ALA A 1 117 ? -24.920 29.835  67.623   1.00 82.71 117 A 1 
ATOM 940  N N   . LEU A 1 118 ? -23.518 27.982  69.852   1.00 81.71 118 A 1 
ATOM 941  C CA  . LEU A 1 118 ? -23.378 27.339  71.157   1.00 79.13 118 A 1 
ATOM 942  C C   . LEU A 1 118 ? -22.049 27.653  71.820   1.00 78.33 118 A 1 
ATOM 943  O O   . LEU A 1 118 ? -22.035 28.004  72.996   1.00 80.71 118 A 1 
ATOM 944  C CB  . LEU A 1 118 ? -23.541 25.815  71.013   1.00 79.93 118 A 1 
ATOM 945  C CG  . LEU A 1 118 ? -24.956 25.359  71.414   1.00 73.22 118 A 1 
ATOM 946  C CD1 . LEU A 1 118 ? -25.391 24.212  70.533   1.00 64.24 118 A 1 
ATOM 947  C CD2 . LEU A 1 118 ? -24.982 24.920  72.875   1.00 66.00 118 A 1 
ATOM 948  N N   . GLN A 1 119 ? -20.926 27.595  71.067   1.00 78.41 119 A 1 
ATOM 949  C CA  . GLN A 1 119 ? -19.619 27.976  71.604   1.00 78.98 119 A 1 
ATOM 950  C C   . GLN A 1 119 ? -19.603 29.432  72.077   1.00 79.17 119 A 1 
ATOM 951  O O   . GLN A 1 119 ? -19.047 29.716  73.130   1.00 79.97 119 A 1 
ATOM 952  C CB  . GLN A 1 119 ? -18.520 27.747  70.566   1.00 78.43 119 A 1 
ATOM 953  C CG  . GLN A 1 119 ? -18.090 26.279  70.515   1.00 73.94 119 A 1 
ATOM 954  C CD  . GLN A 1 119 ? -16.936 26.044  69.527   1.00 69.74 119 A 1 
ATOM 955  O OE1 . GLN A 1 119 ? -16.672 26.804  68.610   1.00 64.83 119 A 1 
ATOM 956  N NE2 . GLN A 1 119 ? -16.186 24.976  69.684   1.00 60.52 119 A 1 
ATOM 957  N N   . HIS A 1 120 ? -20.245 30.325  71.323   1.00 82.49 120 A 1 
ATOM 958  C CA  . HIS A 1 120 ? -20.409 31.706  71.764   1.00 83.27 120 A 1 
ATOM 959  C C   . HIS A 1 120 ? -21.262 31.819  73.028   1.00 83.04 120 A 1 
ATOM 960  O O   . HIS A 1 120 ? -20.876 32.543  73.953   1.00 82.47 120 A 1 
ATOM 961  C CB  . HIS A 1 120 ? -20.985 32.566  70.630   1.00 83.13 120 A 1 
ATOM 962  C CG  . HIS A 1 120 ? -19.910 33.195  69.804   1.00 77.32 120 A 1 
ATOM 963  N ND1 . HIS A 1 120 ? -19.074 34.219  70.208   1.00 65.54 120 A 1 
ATOM 964  C CD2 . HIS A 1 120 ? -19.539 32.892  68.519   1.00 65.31 120 A 1 
ATOM 965  C CE1 . HIS A 1 120 ? -18.239 34.519  69.194   1.00 61.76 120 A 1 
ATOM 966  N NE2 . HIS A 1 120 ? -18.491 33.728  68.160   1.00 62.08 120 A 1 
ATOM 967  N N   . LYS A 1 121 ? -22.385 31.076  73.118   1.00 79.82 121 A 1 
ATOM 968  C CA  . LYS A 1 121 ? -23.207 31.037  74.329   1.00 78.95 121 A 1 
ATOM 969  C C   . LYS A 1 121 ? -22.451 30.453  75.520   1.00 78.55 121 A 1 
ATOM 970  O O   . LYS A 1 121 ? -22.540 31.003  76.610   1.00 79.42 121 A 1 
ATOM 971  C CB  . LYS A 1 121 ? -24.504 30.251  74.095   1.00 79.38 121 A 1 
ATOM 972  C CG  . LYS A 1 121 ? -25.590 31.106  73.436   1.00 73.27 121 A 1 
ATOM 973  C CD  . LYS A 1 121 ? -26.874 30.289  73.297   1.00 70.65 121 A 1 
ATOM 974  C CE  . LYS A 1 121 ? -28.009 31.150  72.725   1.00 62.38 121 A 1 
ATOM 975  N NZ  . LYS A 1 121 ? -29.251 30.355  72.529   1.00 57.13 121 A 1 
ATOM 976  N N   . VAL A 1 122 ? -21.682 29.364  75.297   1.00 78.22 122 A 1 
ATOM 977  C CA  . VAL A 1 122 ? -20.865 28.748  76.340   1.00 76.40 122 A 1 
ATOM 978  C C   . VAL A 1 122 ? -19.782 29.716  76.820   1.00 75.02 122 A 1 
ATOM 979  O O   . VAL A 1 122 ? -19.641 29.879  78.023   1.00 77.35 122 A 1 
ATOM 980  C CB  . VAL A 1 122 ? -20.267 27.406  75.882   1.00 76.15 122 A 1 
ATOM 981  C CG1 . VAL A 1 122 ? -19.250 26.839  76.872   1.00 70.54 122 A 1 
ATOM 982  C CG2 . VAL A 1 122 ? -21.368 26.353  75.723   1.00 69.45 122 A 1 
ATOM 983  N N   . ARG A 1 123 ? -19.101 30.427  75.902   1.00 78.40 123 A 1 
ATOM 984  C CA  . ARG A 1 123 ? -18.152 31.482  76.311   1.00 78.37 123 A 1 
ATOM 985  C C   . ARG A 1 123 ? -18.807 32.588  77.125   1.00 78.44 123 A 1 
ATOM 986  O O   . ARG A 1 123 ? -18.251 32.987  78.140   1.00 79.24 123 A 1 
ATOM 987  C CB  . ARG A 1 123 ? -17.449 32.099  75.089   1.00 78.47 123 A 1 
ATOM 988  C CG  . ARG A 1 123 ? -16.102 31.440  74.840   1.00 71.95 123 A 1 
ATOM 989  C CD  . ARG A 1 123 ? -15.386 32.179  73.708   1.00 69.10 123 A 1 
ATOM 990  N NE  . ARG A 1 123 ? -14.044 31.637  73.489   1.00 60.91 123 A 1 
ATOM 991  C CZ  . ARG A 1 123 ? -13.243 31.947  72.478   1.00 54.48 123 A 1 
ATOM 992  N NH1 . ARG A 1 123 ? -13.594 32.805  71.562   1.00 50.42 123 A 1 
ATOM 993  N NH2 . ARG A 1 123 ? -12.078 31.391  72.375   1.00 50.62 123 A 1 
ATOM 994  N N   . ALA A 1 124 ? -19.977 33.061  76.696   1.00 80.01 124 A 1 
ATOM 995  C CA  . ALA A 1 124 ? -20.715 34.076  77.451   1.00 81.05 124 A 1 
ATOM 996  C C   . ALA A 1 124 ? -21.125 33.568  78.839   1.00 80.42 124 A 1 
ATOM 997  O O   . ALA A 1 124 ? -21.075 34.315  79.819   1.00 78.76 124 A 1 
ATOM 998  C CB  . ALA A 1 124 ? -21.927 34.514  76.622   1.00 80.90 124 A 1 
ATOM 999  N N   . LEU A 1 125 ? -21.495 32.273  78.938   1.00 78.45 125 A 1 
ATOM 1000 C CA  . LEU A 1 125 ? -21.788 31.609  80.213   1.00 74.18 125 A 1 
ATOM 1001 C C   . LEU A 1 125 ? -20.550 31.427  81.074   1.00 72.32 125 A 1 
ATOM 1002 O O   . LEU A 1 125 ? -20.624 31.646  82.283   1.00 73.88 125 A 1 
ATOM 1003 C CB  . LEU A 1 125 ? -22.455 30.258  79.932   1.00 75.20 125 A 1 
ATOM 1004 C CG  . LEU A 1 125 ? -23.964 30.404  79.770   1.00 70.70 125 A 1 
ATOM 1005 C CD1 . LEU A 1 125 ? -24.532 29.236  78.974   1.00 62.49 125 A 1 
ATOM 1006 C CD2 . LEU A 1 125 ? -24.647 30.471  81.131   1.00 64.68 125 A 1 
ATOM 1007 N N   . GLU A 1 126 ? -19.391 31.052  80.469   1.00 75.07 126 A 1 
ATOM 1008 C CA  . GLU A 1 126 ? -18.116 30.973  81.178   1.00 74.14 126 A 1 
ATOM 1009 C C   . GLU A 1 126 ? -17.706 32.343  81.725   1.00 72.74 126 A 1 
ATOM 1010 O O   . GLU A 1 126 ? -17.308 32.435  82.878   1.00 73.87 126 A 1 
ATOM 1011 C CB  . GLU A 1 126 ? -17.008 30.425  80.267   1.00 73.41 126 A 1 
ATOM 1012 C CG  . GLU A 1 126 ? -17.072 28.909  80.096   1.00 68.02 126 A 1 
ATOM 1013 C CD  . GLU A 1 126 ? -15.982 28.350  79.157   1.00 63.19 126 A 1 
ATOM 1014 O OE1 . GLU A 1 126 ? -15.718 27.125  79.232   1.00 57.84 126 A 1 
ATOM 1015 O OE2 . GLU A 1 126 ? -15.409 29.123  78.353   1.00 59.66 126 A 1 
ATOM 1016 N N   . GLU A 1 127 ? -17.866 33.411  80.945   1.00 77.62 127 A 1 
ATOM 1017 C CA  . GLU A 1 127 ? -17.636 34.780  81.424   1.00 77.14 127 A 1 
ATOM 1018 C C   . GLU A 1 127 ? -18.599 35.152  82.562   1.00 75.67 127 A 1 
ATOM 1019 O O   . GLU A 1 127 ? -18.159 35.698  83.577   1.00 73.94 127 A 1 
ATOM 1020 C CB  . GLU A 1 127 ? -17.756 35.797  80.280   1.00 76.80 127 A 1 
ATOM 1021 C CG  . GLU A 1 127 ? -16.499 35.859  79.409   1.00 71.14 127 A 1 
ATOM 1022 C CD  . GLU A 1 127 ? -16.564 36.929  78.308   1.00 66.02 127 A 1 
ATOM 1023 O OE1 . GLU A 1 127 ? -15.488 37.189  77.705   1.00 59.18 127 A 1 
ATOM 1024 O OE2 . GLU A 1 127 ? -17.653 37.478  78.051   1.00 61.69 127 A 1 
ATOM 1025 N N   . GLN A 1 128 ? -19.900 34.808  82.455   1.00 73.67 128 A 1 
ATOM 1026 C CA  . GLN A 1 128 ? -20.871 35.033  83.529   1.00 72.24 128 A 1 
ATOM 1027 C C   . GLN A 1 128 ? -20.540 34.212  84.781   1.00 71.06 128 A 1 
ATOM 1028 O O   . GLN A 1 128 ? -20.598 34.756  85.887   1.00 70.39 128 A 1 
ATOM 1029 C CB  . GLN A 1 128 ? -22.291 34.717  83.056   1.00 72.81 128 A 1 
ATOM 1030 C CG  . GLN A 1 128 ? -22.898 35.871  82.254   1.00 70.13 128 A 1 
ATOM 1031 C CD  . GLN A 1 128 ? -24.359 35.623  81.879   1.00 66.95 128 A 1 
ATOM 1032 O OE1 . GLN A 1 128 ? -24.880 34.528  81.940   1.00 62.33 128 A 1 
ATOM 1033 N NE2 . GLN A 1 128 ? -25.080 36.647  81.481   1.00 58.68 128 A 1 
ATOM 1034 N N   . LEU A 1 129 ? -20.154 32.928  84.605   1.00 72.99 129 A 1 
ATOM 1035 C CA  . LEU A 1 129 ? -19.728 32.061  85.701   1.00 70.63 129 A 1 
ATOM 1036 C C   . LEU A 1 129 ? -18.474 32.593  86.378   1.00 68.66 129 A 1 
ATOM 1037 O O   . LEU A 1 129 ? -18.409 32.632  87.611   1.00 68.98 129 A 1 
ATOM 1038 C CB  . LEU A 1 129 ? -19.502 30.633  85.179   1.00 70.54 129 A 1 
ATOM 1039 C CG  . LEU A 1 129 ? -20.672 29.687  85.509   1.00 65.84 129 A 1 
ATOM 1040 C CD1 . LEU A 1 129 ? -20.795 28.589  84.462   1.00 59.53 129 A 1 
ATOM 1041 C CD2 . LEU A 1 129 ? -20.459 29.043  86.864   1.00 61.15 129 A 1 
ATOM 1042 N N   . THR A 1 130 ? -17.490 33.049  85.587   1.00 72.83 130 A 1 
ATOM 1043 C CA  . THR A 1 130 ? -16.252 33.625  86.121   1.00 71.16 130 A 1 
ATOM 1044 C C   . THR A 1 130 ? -16.550 34.897  86.919   1.00 69.94 130 A 1 
ATOM 1045 O O   . THR A 1 130 ? -16.023 35.073  88.015   1.00 68.73 130 A 1 
ATOM 1046 C CB  . THR A 1 130 ? -15.235 33.914  85.004   1.00 70.19 130 A 1 
ATOM 1047 O OG1 . THR A 1 130 ? -15.115 32.819  84.125   1.00 65.79 130 A 1 
ATOM 1048 C CG2 . THR A 1 130 ? -13.832 34.141  85.573   1.00 62.23 130 A 1 
ATOM 1049 N N   . ASN A 1 131 ? -17.468 35.736  86.431   1.00 75.60 131 A 1 
ATOM 1050 C CA  . ASN A 1 131 ? -17.936 36.915  87.162   1.00 74.95 131 A 1 
ATOM 1051 C C   . ASN A 1 131 ? -18.746 36.556  88.416   1.00 72.33 131 A 1 
ATOM 1052 O O   . ASN A 1 131 ? -18.630 37.243  89.433   1.00 69.51 131 A 1 
ATOM 1053 C CB  . ASN A 1 131 ? -18.756 37.798  86.212   1.00 74.15 131 A 1 
ATOM 1054 C CG  . ASN A 1 131 ? -17.886 38.587  85.243   1.00 72.65 131 A 1 
ATOM 1055 O OD1 . ASN A 1 131 ? -16.745 38.922  85.504   1.00 67.03 131 A 1 
ATOM 1056 N ND2 . ASN A 1 131 ? -18.412 38.946  84.093   1.00 65.39 131 A 1 
ATOM 1057 N N   . LEU A 1 132 ? -19.541 35.471  88.395   1.00 74.40 132 A 1 
ATOM 1058 C CA  . LEU A 1 132 ? -20.271 34.955  89.554   1.00 70.56 132 A 1 
ATOM 1059 C C   . LEU A 1 132 ? -19.333 34.380  90.615   1.00 67.71 132 A 1 
ATOM 1060 O O   . LEU A 1 132 ? -19.534 34.640  91.799   1.00 65.25 132 A 1 
ATOM 1061 C CB  . LEU A 1 132 ? -21.295 33.900  89.099   1.00 69.82 132 A 1 
ATOM 1062 C CG  . LEU A 1 132 ? -22.674 34.503  88.837   1.00 65.45 132 A 1 
ATOM 1063 C CD1 . LEU A 1 132 ? -23.467 33.643  87.844   1.00 59.25 132 A 1 
ATOM 1064 C CD2 . LEU A 1 132 ? -23.482 34.580  90.130   1.00 60.51 132 A 1 
ATOM 1065 N N   . ILE A 1 133 ? -18.275 33.627  90.196   1.00 67.06 133 A 1 
ATOM 1066 C CA  . ILE A 1 133 ? -17.285 33.052  91.125   1.00 65.95 133 A 1 
ATOM 1067 C C   . ILE A 1 133 ? -16.474 34.159  91.811   1.00 63.66 133 A 1 
ATOM 1068 O O   . ILE A 1 133 ? -16.117 34.020  92.985   1.00 60.99 133 A 1 
ATOM 1069 C CB  . ILE A 1 133 ? -16.376 32.046  90.388   1.00 65.69 133 A 1 
ATOM 1070 C CG1 . ILE A 1 133 ? -17.182 30.795  89.959   1.00 63.43 133 A 1 
ATOM 1071 C CG2 . ILE A 1 133 ? -15.191 31.598  91.262   1.00 60.87 133 A 1 
ATOM 1072 C CD1 . ILE A 1 133 ? -16.470 29.929  88.906   1.00 55.79 133 A 1 
ATOM 1073 N N   . LEU A 1 134 ? -16.180 35.242  91.120   1.00 66.03 134 A 1 
ATOM 1074 C CA  . LEU A 1 134 ? -15.477 36.386  91.699   1.00 66.38 134 A 1 
ATOM 1075 C C   . LEU A 1 134 ? -16.353 37.199  92.670   1.00 64.60 134 A 1 
ATOM 1076 O O   . LEU A 1 134 ? -15.817 37.976  93.463   1.00 59.22 134 A 1 
ATOM 1077 C CB  . LEU A 1 134 ? -14.943 37.277  90.569   1.00 63.80 134 A 1 
ATOM 1078 C CG  . LEU A 1 134 ? -13.681 36.706  89.885   1.00 59.81 134 A 1 
ATOM 1079 C CD1 . LEU A 1 134 ? -13.417 37.461  88.582   1.00 55.18 134 A 1 
ATOM 1080 C CD2 . LEU A 1 134 ? -12.445 36.849  90.763   1.00 54.97 134 A 1 
ATOM 1081 N N   . SER A 1 135 ? -17.695 37.017  92.677   1.00 65.74 135 A 1 
ATOM 1082 C CA  . SER A 1 135 ? -18.611 37.684  93.594   1.00 64.87 135 A 1 
ATOM 1083 C C   . SER A 1 135 ? -18.800 36.827  94.858   1.00 62.69 135 A 1 
ATOM 1084 O O   . SER A 1 135 ? -19.245 35.691  94.745   1.00 57.45 135 A 1 
ATOM 1085 C CB  . SER A 1 135 ? -19.951 37.960  92.918   1.00 60.09 135 A 1 
ATOM 1086 O OG  . SER A 1 135 ? -19.759 38.790  91.787   1.00 54.75 135 A 1 
ATOM 1087 N N   . PRO A 1 136 ? -18.522 37.297  96.056   1.00 55.49 136 A 1 
ATOM 1088 C CA  . PRO A 1 136 ? -18.433 36.471  97.265   1.00 56.25 136 A 1 
ATOM 1089 C C   . PRO A 1 136 ? -19.791 36.010  97.828   1.00 56.19 136 A 1 
ATOM 1090 O O   . PRO A 1 136 ? -19.872 35.551  98.960   1.00 52.85 136 A 1 
ATOM 1091 C CB  . PRO A 1 136 ? -17.654 37.338  98.256   1.00 51.97 136 A 1 
ATOM 1092 C CG  . PRO A 1 136 ? -18.053 38.756  97.858   1.00 50.93 136 A 1 
ATOM 1093 C CD  . PRO A 1 136 ? -18.169 38.658  96.339   1.00 53.23 136 A 1 
ATOM 1094 N N   . ALA A 1 137 ? -20.900 36.197  97.109   1.00 51.95 137 A 1 
ATOM 1095 C CA  . ALA A 1 137 ? -22.242 35.937  97.613   1.00 52.93 137 A 1 
ATOM 1096 C C   . ALA A 1 137 ? -22.574 34.428  97.700   1.00 52.65 137 A 1 
ATOM 1097 O O   . ALA A 1 137 ? -21.950 33.593  97.060   1.00 48.88 137 A 1 
ATOM 1098 C CB  . ALA A 1 137 ? -23.250 36.739  96.782   1.00 49.11 137 A 1 
ATOM 1099 N N   . GLY A 1 138 ? -23.563 34.049  98.511   1.00 48.19 138 A 1 
ATOM 1100 C CA  . GLY A 1 138 ? -23.813 32.697  99.009   1.00 50.34 138 A 1 
ATOM 1101 C C   . GLY A 1 138 ? -24.246 31.638  97.980   1.00 50.39 138 A 1 
ATOM 1102 O O   . GLY A 1 138 ? -24.728 31.931  96.893   1.00 47.32 138 A 1 
ATOM 1103 N N   . ALA A 1 139 ? -24.108 30.364  98.385   1.00 47.03 139 A 1 
ATOM 1104 C CA  . ALA A 1 139 ? -24.220 29.116  97.624   1.00 48.77 139 A 1 
ATOM 1105 C C   . ALA A 1 139 ? -25.661 28.707  97.220   1.00 48.60 139 A 1 
ATOM 1106 O O   . ALA A 1 139 ? -25.983 27.521  97.259   1.00 46.17 139 A 1 
ATOM 1107 C CB  . ALA A 1 139 ? -23.542 28.013  98.453   1.00 46.01 139 A 1 
ATOM 1108 N N   . GLN A 1 140 ? -26.559 29.609  96.862   1.00 53.39 140 A 1 
ATOM 1109 C CA  . GLN A 1 140 ? -27.859 29.206  96.328   1.00 55.71 140 A 1 
ATOM 1110 C C   . GLN A 1 140 ? -27.669 28.626  94.933   1.00 56.71 140 A 1 
ATOM 1111 O O   . GLN A 1 140 ? -27.180 29.301  94.031   1.00 54.02 140 A 1 
ATOM 1112 C CB  . GLN A 1 140 ? -28.873 30.358  96.343   1.00 52.18 140 A 1 
ATOM 1113 C CG  . GLN A 1 140 ? -29.500 30.515  97.733   1.00 47.19 140 A 1 
ATOM 1114 C CD  . GLN A 1 140 ? -30.638 31.537  97.784   1.00 43.34 140 A 1 
ATOM 1115 O OE1 . GLN A 1 140 ? -30.790 32.399  96.963   1.00 41.28 140 A 1 
ATOM 1116 N NE2 . GLN A 1 140 ? -31.474 31.475  98.799   1.00 39.52 140 A 1 
ATOM 1117 N N   . GLU A 1 141 ? -28.072 27.322  94.738   1.00 52.28 141 A 1 
ATOM 1118 C CA  . GLU A 1 141 ? -28.158 26.647  93.439   1.00 55.63 141 A 1 
ATOM 1119 C C   . GLU A 1 141 ? -29.122 27.429  92.543   1.00 56.16 141 A 1 
ATOM 1120 O O   . GLU A 1 141 ? -30.341 27.263  92.615   1.00 53.88 141 A 1 
ATOM 1121 C CB  . GLU A 1 141 ? -28.632 25.197  93.596   1.00 53.21 141 A 1 
ATOM 1122 C CG  . GLU A 1 141 ? -27.577 24.261  94.190   1.00 49.35 141 A 1 
ATOM 1123 C CD  . GLU A 1 141 ? -28.059 22.789  94.273   1.00 46.27 141 A 1 
ATOM 1124 O OE1 . GLU A 1 141 ? -27.187 21.889  94.216   1.00 42.28 141 A 1 
ATOM 1125 O OE2 . GLU A 1 141 ? -29.274 22.577  94.398   1.00 44.42 141 A 1 
ATOM 1126 N N   . HIS A 1 142 ? -28.591 28.314  91.706   1.00 61.73 142 A 1 
ATOM 1127 C CA  . HIS A 1 142 ? -29.409 29.093  90.808   1.00 64.14 142 A 1 
ATOM 1128 C C   . HIS A 1 142 ? -30.051 28.173  89.753   1.00 65.71 142 A 1 
ATOM 1129 O O   . HIS A 1 142 ? -29.345 27.417  89.094   1.00 63.57 142 A 1 
ATOM 1130 C CB  . HIS A 1 142 ? -28.599 30.235  90.178   1.00 59.85 142 A 1 
ATOM 1131 C CG  . HIS A 1 142 ? -28.822 31.542  90.886   1.00 55.69 142 A 1 
ATOM 1132 N ND1 . HIS A 1 142 ? -29.936 32.337  90.765   1.00 51.43 142 A 1 
ATOM 1133 C CD2 . HIS A 1 142 ? -27.997 32.170  91.783   1.00 49.43 142 A 1 
ATOM 1134 C CE1 . HIS A 1 142 ? -29.782 33.407  91.561   1.00 46.92 142 A 1 
ATOM 1135 N NE2 . HIS A 1 142 ? -28.616 33.334  92.191   1.00 46.92 142 A 1 
ATOM 1136 N N   . PRO A 1 143 ? -31.382 28.244  89.520   1.00 65.28 143 A 1 
ATOM 1137 C CA  . PRO A 1 143 ? -32.119 27.389  88.583   1.00 67.77 143 A 1 
ATOM 1138 C C   . PRO A 1 143 ? -31.618 27.513  87.135   1.00 68.73 143 A 1 
ATOM 1139 O O   . PRO A 1 143 ? -31.809 26.605  86.331   1.00 66.54 143 A 1 
ATOM 1140 C CB  . PRO A 1 143 ? -33.587 27.798  88.732   1.00 66.24 143 A 1 
ATOM 1141 C CG  . PRO A 1 143 ? -33.522 29.226  89.266   1.00 65.72 143 A 1 
ATOM 1142 C CD  . PRO A 1 143 ? -32.275 29.211  90.134   1.00 68.47 143 A 1 
ATOM 1143 N N   . GLU A 1 144 ? -30.920 28.592  86.801   1.00 66.31 144 A 1 
ATOM 1144 C CA  . GLU A 1 144 ? -30.290 28.806  85.500   1.00 67.12 144 A 1 
ATOM 1145 C C   . GLU A 1 144 ? -29.217 27.753  85.177   1.00 66.70 144 A 1 
ATOM 1146 O O   . GLU A 1 144 ? -29.136 27.300  84.038   1.00 64.20 144 A 1 
ATOM 1147 C CB  . GLU A 1 144 ? -29.685 30.206  85.437   1.00 65.39 144 A 1 
ATOM 1148 C CG  . GLU A 1 144 ? -30.763 31.292  85.460   1.00 60.92 144 A 1 
ATOM 1149 C CD  . GLU A 1 144 ? -30.208 32.718  85.323   1.00 56.09 144 A 1 
ATOM 1150 O OE1 . GLU A 1 144 ? -30.990 33.590  84.890   1.00 50.91 144 A 1 
ATOM 1151 O OE2 . GLU A 1 144 ? -29.019 32.917  85.654   1.00 51.86 144 A 1 
ATOM 1152 N N   . VAL A 1 145 ? -28.447 27.269  86.168   1.00 65.81 145 A 1 
ATOM 1153 C CA  . VAL A 1 145 ? -27.438 26.206  85.972   1.00 66.48 145 A 1 
ATOM 1154 C C   . VAL A 1 145 ? -28.111 24.890  85.589   1.00 66.48 145 A 1 
ATOM 1155 O O   . VAL A 1 145 ? -27.636 24.176  84.707   1.00 66.34 145 A 1 
ATOM 1156 C CB  . VAL A 1 145 ? -26.564 26.032  87.226   1.00 64.52 145 A 1 
ATOM 1157 C CG1 . VAL A 1 145 ? -25.501 24.946  87.032   1.00 59.03 145 A 1 
ATOM 1158 C CG2 . VAL A 1 145 ? -25.836 27.336  87.575   1.00 59.77 145 A 1 
ATOM 1159 N N   . THR A 1 146 ? -29.257 24.564  86.173   1.00 69.30 146 A 1 
ATOM 1160 C CA  . THR A 1 146 ? -30.061 23.378  85.841   1.00 71.38 146 A 1 
ATOM 1161 C C   . THR A 1 146 ? -30.641 23.464  84.430   1.00 71.96 146 A 1 
ATOM 1162 O O   . THR A 1 146 ? -30.602 22.476  83.692   1.00 70.77 146 A 1 
ATOM 1163 C CB  . THR A 1 146 ? -31.200 23.168  86.857   1.00 69.82 146 A 1 
ATOM 1164 O OG1 . THR A 1 146 ? -30.891 23.703  88.117   1.00 64.98 146 A 1 
ATOM 1165 C CG2 . THR A 1 146 ? -31.471 21.678  87.067   1.00 61.56 146 A 1 
ATOM 1166 N N   . SER A 1 147 ? -31.104 24.640  84.017   1.00 72.32 147 A 1 
ATOM 1167 C CA  . SER A 1 147 ? -31.613 24.864  82.657   1.00 73.39 147 A 1 
ATOM 1168 C C   . SER A 1 147 ? -30.510 24.739  81.603   1.00 73.10 147 A 1 
ATOM 1169 O O   . SER A 1 147 ? -30.727 24.116  80.558   1.00 72.38 147 A 1 
ATOM 1170 C CB  . SER A 1 147 ? -32.327 26.219  82.550   1.00 72.35 147 A 1 
ATOM 1171 O OG  . SER A 1 147 ? -31.437 27.306  82.457   1.00 64.21 147 A 1 
ATOM 1172 N N   . LEU A 1 148 ? -29.308 25.220  81.890   1.00 71.05 148 A 1 
ATOM 1173 C CA  . LEU A 1 148 ? -28.131 25.060  81.028   1.00 69.00 148 A 1 
ATOM 1174 C C   . LEU A 1 148 ? -27.736 23.595  80.866   1.00 68.27 148 A 1 
ATOM 1175 O O   . LEU A 1 148 ? -27.467 23.152  79.752   1.00 69.92 148 A 1 
ATOM 1176 C CB  . LEU A 1 148 ? -26.973 25.862  81.614   1.00 69.37 148 A 1 
ATOM 1177 C CG  . LEU A 1 148 ? -26.790 27.198  80.879   1.00 65.01 148 A 1 
ATOM 1178 C CD1 . LEU A 1 148 ? -26.262 28.255  81.838   1.00 58.50 148 A 1 
ATOM 1179 C CD2 . LEU A 1 148 ? -25.853 27.019  79.702   1.00 59.57 148 A 1 
ATOM 1180 N N   . LYS A 1 149 ? -27.770 22.825  81.970   1.00 69.42 149 A 1 
ATOM 1181 C CA  . LYS A 1 149 ? -27.473 21.397  81.939   1.00 69.85 149 A 1 
ATOM 1182 C C   . LYS A 1 149 ? -28.464 20.628  81.065   1.00 70.39 149 A 1 
ATOM 1183 O O   . LYS A 1 149 ? -28.044 19.833  80.227   1.00 72.29 149 A 1 
ATOM 1184 C CB  . LYS A 1 149 ? -27.417 20.866  83.373   1.00 68.54 149 A 1 
ATOM 1185 C CG  . LYS A 1 149 ? -26.345 19.785  83.516   1.00 63.14 149 A 1 
ATOM 1186 C CD  . LYS A 1 149 ? -26.287 19.298  84.959   1.00 60.27 149 A 1 
ATOM 1187 C CE  . LYS A 1 149 ? -25.148 18.288  85.133   1.00 53.78 149 A 1 
ATOM 1188 N NZ  . LYS A 1 149 ? -25.120 17.740  86.495   1.00 48.37 149 A 1 
ATOM 1189 N N   . SER A 1 150 ? -29.758 20.923  81.175   1.00 74.10 150 A 1 
ATOM 1190 C CA  . SER A 1 150 ? -30.800 20.325  80.325   1.00 75.44 150 A 1 
ATOM 1191 C C   . SER A 1 150 ? -30.648 20.716  78.854   1.00 75.81 150 A 1 
ATOM 1192 O O   . SER A 1 150 ? -30.842 19.873  77.981   1.00 74.56 150 A 1 
ATOM 1193 C CB  . SER A 1 150 ? -32.199 20.677  80.842   1.00 75.25 150 A 1 
ATOM 1194 O OG  . SER A 1 150 ? -32.542 22.028  80.619   1.00 66.52 150 A 1 
ATOM 1195 N N   . PHE A 1 151 ? -30.251 21.947  78.553   1.00 75.78 151 A 1 
ATOM 1196 C CA  . PHE A 1 151 ? -30.019 22.410  77.182   1.00 75.30 151 A 1 
ATOM 1197 C C   . PHE A 1 151 ? -28.822 21.704  76.533   1.00 75.30 151 A 1 
ATOM 1198 O O   . PHE A 1 151 ? -28.901 21.295  75.375   1.00 73.96 151 A 1 
ATOM 1199 C CB  . PHE A 1 151 ? -29.849 23.926  77.191   1.00 73.90 151 A 1 
ATOM 1200 C CG  . PHE A 1 151 ? -29.801 24.527  75.808   1.00 72.34 151 A 1 
ATOM 1201 C CD1 . PHE A 1 151 ? -28.564 24.845  75.212   1.00 64.46 151 A 1 
ATOM 1202 C CD2 . PHE A 1 151 ? -30.988 24.753  75.093   1.00 63.85 151 A 1 
ATOM 1203 C CE1 . PHE A 1 151 ? -28.520 25.381  73.911   1.00 59.53 151 A 1 
ATOM 1204 C CE2 . PHE A 1 151 ? -30.945 25.285  73.795   1.00 58.87 151 A 1 
ATOM 1205 C CZ  . PHE A 1 151 ? -29.716 25.593  73.202   1.00 60.74 151 A 1 
ATOM 1206 N N   . VAL A 1 152 ? -27.731 21.497  77.277   1.00 70.16 152 A 1 
ATOM 1207 C CA  . VAL A 1 152 ? -26.561 20.749  76.799   1.00 69.03 152 A 1 
ATOM 1208 C C   . VAL A 1 152 ? -26.917 19.281  76.547   1.00 67.58 152 A 1 
ATOM 1209 O O   . VAL A 1 152 ? -26.568 18.767  75.490   1.00 70.28 152 A 1 
ATOM 1210 C CB  . VAL A 1 152 ? -25.372 20.894  77.770   1.00 69.13 152 A 1 
ATOM 1211 C CG1 . VAL A 1 152 ? -24.182 20.004  77.391   1.00 64.00 152 A 1 
ATOM 1212 C CG2 . VAL A 1 152 ? -24.852 22.336  77.783   1.00 63.63 152 A 1 
ATOM 1213 N N   . GLU A 1 153 ? -27.663 18.617  77.428   1.00 74.94 153 A 1 
ATOM 1214 C CA  . GLU A 1 153 ? -28.141 17.240  77.198   1.00 75.95 153 A 1 
ATOM 1215 C C   . GLU A 1 153 ? -29.044 17.137  75.963   1.00 74.75 153 A 1 
ATOM 1216 O O   . GLU A 1 153 ? -28.951 16.176  75.194   1.00 75.30 153 A 1 
ATOM 1217 C CB  . GLU A 1 153 ? -28.896 16.707  78.427   1.00 76.27 153 A 1 
ATOM 1218 C CG  . GLU A 1 153 ? -27.954 16.181  79.505   1.00 69.13 153 A 1 
ATOM 1219 C CD  . GLU A 1 153 ? -28.681 15.594  80.718   1.00 62.56 153 A 1 
ATOM 1220 O OE1 . GLU A 1 153 ? -28.001 14.880  81.512   1.00 56.69 153 A 1 
ATOM 1221 O OE2 . GLU A 1 153 ? -29.890 15.852  80.892   1.00 57.49 153 A 1 
ATOM 1222 N N   . GLN A 1 154 ? -29.901 18.124  75.720   1.00 76.55 154 A 1 
ATOM 1223 C CA  . GLN A 1 154 ? -30.792 18.146  74.557   1.00 77.52 154 A 1 
ATOM 1224 C C   . GLN A 1 154 ? -30.017 18.326  73.242   1.00 77.34 154 A 1 
ATOM 1225 O O   . GLN A 1 154 ? -30.333 17.678  72.242   1.00 75.35 154 A 1 
ATOM 1226 C CB  . GLN A 1 154 ? -31.842 19.238  74.773   1.00 78.31 154 A 1 
ATOM 1227 C CG  . GLN A 1 154 ? -33.142 18.953  74.009   1.00 71.36 154 A 1 
ATOM 1228 C CD  . GLN A 1 154 ? -34.252 19.950  74.341   1.00 67.07 154 A 1 
ATOM 1229 O OE1 . GLN A 1 154 ? -34.047 21.026  74.877   1.00 61.25 154 A 1 
ATOM 1230 N NE2 . GLN A 1 154 ? -35.483 19.640  74.001   1.00 57.41 154 A 1 
ATOM 1231 N N   . GLN A 1 155 ? -28.970 19.155  73.232   1.00 73.66 155 A 1 
ATOM 1232 C CA  . GLN A 1 155 ? -28.049 19.311  72.111   1.00 72.23 155 A 1 
ATOM 1233 C C   . GLN A 1 155 ? -27.256 18.027  71.845   1.00 71.80 155 A 1 
ATOM 1234 O O   . GLN A 1 155 ? -27.151 17.600  70.697   1.00 72.90 155 A 1 
ATOM 1235 C CB  . GLN A 1 155 ? -27.115 20.501  72.401   1.00 72.66 155 A 1 
ATOM 1236 C CG  . GLN A 1 155 ? -27.763 21.855  72.058   1.00 67.84 155 A 1 
ATOM 1237 C CD  . GLN A 1 155 ? -27.560 22.275  70.604   1.00 63.94 155 A 1 
ATOM 1238 O OE1 . GLN A 1 155 ? -26.611 21.880  69.946   1.00 58.54 155 A 1 
ATOM 1239 N NE2 . GLN A 1 155 ? -28.413 23.112  70.054   1.00 55.37 155 A 1 
ATOM 1240 N N   . ASP A 1 156 ? -26.762 17.357  72.893   1.00 73.46 156 A 1 
ATOM 1241 C CA  . ASP A 1 156 ? -26.026 16.100  72.761   1.00 74.52 156 A 1 
ATOM 1242 C C   . ASP A 1 156 ? -26.905 14.986  72.189   1.00 74.28 156 A 1 
ATOM 1243 O O   . ASP A 1 156 ? -26.488 14.239  71.301   1.00 74.60 156 A 1 
ATOM 1244 C CB  . ASP A 1 156 ? -25.436 15.694  74.128   1.00 72.94 156 A 1 
ATOM 1245 C CG  . ASP A 1 156 ? -23.918 15.472  74.125   1.00 66.66 156 A 1 
ATOM 1246 O OD1 . ASP A 1 156 ? -23.252 15.781  73.112   1.00 59.91 156 A 1 
ATOM 1247 O OD2 . ASP A 1 156 ? -23.420 14.962  75.149   1.00 59.44 156 A 1 
ATOM 1248 N N   . ASN A 1 157 ? -28.175 14.898  72.591   1.00 77.70 157 A 1 
ATOM 1249 C CA  . ASN A 1 157 ? -29.148 13.974  72.006   1.00 79.05 157 A 1 
ATOM 1250 C C   . ASN A 1 157 ? -29.429 14.293  70.536   1.00 79.18 157 A 1 
ATOM 1251 O O   . ASN A 1 157 ? -29.441 13.377  69.710   1.00 77.26 157 A 1 
ATOM 1252 C CB  . ASN A 1 157 ? -30.436 13.982  72.840   1.00 78.73 157 A 1 
ATOM 1253 C CG  . ASN A 1 157 ? -30.325 13.137  74.102   1.00 75.88 157 A 1 
ATOM 1254 O OD1 . ASN A 1 157 ? -29.569 12.186  74.200   1.00 68.62 157 A 1 
ATOM 1255 N ND2 . ASN A 1 157 ? -31.131 13.438  75.090   1.00 67.54 157 A 1 
ATOM 1256 N N   . SER A 1 158 ? -29.562 15.567  70.160   1.00 76.11 158 A 1 
ATOM 1257 C CA  . SER A 1 158 ? -29.768 15.986  68.772   1.00 77.18 158 A 1 
ATOM 1258 C C   . SER A 1 158 ? -28.571 15.613  67.890   1.00 77.37 158 A 1 
ATOM 1259 O O   . SER A 1 158 ? -28.742 15.115  66.777   1.00 76.75 158 A 1 
ATOM 1260 C CB  . SER A 1 158 ? -30.017 17.498  68.679   1.00 77.49 158 A 1 
ATOM 1261 O OG  . SER A 1 158 ? -31.122 17.888  69.469   1.00 68.29 158 A 1 
ATOM 1262 N N   . ILE A 1 159 ? -27.349 15.786  68.378   1.00 70.96 159 A 1 
ATOM 1263 C CA  . ILE A 1 159 ? -26.118 15.368  67.681   1.00 68.75 159 A 1 
ATOM 1264 C C   . ILE A 1 159 ? -26.078 13.844  67.531   1.00 67.28 159 A 1 
ATOM 1265 O O   . ILE A 1 159 ? -25.686 13.341  66.472   1.00 71.05 159 A 1 
ATOM 1266 C CB  . ILE A 1 159 ? -24.874 15.915  68.405   1.00 70.04 159 A 1 
ATOM 1267 C CG1 . ILE A 1 159 ? -24.809 17.452  68.280   1.00 67.67 159 A 1 
ATOM 1268 C CG2 . ILE A 1 159 ? -23.578 15.298  67.847   1.00 64.42 159 A 1 
ATOM 1269 C CD1 . ILE A 1 159 ? -23.789 18.118  69.211   1.00 59.38 159 A 1 
ATOM 1270 N N   . ARG A 1 160 ? -26.517 13.078  68.558   1.00 74.33 160 A 1 
ATOM 1271 C CA  . ARG A 1 160 ? -26.593 11.620  68.510   1.00 74.37 160 A 1 
ATOM 1272 C C   . ARG A 1 160 ? -27.579 11.121  67.460   1.00 75.00 160 A 1 
ATOM 1273 O O   . ARG A 1 160 ? -27.215 10.239  66.691   1.00 76.41 160 A 1 
ATOM 1274 C CB  . ARG A 1 160 ? -26.940 11.070  69.899   1.00 74.83 160 A 1 
ATOM 1275 C CG  . ARG A 1 160 ? -25.873 10.095  70.378   1.00 69.46 160 A 1 
ATOM 1276 C CD  . ARG A 1 160 ? -26.256 9.580   71.755   1.00 67.54 160 A 1 
ATOM 1277 N NE  . ARG A 1 160 ? -25.197 8.720   72.312   1.00 59.99 160 A 1 
ATOM 1278 C CZ  . ARG A 1 160 ? -25.185 8.209   73.531   1.00 53.46 160 A 1 
ATOM 1279 N NH1 . ARG A 1 160 ? -26.182 8.396   74.355   1.00 49.24 160 A 1 
ATOM 1280 N NH2 . ARG A 1 160 ? -24.178 7.506   73.937   1.00 49.32 160 A 1 
ATOM 1281 N N   . GLU A 1 161 ? -28.779 11.694  67.385   1.00 78.76 161 A 1 
ATOM 1282 C CA  . GLU A 1 161 ? -29.769 11.368  66.351   1.00 79.10 161 A 1 
ATOM 1283 C C   . GLU A 1 161 ? -29.249 11.670  64.948   1.00 78.33 161 A 1 
ATOM 1284 O O   . GLU A 1 161 ? -29.425 10.870  64.027   1.00 77.01 161 A 1 
ATOM 1285 C CB  . GLU A 1 161 ? -31.069 12.140  66.582   1.00 79.93 161 A 1 
ATOM 1286 C CG  . GLU A 1 161 ? -31.932 11.522  67.682   1.00 72.92 161 A 1 
ATOM 1287 C CD  . GLU A 1 161 ? -33.301 12.208  67.825   1.00 67.40 161 A 1 
ATOM 1288 O OE1 . GLU A 1 161 ? -34.195 11.560  68.422   1.00 59.82 161 A 1 
ATOM 1289 O OE2 . GLU A 1 161 ? -33.459 13.343  67.343   1.00 61.41 161 A 1 
ATOM 1290 N N   . LEU A 1 162 ? -28.549 12.776  64.750   1.00 72.29 162 A 1 
ATOM 1291 C CA  . LEU A 1 162 ? -27.963 13.155  63.472   1.00 69.40 162 A 1 
ATOM 1292 C C   . LEU A 1 162 ? -26.858 12.187  63.028   1.00 68.56 162 A 1 
ATOM 1293 O O   . LEU A 1 162 ? -26.831 11.765  61.872   1.00 72.82 162 A 1 
ATOM 1294 C CB  . LEU A 1 162 ? -27.485 14.612  63.540   1.00 71.96 162 A 1 
ATOM 1295 C CG  . LEU A 1 162 ? -28.107 15.459  62.409   1.00 66.83 162 A 1 
ATOM 1296 C CD1 . LEU A 1 162 ? -28.610 16.800  62.970   1.00 59.89 162 A 1 
ATOM 1297 C CD2 . LEU A 1 162 ? -27.130 15.693  61.283   1.00 62.03 162 A 1 
ATOM 1298 N N   . LEU A 1 163 ? -25.987 11.764  63.951   1.00 71.20 163 A 1 
ATOM 1299 C CA  . LEU A 1 163 ? -24.976 10.735  63.698   1.00 70.87 163 A 1 
ATOM 1300 C C   . LEU A 1 163 ? -25.621 9.405   63.310   1.00 70.74 163 A 1 
ATOM 1301 O O   . LEU A 1 163 ? -25.166 8.756   62.366   1.00 72.80 163 A 1 
ATOM 1302 C CB  . LEU A 1 163 ? -24.080 10.569  64.929   1.00 71.58 163 A 1 
ATOM 1303 C CG  . LEU A 1 163 ? -22.950 11.625  65.006   1.00 66.80 163 A 1 
ATOM 1304 C CD1 . LEU A 1 163 ? -22.351 11.651  66.407   1.00 60.30 163 A 1 
ATOM 1305 C CD2 . LEU A 1 163 ? -21.830 11.312  64.021   1.00 62.04 163 A 1 
ATOM 1306 N N   . GLN A 1 164 ? -26.715 9.023   63.963   1.00 76.41 164 A 1 
ATOM 1307 C CA  . GLN A 1 164 ? -27.447 7.801   63.670   1.00 77.82 164 A 1 
ATOM 1308 C C   . GLN A 1 164 ? -28.091 7.844   62.277   1.00 77.94 164 A 1 
ATOM 1309 O O   . GLN A 1 164 ? -27.990 6.880   61.517   1.00 76.90 164 A 1 
ATOM 1310 C CB  . GLN A 1 164 ? -28.473 7.574   64.787   1.00 78.58 164 A 1 
ATOM 1311 C CG  . GLN A 1 164 ? -28.647 6.090   65.101   1.00 71.42 164 A 1 
ATOM 1312 C CD  . GLN A 1 164 ? -29.487 5.848   66.369   1.00 66.55 164 A 1 
ATOM 1313 O OE1 . GLN A 1 164 ? -29.983 6.743   67.028   1.00 61.14 164 A 1 
ATOM 1314 N NE2 . GLN A 1 164 ? -29.659 4.607   66.756   1.00 57.32 164 A 1 
ATOM 1315 N N   . SER A 1 165 ? -28.650 8.989   61.866   1.00 75.11 165 A 1 
ATOM 1316 C CA  . SER A 1 165 ? -29.194 9.214   60.520   1.00 75.86 165 A 1 
ATOM 1317 C C   . SER A 1 165 ? -28.116 9.128   59.439   1.00 76.89 165 A 1 
ATOM 1318 O O   . SER A 1 165 ? -28.325 8.506   58.395   1.00 75.32 165 A 1 
ATOM 1319 C CB  . SER A 1 165 ? -29.896 10.574  60.475   1.00 76.70 165 A 1 
ATOM 1320 O OG  . SER A 1 165 ? -30.502 10.780  59.213   1.00 68.25 165 A 1 
ATOM 1321 N N   . VAL A 1 166 ? -26.927 9.683   59.662   1.00 70.92 166 A 1 
ATOM 1322 C CA  . VAL A 1 166 ? -25.781 9.576   58.749   1.00 68.86 166 A 1 
ATOM 1323 C C   . VAL A 1 166 ? -25.319 8.125   58.622   1.00 66.48 166 A 1 
ATOM 1324 O O   . VAL A 1 166 ? -25.024 7.666   57.512   1.00 70.65 166 A 1 
ATOM 1325 C CB  . VAL A 1 166 ? -24.627 10.495  59.201   1.00 70.08 166 A 1 
ATOM 1326 C CG1 . VAL A 1 166 ? -23.340 10.286  58.397   1.00 66.19 166 A 1 
ATOM 1327 C CG2 . VAL A 1 166 ? -25.000 11.974  59.049   1.00 65.69 166 A 1 
ATOM 1328 N N   . GLU A 1 167 ? -25.301 7.359   59.700   1.00 73.62 167 A 1 
ATOM 1329 C CA  . GLU A 1 167 ? -24.917 5.949   59.696   1.00 75.24 167 A 1 
ATOM 1330 C C   . GLU A 1 167 ? -25.929 5.077   58.927   1.00 74.75 167 A 1 
ATOM 1331 O O   . GLU A 1 167 ? -25.534 4.194   58.162   1.00 75.31 167 A 1 
ATOM 1332 C CB  . GLU A 1 167 ? -24.734 5.483   61.150   1.00 75.52 167 A 1 
ATOM 1333 C CG  . GLU A 1 167 ? -23.648 4.409   61.273   1.00 68.08 167 A 1 
ATOM 1334 C CD  . GLU A 1 167 ? -23.439 3.892   62.695   1.00 62.06 167 A 1 
ATOM 1335 O OE1 . GLU A 1 167 ? -22.360 3.276   62.921   1.00 56.29 167 A 1 
ATOM 1336 O OE2 . GLU A 1 167 ? -24.343 4.029   63.524   1.00 56.69 167 A 1 
ATOM 1337 N N   . GLU A 1 168 ? -27.233 5.359   59.049   1.00 77.62 168 A 1 
ATOM 1338 C CA  . GLU A 1 168 ? -28.277 4.708   58.248   1.00 78.74 168 A 1 
ATOM 1339 C C   . GLU A 1 168 ? -28.152 5.035   56.757   1.00 78.45 168 A 1 
ATOM 1340 O O   . GLU A 1 168 ? -28.227 4.118   55.929   1.00 76.90 168 A 1 
ATOM 1341 C CB  . GLU A 1 168 ? -29.679 5.090   58.741   1.00 79.36 168 A 1 
ATOM 1342 C CG  . GLU A 1 168 ? -30.131 4.211   59.905   1.00 72.23 168 A 1 
ATOM 1343 C CD  . GLU A 1 168 ? -31.617 4.392   60.251   1.00 65.42 168 A 1 
ATOM 1344 O OE1 . GLU A 1 168 ? -32.182 3.419   60.813   1.00 58.78 168 A 1 
ATOM 1345 O OE2 . GLU A 1 168 ? -32.175 5.458   59.933   1.00 59.69 168 A 1 
ATOM 1346 N N   . GLN A 1 169 ? -27.887 6.274   56.377   1.00 72.05 169 A 1 
ATOM 1347 C CA  . GLN A 1 169 ? -27.643 6.640   54.979   1.00 70.85 169 A 1 
ATOM 1348 C C   . GLN A 1 169 ? -26.407 5.944   54.423   1.00 70.94 169 A 1 
ATOM 1349 O O   . GLN A 1 169 ? -26.437 5.452   53.287   1.00 73.56 169 A 1 
ATOM 1350 C CB  . GLN A 1 169 ? -27.510 8.158   54.827   1.00 72.98 169 A 1 
ATOM 1351 C CG  . GLN A 1 169 ? -28.874 8.857   54.816   1.00 67.89 169 A 1 
ATOM 1352 C CD  . GLN A 1 169 ? -28.773 10.311  54.366   1.00 64.84 169 A 1 
ATOM 1353 O OE1 . GLN A 1 169 ? -27.706 10.862  54.143   1.00 59.24 169 A 1 
ATOM 1354 N NE2 . GLN A 1 169 ? -29.888 10.998  54.176   1.00 54.89 169 A 1 
ATOM 1355 N N   . TYR A 1 170 ? -25.333 5.805   55.198   1.00 70.24 170 A 1 
ATOM 1356 C CA  . TYR A 1 170 ? -24.145 5.052   54.802   1.00 71.37 170 A 1 
ATOM 1357 C C   . TYR A 1 170 ? -24.451 3.565   54.585   1.00 70.21 170 A 1 
ATOM 1358 O O   . TYR A 1 170 ? -23.974 2.970   53.614   1.00 73.81 170 A 1 
ATOM 1359 C CB  . TYR A 1 170 ? -23.032 5.230   55.847   1.00 70.91 170 A 1 
ATOM 1360 C CG  . TYR A 1 170 ? -21.759 5.764   55.234   1.00 66.21 170 A 1 
ATOM 1361 C CD1 . TYR A 1 170 ? -20.832 4.891   54.624   1.00 60.76 170 A 1 
ATOM 1362 C CD2 . TYR A 1 170 ? -21.481 7.146   55.262   1.00 58.70 170 A 1 
ATOM 1363 C CE1 . TYR A 1 170 ? -19.655 5.389   54.043   1.00 53.25 170 A 1 
ATOM 1364 C CE2 . TYR A 1 170 ? -20.301 7.650   54.685   1.00 53.61 170 A 1 
ATOM 1365 C CZ  . TYR A 1 170 ? -19.394 6.771   54.085   1.00 55.31 170 A 1 
ATOM 1366 O OH  . TYR A 1 170 ? -18.237 7.263   53.519   1.00 52.73 170 A 1 
ATOM 1367 N N   . LYS A 1 171 ? -25.285 2.944   55.415   1.00 77.42 171 A 1 
ATOM 1368 C CA  . LYS A 1 171 ? -25.766 1.569   55.229   1.00 78.39 171 A 1 
ATOM 1369 C C   . LYS A 1 171 ? -26.573 1.415   53.949   1.00 79.43 171 A 1 
ATOM 1370 O O   . LYS A 1 171 ? -26.311 0.484   53.189   1.00 79.94 171 A 1 
ATOM 1371 C CB  . LYS A 1 171 ? -26.577 1.099   56.443   1.00 78.75 171 A 1 
ATOM 1372 C CG  . LYS A 1 171 ? -25.661 0.538   57.542   1.00 72.43 171 A 1 
ATOM 1373 C CD  . LYS A 1 171 ? -26.499 0.124   58.750   1.00 69.64 171 A 1 
ATOM 1374 C CE  . LYS A 1 171 ? -25.597 -0.462  59.842   1.00 60.29 171 A 1 
ATOM 1375 N NZ  . LYS A 1 171 ? -26.316 -0.559  61.137   1.00 54.19 171 A 1 
ATOM 1376 N N   . GLN A 1 172 ? -27.492 2.332   53.628   1.00 76.17 172 A 1 
ATOM 1377 C CA  . GLN A 1 172 ? -28.261 2.307   52.382   1.00 77.27 172 A 1 
ATOM 1378 C C   . GLN A 1 172 ? -27.365 2.446   51.149   1.00 77.87 172 A 1 
ATOM 1379 O O   . GLN A 1 172 ? -27.515 1.674   50.195   1.00 77.73 172 A 1 
ATOM 1380 C CB  . GLN A 1 172 ? -29.318 3.418   52.379   1.00 78.42 172 A 1 
ATOM 1381 C CG  . GLN A 1 172 ? -30.563 3.032   53.191   1.00 71.85 172 A 1 
ATOM 1382 C CD  . GLN A 1 172 ? -31.689 4.064   53.053   1.00 67.66 172 A 1 
ATOM 1383 O OE1 . GLN A 1 172 ? -31.538 5.115   52.455   1.00 63.17 172 A 1 
ATOM 1384 N NE2 . GLN A 1 172 ? -32.855 3.797   53.583   1.00 58.58 172 A 1 
ATOM 1385 N N   . LEU A 1 173 ? -26.386 3.347   51.152   1.00 72.25 173 A 1 
ATOM 1386 C CA  . LEU A 1 173 ? -25.394 3.495   50.086   1.00 70.33 173 A 1 
ATOM 1387 C C   . LEU A 1 173 ? -24.587 2.210   49.879   1.00 69.48 173 A 1 
ATOM 1388 O O   . LEU A 1 173 ? -24.393 1.773   48.744   1.00 72.23 173 A 1 
ATOM 1389 C CB  . LEU A 1 173 ? -24.472 4.686   50.416   1.00 71.76 173 A 1 
ATOM 1390 C CG  . LEU A 1 173 ? -24.911 5.981   49.713   1.00 67.23 173 A 1 
ATOM 1391 C CD1 . LEU A 1 173 ? -24.498 7.211   50.505   1.00 59.35 173 A 1 
ATOM 1392 C CD2 . LEU A 1 173 ? -24.279 6.062   48.327   1.00 61.64 173 A 1 
ATOM 1393 N N   . SER A 1 174 ? -24.168 1.552   50.962   1.00 76.34 174 A 1 
ATOM 1394 C CA  . SER A 1 174 ? -23.439 0.281   50.887   1.00 77.28 174 A 1 
ATOM 1395 C C   . SER A 1 174 ? -24.296 -0.850  50.302   1.00 77.57 174 A 1 
ATOM 1396 O O   . SER A 1 174 ? -23.804 -1.633  49.488   1.00 79.09 174 A 1 
ATOM 1397 C CB  . SER A 1 174 ? -22.853 -0.095  52.253   1.00 77.69 174 A 1 
ATOM 1398 O OG  . SER A 1 174 ? -23.767 -0.793  53.073   1.00 68.08 174 A 1 
ATOM 1399 N N   . GLN A 1 175 ? -25.595 -0.915  50.630   1.00 78.38 175 A 1 
ATOM 1400 C CA  . GLN A 1 175 ? -26.539 -1.872  50.054   1.00 80.18 175 A 1 
ATOM 1401 C C   . GLN A 1 175 ? -26.763 -1.619  48.562   1.00 80.76 175 A 1 
ATOM 1402 O O   . GLN A 1 175 ? -26.730 -2.571  47.787   1.00 79.25 175 A 1 
ATOM 1403 C CB  . GLN A 1 175 ? -27.881 -1.829  50.793   1.00 80.81 175 A 1 
ATOM 1404 C CG  . GLN A 1 175 ? -27.912 -2.785  51.990   1.00 73.26 175 A 1 
ATOM 1405 C CD  . GLN A 1 175 ? -29.287 -2.818  52.667   1.00 68.71 175 A 1 
ATOM 1406 O OE1 . GLN A 1 175 ? -30.113 -1.941  52.512   1.00 62.99 175 A 1 
ATOM 1407 N NE2 . GLN A 1 175 ? -29.590 -3.839  53.436   1.00 58.76 175 A 1 
ATOM 1408 N N   . GLN A 1 176 ? -26.942 -0.374  48.132   1.00 74.23 176 A 1 
ATOM 1409 C CA  . GLN A 1 176 ? -27.051 -0.034  46.719   1.00 73.52 176 A 1 
ATOM 1410 C C   . GLN A 1 176 ? -25.781 -0.418  45.958   1.00 73.79 176 A 1 
ATOM 1411 O O   . GLN A 1 176 ? -25.862 -0.978  44.861   1.00 75.64 176 A 1 
ATOM 1412 C CB  . GLN A 1 176 ? -27.337 1.464   46.534   1.00 75.70 176 A 1 
ATOM 1413 C CG  . GLN A 1 176 ? -28.789 1.817   46.861   1.00 71.54 176 A 1 
ATOM 1414 C CD  . GLN A 1 176 ? -29.111 3.286   46.542   1.00 67.68 176 A 1 
ATOM 1415 O OE1 . GLN A 1 176 ? -28.275 4.065   46.109   1.00 62.06 176 A 1 
ATOM 1416 N NE2 . GLN A 1 176 ? -30.336 3.715   46.715   1.00 57.07 176 A 1 
ATOM 1417 N N   . HIS A 1 177 ? -24.606 -0.200  46.531   1.00 74.30 177 A 1 
ATOM 1418 C CA  . HIS A 1 177 ? -23.338 -0.589  45.923   1.00 75.04 177 A 1 
ATOM 1419 C C   . HIS A 1 177 ? -23.198 -2.108  45.786   1.00 74.84 177 A 1 
ATOM 1420 O O   . HIS A 1 177 ? -22.687 -2.594  44.771   1.00 76.63 177 A 1 
ATOM 1421 C CB  . HIS A 1 177 ? -22.176 0.014   46.722   1.00 74.33 177 A 1 
ATOM 1422 C CG  . HIS A 1 177 ? -20.969 0.264   45.871   1.00 69.39 177 A 1 
ATOM 1423 N ND1 . HIS A 1 177 ? -20.830 1.297   44.970   1.00 59.26 177 A 1 
ATOM 1424 C CD2 . HIS A 1 177 ? -19.817 -0.476  45.792   1.00 59.60 177 A 1 
ATOM 1425 C CE1 . HIS A 1 177 ? -19.628 1.184   44.367   1.00 55.23 177 A 1 
ATOM 1426 N NE2 . HIS A 1 177 ? -18.981 0.112   44.840   1.00 54.88 177 A 1 
ATOM 1427 N N   . MET A 1 178 ? -23.691 -2.894  46.740   1.00 77.23 178 A 1 
ATOM 1428 C CA  . MET A 1 178 ? -23.768 -4.352  46.626   1.00 79.23 178 A 1 
ATOM 1429 C C   . MET A 1 178 ? -24.741 -4.790  45.541   1.00 80.00 178 A 1 
ATOM 1430 O O   . MET A 1 178 ? -24.386 -5.657  44.743   1.00 79.96 178 A 1 
ATOM 1431 C CB  . MET A 1 178 ? -24.119 -5.007  47.970   1.00 79.66 178 A 1 
ATOM 1432 C CG  . MET A 1 178 ? -22.874 -5.154  48.856   1.00 72.20 178 A 1 
ATOM 1433 S SD  . MET A 1 178 ? -23.041 -6.366  50.201   1.00 65.86 178 A 1 
ATOM 1434 C CE  . MET A 1 178 ? -24.103 -5.439  51.344   1.00 56.00 178 A 1 
ATOM 1435 N N   . GLN A 1 179 ? -25.935 -4.177  45.435   1.00 76.49 179 A 1 
ATOM 1436 C CA  . GLN A 1 179 ? -26.894 -4.480  44.369   1.00 78.18 179 A 1 
ATOM 1437 C C   . GLN A 1 179 ? -26.315 -4.207  42.978   1.00 78.56 179 A 1 
ATOM 1438 O O   . GLN A 1 179 ? -26.473 -5.038  42.084   1.00 79.31 179 A 1 
ATOM 1439 C CB  . GLN A 1 179 ? -28.185 -3.683  44.563   1.00 79.76 179 A 1 
ATOM 1440 C CG  . GLN A 1 179 ? -29.074 -4.291  45.663   1.00 75.35 179 A 1 
ATOM 1441 C CD  . GLN A 1 179 ? -30.386 -3.519  45.844   1.00 71.77 179 A 1 
ATOM 1442 O OE1 . GLN A 1 179 ? -30.590 -2.420  45.361   1.00 65.81 179 A 1 
ATOM 1443 N NE2 . GLN A 1 179 ? -31.338 -4.087  46.563   1.00 61.58 179 A 1 
ATOM 1444 N N   . ILE A 1 180 ? -25.577 -3.107  42.766   1.00 76.30 180 A 1 
ATOM 1445 C CA  . ILE A 1 180 ? -24.909 -2.792  41.503   1.00 73.53 180 A 1 
ATOM 1446 C C   . ILE A 1 180 ? -23.870 -3.869  41.156   1.00 72.39 180 A 1 
ATOM 1447 O O   . ILE A 1 180 ? -23.860 -4.369  40.030   1.00 75.96 180 A 1 
ATOM 1448 C CB  . ILE A 1 180 ? -24.286 -1.373  41.536   1.00 75.08 180 A 1 
ATOM 1449 C CG1 . ILE A 1 180 ? -25.399 -0.301  41.562   1.00 72.87 180 A 1 
ATOM 1450 C CG2 . ILE A 1 180 ? -23.363 -1.139  40.322   1.00 68.17 180 A 1 
ATOM 1451 C CD1 . ILE A 1 180 ? -24.901 1.091   41.970   1.00 62.41 180 A 1 
ATOM 1452 N N   . LYS A 1 181 ? -23.059 -4.301  42.123   1.00 74.67 181 A 1 
ATOM 1453 C CA  . LYS A 1 181 ? -22.109 -5.403  41.924   1.00 75.06 181 A 1 
ATOM 1454 C C   . LYS A 1 181 ? -22.797 -6.712  41.564   1.00 75.64 181 A 1 
ATOM 1455 O O   . LYS A 1 181 ? -22.240 -7.499  40.791   1.00 77.39 181 A 1 
ATOM 1456 C CB  . LYS A 1 181 ? -21.248 -5.611  43.169   1.00 75.16 181 A 1 
ATOM 1457 C CG  . LYS A 1 181 ? -19.963 -4.775  43.106   1.00 69.22 181 A 1 
ATOM 1458 C CD  . LYS A 1 181 ? -19.072 -5.095  44.313   1.00 65.48 181 A 1 
ATOM 1459 C CE  . LYS A 1 181 ? -17.739 -4.379  44.156   1.00 57.59 181 A 1 
ATOM 1460 N NZ  . LYS A 1 181 ? -16.859 -4.587  45.330   1.00 51.98 181 A 1 
ATOM 1461 N N   . GLU A 1 182 ? -23.963 -6.980  42.104   1.00 76.50 182 A 1 
ATOM 1462 C CA  . GLU A 1 182 ? -24.714 -8.208  41.849   1.00 77.78 182 A 1 
ATOM 1463 C C   . GLU A 1 182 ? -25.328 -8.209  40.442   1.00 76.61 182 A 1 
ATOM 1464 O O   . GLU A 1 182 ? -25.226 -9.213  39.736   1.00 76.78 182 A 1 
ATOM 1465 C CB  . GLU A 1 182 ? -25.722 -8.406  42.982   1.00 79.18 182 A 1 
ATOM 1466 C CG  . GLU A 1 182 ? -26.185 -9.857  43.096   1.00 70.60 182 A 1 
ATOM 1467 C CD  . GLU A 1 182 ? -26.571 -10.233 44.537   1.00 65.28 182 A 1 
ATOM 1468 O OE1 . GLU A 1 182 ? -26.417 -11.434 44.866   1.00 58.73 182 A 1 
ATOM 1469 O OE2 . GLU A 1 182 ? -26.972 -9.332  45.303   1.00 60.04 182 A 1 
ATOM 1470 N N   . ILE A 1 183 ? -25.821 -7.060  39.976   1.00 78.61 183 A 1 
ATOM 1471 C CA  . ILE A 1 183 ? -26.284 -6.850  38.594   1.00 75.78 183 A 1 
ATOM 1472 C C   . ILE A 1 183 ? -25.125 -7.006  37.604   1.00 74.81 183 A 1 
ATOM 1473 O O   . ILE A 1 183 ? -25.258 -7.740  36.623   1.00 76.86 183 A 1 
ATOM 1474 C CB  . ILE A 1 183 ? -26.984 -5.477  38.463   1.00 77.94 183 A 1 
ATOM 1475 C CG1 . ILE A 1 183 ? -28.301 -5.467  39.263   1.00 75.08 183 A 1 
ATOM 1476 C CG2 . ILE A 1 183 ? -27.268 -5.133  36.984   1.00 71.57 183 A 1 
ATOM 1477 C CD1 . ILE A 1 183 ? -28.885 -4.061  39.477   1.00 65.58 183 A 1 
ATOM 1478 N N   . GLU A 1 184 ? -23.959 -6.436  37.856   1.00 73.43 184 A 1 
ATOM 1479 C CA  . GLU A 1 184 ? -22.767 -6.650  37.024   1.00 73.08 184 A 1 
ATOM 1480 C C   . GLU A 1 184 ? -22.357 -8.130  36.964   1.00 71.38 184 A 1 
ATOM 1481 O O   . GLU A 1 184 ? -21.905 -8.624  35.921   1.00 74.58 184 A 1 
ATOM 1482 C CB  . GLU A 1 184 ? -21.563 -5.866  37.569   1.00 73.94 184 A 1 
ATOM 1483 C CG  . GLU A 1 184 ? -21.568 -4.375  37.215   1.00 67.35 184 A 1 
ATOM 1484 C CD  . GLU A 1 184 ? -20.231 -3.701  37.593   1.00 62.79 184 A 1 
ATOM 1485 O OE1 . GLU A 1 184 ? -19.950 -2.619  37.036   1.00 57.32 184 A 1 
ATOM 1486 O OE2 . GLU A 1 184 ? -19.463 -4.280  38.408   1.00 58.23 184 A 1 
ATOM 1487 N N   . LYS A 1 185 ? -22.519 -8.866  38.067   1.00 76.18 185 A 1 
ATOM 1488 C CA  . LYS A 1 185 ? -22.201 -10.291 38.141   1.00 76.29 185 A 1 
ATOM 1489 C C   . LYS A 1 185 ? -23.197 -11.143 37.355   1.00 75.96 185 A 1 
ATOM 1490 O O   . LYS A 1 185 ? -22.786 -12.128 36.743   1.00 75.74 185 A 1 
ATOM 1491 C CB  . LYS A 1 185 ? -22.127 -10.706 39.612   1.00 76.63 185 A 1 
ATOM 1492 C CG  . LYS A 1 185 ? -21.092 -11.809 39.876   1.00 70.49 185 A 1 
ATOM 1493 C CD  . LYS A 1 185 ? -21.070 -12.116 41.371   1.00 67.54 185 A 1 
ATOM 1494 C CE  . LYS A 1 185 ? -19.943 -13.083 41.739   1.00 58.85 185 A 1 
ATOM 1495 N NZ  . LYS A 1 185 ? -19.951 -13.389 43.199   1.00 53.61 185 A 1 
ATOM 1496 N N   . GLN A 1 186 ? -24.486 -10.777 37.337   1.00 72.19 186 A 1 
ATOM 1497 C CA  . GLN A 1 186 ? -25.510 -11.414 36.510   1.00 71.67 186 A 1 
ATOM 1498 C C   . GLN A 1 186 ? -25.265 -11.165 35.020   1.00 70.79 186 A 1 
ATOM 1499 O O   . GLN A 1 186 ? -25.206 -12.129 34.261   1.00 69.98 186 A 1 
ATOM 1500 C CB  . GLN A 1 186 ? -26.913 -10.959 36.926   1.00 73.01 186 A 1 
ATOM 1501 C CG  . GLN A 1 186 ? -27.392 -11.671 38.200   1.00 69.80 186 A 1 
ATOM 1502 C CD  . GLN A 1 186 ? -28.832 -11.303 38.580   1.00 65.84 186 A 1 
ATOM 1503 O OE1 . GLN A 1 186 ? -29.451 -10.431 38.001   1.00 61.43 186 A 1 
ATOM 1504 N NE2 . GLN A 1 186 ? -29.411 -11.959 39.556   1.00 57.06 186 A 1 
ATOM 1505 N N   . LEU A 1 187 ? -24.985 -9.927  34.612   1.00 73.27 187 A 1 
ATOM 1506 C CA  . LEU A 1 187 ? -24.629 -9.575  33.234   1.00 70.42 187 A 1 
ATOM 1507 C C   . LEU A 1 187 ? -23.408 -10.348 32.718   1.00 69.47 187 A 1 
ATOM 1508 O O   . LEU A 1 187 ? -23.353 -10.709 31.551   1.00 68.97 187 A 1 
ATOM 1509 C CB  . LEU A 1 187 ? -24.366 -8.056  33.149   1.00 70.74 187 A 1 
ATOM 1510 C CG  . LEU A 1 187 ? -25.645 -7.228  32.955   1.00 65.96 187 A 1 
ATOM 1511 C CD1 . LEU A 1 187 ? -25.401 -5.775  33.364   1.00 59.44 187 A 1 
ATOM 1512 C CD2 . LEU A 1 187 ? -26.084 -7.242  31.488   1.00 61.95 187 A 1 
ATOM 1513 N N   . ARG A 1 188 ? -22.438 -10.651 33.569   1.00 69.60 188 A 1 
ATOM 1514 C CA  . ARG A 1 188 ? -21.301 -11.507 33.195   1.00 69.50 188 A 1 
ATOM 1515 C C   . ARG A 1 188 ? -21.664 -12.990 33.093   1.00 67.62 188 A 1 
ATOM 1516 O O   . ARG A 1 188 ? -20.986 -13.699 32.365   1.00 67.33 188 A 1 
ATOM 1517 C CB  . ARG A 1 188 ? -20.135 -11.330 34.177   1.00 70.21 188 A 1 
ATOM 1518 C CG  . ARG A 1 188 ? -19.383 -10.019 33.946   1.00 66.29 188 A 1 
ATOM 1519 C CD  . ARG A 1 188 ? -18.177 -9.950  34.899   1.00 65.12 188 A 1 
ATOM 1520 N NE  . ARG A 1 188 ? -17.498 -8.658  34.810   1.00 57.19 188 A 1 
ATOM 1521 C CZ  . ARG A 1 188 ? -16.329 -8.344  35.350   1.00 51.54 188 A 1 
ATOM 1522 N NH1 . ARG A 1 188 ? -15.618 -9.218  35.997   1.00 48.42 188 A 1 
ATOM 1523 N NH2 . ARG A 1 188 ? -15.867 -7.131  35.242   1.00 48.67 188 A 1 
ATOM 1524 N N   . LYS A 1 189 ? -22.663 -13.471 33.814   1.00 72.18 189 A 1 
ATOM 1525 C CA  . LYS A 1 189 ? -23.086 -14.876 33.786   1.00 72.51 189 A 1 
ATOM 1526 C C   . LYS A 1 189 ? -23.935 -15.222 32.567   1.00 70.58 189 A 1 
ATOM 1527 O O   . LYS A 1 189 ? -23.866 -16.355 32.108   1.00 66.80 189 A 1 
ATOM 1528 C CB  . LYS A 1 189 ? -23.869 -15.244 35.044   1.00 71.31 189 A 1 
ATOM 1529 C CG  . LYS A 1 189 ? -22.976 -15.750 36.178   1.00 66.44 189 A 1 
ATOM 1530 C CD  . LYS A 1 189 ? -23.876 -16.240 37.318   1.00 63.71 189 A 1 
ATOM 1531 C CE  . LYS A 1 189 ? -23.076 -16.922 38.421   1.00 55.47 189 A 1 
ATOM 1532 N NZ  . LYS A 1 189 ? -23.987 -17.544 39.417   1.00 50.70 189 A 1 
ATOM 1533 N N   . THR A 1 190 ? -24.703 -14.273 32.020   1.00 66.32 190 A 1 
ATOM 1534 C CA  . THR A 1 190 ? -25.474 -14.440 30.777   1.00 64.49 190 A 1 
ATOM 1535 C C   . THR A 1 190 ? -24.587 -14.471 29.526   1.00 62.25 190 A 1 
ATOM 1536 O O   . THR A 1 190 ? -25.088 -14.389 28.407   1.00 56.18 190 A 1 
ATOM 1537 C CB  . THR A 1 190 ? -26.578 -13.373 30.626   1.00 62.05 190 A 1 
ATOM 1538 O OG1 . THR A 1 190 ? -26.249 -12.188 31.304   1.00 58.48 190 A 1 
ATOM 1539 C CG2 . THR A 1 190 ? -27.894 -13.865 31.213   1.00 56.25 190 A 1 
ATOM 1540 N N   . GLY A 1 191 ? -23.275 -14.631 29.671   1.00 54.72 191 A 1 
ATOM 1541 C CA  . GLY A 1 191 ? -22.368 -14.994 28.595   1.00 53.87 191 A 1 
ATOM 1542 C C   . GLY A 1 191 ? -22.838 -16.289 27.939   1.00 52.14 191 A 1 
ATOM 1543 O O   . GLY A 1 191 ? -22.785 -17.346 28.553   1.00 49.32 191 A 1 
ATOM 1544 N N   . ILE A 1 192 ? -23.330 -16.175 26.695   1.00 43.83 192 A 1 
ATOM 1545 C CA  . ILE A 1 192 ? -23.909 -17.254 25.906   1.00 43.35 192 A 1 
ATOM 1546 C C   . ILE A 1 192 ? -22.904 -18.413 25.843   1.00 41.32 192 A 1 
ATOM 1547 O O   . ILE A 1 192 ? -21.766 -18.222 25.427   1.00 38.97 192 A 1 
ATOM 1548 C CB  . ILE A 1 192 ? -24.285 -16.720 24.508   1.00 40.54 192 A 1 
ATOM 1549 C CG1 . ILE A 1 192 ? -25.347 -15.595 24.622   1.00 38.73 192 A 1 
ATOM 1550 C CG2 . ILE A 1 192 ? -24.792 -17.836 23.580   1.00 40.81 192 A 1 
ATOM 1551 C CD1 . ILE A 1 192 ? -25.540 -14.768 23.346   1.00 37.70 192 A 1 
ATOM 1552 N N   . GLN A 1 193 ? -23.332 -19.615 26.232   1.00 36.59 193 A 1 
ATOM 1553 C CA  . GLN A 1 193 ? -22.587 -20.841 25.994   1.00 38.21 193 A 1 
ATOM 1554 C C   . GLN A 1 193 ? -22.499 -21.049 24.482   1.00 36.87 193 A 1 
ATOM 1555 O O   . GLN A 1 193 ? -23.502 -21.357 23.841   1.00 35.55 193 A 1 
ATOM 1556 C CB  . GLN A 1 193 ? -23.272 -22.043 26.662   1.00 37.35 193 A 1 
ATOM 1557 C CG  . GLN A 1 193 ? -23.021 -22.114 28.175   1.00 35.10 193 A 1 
ATOM 1558 C CD  . GLN A 1 193 ? -23.680 -23.341 28.832   1.00 32.75 193 A 1 
ATOM 1559 O OE1 . GLN A 1 193 ? -24.618 -23.937 28.333   1.00 32.18 193 A 1 
ATOM 1560 N NE2 . GLN A 1 193 ? -23.218 -23.746 29.996   1.00 31.92 193 A 1 
ATOM 1561 N N   . GLU A 1 194 ? -21.307 -20.865 23.901   1.00 33.02 194 A 1 
ATOM 1562 C CA  . GLU A 1 194 ? -21.069 -21.254 22.517   1.00 33.57 194 A 1 
ATOM 1563 C C   . GLU A 1 194 ? -21.304 -22.761 22.370   1.00 31.48 194 A 1 
ATOM 1564 O O   . GLU A 1 194 ? -20.717 -23.546 23.122   1.00 29.77 194 A 1 
ATOM 1565 C CB  . GLU A 1 194 ? -19.644 -20.883 22.067   1.00 33.43 194 A 1 
ATOM 1566 C CG  . GLU A 1 194 ? -19.480 -19.382 21.786   1.00 31.70 194 A 1 
ATOM 1567 C CD  . GLU A 1 194 ? -18.095 -19.016 21.241   1.00 30.15 194 A 1 
ATOM 1568 O OE1 . GLU A 1 194 ? -17.996 -17.971 20.556   1.00 27.88 194 A 1 
ATOM 1569 O OE2 . GLU A 1 194 ? -17.117 -19.752 21.527   1.00 32.39 194 A 1 
ATOM 1570 N N   . PRO A 1 195 ? -22.187 -23.205 21.427   1.00 30.56 195 A 1 
ATOM 1571 C CA  . PRO A 1 195 ? -22.375 -24.617 21.173   1.00 32.96 195 A 1 
ATOM 1572 C C   . PRO A 1 195 ? -21.073 -25.211 20.631   1.00 32.85 195 A 1 
ATOM 1573 O O   . PRO A 1 195 ? -20.410 -24.629 19.766   1.00 31.14 195 A 1 
ATOM 1574 C CB  . PRO A 1 195 ? -23.547 -24.713 20.198   1.00 29.52 195 A 1 
ATOM 1575 C CG  . PRO A 1 195 ? -23.514 -23.368 19.464   1.00 29.57 195 A 1 
ATOM 1576 C CD  . PRO A 1 195 ? -22.958 -22.395 20.508   1.00 34.95 195 A 1 
ATOM 1577 N N   . SER A 1 196 ? -20.723 -26.391 21.106   1.00 27.33 196 A 1 
ATOM 1578 C CA  . SER A 1 196 ? -19.548 -27.156 20.692   1.00 28.58 196 A 1 
ATOM 1579 C C   . SER A 1 196 ? -19.701 -27.649 19.241   1.00 28.04 196 A 1 
ATOM 1580 O O   . SER A 1 196 ? -20.203 -28.750 19.010   1.00 26.82 196 A 1 
ATOM 1581 C CB  . SER A 1 196 ? -19.357 -28.327 21.660   1.00 26.89 196 A 1 
ATOM 1582 O OG  . SER A 1 196 ? -20.520 -29.132 21.690   1.00 25.72 196 A 1 
ATOM 1583 N N   . GLU A 1 197 ? -19.297 -26.854 18.252   1.00 25.22 197 A 1 
ATOM 1584 C CA  . GLU A 1 197 ? -19.280 -27.301 16.863   1.00 26.28 197 A 1 
ATOM 1585 C C   . GLU A 1 197 ? -18.305 -28.466 16.643   1.00 25.17 197 A 1 
ATOM 1586 O O   . GLU A 1 197 ? -17.222 -28.545 17.223   1.00 23.71 197 A 1 
ATOM 1587 C CB  . GLU A 1 197 ? -19.020 -26.159 15.876   1.00 25.45 197 A 1 
ATOM 1588 C CG  . GLU A 1 197 ? -20.280 -25.336 15.561   1.00 24.56 197 A 1 
ATOM 1589 C CD  . GLU A 1 197 ? -20.100 -24.424 14.328   1.00 24.19 197 A 1 
ATOM 1590 O OE1 . GLU A 1 197 ? -21.131 -24.067 13.719   1.00 22.33 197 A 1 
ATOM 1591 O OE2 . GLU A 1 197 ? -18.937 -24.131 13.966   1.00 28.55 197 A 1 
ATOM 1592 N N   . ASN A 1 198 ? -18.732 -29.395 15.770   1.00 25.70 198 A 1 
ATOM 1593 C CA  . ASN A 1 198 ? -18.087 -30.676 15.508   1.00 27.62 198 A 1 
ATOM 1594 C C   . ASN A 1 198 ? -16.712 -30.575 14.808   1.00 26.51 198 A 1 
ATOM 1595 O O   . ASN A 1 198 ? -16.379 -29.626 14.109   1.00 24.71 198 A 1 
ATOM 1596 C CB  . ASN A 1 198 ? -19.054 -31.562 14.706   1.00 25.60 198 A 1 
ATOM 1597 C CG  . ASN A 1 198 ? -19.898 -32.492 15.547   1.00 22.88 198 A 1 
ATOM 1598 O OD1 . ASN A 1 198 ? -19.482 -32.997 16.565   1.00 22.71 198 A 1 
ATOM 1599 N ND2 . ASN A 1 198 ? -21.096 -32.804 15.117   1.00 23.16 198 A 1 
ATOM 1600 N N   . SER A 1 199 ? -15.964 -31.662 14.903   1.00 25.27 199 A 1 
ATOM 1601 C CA  . SER A 1 199 ? -14.528 -31.849 14.651   1.00 27.31 199 A 1 
ATOM 1602 C C   . SER A 1 199 ? -14.064 -31.916 13.187   1.00 26.48 199 A 1 
ATOM 1603 O O   . SER A 1 199 ? -13.086 -32.618 12.913   1.00 25.69 199 A 1 
ATOM 1604 C CB  . SER A 1 199 ? -14.134 -33.151 15.348   1.00 25.87 199 A 1 
ATOM 1605 O OG  . SER A 1 199 ? -14.787 -34.243 14.727   1.00 25.04 199 A 1 
ATOM 1606 N N   . LEU A 1 200 ? -14.722 -31.332 12.208   1.00 24.79 200 A 1 
ATOM 1607 C CA  . LEU A 1 200 ? -14.371 -31.574 10.801   1.00 26.05 200 A 1 
ATOM 1608 C C   . LEU A 1 200 ? -12.918 -31.184 10.483   1.00 25.20 200 A 1 
ATOM 1609 O O   . LEU A 1 200 ? -12.486 -30.040 10.611   1.00 23.80 200 A 1 
ATOM 1610 C CB  . LEU A 1 200 ? -15.408 -30.956 9.852    1.00 23.87 200 A 1 
ATOM 1611 C CG  . LEU A 1 200 ? -16.546 -31.936 9.514    1.00 22.90 200 A 1 
ATOM 1612 C CD1 . LEU A 1 200 ? -17.745 -31.175 8.944    1.00 23.06 200 A 1 
ATOM 1613 C CD2 . LEU A 1 200 ? -16.114 -32.977 8.477    1.00 25.79 200 A 1 
ATOM 1614 N N   . SER A 1 201 ? -12.169 -32.190 10.022   1.00 25.28 201 A 1 
ATOM 1615 C CA  . SER A 1 201 ? -10.705 -32.288 10.004   1.00 26.86 201 A 1 
ATOM 1616 C C   . SER A 1 201 ? -9.986  -31.515 8.897    1.00 26.53 201 A 1 
ATOM 1617 O O   . SER A 1 201 ? -8.911  -31.953 8.467    1.00 25.61 201 A 1 
ATOM 1618 C CB  . SER A 1 201 ? -10.347 -33.775 9.899    1.00 25.37 201 A 1 
ATOM 1619 O OG  . SER A 1 201 ? -10.651 -34.266 8.602    1.00 24.33 201 A 1 
ATOM 1620 N N   . SER A 1 202 ? -10.542 -30.450 8.331    1.00 21.81 202 A 1 
ATOM 1621 C CA  . SER A 1 202 ? -9.967  -29.849 7.132    1.00 22.76 202 A 1 
ATOM 1622 C C   . SER A 1 202 ? -8.515  -29.442 7.374    1.00 22.86 202 A 1 
ATOM 1623 O O   . SER A 1 202 ? -8.207  -28.617 8.234    1.00 21.31 202 A 1 
ATOM 1624 C CB  . SER A 1 202 ? -10.820 -28.686 6.603    1.00 20.76 202 A 1 
ATOM 1625 O OG  . SER A 1 202 ? -10.815 -27.598 7.490    1.00 19.61 202 A 1 
ATOM 1626 N N   . LYS A 1 203 ? -7.603  -30.035 6.573    1.00 22.43 203 A 1 
ATOM 1627 C CA  . LYS A 1 203 ? -6.144  -29.838 6.621    1.00 26.40 203 A 1 
ATOM 1628 C C   . LYS A 1 203 ? -5.735  -28.430 6.151    1.00 25.16 203 A 1 
ATOM 1629 O O   . LYS A 1 203 ? -4.920  -28.310 5.231    1.00 23.64 203 A 1 
ATOM 1630 C CB  . LYS A 1 203 ? -5.444  -30.908 5.766    1.00 24.75 203 A 1 
ATOM 1631 C CG  . LYS A 1 203 ? -5.473  -32.336 6.332    1.00 22.99 203 A 1 
ATOM 1632 C CD  . LYS A 1 203 ? -4.736  -33.278 5.374    1.00 22.45 203 A 1 
ATOM 1633 C CE  . LYS A 1 203 ? -4.659  -34.682 5.960    1.00 19.57 203 A 1 
ATOM 1634 N NZ  . LYS A 1 203 ? -4.027  -35.666 5.033    1.00 19.07 203 A 1 
ATOM 1635 N N   . SER A 1 204 ? -6.294  -27.385 6.707    1.00 21.10 204 A 1 
ATOM 1636 C CA  . SER A 1 204 ? -5.803  -26.042 6.435    1.00 23.07 204 A 1 
ATOM 1637 C C   . SER A 1 204 ? -4.339  -25.991 6.870    1.00 23.19 204 A 1 
ATOM 1638 O O   . SER A 1 204 ? -3.998  -26.306 8.009    1.00 22.01 204 A 1 
ATOM 1639 C CB  . SER A 1 204 ? -6.668  -24.967 7.102    1.00 21.14 204 A 1 
ATOM 1640 O OG  . SER A 1 204 ? -6.636  -25.067 8.499    1.00 19.50 204 A 1 
ATOM 1641 N N   . ARG A 1 205 ? -3.449  -25.678 5.923    1.00 21.02 205 A 1 
ATOM 1642 C CA  . ARG A 1 205 ? -2.034  -25.460 6.222    1.00 22.73 205 A 1 
ATOM 1643 C C   . ARG A 1 205 ? -1.945  -24.231 7.132    1.00 22.26 205 A 1 
ATOM 1644 O O   . ARG A 1 205 ? -1.912  -23.116 6.630    1.00 20.89 205 A 1 
ATOM 1645 C CB  . ARG A 1 205 ? -1.216  -25.251 4.937    1.00 21.27 205 A 1 
ATOM 1646 C CG  . ARG A 1 205 ? -0.884  -26.553 4.211    1.00 19.61 205 A 1 
ATOM 1647 C CD  . ARG A 1 205 ? -0.063  -26.234 2.957    1.00 18.89 205 A 1 
ATOM 1648 N NE  . ARG A 1 205 ? 0.422   -27.449 2.275    1.00 17.36 205 A 1 
ATOM 1649 C CZ  . ARG A 1 205 ? 1.111   -27.494 1.132    1.00 16.44 205 A 1 
ATOM 1650 N NH1 . ARG A 1 205 ? 1.400   -26.404 0.482    1.00 15.15 205 A 1 
ATOM 1651 N NH2 . ARG A 1 205 ? 1.506   -28.628 0.651    1.00 14.40 205 A 1 
ATOM 1652 N N   . ALA A 1 206 ? -1.927  -24.462 8.430    1.00 23.40 206 A 1 
ATOM 1653 C CA  . ALA A 1 206 ? -1.699  -23.410 9.399    1.00 24.76 206 A 1 
ATOM 1654 C C   . ALA A 1 206 ? -0.425  -22.643 9.008    1.00 24.93 206 A 1 
ATOM 1655 O O   . ALA A 1 206 ? 0.604   -23.286 8.754    1.00 23.73 206 A 1 
ATOM 1656 C CB  . ALA A 1 206 ? -1.595  -24.030 10.801   1.00 23.11 206 A 1 
ATOM 1657 N N   . PRO A 1 207 ? -0.479  -21.313 8.878    1.00 27.04 207 A 1 
ATOM 1658 C CA  . PRO A 1 207 ? 0.735   -20.536 8.766    1.00 28.12 207 A 1 
ATOM 1659 C C   . PRO A 1 207 ? 1.610   -20.884 9.975    1.00 29.38 207 A 1 
ATOM 1660 O O   . PRO A 1 207 ? 1.111   -20.999 11.088   1.00 27.54 207 A 1 
ATOM 1661 C CB  . PRO A 1 207 ? 0.298   -19.068 8.713    1.00 25.64 207 A 1 
ATOM 1662 C CG  . PRO A 1 207 ? -1.067  -19.068 9.394    1.00 25.58 207 A 1 
ATOM 1663 C CD  . PRO A 1 207 ? -1.628  -20.455 9.096    1.00 29.48 207 A 1 
ATOM 1664 N N   . ARG A 1 208 ? 2.902   -21.115 9.745    1.00 27.08 208 A 1 
ATOM 1665 C CA  . ARG A 1 208 ? 3.861   -21.330 10.829   1.00 30.08 208 A 1 
ATOM 1666 C C   . ARG A 1 208 ? 3.985   -20.024 11.608   1.00 29.45 208 A 1 
ATOM 1667 O O   . ARG A 1 208 ? 4.888   -19.242 11.341   1.00 27.90 208 A 1 
ATOM 1668 C CB  . ARG A 1 208 ? 5.223   -21.784 10.293   1.00 28.92 208 A 1 
ATOM 1669 C CG  . ARG A 1 208 ? 5.279   -23.260 9.868    1.00 26.69 208 A 1 
ATOM 1670 C CD  . ARG A 1 208 ? 6.704   -23.583 9.404    1.00 25.47 208 A 1 
ATOM 1671 N NE  . ARG A 1 208 ? 6.864   -25.013 9.072    1.00 23.29 208 A 1 
ATOM 1672 C CZ  . ARG A 1 208 ? 7.988   -25.595 8.644    1.00 21.39 208 A 1 
ATOM 1673 N NH1 . ARG A 1 208 ? 9.070   -24.902 8.439    1.00 19.81 208 A 1 
ATOM 1674 N NH2 . ARG A 1 208 ? 8.025   -26.873 8.411    1.00 18.68 208 A 1 
ATOM 1675 N N   . THR A 1 209 ? 3.058   -19.782 12.517   1.00 29.51 209 A 1 
ATOM 1676 C CA  . THR A 1 209 ? 3.253   -18.803 13.575   1.00 32.63 209 A 1 
ATOM 1677 C C   . THR A 1 209 ? 4.521   -19.218 14.308   1.00 32.65 209 A 1 
ATOM 1678 O O   . THR A 1 209 ? 4.612   -20.343 14.797   1.00 30.40 209 A 1 
ATOM 1679 C CB  . THR A 1 209 ? 2.054   -18.765 14.535   1.00 29.78 209 A 1 
ATOM 1680 O OG1 . THR A 1 209 ? 1.548   -20.064 14.765   1.00 27.12 209 A 1 
ATOM 1681 C CG2 . THR A 1 209 ? 0.906   -17.947 13.944   1.00 27.50 209 A 1 
ATOM 1682 N N   . THR A 1 210 ? 5.530   -18.359 14.271   1.00 37.63 210 A 1 
ATOM 1683 C CA  . THR A 1 210 ? 6.711   -18.538 15.101   1.00 40.08 210 A 1 
ATOM 1684 C C   . THR A 1 210 ? 6.211   -18.590 16.546   1.00 39.10 210 A 1 
ATOM 1685 O O   . THR A 1 210 ? 5.594   -17.615 16.972   1.00 36.73 210 A 1 
ATOM 1686 C CB  . THR A 1 210 ? 7.738   -17.397 14.940   1.00 37.53 210 A 1 
ATOM 1687 O OG1 . THR A 1 210 ? 7.343   -16.468 13.946   1.00 34.93 210 A 1 
ATOM 1688 C CG2 . THR A 1 210 ? 9.092   -17.948 14.506   1.00 36.01 210 A 1 
ATOM 1689 N N   . PRO A 1 211 ? 6.349   -19.724 17.239   1.00 38.31 211 A 1 
ATOM 1690 C CA  . PRO A 1 211 ? 5.843   -19.814 18.593   1.00 40.55 211 A 1 
ATOM 1691 C C   . PRO A 1 211 ? 6.545   -18.726 19.414   1.00 40.36 211 A 1 
ATOM 1692 O O   . PRO A 1 211 ? 7.759   -18.555 19.254   1.00 38.72 211 A 1 
ATOM 1693 C CB  . PRO A 1 211 ? 6.148   -21.242 19.065   1.00 37.92 211 A 1 
ATOM 1694 C CG  . PRO A 1 211 ? 7.298   -21.681 18.157   1.00 37.43 211 A 1 
ATOM 1695 C CD  . PRO A 1 211 ? 7.054   -20.918 16.858   1.00 41.41 211 A 1 
ATOM 1696 N N   . PRO A 1 212 ? 5.817   -17.962 20.249   1.00 39.49 212 A 1 
ATOM 1697 C CA  . PRO A 1 212 ? 6.483   -17.167 21.266   1.00 40.67 212 A 1 
ATOM 1698 C C   . PRO A 1 212 ? 7.415   -18.097 22.039   1.00 41.05 212 A 1 
ATOM 1699 O O   . PRO A 1 212 ? 7.163   -19.300 22.110   1.00 40.68 212 A 1 
ATOM 1700 C CB  . PRO A 1 212 ? 5.365   -16.580 22.138   1.00 38.19 212 A 1 
ATOM 1701 C CG  . PRO A 1 212 ? 4.206   -17.553 21.930   1.00 37.94 212 A 1 
ATOM 1702 C CD  . PRO A 1 212 ? 4.401   -18.068 20.513   1.00 42.28 212 A 1 
ATOM 1703 N N   . LEU A 1 213 ? 8.496   -17.560 22.563   1.00 47.55 213 A 1 
ATOM 1704 C CA  . LEU A 1 213 ? 9.345   -18.302 23.495   1.00 48.77 213 A 1 
ATOM 1705 C C   . LEU A 1 213 ? 8.422   -18.850 24.587   1.00 48.29 213 A 1 
ATOM 1706 O O   . LEU A 1 213 ? 7.970   -18.087 25.439   1.00 45.84 213 A 1 
ATOM 1707 C CB  . LEU A 1 213 ? 10.432  -17.358 24.055   1.00 45.97 213 A 1 
ATOM 1708 C CG  . LEU A 1 213 ? 11.831  -17.637 23.474   1.00 42.57 213 A 1 
ATOM 1709 C CD1 . LEU A 1 213 ? 12.703  -16.384 23.537   1.00 41.15 213 A 1 
ATOM 1710 C CD2 . LEU A 1 213 ? 12.536  -18.741 24.245   1.00 43.16 213 A 1 
ATOM 1711 N N   . GLN A 1 214 ? 8.049   -20.122 24.455   1.00 38.48 214 A 1 
ATOM 1712 C CA  . GLN A 1 214 ? 7.223   -20.760 25.460   1.00 40.10 214 A 1 
ATOM 1713 C C   . GLN A 1 214 ? 8.016   -20.661 26.747   1.00 38.37 214 A 1 
ATOM 1714 O O   . GLN A 1 214 ? 9.076   -21.267 26.885   1.00 36.80 214 A 1 
ATOM 1715 C CB  . GLN A 1 214 ? 6.886   -22.220 25.096   1.00 38.89 214 A 1 
ATOM 1716 C CG  . GLN A 1 214 ? 5.722   -22.312 24.096   1.00 37.11 214 A 1 
ATOM 1717 C CD  . GLN A 1 214 ? 5.317   -23.755 23.768   1.00 34.08 214 A 1 
ATOM 1718 O OE1 . GLN A 1 214 ? 6.084   -24.690 23.848   1.00 33.28 214 A 1 
ATOM 1719 N NE2 . GLN A 1 214 ? 4.084   -23.980 23.357   1.00 32.35 214 A 1 
ATOM 1720 N N   . LEU A 1 215 ? 7.503   -19.833 27.645   1.00 40.26 215 A 1 
ATOM 1721 C CA  . LEU A 1 215 ? 7.764   -20.001 29.052   1.00 40.85 215 A 1 
ATOM 1722 C C   . LEU A 1 215 ? 7.225   -21.392 29.383   1.00 39.70 215 A 1 
ATOM 1723 O O   . LEU A 1 215 ? 6.050   -21.543 29.699   1.00 37.84 215 A 1 
ATOM 1724 C CB  . LEU A 1 215 ? 7.056   -18.890 29.854   1.00 37.87 215 A 1 
ATOM 1725 C CG  . LEU A 1 215 ? 7.816   -17.553 29.867   1.00 34.84 215 A 1 
ATOM 1726 C CD1 . LEU A 1 215 ? 6.863   -16.399 30.177   1.00 35.27 215 A 1 
ATOM 1727 C CD2 . LEU A 1 215 ? 8.912   -17.565 30.928   1.00 36.60 215 A 1 
ATOM 1728 N N   . ASN A 1 216 ? 8.054   -22.400 29.199   1.00 40.06 216 A 1 
ATOM 1729 C CA  . ASN A 1 216 ? 7.867   -23.617 29.940   1.00 41.11 216 A 1 
ATOM 1730 C C   . ASN A 1 216 ? 8.055   -23.198 31.394   1.00 39.35 216 A 1 
ATOM 1731 O O   . ASN A 1 216 ? 9.184   -23.108 31.868   1.00 36.70 216 A 1 
ATOM 1732 C CB  . ASN A 1 216 ? 8.854   -24.700 29.480   1.00 38.47 216 A 1 
ATOM 1733 C CG  . ASN A 1 216 ? 8.438   -25.407 28.199   1.00 34.91 216 A 1 
ATOM 1734 O OD1 . ASN A 1 216 ? 7.356   -25.266 27.660   1.00 34.41 216 A 1 
ATOM 1735 N ND2 . ASN A 1 216 ? 9.301   -26.244 27.667   1.00 34.40 216 A 1 
ATOM 1736 N N   . GLU A 1 217 ? 6.942   -22.869 32.028   1.00 36.58 217 A 1 
ATOM 1737 C CA  . GLU A 1 217 ? 6.856   -22.919 33.476   1.00 37.86 217 A 1 
ATOM 1738 C C   . GLU A 1 217 ? 7.138   -24.376 33.845   1.00 36.03 217 A 1 
ATOM 1739 O O   . GLU A 1 217 ? 6.251   -25.224 33.841   1.00 34.70 217 A 1 
ATOM 1740 C CB  . GLU A 1 217 ? 5.477   -22.454 33.967   1.00 37.28 217 A 1 
ATOM 1741 C CG  . GLU A 1 217 ? 5.267   -20.939 33.841   1.00 35.21 217 A 1 
ATOM 1742 C CD  . GLU A 1 217 ? 3.913   -20.448 34.386   1.00 34.36 217 A 1 
ATOM 1743 O OE1 . GLU A 1 217 ? 3.827   -19.235 34.677   1.00 31.05 217 A 1 
ATOM 1744 O OE2 . GLU A 1 217 ? 2.969   -21.261 34.477   1.00 34.47 217 A 1 
ATOM 1745 N N   . THR A 1 218 ? 8.409   -24.691 34.024   1.00 42.30 218 A 1 
ATOM 1746 C CA  . THR A 1 218 ? 8.785   -25.932 34.671   1.00 43.72 218 A 1 
ATOM 1747 C C   . THR A 1 218 ? 8.212   -25.904 36.087   1.00 42.39 218 A 1 
ATOM 1748 O O   . THR A 1 218 ? 8.214   -24.852 36.726   1.00 39.72 218 A 1 
ATOM 1749 C CB  . THR A 1 218 ? 10.308  -26.168 34.690   1.00 40.93 218 A 1 
ATOM 1750 O OG1 . THR A 1 218 ? 11.041  -25.012 34.325   1.00 37.50 218 A 1 
ATOM 1751 C CG2 . THR A 1 218 ? 10.699  -27.250 33.693   1.00 38.58 218 A 1 
ATOM 1752 N N   . GLU A 1 219 ? 7.691   -27.028 36.521   1.00 37.12 219 A 1 
ATOM 1753 C CA  . GLU A 1 219 ? 7.046   -27.174 37.823   1.00 38.96 219 A 1 
ATOM 1754 C C   . GLU A 1 219 ? 7.913   -26.639 38.976   1.00 37.89 219 A 1 
ATOM 1755 O O   . GLU A 1 219 ? 9.143   -26.701 38.952   1.00 36.15 219 A 1 
ATOM 1756 C CB  . GLU A 1 219 ? 6.678   -28.637 38.073   1.00 37.54 219 A 1 
ATOM 1757 C CG  . GLU A 1 219 ? 5.518   -29.131 37.182   1.00 34.67 219 A 1 
ATOM 1758 C CD  . GLU A 1 219 ? 5.144   -30.593 37.461   1.00 34.00 219 A 1 
ATOM 1759 O OE1 . GLU A 1 219 ? 3.953   -30.922 37.299   1.00 29.96 219 A 1 
ATOM 1760 O OE2 . GLU A 1 219 ? 6.052   -31.372 37.816   1.00 34.28 219 A 1 
ATOM 1761 N N   . ASN A 1 220 ? 7.241   -26.131 39.988   1.00 44.07 220 A 1 
ATOM 1762 C CA  . ASN A 1 220 ? 7.798   -25.381 41.118   1.00 45.46 220 A 1 
ATOM 1763 C C   . ASN A 1 220 ? 8.882   -26.069 41.965   1.00 44.00 220 A 1 
ATOM 1764 O O   . ASN A 1 220 ? 9.466   -25.379 42.796   1.00 41.17 220 A 1 
ATOM 1765 C CB  . ASN A 1 220 ? 6.628   -25.024 42.054   1.00 41.92 220 A 1 
ATOM 1766 C CG  . ASN A 1 220 ? 5.955   -23.691 41.766   1.00 37.87 220 A 1 
ATOM 1767 O OD1 . ASN A 1 220 ? 6.519   -22.767 41.223   1.00 37.67 220 A 1 
ATOM 1768 N ND2 . ASN A 1 220 ? 4.722   -23.529 42.189   1.00 36.67 220 A 1 
ATOM 1769 N N   . THR A 1 221 ? 9.055   -27.377 41.872   1.00 38.76 221 A 1 
ATOM 1770 C CA  . THR A 1 221 ? 9.658   -28.140 42.979   1.00 40.63 221 A 1 
ATOM 1771 C C   . THR A 1 221 ? 11.122  -27.822 43.270   1.00 40.63 221 A 1 
ATOM 1772 O O   . THR A 1 221 ? 11.414  -27.215 44.295   1.00 38.17 221 A 1 
ATOM 1773 C CB  . THR A 1 221 ? 9.448   -29.656 42.846   1.00 36.65 221 A 1 
ATOM 1774 O OG1 . THR A 1 221 ? 9.208   -30.030 41.506   1.00 33.25 221 A 1 
ATOM 1775 C CG2 . THR A 1 221 ? 8.238   -30.129 43.651   1.00 34.05 221 A 1 
ATOM 1776 N N   . GLU A 1 222 ? 12.050  -28.218 42.399   1.00 46.65 222 A 1 
ATOM 1777 C CA  . GLU A 1 222 ? 13.503  -28.106 42.669   1.00 48.93 222 A 1 
ATOM 1778 C C   . GLU A 1 222 ? 14.094  -26.734 42.286   1.00 48.95 222 A 1 
ATOM 1779 O O   . GLU A 1 222 ? 15.212  -26.612 41.793   1.00 46.49 222 A 1 
ATOM 1780 C CB  . GLU A 1 222 ? 14.256  -29.274 42.015   1.00 45.79 222 A 1 
ATOM 1781 C CG  . GLU A 1 222 ? 13.929  -30.629 42.657   1.00 41.76 222 A 1 
ATOM 1782 C CD  . GLU A 1 222 ? 14.754  -31.777 42.068   1.00 39.94 222 A 1 
ATOM 1783 O OE1 . GLU A 1 222 ? 14.793  -32.839 42.729   1.00 35.33 222 A 1 
ATOM 1784 O OE2 . GLU A 1 222 ? 15.315  -31.611 40.965   1.00 38.55 222 A 1 
ATOM 1785 N N   . GLN A 1 223 ? 13.335  -25.653 42.470   1.00 53.94 223 A 1 
ATOM 1786 C CA  . GLN A 1 223 ? 13.748  -24.320 42.011   1.00 55.33 223 A 1 
ATOM 1787 C C   . GLN A 1 223 ? 14.911  -23.709 42.796   1.00 58.20 223 A 1 
ATOM 1788 O O   . GLN A 1 223 ? 15.531  -22.776 42.287   1.00 54.01 223 A 1 
ATOM 1789 C CB  . GLN A 1 223 ? 12.555  -23.360 42.044   1.00 50.42 223 A 1 
ATOM 1790 C CG  . GLN A 1 223 ? 11.611  -23.549 40.852   1.00 46.61 223 A 1 
ATOM 1791 C CD  . GLN A 1 223 ? 10.623  -22.393 40.707   1.00 43.53 223 A 1 
ATOM 1792 O OE1 . GLN A 1 223 ? 10.559  -21.467 41.506   1.00 41.21 223 A 1 
ATOM 1793 N NE2 . GLN A 1 223 ? 9.840   -22.385 39.656   1.00 40.01 223 A 1 
ATOM 1794 N N   . ASP A 1 224 ? 15.191  -24.149 43.993   1.00 62.37 224 A 1 
ATOM 1795 C CA  . ASP A 1 224 ? 16.143  -23.450 44.868   1.00 64.56 224 A 1 
ATOM 1796 C C   . ASP A 1 224 ? 17.604  -23.625 44.457   1.00 68.50 224 A 1 
ATOM 1797 O O   . ASP A 1 224 ? 18.423  -22.750 44.728   1.00 63.77 224 A 1 
ATOM 1798 C CB  . ASP A 1 224 ? 15.911  -23.854 46.335   1.00 57.02 224 A 1 
ATOM 1799 C CG  . ASP A 1 224 ? 14.734  -23.106 46.983   1.00 51.28 224 A 1 
ATOM 1800 O OD1 . ASP A 1 224 ? 14.331  -22.049 46.446   1.00 47.15 224 A 1 
ATOM 1801 O OD2 . ASP A 1 224 ? 14.265  -23.594 48.035   1.00 44.83 224 A 1 
ATOM 1802 N N   . ASP A 1 225 ? 17.919  -24.689 43.712   1.00 75.32 225 A 1 
ATOM 1803 C CA  . ASP A 1 225 ? 19.294  -24.971 43.306   1.00 79.85 225 A 1 
ATOM 1804 C C   . ASP A 1 225 ? 19.602  -24.589 41.847   1.00 83.75 225 A 1 
ATOM 1805 O O   . ASP A 1 225 ? 20.534  -25.089 41.228   1.00 79.16 225 A 1 
ATOM 1806 C CB  . ASP A 1 225 ? 19.657  -26.418 43.670   1.00 71.74 225 A 1 
ATOM 1807 C CG  . ASP A 1 225 ? 21.166  -26.618 43.866   1.00 62.48 225 A 1 
ATOM 1808 O OD1 . ASP A 1 225 ? 21.924  -25.623 43.844   1.00 56.24 225 A 1 
ATOM 1809 O OD2 . ASP A 1 225 ? 21.575  -27.783 44.010   1.00 53.74 225 A 1 
ATOM 1810 N N   . LEU A 1 226 ? 18.807  -23.699 41.238   1.00 85.17 226 A 1 
ATOM 1811 C CA  . LEU A 1 226 ? 19.098  -23.227 39.884   1.00 87.88 226 A 1 
ATOM 1812 C C   . LEU A 1 226 ? 20.184  -22.136 39.880   1.00 89.64 226 A 1 
ATOM 1813 O O   . LEU A 1 226 ? 20.177  -21.236 40.724   1.00 86.99 226 A 1 
ATOM 1814 C CB  . LEU A 1 226 ? 17.813  -22.768 39.175   1.00 84.66 226 A 1 
ATOM 1815 C CG  . LEU A 1 226 ? 16.888  -23.928 38.769   1.00 81.59 226 A 1 
ATOM 1816 C CD1 . LEU A 1 226 ? 15.566  -23.363 38.244   1.00 73.35 226 A 1 
ATOM 1817 C CD2 . LEU A 1 226 ? 17.489  -24.789 37.648   1.00 73.61 226 A 1 
ATOM 1818 N N   . PRO A 1 227 ? 21.124  -22.181 38.910   1.00 90.66 227 A 1 
ATOM 1819 C CA  . PRO A 1 227 ? 22.164  -21.165 38.784   1.00 91.38 227 A 1 
ATOM 1820 C C   . PRO A 1 227 ? 21.583  -19.791 38.431   1.00 91.91 227 A 1 
ATOM 1821 O O   . PRO A 1 227 ? 20.620  -19.690 37.673   1.00 89.69 227 A 1 
ATOM 1822 C CB  . PRO A 1 227 ? 23.116  -21.693 37.708   1.00 89.66 227 A 1 
ATOM 1823 C CG  . PRO A 1 227 ? 22.227  -22.579 36.843   1.00 87.75 227 A 1 
ATOM 1824 C CD  . PRO A 1 227 ? 21.235  -23.170 37.843   1.00 90.40 227 A 1 
ATOM 1825 N N   . ALA A 1 228 ? 22.189  -18.729 38.943   1.00 91.41 228 A 1 
ATOM 1826 C CA  . ALA A 1 228 ? 21.699  -17.362 38.778   1.00 91.70 228 A 1 
ATOM 1827 C C   . ALA A 1 228 ? 21.963  -16.777 37.382   1.00 92.61 228 A 1 
ATOM 1828 O O   . ALA A 1 228 ? 21.223  -15.904 36.919   1.00 89.37 228 A 1 
ATOM 1829 C CB  . ALA A 1 228 ? 22.341  -16.510 39.874   1.00 89.53 228 A 1 
ATOM 1830 N N   . ASP A 1 229 ? 23.023  -17.245 36.716   1.00 92.07 229 A 1 
ATOM 1831 C CA  . ASP A 1 229 ? 23.423  -16.821 35.373   1.00 92.40 229 A 1 
ATOM 1832 C C   . ASP A 1 229 ? 24.331  -17.874 34.708   1.00 93.13 229 A 1 
ATOM 1833 O O   . ASP A 1 229 ? 24.609  -18.939 35.274   1.00 90.98 229 A 1 
ATOM 1834 C CB  . ASP A 1 229 ? 24.097  -15.434 35.445   1.00 90.02 229 A 1 
ATOM 1835 C CG  . ASP A 1 229 ? 25.401  -15.381 36.241   1.00 89.32 229 A 1 
ATOM 1836 O OD1 . ASP A 1 229 ? 26.060  -16.426 36.394   1.00 80.99 229 A 1 
ATOM 1837 O OD2 . ASP A 1 229 ? 25.775  -14.266 36.659   1.00 81.42 229 A 1 
ATOM 1838 N N   . CYS A 1 230 ? 24.818  -17.586 33.482   1.00 91.61 230 A 1 
ATOM 1839 C CA  . CYS A 1 230 ? 25.710  -18.503 32.778   1.00 92.16 230 A 1 
ATOM 1840 C C   . CYS A 1 230 ? 27.097  -18.649 33.418   1.00 92.14 230 A 1 
ATOM 1841 O O   . CYS A 1 230 ? 27.742  -19.672 33.201   1.00 90.29 230 A 1 
ATOM 1842 C CB  . CYS A 1 230 ? 25.841  -18.066 31.311   1.00 92.09 230 A 1 
ATOM 1843 S SG  . CYS A 1 230 ? 24.312  -18.343 30.370   1.00 90.41 230 A 1 
ATOM 1844 N N   . SER A 1 231 ? 27.546  -17.695 34.212   1.00 92.26 231 A 1 
ATOM 1845 C CA  . SER A 1 231 ? 28.779  -17.840 34.986   1.00 91.16 231 A 1 
ATOM 1846 C C   . SER A 1 231 ? 28.591  -18.860 36.106   1.00 91.20 231 A 1 
ATOM 1847 O O   . SER A 1 231 ? 29.447  -19.719 36.303   1.00 89.00 231 A 1 
ATOM 1848 C CB  . SER A 1 231 ? 29.228  -16.492 35.566   1.00 90.07 231 A 1 
ATOM 1849 O OG  . SER A 1 231 ? 29.452  -15.588 34.511   1.00 78.20 231 A 1 
ATOM 1850 N N   . ALA A 1 232 ? 27.434  -18.850 36.762   1.00 91.62 232 A 1 
ATOM 1851 C CA  . ALA A 1 232 ? 27.082  -19.861 37.744   1.00 90.94 232 A 1 
ATOM 1852 C C   . ALA A 1 232 ? 26.908  -21.253 37.113   1.00 91.24 232 A 1 
ATOM 1853 O O   . ALA A 1 232 ? 27.344  -22.239 37.699   1.00 89.29 232 A 1 
ATOM 1854 C CB  . ALA A 1 232 ? 25.833  -19.402 38.498   1.00 90.15 232 A 1 
ATOM 1855 N N   . VAL A 1 233 ? 26.339  -21.333 35.888   1.00 90.81 233 A 1 
ATOM 1856 C CA  . VAL A 1 233 ? 26.282  -22.588 35.114   1.00 90.26 233 A 1 
ATOM 1857 C C   . VAL A 1 233 ? 27.696  -23.123 34.860   1.00 90.44 233 A 1 
ATOM 1858 O O   . VAL A 1 233 ? 27.981  -24.285 35.143   1.00 88.65 233 A 1 
ATOM 1859 C CB  . VAL A 1 233 ? 25.535  -22.385 33.780   1.00 89.70 233 A 1 
ATOM 1860 C CG1 . VAL A 1 233 ? 25.603  -23.612 32.868   1.00 81.36 233 A 1 
ATOM 1861 C CG2 . VAL A 1 233 ? 24.049  -22.093 34.000   1.00 81.46 233 A 1 
ATOM 1862 N N   . TYR A 1 234 ? 28.604  -22.267 34.371   1.00 90.75 234 A 1 
ATOM 1863 C CA  . TYR A 1 234 ? 29.986  -22.640 34.074   1.00 90.36 234 A 1 
ATOM 1864 C C   . TYR A 1 234 ? 30.742  -23.097 35.331   1.00 90.37 234 A 1 
ATOM 1865 O O   . TYR A 1 234 ? 31.415  -24.126 35.314   1.00 87.64 234 A 1 
ATOM 1866 C CB  . TYR A 1 234 ? 30.671  -21.447 33.410   1.00 89.00 234 A 1 
ATOM 1867 C CG  . TYR A 1 234 ? 32.008  -21.768 32.795   1.00 88.03 234 A 1 
ATOM 1868 C CD1 . TYR A 1 234 ? 33.201  -21.636 33.541   1.00 79.47 234 A 1 
ATOM 1869 C CD2 . TYR A 1 234 ? 32.078  -22.209 31.457   1.00 79.63 234 A 1 
ATOM 1870 C CE1 . TYR A 1 234 ? 34.440  -21.939 32.968   1.00 79.23 234 A 1 
ATOM 1871 C CE2 . TYR A 1 234 ? 33.316  -22.513 30.872   1.00 78.42 234 A 1 
ATOM 1872 C CZ  . TYR A 1 234 ? 34.488  -22.379 31.631   1.00 84.68 234 A 1 
ATOM 1873 O OH  . TYR A 1 234 ? 35.713  -22.685 31.058   1.00 82.33 234 A 1 
ATOM 1874 N N   . ASN A 1 235 ? 30.553  -22.392 36.435   1.00 90.24 235 A 1 
ATOM 1875 C CA  . ASN A 1 235 ? 31.188  -22.726 37.714   1.00 88.74 235 A 1 
ATOM 1876 C C   . ASN A 1 235 ? 30.658  -24.041 38.323   1.00 87.85 235 A 1 
ATOM 1877 O O   . ASN A 1 235 ? 31.344  -24.641 39.147   1.00 84.87 235 A 1 
ATOM 1878 C CB  . ASN A 1 235 ? 30.997  -21.553 38.685   1.00 87.57 235 A 1 
ATOM 1879 C CG  . ASN A 1 235 ? 31.794  -20.310 38.289   1.00 84.18 235 A 1 
ATOM 1880 O OD1 . ASN A 1 235 ? 32.713  -20.342 37.499   1.00 76.39 235 A 1 
ATOM 1881 N ND2 . ASN A 1 235 ? 31.464  -19.174 38.863   1.00 75.68 235 A 1 
ATOM 1882 N N   . ARG A 1 236 ? 29.474  -24.508 37.894   1.00 88.68 236 A 1 
ATOM 1883 C CA  . ARG A 1 236 ? 28.934  -25.827 38.252   1.00 87.80 236 A 1 
ATOM 1884 C C   . ARG A 1 236 ? 29.495  -26.973 37.394   1.00 87.62 236 A 1 
ATOM 1885 O O   . ARG A 1 236 ? 29.127  -28.119 37.616   1.00 81.89 236 A 1 
ATOM 1886 C CB  . ARG A 1 236 ? 27.398  -25.794 38.224   1.00 85.45 236 A 1 
ATOM 1887 C CG  . ARG A 1 236 ? 26.809  -24.989 39.389   1.00 80.66 236 A 1 
ATOM 1888 C CD  . ARG A 1 236 ? 25.281  -24.909 39.256   1.00 79.29 236 A 1 
ATOM 1889 N NE  . ARG A 1 236 ? 24.668  -24.082 40.303   1.00 73.97 236 A 1 
ATOM 1890 C CZ  . ARG A 1 236 ? 23.495  -24.288 40.892   1.00 69.33 236 A 1 
ATOM 1891 N NH1 . ARG A 1 236 ? 22.695  -25.257 40.544   1.00 65.24 236 A 1 
ATOM 1892 N NH2 . ARG A 1 236 ? 23.086  -23.515 41.838   1.00 62.49 236 A 1 
ATOM 1893 N N   . GLY A 1 237 ? 30.379  -26.682 36.428   1.00 88.35 237 A 1 
ATOM 1894 C CA  . GLY A 1 237 ? 31.031  -27.679 35.563   1.00 87.65 237 A 1 
ATOM 1895 C C   . GLY A 1 237 ? 30.441  -27.804 34.155   1.00 88.71 237 A 1 
ATOM 1896 O O   . GLY A 1 237 ? 30.958  -28.571 33.351   1.00 83.60 237 A 1 
ATOM 1897 N N   . GLU A 1 238 ? 29.406  -27.027 33.812   1.00 87.26 238 A 1 
ATOM 1898 C CA  . GLU A 1 238 ? 28.796  -27.000 32.480   1.00 87.42 238 A 1 
ATOM 1899 C C   . GLU A 1 238 ? 29.554  -26.029 31.557   1.00 88.00 238 A 1 
ATOM 1900 O O   . GLU A 1 238 ? 29.225  -24.849 31.437   1.00 84.55 238 A 1 
ATOM 1901 C CB  . GLU A 1 238 ? 27.313  -26.633 32.618   1.00 85.20 238 A 1 
ATOM 1902 C CG  . GLU A 1 238 ? 26.466  -27.758 33.229   1.00 80.21 238 A 1 
ATOM 1903 C CD  . GLU A 1 238 ? 26.285  -28.973 32.302   1.00 76.95 238 A 1 
ATOM 1904 O OE1 . GLU A 1 238 ? 25.716  -29.975 32.786   1.00 68.15 238 A 1 
ATOM 1905 O OE2 . GLU A 1 238 ? 26.688  -28.892 31.125   1.00 69.04 238 A 1 
ATOM 1906 N N   . HIS A 1 239 ? 30.597  -26.538 30.890   1.00 90.09 239 A 1 
ATOM 1907 C CA  . HIS A 1 239 ? 31.491  -25.711 30.066   1.00 89.44 239 A 1 
ATOM 1908 C C   . HIS A 1 239 ? 31.106  -25.637 28.585   1.00 89.97 239 A 1 
ATOM 1909 O O   . HIS A 1 239 ? 31.770  -24.953 27.795   1.00 85.21 239 A 1 
ATOM 1910 C CB  . HIS A 1 239 ? 32.935  -26.195 30.248   1.00 86.73 239 A 1 
ATOM 1911 C CG  . HIS A 1 239 ? 33.391  -26.164 31.677   1.00 85.37 239 A 1 
ATOM 1912 N ND1 . HIS A 1 239 ? 33.234  -25.142 32.579   1.00 73.69 239 A 1 
ATOM 1913 C CD2 . HIS A 1 239 ? 34.044  -27.173 32.339   1.00 73.66 239 A 1 
ATOM 1914 C CE1 . HIS A 1 239 ? 33.763  -25.523 33.753   1.00 74.27 239 A 1 
ATOM 1915 N NE2 . HIS A 1 239 ? 34.275  -26.745 33.647   1.00 75.81 239 A 1 
ATOM 1916 N N   . THR A 1 240 ? 30.056  -26.335 28.168   1.00 89.95 240 A 1 
ATOM 1917 C CA  . THR A 1 240 ? 29.602  -26.359 26.781   1.00 90.19 240 A 1 
ATOM 1918 C C   . THR A 1 240 ? 28.631  -25.208 26.496   1.00 90.95 240 A 1 
ATOM 1919 O O   . THR A 1 240 ? 27.739  -24.926 27.292   1.00 87.58 240 A 1 
ATOM 1920 C CB  . THR A 1 240 ? 28.974  -27.704 26.400   1.00 87.64 240 A 1 
ATOM 1921 O OG1 . THR A 1 240 ? 27.972  -28.079 27.310   1.00 77.05 240 A 1 
ATOM 1922 C CG2 . THR A 1 240 ? 30.018  -28.818 26.377   1.00 74.20 240 A 1 
ATOM 1923 N N   . SER A 1 241 ? 28.772  -24.555 25.326   1.00 91.76 241 A 1 
ATOM 1924 C CA  . SER A 1 241 ? 27.769  -23.590 24.883   1.00 91.63 241 A 1 
ATOM 1925 C C   . SER A 1 241 ? 26.436  -24.291 24.624   1.00 91.55 241 A 1 
ATOM 1926 O O   . SER A 1 241 ? 26.391  -25.321 23.951   1.00 88.52 241 A 1 
ATOM 1927 C CB  . SER A 1 241 ? 28.206  -22.863 23.610   1.00 90.22 241 A 1 
ATOM 1928 O OG  . SER A 1 241 ? 29.436  -22.181 23.799   1.00 81.11 241 A 1 
ATOM 1929 N N   . GLY A 1 242 ? 25.342  -23.714 25.110   1.00 91.83 242 A 1 
ATOM 1930 C CA  . GLY A 1 242 ? 24.031  -24.321 24.971   1.00 91.85 242 A 1 
ATOM 1931 C C   . GLY A 1 242 ? 22.927  -23.563 25.707   1.00 93.16 242 A 1 
ATOM 1932 O O   . GLY A 1 242 ? 23.143  -22.470 26.230   1.00 91.07 242 A 1 
ATOM 1933 N N   . VAL A 1 243 ? 21.740  -24.155 25.702   1.00 92.69 243 A 1 
ATOM 1934 C CA  . VAL A 1 243 ? 20.584  -23.632 26.433   1.00 92.57 243 A 1 
ATOM 1935 C C   . VAL A 1 243 ? 20.584  -24.211 27.836   1.00 92.21 243 A 1 
ATOM 1936 O O   . VAL A 1 243 ? 20.581  -25.425 27.991   1.00 89.76 243 A 1 
ATOM 1937 C CB  . VAL A 1 243 ? 19.270  -23.931 25.694   1.00 91.07 243 A 1 
ATOM 1938 C CG1 . VAL A 1 243 ? 18.071  -23.358 26.452   1.00 82.52 243 A 1 
ATOM 1939 C CG2 . VAL A 1 243 ? 19.272  -23.314 24.289   1.00 81.41 243 A 1 
ATOM 1940 N N   . TYR A 1 244 ? 20.541  -23.338 28.829   1.00 91.75 244 A 1 
ATOM 1941 C CA  . TYR A 1 244 ? 20.497  -23.704 30.238   1.00 91.66 244 A 1 
ATOM 1942 C C   . TYR A 1 244 ? 19.365  -22.956 30.941   1.00 92.25 244 A 1 
ATOM 1943 O O   . TYR A 1 244 ? 18.996  -21.853 30.535   1.00 89.89 244 A 1 
ATOM 1944 C CB  . TYR A 1 244 ? 21.843  -23.402 30.898   1.00 90.48 244 A 1 
ATOM 1945 C CG  . TYR A 1 244 ? 22.990  -24.227 30.360   1.00 89.85 244 A 1 
ATOM 1946 C CD1 . TYR A 1 244 ? 23.278  -25.491 30.916   1.00 79.90 244 A 1 
ATOM 1947 C CD2 . TYR A 1 244 ? 23.769  -23.756 29.287   1.00 79.83 244 A 1 
ATOM 1948 C CE1 . TYR A 1 244 ? 24.339  -26.265 30.416   1.00 78.03 244 A 1 
ATOM 1949 C CE2 . TYR A 1 244 ? 24.830  -24.528 28.772   1.00 77.79 244 A 1 
ATOM 1950 C CZ  . TYR A 1 244 ? 25.109  -25.782 29.350   1.00 86.02 244 A 1 
ATOM 1951 O OH  . TYR A 1 244 ? 26.149  -26.541 28.858   1.00 84.88 244 A 1 
ATOM 1952 N N   . THR A 1 245 ? 18.818  -23.554 31.996   1.00 92.12 245 A 1 
ATOM 1953 C CA  . THR A 1 245 ? 17.838  -22.897 32.862   1.00 91.88 245 A 1 
ATOM 1954 C C   . THR A 1 245 ? 18.573  -22.150 33.963   1.00 91.94 245 A 1 
ATOM 1955 O O   . THR A 1 245 ? 19.390  -22.736 34.670   1.00 89.78 245 A 1 
ATOM 1956 C CB  . THR A 1 245 ? 16.844  -23.899 33.453   1.00 90.21 245 A 1 
ATOM 1957 O OG1 . THR A 1 245 ? 16.287  -24.682 32.421   1.00 81.80 245 A 1 
ATOM 1958 C CG2 . THR A 1 245 ? 15.684  -23.208 34.151   1.00 80.01 245 A 1 
ATOM 1959 N N   . ILE A 1 246 ? 18.269  -20.870 34.116   1.00 91.87 246 A 1 
ATOM 1960 C CA  . ILE A 1 246 ? 18.767  -20.023 35.202   1.00 92.18 246 A 1 
ATOM 1961 C C   . ILE A 1 246 ? 17.605  -19.482 36.017   1.00 92.27 246 A 1 
ATOM 1962 O O   . ILE A 1 246 ? 16.485  -19.340 35.506   1.00 90.59 246 A 1 
ATOM 1963 C CB  . ILE A 1 246 ? 19.688  -18.895 34.684   1.00 91.46 246 A 1 
ATOM 1964 C CG1 . ILE A 1 246 ? 18.943  -17.874 33.796   1.00 85.55 246 A 1 
ATOM 1965 C CG2 . ILE A 1 246 ? 20.908  -19.492 33.953   1.00 82.41 246 A 1 
ATOM 1966 C CD1 . ILE A 1 246 ? 19.728  -16.572 33.575   1.00 82.89 246 A 1 
ATOM 1967 N N   . LYS A 1 247 ? 17.850  -19.145 37.274   1.00 91.76 247 A 1 
ATOM 1968 C CA  . LYS A 1 247 ? 16.895  -18.490 38.158   1.00 92.16 247 A 1 
ATOM 1969 C C   . LYS A 1 247 ? 17.571  -17.296 38.834   1.00 92.26 247 A 1 
ATOM 1970 O O   . LYS A 1 247 ? 18.188  -17.460 39.886   1.00 89.31 247 A 1 
ATOM 1971 C CB  . LYS A 1 247 ? 16.331  -19.515 39.155   1.00 90.30 247 A 1 
ATOM 1972 C CG  . LYS A 1 247 ? 15.211  -18.925 40.029   1.00 87.00 247 A 1 
ATOM 1973 C CD  . LYS A 1 247 ? 14.761  -19.957 41.064   1.00 83.84 247 A 1 
ATOM 1974 C CE  . LYS A 1 247 ? 13.713  -19.378 42.007   1.00 77.75 247 A 1 
ATOM 1975 N NZ  . LYS A 1 247 ? 13.392  -20.332 43.104   1.00 69.79 247 A 1 
ATOM 1976 N N   . PRO A 1 248 ? 17.489  -16.105 38.228   1.00 92.27 248 A 1 
ATOM 1977 C CA  . PRO A 1 248 ? 17.976  -14.901 38.874   1.00 91.44 248 A 1 
ATOM 1978 C C   . PRO A 1 248 ? 17.274  -14.648 40.205   1.00 90.90 248 A 1 
ATOM 1979 O O   . PRO A 1 248 ? 16.129  -15.060 40.414   1.00 87.46 248 A 1 
ATOM 1980 C CB  . PRO A 1 248 ? 17.725  -13.765 37.876   1.00 90.13 248 A 1 
ATOM 1981 C CG  . PRO A 1 248 ? 17.614  -14.472 36.531   1.00 88.28 248 A 1 
ATOM 1982 C CD  . PRO A 1 248 ? 16.975  -15.801 36.909   1.00 90.67 248 A 1 
ATOM 1983 N N   . ARG A 1 249 ? 17.936  -13.932 41.107   1.00 89.72 249 A 1 
ATOM 1984 C CA  . ARG A 1 249 ? 17.373  -13.569 42.400   1.00 88.12 249 A 1 
ATOM 1985 C C   . ARG A 1 249 ? 16.077  -12.778 42.214   1.00 87.55 249 A 1 
ATOM 1986 O O   . ARG A 1 249 ? 16.007  -11.877 41.393   1.00 80.17 249 A 1 
ATOM 1987 C CB  . ARG A 1 249 ? 18.427  -12.791 43.197   1.00 85.05 249 A 1 
ATOM 1988 C CG  . ARG A 1 249 ? 18.033  -12.664 44.672   1.00 75.64 249 A 1 
ATOM 1989 C CD  . ARG A 1 249 ? 19.136  -11.920 45.430   1.00 72.94 249 A 1 
ATOM 1990 N NE  . ARG A 1 249 ? 18.820  -11.830 46.861   1.00 63.95 249 A 1 
ATOM 1991 C CZ  . ARG A 1 249 ? 19.578  -11.256 47.785   1.00 58.10 249 A 1 
ATOM 1992 N NH1 . ARG A 1 249 ? 20.710  -10.680 47.465   1.00 54.06 249 A 1 
ATOM 1993 N NH2 . ARG A 1 249 ? 19.210  -11.258 49.028   1.00 52.04 249 A 1 
ATOM 1994 N N   . ASN A 1 250 ? 15.042  -13.105 42.983   1.00 86.12 250 A 1 
ATOM 1995 C CA  . ASN A 1 250 ? 13.713  -12.478 42.897   1.00 86.11 250 A 1 
ATOM 1996 C C   . ASN A 1 250 ? 13.006  -12.624 41.527   1.00 86.75 250 A 1 
ATOM 1997 O O   . ASN A 1 250 ? 12.109  -11.852 41.222   1.00 80.62 250 A 1 
ATOM 1998 C CB  . ASN A 1 250 ? 13.765  -11.016 43.370   1.00 82.67 250 A 1 
ATOM 1999 C CG  . ASN A 1 250 ? 14.320  -10.834 44.771   1.00 77.21 250 A 1 
ATOM 2000 O OD1 . ASN A 1 250 ? 14.333  -11.725 45.602   1.00 68.43 250 A 1 
ATOM 2001 N ND2 . ASN A 1 250 ? 14.801  -9.644  45.083   1.00 66.45 250 A 1 
ATOM 2002 N N   . SER A 1 251 ? 13.401  -13.617 40.728   1.00 87.99 251 A 1 
ATOM 2003 C CA  . SER A 1 251 ? 12.743  -13.946 39.468   1.00 88.16 251 A 1 
ATOM 2004 C C   . SER A 1 251 ? 12.330  -15.416 39.440   1.00 88.82 251 A 1 
ATOM 2005 O O   . SER A 1 251 ? 12.863  -16.249 40.173   1.00 84.18 251 A 1 
ATOM 2006 C CB  . SER A 1 251 ? 13.674  -13.618 38.297   1.00 85.86 251 A 1 
ATOM 2007 O OG  . SER A 1 251 ? 13.019  -13.812 37.059   1.00 77.37 251 A 1 
ATOM 2008 N N   . GLN A 1 252 ? 11.381  -15.752 38.554   1.00 88.93 252 A 1 
ATOM 2009 C CA  . GLN A 1 252 ? 11.150  -17.134 38.161   1.00 89.06 252 A 1 
ATOM 2010 C C   . GLN A 1 252 ? 12.313  -17.654 37.307   1.00 90.25 252 A 1 
ATOM 2011 O O   . GLN A 1 252 ? 13.077  -16.877 36.725   1.00 86.97 252 A 1 
ATOM 2012 C CB  . GLN A 1 252 ? 9.812   -17.255 37.426   1.00 85.56 252 A 1 
ATOM 2013 C CG  . GLN A 1 252 ? 8.616   -16.976 38.355   1.00 76.06 252 A 1 
ATOM 2014 C CD  . GLN A 1 252 ? 7.274   -17.175 37.646   1.00 68.02 252 A 1 
ATOM 2015 O OE1 . GLN A 1 252 ? 7.208   -17.331 36.445   1.00 58.52 252 A 1 
ATOM 2016 N NE2 . GLN A 1 252 ? 6.172   -17.176 38.347   1.00 55.48 252 A 1 
ATOM 2017 N N   . GLY A 1 253 ? 12.441  -18.961 37.222   1.00 90.53 253 A 1 
ATOM 2018 C CA  . GLY A 1 253 ? 13.409  -19.609 36.350   1.00 91.30 253 A 1 
ATOM 2019 C C   . GLY A 1 253 ? 13.031  -19.460 34.878   1.00 92.39 253 A 1 
ATOM 2020 O O   . GLY A 1 253 ? 11.860  -19.535 34.511   1.00 89.05 253 A 1 
ATOM 2021 N N   . PHE A 1 254 ? 14.031  -19.267 34.000   1.00 91.56 254 A 1 
ATOM 2022 C CA  . PHE A 1 254 ? 13.839  -19.234 32.556   1.00 92.52 254 A 1 
ATOM 2023 C C   . PHE A 1 254 ? 15.082  -19.744 31.819   1.00 93.32 254 A 1 
ATOM 2024 O O   . PHE A 1 254 ? 16.178  -19.812 32.366   1.00 90.76 254 A 1 
ATOM 2025 C CB  . PHE A 1 254 ? 13.449  -17.819 32.095   1.00 91.38 254 A 1 
ATOM 2026 C CG  . PHE A 1 254 ? 14.405  -16.721 32.507   1.00 92.07 254 A 1 
ATOM 2027 C CD1 . PHE A 1 254 ? 14.118  -15.925 33.631   1.00 80.69 254 A 1 
ATOM 2028 C CD2 . PHE A 1 254 ? 15.567  -16.463 31.761   1.00 79.89 254 A 1 
ATOM 2029 C CE1 . PHE A 1 254 ? 14.975  -14.884 34.004   1.00 79.52 254 A 1 
ATOM 2030 C CE2 . PHE A 1 254 ? 16.435  -15.418 32.136   1.00 78.97 254 A 1 
ATOM 2031 C CZ  . PHE A 1 254 ? 16.138  -14.628 33.257   1.00 88.79 254 A 1 
ATOM 2032 N N   . ASN A 1 255 ? 14.909  -20.095 30.550   1.00 92.55 255 A 1 
ATOM 2033 C CA  . ASN A 1 255 ? 16.006  -20.575 29.722   1.00 93.12 255 A 1 
ATOM 2034 C C   . ASN A 1 255 ? 16.798  -19.412 29.116   1.00 93.35 255 A 1 
ATOM 2035 O O   . ASN A 1 255 ? 16.230  -18.410 28.674   1.00 91.40 255 A 1 
ATOM 2036 C CB  . ASN A 1 255 ? 15.464  -21.525 28.651   1.00 92.00 255 A 1 
ATOM 2037 C CG  . ASN A 1 255 ? 14.901  -22.809 29.245   1.00 91.48 255 A 1 
ATOM 2038 O OD1 . ASN A 1 255 ? 15.261  -23.242 30.317   1.00 82.53 255 A 1 
ATOM 2039 N ND2 . ASN A 1 255 ? 14.000  -23.457 28.554   1.00 81.90 255 A 1 
ATOM 2040 N N   . VAL A 1 256 ? 18.114  -19.580 29.040   1.00 93.07 256 A 1 
ATOM 2041 C CA  . VAL A 1 256 ? 19.062  -18.676 28.386   1.00 93.51 256 A 1 
ATOM 2042 C C   . VAL A 1 256 ? 20.038  -19.474 27.527   1.00 93.56 256 A 1 
ATOM 2043 O O   . VAL A 1 256 ? 20.207  -20.676 27.717   1.00 91.82 256 A 1 
ATOM 2044 C CB  . VAL A 1 256 ? 19.840  -17.805 29.390   1.00 92.63 256 A 1 
ATOM 2045 C CG1 . VAL A 1 256 ? 18.900  -16.876 30.154   1.00 81.33 256 A 1 
ATOM 2046 C CG2 . VAL A 1 256 ? 20.651  -18.638 30.384   1.00 81.35 256 A 1 
ATOM 2047 N N   . TYR A 1 257 ? 20.689  -18.809 26.568   1.00 93.34 257 A 1 
ATOM 2048 C CA  . TYR A 1 257 ? 21.814  -19.394 25.845   1.00 93.63 257 A 1 
ATOM 2049 C C   . TYR A 1 257 ? 23.121  -18.932 26.486   1.00 93.76 257 A 1 
ATOM 2050 O O   . TYR A 1 257 ? 23.406  -17.736 26.517   1.00 92.38 257 A 1 
ATOM 2051 C CB  . TYR A 1 257 ? 21.724  -19.046 24.365   1.00 93.33 257 A 1 
ATOM 2052 C CG  . TYR A 1 257 ? 22.723  -19.806 23.510   1.00 93.23 257 A 1 
ATOM 2053 C CD1 . TYR A 1 257 ? 24.048  -19.360 23.388   1.00 85.00 257 A 1 
ATOM 2054 C CD2 . TYR A 1 257 ? 22.325  -20.992 22.864   1.00 84.97 257 A 1 
ATOM 2055 C CE1 . TYR A 1 257 ? 24.980  -20.086 22.622   1.00 84.08 257 A 1 
ATOM 2056 C CE2 . TYR A 1 257 ? 23.240  -21.725 22.089   1.00 83.47 257 A 1 
ATOM 2057 C CZ  . TYR A 1 257 ? 24.571  -21.274 21.967   1.00 89.30 257 A 1 
ATOM 2058 O OH  . TYR A 1 257 ? 25.473  -21.978 21.221   1.00 87.86 257 A 1 
ATOM 2059 N N   . CYS A 1 258 ? 23.918  -19.873 26.964   1.00 93.49 258 A 1 
ATOM 2060 C CA  . CYS A 1 258 ? 25.245  -19.631 27.491   1.00 93.27 258 A 1 
ATOM 2061 C C   . CYS A 1 258 ? 26.277  -19.830 26.372   1.00 93.03 258 A 1 
ATOM 2062 O O   . CYS A 1 258 ? 26.312  -20.882 25.741   1.00 90.92 258 A 1 
ATOM 2063 C CB  . CYS A 1 258 ? 25.505  -20.545 28.690   1.00 92.59 258 A 1 
ATOM 2064 S SG  . CYS A 1 258 ? 24.361  -20.245 30.077   1.00 89.91 258 A 1 
ATOM 2065 N N   . ASP A 1 259 ? 27.112  -18.819 26.117   1.00 93.61 259 A 1 
ATOM 2066 C CA  . ASP A 1 259 ? 28.199  -18.871 25.135   1.00 92.93 259 A 1 
ATOM 2067 C C   . ASP A 1 259 ? 29.539  -18.956 25.870   1.00 92.77 259 A 1 
ATOM 2068 O O   . ASP A 1 259 ? 29.897  -18.042 26.612   1.00 90.30 259 A 1 
ATOM 2069 C CB  . ASP A 1 259 ? 28.114  -17.662 24.190   1.00 91.06 259 A 1 
ATOM 2070 C CG  . ASP A 1 259 ? 29.000  -17.788 22.940   1.00 89.00 259 A 1 
ATOM 2071 O OD1 . ASP A 1 259 ? 29.939  -18.608 22.916   1.00 79.21 259 A 1 
ATOM 2072 O OD2 . ASP A 1 259 ? 28.709  -17.092 21.931   1.00 79.11 259 A 1 
ATOM 2073 N N   . THR A 1 260 ? 30.260  -20.033 25.642   1.00 91.99 260 A 1 
ATOM 2074 C CA  . THR A 1 260 ? 31.560  -20.302 26.266   1.00 90.22 260 A 1 
ATOM 2075 C C   . THR A 1 260 ? 32.698  -20.318 25.251   1.00 88.91 260 A 1 
ATOM 2076 O O   . THR A 1 260 ? 33.828  -20.653 25.578   1.00 84.07 260 A 1 
ATOM 2077 C CB  . THR A 1 260 ? 31.522  -21.616 27.069   1.00 88.63 260 A 1 
ATOM 2078 O OG1 . THR A 1 260 ? 31.202  -22.689 26.215   1.00 81.01 260 A 1 
ATOM 2079 C CG2 . THR A 1 260 ? 30.482  -21.580 28.184   1.00 79.78 260 A 1 
ATOM 2080 N N   . GLN A 1 261 ? 32.439  -19.930 23.989   1.00 88.20 261 A 1 
ATOM 2081 C CA  . GLN A 1 261 ? 33.415  -20.023 22.897   1.00 85.45 261 A 1 
ATOM 2082 C C   . GLN A 1 261 ? 34.661  -19.157 23.120   1.00 85.40 261 A 1 
ATOM 2083 O O   . GLN A 1 261 ? 35.728  -19.468 22.593   1.00 80.00 261 A 1 
ATOM 2084 C CB  . GLN A 1 261 ? 32.761  -19.598 21.568   1.00 81.36 261 A 1 
ATOM 2085 C CG  . GLN A 1 261 ? 31.747  -20.628 21.071   1.00 72.35 261 A 1 
ATOM 2086 C CD  . GLN A 1 261 ? 31.103  -20.249 19.730   1.00 66.99 261 A 1 
ATOM 2087 O OE1 . GLN A 1 261 ? 31.387  -19.238 19.097   1.00 57.86 261 A 1 
ATOM 2088 N NE2 . GLN A 1 261 ? 30.208  -21.071 19.235   1.00 55.88 261 A 1 
ATOM 2089 N N   . SER A 1 262 ? 34.540  -18.064 23.885   1.00 84.11 262 A 1 
ATOM 2090 C CA  . SER A 1 262 ? 35.654  -17.189 24.239   1.00 82.25 262 A 1 
ATOM 2091 C C   . SER A 1 262 ? 36.538  -17.736 25.375   1.00 83.46 262 A 1 
ATOM 2092 O O   . SER A 1 262 ? 37.500  -17.078 25.761   1.00 77.18 262 A 1 
ATOM 2093 C CB  . SER A 1 262 ? 35.130  -15.792 24.586   1.00 79.50 262 A 1 
ATOM 2094 O OG  . SER A 1 262 ? 34.194  -15.873 25.636   1.00 73.89 262 A 1 
ATOM 2095 N N   . GLY A 1 263 ? 36.212  -18.897 25.918   1.00 83.10 263 A 1 
ATOM 2096 C CA  . GLY A 1 263 ? 36.856  -19.450 27.116   1.00 82.36 263 A 1 
ATOM 2097 C C   . GLY A 1 263 ? 36.322  -18.879 28.434   1.00 84.62 263 A 1 
ATOM 2098 O O   . GLY A 1 263 ? 36.743  -19.312 29.496   1.00 79.69 263 A 1 
ATOM 2099 N N   . SER A 1 264 ? 35.374  -17.935 28.356   1.00 87.63 264 A 1 
ATOM 2100 C CA  . SER A 1 264 ? 34.645  -17.397 29.498   1.00 88.46 264 A 1 
ATOM 2101 C C   . SER A 1 264 ? 33.134  -17.512 29.262   1.00 90.88 264 A 1 
ATOM 2102 O O   . SER A 1 264 ? 32.687  -17.440 28.115   1.00 88.07 264 A 1 
ATOM 2103 C CB  . SER A 1 264 ? 35.063  -15.949 29.791   1.00 83.86 264 A 1 
ATOM 2104 O OG  . SER A 1 264 ? 34.789  -15.089 28.706   1.00 74.66 264 A 1 
ATOM 2105 N N   . PRO A 1 265 ? 32.328  -17.713 30.318   1.00 90.97 265 A 1 
ATOM 2106 C CA  . PRO A 1 265 ? 30.888  -17.879 30.176   1.00 91.82 265 A 1 
ATOM 2107 C C   . PRO A 1 265 ? 30.193  -16.528 29.982   1.00 92.76 265 A 1 
ATOM 2108 O O   . PRO A 1 265 ? 30.304  -15.632 30.823   1.00 90.13 265 A 1 
ATOM 2109 C CB  . PRO A 1 265 ? 30.447  -18.570 31.472   1.00 89.56 265 A 1 
ATOM 2110 C CG  . PRO A 1 265 ? 31.465  -18.076 32.499   1.00 85.78 265 A 1 
ATOM 2111 C CD  . PRO A 1 265 ? 32.749  -17.932 31.688   1.00 88.83 265 A 1 
ATOM 2112 N N   . TRP A 1 266 ? 29.420  -16.401 28.904   1.00 93.17 266 A 1 
ATOM 2113 C CA  . TRP A 1 266 ? 28.594  -15.231 28.630   1.00 94.08 266 A 1 
ATOM 2114 C C   . TRP A 1 266 ? 27.120  -15.622 28.514   1.00 94.51 266 A 1 
ATOM 2115 O O   . TRP A 1 266 ? 26.777  -16.585 27.830   1.00 92.24 266 A 1 
ATOM 2116 C CB  . TRP A 1 266 ? 29.077  -14.536 27.351   1.00 93.45 266 A 1 
ATOM 2117 C CG  . TRP A 1 266 ? 30.416  -13.874 27.446   1.00 93.16 266 A 1 
ATOM 2118 C CD1 . TRP A 1 266 ? 31.607  -14.474 27.203   1.00 88.73 266 A 1 
ATOM 2119 C CD2 . TRP A 1 266 ? 30.715  -12.493 27.814   1.00 91.48 266 A 1 
ATOM 2120 N NE1 . TRP A 1 266 ? 32.632  -13.554 27.395   1.00 89.01 266 A 1 
ATOM 2121 C CE2 . TRP A 1 266 ? 32.128  -12.332 27.769   1.00 90.63 266 A 1 
ATOM 2122 C CE3 . TRP A 1 266 ? 29.927  -11.384 28.171   1.00 90.64 266 A 1 
ATOM 2123 C CZ2 . TRP A 1 266 ? 32.742  -11.094 28.080   1.00 90.75 266 A 1 
ATOM 2124 C CZ3 . TRP A 1 266 ? 30.543  -10.145 28.476   1.00 88.30 266 A 1 
ATOM 2125 C CH2 . TRP A 1 266 ? 31.933  -10.015 28.432   1.00 88.51 266 A 1 
ATOM 2126 N N   . THR A 1 267 ? 26.239  -14.842 29.114   1.00 93.94 267 A 1 
ATOM 2127 C CA  . THR A 1 267 ? 24.787  -14.983 28.945   1.00 93.70 267 A 1 
ATOM 2128 C C   . THR A 1 267 ? 24.350  -14.160 27.747   1.00 94.00 267 A 1 
ATOM 2129 O O   . THR A 1 267 ? 24.369  -12.936 27.795   1.00 92.69 267 A 1 
ATOM 2130 C CB  . THR A 1 267 ? 24.038  -14.528 30.208   1.00 93.05 267 A 1 
ATOM 2131 O OG1 . THR A 1 267 ? 24.512  -15.220 31.345   1.00 84.21 267 A 1 
ATOM 2132 C CG2 . THR A 1 267 ? 22.541  -14.810 30.116   1.00 82.10 267 A 1 
ATOM 2133 N N   . LEU A 1 268 ? 23.941  -14.817 26.644   1.00 94.37 268 A 1 
ATOM 2134 C CA  . LEU A 1 268 ? 23.437  -14.096 25.479   1.00 94.51 268 A 1 
ATOM 2135 C C   . LEU A 1 268 ? 22.066  -13.493 25.776   1.00 94.75 268 A 1 
ATOM 2136 O O   . LEU A 1 268 ? 21.142  -14.179 26.219   1.00 93.11 268 A 1 
ATOM 2137 C CB  . LEU A 1 268 ? 23.364  -14.999 24.229   1.00 93.43 268 A 1 
ATOM 2138 C CG  . LEU A 1 268 ? 24.656  -14.984 23.382   1.00 88.96 268 A 1 
ATOM 2139 C CD1 . LEU A 1 268 ? 25.804  -15.698 24.070   1.00 74.64 268 A 1 
ATOM 2140 C CD2 . LEU A 1 268 ? 24.401  -15.672 22.043   1.00 74.83 268 A 1 
ATOM 2141 N N   . ILE A 1 269 ? 21.900  -12.216 25.438   1.00 94.20 269 A 1 
ATOM 2142 C CA  . ILE A 1 269 ? 20.618  -11.500 25.506   1.00 94.02 269 A 1 
ATOM 2143 C C   . ILE A 1 269 ? 20.032  -11.215 24.122   1.00 94.26 269 A 1 
ATOM 2144 O O   . ILE A 1 269 ? 18.831  -11.019 23.980   1.00 92.27 269 A 1 
ATOM 2145 C CB  . ILE A 1 269 ? 20.737  -10.227 26.362   1.00 92.77 269 A 1 
ATOM 2146 C CG1 . ILE A 1 269 ? 21.707  -9.188  25.756   1.00 85.63 269 A 1 
ATOM 2147 C CG2 . ILE A 1 269 ? 21.160  -10.608 27.792   1.00 82.85 269 A 1 
ATOM 2148 C CD1 . ILE A 1 269 ? 21.632  -7.813  26.435   1.00 82.77 269 A 1 
ATOM 2149 N N   . GLN A 1 270 ? 20.876  -11.225 23.083   1.00 94.60 270 A 1 
ATOM 2150 C CA  . GLN A 1 270 ? 20.475  -11.056 21.692   1.00 94.94 270 A 1 
ATOM 2151 C C   . GLN A 1 270 ? 21.394  -11.845 20.769   1.00 94.72 270 A 1 
ATOM 2152 O O   . GLN A 1 270 ? 22.598  -11.895 20.983   1.00 93.11 270 A 1 
ATOM 2153 C CB  . GLN A 1 270 ? 20.454  -9.558  21.355   1.00 93.62 270 A 1 
ATOM 2154 C CG  . GLN A 1 270 ? 19.899  -9.189  19.968   1.00 91.26 270 A 1 
ATOM 2155 C CD  . GLN A 1 270 ? 20.949  -8.666  18.988   1.00 91.33 270 A 1 
ATOM 2156 O OE1 . GLN A 1 270 ? 22.057  -9.138  18.842   1.00 80.77 270 A 1 
ATOM 2157 N NE2 . GLN A 1 270 ? 20.606  -7.642  18.240   1.00 79.75 270 A 1 
ATOM 2158 N N   . HIS A 1 271 ? 20.823  -12.423 19.706   1.00 94.64 271 A 1 
ATOM 2159 C CA  . HIS A 1 271 ? 21.592  -13.013 18.624   1.00 94.46 271 A 1 
ATOM 2160 C C   . HIS A 1 271 ? 20.899  -12.773 17.281   1.00 94.42 271 A 1 
ATOM 2161 O O   . HIS A 1 271 ? 19.718  -13.067 17.120   1.00 92.69 271 A 1 
ATOM 2162 C CB  . HIS A 1 271 ? 21.807  -14.506 18.910   1.00 93.43 271 A 1 
ATOM 2163 C CG  . HIS A 1 271 ? 22.769  -15.219 18.010   1.00 92.37 271 A 1 
ATOM 2164 N ND1 . HIS A 1 271 ? 22.883  -16.599 17.934   1.00 79.02 271 A 1 
ATOM 2165 C CD2 . HIS A 1 271 ? 23.741  -14.713 17.184   1.00 80.88 271 A 1 
ATOM 2166 C CE1 . HIS A 1 271 ? 23.881  -16.890 17.097   1.00 81.65 271 A 1 
ATOM 2167 N NE2 . HIS A 1 271 ? 24.433  -15.781 16.617   1.00 84.23 271 A 1 
ATOM 2168 N N   . ARG A 1 272 ? 21.638  -12.251 16.317   1.00 93.45 272 A 1 
ATOM 2169 C CA  . ARG A 1 272 ? 21.236  -12.108 14.918   1.00 93.01 272 A 1 
ATOM 2170 C C   . ARG A 1 272 ? 22.266  -12.803 14.037   1.00 92.98 272 A 1 
ATOM 2171 O O   . ARG A 1 272 ? 23.457  -12.592 14.259   1.00 90.55 272 A 1 
ATOM 2172 C CB  . ARG A 1 272 ? 21.158  -10.630 14.511   1.00 91.27 272 A 1 
ATOM 2173 C CG  . ARG A 1 272 ? 20.307  -9.725  15.412   1.00 87.33 272 A 1 
ATOM 2174 C CD  . ARG A 1 272 ? 18.814  -10.062 15.340   1.00 86.09 272 A 1 
ATOM 2175 N NE  . ARG A 1 272 ? 18.233  -9.805  14.019   1.00 85.52 272 A 1 
ATOM 2176 C CZ  . ARG A 1 272 ? 17.816  -8.635  13.536   1.00 88.00 272 A 1 
ATOM 2177 N NH1 . ARG A 1 272 ? 17.982  -7.515  14.184   1.00 76.54 272 A 1 
ATOM 2178 N NH2 . ARG A 1 272 ? 17.200  -8.584  12.392   1.00 80.76 272 A 1 
ATOM 2179 N N   . LYS A 1 273 ? 21.845  -13.587 13.023   1.00 90.27 273 A 1 
ATOM 2180 C CA  . LYS A 1 273 ? 22.792  -14.282 12.125   1.00 88.85 273 A 1 
ATOM 2181 C C   . LYS A 1 273 ? 22.329  -14.453 10.679   1.00 87.83 273 A 1 
ATOM 2182 O O   . LYS A 1 273 ? 23.165  -14.508 9.786    1.00 81.90 273 A 1 
ATOM 2183 C CB  . LYS A 1 273 ? 23.207  -15.621 12.747   1.00 85.95 273 A 1 
ATOM 2184 C CG  . LYS A 1 273 ? 22.053  -16.630 12.931   1.00 81.72 273 A 1 
ATOM 2185 C CD  . LYS A 1 273 ? 22.525  -17.877 13.685   1.00 80.79 273 A 1 
ATOM 2186 C CE  . LYS A 1 273 ? 21.364  -18.851 13.836   1.00 73.48 273 A 1 
ATOM 2187 N NZ  . LYS A 1 273 ? 21.670  -19.976 14.760   1.00 67.89 273 A 1 
ATOM 2188 N N   . ASP A 1 274 ? 21.018  -14.529 10.430   1.00 87.04 274 A 1 
ATOM 2189 C CA  . ASP A 1 274 ? 20.487  -14.847 9.100    1.00 85.29 274 A 1 
ATOM 2190 C C   . ASP A 1 274 ? 19.211  -14.088 8.710    1.00 84.42 274 A 1 
ATOM 2191 O O   . ASP A 1 274 ? 18.798  -14.113 7.542    1.00 77.69 274 A 1 
ATOM 2192 C CB  . ASP A 1 274 ? 20.310  -16.374 8.986    1.00 82.91 274 A 1 
ATOM 2193 C CG  . ASP A 1 274 ? 19.360  -16.986 10.016   1.00 82.04 274 A 1 
ATOM 2194 O OD1 . ASP A 1 274 ? 18.477  -16.271 10.530   1.00 74.78 274 A 1 
ATOM 2195 O OD2 . ASP A 1 274 ? 19.497  -18.204 10.289   1.00 75.16 274 A 1 
ATOM 2196 N N   . GLY A 1 275 ? 18.584  -13.371 9.618    1.00 84.67 275 A 1 
ATOM 2197 C CA  . GLY A 1 275 ? 17.320  -12.667 9.419    1.00 83.93 275 A 1 
ATOM 2198 C C   . GLY A 1 275 ? 16.104  -13.592 9.379    1.00 84.69 275 A 1 
ATOM 2199 O O   . GLY A 1 275 ? 15.114  -13.265 8.724    1.00 80.82 275 A 1 
ATOM 2200 N N   . SER A 1 276 ? 16.200  -14.774 10.017   1.00 85.56 276 A 1 
ATOM 2201 C CA  . SER A 1 276 ? 15.089  -15.715 10.159   1.00 84.96 276 A 1 
ATOM 2202 C C   . SER A 1 276 ? 14.001  -15.199 11.095   1.00 84.83 276 A 1 
ATOM 2203 O O   . SER A 1 276 ? 12.824  -15.378 10.784   1.00 81.27 276 A 1 
ATOM 2204 C CB  . SER A 1 276 ? 15.587  -17.085 10.639   1.00 83.62 276 A 1 
ATOM 2205 O OG  . SER A 1 276 ? 16.375  -16.970 11.805   1.00 79.33 276 A 1 
ATOM 2206 N N   . GLN A 1 277 ? 14.365  -14.502 12.169   1.00 87.71 277 A 1 
ATOM 2207 C CA  . GLN A 1 277 ? 13.442  -13.863 13.105   1.00 88.30 277 A 1 
ATOM 2208 C C   . GLN A 1 277 ? 13.148  -12.414 12.683   1.00 87.71 277 A 1 
ATOM 2209 O O   . GLN A 1 277 ? 14.063  -11.653 12.356   1.00 85.14 277 A 1 
ATOM 2210 C CB  . GLN A 1 277 ? 14.030  -13.954 14.525   1.00 87.85 277 A 1 
ATOM 2211 C CG  . GLN A 1 277 ? 13.127  -13.346 15.615   1.00 85.17 277 A 1 
ATOM 2212 C CD  . GLN A 1 277 ? 11.759  -14.009 15.711   1.00 86.13 277 A 1 
ATOM 2213 O OE1 . GLN A 1 277 ? 11.628  -15.221 15.629   1.00 77.36 277 A 1 
ATOM 2214 N NE2 . GLN A 1 277 ? 10.707  -13.242 15.865   1.00 75.54 277 A 1 
ATOM 2215 N N   . ASP A 1 278 ? 11.875  -12.016 12.722   1.00 87.05 278 A 1 
ATOM 2216 C CA  . ASP A 1 278 ? 11.516  -10.611 12.648   1.00 86.54 278 A 1 
ATOM 2217 C C   . ASP A 1 278 ? 11.757  -9.944  14.000   1.00 87.18 278 A 1 
ATOM 2218 O O   . ASP A 1 278 ? 11.310  -10.432 15.036   1.00 84.53 278 A 1 
ATOM 2219 C CB  . ASP A 1 278 ? 10.071  -10.425 12.150   1.00 83.09 278 A 1 
ATOM 2220 C CG  . ASP A 1 278 ? 9.818   -8.989  11.646   1.00 79.63 278 A 1 
ATOM 2221 O OD1 . ASP A 1 278 ? 10.669  -8.106  11.909   1.00 71.02 278 A 1 
ATOM 2222 O OD2 . ASP A 1 278 ? 8.835   -8.799  10.905   1.00 70.68 278 A 1 
ATOM 2223 N N   . PHE A 1 279 ? 12.501  -8.843  13.994   1.00 86.32 279 A 1 
ATOM 2224 C CA  . PHE A 1 279 ? 12.795  -8.050  15.178   1.00 87.91 279 A 1 
ATOM 2225 C C   . PHE A 1 279 ? 11.914  -6.801  15.256   1.00 87.00 279 A 1 
ATOM 2226 O O   . PHE A 1 279 ? 12.078  -5.995  16.168   1.00 83.85 279 A 1 
ATOM 2227 C CB  . PHE A 1 279 ? 14.299  -7.732  15.245   1.00 89.20 279 A 1 
ATOM 2228 C CG  . PHE A 1 279 ? 15.121  -8.835  15.877   1.00 90.04 279 A 1 
ATOM 2229 C CD1 . PHE A 1 279 ? 15.716  -8.634  17.140   1.00 78.36 279 A 1 
ATOM 2230 C CD2 . PHE A 1 279 ? 15.284  -10.074 15.240   1.00 79.10 279 A 1 
ATOM 2231 C CE1 . PHE A 1 279 ? 16.462  -9.652  17.752   1.00 77.64 279 A 1 
ATOM 2232 C CE2 . PHE A 1 279 ? 16.030  -11.100 15.854   1.00 77.68 279 A 1 
ATOM 2233 C CZ  . PHE A 1 279 ? 16.614  -10.888 17.107   1.00 89.24 279 A 1 
ATOM 2234 N N   . ASN A 1 280 ? 10.977  -6.614  14.322   1.00 86.64 280 A 1 
ATOM 2235 C CA  . ASN A 1 280 ? 10.020  -5.517  14.376   1.00 84.86 280 A 1 
ATOM 2236 C C   . ASN A 1 280 ? 8.823   -5.876  15.267   1.00 84.91 280 A 1 
ATOM 2237 O O   . ASN A 1 280 ? 7.682   -5.927  14.809   1.00 82.05 280 A 1 
ATOM 2238 C CB  . ASN A 1 280 ? 9.624   -5.097  12.953   1.00 81.31 280 A 1 
ATOM 2239 C CG  . ASN A 1 280 ? 8.889   -3.774  12.964   1.00 77.02 280 A 1 
ATOM 2240 O OD1 . ASN A 1 280 ? 9.268   -2.819  13.619   1.00 68.44 280 A 1 
ATOM 2241 N ND2 . ASN A 1 280 ? 7.845   -3.647  12.184   1.00 68.00 280 A 1 
ATOM 2242 N N   . GLU A 1 281 ? 9.096   -6.140  16.533   1.00 85.27 281 A 1 
ATOM 2243 C CA  . GLU A 1 281 ? 8.140   -6.627  17.514   1.00 85.76 281 A 1 
ATOM 2244 C C   . GLU A 1 281 ? 7.546   -5.504  18.376   1.00 85.61 281 A 1 
ATOM 2245 O O   . GLU A 1 281 ? 7.980   -4.349  18.359   1.00 83.06 281 A 1 
ATOM 2246 C CB  . GLU A 1 281 ? 8.818   -7.712  18.368   1.00 84.52 281 A 1 
ATOM 2247 C CG  . GLU A 1 281 ? 9.053   -9.033  17.602   1.00 79.27 281 A 1 
ATOM 2248 C CD  . GLU A 1 281 ? 7.747   -9.731  17.194   1.00 80.78 281 A 1 
ATOM 2249 O OE1 . GLU A 1 281 ? 7.819   -10.622 16.320   1.00 70.52 281 A 1 
ATOM 2250 O OE2 . GLU A 1 281 ? 6.682   -9.381  17.751   1.00 71.91 281 A 1 
ATOM 2251 N N   . THR A 1 282 ? 6.510   -5.851  19.131   1.00 85.25 282 A 1 
ATOM 2252 C CA  . THR A 1 282 ? 5.852   -4.942  20.077   1.00 85.65 282 A 1 
ATOM 2253 C C   . THR A 1 282 ? 6.698   -4.728  21.341   1.00 86.83 282 A 1 
ATOM 2254 O O   . THR A 1 282 ? 7.585   -5.524  21.645   1.00 85.77 282 A 1 
ATOM 2255 C CB  . THR A 1 282 ? 4.463   -5.471  20.481   1.00 83.40 282 A 1 
ATOM 2256 O OG1 . THR A 1 282 ? 4.575   -6.729  21.109   1.00 76.59 282 A 1 
ATOM 2257 C CG2 . THR A 1 282 ? 3.517   -5.623  19.295   1.00 75.47 282 A 1 
ATOM 2258 N N   . TRP A 1 283 ? 6.385   -3.671  22.090   1.00 86.51 283 A 1 
ATOM 2259 C CA  . TRP A 1 283 ? 6.982   -3.435  23.410   1.00 88.14 283 A 1 
ATOM 2260 C C   . TRP A 1 283 ? 6.837   -4.659  24.318   1.00 89.29 283 A 1 
ATOM 2261 O O   . TRP A 1 283 ? 7.829   -5.143  24.843   1.00 88.15 283 A 1 
ATOM 2262 C CB  . TRP A 1 283 ? 6.323   -2.221  24.060   1.00 87.14 283 A 1 
ATOM 2263 C CG  . TRP A 1 283 ? 6.793   -1.938  25.451   1.00 87.37 283 A 1 
ATOM 2264 C CD1 . TRP A 1 283 ? 6.224   -2.399  26.584   1.00 82.05 283 A 1 
ATOM 2265 C CD2 . TRP A 1 283 ? 7.965   -1.163  25.865   1.00 85.68 283 A 1 
ATOM 2266 N NE1 . TRP A 1 283 ? 6.955   -1.944  27.689   1.00 82.30 283 A 1 
ATOM 2267 C CE2 . TRP A 1 283 ? 8.025   -1.192  27.283   1.00 83.54 283 A 1 
ATOM 2268 C CE3 . TRP A 1 283 ? 8.958   -0.439  25.177   1.00 84.61 283 A 1 
ATOM 2269 C CZ2 . TRP A 1 283 ? 9.054   -0.524  27.999   1.00 84.03 283 A 1 
ATOM 2270 C CZ3 . TRP A 1 283 ? 9.971   0.226   25.882   1.00 81.43 283 A 1 
ATOM 2271 C CH2 . TRP A 1 283 ? 10.027  0.181   27.282   1.00 81.41 283 A 1 
ATOM 2272 N N   . GLU A 1 284 ? 5.641   -5.211  24.410   1.00 87.59 284 A 1 
ATOM 2273 C CA  . GLU A 1 284 ? 5.358   -6.382  25.241   1.00 88.59 284 A 1 
ATOM 2274 C C   . GLU A 1 284 ? 6.211   -7.602  24.843   1.00 89.68 284 A 1 
ATOM 2275 O O   . GLU A 1 284 ? 6.723   -8.317  25.697   1.00 88.27 284 A 1 
ATOM 2276 C CB  . GLU A 1 284 ? 3.858   -6.696  25.119   1.00 87.66 284 A 1 
ATOM 2277 C CG  . GLU A 1 284 ? 3.402   -7.760  26.125   1.00 75.48 284 A 1 
ATOM 2278 C CD  . GLU A 1 284 ? 1.918   -8.129  25.990   1.00 66.35 284 A 1 
ATOM 2279 O OE1 . GLU A 1 284 ? 1.501   -9.048  26.734   1.00 56.27 284 A 1 
ATOM 2280 O OE2 . GLU A 1 284 ? 1.207   -7.546  25.145   1.00 56.34 284 A 1 
ATOM 2281 N N   . ASN A 1 285 ? 6.431   -7.810  23.532   1.00 88.74 285 A 1 
ATOM 2282 C CA  . ASN A 1 285 ? 7.295   -8.893  23.057   1.00 89.71 285 A 1 
ATOM 2283 C C   . ASN A 1 285 ? 8.777   -8.606  23.354   1.00 90.55 285 A 1 
ATOM 2284 O O   . ASN A 1 285 ? 9.526   -9.535  23.642   1.00 89.19 285 A 1 
ATOM 2285 C CB  . ASN A 1 285 ? 7.051   -9.139  21.561   1.00 88.67 285 A 1 
ATOM 2286 C CG  . ASN A 1 285 ? 5.714   -9.802  21.262   1.00 87.23 285 A 1 
ATOM 2287 O OD1 . ASN A 1 285 ? 4.968   -10.223 22.125   1.00 77.29 285 A 1 
ATOM 2288 N ND2 . ASN A 1 285 ? 5.387   -9.942  20.000   1.00 76.28 285 A 1 
ATOM 2289 N N   . TYR A 1 286 ? 9.193   -7.338  23.330   1.00 91.09 286 A 1 
ATOM 2290 C CA  . TYR A 1 286 ? 10.540  -6.951  23.754   1.00 92.04 286 A 1 
ATOM 2291 C C   . TYR A 1 286 ? 10.758  -7.117  25.262   1.00 92.91 286 A 1 
ATOM 2292 O O   . TYR A 1 286 ? 11.869  -7.440  25.662   1.00 91.79 286 A 1 
ATOM 2293 C CB  . TYR A 1 286 ? 10.858  -5.521  23.298   1.00 91.57 286 A 1 
ATOM 2294 C CG  . TYR A 1 286 ? 11.557  -5.485  21.952   1.00 91.06 286 A 1 
ATOM 2295 C CD1 . TYR A 1 286 ? 12.929  -5.797  21.874   1.00 79.65 286 A 1 
ATOM 2296 C CD2 . TYR A 1 286 ? 10.844  -5.198  20.770   1.00 79.44 286 A 1 
ATOM 2297 C CE1 . TYR A 1 286 ? 13.583  -5.833  20.633   1.00 79.20 286 A 1 
ATOM 2298 C CE2 . TYR A 1 286 ? 11.484  -5.240  19.532   1.00 78.01 286 A 1 
ATOM 2299 C CZ  . TYR A 1 286 ? 12.859  -5.562  19.461   1.00 88.14 286 A 1 
ATOM 2300 O OH  . TYR A 1 286 ? 13.486  -5.633  18.248   1.00 86.80 286 A 1 
ATOM 2301 N N   . GLU A 1 287 ? 9.714   -6.947  26.072   1.00 91.72 287 A 1 
ATOM 2302 C CA  . GLU A 1 287 ? 9.778   -7.216  27.515   1.00 92.21 287 A 1 
ATOM 2303 C C   . GLU A 1 287 ? 9.867   -8.717  27.795   1.00 92.41 287 A 1 
ATOM 2304 O O   . GLU A 1 287 ? 10.780  -9.162  28.494   1.00 91.05 287 A 1 
ATOM 2305 C CB  . GLU A 1 287 ? 8.578   -6.610  28.238   1.00 90.52 287 A 1 
ATOM 2306 C CG  . GLU A 1 287 ? 8.681   -5.088  28.244   1.00 84.72 287 A 1 
ATOM 2307 C CD  . GLU A 1 287 ? 7.613   -4.453  29.135   1.00 85.94 287 A 1 
ATOM 2308 O OE1 . GLU A 1 287 ? 8.026   -3.774  30.093   1.00 76.27 287 A 1 
ATOM 2309 O OE2 . GLU A 1 287 ? 6.420   -4.625  28.843   1.00 78.12 287 A 1 
ATOM 2310 N N   . LYS A 1 288 ? 8.983   -9.521  27.208   1.00 91.24 288 A 1 
ATOM 2311 C CA  . LYS A 1 288 ? 8.883   -10.964 27.465   1.00 90.89 288 A 1 
ATOM 2312 C C   . LYS A 1 288 ? 9.961   -11.785 26.756   1.00 91.38 288 A 1 
ATOM 2313 O O   . LYS A 1 288 ? 10.336  -12.860 27.216   1.00 87.03 288 A 1 
ATOM 2314 C CB  . LYS A 1 288 ? 7.485   -11.453 27.084   1.00 89.00 288 A 1 
ATOM 2315 C CG  . LYS A 1 288 ? 6.426   -10.861 28.038   1.00 84.91 288 A 1 
ATOM 2316 C CD  . LYS A 1 288 ? 5.007   -11.302 27.652   1.00 76.50 288 A 1 
ATOM 2317 C CE  . LYS A 1 288 ? 4.033   -10.685 28.649   1.00 68.64 288 A 1 
ATOM 2318 N NZ  . LYS A 1 288 ? 2.610   -10.900 28.270   1.00 59.66 288 A 1 
ATOM 2319 N N   . GLY A 1 289 ? 10.475  -11.273 25.642   1.00 92.09 289 A 1 
ATOM 2320 C CA  . GLY A 1 289 ? 11.396  -11.959 24.749   1.00 92.47 289 A 1 
ATOM 2321 C C   . GLY A 1 289 ? 10.694  -12.721 23.623   1.00 92.76 289 A 1 
ATOM 2322 O O   . GLY A 1 289 ? 9.531   -13.105 23.716   1.00 89.86 289 A 1 
ATOM 2323 N N   . PHE A 1 290 ? 11.439  -12.943 22.531   1.00 91.82 290 A 1 
ATOM 2324 C CA  . PHE A 1 290 ? 10.935  -13.628 21.343   1.00 92.30 290 A 1 
ATOM 2325 C C   . PHE A 1 290 ? 12.061  -14.332 20.573   1.00 92.64 290 A 1 
ATOM 2326 O O   . PHE A 1 290 ? 13.245  -14.081 20.793   1.00 89.30 290 A 1 
ATOM 2327 C CB  . PHE A 1 290 ? 10.196  -12.620 20.441   1.00 90.87 290 A 1 
ATOM 2328 C CG  . PHE A 1 290 ? 11.031  -11.433 19.990   1.00 91.22 290 A 1 
ATOM 2329 C CD1 . PHE A 1 290 ? 10.953  -10.208 20.696   1.00 78.96 290 A 1 
ATOM 2330 C CD2 . PHE A 1 290 ? 11.883  -11.529 18.881   1.00 78.24 290 A 1 
ATOM 2331 C CE1 . PHE A 1 290 ? 11.721  -9.108  20.295   1.00 77.16 290 A 1 
ATOM 2332 C CE2 . PHE A 1 290 ? 12.656  -10.428 18.478   1.00 76.11 290 A 1 
ATOM 2333 C CZ  . PHE A 1 290 ? 12.575  -9.213  19.177   1.00 88.03 290 A 1 
ATOM 2334 N N   . GLY A 1 291 ? 11.690  -15.191 19.639   1.00 90.50 291 A 1 
ATOM 2335 C CA  . GLY A 1 291 ? 12.625  -15.949 18.817   1.00 90.40 291 A 1 
ATOM 2336 C C   . GLY A 1 291 ? 12.975  -17.311 19.402   1.00 91.00 291 A 1 
ATOM 2337 O O   . GLY A 1 291 ? 12.183  -17.923 20.120   1.00 87.63 291 A 1 
ATOM 2338 N N   . ARG A 1 292 ? 14.140  -17.819 19.041   1.00 89.62 292 A 1 
ATOM 2339 C CA  . ARG A 1 292 ? 14.626  -19.133 19.467   1.00 90.14 292 A 1 
ATOM 2340 C C   . ARG A 1 292 ? 16.053  -19.023 19.997   1.00 90.53 292 A 1 
ATOM 2341 O O   . ARG A 1 292 ? 16.924  -18.571 19.262   1.00 86.60 292 A 1 
ATOM 2342 C CB  . ARG A 1 292 ? 14.606  -20.113 18.287   1.00 86.26 292 A 1 
ATOM 2343 C CG  . ARG A 1 292 ? 13.197  -20.519 17.856   1.00 76.26 292 A 1 
ATOM 2344 C CD  . ARG A 1 292 ? 13.248  -21.487 16.651   1.00 72.18 292 A 1 
ATOM 2345 N NE  . ARG A 1 292 ? 14.056  -22.678 16.953   1.00 61.10 292 A 1 
ATOM 2346 C CZ  . ARG A 1 292 ? 14.110  -23.804 16.244   1.00 52.53 292 A 1 
ATOM 2347 N NH1 . ARG A 1 292 ? 13.410  -23.944 15.163   1.00 48.70 292 A 1 
ATOM 2348 N NH2 . ARG A 1 292 ? 14.875  -24.782 16.625   1.00 46.63 292 A 1 
ATOM 2349 N N   . LEU A 1 293 ? 16.295  -19.526 21.198   1.00 90.99 293 A 1 
ATOM 2350 C CA  . LEU A 1 293 ? 17.614  -19.465 21.845   1.00 91.24 293 A 1 
ATOM 2351 C C   . LEU A 1 293 ? 18.718  -20.184 21.049   1.00 91.29 293 A 1 
ATOM 2352 O O   . LEU A 1 293 ? 19.865  -19.761 21.070   1.00 88.44 293 A 1 
ATOM 2353 C CB  . LEU A 1 293 ? 17.505  -20.051 23.261   1.00 90.77 293 A 1 
ATOM 2354 C CG  . LEU A 1 293 ? 16.639  -19.226 24.238   1.00 89.72 293 A 1 
ATOM 2355 C CD1 . LEU A 1 293 ? 16.478  -19.976 25.553   1.00 79.04 293 A 1 
ATOM 2356 C CD2 . LEU A 1 293 ? 17.250  -17.865 24.546   1.00 79.13 293 A 1 
ATOM 2357 N N   . ASP A 1 294 ? 18.370  -21.213 20.276   1.00 90.60 294 A 1 
ATOM 2358 C CA  . ASP A 1 294 ? 19.279  -21.911 19.367   1.00 88.78 294 A 1 
ATOM 2359 C C   . ASP A 1 294 ? 19.418  -21.233 17.982   1.00 89.12 294 A 1 
ATOM 2360 O O   . ASP A 1 294 ? 20.146  -21.704 17.101   1.00 83.65 294 A 1 
ATOM 2361 C CB  . ASP A 1 294 ? 18.812  -23.376 19.229   1.00 85.36 294 A 1 
ATOM 2362 C CG  . ASP A 1 294 ? 17.452  -23.551 18.530   1.00 78.82 294 A 1 
ATOM 2363 O OD1 . ASP A 1 294 ? 16.592  -22.640 18.557   1.00 68.63 294 A 1 
ATOM 2364 O OD2 . ASP A 1 294 ? 17.217  -24.608 17.903   1.00 69.26 294 A 1 
ATOM 2365 N N   . GLY A 1 295 ? 18.723  -20.110 17.771   1.00 90.47 295 A 1 
ATOM 2366 C CA  . GLY A 1 295 ? 18.629  -19.397 16.508   1.00 90.25 295 A 1 
ATOM 2367 C C   . GLY A 1 295 ? 18.897  -17.903 16.647   1.00 91.54 295 A 1 
ATOM 2368 O O   . GLY A 1 295 ? 19.925  -17.480 17.168   1.00 88.86 295 A 1 
ATOM 2369 N N   . GLU A 1 296 ? 17.968  -17.106 16.123   1.00 92.16 296 A 1 
ATOM 2370 C CA  . GLU A 1 296 ? 17.893  -15.673 16.381   1.00 92.81 296 A 1 
ATOM 2371 C C   . GLU A 1 296 ? 16.877  -15.410 17.492   1.00 92.76 296 A 1 
ATOM 2372 O O   . GLU A 1 296 ? 15.779  -15.970 17.456   1.00 90.21 296 A 1 
ATOM 2373 C CB  . GLU A 1 296 ? 17.502  -14.889 15.124   1.00 90.75 296 A 1 
ATOM 2374 C CG  . GLU A 1 296 ? 18.533  -14.978 13.994   1.00 87.57 296 A 1 
ATOM 2375 C CD  . GLU A 1 296 ? 18.296  -13.914 12.905   1.00 89.60 296 A 1 
ATOM 2376 O OE1 . GLU A 1 296 ? 19.290  -13.321 12.424   1.00 79.85 296 A 1 
ATOM 2377 O OE2 . GLU A 1 296 ? 17.141  -13.635 12.536   1.00 81.71 296 A 1 
ATOM 2378 N N   . PHE A 1 297 ? 17.236  -14.577 18.445   1.00 93.65 297 A 1 
ATOM 2379 C CA  . PHE A 1 297 ? 16.353  -14.254 19.560   1.00 94.12 297 A 1 
ATOM 2380 C C   . PHE A 1 297 ? 16.666  -12.903 20.195   1.00 94.54 297 A 1 
ATOM 2381 O O   . PHE A 1 297 ? 17.759  -12.347 20.049   1.00 93.20 297 A 1 
ATOM 2382 C CB  . PHE A 1 297 ? 16.402  -15.371 20.613   1.00 93.25 297 A 1 
ATOM 2383 C CG  . PHE A 1 297 ? 17.699  -15.454 21.392   1.00 93.13 297 A 1 
ATOM 2384 C CD1 . PHE A 1 297 ? 18.774  -16.223 20.905   1.00 86.13 297 A 1 
ATOM 2385 C CD2 . PHE A 1 297 ? 17.847  -14.766 22.608   1.00 85.40 297 A 1 
ATOM 2386 C CE1 . PHE A 1 297 ? 19.971  -16.303 21.625   1.00 84.75 297 A 1 
ATOM 2387 C CE2 . PHE A 1 297 ? 19.042  -14.844 23.328   1.00 83.61 297 A 1 
ATOM 2388 C CZ  . PHE A 1 297 ? 20.117  -15.604 22.838   1.00 89.14 297 A 1 
ATOM 2389 N N   . TRP A 1 298 ? 15.689  -12.413 20.948   1.00 94.10 298 A 1 
ATOM 2390 C CA  . TRP A 1 298 ? 15.824  -11.386 21.965   1.00 94.63 298 A 1 
ATOM 2391 C C   . TRP A 1 298 ? 15.368  -11.977 23.299   1.00 94.76 298 A 1 
ATOM 2392 O O   . TRP A 1 298 ? 14.276  -12.543 23.367   1.00 92.59 298 A 1 
ATOM 2393 C CB  . TRP A 1 298 ? 14.977  -10.180 21.580   1.00 94.42 298 A 1 
ATOM 2394 C CG  . TRP A 1 298 ? 14.962  -9.096  22.591   1.00 94.55 298 A 1 
ATOM 2395 C CD1 . TRP A 1 298 ? 13.966  -8.836  23.463   1.00 91.14 298 A 1 
ATOM 2396 C CD2 . TRP A 1 298 ? 16.017  -8.128  22.886   1.00 93.44 298 A 1 
ATOM 2397 N NE1 . TRP A 1 298 ? 14.311  -7.761  24.267   1.00 91.19 298 A 1 
ATOM 2398 C CE2 . TRP A 1 298 ? 15.566  -7.301  23.946   1.00 92.76 298 A 1 
ATOM 2399 C CE3 . TRP A 1 298 ? 17.296  -7.881  22.345   1.00 93.28 298 A 1 
ATOM 2400 C CZ2 . TRP A 1 298 ? 16.364  -6.260  24.469   1.00 93.17 298 A 1 
ATOM 2401 C CZ3 . TRP A 1 298 ? 18.094  -6.842  22.861   1.00 90.52 298 A 1 
ATOM 2402 C CH2 . TRP A 1 298 ? 17.626  -6.048  23.912   1.00 90.98 298 A 1 
ATOM 2403 N N   . LEU A 1 299 ? 16.179  -11.894 24.344   1.00 94.23 299 A 1 
ATOM 2404 C CA  . LEU A 1 299 ? 15.902  -12.574 25.620   1.00 94.36 299 A 1 
ATOM 2405 C C   . LEU A 1 299 ? 14.658  -12.018 26.323   1.00 94.24 299 A 1 
ATOM 2406 O O   . LEU A 1 299 ? 13.882  -12.785 26.887   1.00 92.49 299 A 1 
ATOM 2407 C CB  . LEU A 1 299 ? 17.152  -12.495 26.514   1.00 94.14 299 A 1 
ATOM 2408 C CG  . LEU A 1 299 ? 16.998  -13.215 27.872   1.00 93.18 299 A 1 
ATOM 2409 C CD1 . LEU A 1 299 ? 16.740  -14.714 27.717   1.00 82.39 299 A 1 
ATOM 2410 C CD2 . LEU A 1 299 ? 18.269  -13.029 28.698   1.00 82.18 299 A 1 
ATOM 2411 N N   . GLY A 1 300 ? 14.457  -10.703 26.255   1.00 93.92 300 A 1 
ATOM 2412 C CA  . GLY A 1 300 ? 13.392  -9.983  26.943   1.00 94.18 300 A 1 
ATOM 2413 C C   . GLY A 1 300 ? 13.936  -9.028  27.999   1.00 94.78 300 A 1 
ATOM 2414 O O   . GLY A 1 300 ? 14.810  -9.396  28.777   1.00 92.90 300 A 1 
ATOM 2415 N N   . LEU A 1 301 ? 13.418  -7.799  28.016   1.00 94.15 301 A 1 
ATOM 2416 C CA  . LEU A 1 301 ? 13.898  -6.743  28.910   1.00 94.04 301 A 1 
ATOM 2417 C C   . LEU A 1 301 ? 13.688  -7.097  30.383   1.00 94.25 301 A 1 
ATOM 2418 O O   . LEU A 1 301 ? 14.601  -6.881  31.182   1.00 93.32 301 A 1 
ATOM 2419 C CB  . LEU A 1 301 ? 13.191  -5.421  28.575   1.00 93.38 301 A 1 
ATOM 2420 C CG  . LEU A 1 301 ? 13.607  -4.809  27.231   1.00 91.98 301 A 1 
ATOM 2421 C CD1 . LEU A 1 301 ? 12.604  -3.740  26.808   1.00 81.32 301 A 1 
ATOM 2422 C CD2 . LEU A 1 301 ? 14.994  -4.159  27.317   1.00 82.48 301 A 1 
ATOM 2423 N N   . GLU A 1 302 ? 12.560  -7.708  30.730   1.00 93.71 302 A 1 
ATOM 2424 C CA  . GLU A 1 302 ? 12.287  -8.178  32.092   1.00 93.39 302 A 1 
ATOM 2425 C C   . GLU A 1 302 ? 13.338  -9.192  32.559   1.00 93.46 302 A 1 
ATOM 2426 O O   . GLU A 1 302 ? 13.860  -9.104  33.670   1.00 91.80 302 A 1 
ATOM 2427 C CB  . GLU A 1 302 ? 10.906  -8.853  32.158   1.00 91.77 302 A 1 
ATOM 2428 C CG  . GLU A 1 302 ? 9.735   -7.885  31.969   1.00 84.60 302 A 1 
ATOM 2429 C CD  . GLU A 1 302 ? 8.372   -8.606  31.915   1.00 84.03 302 A 1 
ATOM 2430 O OE1 . GLU A 1 302 ? 7.343   -7.907  31.940   1.00 74.57 302 A 1 
ATOM 2431 O OE2 . GLU A 1 302 ? 8.352   -9.857  31.803   1.00 78.01 302 A 1 
ATOM 2432 N N   . LYS A 1 303 ? 13.704  -10.138 31.706   1.00 93.69 303 A 1 
ATOM 2433 C CA  . LYS A 1 303 ? 14.704  -11.168 32.004   1.00 93.73 303 A 1 
ATOM 2434 C C   . LYS A 1 303 ? 16.107  -10.572 32.108   1.00 93.99 303 A 1 
ATOM 2435 O O   . LYS A 1 303 ? 16.853  -10.921 33.009   1.00 92.60 303 A 1 
ATOM 2436 C CB  . LYS A 1 303 ? 14.658  -12.268 30.939   1.00 93.16 303 A 1 
ATOM 2437 C CG  . LYS A 1 303 ? 13.318  -13.018 30.923   1.00 91.79 303 A 1 
ATOM 2438 C CD  . LYS A 1 303 ? 13.314  -14.047 29.782   1.00 89.55 303 A 1 
ATOM 2439 C CE  . LYS A 1 303 ? 11.945  -14.702 29.678   1.00 85.43 303 A 1 
ATOM 2440 N NZ  . LYS A 1 303 ? 11.834  -15.506 28.446   1.00 79.90 303 A 1 
ATOM 2441 N N   . ILE A 1 304 ? 16.441  -9.651  31.190   1.00 94.22 304 A 1 
ATOM 2442 C CA  . ILE A 1 304 ? 17.709  -8.930  31.237   1.00 94.21 304 A 1 
ATOM 2443 C C   . ILE A 1 304 ? 17.810  -8.137  32.546   1.00 93.95 304 A 1 
ATOM 2444 O O   . ILE A 1 304 ? 18.807  -8.257  33.249   1.00 92.63 304 A 1 
ATOM 2445 C CB  . ILE A 1 304 ? 17.871  -8.006  30.010   1.00 94.27 304 A 1 
ATOM 2446 C CG1 . ILE A 1 304 ? 17.958  -8.830  28.702   1.00 90.94 304 A 1 
ATOM 2447 C CG2 . ILE A 1 304 ? 19.139  -7.132  30.139   1.00 89.16 304 A 1 
ATOM 2448 C CD1 . ILE A 1 304 ? 17.727  -7.999  27.436   1.00 85.24 304 A 1 
ATOM 2449 N N   . TYR A 1 305 ? 16.747  -7.401  32.906   1.00 93.95 305 A 1 
ATOM 2450 C CA  . TYR A 1 305 ? 16.685  -6.641  34.149   1.00 93.68 305 A 1 
ATOM 2451 C C   . TYR A 1 305 ? 16.846  -7.547  35.371   1.00 93.47 305 A 1 
ATOM 2452 O O   . TYR A 1 305 ? 17.679  -7.266  36.228   1.00 92.35 305 A 1 
ATOM 2453 C CB  . TYR A 1 305 ? 15.374  -5.848  34.193   1.00 93.35 305 A 1 
ATOM 2454 C CG  . TYR A 1 305 ? 15.244  -4.974  35.419   1.00 92.52 305 A 1 
ATOM 2455 C CD1 . TYR A 1 305 ? 14.436  -5.364  36.508   1.00 82.46 305 A 1 
ATOM 2456 C CD2 . TYR A 1 305 ? 15.950  -3.760  35.487   1.00 83.60 305 A 1 
ATOM 2457 C CE1 . TYR A 1 305 ? 14.332  -4.562  37.649   1.00 83.94 305 A 1 
ATOM 2458 C CE2 . TYR A 1 305 ? 15.855  -2.940  36.632   1.00 83.14 305 A 1 
ATOM 2459 C CZ  . TYR A 1 305 ? 15.049  -3.352  37.705   1.00 89.50 305 A 1 
ATOM 2460 O OH  . TYR A 1 305 ? 14.962  -2.564  38.824   1.00 88.52 305 A 1 
ATOM 2461 N N   . ALA A 1 306 ? 16.143  -8.687  35.403   1.00 93.30 306 A 1 
ATOM 2462 C CA  . ALA A 1 306 ? 16.274  -9.650  36.500   1.00 92.69 306 A 1 
ATOM 2463 C C   . ALA A 1 306 ? 17.709  -10.186 36.661   1.00 92.68 306 A 1 
ATOM 2464 O O   . ALA A 1 306 ? 18.161  -10.368 37.793   1.00 90.65 306 A 1 
ATOM 2465 C CB  . ALA A 1 306 ? 15.278  -10.785 36.257   1.00 92.13 306 A 1 
ATOM 2466 N N   . ILE A 1 307 ? 18.425  -10.408 35.546   1.00 92.84 307 A 1 
ATOM 2467 C CA  . ILE A 1 307 ? 19.831  -10.840 35.591   1.00 92.66 307 A 1 
ATOM 2468 C C   . ILE A 1 307 ? 20.699  -9.713  36.162   1.00 92.38 307 A 1 
ATOM 2469 O O   . ILE A 1 307 ? 21.410  -9.934  37.141   1.00 90.51 307 A 1 
ATOM 2470 C CB  . ILE A 1 307 ? 20.316  -11.305 34.201   1.00 92.88 307 A 1 
ATOM 2471 C CG1 . ILE A 1 307 ? 19.583  -12.592 33.770   1.00 89.08 307 A 1 
ATOM 2472 C CG2 . ILE A 1 307 ? 21.833  -11.572 34.205   1.00 87.78 307 A 1 
ATOM 2473 C CD1 . ILE A 1 307 ? 19.706  -12.886 32.253   1.00 85.31 307 A 1 
ATOM 2474 N N   . VAL A 1 308 ? 20.623  -8.513  35.601   1.00 92.78 308 A 1 
ATOM 2475 C CA  . VAL A 1 308 ? 21.568  -7.425  35.913   1.00 92.27 308 A 1 
ATOM 2476 C C   . VAL A 1 308 ? 21.365  -6.784  37.289   1.00 91.62 308 A 1 
ATOM 2477 O O   . VAL A 1 308 ? 22.265  -6.118  37.778   1.00 88.45 308 A 1 
ATOM 2478 C CB  . VAL A 1 308 ? 21.600  -6.341  34.818   1.00 91.16 308 A 1 
ATOM 2479 C CG1 . VAL A 1 308 ? 21.907  -6.961  33.458   1.00 79.61 308 A 1 
ATOM 2480 C CG2 . VAL A 1 308 ? 20.295  -5.541  34.728   1.00 79.67 308 A 1 
ATOM 2481 N N   . GLN A 1 309 ? 20.211  -7.025  37.920   1.00 92.12 309 A 1 
ATOM 2482 C CA  . GLN A 1 309 ? 19.958  -6.590  39.299   1.00 91.06 309 A 1 
ATOM 2483 C C   . GLN A 1 309 ? 20.706  -7.417  40.358   1.00 90.69 309 A 1 
ATOM 2484 O O   . GLN A 1 309 ? 20.697  -7.059  41.535   1.00 86.86 309 A 1 
ATOM 2485 C CB  . GLN A 1 309 ? 18.449  -6.600  39.569   1.00 89.53 309 A 1 
ATOM 2486 C CG  . GLN A 1 309 ? 17.712  -5.436  38.866   1.00 84.00 309 A 1 
ATOM 2487 C CD  . GLN A 1 309 ? 18.143  -4.063  39.380   1.00 80.02 309 A 1 
ATOM 2488 O OE1 . GLN A 1 309 ? 18.338  -3.856  40.563   1.00 69.50 309 A 1 
ATOM 2489 N NE2 . GLN A 1 309 ? 18.296  -3.094  38.519   1.00 67.15 309 A 1 
ATOM 2490 N N   . GLN A 1 310 ? 21.322  -8.535  39.977   1.00 91.49 310 A 1 
ATOM 2491 C CA  . GLN A 1 310 ? 21.997  -9.425  40.927   1.00 89.99 310 A 1 
ATOM 2492 C C   . GLN A 1 310 ? 23.373  -8.906  41.364   1.00 89.81 310 A 1 
ATOM 2493 O O   . GLN A 1 310 ? 23.772  -9.091  42.514   1.00 85.27 310 A 1 
ATOM 2494 C CB  . GLN A 1 310 ? 22.146  -10.818 40.309   1.00 88.11 310 A 1 
ATOM 2495 C CG  . GLN A 1 310 ? 20.787  -11.425 39.951   1.00 86.39 310 A 1 
ATOM 2496 C CD  . GLN A 1 310 ? 20.952  -12.830 39.409   1.00 88.95 310 A 1 
ATOM 2497 O OE1 . GLN A 1 310 ? 20.685  -13.791 40.098   1.00 79.96 310 A 1 
ATOM 2498 N NE2 . GLN A 1 310 ? 21.393  -12.981 38.179   1.00 78.89 310 A 1 
ATOM 2499 N N   . SER A 1 311 ? 24.107  -8.290  40.430   1.00 90.08 311 A 1 
ATOM 2500 C CA  . SER A 1 311 ? 25.453  -7.757  40.629   1.00 89.47 311 A 1 
ATOM 2501 C C   . SER A 1 311 ? 25.804  -6.777  39.507   1.00 90.56 311 A 1 
ATOM 2502 O O   . SER A 1 311 ? 24.971  -6.470  38.643   1.00 86.68 311 A 1 
ATOM 2503 C CB  . SER A 1 311 ? 26.466  -8.915  40.694   1.00 86.31 311 A 1 
ATOM 2504 O OG  . SER A 1 311 ? 26.512  -9.645  39.495   1.00 79.10 311 A 1 
ATOM 2505 N N   . ASN A 1 312 ? 27.023  -6.279  39.476   1.00 89.87 312 A 1 
ATOM 2506 C CA  . ASN A 1 312 ? 27.524  -5.515  38.337   1.00 90.34 312 A 1 
ATOM 2507 C C   . ASN A 1 312 ? 27.833  -6.466  37.180   1.00 91.17 312 A 1 
ATOM 2508 O O   . ASN A 1 312 ? 28.452  -7.505  37.372   1.00 87.70 312 A 1 
ATOM 2509 C CB  . ASN A 1 312 ? 28.746  -4.694  38.754   1.00 87.41 312 A 1 
ATOM 2510 C CG  . ASN A 1 312 ? 28.408  -3.581  39.732   1.00 81.62 312 A 1 
ATOM 2511 O OD1 . ASN A 1 312 ? 27.321  -3.039  39.768   1.00 71.58 312 A 1 
ATOM 2512 N ND2 . ASN A 1 312 ? 29.351  -3.196  40.561   1.00 70.47 312 A 1 
ATOM 2513 N N   . TYR A 1 313 ? 27.434  -6.085  35.979   1.00 90.84 313 A 1 
ATOM 2514 C CA  . TYR A 1 313 ? 27.685  -6.838  34.759   1.00 92.35 313 A 1 
ATOM 2515 C C   . TYR A 1 313 ? 28.404  -5.989  33.718   1.00 92.71 313 A 1 
ATOM 2516 O O   . TYR A 1 313 ? 28.312  -4.759  33.700   1.00 89.65 313 A 1 
ATOM 2517 C CB  . TYR A 1 313 ? 26.373  -7.407  34.199   1.00 92.03 313 A 1 
ATOM 2518 C CG  . TYR A 1 313 ? 25.828  -8.620  34.936   1.00 92.29 313 A 1 
ATOM 2519 C CD1 . TYR A 1 313 ? 26.039  -9.918  34.442   1.00 80.56 313 A 1 
ATOM 2520 C CD2 . TYR A 1 313 ? 25.109  -8.449  36.128   1.00 81.03 313 A 1 
ATOM 2521 C CE1 . TYR A 1 313 ? 25.559  -11.040 35.129   1.00 80.15 313 A 1 
ATOM 2522 C CE2 . TYR A 1 313 ? 24.634  -9.558  36.837   1.00 79.72 313 A 1 
ATOM 2523 C CZ  . TYR A 1 313 ? 24.858  -10.856 36.340   1.00 89.81 313 A 1 
ATOM 2524 O OH  . TYR A 1 313 ? 24.409  -11.944 37.054   1.00 89.24 313 A 1 
ATOM 2525 N N   . ILE A 1 314 ? 29.094  -6.667  32.814   1.00 93.69 314 A 1 
ATOM 2526 C CA  . ILE A 1 314 ? 29.624  -6.110  31.571   1.00 93.61 314 A 1 
ATOM 2527 C C   . ILE A 1 314 ? 28.657  -6.475  30.454   1.00 94.05 314 A 1 
ATOM 2528 O O   . ILE A 1 314 ? 28.265  -7.638  30.303   1.00 92.28 314 A 1 
ATOM 2529 C CB  . ILE A 1 314 ? 31.055  -6.632  31.303   1.00 91.70 314 A 1 
ATOM 2530 C CG1 . ILE A 1 314 ? 32.006  -6.197  32.450   1.00 82.07 314 A 1 
ATOM 2531 C CG2 . ILE A 1 314 ? 31.570  -6.115  29.950   1.00 81.46 314 A 1 
ATOM 2532 C CD1 . ILE A 1 314 ? 33.405  -6.823  32.371   1.00 75.09 314 A 1 
ATOM 2533 N N   . LEU A 1 315 ? 28.302  -5.483  29.626   1.00 93.42 315 A 1 
ATOM 2534 C CA  . LEU A 1 315 ? 27.588  -5.690  28.373   1.00 93.22 315 A 1 
ATOM 2535 C C   . LEU A 1 315 ? 28.608  -5.740  27.235   1.00 93.34 315 A 1 
ATOM 2536 O O   . LEU A 1 315 ? 29.270  -4.747  26.951   1.00 91.94 315 A 1 
ATOM 2537 C CB  . LEU A 1 315 ? 26.569  -4.552  28.187   1.00 92.85 315 A 1 
ATOM 2538 C CG  . LEU A 1 315 ? 25.878  -4.540  26.811   1.00 91.94 315 A 1 
ATOM 2539 C CD1 . LEU A 1 315 ? 24.997  -5.769  26.593   1.00 80.00 315 A 1 
ATOM 2540 C CD2 . LEU A 1 315 ? 24.990  -3.299  26.687   1.00 80.27 315 A 1 
ATOM 2541 N N   . ARG A 1 316 ? 28.686  -6.866  26.536   1.00 93.96 316 A 1 
ATOM 2542 C CA  . ARG A 1 316 ? 29.518  -7.024  25.344   1.00 94.03 316 A 1 
ATOM 2543 C C   . ARG A 1 316 ? 28.654  -7.081  24.093   1.00 93.95 316 A 1 
ATOM 2544 O O   . ARG A 1 316 ? 27.715  -7.868  24.006   1.00 92.80 316 A 1 
ATOM 2545 C CB  . ARG A 1 316 ? 30.428  -8.247  25.532   1.00 93.15 316 A 1 
ATOM 2546 C CG  . ARG A 1 316 ? 31.347  -8.514  24.337   1.00 90.66 316 A 1 
ATOM 2547 C CD  . ARG A 1 316 ? 32.252  -9.687  24.689   1.00 88.64 316 A 1 
ATOM 2548 N NE  . ARG A 1 316 ? 33.098  -10.097 23.561   1.00 85.39 316 A 1 
ATOM 2549 C CZ  . ARG A 1 316 ? 34.416  -9.979  23.454   1.00 83.24 316 A 1 
ATOM 2550 N NH1 . ARG A 1 316 ? 35.144  -9.404  24.366   1.00 73.87 316 A 1 
ATOM 2551 N NH2 . ARG A 1 316 ? 35.004  -10.460 22.421   1.00 78.78 316 A 1 
ATOM 2552 N N   . LEU A 1 317 ? 29.014  -6.266  23.094   1.00 92.41 317 A 1 
ATOM 2553 C CA  . LEU A 1 317 ? 28.463  -6.334  21.748   1.00 91.78 317 A 1 
ATOM 2554 C C   . LEU A 1 317 ? 29.507  -6.947  20.827   1.00 91.57 317 A 1 
ATOM 2555 O O   . LEU A 1 317 ? 30.593  -6.398  20.676   1.00 89.36 317 A 1 
ATOM 2556 C CB  . LEU A 1 317 ? 28.056  -4.934  21.255   1.00 90.86 317 A 1 
ATOM 2557 C CG  . LEU A 1 317 ? 27.167  -4.116  22.201   1.00 89.15 317 A 1 
ATOM 2558 C CD1 . LEU A 1 317 ? 26.823  -2.771  21.552   1.00 77.39 317 A 1 
ATOM 2559 C CD2 . LEU A 1 317 ? 25.859  -4.817  22.517   1.00 78.57 317 A 1 
ATOM 2560 N N   . GLU A 1 318 ? 29.188  -8.073  20.187   1.00 92.44 318 A 1 
ATOM 2561 C CA  . GLU A 1 318 ? 30.002  -8.663  19.136   1.00 92.20 318 A 1 
ATOM 2562 C C   . GLU A 1 318 ? 29.320  -8.522  17.782   1.00 92.30 318 A 1 
ATOM 2563 O O   . GLU A 1 318 ? 28.157  -8.896  17.611   1.00 90.47 318 A 1 
ATOM 2564 C CB  . GLU A 1 318 ? 30.308  -10.139 19.393   1.00 90.59 318 A 1 
ATOM 2565 C CG  . GLU A 1 318 ? 31.330  -10.345 20.513   1.00 81.24 318 A 1 
ATOM 2566 C CD  . GLU A 1 318 ? 31.826  -11.796 20.594   1.00 82.93 318 A 1 
ATOM 2567 O OE1 . GLU A 1 318 ? 32.802  -12.018 21.348   1.00 76.07 318 A 1 
ATOM 2568 O OE2 . GLU A 1 318 ? 31.286  -12.668 19.883   1.00 78.01 318 A 1 
ATOM 2569 N N   . LEU A 1 319 ? 30.062  -8.015  16.798   1.00 90.12 319 A 1 
ATOM 2570 C CA  . LEU A 1 319 ? 29.591  -7.816  15.438   1.00 89.30 319 A 1 
ATOM 2571 C C   . LEU A 1 319 ? 30.510  -8.546  14.466   1.00 88.93 319 A 1 
ATOM 2572 O O   . LEU A 1 319 ? 31.730  -8.437  14.551   1.00 86.65 319 A 1 
ATOM 2573 C CB  . LEU A 1 319 ? 29.536  -6.312  15.116   1.00 87.50 319 A 1 
ATOM 2574 C CG  . LEU A 1 319 ? 28.699  -5.460  16.091   1.00 85.08 319 A 1 
ATOM 2575 C CD1 . LEU A 1 319 ? 28.709  -4.006  15.637   1.00 76.89 319 A 1 
ATOM 2576 C CD2 . LEU A 1 319 ? 27.244  -5.904  16.158   1.00 76.12 319 A 1 
ATOM 2577 N N   . GLN A 1 320 ? 29.918  -9.238  13.497   1.00 89.12 320 A 1 
ATOM 2578 C CA  . GLN A 1 320 ? 30.644  -9.854  12.398   1.00 88.85 320 A 1 
ATOM 2579 C C   . GLN A 1 320 ? 30.166  -9.262  11.076   1.00 88.28 320 A 1 
ATOM 2580 O O   . GLN A 1 320 ? 28.966  -9.192  10.804   1.00 86.33 320 A 1 
ATOM 2581 C CB  . GLN A 1 320 ? 30.491  -11.380 12.477   1.00 87.54 320 A 1 
ATOM 2582 C CG  . GLN A 1 320 ? 31.503  -12.107 11.578   1.00 79.04 320 A 1 
ATOM 2583 C CD  . GLN A 1 320 ? 31.404  -13.641 11.691   1.00 78.01 320 A 1 
ATOM 2584 O OE1 . GLN A 1 320 ? 30.420  -14.202 12.130   1.00 70.30 320 A 1 
ATOM 2585 N NE2 . GLN A 1 320 ? 32.415  -14.363 11.290   1.00 67.02 320 A 1 
ATOM 2586 N N   . ASP A 1 321 ? 31.127  -8.824  10.246   1.00 85.38 321 A 1 
ATOM 2587 C CA  . ASP A 1 321 ? 30.835  -8.335  8.907    1.00 83.50 321 A 1 
ATOM 2588 C C   . ASP A 1 321 ? 30.798  -9.468  7.866    1.00 83.50 321 A 1 
ATOM 2589 O O   . ASP A 1 321 ? 30.987  -10.654 8.159    1.00 80.72 321 A 1 
ATOM 2590 C CB  . ASP A 1 321 ? 31.785  -7.165  8.561    1.00 80.50 321 A 1 
ATOM 2591 C CG  . ASP A 1 321 ? 33.234  -7.544  8.215    1.00 76.30 321 A 1 
ATOM 2592 O OD1 . ASP A 1 321 ? 33.527  -8.744  8.084    1.00 69.25 321 A 1 
ATOM 2593 O OD2 . ASP A 1 321 ? 34.038  -6.618  7.968    1.00 70.29 321 A 1 
ATOM 2594 N N   . TRP A 1 322 ? 30.521  -9.106  6.601    1.00 81.20 322 A 1 
ATOM 2595 C CA  . TRP A 1 322 ? 30.483  -10.057 5.492    1.00 80.34 322 A 1 
ATOM 2596 C C   . TRP A 1 322 ? 31.867  -10.515 5.003    1.00 78.88 322 A 1 
ATOM 2597 O O   . TRP A 1 322 ? 31.948  -11.329 4.082    1.00 75.10 322 A 1 
ATOM 2598 C CB  . TRP A 1 322 ? 29.663  -9.472  4.341    1.00 79.94 322 A 1 
ATOM 2599 C CG  . TRP A 1 322 ? 28.216  -9.381  4.647    1.00 80.09 322 A 1 
ATOM 2600 C CD1 . TRP A 1 322 ? 27.560  -8.274  5.079    1.00 74.30 322 A 1 
ATOM 2601 C CD2 . TRP A 1 322 ? 27.228  -10.457 4.635    1.00 78.92 322 A 1 
ATOM 2602 N NE1 . TRP A 1 322 ? 26.232  -8.589  5.330    1.00 76.22 322 A 1 
ATOM 2603 C CE2 . TRP A 1 322 ? 25.995  -9.920  5.078    1.00 77.71 322 A 1 
ATOM 2604 C CE3 . TRP A 1 322 ? 27.281  -11.824 4.292    1.00 77.72 322 A 1 
ATOM 2605 C CZ2 . TRP A 1 322 ? 24.840  -10.721 5.218    1.00 77.03 322 A 1 
ATOM 2606 C CZ3 . TRP A 1 322 ? 26.132  -12.619 4.422    1.00 74.81 322 A 1 
ATOM 2607 C CH2 . TRP A 1 322 ? 24.925  -12.077 4.884    1.00 74.94 322 A 1 
ATOM 2608 N N   . LYS A 1 323 ? 32.958  -10.000 5.588    1.00 81.62 323 A 1 
ATOM 2609 C CA  . LYS A 1 323 ? 34.328  -10.492 5.399    1.00 80.74 323 A 1 
ATOM 2610 C C   . LYS A 1 323 ? 34.760  -11.390 6.558    1.00 81.95 323 A 1 
ATOM 2611 O O   . LYS A 1 323 ? 35.945  -11.680 6.685    1.00 77.95 323 A 1 
ATOM 2612 C CB  . LYS A 1 323 ? 35.299  -9.325  5.241    1.00 77.67 323 A 1 
ATOM 2613 C CG  . LYS A 1 323 ? 35.013  -8.409  4.046    1.00 70.47 323 A 1 
ATOM 2614 C CD  . LYS A 1 323 ? 36.086  -7.326  4.064    1.00 64.23 323 A 1 
ATOM 2615 C CE  . LYS A 1 323 ? 35.965  -6.348  2.898    1.00 55.74 323 A 1 
ATOM 2616 N NZ  . LYS A 1 323 ? 37.045  -5.350  3.022    1.00 49.33 323 A 1 
ATOM 2617 N N   . ASP A 1 324 ? 33.798  -11.770 7.401    1.00 81.30 324 A 1 
ATOM 2618 C CA  . ASP A 1 324 ? 34.005  -12.532 8.631    1.00 81.73 324 A 1 
ATOM 2619 C C   . ASP A 1 324 ? 34.927  -11.848 9.656    1.00 83.55 324 A 1 
ATOM 2620 O O   . ASP A 1 324 ? 35.360  -12.475 10.617   1.00 79.75 324 A 1 
ATOM 2621 C CB  . ASP A 1 324 ? 34.343  -13.994 8.300    1.00 78.94 324 A 1 
ATOM 2622 C CG  . ASP A 1 324 ? 33.226  -14.645 7.471    1.00 75.83 324 A 1 
ATOM 2623 O OD1 . ASP A 1 324 ? 32.045  -14.576 7.905    1.00 68.94 324 A 1 
ATOM 2624 O OD2 . ASP A 1 324 ? 33.503  -15.194 6.387    1.00 68.26 324 A 1 
ATOM 2625 N N   . SER A 1 325 ? 35.176  -10.533 9.487    1.00 83.67 325 A 1 
ATOM 2626 C CA  . SER A 1 325 ? 35.891  -9.737  10.481   1.00 83.53 325 A 1 
ATOM 2627 C C   . SER A 1 325 ? 35.005  -9.555  11.708   1.00 84.85 325 A 1 
ATOM 2628 O O   . SER A 1 325 ? 33.862  -9.118  11.592   1.00 82.86 325 A 1 
ATOM 2629 C CB  . SER A 1 325 ? 36.283  -8.356  9.944    1.00 80.78 325 A 1 
ATOM 2630 O OG  . SER A 1 325 ? 36.896  -8.448  8.670    1.00 70.84 325 A 1 
ATOM 2631 N N   . LYS A 1 326 ? 35.544  -9.877  12.882   1.00 85.62 326 A 1 
ATOM 2632 C CA  . LYS A 1 326 ? 34.858  -9.705  14.159   1.00 85.14 326 A 1 
ATOM 2633 C C   . LYS A 1 326 ? 35.290  -8.410  14.826   1.00 84.85 326 A 1 
ATOM 2634 O O   . LYS A 1 326 ? 36.483  -8.098  14.881   1.00 81.65 326 A 1 
ATOM 2635 C CB  . LYS A 1 326 ? 35.103  -10.907 15.082   1.00 82.98 326 A 1 
ATOM 2636 C CG  . LYS A 1 326 ? 34.465  -12.195 14.542   1.00 76.11 326 A 1 
ATOM 2637 C CD  . LYS A 1 326 ? 34.642  -13.325 15.566   1.00 73.32 326 A 1 
ATOM 2638 C CE  . LYS A 1 326 ? 33.991  -14.616 15.086   1.00 64.26 326 A 1 
ATOM 2639 N NZ  . LYS A 1 326 ? 34.031  -15.664 16.141   1.00 57.73 326 A 1 
ATOM 2640 N N   . HIS A 1 327 ? 34.311  -7.686  15.330   1.00 87.24 327 A 1 
ATOM 2641 C CA  . HIS A 1 327 ? 34.493  -6.480  16.124   1.00 86.30 327 A 1 
ATOM 2642 C C   . HIS A 1 327 ? 33.718  -6.633  17.426   1.00 87.94 327 A 1 
ATOM 2643 O O   . HIS A 1 327 ? 32.688  -7.301  17.457   1.00 86.30 327 A 1 
ATOM 2644 C CB  . HIS A 1 327 ? 34.012  -5.265  15.328   1.00 83.76 327 A 1 
ATOM 2645 C CG  . HIS A 1 327 ? 34.755  -5.063  14.038   1.00 80.57 327 A 1 
ATOM 2646 N ND1 . HIS A 1 327 ? 35.992  -4.463  13.897   1.00 68.23 327 A 1 
ATOM 2647 C CD2 . HIS A 1 327 ? 34.360  -5.458  12.784   1.00 68.45 327 A 1 
ATOM 2648 C CE1 . HIS A 1 327 ? 36.322  -4.490  12.604   1.00 67.45 327 A 1 
ATOM 2649 N NE2 . HIS A 1 327 ? 35.352  -5.085  11.893   1.00 68.26 327 A 1 
ATOM 2650 N N   . TYR A 1 328 ? 34.198  -6.021  18.489   1.00 87.88 328 A 1 
ATOM 2651 C CA  . TYR A 1 328 ? 33.530  -6.039  19.772   1.00 88.89 328 A 1 
ATOM 2652 C C   . TYR A 1 328 ? 33.670  -4.700  20.494   1.00 89.24 328 A 1 
ATOM 2653 O O   . TYR A 1 328 ? 34.581  -3.920  20.205   1.00 87.40 328 A 1 
ATOM 2654 C CB  . TYR A 1 328 ? 34.055  -7.204  20.636   1.00 87.18 328 A 1 
ATOM 2655 C CG  . TYR A 1 328 ? 35.409  -6.958  21.267   1.00 85.43 328 A 1 
ATOM 2656 C CD1 . TYR A 1 328 ? 36.597  -7.174  20.535   1.00 79.20 328 A 1 
ATOM 2657 C CD2 . TYR A 1 328 ? 35.497  -6.488  22.586   1.00 78.81 328 A 1 
ATOM 2658 C CE1 . TYR A 1 328 ? 37.854  -6.922  21.116   1.00 76.67 328 A 1 
ATOM 2659 C CE2 . TYR A 1 328 ? 36.743  -6.234  23.179   1.00 76.67 328 A 1 
ATOM 2660 C CZ  . TYR A 1 328 ? 37.914  -6.456  22.442   1.00 80.74 328 A 1 
ATOM 2661 O OH  . TYR A 1 328 ? 39.139  -6.207  23.016   1.00 77.98 328 A 1 
ATOM 2662 N N   . VAL A 1 329 ? 32.776  -4.479  21.442   1.00 89.50 329 A 1 
ATOM 2663 C CA  . VAL A 1 329 ? 32.878  -3.416  22.434   1.00 90.53 329 A 1 
ATOM 2664 C C   . VAL A 1 329 ? 32.270  -3.914  23.733   1.00 91.45 329 A 1 
ATOM 2665 O O   . VAL A 1 329 ? 31.289  -4.659  23.710   1.00 91.07 329 A 1 
ATOM 2666 C CB  . VAL A 1 329 ? 32.241  -2.117  21.914   1.00 89.09 329 A 1 
ATOM 2667 C CG1 . VAL A 1 329 ? 30.749  -2.258  21.601   1.00 76.73 329 A 1 
ATOM 2668 C CG2 . VAL A 1 329 ? 32.452  -0.952  22.866   1.00 77.25 329 A 1 
ATOM 2669 N N   . GLU A 1 330 ? 32.867  -3.534  24.840   1.00 91.73 330 A 1 
ATOM 2670 C CA  . GLU A 1 330 ? 32.423  -3.861  26.188   1.00 92.18 330 A 1 
ATOM 2671 C C   . GLU A 1 330 ? 32.109  -2.585  26.956   1.00 92.28 330 A 1 
ATOM 2672 O O   . GLU A 1 330 ? 32.877  -1.620  26.920   1.00 89.97 330 A 1 
ATOM 2673 C CB  . GLU A 1 330 ? 33.484  -4.700  26.919   1.00 90.84 330 A 1 
ATOM 2674 C CG  . GLU A 1 330 ? 33.534  -6.120  26.350   1.00 87.18 330 A 1 
ATOM 2675 C CD  . GLU A 1 330 ? 34.657  -7.003  26.919   1.00 88.52 330 A 1 
ATOM 2676 O OE1 . GLU A 1 330 ? 34.865  -8.089  26.327   1.00 78.68 330 A 1 
ATOM 2677 O OE2 . GLU A 1 330 ? 35.330  -6.593  27.883   1.00 81.18 330 A 1 
ATOM 2678 N N   . TYR A 1 331 ? 30.984  -2.589  27.650   1.00 92.45 331 A 1 
ATOM 2679 C CA  . TYR A 1 331 ? 30.511  -1.472  28.450   1.00 92.77 331 A 1 
ATOM 2680 C C   . TYR A 1 331 ? 30.274  -1.902  29.893   1.00 93.20 331 A 1 
ATOM 2681 O O   . TYR A 1 331 ? 29.638  -2.930  30.142   1.00 91.52 331 A 1 
ATOM 2682 C CB  . TYR A 1 331 ? 29.212  -0.914  27.852   1.00 91.73 331 A 1 
ATOM 2683 C CG  . TYR A 1 331 ? 29.356  -0.375  26.454   1.00 91.24 331 A 1 
ATOM 2684 C CD1 . TYR A 1 331 ? 29.882  0.912   26.244   1.00 80.63 331 A 1 
ATOM 2685 C CD2 . TYR A 1 331 ? 28.952  -1.141  25.336   1.00 81.62 331 A 1 
ATOM 2686 C CE1 . TYR A 1 331 ? 30.000  1.446   24.953   1.00 80.60 331 A 1 
ATOM 2687 C CE2 . TYR A 1 331 ? 29.068  -0.619  24.031   1.00 80.44 331 A 1 
ATOM 2688 C CZ  . TYR A 1 331 ? 29.589  0.676   23.855   1.00 87.63 331 A 1 
ATOM 2689 O OH  . TYR A 1 331 ? 29.697  1.207   22.591   1.00 85.55 331 A 1 
ATOM 2690 N N   . SER A 1 332 ? 30.709  -1.066  30.841   1.00 91.95 332 A 1 
ATOM 2691 C CA  . SER A 1 332 ? 30.023  -0.995  32.117   1.00 91.47 332 A 1 
ATOM 2692 C C   . SER A 1 332 ? 28.694  -0.283  31.912   1.00 91.81 332 A 1 
ATOM 2693 O O   . SER A 1 332 ? 28.597  0.620   31.077   1.00 89.59 332 A 1 
ATOM 2694 C CB  . SER A 1 332 ? 30.861  -0.277  33.185   1.00 90.21 332 A 1 
ATOM 2695 O OG  . SER A 1 332 ? 31.127  1.060   32.827   1.00 79.04 332 A 1 
ATOM 2696 N N   . PHE A 1 333 ? 27.659  -0.687  32.641   1.00 91.00 333 A 1 
ATOM 2697 C CA  . PHE A 1 333 ? 26.342  -0.103  32.442   1.00 91.46 333 A 1 
ATOM 2698 C C   . PHE A 1 333 ? 25.478  -0.155  33.697   1.00 91.70 333 A 1 
ATOM 2699 O O   . PHE A 1 333 ? 25.684  -0.970  34.596   1.00 89.33 333 A 1 
ATOM 2700 C CB  . PHE A 1 333 ? 25.640  -0.783  31.255   1.00 90.61 333 A 1 
ATOM 2701 C CG  . PHE A 1 333 ? 25.198  -2.202  31.513   1.00 91.38 333 A 1 
ATOM 2702 C CD1 . PHE A 1 333 ? 26.119  -3.266  31.451   1.00 83.75 333 A 1 
ATOM 2703 C CD2 . PHE A 1 333 ? 23.862  -2.478  31.863   1.00 84.52 333 A 1 
ATOM 2704 C CE1 . PHE A 1 333 ? 25.725  -4.565  31.744   1.00 83.27 333 A 1 
ATOM 2705 C CE2 . PHE A 1 333 ? 23.461  -3.785  32.158   1.00 83.62 333 A 1 
ATOM 2706 C CZ  . PHE A 1 333 ? 24.394  -4.837  32.105   1.00 89.19 333 A 1 
ATOM 2707 N N   . HIS A 1 334 ? 24.474  0.695   33.708   1.00 91.83 334 A 1 
ATOM 2708 C CA  . HIS A 1 334 ? 23.329  0.626   34.606   1.00 91.45 334 A 1 
ATOM 2709 C C   . HIS A 1 334 ? 22.059  0.481   33.776   1.00 91.92 334 A 1 
ATOM 2710 O O   . HIS A 1 334 ? 21.920  1.120   32.735   1.00 90.39 334 A 1 
ATOM 2711 C CB  . HIS A 1 334 ? 23.305  1.864   35.499   1.00 89.34 334 A 1 
ATOM 2712 C CG  . HIS A 1 334 ? 22.270  1.767   36.579   1.00 80.28 334 A 1 
ATOM 2713 N ND1 . HIS A 1 334 ? 22.297  0.913   37.662   1.00 67.71 334 A 1 
ATOM 2714 C CD2 . HIS A 1 334 ? 21.092  2.464   36.661   1.00 66.38 334 A 1 
ATOM 2715 C CE1 . HIS A 1 334 ? 21.183  1.099   38.369   1.00 61.75 334 A 1 
ATOM 2716 N NE2 . HIS A 1 334 ? 20.414  2.033   37.807   1.00 63.43 334 A 1 
ATOM 2717 N N   . LEU A 1 335 ? 21.138  -0.373  34.202   1.00 91.23 335 A 1 
ATOM 2718 C CA  . LEU A 1 335 ? 19.850  -0.580  33.559   1.00 92.18 335 A 1 
ATOM 2719 C C   . LEU A 1 335 ? 18.733  -0.269  34.555   1.00 92.15 335 A 1 
ATOM 2720 O O   . LEU A 1 335 ? 18.674  -0.867  35.631   1.00 89.55 335 A 1 
ATOM 2721 C CB  . LEU A 1 335 ? 19.770  -2.022  33.018   1.00 91.56 335 A 1 
ATOM 2722 C CG  . LEU A 1 335 ? 18.493  -2.299  32.185   1.00 91.21 335 A 1 
ATOM 2723 C CD1 . LEU A 1 335 ? 18.532  -1.587  30.833   1.00 79.86 335 A 1 
ATOM 2724 C CD2 . LEU A 1 335 ? 18.354  -3.798  31.911   1.00 80.29 335 A 1 
ATOM 2725 N N   . GLY A 1 336 ? 17.846  0.650   34.183   1.00 92.12 336 A 1 
ATOM 2726 C CA  . GLY A 1 336 ? 16.669  1.003   34.952   1.00 91.80 336 A 1 
ATOM 2727 C C   . GLY A 1 336 ? 15.520  0.001   34.798   1.00 92.13 336 A 1 
ATOM 2728 O O   . GLY A 1 336 ? 15.521  -0.862  33.921   1.00 90.21 336 A 1 
ATOM 2729 N N   . SER A 1 337 ? 14.511  0.143   35.662   1.00 91.39 337 A 1 
ATOM 2730 C CA  . SER A 1 337 ? 13.307  -0.689  35.663   1.00 90.99 337 A 1 
ATOM 2731 C C   . SER A 1 337 ? 12.368  -0.378  34.483   1.00 90.58 337 A 1 
ATOM 2732 O O   . SER A 1 337 ? 12.572  0.576   33.724   1.00 88.00 337 A 1 
ATOM 2733 C CB  . SER A 1 337 ? 12.558  -0.493  36.993   1.00 89.40 337 A 1 
ATOM 2734 O OG  . SER A 1 337 ? 12.074  0.839   37.076   1.00 83.91 337 A 1 
ATOM 2735 N N   . HIS A 1 338 ? 11.274  -1.143  34.372   1.00 91.08 338 A 1 
ATOM 2736 C CA  . HIS A 1 338 ? 10.159  -0.855  33.467   1.00 90.13 338 A 1 
ATOM 2737 C C   . HIS A 1 338 ? 9.669   0.598   33.582   1.00 90.17 338 A 1 
ATOM 2738 O O   . HIS A 1 338 ? 9.428   1.256   32.574   1.00 87.10 338 A 1 
ATOM 2739 C CB  . HIS A 1 338 ? 9.014   -1.826  33.793   1.00 87.74 338 A 1 
ATOM 2740 C CG  . HIS A 1 338 ? 7.741   -1.521  33.049   1.00 84.45 338 A 1 
ATOM 2741 N ND1 . HIS A 1 338 ? 6.780   -0.616  33.434   1.00 71.05 338 A 1 
ATOM 2742 C CD2 . HIS A 1 338 ? 7.345   -2.042  31.842   1.00 71.13 338 A 1 
ATOM 2743 C CE1 . HIS A 1 338 ? 5.837   -0.582  32.480   1.00 69.24 338 A 1 
ATOM 2744 N NE2 . HIS A 1 338 ? 6.145   -1.442  31.503   1.00 69.38 338 A 1 
ATOM 2745 N N   . GLU A 1 339 ? 9.569   1.135   34.801   1.00 88.06 339 A 1 
ATOM 2746 C CA  . GLU A 1 339 ? 9.085   2.497   35.068   1.00 87.10 339 A 1 
ATOM 2747 C C   . GLU A 1 339 ? 9.959   3.574   34.417   1.00 87.08 339 A 1 
ATOM 2748 O O   . GLU A 1 339 ? 9.476   4.634   34.041   1.00 83.76 339 A 1 
ATOM 2749 C CB  . GLU A 1 339 ? 9.048   2.742   36.581   1.00 86.57 339 A 1 
ATOM 2750 C CG  . GLU A 1 339 ? 8.086   1.803   37.310   1.00 79.74 339 A 1 
ATOM 2751 C CD  . GLU A 1 339 ? 8.100   1.994   38.834   1.00 71.50 339 A 1 
ATOM 2752 O OE1 . GLU A 1 339 ? 7.239   1.364   39.495   1.00 61.34 339 A 1 
ATOM 2753 O OE2 . GLU A 1 339 ? 8.973   2.743   39.332   1.00 62.86 339 A 1 
ATOM 2754 N N   . THR A 1 340 ? 11.246  3.275   34.238   1.00 87.54 340 A 1 
ATOM 2755 C CA  . THR A 1 340 ? 12.202  4.166   33.563   1.00 86.73 340 A 1 
ATOM 2756 C C   . THR A 1 340 ? 12.313  3.884   32.062   1.00 87.25 340 A 1 
ATOM 2757 O O   . THR A 1 340 ? 13.230  4.390   31.409   1.00 84.23 340 A 1 
ATOM 2758 C CB  . THR A 1 340 ? 13.580  4.116   34.238   1.00 85.79 340 A 1 
ATOM 2759 O OG1 . THR A 1 340 ? 14.180  2.857   34.053   1.00 79.91 340 A 1 
ATOM 2760 C CG2 . THR A 1 340 ? 13.520  4.388   35.742   1.00 79.49 340 A 1 
ATOM 2761 N N   . ASN A 1 341 ? 11.419  3.082   31.486   1.00 88.91 341 A 1 
ATOM 2762 C CA  . ASN A 1 341 ? 11.522  2.534   30.132   1.00 88.55 341 A 1 
ATOM 2763 C C   . ASN A 1 341 ? 12.840  1.773   29.898   1.00 89.53 341 A 1 
ATOM 2764 O O   . ASN A 1 341 ? 13.435  1.866   28.818   1.00 87.30 341 A 1 
ATOM 2765 C CB  . ASN A 1 341 ? 11.268  3.622   29.073   1.00 86.01 341 A 1 
ATOM 2766 C CG  . ASN A 1 341 ? 9.901   4.248   29.190   1.00 83.22 341 A 1 
ATOM 2767 O OD1 . ASN A 1 341 ? 8.877   3.613   29.028   1.00 73.82 341 A 1 
ATOM 2768 N ND2 . ASN A 1 341 ? 9.833   5.542   29.427   1.00 73.00 341 A 1 
ATOM 2769 N N   . TYR A 1 342 ? 13.286  1.030   30.887   1.00 90.37 342 A 1 
ATOM 2770 C CA  . TYR A 1 342 ? 14.554  0.307   30.873   1.00 91.78 342 A 1 
ATOM 2771 C C   . TYR A 1 342 ? 15.727  1.201   30.449   1.00 92.15 342 A 1 
ATOM 2772 O O   . TYR A 1 342 ? 16.509  0.848   29.574   1.00 90.09 342 A 1 
ATOM 2773 C CB  . TYR A 1 342 ? 14.439  -0.966  30.023   1.00 91.82 342 A 1 
ATOM 2774 C CG  . TYR A 1 342 ? 13.345  -1.903  30.480   1.00 91.76 342 A 1 
ATOM 2775 C CD1 . TYR A 1 342 ? 13.586  -2.839  31.507   1.00 81.25 342 A 1 
ATOM 2776 C CD2 . TYR A 1 342 ? 12.068  -1.844  29.883   1.00 81.72 342 A 1 
ATOM 2777 C CE1 . TYR A 1 342 ? 12.580  -3.728  31.920   1.00 81.23 342 A 1 
ATOM 2778 C CE2 . TYR A 1 342 ? 11.053  -2.723  30.293   1.00 80.01 342 A 1 
ATOM 2779 C CZ  . TYR A 1 342 ? 11.311  -3.665  31.306   1.00 90.12 342 A 1 
ATOM 2780 O OH  . TYR A 1 342 ? 10.329  -4.530  31.693   1.00 89.23 342 A 1 
ATOM 2781 N N   . THR A 1 343 ? 15.823  2.378   31.070   1.00 91.18 343 A 1 
ATOM 2782 C CA  . THR A 1 343 ? 16.889  3.339   30.779   1.00 91.47 343 A 1 
ATOM 2783 C C   . THR A 1 343 ? 18.259  2.700   30.959   1.00 91.95 343 A 1 
ATOM 2784 O O   . THR A 1 343 ? 18.572  2.177   32.025   1.00 90.24 343 A 1 
ATOM 2785 C CB  . THR A 1 343 ? 16.762  4.588   31.651   1.00 89.64 343 A 1 
ATOM 2786 O OG1 . THR A 1 343 ? 15.558  5.244   31.336   1.00 75.98 343 A 1 
ATOM 2787 C CG2 . THR A 1 343 ? 17.875  5.602   31.397   1.00 73.63 343 A 1 
ATOM 2788 N N   . LEU A 1 344 ? 19.070  2.755   29.894   1.00 91.12 344 A 1 
ATOM 2789 C CA  . LEU A 1 344 ? 20.420  2.226   29.864   1.00 91.69 344 A 1 
ATOM 2790 C C   . LEU A 1 344 ? 21.406  3.385   29.928   1.00 91.46 344 A 1 
ATOM 2791 O O   . LEU A 1 344 ? 21.328  4.314   29.131   1.00 89.60 344 A 1 
ATOM 2792 C CB  . LEU A 1 344 ? 20.579  1.381   28.591   1.00 91.38 344 A 1 
ATOM 2793 C CG  . LEU A 1 344 ? 21.961  0.722   28.420   1.00 90.80 344 A 1 
ATOM 2794 C CD1 . LEU A 1 344 ? 22.192  -0.393  29.427   1.00 78.49 344 A 1 
ATOM 2795 C CD2 . LEU A 1 344 ? 22.077  0.124   27.016   1.00 78.61 344 A 1 
ATOM 2796 N N   . HIS A 1 345 ? 22.372  3.296   30.847   1.00 90.95 345 A 1 
ATOM 2797 C CA  . HIS A 1 345 ? 23.497  4.220   30.949   1.00 91.05 345 A 1 
ATOM 2798 C C   . HIS A 1 345 ? 24.778  3.416   30.769   1.00 91.45 345 A 1 
ATOM 2799 O O   . HIS A 1 345 ? 24.989  2.456   31.506   1.00 88.93 345 A 1 
ATOM 2800 C CB  . HIS A 1 345 ? 23.432  4.931   32.296   1.00 88.64 345 A 1 
ATOM 2801 C CG  . HIS A 1 345 ? 24.011  6.317   32.257   1.00 83.65 345 A 1 
ATOM 2802 N ND1 . HIS A 1 345 ? 23.287  7.486   32.165   1.00 69.80 345 A 1 
ATOM 2803 C CD2 . HIS A 1 345 ? 25.325  6.674   32.329   1.00 71.54 345 A 1 
ATOM 2804 C CE1 . HIS A 1 345 ? 24.141  8.515   32.194   1.00 70.14 345 A 1 
ATOM 2805 N NE2 . HIS A 1 345 ? 25.396  8.073   32.296   1.00 71.75 345 A 1 
ATOM 2806 N N   . VAL A 1 346 ? 25.594  3.747   29.763   1.00 90.92 346 A 1 
ATOM 2807 C CA  . VAL A 1 346 ? 26.789  2.966   29.421   1.00 90.92 346 A 1 
ATOM 2808 C C   . VAL A 1 346 ? 28.060  3.799   29.473   1.00 90.41 346 A 1 
ATOM 2809 O O   . VAL A 1 346 ? 28.048  4.988   29.158   1.00 88.09 346 A 1 
ATOM 2810 C CB  . VAL A 1 346 ? 26.676  2.252   28.056   1.00 89.87 346 A 1 
ATOM 2811 C CG1 . VAL A 1 346 ? 25.495  1.275   28.020   1.00 80.88 346 A 1 
ATOM 2812 C CG2 . VAL A 1 346 ? 26.544  3.212   26.868   1.00 79.96 346 A 1 
ATOM 2813 N N   . ALA A 1 347 ? 29.176  3.153   29.811   1.00 90.02 347 A 1 
ATOM 2814 C CA  . ALA A 1 347 ? 30.520  3.686   29.676   1.00 89.84 347 A 1 
ATOM 2815 C C   . ALA A 1 347 ? 31.418  2.617   29.046   1.00 90.28 347 A 1 
ATOM 2816 O O   . ALA A 1 347 ? 31.408  1.469   29.494   1.00 87.56 347 A 1 
ATOM 2817 C CB  . ALA A 1 347 ? 31.023  4.132   31.054   1.00 88.27 347 A 1 
ATOM 2818 N N   . GLU A 1 348 ? 32.167  2.959   27.999   1.00 88.22 348 A 1 
ATOM 2819 C CA  . GLU A 1 348 ? 33.053  2.014   27.323   1.00 87.42 348 A 1 
ATOM 2820 C C   . GLU A 1 348 ? 34.199  1.585   28.248   1.00 86.82 348 A 1 
ATOM 2821 O O   . GLU A 1 348 ? 34.857  2.416   28.871   1.00 83.44 348 A 1 
ATOM 2822 C CB  . GLU A 1 348 ? 33.567  2.610   25.997   1.00 84.62 348 A 1 
ATOM 2823 C CG  . GLU A 1 348 ? 34.309  1.572   25.136   1.00 78.19 348 A 1 
ATOM 2824 C CD  . GLU A 1 348 ? 34.719  2.072   23.731   1.00 75.58 348 A 1 
ATOM 2825 O OE1 . GLU A 1 348 ? 35.821  1.695   23.279   1.00 67.30 348 A 1 
ATOM 2826 O OE2 . GLU A 1 348 ? 33.926  2.765   23.071   1.00 69.93 348 A 1 
ATOM 2827 N N   . ILE A 1 349 ? 34.449  0.285   28.328   1.00 88.29 349 A 1 
ATOM 2828 C CA  . ILE A 1 349 ? 35.575  -0.305  29.060   1.00 87.26 349 A 1 
ATOM 2829 C C   . ILE A 1 349 ? 36.686  -0.666  28.081   1.00 86.97 349 A 1 
ATOM 2830 O O   . ILE A 1 349 ? 37.848  -0.330  28.283   1.00 80.96 349 A 1 
ATOM 2831 C CB  . ILE A 1 349 ? 35.126  -1.567  29.839   1.00 85.21 349 A 1 
ATOM 2832 C CG1 . ILE A 1 349 ? 33.980  -1.266  30.829   1.00 76.99 349 A 1 
ATOM 2833 C CG2 . ILE A 1 349 ? 36.320  -2.171  30.596   1.00 74.94 349 A 1 
ATOM 2834 C CD1 . ILE A 1 349 ? 33.364  -2.543  31.424   1.00 71.60 349 A 1 
ATOM 2835 N N   . ALA A 1 350 ? 36.328  -1.376  27.014   1.00 88.05 350 A 1 
ATOM 2836 C CA  . ALA A 1 350 ? 37.258  -1.870  26.020   1.00 87.74 350 A 1 
ATOM 2837 C C   . ALA A 1 350 ? 36.540  -2.151  24.696   1.00 88.19 350 A 1 
ATOM 2838 O O   . ALA A 1 350 ? 35.351  -2.467  24.667   1.00 83.50 350 A 1 
ATOM 2839 C CB  . ALA A 1 350 ? 37.927  -3.148  26.544   1.00 84.38 350 A 1 
ATOM 2840 N N   . GLY A 1 351 ? 37.269  -2.092  23.580   1.00 84.74 351 A 1 
ATOM 2841 C CA  . GLY A 1 351 ? 36.709  -2.487  22.298   1.00 83.54 351 A 1 
ATOM 2842 C C   . GLY A 1 351 ? 37.413  -1.878  21.104   1.00 83.81 351 A 1 
ATOM 2843 O O   . GLY A 1 351 ? 38.398  -1.154  21.209   1.00 78.38 351 A 1 
ATOM 2844 N N   . ASN A 1 352 ? 36.893  -2.222  19.930   1.00 83.91 352 A 1 
ATOM 2845 C CA  . ASN A 1 352 ? 37.374  -1.725  18.643   1.00 81.72 352 A 1 
ATOM 2846 C C   . ASN A 1 352 ? 36.254  -1.130  17.776   1.00 80.92 352 A 1 
ATOM 2847 O O   . ASN A 1 352 ? 36.422  -0.950  16.570   1.00 75.65 352 A 1 
ATOM 2848 C CB  . ASN A 1 352 ? 38.209  -2.823  17.964   1.00 78.49 352 A 1 
ATOM 2849 C CG  . ASN A 1 352 ? 37.408  -4.060  17.594   1.00 75.34 352 A 1 
ATOM 2850 O OD1 . ASN A 1 352 ? 36.197  -4.117  17.643   1.00 66.38 352 A 1 
ATOM 2851 N ND2 . ASN A 1 352 ? 38.081  -5.112  17.192   1.00 69.49 352 A 1 
ATOM 2852 N N   . ILE A 1 353 ? 35.108  -0.830  18.379   1.00 81.32 353 A 1 
ATOM 2853 C CA  . ILE A 1 353 ? 33.947  -0.209  17.742   1.00 80.47 353 A 1 
ATOM 2854 C C   . ILE A 1 353 ? 33.657  1.124   18.432   1.00 79.73 353 A 1 
ATOM 2855 O O   . ILE A 1 353 ? 32.879  1.168   19.381   1.00 76.96 353 A 1 
ATOM 2856 C CB  . ILE A 1 353 ? 32.712  -1.134  17.785   1.00 79.01 353 A 1 
ATOM 2857 C CG1 . ILE A 1 353 ? 32.986  -2.549  17.256   1.00 74.43 353 A 1 
ATOM 2858 C CG2 . ILE A 1 353 ? 31.602  -0.481  16.948   1.00 72.45 353 A 1 
ATOM 2859 C CD1 . ILE A 1 353 ? 31.831  -3.523  17.544   1.00 69.08 353 A 1 
ATOM 2860 N N   . PRO A 1 354 ? 34.249  2.236   17.954   1.00 77.24 354 A 1 
ATOM 2861 C CA  . PRO A 1 354 ? 33.994  3.527   18.566   1.00 75.21 354 A 1 
ATOM 2862 C C   . PRO A 1 354 ? 32.546  3.980   18.330   1.00 75.80 354 A 1 
ATOM 2863 O O   . PRO A 1 354 ? 32.041  3.939   17.201   1.00 71.15 354 A 1 
ATOM 2864 C CB  . PRO A 1 354 ? 35.020  4.480   17.936   1.00 71.59 354 A 1 
ATOM 2865 C CG  . PRO A 1 354 ? 35.291  3.853   16.577   1.00 69.41 354 A 1 
ATOM 2866 C CD  . PRO A 1 354 ? 35.168  2.348   16.843   1.00 72.37 354 A 1 
ATOM 2867 N N   . GLY A 1 355 ? 31.895  4.451   19.387   1.00 77.02 355 A 1 
ATOM 2868 C CA  . GLY A 1 355 ? 30.571  5.075   19.330   1.00 76.45 355 A 1 
ATOM 2869 C C   . GLY A 1 355 ? 29.426  4.135   18.948   1.00 79.22 355 A 1 
ATOM 2870 O O   . GLY A 1 355 ? 28.494  4.553   18.262   1.00 74.67 355 A 1 
ATOM 2871 N N   . ALA A 1 356 ? 29.501  2.865   19.373   1.00 81.96 356 A 1 
ATOM 2872 C CA  . ALA A 1 356 ? 28.419  1.907   19.151   1.00 82.60 356 A 1 
ATOM 2873 C C   . ALA A 1 356 ? 27.128  2.296   19.890   1.00 84.33 356 A 1 
ATOM 2874 O O   . ALA A 1 356 ? 26.039  2.224   19.318   1.00 82.18 356 A 1 
ATOM 2875 C CB  . ALA A 1 356 ? 28.906  0.515   19.569   1.00 80.66 356 A 1 
ATOM 2876 N N   . LEU A 1 357 ? 27.269  2.752   21.129   1.00 83.89 357 A 1 
ATOM 2877 C CA  . LEU A 1 357 ? 26.215  3.366   21.932   1.00 85.40 357 A 1 
ATOM 2878 C C   . LEU A 1 357 ? 26.690  4.745   22.404   1.00 85.71 357 A 1 
ATOM 2879 O O   . LEU A 1 357 ? 27.882  4.927   22.614   1.00 83.65 357 A 1 
ATOM 2880 C CB  . LEU A 1 357 ? 25.866  2.455   23.130   1.00 85.45 357 A 1 
ATOM 2881 C CG  . LEU A 1 357 ? 25.147  1.151   22.742   1.00 85.11 357 A 1 
ATOM 2882 C CD1 . LEU A 1 357 ? 25.048  0.211   23.946   1.00 75.26 357 A 1 
ATOM 2883 C CD2 . LEU A 1 357 ? 23.724  1.418   22.243   1.00 75.89 357 A 1 
ATOM 2884 N N   . PRO A 1 358 ? 25.777  5.724   22.542   1.00 84.39 358 A 1 
ATOM 2885 C CA  . PRO A 1 358 ? 26.103  6.977   23.211   1.00 84.11 358 A 1 
ATOM 2886 C C   . PRO A 1 358 ? 26.445  6.730   24.684   1.00 85.62 358 A 1 
ATOM 2887 O O   . PRO A 1 358 ? 25.644  6.155   25.408   1.00 83.41 358 A 1 
ATOM 2888 C CB  . PRO A 1 358 ? 24.863  7.871   23.058   1.00 81.21 358 A 1 
ATOM 2889 C CG  . PRO A 1 358 ? 24.075  7.225   21.918   1.00 78.99 358 A 1 
ATOM 2890 C CD  . PRO A 1 358 ? 24.423  5.741   22.051   1.00 81.68 358 A 1 
ATOM 2891 N N   . GLU A 1 359 ? 27.623  7.169   25.097   1.00 84.64 359 A 1 
ATOM 2892 C CA  . GLU A 1 359 ? 28.111  6.988   26.461   1.00 84.50 359 A 1 
ATOM 2893 C C   . GLU A 1 359 ? 27.666  8.135   27.376   1.00 83.38 359 A 1 
ATOM 2894 O O   . GLU A 1 359 ? 27.354  9.233   26.914   1.00 79.40 359 A 1 
ATOM 2895 C CB  . GLU A 1 359 ? 29.639  6.879   26.449   1.00 82.87 359 A 1 
ATOM 2896 C CG  . GLU A 1 359 ? 30.128  5.627   25.727   1.00 79.66 359 A 1 
ATOM 2897 C CD  . GLU A 1 359 ? 31.649  5.662   25.631   1.00 81.95 359 A 1 
ATOM 2898 O OE1 . GLU A 1 359 ? 32.140  5.828   24.492   1.00 73.14 359 A 1 
ATOM 2899 O OE2 . GLU A 1 359 ? 32.299  5.595   26.692   1.00 77.59 359 A 1 
ATOM 2900 N N   . HIS A 1 360 ? 27.656  7.880   28.659   1.00 85.48 360 A 1 
ATOM 2901 C CA  . HIS A 1 360 ? 27.357  8.847   29.714   1.00 85.12 360 A 1 
ATOM 2902 C C   . HIS A 1 360 ? 26.032  9.595   29.511   1.00 85.38 360 A 1 
ATOM 2903 O O   . HIS A 1 360 ? 25.886  10.765  29.848   1.00 80.61 360 A 1 
ATOM 2904 C CB  . HIS A 1 360 ? 28.561  9.787   29.914   1.00 83.12 360 A 1 
ATOM 2905 C CG  . HIS A 1 360 ? 29.846  9.051   30.128   1.00 82.80 360 A 1 
ATOM 2906 N ND1 . HIS A 1 360 ? 30.141  8.225   31.191   1.00 72.37 360 A 1 
ATOM 2907 C CD2 . HIS A 1 360 ? 30.930  9.017   29.290   1.00 71.75 360 A 1 
ATOM 2908 C CE1 . HIS A 1 360 ? 31.371  7.722   31.002   1.00 72.23 360 A 1 
ATOM 2909 N NE2 . HIS A 1 360 ? 31.879  8.180   29.855   1.00 72.55 360 A 1 
ATOM 2910 N N   . THR A 1 361 ? 25.068  8.917   28.918   1.00 84.97 361 A 1 
ATOM 2911 C CA  . THR A 1 361 ? 23.781  9.495   28.544   1.00 84.87 361 A 1 
ATOM 2912 C C   . THR A 1 361 ? 22.671  8.487   28.808   1.00 86.49 361 A 1 
ATOM 2913 O O   . THR A 1 361 ? 22.847  7.308   28.524   1.00 83.41 361 A 1 
ATOM 2914 C CB  . THR A 1 361 ? 23.772  9.908   27.070   1.00 80.64 361 A 1 
ATOM 2915 O OG1 . THR A 1 361 ? 24.894  10.681  26.714   1.00 69.76 361 A 1 
ATOM 2916 C CG2 . THR A 1 361 ? 22.566  10.779  26.738   1.00 68.63 361 A 1 
ATOM 2917 N N   . ASP A 1 362 ? 21.531  8.963   29.302   1.00 84.91 362 A 1 
ATOM 2918 C CA  . ASP A 1 362 ? 20.355  8.132   29.516   1.00 84.83 362 A 1 
ATOM 2919 C C   . ASP A 1 362 ? 19.724  7.740   28.176   1.00 84.79 362 A 1 
ATOM 2920 O O   . ASP A 1 362 ? 19.241  8.575   27.407   1.00 82.44 362 A 1 
ATOM 2921 C CB  . ASP A 1 362 ? 19.345  8.849   30.415   1.00 83.25 362 A 1 
ATOM 2922 C CG  . ASP A 1 362 ? 19.818  8.984   31.859   1.00 81.25 362 A 1 
ATOM 2923 O OD1 . ASP A 1 362 ? 20.591  8.104   32.300   1.00 74.96 362 A 1 
ATOM 2924 O OD2 . ASP A 1 362 ? 19.387  9.956   32.508   1.00 75.81 362 A 1 
ATOM 2925 N N   . LEU A 1 363 ? 19.721  6.441   27.905   1.00 87.46 363 A 1 
ATOM 2926 C CA  . LEU A 1 363 ? 19.182  5.837   26.699   1.00 88.08 363 A 1 
ATOM 2927 C C   . LEU A 1 363 ? 17.917  5.060   27.065   1.00 88.97 363 A 1 
ATOM 2928 O O   . LEU A 1 363 ? 17.989  3.952   27.591   1.00 88.08 363 A 1 
ATOM 2929 C CB  . LEU A 1 363 ? 20.229  4.925   26.049   1.00 87.19 363 A 1 
ATOM 2930 C CG  . LEU A 1 363 ? 21.592  5.572   25.768   1.00 85.81 363 A 1 
ATOM 2931 C CD1 . LEU A 1 363 ? 22.556  4.515   25.212   1.00 76.88 363 A 1 
ATOM 2932 C CD2 . LEU A 1 363 ? 21.485  6.711   24.757   1.00 77.39 363 A 1 
ATOM 2933 N N   . MET A 1 364 ? 16.756  5.620   26.760   1.00 87.01 364 A 1 
ATOM 2934 C CA  . MET A 1 364 ? 15.487  4.946   27.015   1.00 86.93 364 A 1 
ATOM 2935 C C   . MET A 1 364 ? 15.188  3.910   25.935   1.00 87.38 364 A 1 
ATOM 2936 O O   . MET A 1 364 ? 15.341  4.178   24.746   1.00 85.61 364 A 1 
ATOM 2937 C CB  . MET A 1 364 ? 14.359  5.964   27.121   1.00 84.91 364 A 1 
ATOM 2938 C CG  . MET A 1 364 ? 14.472  6.817   28.383   1.00 77.05 364 A 1 
ATOM 2939 S SD  . MET A 1 364 ? 13.236  8.146   28.475   1.00 73.76 364 A 1 
ATOM 2940 C CE  . MET A 1 364 ? 14.029  9.365   27.398   1.00 63.11 364 A 1 
ATOM 2941 N N   . PHE A 1 365 ? 14.716  2.731   26.341   1.00 87.94 365 A 1 
ATOM 2942 C CA  . PHE A 1 365 ? 14.276  1.737   25.374   1.00 88.68 365 A 1 
ATOM 2943 C C   . PHE A 1 365 ? 12.996  2.189   24.681   1.00 87.39 365 A 1 
ATOM 2944 O O   . PHE A 1 365 ? 12.083  2.731   25.299   1.00 85.47 365 A 1 
ATOM 2945 C CB  . PHE A 1 365 ? 14.133  0.363   26.022   1.00 89.94 365 A 1 
ATOM 2946 C CG  . PHE A 1 365 ? 14.187  -0.767  25.018   1.00 90.55 365 A 1 
ATOM 2947 C CD1 . PHE A 1 365 ? 13.019  -1.307  24.466   1.00 82.62 365 A 1 
ATOM 2948 C CD2 . PHE A 1 365 ? 15.433  -1.280  24.608   1.00 82.33 365 A 1 
ATOM 2949 C CE1 . PHE A 1 365 ? 13.089  -2.349  23.527   1.00 83.41 365 A 1 
ATOM 2950 C CE2 . PHE A 1 365 ? 15.509  -2.316  23.672   1.00 82.09 365 A 1 
ATOM 2951 C CZ  . PHE A 1 365 ? 14.336  -2.861  23.130   1.00 90.13 365 A 1 
ATOM 2952 N N   . SER A 1 366 ? 12.918  1.978   23.390   1.00 86.72 366 A 1 
ATOM 2953 C CA  . SER A 1 366 ? 11.720  2.303   22.624   1.00 85.50 366 A 1 
ATOM 2954 C C   . SER A 1 366 ? 11.471  1.310   21.503   1.00 85.97 366 A 1 
ATOM 2955 O O   . SER A 1 366 ? 12.398  0.826   20.857   1.00 84.20 366 A 1 
ATOM 2956 C CB  . SER A 1 366 ? 11.770  3.739   22.091   1.00 82.82 366 A 1 
ATOM 2957 O OG  . SER A 1 366 ? 12.890  3.961   21.258   1.00 69.94 366 A 1 
ATOM 2958 N N   . THR A 1 367 ? 10.201  1.039   21.272   1.00 83.91 367 A 1 
ATOM 2959 C CA  . THR A 1 367 ? 9.710   0.277   20.124   1.00 83.26 367 A 1 
ATOM 2960 C C   . THR A 1 367 ? 8.818   1.173   19.269   1.00 80.92 367 A 1 
ATOM 2961 O O   . THR A 1 367 ? 8.563   2.338   19.599   1.00 77.10 367 A 1 
ATOM 2962 C CB  . THR A 1 367 ? 8.956   -0.982  20.569   1.00 84.05 367 A 1 
ATOM 2963 O OG1 . THR A 1 367 ? 7.805   -0.606  21.274   1.00 75.73 367 A 1 
ATOM 2964 C CG2 . THR A 1 367 ? 9.782   -1.903  21.459   1.00 74.38 367 A 1 
ATOM 2965 N N   . TRP A 1 368 ? 8.331   0.638   18.155   1.00 76.99 368 A 1 
ATOM 2966 C CA  . TRP A 1 368 ? 7.412   1.401   17.320   1.00 73.61 368 A 1 
ATOM 2967 C C   . TRP A 1 368 ? 6.077   1.715   18.019   1.00 72.83 368 A 1 
ATOM 2968 O O   . TRP A 1 368 ? 5.482   2.751   17.716   1.00 69.16 368 A 1 
ATOM 2969 C CB  . TRP A 1 368 ? 7.215   0.646   15.997   1.00 70.81 368 A 1 
ATOM 2970 C CG  . TRP A 1 368 ? 6.717   -0.764  16.158   1.00 68.25 368 A 1 
ATOM 2971 C CD1 . TRP A 1 368 ? 7.473   -1.873  16.178   1.00 60.37 368 A 1 
ATOM 2972 C CD2 . TRP A 1 368 ? 5.339   -1.207  16.318   1.00 63.92 368 A 1 
ATOM 2973 N NE1 . TRP A 1 368 ? 6.668   -2.994  16.327   1.00 57.59 368 A 1 
ATOM 2974 C CE2 . TRP A 1 368 ? 5.344   -2.620  16.419   1.00 60.35 368 A 1 
ATOM 2975 C CE3 . TRP A 1 368 ? 4.108   -0.546  16.371   1.00 59.36 368 A 1 
ATOM 2976 C CZ2 . TRP A 1 368 ? 4.159   -3.374  16.565   1.00 57.97 368 A 1 
ATOM 2977 C CZ3 . TRP A 1 368 ? 2.928   -1.285  16.526   1.00 55.86 368 A 1 
ATOM 2978 C CH2 . TRP A 1 368 ? 2.954   -2.674  16.625   1.00 54.51 368 A 1 
ATOM 2979 N N   . ASN A 1 369 ? 5.611   0.886   18.958   1.00 75.32 369 A 1 
ATOM 2980 C CA  . ASN A 1 369 ? 4.353   1.062   19.695   1.00 75.26 369 A 1 
ATOM 2981 C C   . ASN A 1 369 ? 4.502   1.642   21.108   1.00 74.56 369 A 1 
ATOM 2982 O O   . ASN A 1 369 ? 3.500   2.028   21.702   1.00 71.90 369 A 1 
ATOM 2983 C CB  . ASN A 1 369 ? 3.567   -0.257  19.717   1.00 74.36 369 A 1 
ATOM 2984 C CG  . ASN A 1 369 ? 4.174   -1.329  20.595   1.00 74.67 369 A 1 
ATOM 2985 O OD1 . ASN A 1 369 ? 5.369   -1.532  20.644   1.00 68.59 369 A 1 
ATOM 2986 N ND2 . ASN A 1 369 ? 3.344   -2.070  21.285   1.00 70.46 369 A 1 
ATOM 2987 N N   . HIS A 1 370 ? 5.718   1.740   21.617   1.00 79.07 370 A 1 
ATOM 2988 C CA  . HIS A 1 370 ? 5.995   2.356   22.899   1.00 78.54 370 A 1 
ATOM 2989 C C   . HIS A 1 370 ? 7.237   3.229   22.786   1.00 76.80 370 A 1 
ATOM 2990 O O   . HIS A 1 370 ? 8.351   2.738   22.622   1.00 72.83 370 A 1 
ATOM 2991 C CB  . HIS A 1 370 ? 6.149   1.274   23.971   1.00 77.71 370 A 1 
ATOM 2992 C CG  . HIS A 1 370 ? 6.205   1.833   25.370   1.00 77.54 370 A 1 
ATOM 2993 N ND1 . HIS A 1 370 ? 5.169   1.811   26.281   1.00 66.87 370 A 1 
ATOM 2994 C CD2 . HIS A 1 370 ? 7.272   2.429   25.991   1.00 67.95 370 A 1 
ATOM 2995 C CE1 . HIS A 1 370 ? 5.607   2.365   27.412   1.00 68.95 370 A 1 
ATOM 2996 N NE2 . HIS A 1 370 ? 6.874   2.761   27.269   1.00 69.57 370 A 1 
ATOM 2997 N N   . ARG A 1 371 ? 7.011   4.536   22.837   1.00 74.43 371 A 1 
ATOM 2998 C CA  . ARG A 1 371 ? 8.089   5.520   22.830   1.00 70.37 371 A 1 
ATOM 2999 C C   . ARG A 1 371 ? 8.020   6.304   24.116   1.00 68.95 371 A 1 
ATOM 3000 O O   . ARG A 1 371 ? 6.940   6.738   24.505   1.00 62.92 371 A 1 
ATOM 3001 C CB  . ARG A 1 371 ? 7.995   6.438   21.616   1.00 65.08 371 A 1 
ATOM 3002 C CG  . ARG A 1 371 ? 8.221   5.640   20.333   1.00 57.74 371 A 1 
ATOM 3003 C CD  . ARG A 1 371 ? 8.236   6.566   19.126   1.00 55.17 371 A 1 
ATOM 3004 N NE  . ARG A 1 371 ? 8.421   5.784   17.898   1.00 50.38 371 A 1 
ATOM 3005 C CZ  . ARG A 1 371 ? 8.630   6.272   16.692   1.00 45.53 371 A 1 
ATOM 3006 N NH1 . ARG A 1 371 ? 8.647   7.552   16.470   1.00 44.09 371 A 1 
ATOM 3007 N NH2 . ARG A 1 371 ? 8.824   5.466   15.690   1.00 41.64 371 A 1 
ATOM 3008 N N   . ALA A 1 372 ? 9.170   6.502   24.744   1.00 66.58 372 A 1 
ATOM 3009 C CA  . ALA A 1 372 ? 9.250   7.357   25.908   1.00 63.33 372 A 1 
ATOM 3010 C C   . ALA A 1 372 ? 8.748   8.766   25.557   1.00 62.91 372 A 1 
ATOM 3011 O O   . ALA A 1 372 ? 9.006   9.279   24.467   1.00 58.38 372 A 1 
ATOM 3012 C CB  . ALA A 1 372 ? 10.688  7.355   26.418   1.00 58.24 372 A 1 
ATOM 3013 N N   . LYS A 1 373 ? 8.005   9.381   26.467   1.00 57.24 373 A 1 
ATOM 3014 C CA  . LYS A 1 373 ? 7.529   10.753  26.295   1.00 55.21 373 A 1 
ATOM 3015 C C   . LYS A 1 373 ? 8.724   11.677  26.041   1.00 55.64 373 A 1 
ATOM 3016 O O   . LYS A 1 373 ? 9.711   11.638  26.771   1.00 50.66 373 A 1 
ATOM 3017 C CB  . LYS A 1 373 ? 6.738   11.231  27.522   1.00 50.34 373 A 1 
ATOM 3018 C CG  . LYS A 1 373 ? 5.329   10.620  27.584   1.00 45.47 373 A 1 
ATOM 3019 C CD  . LYS A 1 373 ? 4.544   11.215  28.759   1.00 41.55 373 A 1 
ATOM 3020 C CE  . LYS A 1 373 ? 3.111   10.692  28.767   1.00 35.82 373 A 1 
ATOM 3021 N NZ  . LYS A 1 373 ? 2.314   11.275  29.884   1.00 32.09 373 A 1 
ATOM 3022 N N   . GLY A 1 374 ? 8.606   12.507  25.014   1.00 54.12 374 A 1 
ATOM 3023 C CA  . GLY A 1 374 ? 9.653   13.445  24.640   1.00 52.11 374 A 1 
ATOM 3024 C C   . GLY A 1 374 ? 10.736  12.892  23.714   1.00 53.47 374 A 1 
ATOM 3025 O O   . GLY A 1 374 ? 11.482  13.686  23.137   1.00 49.72 374 A 1 
ATOM 3026 N N   . GLN A 1 375 ? 10.803  11.584  23.493   1.00 57.30 375 A 1 
ATOM 3027 C CA  . GLN A 1 375 ? 11.700  11.049  22.472   1.00 56.04 375 A 1 
ATOM 3028 C C   . GLN A 1 375 ? 11.350  11.604  21.097   1.00 56.45 375 A 1 
ATOM 3029 O O   . GLN A 1 375 ? 10.209  11.566  20.640   1.00 52.42 375 A 1 
ATOM 3030 C CB  . GLN A 1 375 ? 11.715  9.517   22.427   1.00 51.75 375 A 1 
ATOM 3031 C CG  . GLN A 1 375 ? 12.680  8.949   23.466   1.00 47.07 375 A 1 
ATOM 3032 C CD  . GLN A 1 375 ? 12.939  7.462   23.274   1.00 43.50 375 A 1 
ATOM 3033 O OE1 . GLN A 1 375 ? 12.257  6.748   22.555   1.00 41.84 375 A 1 
ATOM 3034 N NE2 . GLN A 1 375 ? 13.959  6.937   23.907   1.00 40.52 375 A 1 
ATOM 3035 N N   . LEU A 1 376 ? 12.399  12.088  20.419   1.00 53.69 376 A 1 
ATOM 3036 C CA  . LEU A 1 376 ? 12.270  12.609  19.073   1.00 52.16 376 A 1 
ATOM 3037 C C   . LEU A 1 376 ? 11.717  11.553  18.124   1.00 53.32 376 A 1 
ATOM 3038 O O   . LEU A 1 376 ? 11.829  10.341  18.287   1.00 48.71 376 A 1 
ATOM 3039 C CB  . LEU A 1 376 ? 13.624  13.184  18.606   1.00 46.65 376 A 1 
ATOM 3040 C CG  . LEU A 1 376 ? 13.717  14.709  18.831   1.00 41.93 376 A 1 
ATOM 3041 C CD1 . LEU A 1 376 ? 15.166  15.168  18.930   1.00 37.98 376 A 1 
ATOM 3042 C CD2 . LEU A 1 376 ? 13.078  15.484  17.667   1.00 36.85 376 A 1 
ATOM 3043 N N   . TYR A 1 377 ? 11.083  12.066  17.073   1.00 49.23 377 A 1 
ATOM 3044 C CA  . TYR A 1 377 ? 10.414  11.253  16.083   1.00 49.05 377 A 1 
ATOM 3045 C C   . TYR A 1 377 ? 11.390  10.294  15.392   1.00 51.05 377 A 1 
ATOM 3046 O O   . TYR A 1 377 ? 12.082  10.668  14.451   1.00 47.72 377 A 1 
ATOM 3047 C CB  . TYR A 1 377 ? 9.730   12.201  15.097   1.00 43.98 377 A 1 
ATOM 3048 C CG  . TYR A 1 377 ? 8.851   11.490  14.106   1.00 39.88 377 A 1 
ATOM 3049 C CD1 . TYR A 1 377 ? 9.401   10.878  12.971   1.00 35.68 377 A 1 
ATOM 3050 C CD2 . TYR A 1 377 ? 7.466   11.441  14.335   1.00 34.55 377 A 1 
ATOM 3051 C CE1 . TYR A 1 377 ? 8.572   10.241  12.055   1.00 30.68 377 A 1 
ATOM 3052 C CE2 . TYR A 1 377 ? 6.636   10.808  13.420   1.00 30.83 377 A 1 
ATOM 3053 C CZ  . TYR A 1 377 ? 7.186   10.212  12.271   1.00 30.04 377 A 1 
ATOM 3054 O OH  . TYR A 1 377 ? 6.376   9.627   11.358   1.00 27.68 377 A 1 
ATOM 3055 N N   . CYS A 1 378 ? 11.406  9.040   15.845   1.00 58.88 378 A 1 
ATOM 3056 C CA  . CYS A 1 378 ? 12.104  7.996   15.125   1.00 58.66 378 A 1 
ATOM 3057 C C   . CYS A 1 378 ? 11.431  7.823   13.758   1.00 57.85 378 A 1 
ATOM 3058 O O   . CYS A 1 378 ? 10.237  7.501   13.725   1.00 55.54 378 A 1 
ATOM 3059 C CB  . CYS A 1 378 ? 12.077  6.691   15.910   1.00 57.22 378 A 1 
ATOM 3060 S SG  . CYS A 1 378 ? 12.730  6.836   17.589   1.00 54.53 378 A 1 
ATOM 3061 N N   . PRO A 1 379 ? 12.146  8.046   12.653   1.00 55.36 379 A 1 
ATOM 3062 C CA  . PRO A 1 379 ? 11.573  7.866   11.328   1.00 53.34 379 A 1 
ATOM 3063 C C   . PRO A 1 379 ? 10.988  6.465   11.175   1.00 54.64 379 A 1 
ATOM 3064 O O   . PRO A 1 379 ? 11.465  5.499   11.757   1.00 51.72 379 A 1 
ATOM 3065 C CB  . PRO A 1 379 ? 12.711  8.123   10.339   1.00 49.08 379 A 1 
ATOM 3066 C CG  . PRO A 1 379 ? 13.691  8.984   11.129   1.00 48.17 379 A 1 
ATOM 3067 C CD  . PRO A 1 379 ? 13.502  8.511   12.567   1.00 50.17 379 A 1 
ATOM 3068 N N   . GLU A 1 380 ? 9.981   6.344   10.340   1.00 50.55 380 A 1 
ATOM 3069 C CA  . GLU A 1 380 ? 9.276   5.085   10.099   1.00 49.37 380 A 1 
ATOM 3070 C C   . GLU A 1 380 ? 10.159  3.961   9.544    1.00 51.09 380 A 1 
ATOM 3071 O O   . GLU A 1 380 ? 9.797   2.787   9.592    1.00 47.32 380 A 1 
ATOM 3072 C CB  . GLU A 1 380 ? 8.176   5.378   9.087    1.00 44.82 380 A 1 
ATOM 3073 C CG  . GLU A 1 380 ? 7.207   6.443   9.590    1.00 39.93 380 A 1 
ATOM 3074 C CD  . GLU A 1 380 ? 6.319   7.007   8.489    1.00 35.65 380 A 1 
ATOM 3075 O OE1 . GLU A 1 380 ? 5.331   7.658   8.863    1.00 31.83 380 A 1 
ATOM 3076 O OE2 . GLU A 1 380 ? 6.678   6.856   7.298    1.00 33.05 380 A 1 
ATOM 3077 N N   . SER A 1 381 ? 11.329  4.318   9.027    1.00 52.91 381 A 1 
ATOM 3078 C CA  . SER A 1 381 ? 12.338  3.354   8.618    1.00 51.94 381 A 1 
ATOM 3079 C C   . SER A 1 381 ? 13.010  2.625   9.781    1.00 54.63 381 A 1 
ATOM 3080 O O   . SER A 1 381 ? 13.679  1.624   9.539    1.00 50.77 381 A 1 
ATOM 3081 C CB  . SER A 1 381 ? 13.414  4.056   7.794    1.00 46.40 381 A 1 
ATOM 3082 O OG  . SER A 1 381 ? 13.991  5.130   8.504    1.00 42.34 381 A 1 
ATOM 3083 N N   . TYR A 1 382 ? 12.882  3.141   10.998   1.00 63.18 382 A 1 
ATOM 3084 C CA  . TYR A 1 382 ? 13.387  2.476   12.180   1.00 63.62 382 A 1 
ATOM 3085 C C   . TYR A 1 382 ? 12.382  1.410   12.594   1.00 66.21 382 A 1 
ATOM 3086 O O   . TYR A 1 382 ? 11.227  1.690   12.898   1.00 63.55 382 A 1 
ATOM 3087 C CB  . TYR A 1 382 ? 13.678  3.462   13.309   1.00 58.77 382 A 1 
ATOM 3088 C CG  . TYR A 1 382 ? 14.813  4.401   12.967   1.00 54.13 382 A 1 
ATOM 3089 C CD1 . TYR A 1 382 ? 16.149  4.030   13.195   1.00 49.28 382 A 1 
ATOM 3090 C CD2 . TYR A 1 382 ? 14.535  5.641   12.386   1.00 47.07 382 A 1 
ATOM 3091 C CE1 . TYR A 1 382 ? 17.193  4.894   12.841   1.00 43.05 382 A 1 
ATOM 3092 C CE2 . TYR A 1 382 ? 15.574  6.514   12.025   1.00 43.48 382 A 1 
ATOM 3093 C CZ  . TYR A 1 382 ? 16.908  6.145   12.254   1.00 41.95 382 A 1 
ATOM 3094 O OH  . TYR A 1 382 ? 17.897  7.002   11.900   1.00 38.33 382 A 1 
ATOM 3095 N N   . SER A 1 383 ? 12.868  0.176   12.575   1.00 72.27 383 A 1 
ATOM 3096 C CA  . SER A 1 383 ? 12.149  -1.014  12.980   1.00 73.69 383 A 1 
ATOM 3097 C C   . SER A 1 383 ? 12.840  -1.641  14.193   1.00 76.39 383 A 1 
ATOM 3098 O O   . SER A 1 383 ? 14.038  -1.427  14.392   1.00 73.12 383 A 1 
ATOM 3099 C CB  . SER A 1 383 ? 12.085  -1.995  11.810   1.00 68.87 383 A 1 
ATOM 3100 O OG  . SER A 1 383 ? 13.373  -2.407  11.405   1.00 61.13 383 A 1 
ATOM 3101 N N   . GLY A 1 384 ? 12.095  -2.432  14.948   1.00 79.69 384 A 1 
ATOM 3102 C CA  . GLY A 1 384 ? 12.610  -3.094  16.134   1.00 80.66 384 A 1 
ATOM 3103 C C   . GLY A 1 384 ? 12.556  -2.221  17.386   1.00 82.33 384 A 1 
ATOM 3104 O O   . GLY A 1 384 ? 11.967  -1.140  17.391   1.00 79.15 384 A 1 
ATOM 3105 N N   . GLY A 1 385 ? 13.175  -2.718  18.449   1.00 86.73 385 A 1 
ATOM 3106 C CA  . GLY A 1 385 ? 13.324  -2.042  19.724   1.00 87.71 385 A 1 
ATOM 3107 C C   . GLY A 1 385 ? 14.799  -1.786  20.021   1.00 88.36 385 A 1 
ATOM 3108 O O   . GLY A 1 385 ? 15.643  -2.645  19.771   1.00 86.75 385 A 1 
ATOM 3109 N N   . TRP A 1 386 ? 15.108  -0.595  20.525   1.00 88.15 386 A 1 
ATOM 3110 C CA  . TRP A 1 386 ? 16.475  -0.206  20.850   1.00 89.07 386 A 1 
ATOM 3111 C C   . TRP A 1 386 ? 16.506  0.931   21.869   1.00 88.96 386 A 1 
ATOM 3112 O O   . TRP A 1 386 ? 15.496  1.609   22.085   1.00 87.13 386 A 1 
ATOM 3113 C CB  . TRP A 1 386 ? 17.207  0.199   19.570   1.00 88.86 386 A 1 
ATOM 3114 C CG  . TRP A 1 386 ? 18.700  0.212   19.696   1.00 88.54 386 A 1 
ATOM 3115 C CD1 . TRP A 1 386 ? 19.498  1.303   19.699   1.00 85.56 386 A 1 
ATOM 3116 C CD2 . TRP A 1 386 ? 19.584  -0.929  19.880   1.00 88.33 386 A 1 
ATOM 3117 N NE1 . TRP A 1 386 ? 20.813  0.922   19.885   1.00 85.81 386 A 1 
ATOM 3118 C CE2 . TRP A 1 386 ? 20.907  -0.437  20.012   1.00 87.18 386 A 1 
ATOM 3119 C CE3 . TRP A 1 386 ? 19.377  -2.319  19.979   1.00 87.78 386 A 1 
ATOM 3120 C CZ2 . TRP A 1 386 ? 21.997  -1.301  20.241   1.00 87.73 386 A 1 
ATOM 3121 C CZ3 . TRP A 1 386 ? 20.471  -3.167  20.199   1.00 85.41 386 A 1 
ATOM 3122 C CH2 . TRP A 1 386 ? 21.760  -2.667  20.340   1.00 85.77 386 A 1 
ATOM 3123 N N   . TRP A 1 387 ? 17.657  1.137   22.471   1.00 87.79 387 A 1 
ATOM 3124 C CA  . TRP A 1 387 ? 17.914  2.257   23.374   1.00 88.60 387 A 1 
ATOM 3125 C C   . TRP A 1 387 ? 18.304  3.508   22.600   1.00 87.30 387 A 1 
ATOM 3126 O O   . TRP A 1 387 ? 19.231  3.505   21.787   1.00 84.47 387 A 1 
ATOM 3127 C CB  . TRP A 1 387 ? 18.991  1.881   24.375   1.00 89.67 387 A 1 
ATOM 3128 C CG  . TRP A 1 387 ? 18.585  0.815   25.342   1.00 90.38 387 A 1 
ATOM 3129 C CD1 . TRP A 1 387 ? 17.902  1.013   26.489   1.00 87.32 387 A 1 
ATOM 3130 C CD2 . TRP A 1 387 ? 18.851  -0.614  25.259   1.00 90.70 387 A 1 
ATOM 3131 N NE1 . TRP A 1 387 ? 17.728  -0.204  27.140   1.00 89.40 387 A 1 
ATOM 3132 C CE2 . TRP A 1 387 ? 18.311  -1.217  26.424   1.00 90.73 387 A 1 
ATOM 3133 C CE3 . TRP A 1 387 ? 19.516  -1.443  24.323   1.00 91.29 387 A 1 
ATOM 3134 C CZ2 . TRP A 1 387 ? 18.440  -2.606  26.663   1.00 91.70 387 A 1 
ATOM 3135 C CZ3 . TRP A 1 387 ? 19.633  -2.815  24.569   1.00 89.32 387 A 1 
ATOM 3136 C CH2 . TRP A 1 387 ? 19.101  -3.385  25.726   1.00 89.77 387 A 1 
ATOM 3137 N N   . TRP A 1 388 ? 17.596  4.600   22.873   1.00 84.71 388 A 1 
ATOM 3138 C CA  . TRP A 1 388 ? 17.828  5.892   22.246   1.00 83.58 388 A 1 
ATOM 3139 C C   . TRP A 1 388 ? 17.870  6.996   23.295   1.00 83.64 388 A 1 
ATOM 3140 O O   . TRP A 1 388 ? 17.155  6.948   24.294   1.00 80.73 388 A 1 
ATOM 3141 C CB  . TRP A 1 388 ? 16.721  6.190   21.238   1.00 80.55 388 A 1 
ATOM 3142 C CG  . TRP A 1 388 ? 16.400  5.103   20.267   1.00 78.66 388 A 1 
ATOM 3143 C CD1 . TRP A 1 388 ? 15.277  4.362   20.251   1.00 68.31 388 A 1 
ATOM 3144 C CD2 . TRP A 1 388 ? 17.213  4.622   19.158   1.00 73.29 388 A 1 
ATOM 3145 N NE1 . TRP A 1 388 ? 15.312  3.469   19.185   1.00 67.76 388 A 1 
ATOM 3146 C CE2 . TRP A 1 388 ? 16.483  3.601   18.493   1.00 69.92 388 A 1 
ATOM 3147 C CE3 . TRP A 1 388 ? 18.475  4.973   18.641   1.00 67.31 388 A 1 
ATOM 3148 C CZ2 . TRP A 1 388 ? 16.991  2.954   17.341   1.00 66.25 388 A 1 
ATOM 3149 C CZ3 . TRP A 1 388 ? 18.975  4.323   17.504   1.00 60.92 388 A 1 
ATOM 3150 C CH2 . TRP A 1 388 ? 18.250  3.335   16.862   1.00 62.87 388 A 1 
ATOM 3151 N N   . ASN A 1 389 ? 18.633  8.043   23.006   1.00 80.80 389 A 1 
ATOM 3152 C CA  . ASN A 1 389 ? 18.519  9.311   23.713   1.00 78.24 389 A 1 
ATOM 3153 C C   . ASN A 1 389 ? 17.397  10.146  23.066   1.00 76.25 389 A 1 
ATOM 3154 O O   . ASN A 1 389 ? 16.235  9.722   23.041   1.00 68.33 389 A 1 
ATOM 3155 C CB  . ASN A 1 389 ? 19.919  9.963   23.766   1.00 74.49 389 A 1 
ATOM 3156 C CG  . ASN A 1 389 ? 19.926  11.207  24.642   1.00 68.64 389 A 1 
ATOM 3157 O OD1 . ASN A 1 389 ? 19.000  11.512  25.348   1.00 59.28 389 A 1 
ATOM 3158 N ND2 . ASN A 1 389 ? 20.961  12.004  24.565   1.00 61.27 389 A 1 
ATOM 3159 N N   . ASP A 1 390 ? 17.720  11.279  22.478   1.00 72.61 390 A 1 
ATOM 3160 C CA  . ASP A 1 390 ? 16.741  12.170  21.866   1.00 69.49 390 A 1 
ATOM 3161 C C   . ASP A 1 390 ? 16.349  11.735  20.455   1.00 68.58 390 A 1 
ATOM 3162 O O   . ASP A 1 390 ? 15.206  11.861  20.028   1.00 62.85 390 A 1 
ATOM 3163 C CB  . ASP A 1 390 ? 17.313  13.594  21.828   1.00 64.66 390 A 1 
ATOM 3164 C CG  . ASP A 1 390 ? 17.637  14.176  23.198   1.00 59.19 390 A 1 
ATOM 3165 O OD1 . ASP A 1 390 ? 16.892  13.884  24.156   1.00 53.25 390 A 1 
ATOM 3166 O OD2 . ASP A 1 390 ? 18.625  14.950  23.251   1.00 52.67 390 A 1 
ATOM 3167 N N   . ILE A 1 391 ? 17.320  11.219  19.690   1.00 68.45 391 A 1 
ATOM 3168 C CA  . ILE A 1 391 ? 17.163  10.919  18.267   1.00 67.79 391 A 1 
ATOM 3169 C C   . ILE A 1 391 ? 17.455  9.449   18.013   1.00 69.21 391 A 1 
ATOM 3170 O O   . ILE A 1 391 ? 18.516  8.946   18.367   1.00 65.59 391 A 1 
ATOM 3171 C CB  . ILE A 1 391 ? 18.049  11.839  17.387   1.00 62.98 391 A 1 
ATOM 3172 C CG1 . ILE A 1 391 ? 17.807  13.337  17.708   1.00 56.60 391 A 1 
ATOM 3173 C CG2 . ILE A 1 391 ? 17.786  11.561  15.904   1.00 54.30 391 A 1 
ATOM 3174 C CD1 . ILE A 1 391 ? 18.744  14.294  16.974   1.00 49.11 391 A 1 
ATOM 3175 N N   . CYS A 1 392 ? 16.546  8.788   17.313   1.00 69.99 392 A 1 
ATOM 3176 C CA  . CYS A 1 392 ? 16.809  7.446   16.828   1.00 68.89 392 A 1 
ATOM 3177 C C   . CYS A 1 392 ? 17.912  7.475   15.756   1.00 68.20 392 A 1 
ATOM 3178 O O   . CYS A 1 392 ? 17.734  8.048   14.680   1.00 64.33 392 A 1 
ATOM 3179 C CB  . CYS A 1 392 ? 15.511  6.831   16.303   1.00 66.91 392 A 1 
ATOM 3180 S SG  . CYS A 1 392 ? 14.375  6.358   17.641   1.00 63.01 392 A 1 
ATOM 3181 N N   . GLY A 1 393 ? 19.040  6.847   16.058   1.00 69.61 393 A 1 
ATOM 3182 C CA  . GLY A 1 393 ? 20.187  6.721   15.166   1.00 68.69 393 A 1 
ATOM 3183 C C   . GLY A 1 393 ? 20.131  5.481   14.273   1.00 70.57 393 A 1 
ATOM 3184 O O   . GLY A 1 393 ? 19.192  4.690   14.302   1.00 66.81 393 A 1 
ATOM 3185 N N   . GLU A 1 394 ? 21.164  5.294   13.467   1.00 70.59 394 A 1 
ATOM 3186 C CA  . GLU A 1 394 ? 21.316  4.109   12.610   1.00 71.68 394 A 1 
ATOM 3187 C C   . GLU A 1 394 ? 22.137  2.988   13.285   1.00 74.92 394 A 1 
ATOM 3188 O O   . GLU A 1 394 ? 22.619  2.078   12.615   1.00 71.62 394 A 1 
ATOM 3189 C CB  . GLU A 1 394 ? 21.890  4.513   11.234   1.00 66.84 394 A 1 
ATOM 3190 C CG  . GLU A 1 394 ? 20.978  5.451   10.424   1.00 60.38 394 A 1 
ATOM 3191 C CD  . GLU A 1 394 ? 21.552  5.795   9.025    1.00 55.53 394 A 1 
ATOM 3192 O OE1 . GLU A 1 394 ? 20.814  6.337   8.167    1.00 50.59 394 A 1 
ATOM 3193 O OE2 . GLU A 1 394 ? 22.755  5.568   8.770    1.00 51.11 394 A 1 
ATOM 3194 N N   . ASN A 1 395 ? 22.303  3.050   14.599   1.00 79.28 395 A 1 
ATOM 3195 C CA  . ASN A 1 395 ? 23.072  2.094   15.405   1.00 80.15 395 A 1 
ATOM 3196 C C   . ASN A 1 395 ? 22.212  0.975   16.021   1.00 81.75 395 A 1 
ATOM 3197 O O   . ASN A 1 395 ? 22.606  0.365   17.006   1.00 78.70 395 A 1 
ATOM 3198 C CB  . ASN A 1 395 ? 23.900  2.867   16.459   1.00 76.76 395 A 1 
ATOM 3199 C CG  . ASN A 1 395 ? 23.045  3.608   17.463   1.00 72.50 395 A 1 
ATOM 3200 O OD1 . ASN A 1 395 ? 21.998  4.147   17.149   1.00 62.03 395 A 1 
ATOM 3201 N ND2 . ASN A 1 395 ? 23.482  3.691   18.700   1.00 65.46 395 A 1 
ATOM 3202 N N   . ASN A 1 396 ? 21.045  0.709   15.441   1.00 83.94 396 A 1 
ATOM 3203 C CA  . ASN A 1 396 ? 20.105  -0.268  15.955   1.00 85.35 396 A 1 
ATOM 3204 C C   . ASN A 1 396 ? 20.460  -1.695  15.511   1.00 86.42 396 A 1 
ATOM 3205 O O   . ASN A 1 396 ? 20.232  -2.073  14.360   1.00 84.98 396 A 1 
ATOM 3206 C CB  . ASN A 1 396 ? 18.695  0.154   15.509   1.00 83.13 396 A 1 
ATOM 3207 C CG  . ASN A 1 396 ? 17.601  -0.738  16.067   1.00 82.35 396 A 1 
ATOM 3208 O OD1 . ASN A 1 396 ? 17.841  -1.741  16.714   1.00 74.44 396 A 1 
ATOM 3209 N ND2 . ASN A 1 396 ? 16.365  -0.405  15.815   1.00 75.40 396 A 1 
ATOM 3210 N N   . LEU A 1 397 ? 20.985  -2.512  16.427   1.00 87.73 397 A 1 
ATOM 3211 C CA  . LEU A 1 397 ? 21.281  -3.927  16.172   1.00 88.87 397 A 1 
ATOM 3212 C C   . LEU A 1 397 ? 20.022  -4.801  16.090   1.00 89.30 397 A 1 
ATOM 3213 O O   . LEU A 1 397 ? 20.065  -5.894  15.530   1.00 87.18 397 A 1 
ATOM 3214 C CB  . LEU A 1 397 ? 22.246  -4.468  17.238   1.00 88.46 397 A 1 
ATOM 3215 C CG  . LEU A 1 397 ? 23.647  -3.808  17.224   1.00 87.74 397 A 1 
ATOM 3216 C CD1 . LEU A 1 397 ? 24.507  -4.419  18.333   1.00 78.13 397 A 1 
ATOM 3217 C CD2 . LEU A 1 397 ? 24.362  -4.012  15.890   1.00 78.38 397 A 1 
ATOM 3218 N N   . ASN A 1 398 ? 18.879  -4.300  16.568   1.00 89.29 398 A 1 
ATOM 3219 C CA  . ASN A 1 398 ? 17.567  -4.920  16.407   1.00 89.59 398 A 1 
ATOM 3220 C C   . ASN A 1 398 ? 16.823  -4.423  15.157   1.00 88.33 398 A 1 
ATOM 3221 O O   . ASN A 1 398 ? 15.660  -4.727  14.934   1.00 84.27 398 A 1 
ATOM 3222 C CB  . ASN A 1 398 ? 16.756  -4.726  17.704   1.00 90.11 398 A 1 
ATOM 3223 C CG  . ASN A 1 398 ? 17.364  -5.447  18.897   1.00 90.62 398 A 1 
ATOM 3224 O OD1 . ASN A 1 398 ? 18.102  -6.405  18.767   1.00 81.20 398 A 1 
ATOM 3225 N ND2 . ASN A 1 398 ? 17.050  -5.014  20.098   1.00 81.16 398 A 1 
ATOM 3226 N N   . GLY A 1 399 ? 17.511  -3.668  14.301   1.00 86.61 399 A 1 
ATOM 3227 C CA  . GLY A 1 399 ? 16.970  -3.185  13.042   1.00 85.14 399 A 1 
ATOM 3228 C C   . GLY A 1 399 ? 16.720  -4.294  12.009   1.00 85.28 399 A 1 
ATOM 3229 O O   . GLY A 1 399 ? 16.997  -5.473  12.205   1.00 83.29 399 A 1 
ATOM 3230 N N   . LYS A 1 400 ? 16.190  -3.892  10.868   1.00 83.45 400 A 1 
ATOM 3231 C CA  . LYS A 1 400 ? 15.821  -4.832  9.800    1.00 82.46 400 A 1 
ATOM 3232 C C   . LYS A 1 400 ? 17.028  -5.577  9.242    1.00 83.01 400 A 1 
ATOM 3233 O O   . LYS A 1 400 ? 17.965  -4.961  8.733    1.00 80.70 400 A 1 
ATOM 3234 C CB  . LYS A 1 400 ? 15.058  -4.073  8.710    1.00 78.33 400 A 1 
ATOM 3235 C CG  . LYS A 1 400 ? 14.573  -4.985  7.585    1.00 69.92 400 A 1 
ATOM 3236 C CD  . LYS A 1 400 ? 13.631  -4.236  6.641    1.00 65.16 400 A 1 
ATOM 3237 C CE  . LYS A 1 400 ? 13.063  -5.198  5.596    1.00 57.07 400 A 1 
ATOM 3238 N NZ  . LYS A 1 400 ? 11.863  -4.630  4.913    1.00 51.24 400 A 1 
ATOM 3239 N N   . TYR A 1 401 ? 16.948  -6.909  9.203    1.00 82.31 401 A 1 
ATOM 3240 C CA  . TYR A 1 401 ? 17.907  -7.745  8.485    1.00 83.28 401 A 1 
ATOM 3241 C C   . TYR A 1 401 ? 17.555  -7.793  6.991    1.00 81.57 401 A 1 
ATOM 3242 O O   . TYR A 1 401 ? 16.541  -8.352  6.579    1.00 77.59 401 A 1 
ATOM 3243 C CB  . TYR A 1 401 ? 17.964  -9.133  9.116    1.00 83.89 401 A 1 
ATOM 3244 C CG  . TYR A 1 401 ? 19.229  -9.882  8.768    1.00 85.46 401 A 1 
ATOM 3245 C CD1 . TYR A 1 401 ? 19.394  -10.513 7.523    1.00 77.30 401 A 1 
ATOM 3246 C CD2 . TYR A 1 401 ? 20.279  -9.942  9.712    1.00 77.16 401 A 1 
ATOM 3247 C CE1 . TYR A 1 401 ? 20.579  -11.201 7.216    1.00 77.37 401 A 1 
ATOM 3248 C CE2 . TYR A 1 401 ? 21.464  -10.629 9.423    1.00 76.33 401 A 1 
ATOM 3249 C CZ  . TYR A 1 401 ? 21.612  -11.264 8.170    1.00 84.82 401 A 1 
ATOM 3250 O OH  . TYR A 1 401 ? 22.773  -11.942 7.887    1.00 82.63 401 A 1 
ATOM 3251 N N   . ASN A 1 402 ? 18.376  -7.189  6.158    1.00 83.16 402 A 1 
ATOM 3252 C CA  . ASN A 1 402 ? 18.120  -7.105  4.727    1.00 79.33 402 A 1 
ATOM 3253 C C   . ASN A 1 402 ? 18.513  -8.407  4.032    1.00 77.10 402 A 1 
ATOM 3254 O O   . ASN A 1 402 ? 19.691  -8.704  3.841    1.00 72.23 402 A 1 
ATOM 3255 C CB  . ASN A 1 402 ? 18.828  -5.885  4.120    1.00 76.09 402 A 1 
ATOM 3256 C CG  . ASN A 1 402 ? 18.276  -4.584  4.665    1.00 70.06 402 A 1 
ATOM 3257 O OD1 . ASN A 1 402 ? 17.227  -4.113  4.259    1.00 62.07 402 A 1 
ATOM 3258 N ND2 . ASN A 1 402 ? 18.973  -3.973  5.599    1.00 61.66 402 A 1 
ATOM 3259 N N   . LYS A 1 403 ? 17.500  -9.162  3.577    1.00 73.15 403 A 1 
ATOM 3260 C CA  . LYS A 1 403 ? 17.702  -10.351 2.746    1.00 69.66 403 A 1 
ATOM 3261 C C   . LYS A 1 403 ? 18.026  -9.943  1.299    1.00 67.68 403 A 1 
ATOM 3262 O O   . LYS A 1 403 ? 17.541  -8.922  0.812    1.00 62.27 403 A 1 
ATOM 3263 C CB  . LYS A 1 403 ? 16.493  -11.300 2.848    1.00 65.58 403 A 1 
ATOM 3264 C CG  . LYS A 1 403 ? 16.335  -11.858 4.275    1.00 60.62 403 A 1 
ATOM 3265 C CD  . LYS A 1 403 ? 15.191  -12.873 4.433    1.00 56.88 403 A 1 
ATOM 3266 C CE  . LYS A 1 403 ? 15.145  -13.309 5.894    1.00 50.30 403 A 1 
ATOM 3267 N NZ  . LYS A 1 403 ? 14.075  -14.293 6.239    1.00 45.48 403 A 1 
ATOM 3268 N N   . PRO A 1 404 ? 18.845  -10.732 0.575    1.00 65.85 404 A 1 
ATOM 3269 C CA  . PRO A 1 404 ? 19.094  -10.486 -0.836   1.00 61.90 404 A 1 
ATOM 3270 C C   . PRO A 1 404 ? 17.792  -10.687 -1.630   1.00 60.91 404 A 1 
ATOM 3271 O O   . PRO A 1 404 ? 17.172  -11.741 -1.553   1.00 56.28 404 A 1 
ATOM 3272 C CB  . PRO A 1 404 ? 20.172  -11.488 -1.239   1.00 57.10 404 A 1 
ATOM 3273 C CG  . PRO A 1 404 ? 19.944  -12.661 -0.281   1.00 54.51 404 A 1 
ATOM 3274 C CD  . PRO A 1 404 ? 19.467  -11.969 1.001    1.00 55.77 404 A 1 
ATOM 3275 N N   . ARG A 1 405 ? 17.409  -9.694  -2.439   1.00 55.19 405 A 1 
ATOM 3276 C CA  . ARG A 1 405 ? 16.232  -9.829  -3.310   1.00 53.15 405 A 1 
ATOM 3277 C C   . ARG A 1 405 ? 16.482  -10.761 -4.504   1.00 51.96 405 A 1 
ATOM 3278 O O   . ARG A 1 405 ? 15.570  -11.425 -4.978   1.00 47.34 405 A 1 
ATOM 3279 C CB  . ARG A 1 405 ? 15.758  -8.458  -3.822   1.00 48.72 405 A 1 
ATOM 3280 C CG  . ARG A 1 405 ? 15.090  -7.603  -2.727   1.00 43.56 405 A 1 
ATOM 3281 C CD  . ARG A 1 405 ? 14.489  -6.329  -3.348   1.00 39.79 405 A 1 
ATOM 3282 N NE  . ARG A 1 405 ? 13.775  -5.520  -2.355   1.00 35.34 405 A 1 
ATOM 3283 C CZ  . ARG A 1 405 ? 13.047  -4.432  -2.594   1.00 32.62 405 A 1 
ATOM 3284 N NH1 . ARG A 1 405 ? 12.925  -3.935  -3.795   1.00 30.04 405 A 1 
ATOM 3285 N NH2 . ARG A 1 405 ? 12.425  -3.831  -1.624   1.00 28.69 405 A 1 
ATOM 3286 N N   . THR A 1 406 ? 17.705  -10.758 -5.016   1.00 52.66 406 A 1 
ATOM 3287 C CA  . THR A 1 406 ? 18.105  -11.577 -6.168   1.00 52.66 406 A 1 
ATOM 3288 C C   . THR A 1 406 ? 19.458  -12.221 -5.878   1.00 53.29 406 A 1 
ATOM 3289 O O   . THR A 1 406 ? 20.306  -11.594 -5.254   1.00 49.05 406 A 1 
ATOM 3290 C CB  . THR A 1 406 ? 18.203  -10.743 -7.465   1.00 47.77 406 A 1 
ATOM 3291 O OG1 . THR A 1 406 ? 18.985  -9.586  -7.268   1.00 43.20 406 A 1 
ATOM 3292 C CG2 . THR A 1 406 ? 16.837  -10.276 -7.964   1.00 40.70 406 A 1 
ATOM 3293 N N   . LYS A 1 407 ? 19.677  -13.442 -6.401   1.00 51.60 407 A 1 
ATOM 3294 C CA  . LYS A 1 407 ? 20.940  -14.187 -6.222   1.00 51.89 407 A 1 
ATOM 3295 C C   . LYS A 1 407 ? 22.184  -13.388 -6.646   1.00 52.65 407 A 1 
ATOM 3296 O O   . LYS A 1 407 ? 23.236  -13.551 -6.046   1.00 48.73 407 A 1 
ATOM 3297 C CB  . LYS A 1 407 ? 20.900  -15.511 -7.014   1.00 47.82 407 A 1 
ATOM 3298 C CG  . LYS A 1 407 ? 19.957  -16.576 -6.413   1.00 43.38 407 A 1 
ATOM 3299 C CD  . LYS A 1 407 ? 20.089  -17.906 -7.188   1.00 39.72 407 A 1 
ATOM 3300 C CE  . LYS A 1 407 ? 19.221  -19.024 -6.576   1.00 33.80 407 A 1 
ATOM 3301 N NZ  . LYS A 1 407 ? 19.367  -20.314 -7.291   1.00 30.20 407 A 1 
ATOM 3302 N N   . SER A 1 408 ? 22.068  -12.517 -7.650   1.00 49.32 408 A 1 
ATOM 3303 C CA  . SER A 1 408 ? 23.183  -11.740 -8.199   1.00 49.18 408 A 1 
ATOM 3304 C C   . SER A 1 408 ? 23.560  -10.501 -7.383   1.00 51.15 408 A 1 
ATOM 3305 O O   . SER A 1 408 ? 24.589  -9.880  -7.663   1.00 47.70 408 A 1 
ATOM 3306 C CB  . SER A 1 408 ? 22.850  -11.317 -9.629   1.00 43.74 408 A 1 
ATOM 3307 O OG  . SER A 1 408 ? 21.723  -10.455 -9.647   1.00 39.82 408 A 1 
ATOM 3308 N N   . ARG A 1 409 ? 22.759  -10.083 -6.412   1.00 48.75 409 A 1 
ATOM 3309 C CA  . ARG A 1 409 ? 23.124  -8.918  -5.602   1.00 49.82 409 A 1 
ATOM 3310 C C   . ARG A 1 409 ? 24.265  -9.284  -4.654   1.00 51.30 409 A 1 
ATOM 3311 O O   . ARG A 1 409 ? 24.103  -10.223 -3.872   1.00 47.74 409 A 1 
ATOM 3312 C CB  . ARG A 1 409 ? 21.934  -8.321  -4.840   1.00 45.25 409 A 1 
ATOM 3313 C CG  . ARG A 1 409 ? 21.125  -7.405  -5.764   1.00 40.48 409 A 1 
ATOM 3314 C CD  . ARG A 1 409 ? 20.077  -6.628  -4.958   1.00 37.60 409 A 1 
ATOM 3315 N NE  . ARG A 1 409 ? 19.328  -5.711  -5.827   1.00 33.99 409 A 1 
ATOM 3316 C CZ  . ARG A 1 409 ? 18.383  -4.861  -5.441   1.00 31.53 409 A 1 
ATOM 3317 N NH1 . ARG A 1 409 ? 18.042  -4.747  -4.179   1.00 29.36 409 A 1 
ATOM 3318 N NH2 . ARG A 1 409 ? 17.765  -4.123  -6.316   1.00 28.29 409 A 1 
ATOM 3319 N N   . PRO A 1 410 ? 25.367  -8.523  -4.699   1.00 50.95 410 A 1 
ATOM 3320 C CA  . PRO A 1 410 ? 26.528  -8.804  -3.881   1.00 51.45 410 A 1 
ATOM 3321 C C   . PRO A 1 410 ? 26.159  -8.795  -2.394   1.00 53.64 410 A 1 
ATOM 3322 O O   . PRO A 1 410 ? 25.316  -8.006  -1.956   1.00 51.25 410 A 1 
ATOM 3323 C CB  . PRO A 1 410 ? 27.578  -7.740  -4.249   1.00 47.52 410 A 1 
ATOM 3324 C CG  . PRO A 1 410 ? 26.758  -6.592  -4.831   1.00 46.54 410 A 1 
ATOM 3325 C CD  . PRO A 1 410 ? 25.581  -7.312  -5.483   1.00 48.44 410 A 1 
ATOM 3326 N N   . GLU A 1 411 ? 26.845  -9.638  -1.639   1.00 53.36 411 A 1 
ATOM 3327 C CA  . GLU A 1 411 ? 26.620  -9.843  -0.202   1.00 53.45 411 A 1 
ATOM 3328 C C   . GLU A 1 411 ? 26.646  -8.547  0.609    1.00 54.52 411 A 1 
ATOM 3329 O O   . GLU A 1 411 ? 25.901  -8.410  1.573    1.00 50.77 411 A 1 
ATOM 3330 C CB  . GLU A 1 411 ? 27.676  -10.808 0.337    1.00 50.03 411 A 1 
ATOM 3331 C CG  . GLU A 1 411 ? 27.507  -12.190 -0.294   1.00 45.86 411 A 1 
ATOM 3332 C CD  . GLU A 1 411 ? 28.501  -13.210 0.255    1.00 42.23 411 A 1 
ATOM 3333 O OE1 . GLU A 1 411 ? 28.101  -14.392 0.264    1.00 39.09 411 A 1 
ATOM 3334 O OE2 . GLU A 1 411 ? 29.618  -12.777 0.604    1.00 40.76 411 A 1 
ATOM 3335 N N   . ARG A 1 412 ? 27.382  -7.540  0.134    1.00 54.31 412 A 1 
ATOM 3336 C CA  . ARG A 1 412 ? 27.493  -6.196  0.734    1.00 54.52 412 A 1 
ATOM 3337 C C   . ARG A 1 412 ? 26.166  -5.466  0.989    1.00 56.65 412 A 1 
ATOM 3338 O O   . ARG A 1 412 ? 26.178  -4.424  1.635    1.00 53.36 412 A 1 
ATOM 3339 C CB  . ARG A 1 412 ? 28.363  -5.305  -0.173   1.00 50.28 412 A 1 
ATOM 3340 C CG  . ARG A 1 412 ? 29.810  -5.787  -0.305   1.00 45.14 412 A 1 
ATOM 3341 C CD  . ARG A 1 412 ? 30.609  -4.772  -1.136   1.00 41.12 412 A 1 
ATOM 3342 N NE  . ARG A 1 412 ? 32.002  -5.206  -1.330   1.00 37.39 412 A 1 
ATOM 3343 C CZ  . ARG A 1 412 ? 32.943  -4.552  -1.991   1.00 33.62 412 A 1 
ATOM 3344 N NH1 . ARG A 1 412 ? 32.707  -3.398  -2.558   1.00 32.11 412 A 1 
ATOM 3345 N NH2 . ARG A 1 412 ? 34.133  -5.052  -2.107   1.00 30.47 412 A 1 
ATOM 3346 N N   . ARG A 1 413 ? 25.038  -5.931  0.449    1.00 60.94 413 A 1 
ATOM 3347 C CA  . ARG A 1 413 ? 23.707  -5.347  0.681    1.00 61.30 413 A 1 
ATOM 3348 C C   . ARG A 1 413 ? 22.811  -6.222  1.559    1.00 65.81 413 A 1 
ATOM 3349 O O   . ARG A 1 413 ? 21.601  -5.987  1.617    1.00 62.44 413 A 1 
ATOM 3350 C CB  . ARG A 1 413 ? 23.022  -4.993  -0.645   1.00 54.96 413 A 1 
ATOM 3351 C CG  . ARG A 1 413 ? 23.757  -3.870  -1.394   1.00 47.74 413 A 1 
ATOM 3352 C CD  . ARG A 1 413 ? 22.881  -3.394  -2.565   1.00 43.40 413 A 1 
ATOM 3353 N NE  . ARG A 1 413 ? 23.555  -2.333  -3.329   1.00 38.24 413 A 1 
ATOM 3354 C CZ  . ARG A 1 413 ? 23.032  -1.631  -4.319   1.00 33.69 413 A 1 
ATOM 3355 N NH1 . ARG A 1 413 ? 21.803  -1.824  -4.728   1.00 30.84 413 A 1 
ATOM 3356 N NH2 . ARG A 1 413 ? 23.736  -0.720  -4.928   1.00 29.13 413 A 1 
ATOM 3357 N N   . ARG A 1 414 ? 23.368  -7.246  2.186    1.00 71.35 414 A 1 
ATOM 3358 C CA  . ARG A 1 414 ? 22.675  -8.126  3.129    1.00 73.55 414 A 1 
ATOM 3359 C C   . ARG A 1 414 ? 22.986  -7.708  4.563    1.00 77.59 414 A 1 
ATOM 3360 O O   . ARG A 1 414 ? 23.959  -6.995  4.797    1.00 74.48 414 A 1 
ATOM 3361 C CB  . ARG A 1 414 ? 23.070  -9.591  2.886    1.00 68.51 414 A 1 
ATOM 3362 C CG  . ARG A 1 414 ? 22.913  -10.060 1.438    1.00 59.77 414 A 1 
ATOM 3363 C CD  . ARG A 1 414 ? 23.277  -11.538 1.329    1.00 57.24 414 A 1 
ATOM 3364 N NE  . ARG A 1 414 ? 23.254  -12.013 -0.069   1.00 49.95 414 A 1 
ATOM 3365 C CZ  . ARG A 1 414 ? 23.500  -13.256 -0.474   1.00 44.32 414 A 1 
ATOM 3366 N NH1 . ARG A 1 414 ? 23.753  -14.207 0.380    1.00 42.42 414 A 1 
ATOM 3367 N NH2 . ARG A 1 414 ? 23.511  -13.547 -1.736   1.00 38.55 414 A 1 
ATOM 3368 N N   . GLY A 1 415 ? 22.179  -8.185  5.489    1.00 78.52 415 A 1 
ATOM 3369 C CA  . GLY A 1 415 ? 22.384  -8.001  6.914    1.00 80.15 415 A 1 
ATOM 3370 C C   . GLY A 1 415 ? 21.802  -6.708  7.464    1.00 82.12 415 A 1 
ATOM 3371 O O   . GLY A 1 415 ? 20.951  -6.064  6.837    1.00 79.42 415 A 1 
ATOM 3372 N N   . ILE A 1 416 ? 22.243  -6.342  8.652    1.00 82.05 416 A 1 
ATOM 3373 C CA  . ILE A 1 416 ? 21.808  -5.157  9.378    1.00 83.19 416 A 1 
ATOM 3374 C C   . ILE A 1 416 ? 22.652  -3.978  8.918    1.00 82.16 416 A 1 
ATOM 3375 O O   . ILE A 1 416 ? 23.877  -4.012  8.995    1.00 80.03 416 A 1 
ATOM 3376 C CB  . ILE A 1 416 ? 21.912  -5.377  10.902   1.00 83.74 416 A 1 
ATOM 3377 C CG1 . ILE A 1 416 ? 21.136  -6.639  11.352   1.00 80.61 416 A 1 
ATOM 3378 C CG2 . ILE A 1 416 ? 21.376  -4.139  11.652   1.00 78.84 416 A 1 
ATOM 3379 C CD1 . ILE A 1 416 ? 21.533  -7.123  12.764   1.00 74.85 416 A 1 
ATOM 3380 N N   . TYR A 1 417 ? 21.997  -2.914  8.414    1.00 79.27 417 A 1 
ATOM 3381 C CA  . TYR A 1 417 ? 22.695  -1.662  8.167    1.00 77.63 417 A 1 
ATOM 3382 C C   . TYR A 1 417 ? 22.875  -0.925  9.485    1.00 77.74 417 A 1 
ATOM 3383 O O   . TYR A 1 417 ? 21.902  -0.514  10.109   1.00 76.12 417 A 1 
ATOM 3384 C CB  . TYR A 1 417 ? 21.954  -0.808  7.134    1.00 74.10 417 A 1 
ATOM 3385 C CG  . TYR A 1 417 ? 21.949  -1.360  5.725    1.00 68.86 417 A 1 
ATOM 3386 C CD1 . TYR A 1 417 ? 22.933  -2.260  5.266    1.00 62.87 417 A 1 
ATOM 3387 C CD2 . TYR A 1 417 ? 20.935  -0.948  4.828    1.00 61.48 417 A 1 
ATOM 3388 C CE1 . TYR A 1 417 ? 22.911  -2.766  3.958    1.00 56.88 417 A 1 
ATOM 3389 C CE2 . TYR A 1 417 ? 20.903  -1.439  3.517    1.00 57.51 417 A 1 
ATOM 3390 C CZ  . TYR A 1 417 ? 21.887  -2.357  3.088    1.00 57.71 417 A 1 
ATOM 3391 O OH  . TYR A 1 417 ? 21.858  -2.861  1.812    1.00 53.77 417 A 1 
ATOM 3392 N N   . TRP A 1 418 ? 24.114  -0.773  9.882    1.00 79.61 418 A 1 
ATOM 3393 C CA  . TRP A 1 418 ? 24.486  -0.233  11.171   1.00 80.17 418 A 1 
ATOM 3394 C C   . TRP A 1 418 ? 25.515  0.876   11.007   1.00 78.95 418 A 1 
ATOM 3395 O O   . TRP A 1 418 ? 26.531  0.712   10.330   1.00 75.92 418 A 1 
ATOM 3396 C CB  . TRP A 1 418 ? 24.995  -1.383  12.035   1.00 79.32 418 A 1 
ATOM 3397 C CG  . TRP A 1 418 ? 25.307  -0.994  13.427   1.00 80.13 418 A 1 
ATOM 3398 C CD1 . TRP A 1 418 ? 24.416  -0.783  14.418   1.00 71.63 418 A 1 
ATOM 3399 C CD2 . TRP A 1 418 ? 26.633  -0.770  14.015   1.00 77.91 418 A 1 
ATOM 3400 N NE1 . TRP A 1 418 ? 25.085  -0.464  15.582   1.00 73.72 418 A 1 
ATOM 3401 C CE2 . TRP A 1 418 ? 26.440  -0.451  15.386   1.00 76.45 418 A 1 
ATOM 3402 C CE3 . TRP A 1 418 ? 27.945  -0.845  13.518   1.00 76.82 418 A 1 
ATOM 3403 C CZ2 . TRP A 1 418 ? 27.526  -0.214  16.242   1.00 76.88 418 A 1 
ATOM 3404 C CZ3 . TRP A 1 418 ? 29.026  -0.601  14.372   1.00 71.35 418 A 1 
ATOM 3405 C CH2 . TRP A 1 418 ? 28.820  -0.290  15.718   1.00 72.11 418 A 1 
ATOM 3406 N N   . ARG A 1 419 ? 25.210  2.035   11.570   1.00 78.39 419 A 1 
ATOM 3407 C CA  . ARG A 1 419 ? 26.087  3.202   11.525   1.00 77.98 419 A 1 
ATOM 3408 C C   . ARG A 1 419 ? 26.277  3.724   12.949   1.00 78.15 419 A 1 
ATOM 3409 O O   . ARG A 1 419 ? 25.376  4.380   13.468   1.00 75.48 419 A 1 
ATOM 3410 C CB  . ARG A 1 419 ? 25.506  4.258   10.569   1.00 73.74 419 A 1 
ATOM 3411 C CG  . ARG A 1 419 ? 26.412  5.491   10.509   1.00 67.05 419 A 1 
ATOM 3412 C CD  . ARG A 1 419 ? 25.822  6.591   9.626    1.00 65.28 419 A 1 
ATOM 3413 N NE  . ARG A 1 419 ? 26.072  6.373   8.187    1.00 59.45 419 A 1 
ATOM 3414 C CZ  . ARG A 1 419 ? 25.336  6.840   7.197    1.00 53.46 419 A 1 
ATOM 3415 N NH1 . ARG A 1 419 ? 24.215  7.467   7.419    1.00 50.83 419 A 1 
ATOM 3416 N NH2 . ARG A 1 419 ? 25.713  6.692   5.966    1.00 47.94 419 A 1 
ATOM 3417 N N   . PRO A 1 420 ? 27.445  3.464   13.551   1.00 77.57 420 A 1 
ATOM 3418 C CA  . PRO A 1 420 ? 27.816  4.097   14.812   1.00 74.75 420 A 1 
ATOM 3419 C C   . PRO A 1 420 ? 28.067  5.596   14.616   1.00 73.54 420 A 1 
ATOM 3420 O O   . PRO A 1 420 ? 28.104  6.104   13.484   1.00 68.20 420 A 1 
ATOM 3421 C CB  . PRO A 1 420 ? 29.067  3.343   15.264   1.00 71.88 420 A 1 
ATOM 3422 C CG  . PRO A 1 420 ? 29.738  2.946   13.945   1.00 69.94 420 A 1 
ATOM 3423 C CD  . PRO A 1 420 ? 28.552  2.673   13.023   1.00 73.21 420 A 1 
ATOM 3424 N N   . GLN A 1 421 ? 28.290  6.319   15.703   1.00 70.94 421 A 1 
ATOM 3425 C CA  . GLN A 1 421 ? 28.561  7.766   15.684   1.00 68.08 421 A 1 
ATOM 3426 C C   . GLN A 1 421 ? 29.733  8.167   14.758   1.00 66.62 421 A 1 
ATOM 3427 O O   . GLN A 1 421 ? 29.750  9.278   14.219   1.00 59.48 421 A 1 
ATOM 3428 C CB  . GLN A 1 421 ? 28.847  8.255   17.102   1.00 63.02 421 A 1 
ATOM 3429 C CG  . GLN A 1 421 ? 27.607  8.253   18.017   1.00 57.02 421 A 1 
ATOM 3430 C CD  . GLN A 1 421 ? 27.941  8.796   19.413   1.00 52.14 421 A 1 
ATOM 3431 O OE1 . GLN A 1 421 ? 29.078  9.067   19.733   1.00 47.61 421 A 1 
ATOM 3432 N NE2 . GLN A 1 421 ? 26.972  8.985   20.270   1.00 45.68 421 A 1 
ATOM 3433 N N   . SER A 1 422 ? 30.663  7.253   14.480   1.00 62.91 422 A 1 
ATOM 3434 C CA  . SER A 1 422 ? 31.791  7.453   13.551   1.00 60.17 422 A 1 
ATOM 3435 C C   . SER A 1 422 ? 31.392  7.721   12.087   1.00 60.70 422 A 1 
ATOM 3436 O O   . SER A 1 422 ? 32.258  7.894   11.225   1.00 54.56 422 A 1 
ATOM 3437 C CB  . SER A 1 422 ? 32.733  6.243   13.629   1.00 54.32 422 A 1 
ATOM 3438 O OG  . SER A 1 422 ? 32.146  5.103   13.030   1.00 49.54 422 A 1 
ATOM 3439 N N   . ARG A 1 423 ? 30.103  7.765   11.781   1.00 58.80 423 A 1 
ATOM 3440 C CA  . ARG A 1 423 ? 29.493  8.019   10.456   1.00 58.75 423 A 1 
ATOM 3441 C C   . ARG A 1 423 ? 29.761  6.951   9.384    1.00 61.79 423 A 1 
ATOM 3442 O O   . ARG A 1 423 ? 29.192  7.055   8.289    1.00 56.25 423 A 1 
ATOM 3443 C CB  . ARG A 1 423 ? 29.846  9.418   9.929    1.00 51.05 423 A 1 
ATOM 3444 C CG  . ARG A 1 423 ? 29.449  10.569  10.863   1.00 45.17 423 A 1 
ATOM 3445 C CD  . ARG A 1 423 ? 29.757  11.905  10.179   1.00 41.15 423 A 1 
ATOM 3446 N NE  . ARG A 1 423 ? 29.322  13.049  10.991   1.00 36.56 423 A 1 
ATOM 3447 C CZ  . ARG A 1 423 ? 29.378  14.330  10.642   1.00 31.43 423 A 1 
ATOM 3448 N NH1 . ARG A 1 423 ? 29.855  14.702  9.491    1.00 29.72 423 A 1 
ATOM 3449 N NH2 . ARG A 1 423 ? 28.952  15.245  11.467   1.00 27.95 423 A 1 
ATOM 3450 N N   . LYS A 1 424 ? 30.562  5.945   9.636    1.00 65.72 424 A 1 
ATOM 3451 C CA  . LYS A 1 424 ? 30.781  4.853   8.681    1.00 67.76 424 A 1 
ATOM 3452 C C   . LYS A 1 424 ? 29.609  3.868   8.745    1.00 71.16 424 A 1 
ATOM 3453 O O   . LYS A 1 424 ? 29.231  3.430   9.823    1.00 68.33 424 A 1 
ATOM 3454 C CB  . LYS A 1 424 ? 32.140  4.202   8.958    1.00 62.50 424 A 1 
ATOM 3455 C CG  . LYS A 1 424 ? 32.543  3.201   7.868    1.00 54.84 424 A 1 
ATOM 3456 C CD  . LYS A 1 424 ? 33.960  2.693   8.142    1.00 49.24 424 A 1 
ATOM 3457 C CE  . LYS A 1 424 ? 34.382  1.620   7.145    1.00 42.39 424 A 1 
ATOM 3458 N NZ  . LYS A 1 424 ? 35.691  1.037   7.529    1.00 36.96 424 A 1 
ATOM 3459 N N   . LEU A 1 425 ? 29.046  3.534   7.584    1.00 68.73 425 A 1 
ATOM 3460 C CA  . LEU A 1 425 ? 27.982  2.538   7.480    1.00 68.56 425 A 1 
ATOM 3461 C C   . LEU A 1 425 ? 28.595  1.147   7.322    1.00 71.50 425 A 1 
ATOM 3462 O O   . LEU A 1 425 ? 29.365  0.905   6.389    1.00 67.56 425 A 1 
ATOM 3463 C CB  . LEU A 1 425 ? 27.066  2.892   6.299    1.00 63.08 425 A 1 
ATOM 3464 C CG  . LEU A 1 425 ? 25.827  1.979   6.157    1.00 56.83 425 A 1 
ATOM 3465 C CD1 . LEU A 1 425 ? 24.797  2.263   7.243    1.00 51.76 425 A 1 
ATOM 3466 C CD2 . LEU A 1 425 ? 25.157  2.231   4.801    1.00 52.50 425 A 1 
ATOM 3467 N N   . TYR A 1 426 ? 28.209  0.224   8.203    1.00 72.93 426 A 1 
ATOM 3468 C CA  . TYR A 1 426 ? 28.576  -1.180  8.176    1.00 74.60 426 A 1 
ATOM 3469 C C   . TYR A 1 426 ? 27.379  -2.027  7.757    1.00 76.56 426 A 1 
ATOM 3470 O O   . TYR A 1 426 ? 26.225  -1.698  8.035    1.00 75.32 426 A 1 
ATOM 3471 C CB  . TYR A 1 426 ? 29.129  -1.587  9.539    1.00 72.10 426 A 1 
ATOM 3472 C CG  . TYR A 1 426 ? 30.384  -0.840  9.948    1.00 69.17 426 A 1 
ATOM 3473 C CD1 . TYR A 1 426 ? 31.660  -1.362  9.644    1.00 64.08 426 A 1 
ATOM 3474 C CD2 . TYR A 1 426 ? 30.293  0.374   10.652   1.00 62.73 426 A 1 
ATOM 3475 C CE1 . TYR A 1 426 ? 32.823  -0.688  10.035   1.00 59.07 426 A 1 
ATOM 3476 C CE2 . TYR A 1 426 ? 31.451  1.061   11.046   1.00 59.15 426 A 1 
ATOM 3477 C CZ  . TYR A 1 426 ? 32.716  0.523   10.743   1.00 60.16 426 A 1 
ATOM 3478 O OH  . TYR A 1 426 ? 33.852  1.180   11.143   1.00 57.08 426 A 1 
ATOM 3479 N N   . ALA A 1 427 ? 27.647  -3.131  7.056    1.00 78.61 427 A 1 
ATOM 3480 C CA  . ALA A 1 427 ? 26.662  -4.167  6.776    1.00 79.66 427 A 1 
ATOM 3481 C C   . ALA A 1 427 ? 26.994  -5.377  7.653    1.00 81.87 427 A 1 
ATOM 3482 O O   . ALA A 1 427 ? 27.935  -6.108  7.358    1.00 80.39 427 A 1 
ATOM 3483 C CB  . ALA A 1 427 ? 26.676  -4.472  5.276    1.00 76.41 427 A 1 
ATOM 3484 N N   . ILE A 1 428 ? 26.241  -5.544  8.730    1.00 82.70 428 A 1 
ATOM 3485 C CA  . ILE A 1 428 ? 26.494  -6.558  9.749    1.00 84.63 428 A 1 
ATOM 3486 C C   . ILE A 1 428 ? 25.840  -7.867  9.341    1.00 85.69 428 A 1 
ATOM 3487 O O   . ILE A 1 428 ? 24.632  -7.916  9.099    1.00 84.81 428 A 1 
ATOM 3488 C CB  . ILE A 1 428 ? 26.020  -6.051  11.125   1.00 84.02 428 A 1 
ATOM 3489 C CG1 . ILE A 1 428 ? 26.673  -4.710  11.531   1.00 79.61 428 A 1 
ATOM 3490 C CG2 . ILE A 1 428 ? 26.259  -7.102  12.207   1.00 76.96 428 A 1 
ATOM 3491 C CD1 . ILE A 1 428 ? 28.202  -4.702  11.513   1.00 70.51 428 A 1 
ATOM 3492 N N   . LYS A 1 429 ? 26.633  -8.932  9.263    1.00 87.63 429 A 1 
ATOM 3493 C CA  . LYS A 1 429 ? 26.187  -10.301 8.995    1.00 88.14 429 A 1 
ATOM 3494 C C   . LYS A 1 429 ? 25.573  -10.928 10.240   1.00 88.71 429 A 1 
ATOM 3495 O O   . LYS A 1 429 ? 24.497  -11.515 10.149   1.00 86.98 429 A 1 
ATOM 3496 C CB  . LYS A 1 429 ? 27.395  -11.115 8.487    1.00 86.14 429 A 1 
ATOM 3497 C CG  . LYS A 1 429 ? 27.108  -12.609 8.237    1.00 82.40 429 A 1 
ATOM 3498 C CD  . LYS A 1 429 ? 28.415  -13.304 7.853    1.00 80.62 429 A 1 
ATOM 3499 C CE  . LYS A 1 429 ? 28.288  -14.818 7.720    1.00 72.93 429 A 1 
ATOM 3500 N NZ  . LYS A 1 429 ? 29.622  -15.446 7.521    1.00 67.53 429 A 1 
ATOM 3501 N N   . SER A 1 430 ? 26.250  -10.792 11.373   1.00 90.48 430 A 1 
ATOM 3502 C CA  . SER A 1 430 ? 25.770  -11.308 12.653   1.00 90.90 430 A 1 
ATOM 3503 C C   . SER A 1 430 ? 26.068  -10.349 13.799   1.00 91.21 430 A 1 
ATOM 3504 O O   . SER A 1 430 ? 27.038  -9.594  13.750   1.00 89.51 430 A 1 
ATOM 3505 C CB  . SER A 1 430 ? 26.335  -12.704 12.945   1.00 89.47 430 A 1 
ATOM 3506 O OG  . SER A 1 430 ? 27.725  -12.663 13.208   1.00 74.98 430 A 1 
ATOM 3507 N N   . SER A 1 431 ? 25.227  -10.394 14.824   1.00 91.93 431 A 1 
ATOM 3508 C CA  . SER A 1 431 ? 25.441  -9.672  16.071   1.00 92.68 431 A 1 
ATOM 3509 C C   . SER A 1 431 ? 25.112  -10.565 17.254   1.00 93.45 431 A 1 
ATOM 3510 O O   . SER A 1 431 ? 24.177  -11.367 17.198   1.00 92.02 431 A 1 
ATOM 3511 C CB  . SER A 1 431 ? 24.610  -8.382  16.125   1.00 91.11 431 A 1 
ATOM 3512 O OG  . SER A 1 431 ? 23.227  -8.645  16.174   1.00 82.96 431 A 1 
ATOM 3513 N N   . LYS A 1 432 ? 25.863  -10.399 18.324   1.00 93.51 432 A 1 
ATOM 3514 C CA  . LYS A 1 432 ? 25.570  -10.947 19.644   1.00 93.97 432 A 1 
ATOM 3515 C C   . LYS A 1 432 ? 25.634  -9.832  20.668   1.00 93.81 432 A 1 
ATOM 3516 O O   . LYS A 1 432 ? 26.535  -8.996  20.601   1.00 92.07 432 A 1 
ATOM 3517 C CB  . LYS A 1 432 ? 26.555  -12.068 20.002   1.00 92.63 432 A 1 
ATOM 3518 C CG  . LYS A 1 432 ? 26.467  -13.309 19.109   1.00 89.47 432 A 1 
ATOM 3519 C CD  . LYS A 1 432 ? 27.505  -14.340 19.573   1.00 88.75 432 A 1 
ATOM 3520 C CE  . LYS A 1 432 ? 27.420  -15.661 18.823   1.00 83.20 432 A 1 
ATOM 3521 N NZ  . LYS A 1 432 ? 28.370  -16.652 19.409   1.00 78.33 432 A 1 
ATOM 3522 N N   . MET A 1 433 ? 24.702  -9.820  21.593   1.00 94.27 433 A 1 
ATOM 3523 C CA  . MET A 1 433 ? 24.782  -9.027  22.822   1.00 94.75 433 A 1 
ATOM 3524 C C   . MET A 1 433 ? 24.796  -10.000 23.985   1.00 95.18 433 A 1 
ATOM 3525 O O   . MET A 1 433 ? 23.984  -10.924 24.008   1.00 93.74 433 A 1 
ATOM 3526 C CB  . MET A 1 433 ? 23.613  -8.058  22.955   1.00 94.20 433 A 1 
ATOM 3527 C CG  . MET A 1 433 ? 23.415  -7.155  21.732   1.00 91.47 433 A 1 
ATOM 3528 S SD  . MET A 1 433 ? 21.993  -6.019  21.849   1.00 89.16 433 A 1 
ATOM 3529 C CE  . MET A 1 433 ? 22.403  -5.095  23.345   1.00 78.59 433 A 1 
ATOM 3530 N N   . MET A 1 434 ? 25.720  -9.820  24.898   1.00 95.08 434 A 1 
ATOM 3531 C CA  . MET A 1 434 ? 25.917  -10.773 25.983   1.00 94.89 434 A 1 
ATOM 3532 C C   . MET A 1 434 ? 26.343  -10.083 27.267   1.00 95.12 434 A 1 
ATOM 3533 O O   . MET A 1 434 ? 26.881  -8.974  27.240   1.00 93.72 434 A 1 
ATOM 3534 C CB  . MET A 1 434 ? 26.895  -11.866 25.531   1.00 92.18 434 A 1 
ATOM 3535 C CG  . MET A 1 434 ? 28.298  -11.356 25.162   1.00 87.42 434 A 1 
ATOM 3536 S SD  . MET A 1 434 ? 29.333  -12.617 24.342   1.00 86.79 434 A 1 
ATOM 3537 C CE  . MET A 1 434 ? 28.764  -12.455 22.649   1.00 76.56 434 A 1 
ATOM 3538 N N   . LEU A 1 435 ? 26.067  -10.743 28.378   1.00 93.92 435 A 1 
ATOM 3539 C CA  . LEU A 1 435 ? 26.320  -10.258 29.729   1.00 94.04 435 A 1 
ATOM 3540 C C   . LEU A 1 435 ? 27.278  -11.198 30.456   1.00 94.09 435 A 1 
ATOM 3541 O O   . LEU A 1 435 ? 27.165  -12.418 30.340   1.00 92.17 435 A 1 
ATOM 3542 C CB  . LEU A 1 435 ? 24.995  -10.157 30.501   1.00 93.00 435 A 1 
ATOM 3543 C CG  . LEU A 1 435 ? 23.957  -9.182  29.907   1.00 91.83 435 A 1 
ATOM 3544 C CD1 . LEU A 1 435 ? 22.658  -9.292  30.700   1.00 80.96 435 A 1 
ATOM 3545 C CD2 . LEU A 1 435 ? 24.440  -7.735  29.956   1.00 82.16 435 A 1 
ATOM 3546 N N   . GLN A 1 436 ? 28.174  -10.618 31.225   1.00 93.61 436 A 1 
ATOM 3547 C CA  . GLN A 1 436 ? 29.026  -11.343 32.163   1.00 93.34 436 A 1 
ATOM 3548 C C   . GLN A 1 436 ? 29.141  -10.523 33.453   1.00 93.48 436 A 1 
ATOM 3549 O O   . GLN A 1 436 ? 29.303  -9.312  33.364   1.00 91.47 436 A 1 
ATOM 3550 C CB  . GLN A 1 436 ? 30.398  -11.562 31.504   1.00 90.63 436 A 1 
ATOM 3551 C CG  . GLN A 1 436 ? 31.307  -12.482 32.328   1.00 85.72 436 A 1 
ATOM 3552 C CD  . GLN A 1 436 ? 32.643  -12.770 31.640   1.00 85.72 436 A 1 
ATOM 3553 O OE1 . GLN A 1 436 ? 33.121  -12.046 30.787   1.00 76.56 436 A 1 
ATOM 3554 N NE2 . GLN A 1 436 ? 33.297  -13.848 31.987   1.00 74.35 436 A 1 
ATOM 3555 N N   . PRO A 1 437 ? 29.051  -11.142 34.627   1.00 93.07 437 A 1 
ATOM 3556 C CA  . PRO A 1 437 ? 29.301  -10.424 35.875   1.00 92.23 437 A 1 
ATOM 3557 C C   . PRO A 1 437 ? 30.743  -9.914  35.913   1.00 91.82 437 A 1 
ATOM 3558 O O   . PRO A 1 437 ? 31.676  -10.592 35.460   1.00 88.56 437 A 1 
ATOM 3559 C CB  . PRO A 1 437 ? 28.996  -11.423 36.994   1.00 90.26 437 A 1 
ATOM 3560 C CG  . PRO A 1 437 ? 29.225  -12.778 36.322   1.00 87.21 437 A 1 
ATOM 3561 C CD  . PRO A 1 437 ? 28.815  -12.540 34.879   1.00 90.43 437 A 1 
ATOM 3562 N N   . THR A 1 438 ? 30.925  -8.712  36.432   1.00 88.68 438 A 1 
ATOM 3563 C CA  . THR A 1 438 ? 32.268  -8.217  36.748   1.00 84.98 438 A 1 
ATOM 3564 C C   . THR A 1 438 ? 32.815  -9.032  37.911   1.00 81.98 438 A 1 
ATOM 3565 O O   . THR A 1 438 ? 32.196  -9.087  38.970   1.00 71.71 438 A 1 
ATOM 3566 C CB  . THR A 1 438 ? 32.274  -6.728  37.114   1.00 80.54 438 A 1 
ATOM 3567 O OG1 . THR A 1 438 ? 31.364  -6.456  38.151   1.00 71.03 438 A 1 
ATOM 3568 C CG2 . THR A 1 438 ? 31.899  -5.849  35.932   1.00 70.42 438 A 1 
ATOM 3569 N N   . THR A 1 439 ? 33.947  -9.658  37.692   1.00 72.28 439 A 1 
ATOM 3570 C CA  . THR A 1 439 ? 34.705  -10.338 38.749   1.00 67.43 439 A 1 
ATOM 3571 C C   . THR A 1 439 ? 35.289  -9.360  39.758   1.00 60.00 439 A 1 
ATOM 3572 O O   . THR A 1 439 ? 35.730  -8.273  39.329   1.00 52.65 439 A 1 
ATOM 3573 C CB  . THR A 1 439 ? 35.847  -11.183 38.173   1.00 60.16 439 A 1 
ATOM 3574 O OG1 . THR A 1 439 ? 36.457  -10.471 37.125   1.00 54.36 439 A 1 
ATOM 3575 C CG2 . THR A 1 439 ? 35.324  -12.506 37.615   1.00 51.50 439 A 1 
ATOM 3576 O OXT . THR A 1 439 ? 35.307  -9.757  40.967   1.00 49.05 439 A 1 
ATOM 3577 N N   . SER B 2 1   ? -41.119 -2.747  -118.275 1.00 24.98 1   B 1 
ATOM 3578 C CA  . SER B 2 1   ? -39.817 -3.359  -117.961 1.00 31.22 1   B 1 
ATOM 3579 C C   . SER B 2 1   ? -39.652 -3.350  -116.447 1.00 32.29 1   B 1 
ATOM 3580 O O   . SER B 2 1   ? -39.658 -2.266  -115.883 1.00 30.57 1   B 1 
ATOM 3581 C CB  . SER B 2 1   ? -38.688 -2.578  -118.629 1.00 29.44 1   B 1 
ATOM 3582 O OG  . SER B 2 1   ? -39.036 -2.386  -119.980 1.00 26.64 1   B 1 
ATOM 3583 N N   . PRO B 2 2   ? -39.649 -4.499  -115.846 1.00 26.47 2   B 1 
ATOM 3584 C CA  . PRO B 2 2   ? -39.657 -4.562  -114.395 1.00 31.29 2   B 1 
ATOM 3585 C C   . PRO B 2 2   ? -38.293 -4.075  -113.869 1.00 32.66 2   B 1 
ATOM 3586 O O   . PRO B 2 2   ? -37.255 -4.594  -114.276 1.00 30.58 2   B 1 
ATOM 3587 C CB  . PRO B 2 2   ? -39.958 -6.025  -114.063 1.00 27.92 2   B 1 
ATOM 3588 C CG  . PRO B 2 2   ? -39.396 -6.776  -115.263 1.00 27.53 2   B 1 
ATOM 3589 C CD  . PRO B 2 2   ? -39.558 -5.788  -116.436 1.00 32.26 2   B 1 
ATOM 3590 N N   . VAL B 2 3   ? -38.308 -3.050  -113.022 1.00 30.69 3   B 1 
ATOM 3591 C CA  . VAL B 2 3   ? -37.089 -2.520  -112.401 1.00 35.04 3   B 1 
ATOM 3592 C C   . VAL B 2 3   ? -36.557 -3.607  -111.463 1.00 33.97 3   B 1 
ATOM 3593 O O   . VAL B 2 3   ? -37.293 -4.025  -110.567 1.00 32.80 3   B 1 
ATOM 3594 C CB  . VAL B 2 3   ? -37.358 -1.205  -111.658 1.00 32.97 3   B 1 
ATOM 3595 C CG1 . VAL B 2 3   ? -36.075 -0.591  -111.113 1.00 28.62 3   B 1 
ATOM 3596 C CG2 . VAL B 2 3   ? -38.010 -0.165  -112.583 1.00 32.67 3   B 1 
ATOM 3597 N N   . PRO B 2 4   ? -35.364 -4.133  -111.717 1.00 30.86 4   B 1 
ATOM 3598 C CA  . PRO B 2 4   ? -34.854 -5.223  -110.913 1.00 35.91 4   B 1 
ATOM 3599 C C   . PRO B 2 4   ? -34.595 -4.702  -109.491 1.00 36.89 4   B 1 
ATOM 3600 O O   . PRO B 2 4   ? -33.756 -3.825  -109.293 1.00 35.17 4   B 1 
ATOM 3601 C CB  . PRO B 2 4   ? -33.595 -5.712  -111.625 1.00 32.55 4   B 1 
ATOM 3602 C CG  . PRO B 2 4   ? -33.096 -4.474  -112.371 1.00 31.98 4   B 1 
ATOM 3603 C CD  . PRO B 2 4   ? -34.380 -3.691  -112.676 1.00 36.79 4   B 1 
ATOM 3604 N N   . PHE B 2 5   ? -35.360 -5.216  -108.551 1.00 30.25 5   B 1 
ATOM 3605 C CA  . PHE B 2 5   ? -35.121 -4.955  -107.135 1.00 33.66 5   B 1 
ATOM 3606 C C   . PHE B 2 5   ? -33.723 -5.487  -106.799 1.00 31.69 5   B 1 
ATOM 3607 O O   . PHE B 2 5   ? -33.450 -6.675  -106.918 1.00 29.70 5   B 1 
ATOM 3608 C CB  . PHE B 2 5   ? -36.223 -5.590  -106.285 1.00 32.00 5   B 1 
ATOM 3609 C CG  . PHE B 2 5   ? -37.501 -4.785  -106.255 1.00 31.11 5   B 1 
ATOM 3610 C CD1 . PHE B 2 5   ? -37.706 -3.821  -105.237 1.00 29.57 5   B 1 
ATOM 3611 C CD2 . PHE B 2 5   ? -38.504 -4.962  -107.235 1.00 30.74 5   B 1 
ATOM 3612 C CE1 . PHE B 2 5   ? -38.888 -3.057  -105.194 1.00 27.15 5   B 1 
ATOM 3613 C CE2 . PHE B 2 5   ? -39.680 -4.190  -107.206 1.00 28.15 5   B 1 
ATOM 3614 C CZ  . PHE B 2 5   ? -39.870 -3.238  -106.185 1.00 30.45 5   B 1 
ATOM 3615 N N   . GLY B 2 6   ? -32.837 -4.567  -106.497 1.00 34.27 6   B 1 
ATOM 3616 C CA  . GLY B 2 6   ? -31.461 -4.881  -106.127 1.00 36.60 6   B 1 
ATOM 3617 C C   . GLY B 2 6   ? -31.431 -5.846  -104.942 1.00 35.42 6   B 1 
ATOM 3618 O O   . GLY B 2 6   ? -32.344 -5.827  -104.113 1.00 33.62 6   B 1 
ATOM 3619 N N   . PRO B 2 7   ? -30.433 -6.708  -104.929 1.00 32.05 7   B 1 
ATOM 3620 C CA  . PRO B 2 7   ? -30.358 -7.752  -103.917 1.00 35.48 7   B 1 
ATOM 3621 C C   . PRO B 2 7   ? -30.309 -7.115  -102.529 1.00 35.95 7   B 1 
ATOM 3622 O O   . PRO B 2 7   ? -29.472 -6.247  -102.269 1.00 33.65 7   B 1 
ATOM 3623 C CB  . PRO B 2 7   ? -29.101 -8.563  -104.244 1.00 32.24 7   B 1 
ATOM 3624 C CG  . PRO B 2 7   ? -28.217 -7.565  -105.003 1.00 32.19 7   B 1 
ATOM 3625 C CD  . PRO B 2 7   ? -29.231 -6.674  -105.733 1.00 37.11 7   B 1 
ATOM 3626 N N   . GLU B 2 8   ? -31.241 -7.536  -101.673 1.00 30.74 8   B 1 
ATOM 3627 C CA  . GLU B 2 8   ? -31.212 -7.188  -100.252 1.00 32.12 8   B 1 
ATOM 3628 C C   . GLU B 2 8   ? -29.848 -7.606  -99.696  1.00 29.75 8   B 1 
ATOM 3629 O O   . GLU B 2 8   ? -29.518 -8.789  -99.609  1.00 28.94 8   B 1 
ATOM 3630 C CB  . GLU B 2 8   ? -32.367 -7.850  -99.496  1.00 31.92 8   B 1 
ATOM 3631 C CG  . GLU B 2 8   ? -33.724 -7.212  -99.816  1.00 29.93 8   B 1 
ATOM 3632 C CD  . GLU B 2 8   ? -34.911 -7.858  -99.074  1.00 29.04 8   B 1 
ATOM 3633 O OE1 . GLU B 2 8   ? -35.942 -7.161  -98.896  1.00 27.22 8   B 1 
ATOM 3634 O OE2 . GLU B 2 8   ? -34.791 -9.049  -98.717  1.00 32.19 8   B 1 
ATOM 3635 N N   . GLY B 2 9   ? -29.027 -6.606  -99.424  1.00 34.20 9   B 1 
ATOM 3636 C CA  . GLY B 2 9   ? -27.723 -6.833  -98.822  1.00 36.55 9   B 1 
ATOM 3637 C C   . GLY B 2 9   ? -27.934 -7.600  -97.531  1.00 35.54 9   B 1 
ATOM 3638 O O   . GLY B 2 9   ? -28.618 -7.110  -96.635  1.00 33.66 9   B 1 
ATOM 3639 N N   . ARG B 2 10  ? -27.358 -8.801  -97.448  1.00 31.93 10  B 1 
ATOM 3640 C CA  . ARG B 2 10  ? -27.304 -9.544  -96.195  1.00 35.40 10  B 1 
ATOM 3641 C C   . ARG B 2 10  ? -26.742 -8.583  -95.144  1.00 33.22 10  B 1 
ATOM 3642 O O   . ARG B 2 10  ? -25.586 -8.192  -95.229  1.00 33.11 10  B 1 
ATOM 3643 C CB  . ARG B 2 10  ? -26.418 -10.789 -96.308  1.00 34.89 10  B 1 
ATOM 3644 C CG  . ARG B 2 10  ? -27.157 -11.978 -96.935  1.00 32.85 10  B 1 
ATOM 3645 C CD  . ARG B 2 10  ? -26.212 -13.199 -96.990  1.00 32.91 10  B 1 
ATOM 3646 N NE  . ARG B 2 10  ? -26.927 -14.410 -97.421  1.00 29.24 10  B 1 
ATOM 3647 C CZ  . ARG B 2 10  ? -26.388 -15.605 -97.643  1.00 26.85 10  B 1 
ATOM 3648 N NH1 . ARG B 2 10  ? -25.108 -15.801 -97.530  1.00 25.92 10  B 1 
ATOM 3649 N NH2 . ARG B 2 10  ? -27.123 -16.623 -97.991  1.00 25.57 10  B 1 
ATOM 3650 N N   . LEU B 2 11  ? -27.585 -8.207  -94.217  1.00 29.83 11  B 1 
ATOM 3651 C CA  . LEU B 2 11  ? -27.146 -7.724  -92.923  1.00 32.05 11  B 1 
ATOM 3652 C C   . LEU B 2 11  ? -26.302 -8.859  -92.335  1.00 30.97 11  B 1 
ATOM 3653 O O   . LEU B 2 11  ? -26.813 -9.803  -91.746  1.00 31.20 11  B 1 
ATOM 3654 C CB  . LEU B 2 11  ? -28.376 -7.384  -92.051  1.00 32.11 11  B 1 
ATOM 3655 C CG  . LEU B 2 11  ? -28.854 -5.928  -92.238  1.00 30.31 11  B 1 
ATOM 3656 C CD1 . LEU B 2 11  ? -30.370 -5.810  -92.101  1.00 30.47 11  B 1 
ATOM 3657 C CD2 . LEU B 2 11  ? -28.208 -5.009  -91.208  1.00 34.63 11  B 1 
ATOM 3658 N N   . GLU B 2 12  ? -25.000 -8.814  -92.632  1.00 31.92 12  B 1 
ATOM 3659 C CA  . GLU B 2 12  ? -24.052 -9.534  -91.808  1.00 33.80 12  B 1 
ATOM 3660 C C   . GLU B 2 12  ? -24.241 -8.957  -90.411  1.00 31.54 12  B 1 
ATOM 3661 O O   . GLU B 2 12  ? -23.791 -7.845  -90.125  1.00 31.58 12  B 1 
ATOM 3662 C CB  . GLU B 2 12  ? -22.602 -9.366  -92.285  1.00 34.77 12  B 1 
ATOM 3663 C CG  . GLU B 2 12  ? -22.267 -10.242 -93.499  1.00 33.14 12  B 1 
ATOM 3664 C CD  . GLU B 2 12  ? -20.772 -10.194 -93.890  1.00 32.05 12  B 1 
ATOM 3665 O OE1 . GLU B 2 12  ? -20.335 -11.117 -94.620  1.00 29.07 12  B 1 
ATOM 3666 O OE2 . GLU B 2 12  ? -20.064 -9.249  -93.455  1.00 33.44 12  B 1 
ATOM 3667 N N   . ASP B 2 13  ? -24.943 -9.718  -89.586  1.00 31.02 13  B 1 
ATOM 3668 C CA  . ASP B 2 13  ? -24.870 -9.577  -88.147  1.00 33.52 13  B 1 
ATOM 3669 C C   . ASP B 2 13  ? -23.393 -9.755  -87.796  1.00 31.94 13  B 1 
ATOM 3670 O O   . ASP B 2 13  ? -22.909 -10.849 -87.506  1.00 30.93 13  B 1 
ATOM 3671 C CB  . ASP B 2 13  ? -25.752 -10.616 -87.427  1.00 32.10 13  B 1 
ATOM 3672 C CG  . ASP B 2 13  ? -27.186 -10.148 -87.158  1.00 29.46 13  B 1 
ATOM 3673 O OD1 . ASP B 2 13  ? -27.381 -8.921  -86.974  1.00 30.02 13  B 1 
ATOM 3674 O OD2 . ASP B 2 13  ? -28.063 -11.034 -87.083  1.00 31.65 13  B 1 
ATOM 3675 N N   . LYS B 2 14  ? -22.658 -8.645  -87.920  1.00 34.86 14  B 1 
ATOM 3676 C CA  . LYS B 2 14  ? -21.401 -8.518  -87.227  1.00 38.57 14  B 1 
ATOM 3677 C C   . LYS B 2 14  ? -21.792 -8.701  -85.771  1.00 35.39 14  B 1 
ATOM 3678 O O   . LYS B 2 14  ? -22.210 -7.755  -85.117  1.00 34.19 14  B 1 
ATOM 3679 C CB  . LYS B 2 14  ? -20.720 -7.167  -87.490  1.00 37.72 14  B 1 
ATOM 3680 C CG  . LYS B 2 14  ? -20.020 -7.154  -88.844  1.00 35.88 14  B 1 
ATOM 3681 C CD  . LYS B 2 14  ? -19.233 -5.852  -89.047  1.00 34.89 14  B 1 
ATOM 3682 C CE  . LYS B 2 14  ? -18.508 -5.913  -90.392  1.00 30.15 14  B 1 
ATOM 3683 N NZ  . LYS B 2 14  ? -17.764 -4.668  -90.679  1.00 28.96 14  B 1 
ATOM 3684 N N   . LEU B 2 15  ? -21.698 -9.941  -85.332  1.00 32.41 15  B 1 
ATOM 3685 C CA  . LEU B 2 15  ? -21.518 -10.291 -83.946  1.00 34.71 15  B 1 
ATOM 3686 C C   . LEU B 2 15  ? -20.421 -9.344  -83.452  1.00 33.09 15  B 1 
ATOM 3687 O O   . LEU B 2 15  ? -19.232 -9.593  -83.640  1.00 32.81 15  B 1 
ATOM 3688 C CB  . LEU B 2 15  ? -21.094 -11.771 -83.832  1.00 34.27 15  B 1 
ATOM 3689 C CG  . LEU B 2 15  ? -22.283 -12.750 -83.770  1.00 32.51 15  B 1 
ATOM 3690 C CD1 . LEU B 2 15  ? -21.881 -14.134 -84.266  1.00 32.83 15  B 1 
ATOM 3691 C CD2 . LEU B 2 15  ? -22.794 -12.891 -82.333  1.00 36.46 15  B 1 
ATOM 3692 N N   . HIS B 2 16  ? -20.858 -8.202  -82.935  1.00 35.60 16  B 1 
ATOM 3693 C CA  . HIS B 2 16  ? -20.039 -7.400  -82.080  1.00 37.22 16  B 1 
ATOM 3694 C C   . HIS B 2 16  ? -19.663 -8.367  -80.969  1.00 34.87 16  B 1 
ATOM 3695 O O   . HIS B 2 16  ? -20.443 -8.588  -80.055  1.00 34.14 16  B 1 
ATOM 3696 C CB  . HIS B 2 16  ? -20.794 -6.170  -81.562  1.00 36.58 16  B 1 
ATOM 3697 C CG  . HIS B 2 16  ? -20.739 -4.986  -82.497  1.00 34.88 16  B 1 
ATOM 3698 N ND1 . HIS B 2 16  ? -19.882 -4.808  -83.555  1.00 33.72 16  B 1 
ATOM 3699 C CD2 . HIS B 2 16  ? -21.481 -3.825  -82.389  1.00 34.08 16  B 1 
ATOM 3700 C CE1 . HIS B 2 16  ? -20.107 -3.590  -84.079  1.00 32.08 16  B 1 
ATOM 3701 N NE2 . HIS B 2 16  ? -21.065 -2.967  -83.396  1.00 31.91 16  B 1 
ATOM 3702 N N   . LYS B 2 17  ? -18.499 -9.023  -81.151  1.00 36.78 17  B 1 
ATOM 3703 C CA  . LYS B 2 17  ? -17.827 -9.621  -80.010  1.00 38.85 17  B 1 
ATOM 3704 C C   . LYS B 2 17  ? -17.935 -8.538  -78.952  1.00 37.03 17  B 1 
ATOM 3705 O O   . LYS B 2 17  ? -17.443 -7.437  -79.228  1.00 36.30 17  B 1 
ATOM 3706 C CB  . LYS B 2 17  ? -16.353 -9.920  -80.293  1.00 38.19 17  B 1 
ATOM 3707 C CG  . LYS B 2 17  ? -16.166 -11.292 -80.943  1.00 35.27 17  B 1 
ATOM 3708 C CD  . LYS B 2 17  ? -14.678 -11.596 -81.117  1.00 33.80 17  B 1 
ATOM 3709 C CE  . LYS B 2 17  ? -14.490 -13.013 -81.660  1.00 29.56 17  B 1 
ATOM 3710 N NZ  . LYS B 2 17  ? -13.062 -13.370 -81.843  1.00 26.92 17  B 1 
ATOM 3711 N N   . PRO B 2 18  ? -18.668 -8.765  -77.851  1.00 33.31 18  B 1 
ATOM 3712 C CA  . PRO B 2 18  ? -18.716 -7.785  -76.801  1.00 35.70 18  B 1 
ATOM 3713 C C   . PRO B 2 18  ? -17.236 -7.501  -76.541  1.00 35.65 18  B 1 
ATOM 3714 O O   . PRO B 2 18  ? -16.493 -8.441  -76.255  1.00 34.58 18  B 1 
ATOM 3715 C CB  . PRO B 2 18  ? -19.454 -8.444  -75.623  1.00 33.04 18  B 1 
ATOM 3716 C CG  . PRO B 2 18  ? -19.304 -9.935  -75.898  1.00 33.25 18  B 1 
ATOM 3717 C CD  . PRO B 2 18  ? -19.215 -10.037 -77.424  1.00 38.10 18  B 1 
ATOM 3718 N N   . LYS B 2 19  ? -16.802 -6.260  -76.822  1.00 33.54 19  B 1 
ATOM 3719 C CA  . LYS B 2 19  ? -15.493 -5.843  -76.325  1.00 34.84 19  B 1 
ATOM 3720 C C   . LYS B 2 19  ? -15.593 -6.250  -74.871  1.00 32.98 19  B 1 
ATOM 3721 O O   . LYS B 2 19  ? -16.472 -5.749  -74.184  1.00 31.99 19  B 1 
ATOM 3722 C CB  . LYS B 2 19  ? -15.265 -4.331  -76.452  1.00 34.90 19  B 1 
ATOM 3723 C CG  . LYS B 2 19  ? -14.558 -3.938  -77.757  1.00 32.11 19  B 1 
ATOM 3724 C CD  . LYS B 2 19  ? -14.304 -2.418  -77.777  1.00 30.82 19  B 1 
ATOM 3725 C CE  . LYS B 2 19  ? -13.464 -2.002  -78.988  1.00 26.84 19  B 1 
ATOM 3726 N NZ  . LYS B 2 19  ? -13.200 -0.548  -79.006  1.00 25.25 19  B 1 
ATOM 3727 N N   . ALA B 2 20  ? -14.805 -7.236  -74.471  1.00 31.96 20  B 1 
ATOM 3728 C CA  . ALA B 2 20  ? -14.644 -7.515  -73.068  1.00 33.54 20  B 1 
ATOM 3729 C C   . ALA B 2 20  ? -14.219 -6.156  -72.532  1.00 33.09 20  B 1 
ATOM 3730 O O   . ALA B 2 20  ? -13.113 -5.712  -72.820  1.00 32.33 20  B 1 
ATOM 3731 C CB  . ALA B 2 20  ? -13.585 -8.605  -72.860  1.00 32.19 20  B 1 
ATOM 3732 N N   . THR B 2 21  ? -15.168 -5.449  -71.927  1.00 30.17 21  B 1 
ATOM 3733 C CA  . THR B 2 21  ? -14.883 -4.282  -71.130  1.00 31.54 21  B 1 
ATOM 3734 C C   . THR B 2 21  ? -13.862 -4.857  -70.175  1.00 31.04 21  B 1 
ATOM 3735 O O   . THR B 2 21  ? -14.211 -5.702  -69.352  1.00 29.93 21  B 1 
ATOM 3736 C CB  . THR B 2 21  ? -16.125 -3.763  -70.377  1.00 29.92 21  B 1 
ATOM 3737 O OG1 . THR B 2 21  ? -17.305 -4.445  -70.754  1.00 27.53 21  B 1 
ATOM 3738 C CG2 . THR B 2 21  ? -16.369 -2.282  -70.688  1.00 29.01 21  B 1 
ATOM 3739 N N   . GLN B 2 22  ? -12.590 -4.544  -70.435  1.00 30.91 22  B 1 
ATOM 3740 C CA  . GLN B 2 22  ? -11.571 -4.766  -69.439  1.00 31.76 22  B 1 
ATOM 3741 C C   . GLN B 2 22  ? -12.123 -3.974  -68.265  1.00 30.90 22  B 1 
ATOM 3742 O O   . GLN B 2 22  ? -12.079 -2.751  -68.273  1.00 29.99 22  B 1 
ATOM 3743 C CB  . GLN B 2 22  ? -10.205 -4.233  -69.891  1.00 30.78 22  B 1 
ATOM 3744 C CG  . GLN B 2 22  ? -9.493  -5.182  -70.858  1.00 28.34 22  B 1 
ATOM 3745 C CD  . GLN B 2 22  ? -8.109  -4.657  -71.298  1.00 26.29 22  B 1 
ATOM 3746 O OE1 . GLN B 2 22  ? -7.816  -3.485  -71.263  1.00 25.33 22  B 1 
ATOM 3747 N NE2 . GLN B 2 22  ? -7.233  -5.515  -71.746  1.00 25.46 22  B 1 
ATOM 3748 N N   . THR B 2 23  ? -12.826 -4.664  -67.375  1.00 32.34 23  B 1 
ATOM 3749 C CA  . THR B 2 23  ? -13.167 -4.142  -66.077  1.00 33.14 23  B 1 
ATOM 3750 C C   . THR B 2 23  ? -11.811 -3.742  -65.558  1.00 33.28 23  B 1 
ATOM 3751 O O   . THR B 2 23  ? -10.992 -4.622  -65.298  1.00 32.22 23  B 1 
ATOM 3752 C CB  . THR B 2 23  ? -13.809 -5.212  -65.177  1.00 30.74 23  B 1 
ATOM 3753 O OG1 . THR B 2 23  ? -13.416 -6.519  -65.552  1.00 27.94 23  B 1 
ATOM 3754 C CG2 . THR B 2 23  ? -15.333 -5.169  -65.265  1.00 28.77 23  B 1 
ATOM 3755 N N   . GLU B 2 24  ? -11.526 -2.437  -65.598  1.00 36.83 24  B 1 
ATOM 3756 C CA  . GLU B 2 24  ? -10.286 -1.909  -65.058  1.00 38.73 24  B 1 
ATOM 3757 C C   . GLU B 2 24  ? -10.213 -2.483  -63.659  1.00 38.45 24  B 1 
ATOM 3758 O O   . GLU B 2 24  ? -11.049 -2.160  -62.811  1.00 38.27 24  B 1 
ATOM 3759 C CB  . GLU B 2 24  ? -10.281 -0.384  -65.016  1.00 37.74 24  B 1 
ATOM 3760 C CG  . GLU B 2 24  ? -9.914  0.247   -66.360  1.00 35.05 24  B 1 
ATOM 3761 C CD  . GLU B 2 24  ? -9.796  1.776   -66.270  1.00 32.58 24  B 1 
ATOM 3762 O OE1 . GLU B 2 24  ? -9.016  2.337   -67.059  1.00 27.46 24  B 1 
ATOM 3763 O OE2 . GLU B 2 24  ? -10.505 2.361   -65.417  1.00 33.29 24  B 1 
ATOM 3764 N N   . VAL B 2 25  ? -9.317  -3.457  -63.483  1.00 50.66 25  B 1 
ATOM 3765 C CA  . VAL B 2 25  ? -9.148  -4.111  -62.203  1.00 53.11 25  B 1 
ATOM 3766 C C   . VAL B 2 25  ? -8.688  -2.993  -61.305  1.00 55.28 25  B 1 
ATOM 3767 O O   . VAL B 2 25  ? -7.539  -2.572  -61.403  1.00 52.92 25  B 1 
ATOM 3768 C CB  . VAL B 2 25  ? -8.139  -5.274  -62.275  1.00 48.61 25  B 1 
ATOM 3769 C CG1 . VAL B 2 25  ? -7.933  -5.908  -60.902  1.00 42.74 25  B 1 
ATOM 3770 C CG2 . VAL B 2 25  ? -8.623  -6.368  -63.235  1.00 45.10 25  B 1 
ATOM 3771 N N   . LYS B 2 26  ? -9.634  -2.415  -60.539  1.00 59.60 26  B 1 
ATOM 3772 C CA  . LYS B 2 26  ? -9.315  -1.314  -59.634  1.00 61.33 26  B 1 
ATOM 3773 C C   . LYS B 2 26  ? -8.118  -1.781  -58.825  1.00 63.28 26  B 1 
ATOM 3774 O O   . LYS B 2 26  ? -8.193  -2.871  -58.262  1.00 60.32 26  B 1 
ATOM 3775 C CB  . LYS B 2 26  ? -10.490 -0.957  -58.713  1.00 56.73 26  B 1 
ATOM 3776 C CG  . LYS B 2 26  ? -11.501 -0.044  -59.404  1.00 51.95 26  B 1 
ATOM 3777 C CD  . LYS B 2 26  ? -12.589 0.397   -58.402  1.00 47.98 26  B 1 
ATOM 3778 C CE  . LYS B 2 26  ? -13.548 1.388   -59.057  1.00 42.73 26  B 1 
ATOM 3779 N NZ  . LYS B 2 26  ? -14.598 1.850   -58.119  1.00 38.66 26  B 1 
ATOM 3780 N N   . PRO B 2 27  ? -7.014  -1.038  -58.845  1.00 65.43 27  B 1 
ATOM 3781 C CA  . PRO B 2 27  ? -5.818  -1.467  -58.150  1.00 67.88 27  B 1 
ATOM 3782 C C   . PRO B 2 27  ? -6.203  -1.767  -56.700  1.00 74.54 27  B 1 
ATOM 3783 O O   . PRO B 2 27  ? -6.899  -0.978  -56.059  1.00 69.71 27  B 1 
ATOM 3784 C CB  . PRO B 2 27  ? -4.807  -0.333  -58.312  1.00 60.46 27  B 1 
ATOM 3785 C CG  . PRO B 2 27  ? -5.664  0.889   -58.640  1.00 58.40 27  B 1 
ATOM 3786 C CD  . PRO B 2 27  ? -6.849  0.297   -59.393  1.00 61.04 27  B 1 
ATOM 3787 N N   . SER B 2 28  ? -5.781  -2.916  -56.221  1.00 80.77 28  B 1 
ATOM 3788 C CA  . SER B 2 28  ? -6.156  -3.398  -54.889  1.00 86.19 28  B 1 
ATOM 3789 C C   . SER B 2 28  ? -5.620  -2.518  -53.764  1.00 91.12 28  B 1 
ATOM 3790 O O   . SER B 2 28  ? -6.125  -2.570  -52.646  1.00 86.56 28  B 1 
ATOM 3791 C CB  . SER B 2 28  ? -5.649  -4.830  -54.723  1.00 77.14 28  B 1 
ATOM 3792 O OG  . SER B 2 28  ? -4.262  -4.910  -54.983  1.00 67.33 28  B 1 
ATOM 3793 N N   . VAL B 2 29  ? -4.619  -1.696  -54.089  1.00 92.43 29  B 1 
ATOM 3794 C CA  . VAL B 2 29  ? -4.048  -0.683  -53.203  1.00 94.20 29  B 1 
ATOM 3795 C C   . VAL B 2 29  ? -4.017  0.639   -53.953  1.00 94.47 29  B 1 
ATOM 3796 O O   . VAL B 2 29  ? -3.469  0.714   -55.055  1.00 92.20 29  B 1 
ATOM 3797 C CB  . VAL B 2 29  ? -2.639  -1.069  -52.735  1.00 93.64 29  B 1 
ATOM 3798 C CG1 . VAL B 2 29  ? -2.096  -0.057  -51.725  1.00 88.29 29  B 1 
ATOM 3799 C CG2 . VAL B 2 29  ? -2.622  -2.457  -52.089  1.00 88.62 29  B 1 
ATOM 3800 N N   . ARG B 2 30  ? -4.602  1.684   -53.361  1.00 95.41 30  B 1 
ATOM 3801 C CA  . ARG B 2 30  ? -4.601  3.041   -53.897  1.00 95.27 30  B 1 
ATOM 3802 C C   . ARG B 2 30  ? -3.987  4.005   -52.898  1.00 95.75 30  B 1 
ATOM 3803 O O   . ARG B 2 30  ? -4.081  3.796   -51.692  1.00 94.02 30  B 1 
ATOM 3804 C CB  . ARG B 2 30  ? -6.019  3.469   -54.295  1.00 93.07 30  B 1 
ATOM 3805 C CG  . ARG B 2 30  ? -6.639  2.538   -55.356  1.00 87.75 30  B 1 
ATOM 3806 C CD  . ARG B 2 30  ? -7.956  3.107   -55.915  1.00 83.88 30  B 1 
ATOM 3807 N NE  . ARG B 2 30  ? -8.998  3.229   -54.892  1.00 74.00 30  B 1 
ATOM 3808 C CZ  . ARG B 2 30  ? -10.095 3.968   -54.970  1.00 67.77 30  B 1 
ATOM 3809 N NH1 . ARG B 2 30  ? -10.391 4.617   -56.052  1.00 62.34 30  B 1 
ATOM 3810 N NH2 . ARG B 2 30  ? -10.880 4.059   -53.949  1.00 57.66 30  B 1 
ATOM 3811 N N   . PHE B 2 31  ? -3.368  5.067   -53.402  1.00 95.43 31  B 1 
ATOM 3812 C CA  . PHE B 2 31  ? -2.749  6.105   -52.590  1.00 95.82 31  B 1 
ATOM 3813 C C   . PHE B 2 31  ? -3.483  7.407   -52.857  1.00 95.58 31  B 1 
ATOM 3814 O O   . PHE B 2 31  ? -3.525  7.856   -53.999  1.00 93.77 31  B 1 
ATOM 3815 C CB  . PHE B 2 31  ? -1.266  6.209   -52.925  1.00 95.79 31  B 1 
ATOM 3816 C CG  . PHE B 2 31  ? -0.496  4.929   -52.684  1.00 96.50 31  B 1 
ATOM 3817 C CD1 . PHE B 2 31  ? 0.081   4.682   -51.426  1.00 93.51 31  B 1 
ATOM 3818 C CD2 . PHE B 2 31  ? -0.381  3.963   -53.693  1.00 93.82 31  B 1 
ATOM 3819 C CE1 . PHE B 2 31  ? 0.761   3.483   -51.186  1.00 93.49 31  B 1 
ATOM 3820 C CE2 . PHE B 2 31  ? 0.298   2.758   -53.453  1.00 93.38 31  B 1 
ATOM 3821 C CZ  . PHE B 2 31  ? 0.874   2.518   -52.197  1.00 95.35 31  B 1 
ATOM 3822 N N   . ASN B 2 32  ? -4.068  8.010   -51.826  1.00 95.06 32  B 1 
ATOM 3823 C CA  . ASN B 2 32  ? -4.821  9.251   -51.943  1.00 94.72 32  B 1 
ATOM 3824 C C   . ASN B 2 32  ? -4.130  10.345  -51.112  1.00 95.08 32  B 1 
ATOM 3825 O O   . ASN B 2 32  ? -4.109  10.265  -49.885  1.00 93.92 32  B 1 
ATOM 3826 C CB  . ASN B 2 32  ? -6.273  8.992   -51.530  1.00 93.55 32  B 1 
ATOM 3827 C CG  . ASN B 2 32  ? -7.149  10.203  -51.801  1.00 91.72 32  B 1 
ATOM 3828 O OD1 . ASN B 2 32  ? -7.244  11.104  -51.003  1.00 82.44 32  B 1 
ATOM 3829 N ND2 . ASN B 2 32  ? -7.817  10.241  -52.931  1.00 81.19 32  B 1 
ATOM 3830 N N   . LEU B 2 33  ? -3.557  11.330  -51.815  1.00 94.56 33  B 1 
ATOM 3831 C CA  . LEU B 2 33  ? -2.989  12.509  -51.189  1.00 94.45 33  B 1 
ATOM 3832 C C   . LEU B 2 33  ? -4.130  13.433  -50.744  1.00 94.00 33  B 1 
ATOM 3833 O O   . LEU B 2 33  ? -4.861  13.965  -51.581  1.00 91.99 33  B 1 
ATOM 3834 C CB  . LEU B 2 33  ? -2.029  13.197  -52.182  1.00 94.16 33  B 1 
ATOM 3835 C CG  . LEU B 2 33  ? -1.420  14.520  -51.674  1.00 93.23 33  B 1 
ATOM 3836 C CD1 . LEU B 2 33  ? -0.477  14.288  -50.489  1.00 88.20 33  B 1 
ATOM 3837 C CD2 . LEU B 2 33  ? -0.624  15.183  -52.790  1.00 88.18 33  B 1 
ATOM 3838 N N   . ARG B 2 34  ? -4.275  13.631  -49.451  1.00 94.07 34  B 1 
ATOM 3839 C CA  . ARG B 2 34  ? -5.275  14.529  -48.877  1.00 93.10 34  B 1 
ATOM 3840 C C   . ARG B 2 34  ? -4.724  15.954  -48.879  1.00 92.46 34  B 1 
ATOM 3841 O O   . ARG B 2 34  ? -3.810  16.270  -48.124  1.00 89.01 34  B 1 
ATOM 3842 C CB  . ARG B 2 34  ? -5.668  14.068  -47.476  1.00 91.99 34  B 1 
ATOM 3843 C CG  . ARG B 2 34  ? -6.351  12.675  -47.445  1.00 88.74 34  B 1 
ATOM 3844 C CD  . ARG B 2 34  ? -7.700  12.685  -48.167  1.00 85.25 34  B 1 
ATOM 3845 N NE  . ARG B 2 34  ? -8.415  11.405  -47.985  1.00 81.93 34  B 1 
ATOM 3846 C CZ  . ARG B 2 34  ? -9.727  11.203  -48.150  1.00 79.61 34  B 1 
ATOM 3847 N NH1 . ARG B 2 34  ? -10.526 12.162  -48.536  1.00 71.36 34  B 1 
ATOM 3848 N NH2 . ARG B 2 34  ? -10.231 10.038  -47.932  1.00 73.42 34  B 1 
ATOM 3849 N N   . THR B 2 35  ? -5.309  16.814  -49.705  1.00 88.34 35  B 1 
ATOM 3850 C CA  . THR B 2 35  ? -4.885  18.214  -49.880  1.00 85.81 35  B 1 
ATOM 3851 C C   . THR B 2 35  ? -5.629  19.186  -48.956  1.00 84.97 35  B 1 
ATOM 3852 O O   . THR B 2 35  ? -5.180  20.309  -48.750  1.00 77.31 35  B 1 
ATOM 3853 C CB  . THR B 2 35  ? -5.079  18.638  -51.339  1.00 81.97 35  B 1 
ATOM 3854 O OG1 . THR B 2 35  ? -6.409  18.360  -51.734  1.00 76.16 35  B 1 
ATOM 3855 C CG2 . THR B 2 35  ? -4.158  17.857  -52.278  1.00 73.15 35  B 1 
ATOM 3856 N N   . SER B 2 36  ? -6.737  18.746  -48.364  1.00 83.54 36  B 1 
ATOM 3857 C CA  . SER B 2 36  ? -7.570  19.539  -47.469  1.00 82.13 36  B 1 
ATOM 3858 C C   . SER B 2 36  ? -7.780  18.844  -46.126  1.00 82.88 36  B 1 
ATOM 3859 O O   . SER B 2 36  ? -7.720  17.614  -46.013  1.00 77.60 36  B 1 
ATOM 3860 C CB  . SER B 2 36  ? -8.912  19.838  -48.141  1.00 76.04 36  B 1 
ATOM 3861 O OG  . SER B 2 36  ? -9.695  20.670  -47.302  1.00 68.61 36  B 1 
ATOM 3862 N N   . LYS B 2 37  ? -8.042  19.648  -45.100  1.00 77.06 37  B 1 
ATOM 3863 C CA  . LYS B 2 37  ? -8.510  19.159  -43.792  1.00 75.36 37  B 1 
ATOM 3864 C C   . LYS B 2 37  ? -9.966  18.711  -43.826  1.00 76.93 37  B 1 
ATOM 3865 O O   . LYS B 2 37  ? -10.383 17.987  -42.923  1.00 71.61 37  B 1 
ATOM 3866 C CB  . LYS B 2 37  ? -8.357  20.260  -42.726  1.00 70.28 37  B 1 
ATOM 3867 C CG  . LYS B 2 37  ? -6.908  20.702  -42.547  1.00 68.21 37  B 1 
ATOM 3868 C CD  . LYS B 2 37  ? -6.810  21.706  -41.393  1.00 66.63 37  B 1 
ATOM 3869 C CE  . LYS B 2 37  ? -5.402  22.269  -41.345  1.00 60.97 37  B 1 
ATOM 3870 N NZ  . LYS B 2 37  ? -5.206  23.122  -40.167  1.00 56.59 37  B 1 
ATOM 3871 N N   . ASP B 2 38  ? -10.707 19.180  -44.813  1.00 79.48 38  B 1 
ATOM 3872 C CA  . ASP B 2 38  ? -12.107 18.820  -45.001  1.00 78.71 38  B 1 
ATOM 3873 C C   . ASP B 2 38  ? -12.213 17.346  -45.408  1.00 79.00 38  B 1 
ATOM 3874 O O   . ASP B 2 38  ? -11.637 16.942  -46.419  1.00 74.96 38  B 1 
ATOM 3875 C CB  . ASP B 2 38  ? -12.720 19.762  -46.041  1.00 74.60 38  B 1 
ATOM 3876 C CG  . ASP B 2 38  ? -14.242 19.607  -46.154  1.00 68.60 38  B 1 
ATOM 3877 O OD1 . ASP B 2 38  ? -14.762 18.578  -45.668  1.00 62.46 38  B 1 
ATOM 3878 O OD2 . ASP B 2 38  ? -14.854 20.538  -46.717  1.00 62.35 38  B 1 
ATOM 3879 N N   . PRO B 2 39  ? -12.913 16.513  -44.613  1.00 76.59 39  B 1 
ATOM 3880 C CA  . PRO B 2 39  ? -13.066 15.101  -44.933  1.00 74.99 39  B 1 
ATOM 3881 C C   . PRO B 2 39  ? -13.885 14.847  -46.198  1.00 77.04 39  B 1 
ATOM 3882 O O   . PRO B 2 39  ? -13.729 13.783  -46.793  1.00 72.68 39  B 1 
ATOM 3883 C CB  . PRO B 2 39  ? -13.749 14.498  -43.701  1.00 70.96 39  B 1 
ATOM 3884 C CG  . PRO B 2 39  ? -14.530 15.662  -43.101  1.00 68.64 39  B 1 
ATOM 3885 C CD  . PRO B 2 39  ? -13.619 16.857  -43.393  1.00 71.51 39  B 1 
ATOM 3886 N N   . GLU B 2 40  ? -14.731 15.793  -46.612  1.00 75.74 40  B 1 
ATOM 3887 C CA  . GLU B 2 40  ? -15.545 15.680  -47.826  1.00 75.72 40  B 1 
ATOM 3888 C C   . GLU B 2 40  ? -14.758 16.022  -49.094  1.00 77.99 40  B 1 
ATOM 3889 O O   . GLU B 2 40  ? -15.139 15.629  -50.196  1.00 72.88 40  B 1 
ATOM 3890 C CB  . GLU B 2 40  ? -16.802 16.554  -47.720  1.00 70.66 40  B 1 
ATOM 3891 C CG  . GLU B 2 40  ? -17.700 16.148  -46.535  1.00 62.94 40  B 1 
ATOM 3892 C CD  . GLU B 2 40  ? -19.098 16.791  -46.558  1.00 54.80 40  B 1 
ATOM 3893 O OE1 . GLU B 2 40  ? -19.928 16.337  -45.742  1.00 46.49 40  B 1 
ATOM 3894 O OE2 . GLU B 2 40  ? -19.342 17.696  -47.375  1.00 50.29 40  B 1 
ATOM 3895 N N   . HIS B 2 41  ? -13.616 16.712  -48.954  1.00 79.17 41  B 1 
ATOM 3896 C CA  . HIS B 2 41  ? -12.783 17.057  -50.089  1.00 79.71 41  B 1 
ATOM 3897 C C   . HIS B 2 41  ? -12.082 15.821  -50.659  1.00 81.00 41  B 1 
ATOM 3898 O O   . HIS B 2 41  ? -11.246 15.186  -49.997  1.00 75.79 41  B 1 
ATOM 3899 C CB  . HIS B 2 41  ? -11.805 18.157  -49.692  1.00 74.40 41  B 1 
ATOM 3900 C CG  . HIS B 2 41  ? -11.081 18.747  -50.864  1.00 68.00 41  B 1 
ATOM 3901 N ND1 . HIS B 2 41  ? -10.121 18.126  -51.621  1.00 58.48 41  B 1 
ATOM 3902 C CD2 . HIS B 2 41  ? -11.264 19.991  -51.418  1.00 57.57 41  B 1 
ATOM 3903 C CE1 . HIS B 2 41  ? -9.739  18.961  -52.595  1.00 54.06 41  B 1 
ATOM 3904 N NE2 . HIS B 2 41  ? -10.406 20.111  -52.492  1.00 55.40 41  B 1 
ATOM 3905 N N   . GLU B 2 42  ? -12.373 15.495  -51.913  1.00 80.62 42  B 1 
ATOM 3906 C CA  . GLU B 2 42  ? -11.662 14.447  -52.630  1.00 81.14 42  B 1 
ATOM 3907 C C   . GLU B 2 42  ? -10.193 14.837  -52.837  1.00 83.49 42  B 1 
ATOM 3908 O O   . GLU B 2 42  ? -9.868  15.858  -53.443  1.00 75.58 42  B 1 
ATOM 3909 C CB  . GLU B 2 42  ? -12.331 14.089  -53.962  1.00 73.48 42  B 1 
ATOM 3910 C CG  . GLU B 2 42  ? -13.666 13.353  -53.779  1.00 62.58 42  B 1 
ATOM 3911 C CD  . GLU B 2 42  ? -14.174 12.693  -55.077  1.00 55.52 42  B 1 
ATOM 3912 O OE1 . GLU B 2 42  ? -15.000 11.751  -54.960  1.00 47.84 42  B 1 
ATOM 3913 O OE2 . GLU B 2 42  ? -13.699 13.065  -56.160  1.00 50.60 42  B 1 
ATOM 3914 N N   . GLY B 2 43  ? -9.299  14.015  -52.322  1.00 84.73 43  B 1 
ATOM 3915 C CA  . GLY B 2 43  ? -7.871  14.158  -52.552  1.00 87.05 43  B 1 
ATOM 3916 C C   . GLY B 2 43  ? -7.424  13.561  -53.882  1.00 89.38 43  B 1 
ATOM 3917 O O   . GLY B 2 43  ? -8.178  12.914  -54.604  1.00 85.22 43  B 1 
ATOM 3918 N N   . CYS B 2 44  ? -6.157  13.733  -54.191  1.00 90.77 44  B 1 
ATOM 3919 C CA  . CYS B 2 44  ? -5.543  13.295  -55.432  1.00 91.57 44  B 1 
ATOM 3920 C C   . CYS B 2 44  ? -5.043  11.857  -55.333  1.00 93.24 44  B 1 
ATOM 3921 O O   . CYS B 2 44  ? -4.302  11.511  -54.416  1.00 90.86 44  B 1 
ATOM 3922 C CB  . CYS B 2 44  ? -4.396  14.231  -55.744  1.00 87.70 44  B 1 
ATOM 3923 S SG  . CYS B 2 44  ? -4.955  15.930  -56.032  1.00 80.26 44  B 1 
ATOM 3924 N N   . TYR B 2 45  ? -5.398  11.033  -56.308  1.00 92.78 45  B 1 
ATOM 3925 C CA  . TYR B 2 45  ? -4.872  9.670   -56.392  1.00 93.09 45  B 1 
ATOM 3926 C C   . TYR B 2 45  ? -3.463  9.671   -56.994  1.00 93.38 45  B 1 
ATOM 3927 O O   . TYR B 2 45  ? -3.249  10.133  -58.114  1.00 90.28 45  B 1 
ATOM 3928 C CB  . TYR B 2 45  ? -5.825  8.765   -57.163  1.00 91.12 45  B 1 
ATOM 3929 C CG  . TYR B 2 45  ? -7.081  8.438   -56.374  1.00 89.35 45  B 1 
ATOM 3930 C CD1 . TYR B 2 45  ? -7.047  7.446   -55.377  1.00 84.20 45  B 1 
ATOM 3931 C CD2 . TYR B 2 45  ? -8.269  9.152   -56.606  1.00 84.49 45  B 1 
ATOM 3932 C CE1 . TYR B 2 45  ? -8.183  7.165   -54.609  1.00 82.54 45  B 1 
ATOM 3933 C CE2 . TYR B 2 45  ? -9.420  8.879   -55.838  1.00 82.27 45  B 1 
ATOM 3934 C CZ  . TYR B 2 45  ? -9.376  7.888   -54.838  1.00 84.83 45  B 1 
ATOM 3935 O OH  . TYR B 2 45  ? -10.491 7.628   -54.082  1.00 81.95 45  B 1 
ATOM 3936 N N   . LEU B 2 46  ? -2.514  9.117   -56.276  1.00 92.92 46  B 1 
ATOM 3937 C CA  . LEU B 2 46  ? -1.133  8.925   -56.712  1.00 93.46 46  B 1 
ATOM 3938 C C   . LEU B 2 46  ? -0.968  7.507   -57.266  1.00 93.67 46  B 1 
ATOM 3939 O O   . LEU B 2 46  ? -1.489  6.538   -56.719  1.00 91.28 46  B 1 
ATOM 3940 C CB  . LEU B 2 46  ? -0.174  9.186   -55.542  1.00 92.52 46  B 1 
ATOM 3941 C CG  . LEU B 2 46  ? -0.334  10.536  -54.823  1.00 92.11 46  B 1 
ATOM 3942 C CD1 . LEU B 2 46  ? 0.729   10.661  -53.734  1.00 87.78 46  B 1 
ATOM 3943 C CD2 . LEU B 2 46  ? -0.198  11.723  -55.776  1.00 88.00 46  B 1 
ATOM 3944 N N   . SER B 2 47  ? -0.183  7.384   -58.342  1.00 92.15 47  B 1 
ATOM 3945 C CA  . SER B 2 47  ? 0.164   6.093   -58.922  1.00 91.86 47  B 1 
ATOM 3946 C C   . SER B 2 47  ? 1.640   6.055   -59.302  1.00 92.24 47  B 1 
ATOM 3947 O O   . SER B 2 47  ? 2.196   7.036   -59.789  1.00 88.79 47  B 1 
ATOM 3948 C CB  . SER B 2 47  ? -0.732  5.761   -60.116  1.00 88.18 47  B 1 
ATOM 3949 O OG  . SER B 2 47  ? -0.708  6.780   -61.088  1.00 76.76 47  B 1 
ATOM 3950 N N   . VAL B 2 48  ? 2.284   4.926   -59.072  1.00 92.41 48  B 1 
ATOM 3951 C CA  . VAL B 2 48  ? 3.695   4.705   -59.404  1.00 92.37 48  B 1 
ATOM 3952 C C   . VAL B 2 48  ? 3.928   4.945   -60.894  1.00 92.06 48  B 1 
ATOM 3953 O O   . VAL B 2 48  ? 3.206   4.409   -61.730  1.00 87.35 48  B 1 
ATOM 3954 C CB  . VAL B 2 48  ? 4.139   3.286   -59.004  1.00 90.26 48  B 1 
ATOM 3955 C CG1 . VAL B 2 48  ? 5.590   3.000   -59.381  1.00 83.96 48  B 1 
ATOM 3956 C CG2 . VAL B 2 48  ? 4.009   3.072   -57.486  1.00 84.84 48  B 1 
ATOM 3957 N N   . GLY B 2 49  ? 4.935   5.763   -61.218  1.00 90.02 49  B 1 
ATOM 3958 C CA  . GLY B 2 49  ? 5.289   6.119   -62.596  1.00 89.38 49  B 1 
ATOM 3959 C C   . GLY B 2 49  ? 4.560   7.334   -63.168  1.00 90.66 49  B 1 
ATOM 3960 O O   . GLY B 2 49  ? 4.958   7.817   -64.220  1.00 85.53 49  B 1 
ATOM 3961 N N   . HIS B 2 50  ? 3.536   7.875   -62.497  1.00 90.54 50  B 1 
ATOM 3962 C CA  . HIS B 2 50  ? 2.786   9.043   -62.956  1.00 90.57 50  B 1 
ATOM 3963 C C   . HIS B 2 50  ? 3.127   10.269  -62.097  1.00 91.12 50  B 1 
ATOM 3964 O O   . HIS B 2 50  ? 2.650   10.390  -60.972  1.00 87.80 50  B 1 
ATOM 3965 C CB  . HIS B 2 50  ? 1.286   8.742   -62.950  1.00 87.19 50  B 1 
ATOM 3966 C CG  . HIS B 2 50  ? 0.900   7.624   -63.887  1.00 82.06 50  B 1 
ATOM 3967 N ND1 . HIS B 2 50  ? 1.044   6.283   -63.640  1.00 69.85 50  B 1 
ATOM 3968 C CD2 . HIS B 2 50  ? 0.365   7.739   -65.140  1.00 69.66 50  B 1 
ATOM 3969 C CE1 . HIS B 2 50  ? 0.603   5.612   -64.714  1.00 68.33 50  B 1 
ATOM 3970 N NE2 . HIS B 2 50  ? 0.178   6.462   -65.647  1.00 70.14 50  B 1 
ATOM 3971 N N   . SER B 2 51  ? 3.932   11.183  -62.624  1.00 90.50 51  B 1 
ATOM 3972 C CA  . SER B 2 51  ? 4.350   12.383  -61.894  1.00 90.26 51  B 1 
ATOM 3973 C C   . SER B 2 51  ? 3.304   13.498  -61.900  1.00 90.86 51  B 1 
ATOM 3974 O O   . SER B 2 51  ? 3.283   14.295  -60.971  1.00 86.70 51  B 1 
ATOM 3975 C CB  . SER B 2 51  ? 5.667   12.926  -62.456  1.00 86.78 51  B 1 
ATOM 3976 O OG  . SER B 2 51  ? 6.665   11.920  -62.460  1.00 78.88 51  B 1 
ATOM 3977 N N   . GLN B 2 52  ? 2.422   13.550  -62.910  1.00 90.14 52  B 1 
ATOM 3978 C CA  . GLN B 2 52  ? 1.436   14.619  -63.073  1.00 89.44 52  B 1 
ATOM 3979 C C   . GLN B 2 52  ? 0.574   14.857  -61.820  1.00 90.20 52  B 1 
ATOM 3980 O O   . GLN B 2 52  ? 0.490   15.998  -61.378  1.00 88.07 52  B 1 
ATOM 3981 C CB  . GLN B 2 52  ? 0.582   14.340  -64.322  1.00 88.53 52  B 1 
ATOM 3982 C CG  . GLN B 2 52  ? -0.188  15.600  -64.779  1.00 80.20 52  B 1 
ATOM 3983 C CD  . GLN B 2 52  ? 0.779   16.680  -65.260  1.00 72.89 52  B 1 
ATOM 3984 O OE1 . GLN B 2 52  ? 1.684   16.411  -66.026  1.00 66.23 52  B 1 
ATOM 3985 N NE2 . GLN B 2 52  ? 0.635   17.908  -64.810  1.00 62.27 52  B 1 
ATOM 3986 N N   . PRO B 2 53  ? 0.017   13.825  -61.162  1.00 90.63 53  B 1 
ATOM 3987 C CA  . PRO B 2 53  ? -0.760  14.031  -59.941  1.00 90.19 53  B 1 
ATOM 3988 C C   . PRO B 2 53  ? 0.034   14.622  -58.775  1.00 90.99 53  B 1 
ATOM 3989 O O   . PRO B 2 53  ? -0.548  15.272  -57.913  1.00 88.63 53  B 1 
ATOM 3990 C CB  . PRO B 2 53  ? -1.312  12.654  -59.572  1.00 88.48 53  B 1 
ATOM 3991 C CG  . PRO B 2 53  ? -1.303  11.895  -60.889  1.00 86.95 53  B 1 
ATOM 3992 C CD  . PRO B 2 53  ? -0.065  12.452  -61.582  1.00 90.17 53  B 1 
ATOM 3993 N N   . LEU B 2 54  ? 1.353   14.416  -58.722  1.00 91.43 54  B 1 
ATOM 3994 C CA  . LEU B 2 54  ? 2.201   15.027  -57.695  1.00 90.85 54  B 1 
ATOM 3995 C C   . LEU B 2 54  ? 2.316   16.529  -57.913  1.00 90.78 54  B 1 
ATOM 3996 O O   . LEU B 2 54  ? 2.252   17.291  -56.949  1.00 88.32 54  B 1 
ATOM 3997 C CB  . LEU B 2 54  ? 3.613   14.400  -57.695  1.00 90.01 54  B 1 
ATOM 3998 C CG  . LEU B 2 54  ? 3.663   12.896  -57.372  1.00 89.34 54  B 1 
ATOM 3999 C CD1 . LEU B 2 54  ? 5.065   12.352  -57.670  1.00 84.95 54  B 1 
ATOM 4000 C CD2 . LEU B 2 54  ? 3.376   12.625  -55.902  1.00 84.74 54  B 1 
ATOM 4001 N N   . GLU B 2 55  ? 2.458   16.966  -59.160  1.00 90.83 55  B 1 
ATOM 4002 C CA  . GLU B 2 55  ? 2.531   18.380  -59.529  1.00 89.81 55  B 1 
ATOM 4003 C C   . GLU B 2 55  ? 1.173   19.066  -59.361  1.00 90.11 55  B 1 
ATOM 4004 O O   . GLU B 2 55  ? 1.076   20.068  -58.649  1.00 86.97 55  B 1 
ATOM 4005 C CB  . GLU B 2 55  ? 3.045   18.509  -60.968  1.00 88.32 55  B 1 
ATOM 4006 C CG  . GLU B 2 55  ? 4.504   18.060  -61.107  1.00 78.89 55  B 1 
ATOM 4007 C CD  . GLU B 2 55  ? 5.033   18.103  -62.543  1.00 71.64 55  B 1 
ATOM 4008 O OE1 . GLU B 2 55  ? 6.133   17.528  -62.768  1.00 62.96 55  B 1 
ATOM 4009 O OE2 . GLU B 2 55  ? 4.363   18.667  -63.428  1.00 64.61 55  B 1 
ATOM 4010 N N   . ASP B 2 56  ? 0.114   18.476  -59.919  1.00 90.08 56  B 1 
ATOM 4011 C CA  . ASP B 2 56  ? -1.247  19.026  -59.885  1.00 88.72 56  B 1 
ATOM 4012 C C   . ASP B 2 56  ? -1.762  19.232  -58.449  1.00 88.77 56  B 1 
ATOM 4013 O O   . ASP B 2 56  ? -2.492  20.178  -58.160  1.00 85.72 56  B 1 
ATOM 4014 C CB  . ASP B 2 56  ? -2.215  18.074  -60.619  1.00 87.55 56  B 1 
ATOM 4015 C CG  . ASP B 2 56  ? -1.977  17.927  -62.127  1.00 83.67 56  B 1 
ATOM 4016 O OD1 . ASP B 2 56  ? -1.241  18.734  -62.728  1.00 78.68 56  B 1 
ATOM 4017 O OD2 . ASP B 2 56  ? -2.561  16.985  -62.700  1.00 79.13 56  B 1 
ATOM 4018 N N   . CYS B 2 57  ? -1.357  18.355  -57.536  1.00 89.81 57  B 1 
ATOM 4019 C CA  . CYS B 2 57  ? -1.797  18.382  -56.144  1.00 88.95 57  B 1 
ATOM 4020 C C   . CYS B 2 57  ? -0.763  18.976  -55.191  1.00 89.42 57  B 1 
ATOM 4021 O O   . CYS B 2 57  ? -0.898  18.866  -53.973  1.00 85.87 57  B 1 
ATOM 4022 C CB  . CYS B 2 57  ? -2.260  16.988  -55.750  1.00 87.57 57  B 1 
ATOM 4023 S SG  . CYS B 2 57  ? -3.474  16.373  -56.954  1.00 82.78 57  B 1 
ATOM 4024 N N   . SER B 2 58  ? 0.266   19.628  -55.745  1.00 90.28 58  B 1 
ATOM 4025 C CA  . SER B 2 58  ? 1.297   20.347  -55.006  1.00 90.78 58  B 1 
ATOM 4026 C C   . SER B 2 58  ? 1.991   19.487  -53.941  1.00 91.78 58  B 1 
ATOM 4027 O O   . SER B 2 58  ? 2.183   19.922  -52.801  1.00 87.88 58  B 1 
ATOM 4028 C CB  . SER B 2 58  ? 0.729   21.646  -54.421  1.00 87.69 58  B 1 
ATOM 4029 O OG  . SER B 2 58  ? 0.167   22.441  -55.447  1.00 77.35 58  B 1 
ATOM 4030 N N   . PHE B 2 59  ? 2.372   18.255  -54.303  1.00 91.97 59  B 1 
ATOM 4031 C CA  . PHE B 2 59  ? 3.141   17.397  -53.404  1.00 92.88 59  B 1 
ATOM 4032 C C   . PHE B 2 59  ? 4.495   18.049  -53.087  1.00 92.87 59  B 1 
ATOM 4033 O O   . PHE B 2 59  ? 5.310   18.291  -53.974  1.00 90.98 59  B 1 
ATOM 4034 C CB  . PHE B 2 59  ? 3.315   16.010  -54.029  1.00 92.65 59  B 1 
ATOM 4035 C CG  . PHE B 2 59  ? 3.928   14.996  -53.092  1.00 94.04 59  B 1 
ATOM 4036 C CD1 . PHE B 2 59  ? 5.317   14.942  -52.899  1.00 91.18 59  B 1 
ATOM 4037 C CD2 . PHE B 2 59  ? 3.109   14.089  -52.390  1.00 90.83 59  B 1 
ATOM 4038 C CE1 . PHE B 2 59  ? 5.885   14.010  -52.021  1.00 90.42 59  B 1 
ATOM 4039 C CE2 . PHE B 2 59  ? 3.663   13.151  -51.515  1.00 90.04 59  B 1 
ATOM 4040 C CZ  . PHE B 2 59  ? 5.049   13.116  -51.330  1.00 92.66 59  B 1 
ATOM 4041 N N   . ASN B 2 60  ? 4.753   18.324  -51.803  1.00 93.28 60  B 1 
ATOM 4042 C CA  . ASN B 2 60  ? 5.986   18.970  -51.374  1.00 93.36 60  B 1 
ATOM 4043 C C   . ASN B 2 60  ? 7.069   17.924  -51.077  1.00 93.71 60  B 1 
ATOM 4044 O O   . ASN B 2 60  ? 7.032   17.266  -50.037  1.00 91.89 60  B 1 
ATOM 4045 C CB  . ASN B 2 60  ? 5.668   19.890  -50.186  1.00 91.44 60  B 1 
ATOM 4046 C CG  . ASN B 2 60  ? 6.878   20.695  -49.731  1.00 89.45 60  B 1 
ATOM 4047 O OD1 . ASN B 2 60  ? 8.009   20.455  -50.107  1.00 82.32 60  B 1 
ATOM 4048 N ND2 . ASN B 2 60  ? 6.664   21.682  -48.895  1.00 80.84 60  B 1 
ATOM 4049 N N   . MET B 2 61  ? 8.049   17.791  -51.970  1.00 93.04 61  B 1 
ATOM 4050 C CA  . MET B 2 61  ? 9.111   16.785  -51.871  1.00 93.28 61  B 1 
ATOM 4051 C C   . MET B 2 61  ? 10.036  16.979  -50.659  1.00 93.64 61  B 1 
ATOM 4052 O O   . MET B 2 61  ? 10.607  16.015  -50.168  1.00 91.19 61  B 1 
ATOM 4053 C CB  . MET B 2 61  ? 9.944   16.785  -53.163  1.00 91.74 61  B 1 
ATOM 4054 C CG  . MET B 2 61  ? 9.152   16.338  -54.395  1.00 87.84 61  B 1 
ATOM 4055 S SD  . MET B 2 61  ? 8.615   14.602  -54.355  1.00 86.71 61  B 1 
ATOM 4056 C CE  . MET B 2 61  ? 7.656   14.557  -55.878  1.00 75.89 61  B 1 
ATOM 4057 N N   . THR B 2 62  ? 10.172  18.209  -50.146  1.00 94.25 62  B 1 
ATOM 4058 C CA  . THR B 2 62  ? 11.061  18.521  -49.008  1.00 94.09 62  B 1 
ATOM 4059 C C   . THR B 2 62  ? 10.369  18.395  -47.653  1.00 94.52 62  B 1 
ATOM 4060 O O   . THR B 2 62  ? 11.032  18.324  -46.611  1.00 91.26 62  B 1 
ATOM 4061 C CB  . THR B 2 62  ? 11.658  19.928  -49.152  1.00 92.54 62  B 1 
ATOM 4062 O OG1 . THR B 2 62  ? 10.652  20.916  -49.136  1.00 83.63 62  B 1 
ATOM 4063 C CG2 . THR B 2 62  ? 12.437  20.111  -50.450  1.00 80.56 62  B 1 
ATOM 4064 N N   . ALA B 2 63  ? 9.052   18.380  -47.640  1.00 94.44 63  B 1 
ATOM 4065 C CA  . ALA B 2 63  ? 8.260   18.314  -46.424  1.00 94.63 63  B 1 
ATOM 4066 C C   . ALA B 2 63  ? 8.182   16.887  -45.853  1.00 95.38 63  B 1 
ATOM 4067 O O   . ALA B 2 63  ? 8.515   15.894  -46.499  1.00 93.37 63  B 1 
ATOM 4068 C CB  . ALA B 2 63  ? 6.870   18.891  -46.696  1.00 92.64 63  B 1 
ATOM 4069 N N   . LYS B 2 64  ? 7.683   16.775  -44.614  1.00 95.73 64  B 1 
ATOM 4070 C CA  . LYS B 2 64  ? 7.345   15.467  -44.050  1.00 95.99 64  B 1 
ATOM 4071 C C   . LYS B 2 64  ? 6.204   14.833  -44.839  1.00 96.56 64  B 1 
ATOM 4072 O O   . LYS B 2 64  ? 5.236   15.502  -45.175  1.00 94.93 64  B 1 
ATOM 4073 C CB  . LYS B 2 64  ? 6.940   15.587  -42.581  1.00 94.23 64  B 1 
ATOM 4074 C CG  . LYS B 2 64  ? 8.113   15.995  -41.680  1.00 86.36 64  B 1 
ATOM 4075 C CD  . LYS B 2 64  ? 7.594   16.142  -40.256  1.00 82.50 64  B 1 
ATOM 4076 C CE  . LYS B 2 64  ? 8.664   16.702  -39.335  1.00 74.57 64  B 1 
ATOM 4077 N NZ  . LYS B 2 64  ? 8.051   17.190  -38.086  1.00 66.77 64  B 1 
ATOM 4078 N N   . THR B 2 65  ? 6.308   13.534  -45.062  1.00 96.50 65  B 1 
ATOM 4079 C CA  . THR B 2 65  ? 5.269   12.765  -45.733  1.00 97.09 65  B 1 
ATOM 4080 C C   . THR B 2 65  ? 4.726   11.702  -44.796  1.00 97.51 65  B 1 
ATOM 4081 O O   . THR B 2 65  ? 5.448   10.815  -44.353  1.00 96.63 65  B 1 
ATOM 4082 C CB  . THR B 2 65  ? 5.785   12.162  -47.040  1.00 96.12 65  B 1 
ATOM 4083 O OG1 . THR B 2 65  ? 6.221   13.209  -47.881  1.00 90.27 65  B 1 
ATOM 4084 C CG2 . THR B 2 65  ? 4.696   11.418  -47.801  1.00 89.85 65  B 1 
ATOM 4085 N N   . PHE B 2 66  ? 3.446   11.786  -44.474  1.00 97.32 66  B 1 
ATOM 4086 C CA  . PHE B 2 66  ? 2.732   10.824  -43.648  1.00 97.54 66  B 1 
ATOM 4087 C C   . PHE B 2 66  ? 1.935   9.862   -44.526  1.00 97.47 66  B 1 
ATOM 4088 O O   . PHE B 2 66  ? 1.158   10.301  -45.367  1.00 96.58 66  B 1 
ATOM 4089 C CB  . PHE B 2 66  ? 1.814   11.553  -42.661  1.00 97.27 66  B 1 
ATOM 4090 C CG  . PHE B 2 66  ? 2.549   12.459  -41.696  1.00 97.37 66  B 1 
ATOM 4091 C CD1 . PHE B 2 66  ? 3.079   11.940  -40.503  1.00 94.23 66  B 1 
ATOM 4092 C CD2 . PHE B 2 66  ? 2.716   13.821  -41.987  1.00 94.44 66  B 1 
ATOM 4093 C CE1 . PHE B 2 66  ? 3.762   12.770  -39.615  1.00 94.04 66  B 1 
ATOM 4094 C CE2 . PHE B 2 66  ? 3.401   14.655  -41.096  1.00 93.71 66  B 1 
ATOM 4095 C CZ  . PHE B 2 66  ? 3.922   14.134  -39.906  1.00 95.57 66  B 1 
ATOM 4096 N N   . PHE B 2 67  ? 2.095   8.567   -44.304  1.00 97.72 67  B 1 
ATOM 4097 C CA  . PHE B 2 67  ? 1.234   7.539   -44.875  1.00 97.84 67  B 1 
ATOM 4098 C C   . PHE B 2 67  ? 0.366   6.969   -43.762  1.00 97.95 67  B 1 
ATOM 4099 O O   . PHE B 2 67  ? 0.887   6.356   -42.829  1.00 96.99 67  B 1 
ATOM 4100 C CB  . PHE B 2 67  ? 2.058   6.445   -45.562  1.00 97.53 67  B 1 
ATOM 4101 C CG  . PHE B 2 67  ? 2.676   6.862   -46.880  1.00 97.28 67  B 1 
ATOM 4102 C CD1 . PHE B 2 67  ? 2.112   6.422   -48.088  1.00 92.79 67  B 1 
ATOM 4103 C CD2 . PHE B 2 67  ? 3.811   7.680   -46.917  1.00 92.66 67  B 1 
ATOM 4104 C CE1 . PHE B 2 67  ? 2.672   6.801   -49.326  1.00 91.45 67  B 1 
ATOM 4105 C CE2 . PHE B 2 67  ? 4.368   8.076   -48.145  1.00 91.20 67  B 1 
ATOM 4106 C CZ  . PHE B 2 67  ? 3.800   7.637   -49.337  1.00 94.28 67  B 1 
ATOM 4107 N N   . ILE B 2 68  ? -0.941  7.153   -43.873  1.00 97.46 68  B 1 
ATOM 4108 C CA  . ILE B 2 68  ? -1.913  6.586   -42.944  1.00 97.32 68  B 1 
ATOM 4109 C C   . ILE B 2 68  ? -2.424  5.268   -43.525  1.00 97.32 68  B 1 
ATOM 4110 O O   . ILE B 2 68  ? -2.946  5.245   -44.634  1.00 96.23 68  B 1 
ATOM 4111 C CB  . ILE B 2 68  ? -3.074  7.556   -42.652  1.00 96.80 68  B 1 
ATOM 4112 C CG1 . ILE B 2 68  ? -2.544  8.906   -42.098  1.00 94.52 68  B 1 
ATOM 4113 C CG2 . ILE B 2 68  ? -4.045  6.908   -41.651  1.00 94.25 68  B 1 
ATOM 4114 C CD1 . ILE B 2 68  ? -3.633  9.975   -41.988  1.00 90.53 68  B 1 
ATOM 4115 N N   . ILE B 2 69  ? -2.287  4.188   -42.784  1.00 97.24 69  B 1 
ATOM 4116 C CA  . ILE B 2 69  ? -2.641  2.840   -43.216  1.00 97.43 69  B 1 
ATOM 4117 C C   . ILE B 2 69  ? -3.713  2.302   -42.269  1.00 97.08 69  B 1 
ATOM 4118 O O   . ILE B 2 69  ? -3.450  2.069   -41.091  1.00 95.91 69  B 1 
ATOM 4119 C CB  . ILE B 2 69  ? -1.397  1.930   -43.269  1.00 97.45 69  B 1 
ATOM 4120 C CG1 . ILE B 2 69  ? -0.203  2.586   -44.008  1.00 95.24 69  B 1 
ATOM 4121 C CG2 . ILE B 2 69  ? -1.788  0.612   -43.953  1.00 94.57 69  B 1 
ATOM 4122 C CD1 . ILE B 2 69  ? 1.119   1.835   -43.824  1.00 91.19 69  B 1 
ATOM 4123 N N   . HIS B 2 70  ? -4.911  2.101   -42.786  1.00 96.41 70  B 1 
ATOM 4124 C CA  . HIS B 2 70  ? -6.019  1.562   -42.009  1.00 96.27 70  B 1 
ATOM 4125 C C   . HIS B 2 70  ? -5.837  0.066   -41.707  1.00 96.30 70  B 1 
ATOM 4126 O O   . HIS B 2 70  ? -4.994  -0.614  -42.293  1.00 95.39 70  B 1 
ATOM 4127 C CB  . HIS B 2 70  ? -7.352  1.866   -42.714  1.00 95.45 70  B 1 
ATOM 4128 C CG  . HIS B 2 70  ? -7.564  1.088   -43.976  1.00 95.81 70  B 1 
ATOM 4129 N ND1 . HIS B 2 70  ? -8.013  -0.211  -44.067  1.00 88.32 70  B 1 
ATOM 4130 C CD2 . HIS B 2 70  ? -7.357  1.529   -45.268  1.00 87.76 70  B 1 
ATOM 4131 C CE1 . HIS B 2 70  ? -8.069  -0.532  -45.361  1.00 89.38 70  B 1 
ATOM 4132 N NE2 . HIS B 2 70  ? -7.686  0.488   -46.108  1.00 90.51 70  B 1 
ATOM 4133 N N   . GLY B 2 71  ? -6.640  -0.452  -40.784  1.00 94.92 71  B 1 
ATOM 4134 C CA  . GLY B 2 71  ? -6.643  -1.856  -40.412  1.00 94.32 71  B 1 
ATOM 4135 C C   . GLY B 2 71  ? -7.707  -2.685  -41.119  1.00 94.25 71  B 1 
ATOM 4136 O O   . GLY B 2 71  ? -8.232  -2.310  -42.170  1.00 91.30 71  B 1 
ATOM 4137 N N   . TRP B 2 72  ? -8.039  -3.819  -40.501  1.00 93.41 72  B 1 
ATOM 4138 C CA  . TRP B 2 72  ? -9.161  -4.648  -40.933  1.00 92.61 72  B 1 
ATOM 4139 C C   . TRP B 2 72  ? -10.472 -3.883  -40.811  1.00 91.86 72  B 1 
ATOM 4140 O O   . TRP B 2 72  ? -10.676 -3.135  -39.858  1.00 89.01 72  B 1 
ATOM 4141 C CB  . TRP B 2 72  ? -9.197  -5.926  -40.104  1.00 90.97 72  B 1 
ATOM 4142 C CG  . TRP B 2 72  ? -10.258 -6.906  -40.505  1.00 89.60 72  B 1 
ATOM 4143 C CD1 . TRP B 2 72  ? -10.450 -7.403  -41.746  1.00 82.72 72  B 1 
ATOM 4144 C CD2 . TRP B 2 72  ? -11.282 -7.523  -39.664  1.00 86.70 72  B 1 
ATOM 4145 N NE1 . TRP B 2 72  ? -11.512 -8.295  -41.733  1.00 82.14 72  B 1 
ATOM 4146 C CE2 . TRP B 2 72  ? -12.040 -8.410  -40.476  1.00 84.72 72  B 1 
ATOM 4147 C CE3 . TRP B 2 72  ? -11.610 -7.433  -38.293  1.00 82.41 72  B 1 
ATOM 4148 C CZ2 . TRP B 2 72  ? -13.081 -9.207  -39.946  1.00 82.74 72  B 1 
ATOM 4149 C CZ3 . TRP B 2 72  ? -12.644 -8.219  -37.771  1.00 79.14 72  B 1 
ATOM 4150 C CH2 . TRP B 2 72  ? -13.366 -9.093  -38.590  1.00 79.53 72  B 1 
ATOM 4151 N N   . THR B 2 73  ? -11.367 -4.078  -41.769  1.00 87.99 73  B 1 
ATOM 4152 C CA  . THR B 2 73  ? -12.684 -3.453  -41.768  1.00 86.89 73  B 1 
ATOM 4153 C C   . THR B 2 73  ? -13.765 -4.489  -42.034  1.00 86.34 73  B 1 
ATOM 4154 O O   . THR B 2 73  ? -13.630 -5.329  -42.925  1.00 83.44 73  B 1 
ATOM 4155 C CB  . THR B 2 73  ? -12.752 -2.280  -42.752  1.00 84.47 73  B 1 
ATOM 4156 O OG1 . THR B 2 73  ? -14.055 -1.741  -42.734  1.00 75.75 73  B 1 
ATOM 4157 C CG2 . THR B 2 73  ? -12.424 -2.645  -44.195  1.00 76.75 73  B 1 
ATOM 4158 N N   . MET B 2 74  ? -14.851 -4.407  -41.281  1.00 83.32 74  B 1 
ATOM 4159 C CA  . MET B 2 74  ? -16.056 -5.208  -41.503  1.00 81.35 74  B 1 
ATOM 4160 C C   . MET B 2 74  ? -17.083 -4.472  -42.372  1.00 82.43 74  B 1 
ATOM 4161 O O   . MET B 2 74  ? -17.988 -5.095  -42.913  1.00 76.29 74  B 1 
ATOM 4162 C CB  . MET B 2 74  ? -16.700 -5.584  -40.162  1.00 75.87 74  B 1 
ATOM 4163 C CG  . MET B 2 74  ? -15.787 -6.450  -39.293  1.00 67.34 74  B 1 
ATOM 4164 S SD  . MET B 2 74  ? -16.572 -7.062  -37.776  1.00 59.92 74  B 1 
ATOM 4165 C CE  . MET B 2 74  ? -17.688 -8.302  -38.443  1.00 52.63 74  B 1 
ATOM 4166 N N   . SER B 2 75  ? -16.960 -3.144  -42.485  1.00 80.65 75  B 1 
ATOM 4167 C CA  . SER B 2 75  ? -17.893 -2.304  -43.231  1.00 80.54 75  B 1 
ATOM 4168 C C   . SER B 2 75  ? -17.457 -2.081  -44.683  1.00 82.53 75  B 1 
ATOM 4169 O O   . SER B 2 75  ? -18.280 -1.735  -45.525  1.00 76.96 75  B 1 
ATOM 4170 C CB  . SER B 2 75  ? -18.053 -0.965  -42.511  1.00 76.09 75  B 1 
ATOM 4171 O OG  . SER B 2 75  ? -16.797 -0.315  -42.415  1.00 69.07 75  B 1 
ATOM 4172 N N   . GLY B 2 76  ? -16.173 -2.257  -44.979  1.00 84.51 76  B 1 
ATOM 4173 C CA  . GLY B 2 76  ? -15.599 -1.920  -46.284  1.00 85.59 76  B 1 
ATOM 4174 C C   . GLY B 2 76  ? -15.481 -0.412  -46.532  1.00 87.50 76  B 1 
ATOM 4175 O O   . GLY B 2 76  ? -15.215 -0.001  -47.661  1.00 84.01 76  B 1 
ATOM 4176 N N   . ILE B 2 77  ? -15.671 0.404   -45.502  1.00 86.78 77  B 1 
ATOM 4177 C CA  . ILE B 2 77  ? -15.621 1.866   -45.543  1.00 87.14 77  B 1 
ATOM 4178 C C   . ILE B 2 77  ? -14.573 2.358   -44.545  1.00 87.82 77  B 1 
ATOM 4179 O O   . ILE B 2 77  ? -14.259 1.665   -43.569  1.00 85.07 77  B 1 
ATOM 4180 C CB  . ILE B 2 77  ? -17.033 2.467   -45.279  1.00 83.26 77  B 1 
ATOM 4181 C CG1 . ILE B 2 77  ? -18.115 1.793   -46.170  1.00 72.51 77  B 1 
ATOM 4182 C CG2 . ILE B 2 77  ? -17.041 3.982   -45.538  1.00 70.51 77  B 1 
ATOM 4183 C CD1 . ILE B 2 77  ? -19.554 2.236   -45.872  1.00 63.75 77  B 1 
ATOM 4184 N N   . PHE B 2 78  ? -14.004 3.537   -44.794  1.00 88.25 78  B 1 
ATOM 4185 C CA  . PHE B 2 78  ? -13.113 4.165   -43.832  1.00 88.97 78  B 1 
ATOM 4186 C C   . PHE B 2 78  ? -13.860 4.551   -42.556  1.00 88.10 78  B 1 
ATOM 4187 O O   . PHE B 2 78  ? -14.927 5.154   -42.600  1.00 85.19 78  B 1 
ATOM 4188 C CB  . PHE B 2 78  ? -12.427 5.392   -44.437  1.00 88.27 78  B 1 
ATOM 4189 C CG  . PHE B 2 78  ? -11.459 5.093   -45.559  1.00 89.10 78  B 1 
ATOM 4190 C CD1 . PHE B 2 78  ? -10.468 4.109   -45.401  1.00 85.16 78  B 1 
ATOM 4191 C CD2 . PHE B 2 78  ? -11.525 5.819   -46.769  1.00 84.74 78  B 1 
ATOM 4192 C CE1 . PHE B 2 78  ? -9.559  3.850   -46.437  1.00 83.87 78  B 1 
ATOM 4193 C CE2 . PHE B 2 78  ? -10.619 5.562   -47.800  1.00 83.39 78  B 1 
ATOM 4194 C CZ  . PHE B 2 78  ? -9.637  4.574   -47.637  1.00 86.63 78  B 1 
ATOM 4195 N N   . GLU B 2 79  ? -13.248 4.260   -41.425  1.00 87.95 79  B 1 
ATOM 4196 C CA  . GLU B 2 79  ? -13.759 4.643   -40.115  1.00 87.68 79  B 1 
ATOM 4197 C C   . GLU B 2 79  ? -13.537 6.147   -39.858  1.00 88.90 79  B 1 
ATOM 4198 O O   . GLU B 2 79  ? -12.568 6.744   -40.315  1.00 87.10 79  B 1 
ATOM 4199 C CB  . GLU B 2 79  ? -13.068 3.790   -39.041  1.00 84.78 79  B 1 
ATOM 4200 C CG  . GLU B 2 79  ? -13.274 2.270   -39.188  1.00 79.18 79  B 1 
ATOM 4201 C CD  . GLU B 2 79  ? -14.680 1.758   -38.826  1.00 73.03 79  B 1 
ATOM 4202 O OE1 . GLU B 2 79  ? -14.898 0.530   -38.950  1.00 64.46 79  B 1 
ATOM 4203 O OE2 . GLU B 2 79  ? -15.511 2.556   -38.364  1.00 64.46 79  B 1 
ATOM 4204 N N   . ASN B 2 80  ? -14.407 6.748   -39.040  1.00 86.40 80  B 1 
ATOM 4205 C CA  . ASN B 2 80  ? -14.371 8.185   -38.743  1.00 86.64 80  B 1 
ATOM 4206 C C   . ASN B 2 80  ? -13.044 8.679   -38.146  1.00 88.61 80  B 1 
ATOM 4207 O O   . ASN B 2 80  ? -12.692 9.853   -38.292  1.00 86.83 80  B 1 
ATOM 4208 C CB  . ASN B 2 80  ? -15.531 8.506   -37.776  1.00 82.77 80  B 1 
ATOM 4209 C CG  . ASN B 2 80  ? -16.893 8.478   -38.453  1.00 72.27 80  B 1 
ATOM 4210 O OD1 . ASN B 2 80  ? -17.008 8.653   -39.639  1.00 61.59 80  B 1 
ATOM 4211 N ND2 . ASN B 2 80  ? -17.952 8.296   -37.695  1.00 62.19 80  B 1 
ATOM 4212 N N   . TRP B 2 81  ? -12.288 7.805   -37.472  1.00 90.04 81  B 1 
ATOM 4213 C CA  . TRP B 2 81  ? -10.996 8.165   -36.901  1.00 91.32 81  B 1 
ATOM 4214 C C   . TRP B 2 81  ? -9.970  8.574   -37.965  1.00 92.61 81  B 1 
ATOM 4215 O O   . TRP B 2 81  ? -9.098  9.413   -37.680  1.00 92.13 81  B 1 
ATOM 4216 C CB  . TRP B 2 81  ? -10.451 7.008   -36.052  1.00 91.15 81  B 1 
ATOM 4217 C CG  . TRP B 2 81  ? -10.065 5.756   -36.796  1.00 91.73 81  B 1 
ATOM 4218 C CD1 . TRP B 2 81  ? -10.777 4.613   -36.840  1.00 89.24 81  B 1 
ATOM 4219 C CD2 . TRP B 2 81  ? -8.861  5.512   -37.604  1.00 91.66 81  B 1 
ATOM 4220 N NE1 . TRP B 2 81  ? -10.117 3.679   -37.620  1.00 89.16 81  B 1 
ATOM 4221 C CE2 . TRP B 2 81  ? -8.942  4.190   -38.119  1.00 90.94 81  B 1 
ATOM 4222 C CE3 . TRP B 2 81  ? -7.738  6.275   -37.946  1.00 89.89 81  B 1 
ATOM 4223 C CZ2 . TRP B 2 81  ? -7.948  3.652   -38.972  1.00 90.09 81  B 1 
ATOM 4224 C CZ3 . TRP B 2 81  ? -6.742  5.742   -38.792  1.00 89.29 81  B 1 
ATOM 4225 C CH2 . TRP B 2 81  ? -6.858  4.453   -39.302  1.00 89.16 81  B 1 
ATOM 4226 N N   . LEU B 2 82  ? -10.071 8.062   -39.173  1.00 92.26 82  B 1 
ATOM 4227 C CA  . LEU B 2 82  ? -9.152  8.360   -40.264  1.00 93.28 82  B 1 
ATOM 4228 C C   . LEU B 2 82  ? -9.197  9.851   -40.609  1.00 93.95 82  B 1 
ATOM 4229 O O   . LEU B 2 82  ? -8.156  10.500  -40.689  1.00 93.13 82  B 1 
ATOM 4230 C CB  . LEU B 2 82  ? -9.515  7.488   -41.471  1.00 92.63 82  B 1 
ATOM 4231 C CG  . LEU B 2 82  ? -8.473  7.563   -42.608  1.00 90.98 82  B 1 
ATOM 4232 C CD1 . LEU B 2 82  ? -7.206  6.796   -42.243  1.00 83.76 82  B 1 
ATOM 4233 C CD2 . LEU B 2 82  ? -9.050  6.957   -43.879  1.00 83.04 82  B 1 
ATOM 4234 N N   . HIS B 2 83  ? -10.394 10.408  -40.738  1.00 92.30 83  B 1 
ATOM 4235 C CA  . HIS B 2 83  ? -10.593 11.823  -41.034  1.00 91.80 83  B 1 
ATOM 4236 C C   . HIS B 2 83  ? -10.079 12.717  -39.911  1.00 92.77 83  B 1 
ATOM 4237 O O   . HIS B 2 83  ? -9.423  13.733  -40.165  1.00 91.98 83  B 1 
ATOM 4238 C CB  . HIS B 2 83  ? -12.082 12.085  -41.294  1.00 89.55 83  B 1 
ATOM 4239 C CG  . HIS B 2 83  ? -12.633 11.247  -42.411  1.00 77.37 83  B 1 
ATOM 4240 N ND1 . HIS B 2 83  ? -12.364 11.390  -43.757  1.00 64.69 83  B 1 
ATOM 4241 C CD2 . HIS B 2 83  ? -13.465 10.172  -42.287  1.00 63.76 83  B 1 
ATOM 4242 C CE1 . HIS B 2 83  ? -13.026 10.429  -44.419  1.00 56.80 83  B 1 
ATOM 4243 N NE2 . HIS B 2 83  ? -13.703 9.665   -43.558  1.00 57.75 83  B 1 
ATOM 4244 N N   . LYS B 2 84  ? -10.292 12.319  -38.660  1.00 92.60 84  B 1 
ATOM 4245 C CA  . LYS B 2 84  ? -9.751  13.030  -37.490  1.00 92.87 84  B 1 
ATOM 4246 C C   . LYS B 2 84  ? -8.222  13.045  -37.512  1.00 93.95 84  B 1 
ATOM 4247 O O   . LYS B 2 84  ? -7.630  14.090  -37.252  1.00 93.30 84  B 1 
ATOM 4248 C CB  . LYS B 2 84  ? -10.264 12.394  -36.187  1.00 91.86 84  B 1 
ATOM 4249 C CG  . LYS B 2 84  ? -11.773 12.588  -35.985  1.00 83.94 84  B 1 
ATOM 4250 C CD  . LYS B 2 84  ? -12.225 11.937  -34.668  1.00 77.95 84  B 1 
ATOM 4251 C CE  . LYS B 2 84  ? -13.736 12.074  -34.488  1.00 67.95 84  B 1 
ATOM 4252 N NZ  . LYS B 2 84  ? -14.228 11.329  -33.298  1.00 60.21 84  B 1 
ATOM 4253 N N   . LEU B 2 85  ? -7.594  11.927  -37.856  1.00 94.33 85  B 1 
ATOM 4254 C CA  . LEU B 2 85  ? -6.140  11.832  -37.943  1.00 95.28 85  B 1 
ATOM 4255 C C   . LEU B 2 85  ? -5.570  12.690  -39.082  1.00 95.54 85  B 1 
ATOM 4256 O O   . LEU B 2 85  ? -4.613  13.426  -38.857  1.00 95.16 85  B 1 
ATOM 4257 C CB  . LEU B 2 85  ? -5.745  10.351  -38.069  1.00 95.80 85  B 1 
ATOM 4258 C CG  . LEU B 2 85  ? -4.228  10.102  -38.152  1.00 95.45 85  B 1 
ATOM 4259 C CD1 . LEU B 2 85  ? -3.475  10.656  -36.947  1.00 92.48 85  B 1 
ATOM 4260 C CD2 . LEU B 2 85  ? -3.955  8.601   -38.222  1.00 92.05 85  B 1 
ATOM 4261 N N   . VAL B 2 86  ? -6.179  12.663  -40.256  1.00 94.82 86  B 1 
ATOM 4262 C CA  . VAL B 2 86  ? -5.798  13.527  -41.395  1.00 94.60 86  B 1 
ATOM 4263 C C   . VAL B 2 86  ? -5.875  15.001  -40.996  1.00 94.77 86  B 1 
ATOM 4264 O O   . VAL B 2 86  ? -4.905  15.745  -41.174  1.00 94.24 86  B 1 
ATOM 4265 C CB  . VAL B 2 86  ? -6.687  13.243  -42.624  1.00 94.15 86  B 1 
ATOM 4266 C CG1 . VAL B 2 86  ? -6.491  14.267  -43.745  1.00 90.96 86  B 1 
ATOM 4267 C CG2 . VAL B 2 86  ? -6.392  11.865  -43.228  1.00 90.85 86  B 1 
ATOM 4268 N N   . SER B 2 87  ? -6.987  15.427  -40.422  1.00 93.95 87  B 1 
ATOM 4269 C CA  . SER B 2 87  ? -7.183  16.810  -39.978  1.00 93.32 87  B 1 
ATOM 4270 C C   . SER B 2 87  ? -6.164  17.233  -38.909  1.00 93.74 87  B 1 
ATOM 4271 O O   . SER B 2 87  ? -5.586  18.327  -38.981  1.00 92.85 87  B 1 
ATOM 4272 C CB  . SER B 2 87  ? -8.614  16.970  -39.454  1.00 92.12 87  B 1 
ATOM 4273 O OG  . SER B 2 87  ? -8.851  18.314  -39.073  1.00 77.98 87  B 1 
ATOM 4274 N N   . ALA B 2 88  ? -5.867  16.349  -37.943  1.00 94.47 88  B 1 
ATOM 4275 C CA  . ALA B 2 88  ? -4.881  16.602  -36.897  1.00 94.83 88  B 1 
ATOM 4276 C C   . ALA B 2 88  ? -3.457  16.736  -37.458  1.00 95.26 88  B 1 
ATOM 4277 O O   . ALA B 2 88  ? -2.733  17.652  -37.058  1.00 94.57 88  B 1 
ATOM 4278 C CB  . ALA B 2 88  ? -4.984  15.484  -35.860  1.00 95.02 88  B 1 
ATOM 4279 N N   . LEU B 2 89  ? -3.064  15.893  -38.403  1.00 94.87 89  B 1 
ATOM 4280 C CA  . LEU B 2 89  ? -1.762  15.967  -39.076  1.00 95.09 89  B 1 
ATOM 4281 C C   . LEU B 2 89  ? -1.610  17.280  -39.849  1.00 94.79 89  B 1 
ATOM 4282 O O   . LEU B 2 89  ? -0.638  18.000  -39.619  1.00 94.02 89  B 1 
ATOM 4283 C CB  . LEU B 2 89  ? -1.570  14.756  -40.000  1.00 95.52 89  B 1 
ATOM 4284 C CG  . LEU B 2 89  ? -1.271  13.456  -39.243  1.00 94.62 89  B 1 
ATOM 4285 C CD1 . LEU B 2 89  ? -1.367  12.272  -40.208  1.00 92.02 89  B 1 
ATOM 4286 C CD2 . LEU B 2 89  ? 0.132   13.448  -38.639  1.00 91.80 89  B 1 
ATOM 4287 N N   . HIS B 2 90  ? -2.599  17.661  -40.659  1.00 94.52 90  B 1 
ATOM 4288 C CA  . HIS B 2 90  ? -2.580  18.947  -41.357  1.00 93.61 90  B 1 
ATOM 4289 C C   . HIS B 2 90  ? -2.604  20.154  -40.416  1.00 93.34 90  B 1 
ATOM 4290 O O   . HIS B 2 90  ? -2.125  21.236  -40.757  1.00 91.71 90  B 1 
ATOM 4291 C CB  . HIS B 2 90  ? -3.783  19.035  -42.297  1.00 92.60 90  B 1 
ATOM 4292 C CG  . HIS B 2 90  ? -3.602  18.293  -43.587  1.00 89.45 90  B 1 
ATOM 4293 N ND1 . HIS B 2 90  ? -2.597  18.520  -44.509  1.00 74.59 90  B 1 
ATOM 4294 C CD2 . HIS B 2 90  ? -4.448  17.350  -44.118  1.00 75.31 90  B 1 
ATOM 4295 C CE1 . HIS B 2 90  ? -2.840  17.724  -45.564  1.00 77.96 90  B 1 
ATOM 4296 N NE2 . HIS B 2 90  ? -3.951  17.018  -45.358  1.00 79.11 90  B 1 
ATOM 4297 N N   . THR B 2 91  ? -3.173  20.016  -39.229  1.00 93.64 91  B 1 
ATOM 4298 C CA  . THR B 2 91  ? -3.188  21.088  -38.236  1.00 92.95 91  B 1 
ATOM 4299 C C   . THR B 2 91  ? -1.832  21.240  -37.558  1.00 93.17 91  B 1 
ATOM 4300 O O   . THR B 2 91  ? -1.399  22.365  -37.303  1.00 91.21 91  B 1 
ATOM 4301 C CB  . THR B 2 91  ? -4.304  20.865  -37.209  1.00 91.72 91  B 1 
ATOM 4302 O OG1 . THR B 2 91  ? -5.539  20.854  -37.899  1.00 82.82 91  B 1 
ATOM 4303 C CG2 . THR B 2 91  ? -4.391  21.988  -36.170  1.00 79.57 91  B 1 
ATOM 4304 N N   . ARG B 2 92  ? -1.156  20.128  -37.300  1.00 94.42 92  B 1 
ATOM 4305 C CA  . ARG B 2 92  ? 0.160   20.110  -36.651  1.00 94.72 92  B 1 
ATOM 4306 C C   . ARG B 2 92  ? 1.297   20.449  -37.605  1.00 94.75 92  B 1 
ATOM 4307 O O   . ARG B 2 92  ? 2.201   21.215  -37.237  1.00 92.86 92  B 1 
ATOM 4308 C CB  . ARG B 2 92  ? 0.353   18.733  -35.994  1.00 94.37 92  B 1 
ATOM 4309 C CG  . ARG B 2 92  ? 1.697   18.580  -35.268  1.00 92.92 92  B 1 
ATOM 4310 C CD  . ARG B 2 92  ? 1.927   19.690  -34.231  1.00 91.30 92  B 1 
ATOM 4311 N NE  . ARG B 2 92  ? 3.167   19.469  -33.474  1.00 89.69 92  B 1 
ATOM 4312 C CZ  . ARG B 2 92  ? 3.274   18.830  -32.313  1.00 89.99 92  B 1 
ATOM 4313 N NH1 . ARG B 2 92  ? 2.255   18.308  -31.707  1.00 83.24 92  B 1 
ATOM 4314 N NH2 . ARG B 2 92  ? 4.446   18.725  -31.736  1.00 83.70 92  B 1 
ATOM 4315 N N   . GLU B 2 93  ? 1.293   19.887  -38.809  1.00 94.15 93  B 1 
ATOM 4316 C CA  . GLU B 2 93  ? 2.331   20.010  -39.831  1.00 94.04 93  B 1 
ATOM 4317 C C   . GLU B 2 93  ? 1.677   20.542  -41.117  1.00 93.92 93  B 1 
ATOM 4318 O O   . GLU B 2 93  ? 1.231   19.777  -41.963  1.00 91.74 93  B 1 
ATOM 4319 C CB  . GLU B 2 93  ? 3.014   18.657  -40.058  1.00 93.61 93  B 1 
ATOM 4320 C CG  . GLU B 2 93  ? 3.743   18.077  -38.829  1.00 90.91 93  B 1 
ATOM 4321 C CD  . GLU B 2 93  ? 5.084   18.731  -38.483  1.00 92.93 93  B 1 
ATOM 4322 O OE1 . GLU B 2 93  ? 5.740   18.229  -37.528  1.00 86.15 93  B 1 
ATOM 4323 O OE2 . GLU B 2 93  ? 5.557   19.658  -39.164  1.00 88.37 93  B 1 
ATOM 4324 N N   . LYS B 2 94  ? 1.582   21.874  -41.235  1.00 92.40 94  B 1 
ATOM 4325 C CA  . LYS B 2 94  ? 0.776   22.534  -42.277  1.00 90.89 94  B 1 
ATOM 4326 C C   . LYS B 2 94  ? 1.232   22.216  -43.695  1.00 90.23 94  B 1 
ATOM 4327 O O   . LYS B 2 94  ? 0.388   22.081  -44.567  1.00 83.88 94  B 1 
ATOM 4328 C CB  . LYS B 2 94  ? 0.783   24.054  -42.069  1.00 88.45 94  B 1 
ATOM 4329 C CG  . LYS B 2 94  ? 0.024   24.481  -40.804  1.00 80.01 94  B 1 
ATOM 4330 C CD  . LYS B 2 94  ? 0.029   26.008  -40.702  1.00 71.97 94  B 1 
ATOM 4331 C CE  . LYS B 2 94  ? -0.713  26.469  -39.455  1.00 61.55 94  B 1 
ATOM 4332 N NZ  . LYS B 2 94  ? -0.662  27.952  -39.326  1.00 53.13 94  B 1 
ATOM 4333 N N   . ASP B 2 95  ? 2.548   22.066  -43.874  1.00 91.81 95  B 1 
ATOM 4334 C CA  . ASP B 2 95  ? 3.150   21.844  -45.190  1.00 91.43 95  B 1 
ATOM 4335 C C   . ASP B 2 95  ? 3.355   20.357  -45.502  1.00 92.63 95  B 1 
ATOM 4336 O O   . ASP B 2 95  ? 3.912   20.010  -46.539  1.00 89.13 95  B 1 
ATOM 4337 C CB  . ASP B 2 95  ? 4.469   22.630  -45.277  1.00 88.40 95  B 1 
ATOM 4338 C CG  . ASP B 2 95  ? 4.309   24.097  -44.855  1.00 81.40 95  B 1 
ATOM 4339 O OD1 . ASP B 2 95  ? 3.310   24.732  -45.254  1.00 72.12 95  B 1 
ATOM 4340 O OD2 . ASP B 2 95  ? 5.145   24.543  -44.036  1.00 72.17 95  B 1 
ATOM 4341 N N   . ALA B 2 96  ? 2.950   19.471  -44.605  1.00 93.34 96  B 1 
ATOM 4342 C CA  . ALA B 2 96  ? 3.177   18.040  -44.756  1.00 94.12 96  B 1 
ATOM 4343 C C   . ALA B 2 96  ? 2.254   17.416  -45.806  1.00 94.55 96  B 1 
ATOM 4344 O O   . ALA B 2 96  ? 1.066   17.743  -45.896  1.00 92.75 96  B 1 
ATOM 4345 C CB  . ALA B 2 96  ? 3.020   17.343  -43.403  1.00 93.18 96  B 1 
ATOM 4346 N N   . ASN B 2 97  ? 2.787   16.426  -46.524  1.00 95.43 97  B 1 
ATOM 4347 C CA  . ASN B 2 97  ? 1.990   15.568  -47.385  1.00 95.55 97  B 1 
ATOM 4348 C C   . ASN B 2 97  ? 1.332   14.487  -46.525  1.00 96.05 97  B 1 
ATOM 4349 O O   . ASN B 2 97  ? 2.013   13.773  -45.792  1.00 95.22 97  B 1 
ATOM 4350 C CB  . ASN B 2 97  ? 2.874   14.943  -48.471  1.00 94.98 97  B 1 
ATOM 4351 C CG  . ASN B 2 97  ? 3.764   15.963  -49.168  1.00 94.59 97  B 1 
ATOM 4352 O OD1 . ASN B 2 97  ? 3.320   16.899  -49.790  1.00 87.12 97  B 1 
ATOM 4353 N ND2 . ASN B 2 97  ? 5.065   15.800  -49.039  1.00 86.70 97  B 1 
ATOM 4354 N N   . VAL B 2 98  ? 0.010   14.345  -46.629  1.00 95.70 98  B 1 
ATOM 4355 C CA  . VAL B 2 98  ? -0.737  13.312  -45.906  1.00 95.91 98  B 1 
ATOM 4356 C C   . VAL B 2 98  ? -1.381  12.372  -46.914  1.00 95.99 98  B 1 
ATOM 4357 O O   . VAL B 2 98  ? -2.352  12.723  -47.573  1.00 94.69 98  B 1 
ATOM 4358 C CB  . VAL B 2 98  ? -1.773  13.915  -44.943  1.00 95.54 98  B 1 
ATOM 4359 C CG1 . VAL B 2 98  ? -2.482  12.818  -44.147  1.00 92.54 98  B 1 
ATOM 4360 C CG2 . VAL B 2 98  ? -1.105  14.862  -43.937  1.00 92.04 98  B 1 
ATOM 4361 N N   . VAL B 2 99  ? -0.824  11.177  -47.042  1.00 96.20 99  B 1 
ATOM 4362 C CA  . VAL B 2 99  ? -1.285  10.147  -47.981  1.00 96.51 99  B 1 
ATOM 4363 C C   . VAL B 2 99  ? -2.053  9.084   -47.219  1.00 96.82 99  B 1 
ATOM 4364 O O   . VAL B 2 99  ? -1.534  8.460   -46.298  1.00 96.17 99  B 1 
ATOM 4365 C CB  . VAL B 2 99  ? -0.111  9.542   -48.776  1.00 96.17 99  B 1 
ATOM 4366 C CG1 . VAL B 2 99  ? -0.606  8.544   -49.819  1.00 93.00 99  B 1 
ATOM 4367 C CG2 . VAL B 2 99  ? 0.694   10.620  -49.505  1.00 92.37 99  B 1 
ATOM 4368 N N   . VAL B 2 100 ? -3.296  8.846   -47.618  1.00 96.12 100 B 1 
ATOM 4369 C CA  . VAL B 2 100 ? -4.096  7.725   -47.129  1.00 96.14 100 B 1 
ATOM 4370 C C   . VAL B 2 100 ? -3.883  6.530   -48.049  1.00 96.31 100 B 1 
ATOM 4371 O O   . VAL B 2 100 ? -4.114  6.621   -49.250  1.00 95.50 100 B 1 
ATOM 4372 C CB  . VAL B 2 100 ? -5.576  8.101   -47.016  1.00 95.29 100 B 1 
ATOM 4373 C CG1 . VAL B 2 100 ? -6.424  6.908   -46.561  1.00 92.17 100 B 1 
ATOM 4374 C CG2 . VAL B 2 100 ? -5.766  9.237   -46.001  1.00 91.97 100 B 1 
ATOM 4375 N N   . VAL B 2 101 ? -3.454  5.411   -47.486  1.00 96.59 101 B 1 
ATOM 4376 C CA  . VAL B 2 101 ? -3.342  4.138   -48.197  1.00 96.77 101 B 1 
ATOM 4377 C C   . VAL B 2 101 ? -4.681  3.417   -48.104  1.00 96.49 101 B 1 
ATOM 4378 O O   . VAL B 2 101 ? -5.072  2.964   -47.034  1.00 95.15 101 B 1 
ATOM 4379 C CB  . VAL B 2 101 ? -2.198  3.271   -47.654  1.00 96.68 101 B 1 
ATOM 4380 C CG1 . VAL B 2 101 ? -2.035  1.997   -48.488  1.00 93.69 101 B 1 
ATOM 4381 C CG2 . VAL B 2 101 ? -0.867  4.032   -47.676  1.00 93.18 101 B 1 
ATOM 4382 N N   . ASP B 2 102 ? -5.365  3.318   -49.250  1.00 95.93 102 B 1 
ATOM 4383 C CA  . ASP B 2 102 ? -6.624  2.597   -49.394  1.00 95.61 102 B 1 
ATOM 4384 C C   . ASP B 2 102 ? -6.342  1.176   -49.883  1.00 96.03 102 B 1 
ATOM 4385 O O   . ASP B 2 102 ? -5.982  0.955   -51.041  1.00 94.41 102 B 1 
ATOM 4386 C CB  . ASP B 2 102 ? -7.550  3.383   -50.338  1.00 93.94 102 B 1 
ATOM 4387 C CG  . ASP B 2 102 ? -8.834  2.646   -50.716  1.00 91.96 102 B 1 
ATOM 4388 O OD1 . ASP B 2 102 ? -9.139  1.588   -50.124  1.00 86.97 102 B 1 
ATOM 4389 O OD2 . ASP B 2 102 ? -9.529  3.114   -51.651  1.00 85.21 102 B 1 
ATOM 4390 N N   . TRP B 2 103 ? -6.505  0.221   -48.989  1.00 95.68 103 B 1 
ATOM 4391 C CA  . TRP B 2 103 ? -6.473  -1.201  -49.288  1.00 96.14 103 B 1 
ATOM 4392 C C   . TRP B 2 103 ? -7.766  -1.911  -48.843  1.00 96.17 103 B 1 
ATOM 4393 O O   . TRP B 2 103 ? -7.774  -3.109  -48.615  1.00 94.04 103 B 1 
ATOM 4394 C CB  . TRP B 2 103 ? -5.190  -1.833  -48.724  1.00 95.96 103 B 1 
ATOM 4395 C CG  . TRP B 2 103 ? -5.071  -1.869  -47.234  1.00 96.45 103 B 1 
ATOM 4396 C CD1 . TRP B 2 103 ? -4.838  -0.817  -46.424  1.00 95.35 103 B 1 
ATOM 4397 C CD2 . TRP B 2 103 ? -5.153  -3.040  -46.350  1.00 96.39 103 B 1 
ATOM 4398 N NE1 . TRP B 2 103 ? -4.771  -1.235  -45.109  1.00 95.08 103 B 1 
ATOM 4399 C CE2 . TRP B 2 103 ? -4.953  -2.585  -45.016  1.00 95.85 103 B 1 
ATOM 4400 C CE3 . TRP B 2 103 ? -5.365  -4.416  -46.559  1.00 95.32 103 B 1 
ATOM 4401 C CZ2 . TRP B 2 103 ? -4.963  -3.476  -43.910  1.00 95.25 103 B 1 
ATOM 4402 C CZ3 . TRP B 2 103 ? -5.379  -5.298  -45.468  1.00 94.49 103 B 1 
ATOM 4403 C CH2 . TRP B 2 103 ? -5.185  -4.832  -44.159  1.00 94.34 103 B 1 
ATOM 4404 N N   . LEU B 2 104 ? -8.880  -1.173  -48.801  1.00 94.72 104 B 1 
ATOM 4405 C CA  . LEU B 2 104 ? -10.192 -1.677  -48.389  1.00 94.33 104 B 1 
ATOM 4406 C C   . LEU B 2 104 ? -10.597 -2.991  -49.082  1.00 94.20 104 B 1 
ATOM 4407 O O   . LEU B 2 104 ? -11.065 -3.886  -48.377  1.00 92.82 104 B 1 
ATOM 4408 C CB  . LEU B 2 104 ? -11.281 -0.610  -48.603  1.00 93.25 104 B 1 
ATOM 4409 C CG  . LEU B 2 104 ? -11.209 0.595   -47.653  1.00 90.93 104 B 1 
ATOM 4410 C CD1 . LEU B 2 104 ? -12.169 1.682   -48.138  1.00 86.27 104 B 1 
ATOM 4411 C CD2 . LEU B 2 104 ? -11.613 0.207   -46.230  1.00 86.49 104 B 1 
ATOM 4412 N N   . PRO B 2 105 ? -10.361 -3.188  -50.382  1.00 94.05 105 B 1 
ATOM 4413 C CA  . PRO B 2 105 ? -10.700 -4.457  -51.032  1.00 93.29 105 B 1 
ATOM 4414 C C   . PRO B 2 105 ? -9.952  -5.665  -50.463  1.00 93.77 105 B 1 
ATOM 4415 O O   . PRO B 2 105 ? -10.448 -6.786  -50.524  1.00 91.46 105 B 1 
ATOM 4416 C CB  . PRO B 2 105 ? -10.363 -4.261  -52.515  1.00 92.20 105 B 1 
ATOM 4417 C CG  . PRO B 2 105 ? -10.406 -2.742  -52.709  1.00 90.27 105 B 1 
ATOM 4418 C CD  . PRO B 2 105 ? -9.888  -2.235  -51.361  1.00 93.37 105 B 1 
ATOM 4419 N N   . LEU B 2 106 ? -8.753  -5.462  -49.944  1.00 93.69 106 B 1 
ATOM 4420 C CA  . LEU B 2 106 ? -7.924  -6.507  -49.329  1.00 94.02 106 B 1 
ATOM 4421 C C   . LEU B 2 106 ? -8.121  -6.601  -47.803  1.00 94.08 106 B 1 
ATOM 4422 O O   . LEU B 2 106 ? -7.742  -7.608  -47.207  1.00 91.70 106 B 1 
ATOM 4423 C CB  . LEU B 2 106 ? -6.444  -6.233  -49.657  1.00 94.23 106 B 1 
ATOM 4424 C CG  . LEU B 2 106 ? -6.078  -6.225  -51.156  1.00 93.48 106 B 1 
ATOM 4425 C CD1 . LEU B 2 106 ? -4.585  -5.913  -51.304  1.00 88.90 106 B 1 
ATOM 4426 C CD2 . LEU B 2 106 ? -6.352  -7.570  -51.830  1.00 88.46 106 B 1 
ATOM 4427 N N   . ALA B 2 107 ? -8.677  -5.559  -47.201  1.00 93.78 107 B 1 
ATOM 4428 C CA  . ALA B 2 107 ? -8.957  -5.488  -45.772  1.00 93.54 107 B 1 
ATOM 4429 C C   . ALA B 2 107 ? -10.378 -5.943  -45.416  1.00 93.15 107 B 1 
ATOM 4430 O O   . ALA B 2 107 ? -10.603 -6.463  -44.323  1.00 90.14 107 B 1 
ATOM 4431 C CB  . ALA B 2 107 ? -8.727  -4.041  -45.314  1.00 93.08 107 B 1 
ATOM 4432 N N   . HIS B 2 108 ? -11.322 -5.764  -46.352  1.00 92.22 108 B 1 
ATOM 4433 C CA  . HIS B 2 108 ? -12.703 -6.220  -46.223  1.00 91.95 108 B 1 
ATOM 4434 C C   . HIS B 2 108 ? -12.839 -7.689  -46.647  1.00 91.47 108 B 1 
ATOM 4435 O O   . HIS B 2 108 ? -13.498 -8.033  -47.629  1.00 87.53 108 B 1 
ATOM 4436 C CB  . HIS B 2 108 ? -13.634 -5.272  -46.988  1.00 90.51 108 B 1 
ATOM 4437 C CG  . HIS B 2 108 ? -15.085 -5.553  -46.709  1.00 89.49 108 B 1 
ATOM 4438 N ND1 . HIS B 2 108 ? -15.734 -5.316  -45.525  1.00 78.04 108 B 1 
ATOM 4439 C CD2 . HIS B 2 108 ? -16.002 -6.104  -47.550  1.00 79.34 108 B 1 
ATOM 4440 C CE1 . HIS B 2 108 ? -17.005 -5.712  -45.650  1.00 79.85 108 B 1 
ATOM 4441 N NE2 . HIS B 2 108 ? -17.204 -6.199  -46.863  1.00 81.83 108 B 1 
ATOM 4442 N N   . GLN B 2 109 ? -12.148 -8.556  -45.955  1.00 90.70 109 B 1 
ATOM 4443 C CA  . GLN B 2 109 ? -12.102 -9.996  -46.168  1.00 90.81 109 B 1 
ATOM 4444 C C   . GLN B 2 109 ? -12.226 -10.717 -44.817  1.00 90.84 109 B 1 
ATOM 4445 O O   . GLN B 2 109 ? -12.258 -10.078 -43.755  1.00 86.04 109 B 1 
ATOM 4446 C CB  . GLN B 2 109 ? -10.793 -10.365 -46.892  1.00 88.38 109 B 1 
ATOM 4447 C CG  . GLN B 2 109 ? -10.686 -9.802  -48.330  1.00 85.79 109 B 1 
ATOM 4448 C CD  . GLN B 2 109 ? -11.762 -10.344 -49.271  1.00 84.64 109 B 1 
ATOM 4449 O OE1 . GLN B 2 109 ? -12.320 -11.419 -49.099  1.00 74.69 109 B 1 
ATOM 4450 N NE2 . GLN B 2 109 ? -12.093 -9.602  -50.304  1.00 72.04 109 B 1 
ATOM 4451 N N   . LEU B 2 110 ? -12.241 -12.052 -44.836  1.00 89.95 110 B 1 
ATOM 4452 C CA  . LEU B 2 110 ? -12.031 -12.806 -43.603  1.00 90.15 110 B 1 
ATOM 4453 C C   . LEU B 2 110 ? -10.715 -12.362 -42.958  1.00 90.00 110 B 1 
ATOM 4454 O O   . LEU B 2 110 ? -9.733  -12.087 -43.651  1.00 87.14 110 B 1 
ATOM 4455 C CB  . LEU B 2 110 ? -12.011 -14.315 -43.891  1.00 89.09 110 B 1 
ATOM 4456 C CG  . LEU B 2 110 ? -13.378 -14.903 -44.294  1.00 79.22 110 B 1 
ATOM 4457 C CD1 . LEU B 2 110 ? -13.199 -16.354 -44.722  1.00 70.43 110 B 1 
ATOM 4458 C CD2 . LEU B 2 110 ? -14.374 -14.871 -43.133  1.00 72.60 110 B 1 
ATOM 4459 N N   . TYR B 2 111 ? -10.668 -12.314 -41.648  1.00 90.14 111 B 1 
ATOM 4460 C CA  . TYR B 2 111 ? -9.499  -11.785 -40.935  1.00 90.85 111 B 1 
ATOM 4461 C C   . TYR B 2 111 ? -8.194  -12.483 -41.350  1.00 91.71 111 B 1 
ATOM 4462 O O   . TYR B 2 111 ? -7.190  -11.814 -41.587  1.00 90.61 111 B 1 
ATOM 4463 C CB  . TYR B 2 111 ? -9.737  -11.901 -39.421  1.00 89.95 111 B 1 
ATOM 4464 C CG  . TYR B 2 111 ? -8.573  -11.361 -38.611  1.00 90.36 111 B 1 
ATOM 4465 C CD1 . TYR B 2 111 ? -7.624  -12.247 -38.057  1.00 87.40 111 B 1 
ATOM 4466 C CD2 . TYR B 2 111 ? -8.409  -9.974  -38.447  1.00 86.92 111 B 1 
ATOM 4467 C CE1 . TYR B 2 111 ? -6.524  -11.745 -37.341  1.00 87.40 111 B 1 
ATOM 4468 C CE2 . TYR B 2 111 ? -7.310  -9.462  -37.731  1.00 86.32 111 B 1 
ATOM 4469 C CZ  . TYR B 2 111 ? -6.368  -10.350 -37.187  1.00 89.25 111 B 1 
ATOM 4470 O OH  . TYR B 2 111 ? -5.283  -9.857  -36.498  1.00 87.79 111 B 1 
ATOM 4471 N N   . THR B 2 112 ? -8.212  -13.804 -41.521  1.00 91.25 112 B 1 
ATOM 4472 C CA  . THR B 2 112 ? -7.060  -14.594 -41.978  1.00 92.08 112 B 1 
ATOM 4473 C C   . THR B 2 112 ? -6.568  -14.185 -43.369  1.00 93.02 112 B 1 
ATOM 4474 O O   . THR B 2 112 ? -5.364  -14.093 -43.592  1.00 91.15 112 B 1 
ATOM 4475 C CB  . THR B 2 112 ? -7.427  -16.086 -42.019  1.00 90.31 112 B 1 
ATOM 4476 O OG1 . THR B 2 112 ? -8.648  -16.270 -42.708  1.00 80.05 112 B 1 
ATOM 4477 C CG2 . THR B 2 112 ? -7.621  -16.645 -40.614  1.00 77.13 112 B 1 
ATOM 4478 N N   . ASP B 2 113 ? -7.486  -13.874 -44.261  1.00 91.82 113 B 1 
ATOM 4479 C CA  . ASP B 2 113 ? -7.152  -13.443 -45.618  1.00 92.60 113 B 1 
ATOM 4480 C C   . ASP B 2 113 ? -6.625  -12.003 -45.615  1.00 93.39 113 B 1 
ATOM 4481 O O   . ASP B 2 113 ? -5.612  -11.714 -46.249  1.00 91.97 113 B 1 
ATOM 4482 C CB  . ASP B 2 113 ? -8.377  -13.587 -46.542  1.00 92.19 113 B 1 
ATOM 4483 C CG  . ASP B 2 113 ? -8.868  -15.031 -46.655  1.00 88.79 113 B 1 
ATOM 4484 O OD1 . ASP B 2 113 ? -8.044  -15.956 -46.475  1.00 81.35 113 B 1 
ATOM 4485 O OD2 . ASP B 2 113 ? -10.081 -15.196 -46.899  1.00 82.03 113 B 1 
ATOM 4486 N N   . ALA B 2 114 ? -7.230  -11.134 -44.833  1.00 93.63 114 B 1 
ATOM 4487 C CA  . ALA B 2 114 ? -6.729  -9.775  -44.614  1.00 94.04 114 B 1 
ATOM 4488 C C   . ALA B 2 114 ? -5.312  -9.782  -44.022  1.00 94.53 114 B 1 
ATOM 4489 O O   . ALA B 2 114 ? -4.457  -9.027  -44.477  1.00 93.51 114 B 1 
ATOM 4490 C CB  . ALA B 2 114 ? -7.725  -9.026  -43.725  1.00 93.90 114 B 1 
ATOM 4491 N N   . VAL B 2 115 ? -5.012  -10.678 -43.076  1.00 94.47 115 B 1 
ATOM 4492 C CA  . VAL B 2 115 ? -3.656  -10.875 -42.533  1.00 94.53 115 B 1 
ATOM 4493 C C   . VAL B 2 115 ? -2.677  -11.268 -43.644  1.00 94.84 115 B 1 
ATOM 4494 O O   . VAL B 2 115 ? -1.611  -10.667 -43.756  1.00 94.12 115 B 1 
ATOM 4495 C CB  . VAL B 2 115 ? -3.640  -11.912 -41.403  1.00 93.96 115 B 1 
ATOM 4496 C CG1 . VAL B 2 115 ? -2.217  -12.349 -41.020  1.00 88.94 115 B 1 
ATOM 4497 C CG2 . VAL B 2 115 ? -4.298  -11.356 -40.138  1.00 88.96 115 B 1 
ATOM 4498 N N   . ASN B 2 116 ? -3.028  -12.223 -44.511  1.00 94.87 116 B 1 
ATOM 4499 C CA  . ASN B 2 116 ? -2.172  -12.631 -45.620  1.00 94.55 116 B 1 
ATOM 4500 C C   . ASN B 2 116 ? -1.944  -11.481 -46.619  1.00 94.77 116 B 1 
ATOM 4501 O O   . ASN B 2 116 ? -0.839  -11.321 -47.146  1.00 93.23 116 B 1 
ATOM 4502 C CB  . ASN B 2 116 ? -2.787  -13.859 -46.289  1.00 93.77 116 B 1 
ATOM 4503 C CG  . ASN B 2 116 ? -2.675  -15.100 -45.410  1.00 86.97 116 B 1 
ATOM 4504 O OD1 . ASN B 2 116 ? -1.741  -15.272 -44.646  1.00 78.03 116 B 1 
ATOM 4505 N ND2 . ASN B 2 116 ? -3.609  -16.017 -45.529  1.00 75.55 116 B 1 
ATOM 4506 N N   . ASN B 2 117 ? -2.954  -10.637 -46.825  1.00 94.69 117 B 1 
ATOM 4507 C CA  . ASN B 2 117 ? -2.877  -9.483  -47.710  1.00 95.07 117 B 1 
ATOM 4508 C C   . ASN B 2 117 ? -1.948  -8.373  -47.193  1.00 95.61 117 B 1 
ATOM 4509 O O   . ASN B 2 117 ? -1.411  -7.617  -48.006  1.00 94.65 117 B 1 
ATOM 4510 C CB  . ASN B 2 117 ? -4.297  -8.975  -47.975  1.00 94.60 117 B 1 
ATOM 4511 C CG  . ASN B 2 117 ? -5.109  -9.927  -48.852  1.00 93.91 117 B 1 
ATOM 4512 O OD1 . ASN B 2 117 ? -4.579  -10.706 -49.617  1.00 87.38 117 B 1 
ATOM 4513 N ND2 . ASN B 2 117 ? -6.422  -9.836  -48.795  1.00 86.76 117 B 1 
ATOM 4514 N N   . THR B 2 118 ? -1.658  -8.300  -45.885  1.00 95.72 118 B 1 
ATOM 4515 C CA  . THR B 2 118 ? -0.777  -7.265  -45.312  1.00 95.97 118 B 1 
ATOM 4516 C C   . THR B 2 118 ? 0.593   -7.201  -45.989  1.00 96.16 118 B 1 
ATOM 4517 O O   . THR B 2 118 ? 1.100   -6.115  -46.274  1.00 95.20 118 B 1 
ATOM 4518 C CB  . THR B 2 118 ? -0.536  -7.450  -43.804  1.00 95.24 118 B 1 
ATOM 4519 O OG1 . THR B 2 118 ? 0.068   -8.692  -43.524  1.00 87.84 118 B 1 
ATOM 4520 C CG2 . THR B 2 118 ? -1.803  -7.313  -42.975  1.00 88.36 118 B 1 
ATOM 4521 N N   . ARG B 2 119 ? 1.170   -8.339  -46.339  1.00 95.62 119 B 1 
ATOM 4522 C CA  . ARG B 2 119 ? 2.453   -8.422  -47.039  1.00 95.57 119 B 1 
ATOM 4523 C C   . ARG B 2 119 ? 2.384   -7.797  -48.432  1.00 95.97 119 B 1 
ATOM 4524 O O   . ARG B 2 119 ? 3.313   -7.112  -48.841  1.00 94.69 119 B 1 
ATOM 4525 C CB  . ARG B 2 119 ? 2.908   -9.891  -47.094  1.00 94.25 119 B 1 
ATOM 4526 C CG  . ARG B 2 119 ? 4.298   -10.043 -47.714  1.00 87.58 119 B 1 
ATOM 4527 C CD  . ARG B 2 119 ? 4.713   -11.512 -47.799  1.00 85.69 119 B 1 
ATOM 4528 N NE  . ARG B 2 119 ? 5.983   -11.676 -48.537  1.00 76.80 119 B 1 
ATOM 4529 C CZ  . ARG B 2 119 ? 7.213   -11.723 -48.026  1.00 69.75 119 B 1 
ATOM 4530 N NH1 . ARG B 2 119 ? 7.429   -11.688 -46.745  1.00 61.96 119 B 1 
ATOM 4531 N NH2 . ARG B 2 119 ? 8.234   -11.818 -48.815  1.00 61.84 119 B 1 
ATOM 4532 N N   . VAL B 2 120 ? 1.288   -8.030  -49.155  1.00 95.70 120 B 1 
ATOM 4533 C CA  . VAL B 2 120 ? 1.077   -7.483  -50.511  1.00 95.79 120 B 1 
ATOM 4534 C C   . VAL B 2 120 ? 0.940   -5.963  -50.441  1.00 96.45 120 B 1 
ATOM 4535 O O   . VAL B 2 120 ? 1.578   -5.254  -51.220  1.00 95.24 120 B 1 
ATOM 4536 C CB  . VAL B 2 120 ? -0.159  -8.109  -51.174  1.00 94.15 120 B 1 
ATOM 4537 C CG1 . VAL B 2 120 ? -0.392  -7.553  -52.583  1.00 85.52 120 B 1 
ATOM 4538 C CG2 . VAL B 2 120 ? -0.008  -9.635  -51.291  1.00 84.69 120 B 1 
ATOM 4539 N N   . VAL B 2 121 ? 0.170   -5.460  -49.493  1.00 96.36 121 B 1 
ATOM 4540 C CA  . VAL B 2 121 ? -0.007  -4.018  -49.276  1.00 96.75 121 B 1 
ATOM 4541 C C   . VAL B 2 121 ? 1.317   -3.356  -48.886  1.00 97.02 121 B 1 
ATOM 4542 O O   . VAL B 2 121 ? 1.676   -2.331  -49.456  1.00 96.42 121 B 1 
ATOM 4543 C CB  . VAL B 2 121 ? -1.091  -3.732  -48.227  1.00 96.53 121 B 1 
ATOM 4544 C CG1 . VAL B 2 121 ? -1.364  -2.231  -48.114  1.00 93.34 121 B 1 
ATOM 4545 C CG2 . VAL B 2 121 ? -2.421  -4.409  -48.592  1.00 92.46 121 B 1 
ATOM 4546 N N   . GLY B 2 122 ? 2.097   -3.975  -48.000  1.00 96.62 122 B 1 
ATOM 4547 C CA  . GLY B 2 122 ? 3.441   -3.518  -47.642  1.00 96.77 122 B 1 
ATOM 4548 C C   . GLY B 2 122 ? 4.366   -3.409  -48.851  1.00 97.05 122 B 1 
ATOM 4549 O O   . GLY B 2 122 ? 5.065   -2.413  -49.011  1.00 96.27 122 B 1 
ATOM 4550 N N   . HIS B 2 123 ? 4.308   -4.378  -49.771  1.00 96.84 123 B 1 
ATOM 4551 C CA  . HIS B 2 123 ? 5.079   -4.347  -51.014  1.00 96.66 123 B 1 
ATOM 4552 C C   . HIS B 2 123 ? 4.645   -3.216  -51.953  1.00 96.73 123 B 1 
ATOM 4553 O O   . HIS B 2 123 ? 5.489   -2.600  -52.602  1.00 95.72 123 B 1 
ATOM 4554 C CB  . HIS B 2 123 ? 4.975   -5.709  -51.710  1.00 95.48 123 B 1 
ATOM 4555 C CG  . HIS B 2 123 ? 6.304   -6.251  -52.124  1.00 87.85 123 B 1 
ATOM 4556 N ND1 . HIS B 2 123 ? 7.174   -6.925  -51.304  1.00 73.82 123 B 1 
ATOM 4557 C CD2 . HIS B 2 123 ? 6.896   -6.174  -53.357  1.00 74.47 123 B 1 
ATOM 4558 C CE1 . HIS B 2 123 ? 8.268   -7.248  -52.027  1.00 73.15 123 B 1 
ATOM 4559 N NE2 . HIS B 2 123 ? 8.139   -6.813  -53.276  1.00 74.29 123 B 1 
ATOM 4560 N N   . SER B 2 124 ? 3.351   -2.926  -52.031  1.00 96.46 124 B 1 
ATOM 4561 C CA  . SER B 2 124 ? 2.823   -1.800  -52.817  1.00 96.44 124 B 1 
ATOM 4562 C C   . SER B 2 124 ? 3.269   -0.451  -52.252  1.00 96.71 124 B 1 
ATOM 4563 O O   . SER B 2 124 ? 3.656   0.422   -53.023  1.00 95.67 124 B 1 
ATOM 4564 C CB  . SER B 2 124 ? 1.294   -1.862  -52.876  1.00 95.94 124 B 1 
ATOM 4565 O OG  . SER B 2 124 ? 0.879   -3.041  -53.537  1.00 86.54 124 B 1 
ATOM 4566 N N   . ILE B 2 125 ? 3.276   -0.286  -50.949  1.00 96.60 125 B 1 
ATOM 4567 C CA  . ILE B 2 125 ? 3.779   0.927   -50.283  1.00 96.92 125 B 1 
ATOM 4568 C C   . ILE B 2 125 ? 5.283   1.074   -50.515  1.00 96.96 125 B 1 
ATOM 4569 O O   . ILE B 2 125 ? 5.734   2.153   -50.881  1.00 96.14 125 B 1 
ATOM 4570 C CB  . ILE B 2 125 ? 3.427   0.935   -48.783  1.00 96.91 125 B 1 
ATOM 4571 C CG1 . ILE B 2 125 ? 1.898   0.965   -48.577  1.00 95.09 125 B 1 
ATOM 4572 C CG2 . ILE B 2 125 ? 4.058   2.158   -48.084  1.00 95.22 125 B 1 
ATOM 4573 C CD1 . ILE B 2 125 ? 1.467   0.635   -47.148  1.00 92.38 125 B 1 
ATOM 4574 N N   . ALA B 2 126 ? 6.059   0.004   -50.372  1.00 97.07 126 B 1 
ATOM 4575 C CA  . ALA B 2 126 ? 7.494   0.021   -50.637  1.00 96.98 126 B 1 
ATOM 4576 C C   . ALA B 2 126 ? 7.796   0.452   -52.081  1.00 96.61 126 B 1 
ATOM 4577 O O   . ALA B 2 126 ? 8.633   1.327   -52.286  1.00 95.67 126 B 1 
ATOM 4578 C CB  . ALA B 2 126 ? 8.080   -1.356  -50.330  1.00 96.60 126 B 1 
ATOM 4579 N N   . ARG B 2 127 ? 7.061   -0.053  -53.075  1.00 96.75 127 B 1 
ATOM 4580 C CA  . ARG B 2 127 ? 7.198   0.391   -54.476  1.00 96.37 127 B 1 
ATOM 4581 C C   . ARG B 2 127 ? 6.860   1.867   -54.669  1.00 96.43 127 B 1 
ATOM 4582 O O   . ARG B 2 127 ? 7.543   2.535   -55.439  1.00 94.87 127 B 1 
ATOM 4583 C CB  . ARG B 2 127 ? 6.301   -0.442  -55.400  1.00 95.25 127 B 1 
ATOM 4584 C CG  . ARG B 2 127 ? 6.854   -1.849  -55.629  1.00 81.94 127 B 1 
ATOM 4585 C CD  . ARG B 2 127 ? 5.909   -2.588  -56.567  1.00 79.37 127 B 1 
ATOM 4586 N NE  . ARG B 2 127 ? 6.332   -3.988  -56.776  1.00 67.69 127 B 1 
ATOM 4587 C CZ  . ARG B 2 127 ? 5.732   -4.871  -57.561  1.00 60.39 127 B 1 
ATOM 4588 N NH1 . ARG B 2 127 ? 4.688   -4.552  -58.278  1.00 54.20 127 B 1 
ATOM 4589 N NH2 . ARG B 2 127 ? 6.176   -6.089  -57.626  1.00 51.78 127 B 1 
ATOM 4590 N N   . MET B 2 128 ? 5.840   2.380   -54.007  1.00 96.08 128 B 1 
ATOM 4591 C CA  . MET B 2 128 ? 5.514   3.805   -54.044  1.00 96.16 128 B 1 
ATOM 4592 C C   . MET B 2 128 ? 6.646   4.644   -53.443  1.00 96.35 128 B 1 
ATOM 4593 O O   . MET B 2 128 ? 7.064   5.623   -54.041  1.00 95.44 128 B 1 
ATOM 4594 C CB  . MET B 2 128 ? 4.178   4.061   -53.324  1.00 95.79 128 B 1 
ATOM 4595 C CG  . MET B 2 128 ? 3.791   5.553   -53.266  1.00 93.63 128 B 1 
ATOM 4596 S SD  . MET B 2 128 ? 3.596   6.370   -54.881  1.00 93.25 128 B 1 
ATOM 4597 C CE  . MET B 2 128 ? 2.006   5.702   -55.394  1.00 84.75 128 B 1 
ATOM 4598 N N   . LEU B 2 129 ? 7.187   4.233   -52.291  1.00 96.37 129 B 1 
ATOM 4599 C CA  . LEU B 2 129 ? 8.300   4.919   -51.635  1.00 96.12 129 B 1 
ATOM 4600 C C   . LEU B 2 129 ? 9.585   4.858   -52.467  1.00 95.82 129 B 1 
ATOM 4601 O O   . LEU B 2 129 ? 10.276  5.867   -52.570  1.00 94.56 129 B 1 
ATOM 4602 C CB  . LEU B 2 129 ? 8.541   4.310   -50.244  1.00 96.08 129 B 1 
ATOM 4603 C CG  . LEU B 2 129 ? 7.438   4.603   -49.216  1.00 95.41 129 B 1 
ATOM 4604 C CD1 . LEU B 2 129 ? 7.718   3.811   -47.937  1.00 92.16 129 B 1 
ATOM 4605 C CD2 . LEU B 2 129 ? 7.391   6.083   -48.842  1.00 92.08 129 B 1 
ATOM 4606 N N   . ASP B 2 130 ? 9.887   3.731   -53.083  1.00 95.79 130 B 1 
ATOM 4607 C CA  . ASP B 2 130 ? 11.043  3.581   -53.978  1.00 95.24 130 B 1 
ATOM 4608 C C   . ASP B 2 130 ? 10.919  4.489   -55.203  1.00 94.60 130 B 1 
ATOM 4609 O O   . ASP B 2 130 ? 11.886  5.139   -55.579  1.00 92.62 130 B 1 
ATOM 4610 C CB  . ASP B 2 130 ? 11.202  2.119   -54.411  1.00 94.85 130 B 1 
ATOM 4611 C CG  . ASP B 2 130 ? 11.795  1.194   -53.334  1.00 93.44 130 B 1 
ATOM 4612 O OD1 . ASP B 2 130 ? 12.380  1.692   -52.352  1.00 88.45 130 B 1 
ATOM 4613 O OD2 . ASP B 2 130 ? 11.746  -0.034  -53.555  1.00 88.76 130 B 1 
ATOM 4614 N N   . TRP B 2 131 ? 9.732   4.621   -55.789  1.00 95.29 131 B 1 
ATOM 4615 C CA  . TRP B 2 131 ? 9.492   5.545   -56.897  1.00 94.91 131 B 1 
ATOM 4616 C C   . TRP B 2 131 ? 9.600   7.011   -56.467  1.00 94.89 131 B 1 
ATOM 4617 O O   . TRP B 2 131 ? 10.167  7.823   -57.191  1.00 92.86 131 B 1 
ATOM 4618 C CB  . TRP B 2 131 ? 8.126   5.263   -57.519  1.00 94.37 131 B 1 
ATOM 4619 C CG  . TRP B 2 131 ? 7.747   6.248   -58.576  1.00 93.95 131 B 1 
ATOM 4620 C CD1 . TRP B 2 131 ? 8.370   6.403   -59.761  1.00 90.97 131 B 1 
ATOM 4621 C CD2 . TRP B 2 131 ? 6.708   7.285   -58.517  1.00 93.19 131 B 1 
ATOM 4622 N NE1 . TRP B 2 131 ? 7.787   7.460   -60.456  1.00 90.70 131 B 1 
ATOM 4623 C CE2 . TRP B 2 131 ? 6.767   8.029   -59.729  1.00 92.21 131 B 1 
ATOM 4624 C CE3 . TRP B 2 131 ? 5.741   7.644   -57.565  1.00 91.37 131 B 1 
ATOM 4625 C CZ2 . TRP B 2 131 ? 5.885   9.098   -59.988  1.00 91.33 131 B 1 
ATOM 4626 C CZ3 . TRP B 2 131 ? 4.857   8.710   -57.822  1.00 89.41 131 B 1 
ATOM 4627 C CH2 . TRP B 2 131 ? 4.934   9.427   -59.023  1.00 89.32 131 B 1
[truncated: 215,218 more chars]
