# Supplementary material for: Angiopoietin-like 3 monomers are abundant in human plasma but are unable to inhibit endothelial lipase
Source: JCI Insight. 2025 Oct 28;10(23):e197827. doi: 10.1172/jci.insight.197827 (PMC12867014; doi:10.1172/jci.insight.197827)
Supplement: undefined [file jciinsight-10-197827-s266.zip › jci.insight.197827.sdd8.cif]

# By using this file you agree to the legally binding terms of use found at alphafoldserver.com/output-terms
data_41ff02f622efe1f
#
_entry.id 41ff02f622efe1f
#
loop_
_atom_type.symbol
C 
N 
O 
S 
#
loop_
_audit_author.name
_audit_author.pdbx_ordinal
"Google DeepMind" 1 
"Isomorphic Labs" 2 
#
_audit_conform.dict_location https://raw.githubusercontent.com/ihmwg/ModelCIF/master/dist/mmcif_ma.dic
_audit_conform.dict_name     mmcif_ma.dic
_audit_conform.dict_version  1.4.5
#
loop_
_chem_comp.formula
_chem_comp.formula_weight
_chem_comp.id
_chem_comp.mon_nstd_flag
_chem_comp.name
_chem_comp.pdbx_smiles
_chem_comp.pdbx_synonyms
_chem_comp.type
"C3 H7 N O2"    89.093  ALA y ALANINE         C[C@H](N)C(O)=O                  ? "L-PEPTIDE LINKING" 
"C6 H15 N4 O2"  175.209 ARG y ARGININE        N[C@@H](CCCNC(N)=[NH2+])C(O)=O   ? "L-PEPTIDE LINKING" 
"C4 H8 N2 O3"   132.118 ASN y ASPARAGINE      N[C@@H](CC(N)=O)C(O)=O           ? "L-PEPTIDE LINKING" 
"C4 H7 N O4"    133.103 ASP y "ASPARTIC ACID" N[C@@H](CC(O)=O)C(O)=O           ? "L-PEPTIDE LINKING" 
"C3 H7 N O2 S"  121.158 CYS y CYSTEINE        N[C@@H](CS)C(O)=O                ? "L-PEPTIDE LINKING" 
"C5 H10 N2 O3"  146.144 GLN y GLUTAMINE       N[C@@H](CCC(N)=O)C(O)=O          ? "L-PEPTIDE LINKING" 
"C5 H9 N O4"    147.129 GLU y "GLUTAMIC ACID" N[C@@H](CCC(O)=O)C(O)=O          ? "L-PEPTIDE LINKING" 
"C2 H5 N O2"    75.067  GLY y GLYCINE         NCC(O)=O                         ? "PEPTIDE LINKING"   
"C6 H10 N3 O2"  156.162 HIS y HISTIDINE       N[C@@H](Cc1c[nH]c[nH+]1)C(O)=O   ? "L-PEPTIDE LINKING" 
"C6 H13 N O2"   131.173 ILE y ISOLEUCINE      CC[C@H](C)[C@H](N)C(O)=O         ? "L-PEPTIDE LINKING" 
"C6 H13 N O2"   131.173 LEU y LEUCINE         CC(C)C[C@H](N)C(O)=O             ? "L-PEPTIDE LINKING" 
"C6 H15 N2 O2"  147.195 LYS y LYSINE          N[C@@H](CCCC[NH3+])C(O)=O        ? "L-PEPTIDE LINKING" 
"C5 H11 N O2 S" 149.211 MET y METHIONINE      CSCC[C@H](N)C(O)=O               ? "L-PEPTIDE LINKING" 
"C9 H11 N O2"   165.189 PHE y PHENYLALANINE   N[C@@H](Cc1ccccc1)C(O)=O         ? "L-PEPTIDE LINKING" 
"C5 H9 N O2"    115.130 PRO y PROLINE         OC(=O)[C@@H]1CCCN1               ? "L-PEPTIDE LINKING" 
"C3 H7 N O3"    105.093 SER y SERINE          N[C@@H](CO)C(O)=O                ? "L-PEPTIDE LINKING" 
"C4 H9 N O3"    119.119 THR y THREONINE       C[C@@H](O)[C@H](N)C(O)=O         ? "L-PEPTIDE LINKING" 
"C11 H12 N2 O2" 204.225 TRP y TRYPTOPHAN      N[C@@H](Cc1c[nH]c2ccccc12)C(O)=O ? "L-PEPTIDE LINKING" 
"C9 H11 N O3"   181.189 TYR y TYROSINE        N[C@@H](Cc1ccc(O)cc1)C(O)=O      ? "L-PEPTIDE LINKING" 
"C5 H11 N O2"   117.146 VAL y VALINE          CC(C)[C@H](N)C(O)=O              ? "L-PEPTIDE LINKING" 
#
_citation.book_publisher          ?
_citation.country                 UK
_citation.id                      primary
_citation.journal_full            Nature
_citation.journal_id_ASTM         NATUAS
_citation.journal_id_CSD          0006
_citation.journal_id_ISSN         0028-0836
_citation.journal_volume          630
_citation.page_first              493
_citation.page_last               500
_citation.pdbx_database_id_DOI    10.1038/s41586-024-07487-w
_citation.pdbx_database_id_PubMed 38718835
_citation.title                   "Accurate structure prediction of biomolecular interactions with AlphaFold 3"
_citation.year                    2024
#
loop_
_citation_author.citation_id
_citation_author.name
_citation_author.ordinal
primary "Google DeepMind" 1 
primary "Isomorphic Labs" 2 
#
loop_
_entity.id
_entity.pdbx_description
_entity.type
1 . polymer 
2 . polymer 
#
loop_
_entity_poly.entity_id
_entity_poly.pdbx_strand_id
_entity_poly.type
1 A polypeptide(L) 
2 B polypeptide(L) 
#
loop_
_entity_poly_seq.entity_id
_entity_poly_seq.hetero
_entity_poly_seq.mon_id
_entity_poly_seq.num
1 n SER 1   
1 n ARG 2   
1 n VAL 3   
1 n ASP 4   
1 n PRO 5   
1 n ASP 6   
1 n LEU 7   
1 n SER 8   
1 n SER 9   
1 n PHE 10  
1 n ASP 11  
1 n SER 12  
1 n ALA 13  
1 n PRO 14  
1 n SER 15  
1 n GLU 16  
1 n PRO 17  
1 n LYS 18  
1 n SER 19  
1 n ARG 20  
1 n PHE 21  
1 n ALA 22  
1 n MET 23  
1 n LEU 24  
1 n ASP 25  
1 n ASP 26  
1 n VAL 27  
1 n LYS 28  
1 n ILE 29  
1 n LEU 30  
1 n ALA 31  
1 n ASN 32  
1 n GLY 33  
1 n LEU 34  
1 n LEU 35  
1 n GLN 36  
1 n LEU 37  
1 n GLY 38  
1 n HIS 39  
1 n GLY 40  
1 n LEU 41  
1 n LYS 42  
1 n ASP 43  
1 n PHE 44  
1 n VAL 45  
1 n HIS 46  
1 n LYS 47  
1 n THR 48  
1 n LYS 49  
1 n GLY 50  
1 n GLN 51  
1 n ILE 52  
1 n ASN 53  
1 n ASP 54  
1 n ILE 55  
1 n PHE 56  
1 n GLN 57  
1 n LYS 58  
1 n LEU 59  
1 n ASN 60  
1 n ILE 61  
1 n PHE 62  
1 n ASP 63  
1 n GLN 64  
1 n SER 65  
1 n PHE 66  
1 n TYR 67  
1 n ASP 68  
1 n LEU 69  
1 n SER 70  
1 n LEU 71  
1 n ARG 72  
1 n THR 73  
1 n ASN 74  
1 n GLU 75  
1 n ILE 76  
1 n LYS 77  
1 n GLU 78  
1 n GLU 79  
1 n GLU 80  
1 n LYS 81  
1 n GLU 82  
1 n LEU 83  
1 n ARG 84  
1 n ARG 85  
1 n THR 86  
1 n THR 87  
1 n SER 88  
1 n THR 89  
1 n LEU 90  
1 n GLN 91  
1 n VAL 92  
1 n LYS 93  
1 n ASN 94  
1 n GLU 95  
1 n GLU 96  
1 n VAL 97  
1 n LYS 98  
1 n ASN 99  
1 n MET 100 
1 n SER 101 
1 n VAL 102 
1 n GLU 103 
1 n LEU 104 
1 n ASN 105 
1 n SER 106 
1 n LYS 107 
1 n LEU 108 
1 n GLU 109 
1 n SER 110 
1 n LEU 111 
1 n LEU 112 
1 n GLU 113 
1 n GLU 114 
1 n LYS 115 
1 n THR 116 
1 n ALA 117 
1 n LEU 118 
1 n GLN 119 
1 n HIS 120 
1 n LYS 121 
1 n VAL 122 
1 n ARG 123 
1 n ALA 124 
1 n LEU 125 
1 n GLU 126 
1 n GLU 127 
1 n GLN 128 
1 n LEU 129 
1 n THR 130 
1 n ASN 131 
1 n LEU 132 
1 n ILE 133 
1 n LEU 134 
1 n SER 135 
1 n PRO 136 
1 n ALA 137 
1 n GLY 138 
1 n ALA 139 
1 n GLN 140 
1 n GLU 141 
1 n HIS 142 
1 n PRO 143 
1 n GLU 144 
1 n VAL 145 
1 n THR 146 
1 n SER 147 
1 n LEU 148 
1 n LYS 149 
1 n SER 150 
1 n PHE 151 
1 n VAL 152 
1 n GLU 153 
1 n GLN 154 
1 n GLN 155 
1 n ASP 156 
1 n ASN 157 
1 n SER 158 
1 n ILE 159 
1 n ARG 160 
1 n GLU 161 
1 n LEU 162 
1 n LEU 163 
1 n GLN 164 
1 n SER 165 
1 n VAL 166 
1 n GLU 167 
1 n GLU 168 
1 n GLN 169 
1 n TYR 170 
1 n LYS 171 
1 n GLN 172 
1 n LEU 173 
1 n SER 174 
1 n GLN 175 
1 n GLN 176 
1 n HIS 177 
1 n MET 178 
1 n GLN 179 
1 n ILE 180 
1 n LYS 181 
1 n GLU 182 
1 n ILE 183 
1 n GLU 184 
1 n LYS 185 
1 n GLN 186 
1 n LEU 187 
1 n ARG 188 
1 n LYS 189 
1 n THR 190 
1 n GLY 191 
1 n ILE 192 
1 n GLN 193 
1 n GLU 194 
1 n PRO 195 
1 n SER 196 
1 n GLU 197 
1 n ASN 198 
1 n SER 199 
1 n LEU 200 
1 n SER 201 
1 n SER 202 
1 n LYS 203 
1 n SER 204 
1 n ARG 205 
1 n ALA 206 
1 n PRO 207 
1 n ARG 208 
1 n THR 209 
1 n THR 210 
1 n PRO 211 
1 n PRO 212 
1 n LEU 213 
1 n GLN 214 
1 n LEU 215 
1 n ASN 216 
1 n GLU 217 
1 n THR 218 
1 n GLU 219 
1 n ASN 220 
1 n THR 221 
1 n GLU 222 
1 n GLN 223 
1 n ASP 224 
1 n ASP 225 
1 n LEU 226 
1 n PRO 227 
1 n ALA 228 
1 n ASP 229 
1 n CYS 230 
1 n SER 231 
1 n ALA 232 
1 n VAL 233 
1 n TYR 234 
1 n ASN 235 
1 n ARG 236 
1 n GLY 237 
1 n GLU 238 
1 n HIS 239 
1 n THR 240 
1 n SER 241 
1 n GLY 242 
1 n VAL 243 
1 n TYR 244 
1 n THR 245 
1 n ILE 246 
1 n LYS 247 
1 n PRO 248 
1 n ARG 249 
1 n ASN 250 
1 n SER 251 
1 n GLN 252 
1 n GLY 253 
1 n PHE 254 
1 n ASN 255 
1 n VAL 256 
1 n TYR 257 
1 n CYS 258 
1 n ASP 259 
1 n THR 260 
1 n GLN 261 
1 n SER 262 
1 n GLY 263 
1 n SER 264 
1 n PRO 265 
1 n TRP 266 
1 n THR 267 
1 n LEU 268 
1 n ILE 269 
1 n GLN 270 
1 n HIS 271 
1 n ARG 272 
1 n LYS 273 
1 n ASP 274 
1 n GLY 275 
1 n SER 276 
1 n GLN 277 
1 n ASP 278 
1 n PHE 279 
1 n ASN 280 
1 n GLU 281 
1 n THR 282 
1 n TRP 283 
1 n GLU 284 
1 n ASN 285 
1 n TYR 286 
1 n GLU 287 
1 n LYS 288 
1 n GLY 289 
1 n PHE 290 
1 n GLY 291 
1 n ARG 292 
1 n LEU 293 
1 n ASP 294 
1 n GLY 295 
1 n GLU 296 
1 n PHE 297 
1 n TRP 298 
1 n LEU 299 
1 n GLY 300 
1 n LEU 301 
1 n GLU 302 
1 n LYS 303 
1 n ILE 304 
1 n TYR 305 
1 n ALA 306 
1 n ILE 307 
1 n VAL 308 
1 n GLN 309 
1 n GLN 310 
1 n SER 311 
1 n ASN 312 
1 n TYR 313 
1 n ILE 314 
1 n LEU 315 
1 n ARG 316 
1 n LEU 317 
1 n GLU 318 
1 n LEU 319 
1 n GLN 320 
1 n ASP 321 
1 n TRP 322 
1 n LYS 323 
1 n ASP 324 
1 n SER 325 
1 n LYS 326 
1 n HIS 327 
1 n TYR 328 
1 n VAL 329 
1 n GLU 330 
1 n TYR 331 
1 n SER 332 
1 n PHE 333 
1 n HIS 334 
1 n LEU 335 
1 n GLY 336 
1 n SER 337 
1 n HIS 338 
1 n GLU 339 
1 n THR 340 
1 n ASN 341 
1 n TYR 342 
1 n THR 343 
1 n LEU 344 
1 n HIS 345 
1 n VAL 346 
1 n ALA 347 
1 n GLU 348 
1 n ILE 349 
1 n ALA 350 
1 n GLY 351 
1 n ASN 352 
1 n ILE 353 
1 n PRO 354 
1 n GLY 355 
1 n ALA 356 
1 n LEU 357 
1 n PRO 358 
1 n GLU 359 
1 n HIS 360 
1 n THR 361 
1 n ASP 362 
1 n LEU 363 
1 n MET 364 
1 n PHE 365 
1 n SER 366 
1 n THR 367 
1 n TRP 368 
1 n ASN 369 
1 n HIS 370 
1 n ARG 371 
1 n ALA 372 
1 n LYS 373 
1 n GLY 374 
1 n GLN 375 
1 n LEU 376 
1 n TYR 377 
1 n CYS 378 
1 n PRO 379 
1 n GLU 380 
1 n SER 381 
1 n TYR 382 
1 n SER 383 
1 n GLY 384 
1 n GLY 385 
1 n TRP 386 
1 n TRP 387 
1 n TRP 388 
1 n ASN 389 
1 n ASP 390 
1 n ILE 391 
1 n CYS 392 
1 n GLY 393 
1 n GLU 394 
1 n ASN 395 
1 n ASN 396 
1 n LEU 397 
1 n ASN 398 
1 n GLY 399 
1 n LYS 400 
1 n TYR 401 
1 n ASN 402 
1 n LYS 403 
1 n PRO 404 
1 n ARG 405 
1 n THR 406 
1 n LYS 407 
1 n SER 408 
1 n ARG 409 
1 n PRO 410 
1 n GLU 411 
1 n ARG 412 
1 n ARG 413 
1 n ARG 414 
1 n GLY 415 
1 n ILE 416 
1 n TYR 417 
1 n TRP 418 
1 n ARG 419 
1 n PRO 420 
1 n GLN 421 
1 n SER 422 
1 n ARG 423 
1 n LYS 424 
1 n LEU 425 
1 n TYR 426 
1 n ALA 427 
1 n ILE 428 
1 n LYS 429 
1 n SER 430 
1 n SER 431 
1 n LYS 432 
1 n MET 433 
1 n MET 434 
1 n LEU 435 
1 n GLN 436 
1 n PRO 437 
1 n THR 438 
1 n THR 439 
2 n SER 1   
2 n PRO 2   
2 n VAL 3   
2 n PRO 4   
2 n PHE 5   
2 n GLY 6   
2 n PRO 7   
2 n GLU 8   
2 n GLY 9   
2 n ARG 10  
2 n LEU 11  
2 n GLU 12  
2 n ASP 13  
2 n LYS 14  
2 n LEU 15  
2 n HIS 16  
2 n LYS 17  
2 n PRO 18  
2 n LYS 19  
2 n ALA 20  
2 n THR 21  
2 n GLN 22  
2 n THR 23  
2 n GLU 24  
2 n VAL 25  
2 n LYS 26  
2 n PRO 27  
2 n SER 28  
2 n VAL 29  
2 n ARG 30  
2 n PHE 31  
2 n ASN 32  
2 n LEU 33  
2 n ARG 34  
2 n THR 35  
2 n SER 36  
2 n LYS 37  
2 n ASP 38  
2 n PRO 39  
2 n GLU 40  
2 n HIS 41  
2 n GLU 42  
2 n GLY 43  
2 n CYS 44  
2 n TYR 45  
2 n LEU 46  
2 n SER 47  
2 n VAL 48  
2 n GLY 49  
2 n HIS 50  
2 n SER 51  
2 n GLN 52  
2 n PRO 53  
2 n LEU 54  
2 n GLU 55  
2 n ASP 56  
2 n CYS 57  
2 n SER 58  
2 n PHE 59  
2 n ASN 60  
2 n MET 61  
2 n THR 62  
2 n ALA 63  
2 n LYS 64  
2 n THR 65  
2 n PHE 66  
2 n PHE 67  
2 n ILE 68  
2 n ILE 69  
2 n HIS 70  
2 n GLY 71  
2 n TRP 72  
2 n THR 73  
2 n MET 74  
2 n SER 75  
2 n GLY 76  
2 n ILE 77  
2 n PHE 78  
2 n GLU 79  
2 n ASN 80  
2 n TRP 81  
2 n LEU 82  
2 n HIS 83  
2 n LYS 84  
2 n LEU 85  
2 n VAL 86  
2 n SER 87  
2 n ALA 88  
2 n LEU 89  
2 n HIS 90  
2 n THR 91  
2 n ARG 92  
2 n GLU 93  
2 n LYS 94  
2 n ASP 95  
2 n ALA 96  
2 n ASN 97  
2 n VAL 98  
2 n VAL 99  
2 n VAL 100 
2 n VAL 101 
2 n ASP 102 
2 n TRP 103 
2 n LEU 104 
2 n PRO 105 
2 n LEU 106 
2 n ALA 107 
2 n HIS 108 
2 n GLN 109 
2 n LEU 110 
2 n TYR 111 
2 n THR 112 
2 n ASP 113 
2 n ALA 114 
2 n VAL 115 
2 n ASN 116 
2 n ASN 117 
2 n THR 118 
2 n ARG 119 
2 n VAL 120 
2 n VAL 121 
2 n GLY 122 
2 n HIS 123 
2 n SER 124 
2 n ILE 125 
2 n ALA 126 
2 n ARG 127 
2 n MET 128 
2 n LEU 129 
2 n ASP 130 
2 n TRP 131 
2 n LEU 132 
2 n GLN 133 
2 n GLU 134 
2 n LYS 135 
2 n ASP 136 
2 n ASP 137 
2 n PHE 138 
2 n SER 139 
2 n LEU 140 
2 n GLY 141 
2 n ASN 142 
2 n VAL 143 
2 n HIS 144 
2 n LEU 145 
2 n ILE 146 
2 n GLY 147 
2 n TYR 148 
2 n SER 149 
2 n LEU 150 
2 n GLY 151 
2 n ALA 152 
2 n HIS 153 
2 n VAL 154 
2 n ALA 155 
2 n GLY 156 
2 n TYR 157 
2 n ALA 158 
2 n GLY 159 
2 n ASN 160 
2 n PHE 161 
2 n VAL 162 
2 n LYS 163 
2 n GLY 164 
2 n THR 165 
2 n VAL 166 
2 n GLY 167 
2 n ARG 168 
2 n ILE 169 
2 n THR 170 
2 n GLY 171 
2 n LEU 172 
2 n ASP 173 
2 n PRO 174 
2 n ALA 175 
2 n GLY 176 
2 n PRO 177 
2 n MET 178 
2 n PHE 179 
2 n GLU 180 
2 n GLY 181 
2 n ALA 182 
2 n ASP 183 
2 n ILE 184 
2 n HIS 185 
2 n LYS 186 
2 n ARG 187 
2 n LEU 188 
2 n SER 189 
2 n PRO 190 
2 n ASP 191 
2 n ASP 192 
2 n ALA 193 
2 n ASP 194 
2 n PHE 195 
2 n VAL 196 
2 n ASP 197 
2 n VAL 198 
2 n LEU 199 
2 n HIS 200 
2 n THR 201 
2 n TYR 202 
2 n THR 203 
2 n ARG 204 
2 n SER 205 
2 n PHE 206 
2 n GLY 207 
2 n LEU 208 
2 n SER 209 
2 n ILE 210 
2 n GLY 211 
2 n ILE 212 
2 n GLN 213 
2 n MET 214 
2 n PRO 215 
2 n VAL 216 
2 n GLY 217 
2 n HIS 218 
2 n ILE 219 
2 n ASP 220 
2 n ILE 221 
2 n TYR 222 
2 n PRO 223 
2 n ASN 224 
2 n GLY 225 
2 n GLY 226 
2 n ASP 227 
2 n PHE 228 
2 n GLN 229 
2 n PRO 230 
2 n GLY 231 
2 n CYS 232 
2 n GLY 233 
2 n LEU 234 
2 n ASN 235 
2 n ASP 236 
2 n VAL 237 
2 n LEU 238 
2 n GLY 239 
2 n SER 240 
2 n ILE 241 
2 n ALA 242 
2 n TYR 243 
2 n GLY 244 
2 n THR 245 
2 n ILE 246 
2 n THR 247 
2 n GLU 248 
2 n VAL 249 
2 n VAL 250 
2 n LYS 251 
2 n CYS 252 
2 n GLU 253 
2 n HIS 254 
2 n GLU 255 
2 n ARG 256 
2 n ALA 257 
2 n VAL 258 
2 n HIS 259 
2 n LEU 260 
2 n PHE 261 
2 n VAL 262 
2 n ASP 263 
2 n SER 264 
2 n LEU 265 
2 n VAL 266 
2 n ASN 267 
2 n GLN 268 
2 n ASP 269 
2 n LYS 270 
2 n PRO 271 
2 n SER 272 
2 n PHE 273 
2 n ALA 274 
2 n PHE 275 
2 n GLN 276 
2 n CYS 277 
2 n THR 278 
2 n ASP 279 
2 n SER 280 
2 n ASN 281 
2 n ARG 282 
2 n PHE 283 
2 n LYS 284 
2 n LYS 285 
2 n GLY 286 
2 n ILE 287 
2 n CYS 288 
2 n LEU 289 
2 n SER 290 
2 n CYS 291 
2 n ARG 292 
2 n LYS 293 
2 n ASN 294 
2 n ARG 295 
2 n CYS 296 
2 n ASN 297 
2 n SER 298 
2 n ILE 299 
2 n GLY 300 
2 n TYR 301 
2 n ASN 302 
2 n ALA 303 
2 n LYS 304 
2 n LYS 305 
2 n MET 306 
2 n ARG 307 
2 n ASN 308 
2 n LYS 309 
2 n ARG 310 
2 n ASN 311 
2 n SER 312 
2 n LYS 313 
2 n MET 314 
2 n TYR 315 
2 n LEU 316 
2 n LYS 317 
2 n THR 318 
2 n ARG 319 
2 n ALA 320 
2 n GLY 321 
2 n MET 322 
2 n PRO 323 
2 n PHE 324 
2 n ARG 325 
2 n VAL 326 
2 n TYR 327 
2 n HIS 328 
2 n TYR 329 
2 n GLN 330 
2 n MET 331 
2 n LYS 332 
2 n ILE 333 
2 n HIS 334 
2 n VAL 335 
2 n PHE 336 
2 n SER 337 
2 n TYR 338 
2 n LYS 339 
2 n ASN 340 
2 n MET 341 
2 n GLY 342 
2 n GLU 343 
2 n ILE 344 
2 n GLU 345 
2 n PRO 346 
2 n THR 347 
2 n PHE 348 
2 n TYR 349 
2 n VAL 350 
2 n THR 351 
2 n LEU 352 
2 n TYR 353 
2 n GLY 354 
2 n THR 355 
2 n ASN 356 
2 n ALA 357 
2 n ASP 358 
2 n SER 359 
2 n GLN 360 
2 n THR 361 
2 n LEU 362 
2 n PRO 363 
2 n LEU 364 
2 n GLU 365 
2 n ILE 366 
2 n VAL 367 
2 n GLU 368 
2 n ARG 369 
2 n ILE 370 
2 n GLU 371 
2 n GLN 372 
2 n ASN 373 
2 n ALA 374 
2 n THR 375 
2 n ASN 376 
2 n THR 377 
2 n PHE 378 
2 n LEU 379 
2 n VAL 380 
2 n TYR 381 
2 n THR 382 
2 n GLU 383 
2 n GLU 384 
2 n ASP 385 
2 n LEU 386 
2 n GLY 387 
2 n ASP 388 
2 n LEU 389 
2 n LEU 390 
2 n LYS 391 
2 n ILE 392 
2 n GLN 393 
2 n LEU 394 
2 n THR 395 
2 n TRP 396 
2 n GLU 397 
2 n GLY 398 
2 n ALA 399 
2 n SER 400 
2 n GLN 401 
2 n SER 402 
2 n TRP 403 
2 n TYR 404 
2 n ASN 405 
2 n LEU 406 
2 n TRP 407 
2 n LYS 408 
2 n GLU 409 
2 n PHE 410 
2 n ARG 411 
2 n SER 412 
2 n TYR 413 
2 n LEU 414 
2 n SER 415 
2 n GLN 416 
2 n PRO 417 
2 n ARG 418 
2 n ASN 419 
2 n PRO 420 
2 n GLY 421 
2 n ARG 422 
2 n GLU 423 
2 n LEU 424 
2 n ASN 425 
2 n ILE 426 
2 n ARG 427 
2 n ARG 428 
2 n ILE 429 
2 n ARG 430 
2 n VAL 431 
2 n LYS 432 
2 n SER 433 
2 n GLY 434 
2 n GLU 435 
2 n THR 436 
2 n GLN 437 
2 n ARG 438 
2 n LYS 439 
2 n LEU 440 
2 n THR 441 
2 n PHE 442 
2 n CYS 443 
2 n THR 444 
2 n GLU 445 
2 n ASP 446 
2 n PRO 447 
2 n GLU 448 
2 n ASN 449 
2 n THR 450 
2 n SER 451 
2 n ILE 452 
2 n SER 453 
2 n PRO 454 
2 n GLY 455 
2 n ARG 456 
2 n GLU 457 
2 n LEU 458 
2 n TRP 459 
2 n PHE 460 
2 n ARG 461 
2 n LYS 462 
2 n CYS 463 
2 n ARG 464 
2 n ASP 465 
2 n GLY 466 
2 n TRP 467 
2 n ARG 468 
2 n MET 469 
2 n LYS 470 
2 n ASN 471 
2 n GLU 472 
2 n THR 473 
2 n SER 474 
2 n PRO 475 
2 n THR 476 
2 n VAL 477 
2 n GLU 478 
2 n LEU 479 
2 n PRO 480 
#
_ma_data.content_type "model coordinates"
_ma_data.id           1
_ma_data.name         Model
#
_ma_model_list.data_id          1
_ma_model_list.model_group_id   1
_ma_model_list.model_group_name "AlphaFold-beta-20231127 (2b86f29d-618d-47cf-8aef-20020b1102eb @ 2025-03-28 11:29:25)"
_ma_model_list.model_id         1
_ma_model_list.model_name       "Top ranked model"
_ma_model_list.model_type       "Ab initio model"
_ma_model_list.ordinal_id       1
#
loop_
_ma_protocol_step.method_type
_ma_protocol_step.ordinal_id
_ma_protocol_step.protocol_id
_ma_protocol_step.step_id
"coevolution MSA" 1 1 1 
"template search" 2 1 2 
modeling          3 1 3 
#
loop_
_ma_qa_metric.id
_ma_qa_metric.mode
_ma_qa_metric.name
_ma_qa_metric.software_group_id
_ma_qa_metric.type
1 global pLDDT 1 pLDDT 
2 local  pLDDT 1 pLDDT 
#
_ma_qa_metric_global.metric_id    1
_ma_qa_metric_global.metric_value 73.51
_ma_qa_metric_global.model_id     1
_ma_qa_metric_global.ordinal_id   1
#
_ma_software_group.group_id    1
_ma_software_group.ordinal_id  1
_ma_software_group.software_id 1
#
loop_
_ma_target_entity.data_id
_ma_target_entity.entity_id
_ma_target_entity.origin
1 1 . 
1 2 . 
#
loop_
_ma_target_entity_instance.asym_id
_ma_target_entity_instance.details
_ma_target_entity_instance.entity_id
A . 1 
B . 2 
#
loop_
_pdbx_data_usage.details
_pdbx_data_usage.id
_pdbx_data_usage.type
_pdbx_data_usage.url
;NON-COMMERCIAL USE ONLY, BY USING THIS FILE YOU AGREE TO THE TERMS OF USE FOUND
AT alphafoldserver.com/output-terms.
;
1 license    ? 
;THE INFORMATION IS NOT INTENDED FOR, HAS NOT BEEN VALIDATED FOR, AND IS NOT
APPROVED FOR CLINICAL USE. IT SHOULD NOT BE USED FOR CLINICAL PURPOSE OR RELIED
ON FOR MEDICAL OR OTHER PROFESSIONAL ADVICE. IT IS THEORETICAL MODELLING ONLY
AND CAUTION SHOULD BE EXERCISED IN ITS USE. IT IS PROVIDED "AS-IS" WITHOUT ANY
WARRANTY OF ANY KIND, WHETHER EXPRESSED OR IMPLIED. NO WARRANTY IS GIVEN THAT
USE OF THE INFORMATION SHALL NOT INFRINGE THE RIGHTS OF ANY THIRD PARTY.
;
2 disclaimer ? 
#
loop_
_pdbx_poly_seq_scheme.asym_id
_pdbx_poly_seq_scheme.auth_seq_num
_pdbx_poly_seq_scheme.entity_id
_pdbx_poly_seq_scheme.hetero
_pdbx_poly_seq_scheme.mon_id
_pdbx_poly_seq_scheme.pdb_ins_code
_pdbx_poly_seq_scheme.pdb_seq_num
_pdbx_poly_seq_scheme.pdb_strand_id
_pdbx_poly_seq_scheme.seq_id
A 1   1 n SER . 1   A 1   
A 2   1 n ARG . 2   A 2   
A 3   1 n VAL . 3   A 3   
A 4   1 n ASP . 4   A 4   
A 5   1 n PRO . 5   A 5   
A 6   1 n ASP . 6   A 6   
A 7   1 n LEU . 7   A 7   
A 8   1 n SER . 8   A 8   
A 9   1 n SER . 9   A 9   
A 10  1 n PHE . 10  A 10  
A 11  1 n ASP . 11  A 11  
A 12  1 n SER . 12  A 12  
A 13  1 n ALA . 13  A 13  
A 14  1 n PRO . 14  A 14  
A 15  1 n SER . 15  A 15  
A 16  1 n GLU . 16  A 16  
A 17  1 n PRO . 17  A 17  
A 18  1 n LYS . 18  A 18  
A 19  1 n SER . 19  A 19  
A 20  1 n ARG . 20  A 20  
A 21  1 n PHE . 21  A 21  
A 22  1 n ALA . 22  A 22  
A 23  1 n MET . 23  A 23  
A 24  1 n LEU . 24  A 24  
A 25  1 n ASP . 25  A 25  
A 26  1 n ASP . 26  A 26  
A 27  1 n VAL . 27  A 27  
A 28  1 n LYS . 28  A 28  
A 29  1 n ILE . 29  A 29  
A 30  1 n LEU . 30  A 30  
A 31  1 n ALA . 31  A 31  
A 32  1 n ASN . 32  A 32  
A 33  1 n GLY . 33  A 33  
A 34  1 n LEU . 34  A 34  
A 35  1 n LEU . 35  A 35  
A 36  1 n GLN . 36  A 36  
A 37  1 n LEU . 37  A 37  
A 38  1 n GLY . 38  A 38  
A 39  1 n HIS . 39  A 39  
A 40  1 n GLY . 40  A 40  
A 41  1 n LEU . 41  A 41  
A 42  1 n LYS . 42  A 42  
A 43  1 n ASP . 43  A 43  
A 44  1 n PHE . 44  A 44  
A 45  1 n VAL . 45  A 45  
A 46  1 n HIS . 46  A 46  
A 47  1 n LYS . 47  A 47  
A 48  1 n THR . 48  A 48  
A 49  1 n LYS . 49  A 49  
A 50  1 n GLY . 50  A 50  
A 51  1 n GLN . 51  A 51  
A 52  1 n ILE . 52  A 52  
A 53  1 n ASN . 53  A 53  
A 54  1 n ASP . 54  A 54  
A 55  1 n ILE . 55  A 55  
A 56  1 n PHE . 56  A 56  
A 57  1 n GLN . 57  A 57  
A 58  1 n LYS . 58  A 58  
A 59  1 n LEU . 59  A 59  
A 60  1 n ASN . 60  A 60  
A 61  1 n ILE . 61  A 61  
A 62  1 n PHE . 62  A 62  
A 63  1 n ASP . 63  A 63  
A 64  1 n GLN . 64  A 64  
A 65  1 n SER . 65  A 65  
A 66  1 n PHE . 66  A 66  
A 67  1 n TYR . 67  A 67  
A 68  1 n ASP . 68  A 68  
A 69  1 n LEU . 69  A 69  
A 70  1 n SER . 70  A 70  
A 71  1 n LEU . 71  A 71  
A 72  1 n ARG . 72  A 72  
A 73  1 n THR . 73  A 73  
A 74  1 n ASN . 74  A 74  
A 75  1 n GLU . 75  A 75  
A 76  1 n ILE . 76  A 76  
A 77  1 n LYS . 77  A 77  
A 78  1 n GLU . 78  A 78  
A 79  1 n GLU . 79  A 79  
A 80  1 n GLU . 80  A 80  
A 81  1 n LYS . 81  A 81  
A 82  1 n GLU . 82  A 82  
A 83  1 n LEU . 83  A 83  
A 84  1 n ARG . 84  A 84  
A 85  1 n ARG . 85  A 85  
A 86  1 n THR . 86  A 86  
A 87  1 n THR . 87  A 87  
A 88  1 n SER . 88  A 88  
A 89  1 n THR . 89  A 89  
A 90  1 n LEU . 90  A 90  
A 91  1 n GLN . 91  A 91  
A 92  1 n VAL . 92  A 92  
A 93  1 n LYS . 93  A 93  
A 94  1 n ASN . 94  A 94  
A 95  1 n GLU . 95  A 95  
A 96  1 n GLU . 96  A 96  
A 97  1 n VAL . 97  A 97  
A 98  1 n LYS . 98  A 98  
A 99  1 n ASN . 99  A 99  
A 100 1 n MET . 100 A 100 
A 101 1 n SER . 101 A 101 
A 102 1 n VAL . 102 A 102 
A 103 1 n GLU . 103 A 103 
A 104 1 n LEU . 104 A 104 
A 105 1 n ASN . 105 A 105 
A 106 1 n SER . 106 A 106 
A 107 1 n LYS . 107 A 107 
A 108 1 n LEU . 108 A 108 
A 109 1 n GLU . 109 A 109 
A 110 1 n SER . 110 A 110 
A 111 1 n LEU . 111 A 111 
A 112 1 n LEU . 112 A 112 
A 113 1 n GLU . 113 A 113 
A 114 1 n GLU . 114 A 114 
A 115 1 n LYS . 115 A 115 
A 116 1 n THR . 116 A 116 
A 117 1 n ALA . 117 A 117 
A 118 1 n LEU . 118 A 118 
A 119 1 n GLN . 119 A 119 
A 120 1 n HIS . 120 A 120 
A 121 1 n LYS . 121 A 121 
A 122 1 n VAL . 122 A 122 
A 123 1 n ARG . 123 A 123 
A 124 1 n ALA . 124 A 124 
A 125 1 n LEU . 125 A 125 
A 126 1 n GLU . 126 A 126 
A 127 1 n GLU . 127 A 127 
A 128 1 n GLN . 128 A 128 
A 129 1 n LEU . 129 A 129 
A 130 1 n THR . 130 A 130 
A 131 1 n ASN . 131 A 131 
A 132 1 n LEU . 132 A 132 
A 133 1 n ILE . 133 A 133 
A 134 1 n LEU . 134 A 134 
A 135 1 n SER . 135 A 135 
A 136 1 n PRO . 136 A 136 
A 137 1 n ALA . 137 A 137 
A 138 1 n GLY . 138 A 138 
A 139 1 n ALA . 139 A 139 
A 140 1 n GLN . 140 A 140 
A 141 1 n GLU . 141 A 141 
A 142 1 n HIS . 142 A 142 
A 143 1 n PRO . 143 A 143 
A 144 1 n GLU . 144 A 144 
A 145 1 n VAL . 145 A 145 
A 146 1 n THR . 146 A 146 
A 147 1 n SER . 147 A 147 
A 148 1 n LEU . 148 A 148 
A 149 1 n LYS . 149 A 149 
A 150 1 n SER . 150 A 150 
A 151 1 n PHE . 151 A 151 
A 152 1 n VAL . 152 A 152 
A 153 1 n GLU . 153 A 153 
A 154 1 n GLN . 154 A 154 
A 155 1 n GLN . 155 A 155 
A 156 1 n ASP . 156 A 156 
A 157 1 n ASN . 157 A 157 
A 158 1 n SER . 158 A 158 
A 159 1 n ILE . 159 A 159 
A 160 1 n ARG . 160 A 160 
A 161 1 n GLU . 161 A 161 
A 162 1 n LEU . 162 A 162 
A 163 1 n LEU . 163 A 163 
A 164 1 n GLN . 164 A 164 
A 165 1 n SER . 165 A 165 
A 166 1 n VAL . 166 A 166 
A 167 1 n GLU . 167 A 167 
A 168 1 n GLU . 168 A 168 
A 169 1 n GLN . 169 A 169 
A 170 1 n TYR . 170 A 170 
A 171 1 n LYS . 171 A 171 
A 172 1 n GLN . 172 A 172 
A 173 1 n LEU . 173 A 173 
A 174 1 n SER . 174 A 174 
A 175 1 n GLN . 175 A 175 
A 176 1 n GLN . 176 A 176 
A 177 1 n HIS . 177 A 177 
A 178 1 n MET . 178 A 178 
A 179 1 n GLN . 179 A 179 
A 180 1 n ILE . 180 A 180 
A 181 1 n LYS . 181 A 181 
A 182 1 n GLU . 182 A 182 
A 183 1 n ILE . 183 A 183 
A 184 1 n GLU . 184 A 184 
A 185 1 n LYS . 185 A 185 
A 186 1 n GLN . 186 A 186 
A 187 1 n LEU . 187 A 187 
A 188 1 n ARG . 188 A 188 
A 189 1 n LYS . 189 A 189 
A 190 1 n THR . 190 A 190 
A 191 1 n GLY . 191 A 191 
A 192 1 n ILE . 192 A 192 
A 193 1 n GLN . 193 A 193 
A 194 1 n GLU . 194 A 194 
A 195 1 n PRO . 195 A 195 
A 196 1 n SER . 196 A 196 
A 197 1 n GLU . 197 A 197 
A 198 1 n ASN . 198 A 198 
A 199 1 n SER . 199 A 199 
A 200 1 n LEU . 200 A 200 
A 201 1 n SER . 201 A 201 
A 202 1 n SER . 202 A 202 
A 203 1 n LYS . 203 A 203 
A 204 1 n SER . 204 A 204 
A 205 1 n ARG . 205 A 205 
A 206 1 n ALA . 206 A 206 
A 207 1 n PRO . 207 A 207 
A 208 1 n ARG . 208 A 208 
A 209 1 n THR . 209 A 209 
A 210 1 n THR . 210 A 210 
A 211 1 n PRO . 211 A 211 
A 212 1 n PRO . 212 A 212 
A 213 1 n LEU . 213 A 213 
A 214 1 n GLN . 214 A 214 
A 215 1 n LEU . 215 A 215 
A 216 1 n ASN . 216 A 216 
A 217 1 n GLU . 217 A 217 
A 218 1 n THR . 218 A 218 
A 219 1 n GLU . 219 A 219 
A 220 1 n ASN . 220 A 220 
A 221 1 n THR . 221 A 221 
A 222 1 n GLU . 222 A 222 
A 223 1 n GLN . 223 A 223 
A 224 1 n ASP . 224 A 224 
A 225 1 n ASP . 225 A 225 
A 226 1 n LEU . 226 A 226 
A 227 1 n PRO . 227 A 227 
A 228 1 n ALA . 228 A 228 
A 229 1 n ASP . 229 A 229 
A 230 1 n CYS . 230 A 230 
A 231 1 n SER . 231 A 231 
A 232 1 n ALA . 232 A 232 
A 233 1 n VAL . 233 A 233 
A 234 1 n TYR . 234 A 234 
A 235 1 n ASN . 235 A 235 
A 236 1 n ARG . 236 A 236 
A 237 1 n GLY . 237 A 237 
A 238 1 n GLU . 238 A 238 
A 239 1 n HIS . 239 A 239 
A 240 1 n THR . 240 A 240 
A 241 1 n SER . 241 A 241 
A 242 1 n GLY . 242 A 242 
A 243 1 n VAL . 243 A 243 
A 244 1 n TYR . 244 A 244 
A 245 1 n THR . 245 A 245 
A 246 1 n ILE . 246 A 246 
A 247 1 n LYS . 247 A 247 
A 248 1 n PRO . 248 A 248 
A 249 1 n ARG . 249 A 249 
A 250 1 n ASN . 250 A 250 
A 251 1 n SER . 251 A 251 
A 252 1 n GLN . 252 A 252 
A 253 1 n GLY . 253 A 253 
A 254 1 n PHE . 254 A 254 
A 255 1 n ASN . 255 A 255 
A 256 1 n VAL . 256 A 256 
A 257 1 n TYR . 257 A 257 
A 258 1 n CYS . 258 A 258 
A 259 1 n ASP . 259 A 259 
A 260 1 n THR . 260 A 260 
A 261 1 n GLN . 261 A 261 
A 262 1 n SER . 262 A 262 
A 263 1 n GLY . 263 A 263 
A 264 1 n SER . 264 A 264 
A 265 1 n PRO . 265 A 265 
A 266 1 n TRP . 266 A 266 
A 267 1 n THR . 267 A 267 
A 268 1 n LEU . 268 A 268 
A 269 1 n ILE . 269 A 269 
A 270 1 n GLN . 270 A 270 
A 271 1 n HIS . 271 A 271 
A 272 1 n ARG . 272 A 272 
A 273 1 n LYS . 273 A 273 
A 274 1 n ASP . 274 A 274 
A 275 1 n GLY . 275 A 275 
A 276 1 n SER . 276 A 276 
A 277 1 n GLN . 277 A 277 
A 278 1 n ASP . 278 A 278 
A 279 1 n PHE . 279 A 279 
A 280 1 n ASN . 280 A 280 
A 281 1 n GLU . 281 A 281 
A 282 1 n THR . 282 A 282 
A 283 1 n TRP . 283 A 283 
A 284 1 n GLU . 284 A 284 
A 285 1 n ASN . 285 A 285 
A 286 1 n TYR . 286 A 286 
A 287 1 n GLU . 287 A 287 
A 288 1 n LYS . 288 A 288 
A 289 1 n GLY . 289 A 289 
A 290 1 n PHE . 290 A 290 
A 291 1 n GLY . 291 A 291 
A 292 1 n ARG . 292 A 292 
A 293 1 n LEU . 293 A 293 
A 294 1 n ASP . 294 A 294 
A 295 1 n GLY . 295 A 295 
A 296 1 n GLU . 296 A 296 
A 297 1 n PHE . 297 A 297 
A 298 1 n TRP . 298 A 298 
A 299 1 n LEU . 299 A 299 
A 300 1 n GLY . 300 A 300 
A 301 1 n LEU . 301 A 301 
A 302 1 n GLU . 302 A 302 
A 303 1 n LYS . 303 A 303 
A 304 1 n ILE . 304 A 304 
A 305 1 n TYR . 305 A 305 
A 306 1 n ALA . 306 A 306 
A 307 1 n ILE . 307 A 307 
A 308 1 n VAL . 308 A 308 
A 309 1 n GLN . 309 A 309 
A 310 1 n GLN . 310 A 310 
A 311 1 n SER . 311 A 311 
A 312 1 n ASN . 312 A 312 
A 313 1 n TYR . 313 A 313 
A 314 1 n ILE . 314 A 314 
A 315 1 n LEU . 315 A 315 
A 316 1 n ARG . 316 A 316 
A 317 1 n LEU . 317 A 317 
A 318 1 n GLU . 318 A 318 
A 319 1 n LEU . 319 A 319 
A 320 1 n GLN . 320 A 320 
A 321 1 n ASP . 321 A 321 
A 322 1 n TRP . 322 A 322 
A 323 1 n LYS . 323 A 323 
A 324 1 n ASP . 324 A 324 
A 325 1 n SER . 325 A 325 
A 326 1 n LYS . 326 A 326 
A 327 1 n HIS . 327 A 327 
A 328 1 n TYR . 328 A 328 
A 329 1 n VAL . 329 A 329 
A 330 1 n GLU . 330 A 330 
A 331 1 n TYR . 331 A 331 
A 332 1 n SER . 332 A 332 
A 333 1 n PHE . 333 A 333 
A 334 1 n HIS . 334 A 334 
A 335 1 n LEU . 335 A 335 
A 336 1 n GLY . 336 A 336 
A 337 1 n SER . 337 A 337 
A 338 1 n HIS . 338 A 338 
A 339 1 n GLU . 339 A 339 
A 340 1 n THR . 340 A 340 
A 341 1 n ASN . 341 A 341 
A 342 1 n TYR . 342 A 342 
A 343 1 n THR . 343 A 343 
A 344 1 n LEU . 344 A 344 
A 345 1 n HIS . 345 A 345 
A 346 1 n VAL . 346 A 346 
A 347 1 n ALA . 347 A 347 
A 348 1 n GLU . 348 A 348 
A 349 1 n ILE . 349 A 349 
A 350 1 n ALA . 350 A 350 
A 351 1 n GLY . 351 A 351 
A 352 1 n ASN . 352 A 352 
A 353 1 n ILE . 353 A 353 
A 354 1 n PRO . 354 A 354 
A 355 1 n GLY . 355 A 355 
A 356 1 n ALA . 356 A 356 
A 357 1 n LEU . 357 A 357 
A 358 1 n PRO . 358 A 358 
A 359 1 n GLU . 359 A 359 
A 360 1 n HIS . 360 A 360 
A 361 1 n THR . 361 A 361 
A 362 1 n ASP . 362 A 362 
A 363 1 n LEU . 363 A 363 
A 364 1 n MET . 364 A 364 
A 365 1 n PHE . 365 A 365 
A 366 1 n SER . 366 A 366 
A 367 1 n THR . 367 A 367 
A 368 1 n TRP . 368 A 368 
A 369 1 n ASN . 369 A 369 
A 370 1 n HIS . 370 A 370 
A 371 1 n ARG . 371 A 371 
A 372 1 n ALA . 372 A 372 
A 373 1 n LYS . 373 A 373 
A 374 1 n GLY . 374 A 374 
A 375 1 n GLN . 375 A 375 
A 376 1 n LEU . 376 A 376 
A 377 1 n TYR . 377 A 377 
A 378 1 n CYS . 378 A 378 
A 379 1 n PRO . 379 A 379 
A 380 1 n GLU . 380 A 380 
A 381 1 n SER . 381 A 381 
A 382 1 n TYR . 382 A 382 
A 383 1 n SER . 383 A 383 
A 384 1 n GLY . 384 A 384 
A 385 1 n GLY . 385 A 385 
A 386 1 n TRP . 386 A 386 
A 387 1 n TRP . 387 A 387 
A 388 1 n TRP . 388 A 388 
A 389 1 n ASN . 389 A 389 
A 390 1 n ASP . 390 A 390 
A 391 1 n ILE . 391 A 391 
A 392 1 n CYS . 392 A 392 
A 393 1 n GLY . 393 A 393 
A 394 1 n GLU . 394 A 394 
A 395 1 n ASN . 395 A 395 
A 396 1 n ASN . 396 A 396 
A 397 1 n LEU . 397 A 397 
A 398 1 n ASN . 398 A 398 
A 399 1 n GLY . 399 A 399 
A 400 1 n LYS . 400 A 400 
A 401 1 n TYR . 401 A 401 
A 402 1 n ASN . 402 A 402 
A 403 1 n LYS . 403 A 403 
A 404 1 n PRO . 404 A 404 
A 405 1 n ARG . 405 A 405 
A 406 1 n THR . 406 A 406 
A 407 1 n LYS . 407 A 407 
A 408 1 n SER . 408 A 408 
A 409 1 n ARG . 409 A 409 
A 410 1 n PRO . 410 A 410 
A 411 1 n GLU . 411 A 411 
A 412 1 n ARG . 412 A 412 
A 413 1 n ARG . 413 A 413 
A 414 1 n ARG . 414 A 414 
A 415 1 n GLY . 415 A 415 
A 416 1 n ILE . 416 A 416 
A 417 1 n TYR . 417 A 417 
A 418 1 n TRP . 418 A 418 
A 419 1 n ARG . 419 A 419 
A 420 1 n PRO . 420 A 420 
A 421 1 n GLN . 421 A 421 
A 422 1 n SER . 422 A 422 
A 423 1 n ARG . 423 A 423 
A 424 1 n LYS . 424 A 424 
A 425 1 n LEU . 425 A 425 
A 426 1 n TYR . 426 A 426 
A 427 1 n ALA . 427 A 427 
A 428 1 n ILE . 428 A 428 
A 429 1 n LYS . 429 A 429 
A 430 1 n SER . 430 A 430 
A 431 1 n SER . 431 A 431 
A 432 1 n LYS . 432 A 432 
A 433 1 n MET . 433 A 433 
A 434 1 n MET . 434 A 434 
A 435 1 n LEU . 435 A 435 
A 436 1 n GLN . 436 A 436 
A 437 1 n PRO . 437 A 437 
A 438 1 n THR . 438 A 438 
A 439 1 n THR . 439 A 439 
B 1   2 n SER . 1   B 1   
B 2   2 n PRO . 2   B 2   
B 3   2 n VAL . 3   B 3   
B 4   2 n PRO . 4   B 4   
B 5   2 n PHE . 5   B 5   
B 6   2 n GLY . 6   B 6   
B 7   2 n PRO . 7   B 7   
B 8   2 n GLU . 8   B 8   
B 9   2 n GLY . 9   B 9   
B 10  2 n ARG . 10  B 10  
B 11  2 n LEU . 11  B 11  
B 12  2 n GLU . 12  B 12  
B 13  2 n ASP . 13  B 13  
B 14  2 n LYS . 14  B 14  
B 15  2 n LEU . 15  B 15  
B 16  2 n HIS . 16  B 16  
B 17  2 n LYS . 17  B 17  
B 18  2 n PRO . 18  B 18  
B 19  2 n LYS . 19  B 19  
B 20  2 n ALA . 20  B 20  
B 21  2 n THR . 21  B 21  
B 22  2 n GLN . 22  B 22  
B 23  2 n THR . 23  B 23  
B 24  2 n GLU . 24  B 24  
B 25  2 n VAL . 25  B 25  
B 26  2 n LYS . 26  B 26  
B 27  2 n PRO . 27  B 27  
B 28  2 n SER . 28  B 28  
B 29  2 n VAL . 29  B 29  
B 30  2 n ARG . 30  B 30  
B 31  2 n PHE . 31  B 31  
B 32  2 n ASN . 32  B 32  
B 33  2 n LEU . 33  B 33  
B 34  2 n ARG . 34  B 34  
B 35  2 n THR . 35  B 35  
B 36  2 n SER . 36  B 36  
B 37  2 n LYS . 37  B 37  
B 38  2 n ASP . 38  B 38  
B 39  2 n PRO . 39  B 39  
B 40  2 n GLU . 40  B 40  
B 41  2 n HIS . 41  B 41  
B 42  2 n GLU . 42  B 42  
B 43  2 n GLY . 43  B 43  
B 44  2 n CYS . 44  B 44  
B 45  2 n TYR . 45  B 45  
B 46  2 n LEU . 46  B 46  
B 47  2 n SER . 47  B 47  
B 48  2 n VAL . 48  B 48  
B 49  2 n GLY . 49  B 49  
B 50  2 n HIS . 50  B 50  
B 51  2 n SER . 51  B 51  
B 52  2 n GLN . 52  B 52  
B 53  2 n PRO . 53  B 53  
B 54  2 n LEU . 54  B 54  
B 55  2 n GLU . 55  B 55  
B 56  2 n ASP . 56  B 56  
B 57  2 n CYS . 57  B 57  
B 58  2 n SER . 58  B 58  
B 59  2 n PHE . 59  B 59  
B 60  2 n ASN . 60  B 60  
B 61  2 n MET . 61  B 61  
B 62  2 n THR . 62  B 62  
B 63  2 n ALA . 63  B 63  
B 64  2 n LYS . 64  B 64  
B 65  2 n THR . 65  B 65  
B 66  2 n PHE . 66  B 66  
B 67  2 n PHE . 67  B 67  
B 68  2 n ILE . 68  B 68  
B 69  2 n ILE . 69  B 69  
B 70  2 n HIS . 70  B 70  
B 71  2 n GLY . 71  B 71  
B 72  2 n TRP . 72  B 72  
B 73  2 n THR . 73  B 73  
B 74  2 n MET . 74  B 74  
B 75  2 n SER . 75  B 75  
B 76  2 n GLY . 76  B 76  
B 77  2 n ILE . 77  B 77  
B 78  2 n PHE . 78  B 78  
B 79  2 n GLU . 79  B 79  
B 80  2 n ASN . 80  B 80  
B 81  2 n TRP . 81  B 81  
B 82  2 n LEU . 82  B 82  
B 83  2 n HIS . 83  B 83  
B 84  2 n LYS . 84  B 84  
B 85  2 n LEU . 85  B 85  
B 86  2 n VAL . 86  B 86  
B 87  2 n SER . 87  B 87  
B 88  2 n ALA . 88  B 88  
B 89  2 n LEU . 89  B 89  
B 90  2 n HIS . 90  B 90  
B 91  2 n THR . 91  B 91  
B 92  2 n ARG . 92  B 92  
B 93  2 n GLU . 93  B 93  
B 94  2 n LYS . 94  B 94  
B 95  2 n ASP . 95  B 95  
B 96  2 n ALA . 96  B 96  
B 97  2 n ASN . 97  B 97  
B 98  2 n VAL . 98  B 98  
B 99  2 n VAL . 99  B 99  
B 100 2 n VAL . 100 B 100 
B 101 2 n VAL . 101 B 101 
B 102 2 n ASP . 102 B 102 
B 103 2 n TRP . 103 B 103 
B 104 2 n LEU . 104 B 104 
B 105 2 n PRO . 105 B 105 
B 106 2 n LEU . 106 B 106 
B 107 2 n ALA . 107 B 107 
B 108 2 n HIS . 108 B 108 
B 109 2 n GLN . 109 B 109 
B 110 2 n LEU . 110 B 110 
B 111 2 n TYR . 111 B 111 
B 112 2 n THR . 112 B 112 
B 113 2 n ASP . 113 B 113 
B 114 2 n ALA . 114 B 114 
B 115 2 n VAL . 115 B 115 
B 116 2 n ASN . 116 B 116 
B 117 2 n ASN . 117 B 117 
B 118 2 n THR . 118 B 118 
B 119 2 n ARG . 119 B 119 
B 120 2 n VAL . 120 B 120 
B 121 2 n VAL . 121 B 121 
B 122 2 n GLY . 122 B 122 
B 123 2 n HIS . 123 B 123 
B 124 2 n SER . 124 B 124 
B 125 2 n ILE . 125 B 125 
B 126 2 n ALA . 126 B 126 
B 127 2 n ARG . 127 B 127 
B 128 2 n MET . 128 B 128 
B 129 2 n LEU . 129 B 129 
B 130 2 n ASP . 130 B 130 
B 131 2 n TRP . 131 B 131 
B 132 2 n LEU . 132 B 132 
B 133 2 n GLN . 133 B 133 
B 134 2 n GLU . 134 B 134 
B 135 2 n LYS . 135 B 135 
B 136 2 n ASP . 136 B 136 
B 137 2 n ASP . 137 B 137 
B 138 2 n PHE . 138 B 138 
B 139 2 n SER . 139 B 139 
B 140 2 n LEU . 140 B 140 
B 141 2 n GLY . 141 B 141 
B 142 2 n ASN . 142 B 142 
B 143 2 n VAL . 143 B 143 
B 144 2 n HIS . 144 B 144 
B 145 2 n LEU . 145 B 145 
B 146 2 n ILE . 146 B 146 
B 147 2 n GLY . 147 B 147 
B 148 2 n TYR . 148 B 148 
B 149 2 n SER . 149 B 149 
B 150 2 n LEU . 150 B 150 
B 151 2 n GLY . 151 B 151 
B 152 2 n ALA . 152 B 152 
B 153 2 n HIS . 153 B 153 
B 154 2 n VAL . 154 B 154 
B 155 2 n ALA . 155 B 155 
B 156 2 n GLY . 156 B 156 
B 157 2 n TYR . 157 B 157 
B 158 2 n ALA . 158 B 158 
B 159 2 n GLY . 159 B 159 
B 160 2 n ASN . 160 B 160 
B 161 2 n PHE . 161 B 161 
B 162 2 n VAL . 162 B 162 
B 163 2 n LYS . 163 B 163 
B 164 2 n GLY . 164 B 164 
B 165 2 n THR . 165 B 165 
B 166 2 n VAL . 166 B 166 
B 167 2 n GLY . 167 B 167 
B 168 2 n ARG . 168 B 168 
B 169 2 n ILE . 169 B 169 
B 170 2 n THR . 170 B 170 
B 171 2 n GLY . 171 B 171 
B 172 2 n LEU . 172 B 172 
B 173 2 n ASP . 173 B 173 
B 174 2 n PRO . 174 B 174 
B 175 2 n ALA . 175 B 175 
B 176 2 n GLY . 176 B 176 
B 177 2 n PRO . 177 B 177 
B 178 2 n MET . 178 B 178 
B 179 2 n PHE . 179 B 179 
B 180 2 n GLU . 180 B 180 
B 181 2 n GLY . 181 B 181 
B 182 2 n ALA . 182 B 182 
B 183 2 n ASP . 183 B 183 
B 184 2 n ILE . 184 B 184 
B 185 2 n HIS . 185 B 185 
B 186 2 n LYS . 186 B 186 
B 187 2 n ARG . 187 B 187 
B 188 2 n LEU . 188 B 188 
B 189 2 n SER . 189 B 189 
B 190 2 n PRO . 190 B 190 
B 191 2 n ASP . 191 B 191 
B 192 2 n ASP . 192 B 192 
B 193 2 n ALA . 193 B 193 
B 194 2 n ASP . 194 B 194 
B 195 2 n PHE . 195 B 195 
B 196 2 n VAL . 196 B 196 
B 197 2 n ASP . 197 B 197 
B 198 2 n VAL . 198 B 198 
B 199 2 n LEU . 199 B 199 
B 200 2 n HIS . 200 B 200 
B 201 2 n THR . 201 B 201 
B 202 2 n TYR . 202 B 202 
B 203 2 n THR . 203 B 203 
B 204 2 n ARG . 204 B 204 
B 205 2 n SER . 205 B 205 
B 206 2 n PHE . 206 B 206 
B 207 2 n GLY . 207 B 207 
B 208 2 n LEU . 208 B 208 
B 209 2 n SER . 209 B 209 
B 210 2 n ILE . 210 B 210 
B 211 2 n GLY . 211 B 211 
B 212 2 n ILE . 212 B 212 
B 213 2 n GLN . 213 B 213 
B 214 2 n MET . 214 B 214 
B 215 2 n PRO . 215 B 215 
B 216 2 n VAL . 216 B 216 
B 217 2 n GLY . 217 B 217 
B 218 2 n HIS . 218 B 218 
B 219 2 n ILE . 219 B 219 
B 220 2 n ASP . 220 B 220 
B 221 2 n ILE . 221 B 221 
B 222 2 n TYR . 222 B 222 
B 223 2 n PRO . 223 B 223 
B 224 2 n ASN . 224 B 224 
B 225 2 n GLY . 225 B 225 
B 226 2 n GLY . 226 B 226 
B 227 2 n ASP . 227 B 227 
B 228 2 n PHE . 228 B 228 
B 229 2 n GLN . 229 B 229 
B 230 2 n PRO . 230 B 230 
B 231 2 n GLY . 231 B 231 
B 232 2 n CYS . 232 B 232 
B 233 2 n GLY . 233 B 233 
B 234 2 n LEU . 234 B 234 
B 235 2 n ASN . 235 B 235 
B 236 2 n ASP . 236 B 236 
B 237 2 n VAL . 237 B 237 
B 238 2 n LEU . 238 B 238 
B 239 2 n GLY . 239 B 239 
B 240 2 n SER . 240 B 240 
B 241 2 n ILE . 241 B 241 
B 242 2 n ALA . 242 B 242 
B 243 2 n TYR . 243 B 243 
B 244 2 n GLY . 244 B 244 
B 245 2 n THR . 245 B 245 
B 246 2 n ILE . 246 B 246 
B 247 2 n THR . 247 B 247 
B 248 2 n GLU . 248 B 248 
B 249 2 n VAL . 249 B 249 
B 250 2 n VAL . 250 B 250 
B 251 2 n LYS . 251 B 251 
B 252 2 n CYS . 252 B 252 
B 253 2 n GLU . 253 B 253 
B 254 2 n HIS . 254 B 254 
B 255 2 n GLU . 255 B 255 
B 256 2 n ARG . 256 B 256 
B 257 2 n ALA . 257 B 257 
B 258 2 n VAL . 258 B 258 
B 259 2 n HIS . 259 B 259 
B 260 2 n LEU . 260 B 260 
B 261 2 n PHE . 261 B 261 
B 262 2 n VAL . 262 B 262 
B 263 2 n ASP . 263 B 263 
B 264 2 n SER . 264 B 264 
B 265 2 n LEU . 265 B 265 
B 266 2 n VAL . 266 B 266 
B 267 2 n ASN . 267 B 267 
B 268 2 n GLN . 268 B 268 
B 269 2 n ASP . 269 B 269 
B 270 2 n LYS . 270 B 270 
B 271 2 n PRO . 271 B 271 
B 272 2 n SER . 272 B 272 
B 273 2 n PHE . 273 B 273 
B 274 2 n ALA . 274 B 274 
B 275 2 n PHE . 275 B 275 
B 276 2 n GLN . 276 B 276 
B 277 2 n CYS . 277 B 277 
B 278 2 n THR . 278 B 278 
B 279 2 n ASP . 279 B 279 
B 280 2 n SER . 280 B 280 
B 281 2 n ASN . 281 B 281 
B 282 2 n ARG . 282 B 282 
B 283 2 n PHE . 283 B 283 
B 284 2 n LYS . 284 B 284 
B 285 2 n LYS . 285 B 285 
B 286 2 n GLY . 286 B 286 
B 287 2 n ILE . 287 B 287 
B 288 2 n CYS . 288 B 288 
B 289 2 n LEU . 289 B 289 
B 290 2 n SER . 290 B 290 
B 291 2 n CYS . 291 B 291 
B 292 2 n ARG . 292 B 292 
B 293 2 n LYS . 293 B 293 
B 294 2 n ASN . 294 B 294 
B 295 2 n ARG . 295 B 295 
B 296 2 n CYS . 296 B 296 
B 297 2 n ASN . 297 B 297 
B 298 2 n SER . 298 B 298 
B 299 2 n ILE . 299 B 299 
B 300 2 n GLY . 300 B 300 
B 301 2 n TYR . 301 B 301 
B 302 2 n ASN . 302 B 302 
B 303 2 n ALA . 303 B 303 
B 304 2 n LYS . 304 B 304 
B 305 2 n LYS . 305 B 305 
B 306 2 n MET . 306 B 306 
B 307 2 n ARG . 307 B 307 
B 308 2 n ASN . 308 B 308 
B 309 2 n LYS . 309 B 309 
B 310 2 n ARG . 310 B 310 
B 311 2 n ASN . 311 B 311 
B 312 2 n SER . 312 B 312 
B 313 2 n LYS . 313 B 313 
B 314 2 n MET . 314 B 314 
B 315 2 n TYR . 315 B 315 
B 316 2 n LEU . 316 B 316 
B 317 2 n LYS . 317 B 317 
B 318 2 n THR . 318 B 318 
B 319 2 n ARG . 319 B 319 
B 320 2 n ALA . 320 B 320 
B 321 2 n GLY . 321 B 321 
B 322 2 n MET . 322 B 322 
B 323 2 n PRO . 323 B 323 
B 324 2 n PHE . 324 B 324 
B 325 2 n ARG . 325 B 325 
B 326 2 n VAL . 326 B 326 
B 327 2 n TYR . 327 B 327 
B 328 2 n HIS . 328 B 328 
B 329 2 n TYR . 329 B 329 
B 330 2 n GLN . 330 B 330 
B 331 2 n MET . 331 B 331 
B 332 2 n LYS . 332 B 332 
B 333 2 n ILE . 333 B 333 
B 334 2 n HIS . 334 B 334 
B 335 2 n VAL . 335 B 335 
B 336 2 n PHE . 336 B 336 
B 337 2 n SER . 337 B 337 
B 338 2 n TYR . 338 B 338 
B 339 2 n LYS . 339 B 339 
B 340 2 n ASN . 340 B 340 
B 341 2 n MET . 341 B 341 
B 342 2 n GLY . 342 B 342 
B 343 2 n GLU . 343 B 343 
B 344 2 n ILE . 344 B 344 
B 345 2 n GLU . 345 B 345 
B 346 2 n PRO . 346 B 346 
B 347 2 n THR . 347 B 347 
B 348 2 n PHE . 348 B 348 
B 349 2 n TYR . 349 B 349 
B 350 2 n VAL . 350 B 350 
B 351 2 n THR . 351 B 351 
B 352 2 n LEU . 352 B 352 
B 353 2 n TYR . 353 B 353 
B 354 2 n GLY . 354 B 354 
B 355 2 n THR . 355 B 355 
B 356 2 n ASN . 356 B 356 
B 357 2 n ALA . 357 B 357 
B 358 2 n ASP . 358 B 358 
B 359 2 n SER . 359 B 359 
B 360 2 n GLN . 360 B 360 
B 361 2 n THR . 361 B 361 
B 362 2 n LEU . 362 B 362 
B 363 2 n PRO . 363 B 363 
B 364 2 n LEU . 364 B 364 
B 365 2 n GLU . 365 B 365 
B 366 2 n ILE . 366 B 366 
B 367 2 n VAL . 367 B 367 
B 368 2 n GLU . 368 B 368 
B 369 2 n ARG . 369 B 369 
B 370 2 n ILE . 370 B 370 
B 371 2 n GLU . 371 B 371 
B 372 2 n GLN . 372 B 372 
B 373 2 n ASN . 373 B 373 
B 374 2 n ALA . 374 B 374 
B 375 2 n THR . 375 B 375 
B 376 2 n ASN . 376 B 376 
B 377 2 n THR . 377 B 377 
B 378 2 n PHE . 378 B 378 
B 379 2 n LEU . 379 B 379 
B 380 2 n VAL . 380 B 380 
B 381 2 n TYR . 381 B 381 
B 382 2 n THR . 382 B 382 
B 383 2 n GLU . 383 B 383 
B 384 2 n GLU . 384 B 384 
B 385 2 n ASP . 385 B 385 
B 386 2 n LEU . 386 B 386 
B 387 2 n GLY . 387 B 387 
B 388 2 n ASP . 388 B 388 
B 389 2 n LEU . 389 B 389 
B 390 2 n LEU . 390 B 390 
B 391 2 n LYS . 391 B 391 
B 392 2 n ILE . 392 B 392 
B 393 2 n GLN . 393 B 393 
B 394 2 n LEU . 394 B 394 
B 395 2 n THR . 395 B 395 
B 396 2 n TRP . 396 B 396 
B 397 2 n GLU . 397 B 397 
B 398 2 n GLY . 398 B 398 
B 399 2 n ALA . 399 B 399 
B 400 2 n SER . 400 B 400 
B 401 2 n GLN . 401 B 401 
B 402 2 n SER . 402 B 402 
B 403 2 n TRP . 403 B 403 
B 404 2 n TYR . 404 B 404 
B 405 2 n ASN . 405 B 405 
B 406 2 n LEU . 406 B 406 
B 407 2 n TRP . 407 B 407 
B 408 2 n LYS . 408 B 408 
B 409 2 n GLU . 409 B 409 
B 410 2 n PHE . 410 B 410 
B 411 2 n ARG . 411 B 411 
B 412 2 n SER . 412 B 412 
B 413 2 n TYR . 413 B 413 
B 414 2 n LEU . 414 B 414 
B 415 2 n SER . 415 B 415 
B 416 2 n GLN . 416 B 416 
B 417 2 n PRO . 417 B 417 
B 418 2 n ARG . 418 B 418 
B 419 2 n ASN . 419 B 419 
B 420 2 n PRO . 420 B 420 
B 421 2 n GLY . 421 B 421 
B 422 2 n ARG . 422 B 422 
B 423 2 n GLU . 423 B 423 
B 424 2 n LEU . 424 B 424 
B 425 2 n ASN . 425 B 425 
B 426 2 n ILE . 426 B 426 
B 427 2 n ARG . 427 B 427 
B 428 2 n ARG . 428 B 428 
B 429 2 n ILE . 429 B 429 
B 430 2 n ARG . 430 B 430 
B 431 2 n VAL . 431 B 431 
B 432 2 n LYS . 432 B 432 
B 433 2 n SER . 433 B 433 
B 434 2 n GLY . 434 B 434 
B 435 2 n GLU . 435 B 435 
B 436 2 n THR . 436 B 436 
B 437 2 n GLN . 437 B 437 
B 438 2 n ARG . 438 B 438 
B 439 2 n LYS . 439 B 439 
B 440 2 n LEU . 440 B 440 
B 441 2 n THR . 441 B 441 
B 442 2 n PHE . 442 B 442 
B 443 2 n CYS . 443 B 443 
B 444 2 n THR . 444 B 444 
B 445 2 n GLU . 445 B 445 
B 446 2 n ASP . 446 B 446 
B 447 2 n PRO . 447 B 447 
B 448 2 n GLU . 448 B 448 
B 449 2 n ASN . 449 B 449 
B 450 2 n THR . 450 B 450 
B 451 2 n SER . 451 B 451 
B 452 2 n ILE . 452 B 452 
B 453 2 n SER . 453 B 453 
B 454 2 n PRO . 454 B 454 
B 455 2 n GLY . 455 B 455 
B 456 2 n ARG . 456 B 456 
B 457 2 n GLU . 457 B 457 
B 458 2 n LEU . 458 B 458 
B 459 2 n TRP . 459 B 459 
B 460 2 n PHE . 460 B 460 
B 461 2 n ARG . 461 B 461 
B 462 2 n LYS . 462 B 462 
B 463 2 n CYS . 463 B 463 
B 464 2 n ARG . 464 B 464 
B 465 2 n ASP . 465 B 465 
B 466 2 n GLY . 466 B 466 
B 467 2 n TRP . 467 B 467 
B 468 2 n ARG . 468 B 468 
B 469 2 n MET . 469 B 469 
B 470 2 n LYS . 470 B 470 
B 471 2 n ASN . 471 B 471 
B 472 2 n GLU . 472 B 472 
B 473 2 n THR . 473 B 473 
B 474 2 n SER . 474 B 474 
B 475 2 n PRO . 475 B 475 
B 476 2 n THR . 476 B 476 
B 477 2 n VAL . 477 B 477 
B 478 2 n GLU . 478 B 478 
B 479 2 n LEU . 479 B 479 
B 480 2 n PRO . 480 B 480 
#
_software.classification other
_software.date           ?
_software.description    "Structure prediction"
_software.name           AlphaFold
_software.pdbx_ordinal   1
_software.type           package
_software.version        "AlphaFold-beta-20231127 (2b86f29d-618d-47cf-8aef-20020b1102eb @ 2025-03-28 11:29:25)"
#
loop_
_struct_asym.entity_id
_struct_asym.id
1 A 
2 B 
#
loop_
_atom_site.group_PDB
_atom_site.id
_atom_site.type_symbol
_atom_site.label_atom_id
_atom_site.label_alt_id
_atom_site.label_comp_id
_atom_site.label_asym_id
_atom_site.label_entity_id
_atom_site.label_seq_id
_atom_site.pdbx_PDB_ins_code
_atom_site.Cartn_x
_atom_site.Cartn_y
_atom_site.Cartn_z
_atom_site.occupancy
_atom_site.B_iso_or_equiv
_atom_site.auth_seq_id
_atom_site.auth_asym_id
_atom_site.pdbx_PDB_model_num
ATOM 1    N N   . SER A 1 1   ? -123.490 -15.083 -6.413  1.00 20.21 1   A 1 
ATOM 2    C CA  . SER A 1 1   ? -122.477 -14.009 -6.448  1.00 24.62 1   A 1 
ATOM 3    C C   . SER A 1 1   ? -121.119 -14.379 -5.818  1.00 25.71 1   A 1 
ATOM 4    O O   . SER A 1 1   ? -120.231 -13.554 -5.852  1.00 24.02 1   A 1 
ATOM 5    C CB  . SER A 1 1   ? -123.025 -12.761 -5.733  1.00 23.30 1   A 1 
ATOM 6    O OG  . SER A 1 1   ? -123.569 -13.152 -4.485  1.00 21.88 1   A 1 
ATOM 7    N N   . ARG A 1 2   ? -121.057 -15.567 -5.236  1.00 20.50 2   A 1 
ATOM 8    C CA  . ARG A 1 2   ? -119.921 -15.862 -4.345  1.00 24.81 2   A 1 
ATOM 9    C C   . ARG A 1 2   ? -118.577 -15.951 -5.081  1.00 23.84 2   A 1 
ATOM 10   O O   . ARG A 1 2   ? -118.506 -16.223 -6.261  1.00 23.13 2   A 1 
ATOM 11   C CB  . ARG A 1 2   ? -120.188 -17.107 -3.478  1.00 24.34 2   A 1 
ATOM 12   C CG  . ARG A 1 2   ? -120.982 -16.742 -2.220  1.00 22.95 2   A 1 
ATOM 13   C CD  . ARG A 1 2   ? -121.122 -17.977 -1.311  1.00 22.60 2   A 1 
ATOM 14   N NE  . ARG A 1 2   ? -121.831 -17.654 -0.062  1.00 21.23 2   A 1 
ATOM 15   C CZ  . ARG A 1 2   ? -122.142 -18.507 0.899   1.00 20.87 2   A 1 
ATOM 16   N NH1 . ARG A 1 2   ? -121.854 -19.774 0.796   1.00 20.58 2   A 1 
ATOM 17   N NH2 . ARG A 1 2   ? -122.765 -18.101 1.992   1.00 21.36 2   A 1 
ATOM 18   N N   . VAL A 1 3   ? -117.529 -15.620 -4.289  1.00 24.93 3   A 1 
ATOM 19   C CA  . VAL A 1 3   ? -116.283 -14.929 -4.659  1.00 28.33 3   A 1 
ATOM 20   C C   . VAL A 1 3   ? -115.103 -15.893 -4.828  1.00 26.47 3   A 1 
ATOM 21   O O   . VAL A 1 3   ? -113.972 -15.430 -4.743  1.00 25.35 3   A 1 
ATOM 22   C CB  . VAL A 1 3   ? -115.975 -13.868 -3.568  1.00 26.73 3   A 1 
ATOM 23   C CG1 . VAL A 1 3   ? -114.895 -12.861 -3.946  1.00 24.69 3   A 1 
ATOM 24   C CG2 . VAL A 1 3   ? -117.210 -13.042 -3.178  1.00 29.05 3   A 1 
ATOM 25   N N   . ASP A 1 4   ? -115.373 -17.207 -4.996  1.00 25.23 4   A 1 
ATOM 26   C CA  . ASP A 1 4   ? -114.325 -18.198 -4.704  1.00 27.36 4   A 1 
ATOM 27   C C   . ASP A 1 4   ? -112.967 -17.887 -5.385  1.00 25.32 4   A 1 
ATOM 28   O O   . ASP A 1 4   ? -112.858 -17.964 -6.613  1.00 24.74 4   A 1 
ATOM 29   C CB  . ASP A 1 4   ? -114.831 -19.617 -4.993  1.00 26.55 4   A 1 
ATOM 30   C CG  . ASP A 1 4   ? -115.829 -20.122 -3.939  1.00 24.77 4   A 1 
ATOM 31   O OD1 . ASP A 1 4   ? -115.767 -19.635 -2.783  1.00 26.37 4   A 1 
ATOM 32   O OD2 . ASP A 1 4   ? -116.683 -20.970 -4.294  1.00 28.73 4   A 1 
ATOM 33   N N   . PRO A 1 5   ? -111.992 -17.459 -4.603  1.00 26.24 5   A 1 
ATOM 34   C CA  . PRO A 1 5   ? -110.932 -16.582 -5.134  1.00 31.24 5   A 1 
ATOM 35   C C   . PRO A 1 5   ? -109.571 -17.274 -5.364  1.00 32.40 5   A 1 
ATOM 36   O O   . PRO A 1 5   ? -108.795 -16.826 -6.191  1.00 30.26 5   A 1 
ATOM 37   C CB  . PRO A 1 5   ? -110.836 -15.482 -4.075  1.00 27.65 5   A 1 
ATOM 38   C CG  . PRO A 1 5   ? -111.138 -16.230 -2.772  1.00 28.56 5   A 1 
ATOM 39   C CD  . PRO A 1 5   ? -112.076 -17.355 -3.205  1.00 34.07 5   A 1 
ATOM 40   N N   . ASP A 1 6   ? -109.266 -18.280 -4.583  1.00 25.74 6   A 1 
ATOM 41   C CA  . ASP A 1 6   ? -107.943 -18.257 -3.945  1.00 28.32 6   A 1 
ATOM 42   C C   . ASP A 1 6   ? -106.763 -18.885 -4.708  1.00 27.56 6   A 1 
ATOM 43   O O   . ASP A 1 6   ? -105.609 -18.660 -4.339  1.00 26.79 6   A 1 
ATOM 44   C CB  . ASP A 1 6   ? -108.044 -18.931 -2.560  1.00 26.65 6   A 1 
ATOM 45   C CG  . ASP A 1 6   ? -108.306 -17.972 -1.404  1.00 24.78 6   A 1 
ATOM 46   O OD1 . ASP A 1 6   ? -108.048 -16.768 -1.551  1.00 26.06 6   A 1 
ATOM 47   O OD2 . ASP A 1 6   ? -108.774 -18.475 -0.356  1.00 27.47 6   A 1 
ATOM 48   N N   . LEU A 1 7   ? -107.014 -19.738 -5.713  1.00 25.07 7   A 1 
ATOM 49   C CA  . LEU A 1 7   ? -105.977 -20.642 -6.231  1.00 28.35 7   A 1 
ATOM 50   C C   . LEU A 1 7   ? -104.871 -19.956 -7.066  1.00 26.84 7   A 1 
ATOM 51   O O   . LEU A 1 7   ? -104.456 -20.465 -8.110  1.00 26.23 7   A 1 
ATOM 52   C CB  . LEU A 1 7   ? -106.650 -21.821 -6.962  1.00 27.20 7   A 1 
ATOM 53   C CG  . LEU A 1 7   ? -107.183 -22.904 -6.002  1.00 25.41 7   A 1 
ATOM 54   C CD1 . LEU A 1 7   ? -108.189 -23.798 -6.727  1.00 26.65 7   A 1 
ATOM 55   C CD2 . LEU A 1 7   ? -106.052 -23.799 -5.466  1.00 31.21 7   A 1 
ATOM 56   N N   . SER A 1 8   ? -104.366 -18.820 -6.615  1.00 28.59 8   A 1 
ATOM 57   C CA  . SER A 1 8   ? -103.154 -18.193 -7.166  1.00 31.17 8   A 1 
ATOM 58   C C   . SER A 1 8   ? -101.896 -18.929 -6.673  1.00 30.32 8   A 1 
ATOM 59   O O   . SER A 1 8   ? -101.147 -18.419 -5.842  1.00 29.72 8   A 1 
ATOM 60   C CB  . SER A 1 8   ? -103.131 -16.694 -6.839  1.00 29.89 8   A 1 
ATOM 61   O OG  . SER A 1 8   ? -103.131 -16.467 -5.449  1.00 29.90 8   A 1 
ATOM 62   N N   . SER A 1 9   ? -101.713 -20.140 -7.189  1.00 27.92 9   A 1 
ATOM 63   C CA  . SER A 1 9   ? -100.488 -20.901 -6.926  1.00 31.28 9   A 1 
ATOM 64   C C   . SER A 1 9   ? -99.311  -20.258 -7.669  1.00 30.54 9   A 1 
ATOM 65   O O   . SER A 1 9   ? -98.955  -20.659 -8.764  1.00 29.69 9   A 1 
ATOM 66   C CB  . SER A 1 9   ? -100.692 -22.374 -7.324  1.00 29.41 9   A 1 
ATOM 67   O OG  . SER A 1 9   ? -101.097 -22.480 -8.666  1.00 28.50 9   A 1 
ATOM 68   N N   . PHE A 1 10  ? -98.772  -19.214 -7.074  1.00 30.57 10  A 1 
ATOM 69   C CA  . PHE A 1 10  ? -97.534  -18.604 -7.547  1.00 32.46 10  A 1 
ATOM 70   C C   . PHE A 1 10  ? -96.390  -19.613 -7.342  1.00 30.91 10  A 1 
ATOM 71   O O   . PHE A 1 10  ? -95.871  -19.749 -6.236  1.00 28.58 10  A 1 
ATOM 72   C CB  . PHE A 1 10  ? -97.276  -17.279 -6.821  1.00 29.66 10  A 1 
ATOM 73   C CG  . PHE A 1 10  ? -97.925  -16.078 -7.467  1.00 29.83 10  A 1 
ATOM 74   C CD1 . PHE A 1 10  ? -97.226  -15.345 -8.443  1.00 29.65 10  A 1 
ATOM 75   C CD2 . PHE A 1 10  ? -99.223  -15.680 -7.107  1.00 31.09 10  A 1 
ATOM 76   C CE1 . PHE A 1 10  ? -97.819  -14.220 -9.053  1.00 30.15 10  A 1 
ATOM 77   C CE2 . PHE A 1 10  ? -99.818  -14.561 -7.720  1.00 30.93 10  A 1 
ATOM 78   C CZ  . PHE A 1 10  ? -99.117  -13.834 -8.687  1.00 33.53 10  A 1 
ATOM 79   N N   . ASP A 1 11  ? -96.004  -20.295 -8.422  1.00 32.20 11  A 1 
ATOM 80   C CA  . ASP A 1 11  ? -94.806  -21.122 -8.451  1.00 34.73 11  A 1 
ATOM 81   C C   . ASP A 1 11  ? -93.585  -20.240 -8.182  1.00 32.52 11  A 1 
ATOM 82   O O   . ASP A 1 11  ? -93.051  -19.550 -9.065  1.00 31.05 11  A 1 
ATOM 83   C CB  . ASP A 1 11  ? -94.687  -21.874 -9.786  1.00 32.67 11  A 1 
ATOM 84   C CG  . ASP A 1 11  ? -95.432  -23.216 -9.810  1.00 30.10 11  A 1 
ATOM 85   O OD1 . ASP A 1 11  ? -95.506  -23.863 -8.746  1.00 31.30 11  A 1 
ATOM 86   O OD2 . ASP A 1 11  ? -95.880  -23.598 -10.912 1.00 32.62 11  A 1 
ATOM 87   N N   . SER A 1 12  ? -93.169  -20.200 -6.928  1.00 34.56 12  A 1 
ATOM 88   C CA  . SER A 1 12  ? -91.976  -19.470 -6.502  1.00 38.95 12  A 1 
ATOM 89   C C   . SER A 1 12  ? -90.740  -20.197 -7.029  1.00 38.07 12  A 1 
ATOM 90   O O   . SER A 1 12  ? -90.259  -21.148 -6.416  1.00 36.31 12  A 1 
ATOM 91   C CB  . SER A 1 12  ? -91.960  -19.337 -4.970  1.00 36.81 12  A 1 
ATOM 92   O OG  . SER A 1 12  ? -92.097  -20.581 -4.342  1.00 35.07 12  A 1 
ATOM 93   N N   . ALA A 1 13  ? -90.213  -19.748 -8.174  1.00 36.04 13  A 1 
ATOM 94   C CA  . ALA A 1 13  ? -88.983  -20.281 -8.745  1.00 39.62 13  A 1 
ATOM 95   C C   . ALA A 1 13  ? -87.846  -20.160 -7.718  1.00 38.72 13  A 1 
ATOM 96   O O   . ALA A 1 13  ? -87.649  -19.086 -7.135  1.00 37.18 13  A 1 
ATOM 97   C CB  . ALA A 1 13  ? -88.676  -19.536 -10.051 1.00 38.01 13  A 1 
ATOM 98   N N   . PRO A 1 14  ? -87.103  -21.253 -7.461  1.00 37.59 14  A 1 
ATOM 99   C CA  . PRO A 1 14  ? -86.082  -21.256 -6.427  1.00 41.64 14  A 1 
ATOM 100  C C   . PRO A 1 14  ? -84.952  -20.279 -6.818  1.00 42.94 14  A 1 
ATOM 101  O O   . PRO A 1 14  ? -84.359  -20.392 -7.884  1.00 41.09 14  A 1 
ATOM 102  C CB  . PRO A 1 14  ? -85.616  -22.713 -6.310  1.00 38.42 14  A 1 
ATOM 103  C CG  . PRO A 1 14  ? -85.918  -23.297 -7.687  1.00 37.50 14  A 1 
ATOM 104  C CD  . PRO A 1 14  ? -87.160  -22.528 -8.144  1.00 42.80 14  A 1 
ATOM 105  N N   . SER A 1 15  ? -84.685  -19.322 -5.960  1.00 38.74 15  A 1 
ATOM 106  C CA  . SER A 1 15  ? -83.609  -18.345 -6.162  1.00 42.45 15  A 1 
ATOM 107  C C   . SER A 1 15  ? -82.256  -19.055 -6.165  1.00 42.84 15  A 1 
ATOM 108  O O   . SER A 1 15  ? -81.834  -19.597 -5.143  1.00 41.02 15  A 1 
ATOM 109  C CB  . SER A 1 15  ? -83.660  -17.274 -5.062  1.00 40.31 15  A 1 
ATOM 110  O OG  . SER A 1 15  ? -83.629  -17.878 -3.789  1.00 37.28 15  A 1 
ATOM 111  N N   . GLU A 1 16  ? -81.533  -19.027 -7.311  1.00 36.33 16  A 1 
ATOM 112  C CA  . GLU A 1 16  ? -80.212  -19.637 -7.441  1.00 39.31 16  A 1 
ATOM 113  C C   . GLU A 1 16  ? -79.204  -19.054 -6.432  1.00 37.28 16  A 1 
ATOM 114  O O   . GLU A 1 16  ? -79.186  -17.850 -6.183  1.00 35.68 16  A 1 
ATOM 115  C CB  . GLU A 1 16  ? -79.654  -19.447 -8.858  1.00 39.32 16  A 1 
ATOM 116  C CG  . GLU A 1 16  ? -80.301  -20.362 -9.904  1.00 36.29 16  A 1 
ATOM 117  C CD  . GLU A 1 16  ? -79.596  -20.251 -11.266 1.00 34.55 16  A 1 
ATOM 118  O OE1 . GLU A 1 16  ? -79.664  -21.236 -12.034 1.00 30.80 16  A 1 
ATOM 119  O OE2 . GLU A 1 16  ? -78.977  -19.192 -11.521 1.00 36.74 16  A 1 
ATOM 120  N N   . PRO A 1 17  ? -78.301  -19.893 -5.875  1.00 37.64 17  A 1 
ATOM 121  C CA  . PRO A 1 17  ? -77.390  -19.506 -4.809  1.00 41.48 17  A 1 
ATOM 122  C C   . PRO A 1 17  ? -76.185  -18.724 -5.356  1.00 42.58 17  A 1 
ATOM 123  O O   . PRO A 1 17  ? -75.047  -19.193 -5.315  1.00 40.52 17  A 1 
ATOM 124  C CB  . PRO A 1 17  ? -77.026  -20.823 -4.115  1.00 38.99 17  A 1 
ATOM 125  C CG  . PRO A 1 17  ? -77.053  -21.833 -5.255  1.00 38.70 17  A 1 
ATOM 126  C CD  . PRO A 1 17  ? -78.197  -21.319 -6.135  1.00 43.10 17  A 1 
ATOM 127  N N   . LYS A 1 18  ? -76.408  -17.504 -5.859  1.00 39.64 18  A 1 
ATOM 128  C CA  . LYS A 1 18  ? -75.344  -16.610 -6.361  1.00 42.00 18  A 1 
ATOM 129  C C   . LYS A 1 18  ? -74.305  -16.222 -5.302  1.00 40.78 18  A 1 
ATOM 130  O O   . LYS A 1 18  ? -73.175  -15.875 -5.648  1.00 38.92 18  A 1 
ATOM 131  C CB  . LYS A 1 18  ? -75.962  -15.347 -6.977  1.00 41.27 18  A 1 
ATOM 132  C CG  . LYS A 1 18  ? -76.550  -15.605 -8.363  1.00 37.94 18  A 1 
ATOM 133  C CD  . LYS A 1 18  ? -77.028  -14.299 -9.021  1.00 37.24 18  A 1 
ATOM 134  C CE  . LYS A 1 18  ? -77.521  -14.589 -10.439 1.00 32.21 18  A 1 
ATOM 135  N NZ  . LYS A 1 18  ? -78.010  -13.378 -11.119 1.00 31.45 18  A 1 
ATOM 136  N N   . SER A 1 19  ? -74.651  -16.297 -4.030  1.00 41.30 19  A 1 
ATOM 137  C CA  . SER A 1 19  ? -73.851  -15.739 -2.936  1.00 43.46 19  A 1 
ATOM 138  C C   . SER A 1 19  ? -72.461  -16.367 -2.763  1.00 43.06 19  A 1 
ATOM 139  O O   . SER A 1 19  ? -71.515  -15.674 -2.386  1.00 41.45 19  A 1 
ATOM 140  C CB  . SER A 1 19  ? -74.656  -15.864 -1.641  1.00 41.61 19  A 1 
ATOM 141  O OG  . SER A 1 19  ? -73.891  -15.532 -0.503  1.00 37.10 19  A 1 
ATOM 142  N N   . ARG A 1 20  ? -72.248  -17.673 -3.027  1.00 40.17 20  A 1 
ATOM 143  C CA  . ARG A 1 20  ? -70.987  -18.360 -2.681  1.00 43.64 20  A 1 
ATOM 144  C C   . ARG A 1 20  ? -69.792  -17.960 -3.551  1.00 42.86 20  A 1 
ATOM 145  O O   . ARG A 1 20  ? -68.662  -18.061 -3.070  1.00 40.40 20  A 1 
ATOM 146  C CB  . ARG A 1 20  ? -71.167  -19.884 -2.705  1.00 42.57 20  A 1 
ATOM 147  C CG  . ARG A 1 20  ? -71.818  -20.398 -1.422  1.00 39.50 20  A 1 
ATOM 148  C CD  . ARG A 1 20  ? -71.801  -21.933 -1.401  1.00 38.24 20  A 1 
ATOM 149  N NE  . ARG A 1 20  ? -72.366  -22.472 -0.149  1.00 32.99 20  A 1 
ATOM 150  C CZ  . ARG A 1 20  ? -72.461  -23.750 0.179   1.00 31.31 20  A 1 
ATOM 151  N NH1 . ARG A 1 20  ? -72.057  -24.703 -0.624  1.00 28.47 20  A 1 
ATOM 152  N NH2 . ARG A 1 20  ? -72.971  -24.105 1.323   1.00 27.77 20  A 1 
ATOM 153  N N   . PHE A 1 21  ? -70.030  -17.548 -4.802  1.00 45.83 21  A 1 
ATOM 154  C CA  . PHE A 1 21  ? -68.928  -17.229 -5.708  1.00 47.61 21  A 1 
ATOM 155  C C   . PHE A 1 21  ? -68.228  -15.912 -5.352  1.00 46.60 21  A 1 
ATOM 156  O O   . PHE A 1 21  ? -67.004  -15.835 -5.462  1.00 43.37 21  A 1 
ATOM 157  C CB  . PHE A 1 21  ? -69.414  -17.251 -7.157  1.00 45.75 21  A 1 
ATOM 158  C CG  . PHE A 1 21  ? -69.448  -18.643 -7.746  1.00 42.95 21  A 1 
ATOM 159  C CD1 . PHE A 1 21  ? -68.278  -19.190 -8.305  1.00 40.19 21  A 1 
ATOM 160  C CD2 . PHE A 1 21  ? -70.623  -19.406 -7.727  1.00 38.26 21  A 1 
ATOM 161  C CE1 . PHE A 1 21  ? -68.283  -20.486 -8.847  1.00 35.44 21  A 1 
ATOM 162  C CE2 . PHE A 1 21  ? -70.637  -20.705 -8.267  1.00 34.22 21  A 1 
ATOM 163  C CZ  . PHE A 1 21  ? -69.467  -21.247 -8.834  1.00 34.77 21  A 1 
ATOM 164  N N   . ALA A 1 22  ? -68.954  -14.912 -4.852  1.00 50.98 22  A 1 
ATOM 165  C CA  . ALA A 1 22  ? -68.378  -13.609 -4.511  1.00 52.94 22  A 1 
ATOM 166  C C   . ALA A 1 22  ? -67.285  -13.714 -3.436  1.00 52.51 22  A 1 
ATOM 167  O O   . ALA A 1 22  ? -66.213  -13.131 -3.582  1.00 50.10 22  A 1 
ATOM 168  C CB  . ALA A 1 22  ? -69.510  -12.677 -4.077  1.00 50.60 22  A 1 
ATOM 169  N N   . MET A 1 23  ? -67.494  -14.523 -2.399  1.00 50.03 23  A 1 
ATOM 170  C CA  . MET A 1 23  ? -66.491  -14.704 -1.341  1.00 56.12 23  A 1 
ATOM 171  C C   . MET A 1 23  ? -65.166  -15.280 -1.846  1.00 57.67 23  A 1 
ATOM 172  O O   . MET A 1 23  ? -64.106  -14.957 -1.307  1.00 56.70 23  A 1 
ATOM 173  C CB  . MET A 1 23  ? -67.036  -15.629 -0.239  1.00 53.72 23  A 1 
ATOM 174  C CG  . MET A 1 23  ? -67.889  -14.880 0.782   1.00 48.61 23  A 1 
ATOM 175  S SD  . MET A 1 23  ? -68.324  -15.921 2.218   1.00 43.66 23  A 1 
ATOM 176  C CE  . MET A 1 23  ? -68.956  -14.641 3.330   1.00 37.01 23  A 1 
ATOM 177  N N   . LEU A 1 24  ? -65.217  -16.170 -2.851  1.00 55.96 24  A 1 
ATOM 178  C CA  . LEU A 1 24  ? -64.014  -16.812 -3.383  1.00 58.22 24  A 1 
ATOM 179  C C   . LEU A 1 24  ? -63.158  -15.833 -4.199  1.00 58.21 24  A 1 
ATOM 180  O O   . LEU A 1 24  ? -61.926  -15.886 -4.117  1.00 56.80 24  A 1 
ATOM 181  C CB  . LEU A 1 24  ? -64.429  -18.054 -4.184  1.00 58.43 24  A 1 
ATOM 182  C CG  . LEU A 1 24  ? -63.789  -19.340 -3.617  1.00 53.26 24  A 1 
ATOM 183  C CD1 . LEU A 1 24  ? -64.756  -20.519 -3.748  1.00 48.73 24  A 1 
ATOM 184  C CD2 . LEU A 1 24  ? -62.508  -19.701 -4.355  1.00 50.51 24  A 1 
ATOM 185  N N   . ASP A 1 25  ? -63.806  -14.931 -4.932  1.00 59.91 25  A 1 
ATOM 186  C CA  . ASP A 1 25  ? -63.109  -13.874 -5.669  1.00 61.68 25  A 1 
ATOM 187  C C   . ASP A 1 25  ? -62.537  -12.820 -4.723  1.00 60.44 25  A 1 
ATOM 188  O O   . ASP A 1 25  ? -61.371  -12.446 -4.884  1.00 59.91 25  A 1 
ATOM 189  C CB  . ASP A 1 25  ? -64.029  -13.274 -6.741  1.00 62.55 25  A 1 
ATOM 190  C CG  . ASP A 1 25  ? -64.128  -14.150 -7.998  1.00 60.02 25  A 1 
ATOM 191  O OD1 . ASP A 1 25  ? -63.216  -14.993 -8.242  1.00 55.02 25  A 1 
ATOM 192  O OD2 . ASP A 1 25  ? -65.106  -13.972 -8.756  1.00 53.88 25  A 1 
ATOM 193  N N   . ASP A 1 26  ? -63.248  -12.432 -3.674  1.00 61.19 26  A 1 
ATOM 194  C CA  . ASP A 1 26  ? -62.721  -11.520 -2.653  1.00 62.99 26  A 1 
ATOM 195  C C   . ASP A 1 26  ? -61.504  -12.109 -1.929  1.00 61.58 26  A 1 
ATOM 196  O O   . ASP A 1 26  ? -60.501  -11.415 -1.721  1.00 61.69 26  A 1 
ATOM 197  C CB  . ASP A 1 26  ? -63.818  -11.163 -1.634  1.00 62.73 26  A 1 
ATOM 198  C CG  . ASP A 1 26  ? -64.831  -10.138 -2.140  1.00 60.74 26  A 1 
ATOM 199  O OD1 . ASP A 1 26  ? -64.494  -9.373  -3.078  1.00 56.00 26  A 1 
ATOM 200  O OD2 . ASP A 1 26  ? -65.928  -10.086 -1.549  1.00 54.50 26  A 1 
ATOM 201  N N   . VAL A 1 27  ? -61.525  -13.413 -1.621  1.00 60.96 27  A 1 
ATOM 202  C CA  . VAL A 1 27  ? -60.365  -14.090 -1.016  1.00 62.37 27  A 1 
ATOM 203  C C   . VAL A 1 27  ? -59.180  -14.146 -1.980  1.00 61.35 27  A 1 
ATOM 204  O O   . VAL A 1 27  ? -58.038  -13.951 -1.547  1.00 63.12 27  A 1 
ATOM 205  C CB  . VAL A 1 27  ? -60.752  -15.489 -0.505  1.00 63.82 27  A 1 
ATOM 206  C CG1 . VAL A 1 27  ? -59.543  -16.326 -0.064  1.00 59.16 27  A 1 
ATOM 207  C CG2 . VAL A 1 27  ? -61.668  -15.385 0.717   1.00 60.28 27  A 1 
ATOM 208  N N   . LYS A 1 28  ? -59.417  -14.363 -3.279  1.00 60.19 28  A 1 
ATOM 209  C CA  . LYS A 1 28  ? -58.343  -14.315 -4.281  1.00 62.20 28  A 1 
ATOM 210  C C   . LYS A 1 28  ? -57.737  -12.920 -4.423  1.00 61.53 28  A 1 
ATOM 211  O O   . LYS A 1 28  ? -56.518  -12.804 -4.519  1.00 66.35 28  A 1 
ATOM 212  C CB  . LYS A 1 28  ? -58.856  -14.778 -5.654  1.00 65.32 28  A 1 
ATOM 213  C CG  . LYS A 1 28  ? -58.810  -16.302 -5.803  1.00 61.08 28  A 1 
ATOM 214  C CD  . LYS A 1 28  ? -59.339  -16.648 -7.190  1.00 59.88 28  A 1 
ATOM 215  C CE  . LYS A 1 28  ? -59.257  -18.143 -7.467  1.00 52.08 28  A 1 
ATOM 216  N NZ  . LYS A 1 28  ? -59.868  -18.458 -8.782  1.00 47.22 28  A 1 
ATOM 217  N N   . ILE A 1 29  ? -58.568  -11.883 -4.418  1.00 63.98 29  A 1 
ATOM 218  C CA  . ILE A 1 29  ? -58.105  -10.485 -4.462  1.00 64.93 29  A 1 
ATOM 219  C C   . ILE A 1 29  ? -57.276  -10.171 -3.221  1.00 63.30 29  A 1 
ATOM 220  O O   . ILE A 1 29  ? -56.183  -9.612  -3.343  1.00 64.51 29  A 1 
ATOM 221  C CB  . ILE A 1 29  ? -59.300  -9.528  -4.646  1.00 66.03 29  A 1 
ATOM 222  C CG1 . ILE A 1 29  ? -59.911  -9.713  -6.050  1.00 63.28 29  A 1 
ATOM 223  C CG2 . ILE A 1 29  ? -58.863  -8.068  -4.453  1.00 62.74 29  A 1 
ATOM 224  C CD1 . ILE A 1 29  ? -61.293  -9.053  -6.210  1.00 55.19 29  A 1 
ATOM 225  N N   . LEU A 1 30  ? -57.737  -10.599 -2.041  1.00 60.40 30  A 1 
ATOM 226  C CA  . LEU A 1 30  ? -57.004  -10.408 -0.794  1.00 60.50 30  A 1 
ATOM 227  C C   . LEU A 1 30  ? -55.667  -11.166 -0.787  1.00 58.59 30  A 1 
ATOM 228  O O   . LEU A 1 30  ? -54.645  -10.609 -0.389  1.00 62.21 30  A 1 
ATOM 229  C CB  . LEU A 1 30  ? -57.879  -10.839 0.403   1.00 62.66 30  A 1 
ATOM 230  C CG  . LEU A 1 30  ? -57.779  -9.842  1.576   1.00 57.68 30  A 1 
ATOM 231  C CD1 . LEU A 1 30  ? -59.061  -9.017  1.673   1.00 52.99 30  A 1 
ATOM 232  C CD2 . LEU A 1 30  ? -57.580  -10.555 2.908   1.00 53.92 30  A 1 
ATOM 233  N N   . ALA A 1 31  ? -55.663  -12.410 -1.284  1.00 64.09 31  A 1 
ATOM 234  C CA  . ALA A 1 31  ? -54.450  -13.218 -1.388  1.00 66.20 31  A 1 
ATOM 235  C C   . ALA A 1 31  ? -53.442  -12.617 -2.379  1.00 65.15 31  A 1 
ATOM 236  O O   . ALA A 1 31  ? -52.251  -12.532 -2.074  1.00 66.25 31  A 1 
ATOM 237  C CB  . ALA A 1 31  ? -54.838  -14.653 -1.772  1.00 67.83 31  A 1 
ATOM 238  N N   . ASN A 1 32  ? -53.903  -12.136 -3.535  1.00 64.27 32  A 1 
ATOM 239  C CA  . ASN A 1 32  ? -53.053  -11.429 -4.487  1.00 65.99 32  A 1 
ATOM 240  C C   . ASN A 1 32  ? -52.554  -10.094 -3.926  1.00 63.50 32  A 1 
ATOM 241  O O   . ASN A 1 32  ? -51.384  -9.760  -4.124  1.00 63.73 32  A 1 
ATOM 242  C CB  . ASN A 1 32  ? -53.805  -11.230 -5.812  1.00 67.69 32  A 1 
ATOM 243  C CG  . ASN A 1 32  ? -53.637  -12.394 -6.777  1.00 63.96 32  A 1 
ATOM 244  O OD1 . ASN A 1 32  ? -52.760  -13.230 -6.662  1.00 58.73 32  A 1 
ATOM 245  N ND2 . ASN A 1 32  ? -54.452  -12.445 -7.804  1.00 58.08 32  A 1 
ATOM 246  N N   . GLY A 1 33  ? -53.401  -9.366  -3.206  1.00 67.62 33  A 1 
ATOM 247  C CA  . GLY A 1 33  ? -53.012  -8.138  -2.514  1.00 67.72 33  A 1 
ATOM 248  C C   . GLY A 1 33  ? -51.927  -8.397  -1.471  1.00 67.26 33  A 1 
ATOM 249  O O   . GLY A 1 33  ? -50.920  -7.696  -1.452  1.00 67.30 33  A 1 
ATOM 250  N N   . LEU A 1 34  ? -52.078  -9.458  -0.672  1.00 61.69 34  A 1 
ATOM 251  C CA  . LEU A 1 34  ? -51.061  -9.871  0.298   1.00 62.25 34  A 1 
ATOM 252  C C   . LEU A 1 34  ? -49.761  -10.335 -0.370  1.00 60.75 34  A 1 
ATOM 253  O O   . LEU A 1 34  ? -48.679  -10.009 0.124   1.00 63.73 34  A 1 
ATOM 254  C CB  . LEU A 1 34  ? -51.639  -10.991 1.191   1.00 64.59 34  A 1 
ATOM 255  C CG  . LEU A 1 34  ? -52.496  -10.461 2.359   1.00 62.75 34  A 1 
ATOM 256  C CD1 . LEU A 1 34  ? -53.348  -11.595 2.931   1.00 57.72 34  A 1 
ATOM 257  C CD2 . LEU A 1 34  ? -51.633  -9.905  3.486   1.00 59.81 34  A 1 
ATOM 258  N N   . LEU A 1 35  ? -49.834  -11.049 -1.487  1.00 65.10 35  A 1 
ATOM 259  C CA  . LEU A 1 35  ? -48.657  -11.452 -2.274  1.00 66.39 35  A 1 
ATOM 260  C C   . LEU A 1 35  ? -47.920  -10.244 -2.855  1.00 65.23 35  A 1 
ATOM 261  O O   . LEU A 1 35  ? -46.692  -10.178 -2.766  1.00 67.55 35  A 1 
ATOM 262  C CB  . LEU A 1 35  ? -49.089  -12.426 -3.384  1.00 69.23 35  A 1 
ATOM 263  C CG  . LEU A 1 35  ? -48.893  -13.901 -2.976  1.00 64.13 35  A 1 
ATOM 264  C CD1 . LEU A 1 35  ? -49.822  -14.813 -3.780  1.00 58.22 35  A 1 
ATOM 265  C CD2 . LEU A 1 35  ? -47.454  -14.344 -3.231  1.00 59.89 35  A 1 
ATOM 266  N N   . GLN A 1 36  ? -48.660  -9.274  -3.405  1.00 64.95 36  A 1 
ATOM 267  C CA  . GLN A 1 36  ? -48.072  -8.028  -3.896  1.00 66.80 36  A 1 
ATOM 268  C C   . GLN A 1 36  ? -47.469  -7.204  -2.760  1.00 65.47 36  A 1 
ATOM 269  O O   . GLN A 1 36  ? -46.366  -6.674  -2.918  1.00 66.58 36  A 1 
ATOM 270  C CB  . GLN A 1 36  ? -49.120  -7.197  -4.643  1.00 69.38 36  A 1 
ATOM 271  C CG  . GLN A 1 36  ? -49.342  -7.710  -6.073  1.00 66.34 36  A 1 
ATOM 272  C CD  . GLN A 1 36  ? -50.290  -6.808  -6.875  1.00 63.35 36  A 1 
ATOM 273  O OE1 . GLN A 1 36  ? -50.954  -5.923  -6.360  1.00 57.07 36  A 1 
ATOM 274  N NE2 . GLN A 1 36  ? -50.378  -6.989  -8.165  1.00 55.44 36  A 1 
ATOM 275  N N   . LEU A 1 37  ? -48.114  -7.140  -1.618  1.00 66.09 37  A 1 
ATOM 276  C CA  . LEU A 1 37  ? -47.592  -6.454  -0.439  1.00 64.64 37  A 1 
ATOM 277  C C   . LEU A 1 37  ? -46.322  -7.148  0.085   1.00 62.11 37  A 1 
ATOM 278  O O   . LEU A 1 37  ? -45.349  -6.486  0.416   1.00 62.39 37  A 1 
ATOM 279  C CB  . LEU A 1 37  ? -48.679  -6.391  0.653   1.00 66.06 37  A 1 
ATOM 280  C CG  . LEU A 1 37  ? -48.616  -5.066  1.461   1.00 62.27 37  A 1 
ATOM 281  C CD1 . LEU A 1 37  ? -49.836  -4.201  1.141   1.00 56.78 37  A 1 
ATOM 282  C CD2 . LEU A 1 37  ? -48.607  -5.324  2.966   1.00 58.32 37  A 1 
ATOM 283  N N   . GLY A 1 38  ? -46.321  -8.486  0.084   1.00 66.15 38  A 1 
ATOM 284  C CA  . GLY A 1 38  ? -45.155  -9.288  0.438   1.00 65.54 38  A 1 
ATOM 285  C C   . GLY A 1 38  ? -43.980  -9.089  -0.522  1.00 64.48 38  A 1 
ATOM 286  O O   . GLY A 1 38  ? -42.845  -8.908  -0.082  1.00 65.12 38  A 1 
ATOM 287  N N   . HIS A 1 39  ? -44.260  -9.049  -1.832  1.00 66.62 39  A 1 
ATOM 288  C CA  . HIS A 1 39  ? -43.244  -8.703  -2.827  1.00 68.49 39  A 1 
ATOM 289  C C   . HIS A 1 39  ? -42.753  -7.268  -2.665  1.00 68.17 39  A 1 
ATOM 290  O O   . HIS A 1 39  ? -41.534  -7.053  -2.641  1.00 66.97 39  A 1 
ATOM 291  C CB  . HIS A 1 39  ? -43.763  -8.953  -4.256  1.00 67.77 39  A 1 
ATOM 292  C CG  . HIS A 1 39  ? -43.271  -10.261 -4.794  1.00 63.53 39  A 1 
ATOM 293  N ND1 . HIS A 1 39  ? -41.966  -10.516 -5.182  1.00 55.89 39  A 1 
ATOM 294  C CD2 . HIS A 1 39  ? -43.972  -11.422 -4.993  1.00 53.47 39  A 1 
ATOM 295  C CE1 . HIS A 1 39  ? -41.897  -11.797 -5.600  1.00 51.78 39  A 1 
ATOM 296  N NE2 . HIS A 1 39  ? -43.090  -12.390 -5.498  1.00 51.44 39  A 1 
ATOM 297  N N   . GLY A 1 40  ? -43.634  -6.311  -2.481  1.00 69.67 40  A 1 
ATOM 298  C CA  . GLY A 1 40  ? -43.286  -4.916  -2.243  1.00 70.01 40  A 1 
ATOM 299  C C   . GLY A 1 40  ? -42.456  -4.730  -0.970  1.00 70.01 40  A 1 
ATOM 300  O O   . GLY A 1 40  ? -41.454  -4.011  -0.990  1.00 69.52 40  A 1 
ATOM 301  N N   . LEU A 1 41  ? -42.812  -5.435  0.102   1.00 64.56 41  A 1 
ATOM 302  C CA  . LEU A 1 41  ? -42.023  -5.456  1.332   1.00 64.91 41  A 1 
ATOM 303  C C   . LEU A 1 41  ? -40.648  -6.098  1.115   1.00 63.41 41  A 1 
ATOM 304  O O   . LEU A 1 41  ? -39.661  -5.579  1.627   1.00 64.66 41  A 1 
ATOM 305  C CB  . LEU A 1 41  ? -42.791  -6.203  2.441   1.00 66.05 41  A 1 
ATOM 306  C CG  . LEU A 1 41  ? -43.678  -5.256  3.287   1.00 63.33 41  A 1 
ATOM 307  C CD1 . LEU A 1 41  ? -44.811  -6.032  3.946   1.00 57.98 41  A 1 
ATOM 308  C CD2 . LEU A 1 41  ? -42.861  -4.579  4.383   1.00 59.67 41  A 1 
ATOM 309  N N   . LYS A 1 42  ? -40.566  -7.189  0.348   1.00 67.06 42  A 1 
ATOM 310  C CA  . LYS A 1 42  ? -39.293  -7.854  0.050   1.00 69.00 42  A 1 
ATOM 311  C C   . LYS A 1 42  ? -38.377  -6.954  -0.784  1.00 68.06 42  A 1 
ATOM 312  O O   . LYS A 1 42  ? -37.193  -6.829  -0.457  1.00 69.28 42  A 1 
ATOM 313  C CB  . LYS A 1 42  ? -39.584  -9.201  -0.643  1.00 69.82 42  A 1 
ATOM 314  C CG  . LYS A 1 42  ? -38.325  -10.069 -0.740  1.00 65.31 42  A 1 
ATOM 315  C CD  . LYS A 1 42  ? -38.665  -11.386 -1.430  1.00 62.75 42  A 1 
ATOM 316  C CE  . LYS A 1 42  ? -37.425  -12.271 -1.531  1.00 53.89 42  A 1 
ATOM 317  N NZ  . LYS A 1 42  ? -37.706  -13.525 -2.272  1.00 48.97 42  A 1 
ATOM 318  N N   . ASP A 1 43  ? -38.931  -6.292  -1.794  1.00 70.38 43  A 1 
ATOM 319  C CA  . ASP A 1 43  ? -38.198  -5.312  -2.603  1.00 72.05 43  A 1 
ATOM 320  C C   . ASP A 1 43  ? -37.798  -4.096  -1.774  1.00 70.30 43  A 1 
ATOM 321  O O   . ASP A 1 43  ? -36.663  -3.622  -1.876  1.00 69.19 43  A 1 
ATOM 322  C CB  . ASP A 1 43  ? -39.042  -4.874  -3.809  1.00 72.69 43  A 1 
ATOM 323  C CG  . ASP A 1 43  ? -39.062  -5.888  -4.953  1.00 67.57 43  A 1 
ATOM 324  O OD1 . ASP A 1 43  ? -38.214  -6.810  -4.940  1.00 62.66 43  A 1 
ATOM 325  O OD2 . ASP A 1 43  ? -39.900  -5.694  -5.855  1.00 61.07 43  A 1 
ATOM 326  N N   . PHE A 1 44  ? -38.681  -3.618  -0.904  1.00 71.18 44  A 1 
ATOM 327  C CA  . PHE A 1 44  ? -38.366  -2.531  0.016   1.00 70.87 44  A 1 
ATOM 328  C C   . PHE A 1 44  ? -37.247  -2.932  0.976   1.00 69.46 44  A 1 
ATOM 329  O O   . PHE A 1 44  ? -36.288  -2.177  1.123   1.00 69.36 44  A 1 
ATOM 330  C CB  . PHE A 1 44  ? -39.629  -2.097  0.772   1.00 70.36 44  A 1 
ATOM 331  C CG  . PHE A 1 44  ? -39.407  -0.854  1.611   1.00 67.43 44  A 1 
ATOM 332  C CD1 . PHE A 1 44  ? -39.098  -0.958  2.980   1.00 60.42 44  A 1 
ATOM 333  C CD2 . PHE A 1 44  ? -39.498  0.418   1.021   1.00 59.01 44  A 1 
ATOM 334  C CE1 . PHE A 1 44  ? -38.876  0.197   3.752   1.00 54.08 44  A 1 
ATOM 335  C CE2 . PHE A 1 44  ? -39.277  1.576   1.785   1.00 54.04 44  A 1 
ATOM 336  C CZ  . PHE A 1 44  ? -38.963  1.466   3.150   1.00 55.54 44  A 1 
ATOM 337  N N   . VAL A 1 45  ? -37.303  -4.130  1.555   1.00 69.66 45  A 1 
ATOM 338  C CA  . VAL A 1 45  ? -36.243  -4.652  2.424   1.00 70.34 45  A 1 
ATOM 339  C C   . VAL A 1 45  ? -34.936  -4.805  1.644   1.00 68.95 45  A 1 
ATOM 340  O O   . VAL A 1 45  ? -33.895  -4.375  2.135   1.00 71.92 45  A 1 
ATOM 341  C CB  . VAL A 1 45  ? -36.664  -5.978  3.089   1.00 71.31 45  A 1 
ATOM 342  C CG1 . VAL A 1 45  ? -35.501  -6.691  3.786   1.00 65.53 45  A 1 
ATOM 343  C CG2 . VAL A 1 45  ? -37.734  -5.725  4.163   1.00 66.53 45  A 1 
ATOM 344  N N   . HIS A 1 46  ? -34.971  -5.336  0.422   1.00 71.27 46  A 1 
ATOM 345  C CA  . HIS A 1 46  ? -33.778  -5.423  -0.418  1.00 73.51 46  A 1 
ATOM 346  C C   . HIS A 1 46  ? -33.207  -4.048  -0.759  1.00 71.96 46  A 1 
ATOM 347  O O   . HIS A 1 46  ? -31.995  -3.846  -0.670  1.00 72.71 46  A 1 
ATOM 348  C CB  . HIS A 1 46  ? -34.071  -6.223  -1.705  1.00 73.12 46  A 1 
ATOM 349  C CG  . HIS A 1 46  ? -33.440  -7.578  -1.665  1.00 66.92 46  A 1 
ATOM 350  N ND1 . HIS A 1 46  ? -32.092  -7.838  -1.793  1.00 58.75 46  A 1 
ATOM 351  C CD2 . HIS A 1 46  ? -34.055  -8.790  -1.463  1.00 57.03 46  A 1 
ATOM 352  C CE1 . HIS A 1 46  ? -31.915  -9.176  -1.675  1.00 54.35 46  A 1 
ATOM 353  N NE2 . HIS A 1 46  ? -33.080  -9.774  -1.468  1.00 54.00 46  A 1 
ATOM 354  N N   . LYS A 1 47  ? -34.068  -3.096  -1.107  1.00 70.13 47  A 1 
ATOM 355  C CA  . LYS A 1 47  ? -33.667  -1.726  -1.427  1.00 70.40 47  A 1 
ATOM 356  C C   . LYS A 1 47  ? -33.110  -1.015  -0.197  1.00 68.78 47  A 1 
ATOM 357  O O   . LYS A 1 47  ? -32.066  -0.377  -0.295  1.00 70.00 47  A 1 
ATOM 358  C CB  . LYS A 1 47  ? -34.874  -1.005  -2.040  1.00 71.14 47  A 1 
ATOM 359  C CG  . LYS A 1 47  ? -34.471  0.332   -2.689  1.00 65.44 47  A 1 
ATOM 360  C CD  . LYS A 1 47  ? -35.710  0.953   -3.340  1.00 63.42 47  A 1 
ATOM 361  C CE  . LYS A 1 47  ? -35.348  2.246   -4.074  1.00 54.79 47  A 1 
ATOM 362  N NZ  . LYS A 1 47  ? -36.536  2.855   -4.696  1.00 50.65 47  A 1 
ATOM 363  N N   . THR A 1 48  ? -33.749  -1.177  0.947   1.00 70.34 48  A 1 
ATOM 364  C CA  . THR A 1 48  ? -33.285  -0.622  2.219   1.00 69.83 48  A 1 
ATOM 365  C C   . THR A 1 48  ? -31.971  -1.270  2.642   1.00 68.26 48  A 1 
ATOM 366  O O   . THR A 1 48  ? -31.063  -0.565  3.044   1.00 68.92 48  A 1 
ATOM 367  C CB  . THR A 1 48  ? -34.342  -0.779  3.324   1.00 69.15 48  A 1 
ATOM 368  O OG1 . THR A 1 48  ? -35.563  -0.230  2.897   1.00 65.08 48  A 1 
ATOM 369  C CG2 . THR A 1 48  ? -33.970  -0.023  4.598   1.00 63.50 48  A 1 
ATOM 370  N N   . LYS A 1 49  ? -31.826  -2.582  2.458   1.00 68.65 49  A 1 
ATOM 371  C CA  . LYS A 1 49  ? -30.569  -3.291  2.721   1.00 69.75 49  A 1 
ATOM 372  C C   . LYS A 1 49  ? -29.451  -2.815  1.788   1.00 68.16 49  A 1 
ATOM 373  O O   . LYS A 1 49  ? -28.330  -2.597  2.245   1.00 70.52 49  A 1 
ATOM 374  C CB  . LYS A 1 49  ? -30.827  -4.800  2.604   1.00 70.70 49  A 1 
ATOM 375  C CG  . LYS A 1 49  ? -29.661  -5.650  3.137   1.00 65.49 49  A 1 
ATOM 376  C CD  . LYS A 1 49  ? -30.063  -7.134  3.106   1.00 63.77 49  A 1 
ATOM 377  C CE  . LYS A 1 49  ? -28.986  -8.002  3.760   1.00 55.31 49  A 1 
ATOM 378  N NZ  . LYS A 1 49  ? -29.407  -9.417  3.876   1.00 50.67 49  A 1 
ATOM 379  N N   . GLY A 1 50  ? -29.754  -2.604  0.519   1.00 73.03 50  A 1 
ATOM 380  C CA  . GLY A 1 50  ? -28.840  -2.002  -0.445  1.00 73.43 50  A 1 
ATOM 381  C C   . GLY A 1 50  ? -28.451  -0.576  -0.056  1.00 74.86 50  A 1 
ATOM 382  O O   . GLY A 1 50  ? -27.268  -0.249  -0.037  1.00 73.37 50  A 1 
ATOM 383  N N   . GLN A 1 51  ? -29.435  0.238   0.333   1.00 70.00 51  A 1 
ATOM 384  C CA  . GLN A 1 51  ? -29.193  1.599   0.819   1.00 71.32 51  A 1 
ATOM 385  C C   . GLN A 1 51  ? -28.387  1.616   2.117   1.00 71.85 51  A 1 
ATOM 386  O O   . GLN A 1 51  ? -27.468  2.424   2.230   1.00 72.81 51  A 1 
ATOM 387  C CB  . GLN A 1 51  ? -30.522  2.332   1.020   1.00 72.03 51  A 1 
ATOM 388  C CG  . GLN A 1 51  ? -31.130  2.798   -0.312  1.00 69.68 51  A 1 
ATOM 389  C CD  . GLN A 1 51  ? -32.480  3.496   -0.126  1.00 66.98 51  A 1 
ATOM 390  O OE1 . GLN A 1 51  ? -33.203  3.338   0.834   1.00 61.38 51  A 1 
ATOM 391  N NE2 . GLN A 1 51  ? -32.881  4.318   -1.076  1.00 57.87 51  A 1 
ATOM 392  N N   . ILE A 1 52  ? -28.679  0.724   3.050   1.00 69.04 52  A 1 
ATOM 393  C CA  . ILE A 1 52  ? -27.914  0.598   4.298   1.00 68.78 52  A 1 
ATOM 394  C C   . ILE A 1 52  ? -26.475  0.170   3.988   1.00 66.36 52  A 1 
ATOM 395  O O   . ILE A 1 52  ? -25.554  0.782   4.515   1.00 68.09 52  A 1 
ATOM 396  C CB  . ILE A 1 52  ? -28.618  -0.353  5.286   1.00 70.54 52  A 1 
ATOM 397  C CG1 . ILE A 1 52  ? -29.872  0.342   5.864   1.00 69.09 52  A 1 
ATOM 398  C CG2 . ILE A 1 52  ? -27.689  -0.774  6.435   1.00 67.01 52  A 1 
ATOM 399  C CD1 . ILE A 1 52  ? -30.803  -0.607  6.633   1.00 60.84 52  A 1 
ATOM 400  N N   . ASN A 1 53  ? -26.270  -0.798  3.097   1.00 72.19 53  A 1 
ATOM 401  C CA  . ASN A 1 53  ? -24.924  -1.194  2.683   1.00 71.59 53  A 1 
ATOM 402  C C   . ASN A 1 53  ? -24.186  -0.054  1.968   1.00 70.50 53  A 1 
ATOM 403  O O   . ASN A 1 53  ? -23.004  0.156   2.236   1.00 70.75 53  A 1 
ATOM 404  C CB  . ASN A 1 53  ? -24.995  -2.440  1.795   1.00 72.69 53  A 1 
ATOM 405  C CG  . ASN A 1 53  ? -25.130  -3.735  2.579   1.00 69.50 53  A 1 
ATOM 406  O OD1 . ASN A 1 53  ? -25.007  -3.814  3.790   1.00 62.91 53  A 1 
ATOM 407  N ND2 . ASN A 1 53  ? -25.343  -4.831  1.887   1.00 62.02 53  A 1 
ATOM 408  N N   . ASP A 1 54  ? -24.870  0.709   1.120   1.00 73.02 54  A 1 
ATOM 409  C CA  . ASP A 1 54  ? -24.294  1.873   0.443   1.00 74.46 54  A 1 
ATOM 410  C C   . ASP A 1 54  ? -23.981  3.001   1.444   1.00 72.46 54  A 1 
ATOM 411  O O   . ASP A 1 54  ? -22.922  3.632   1.370   1.00 72.75 54  A 1 
ATOM 412  C CB  . ASP A 1 54  ? -25.256  2.330   -0.669  1.00 75.12 54  A 1 
ATOM 413  C CG  . ASP A 1 54  ? -24.613  3.322   -1.653  1.00 68.97 54  A 1 
ATOM 414  O OD1 . ASP A 1 54  ? -23.467  3.081   -2.071  1.00 63.35 54  A 1 
ATOM 415  O OD2 . ASP A 1 54  ? -25.262  4.348   -1.972  1.00 61.58 54  A 1 
ATOM 416  N N   . ILE A 1 55  ? -24.843  3.209   2.436   1.00 69.34 55  A 1 
ATOM 417  C CA  . ILE A 1 55  ? -24.594  4.130   3.550   1.00 67.74 55  A 1 
ATOM 418  C C   . ILE A 1 55  ? -23.408  3.645   4.384   1.00 65.32 55  A 1 
ATOM 419  O O   . ILE A 1 55  ? -22.543  4.455   4.697   1.00 67.84 55  A 1 
ATOM 420  C CB  . ILE A 1 55  ? -25.860  4.333   4.405   1.00 69.93 55  A 1 
ATOM 421  C CG1 . ILE A 1 55  ? -26.904  5.167   3.625   1.00 68.08 55  A 1 
ATOM 422  C CG2 . ILE A 1 55  ? -25.547  5.036   5.744   1.00 67.27 55  A 1 
ATOM 423  C CD1 . ILE A 1 55  ? -28.315  5.105   4.227   1.00 61.36 55  A 1 
ATOM 424  N N   . PHE A 1 56  ? -23.318  2.350   4.704   1.00 64.61 56  A 1 
ATOM 425  C CA  . PHE A 1 56  ? -22.172  1.797   5.423   1.00 64.76 56  A 1 
ATOM 426  C C   . PHE A 1 56  ? -20.880  1.902   4.611   1.00 63.31 56  A 1 
ATOM 427  O O   . PHE A 1 56  ? -19.843  2.245   5.181   1.00 63.62 56  A 1 
ATOM 428  C CB  . PHE A 1 56  ? -22.430  0.340   5.826   1.00 64.37 56  A 1 
ATOM 429  C CG  . PHE A 1 56  ? -23.077  0.185   7.187   1.00 61.44 56  A 1 
ATOM 430  C CD1 . PHE A 1 56  ? -22.347  0.503   8.344   1.00 56.67 56  A 1 
ATOM 431  C CD2 . PHE A 1 56  ? -24.395  -0.291  7.305   1.00 55.44 56  A 1 
ATOM 432  C CE1 . PHE A 1 56  ? -22.931  0.359   9.617   1.00 50.75 56  A 1 
ATOM 433  C CE2 . PHE A 1 56  ? -24.983  -0.440  8.577   1.00 50.17 56  A 1 
ATOM 434  C CZ  . PHE A 1 56  ? -24.256  -0.115  9.736   1.00 52.67 56  A 1 
ATOM 435  N N   . GLN A 1 57  ? -20.923  1.659   3.296   1.00 68.29 57  A 1 
ATOM 436  C CA  . GLN A 1 57  ? -19.762  1.888   2.437   1.00 69.97 57  A 1 
ATOM 437  C C   . GLN A 1 57  ? -19.378  3.361   2.402   1.00 69.32 57  A 1 
ATOM 438  O O   . GLN A 1 57  ? -18.199  3.679   2.559   1.00 69.03 57  A 1 
ATOM 439  C CB  . GLN A 1 57  ? -20.024  1.386   1.008   1.00 71.10 57  A 1 
ATOM 440  C CG  . GLN A 1 57  ? -19.576  -0.069  0.837   1.00 67.13 57  A 1 
ATOM 441  C CD  . GLN A 1 57  ? -19.702  -0.539  -0.616  1.00 63.11 57  A 1 
ATOM 442  O OE1 . GLN A 1 57  ? -20.384  0.055   -1.428  1.00 56.74 57  A 1 
ATOM 443  N NE2 . GLN A 1 57  ? -19.041  -1.600  -0.983  1.00 53.85 57  A 1 
ATOM 444  N N   . LYS A 1 58  ? -20.354  4.268   2.244   1.00 66.70 58  A 1 
ATOM 445  C CA  . LYS A 1 58  ? -20.103  5.711   2.269   1.00 66.60 58  A 1 
ATOM 446  C C   . LYS A 1 58  ? -19.593  6.167   3.629   1.00 64.62 58  A 1 
ATOM 447  O O   . LYS A 1 58  ? -18.668  6.974   3.656   1.00 67.13 58  A 1 
ATOM 448  C CB  . LYS A 1 58  ? -21.365  6.477   1.880   1.00 67.99 58  A 1 
ATOM 449  C CG  . LYS A 1 58  ? -21.566  6.414   0.360   1.00 66.98 58  A 1 
ATOM 450  C CD  . LYS A 1 58  ? -22.939  6.986   -0.015  1.00 65.39 58  A 1 
ATOM 451  C CE  . LYS A 1 58  ? -23.074  6.903   -1.531  1.00 57.36 58  A 1 
ATOM 452  N NZ  . LYS A 1 58  ? -24.493  6.899   -1.955  1.00 52.94 58  A 1 
ATOM 453  N N   . LEU A 1 59  ? -20.124  5.634   4.708   1.00 61.69 59  A 1 
ATOM 454  C CA  . LEU A 1 59  ? -19.628  5.888   6.063   1.00 60.04 59  A 1 
ATOM 455  C C   . LEU A 1 59  ? -18.208  5.356   6.245   1.00 58.24 59  A 1 
ATOM 456  O O   . LEU A 1 59  ? -17.382  6.100   6.749   1.00 58.95 59  A 1 
ATOM 457  C CB  . LEU A 1 59  ? -20.581  5.288   7.113   1.00 61.15 59  A 1 
ATOM 458  C CG  . LEU A 1 59  ? -21.786  6.187   7.442   1.00 58.89 59  A 1 
ATOM 459  C CD1 . LEU A 1 59  ? -22.859  5.376   8.171   1.00 54.67 59  A 1 
ATOM 460  C CD2 . LEU A 1 59  ? -21.390  7.357   8.350   1.00 56.94 59  A 1 
ATOM 461  N N   . ASN A 1 60  ? -17.896  4.155   5.759   1.00 64.12 60  A 1 
ATOM 462  C CA  . ASN A 1 60  ? -16.530  3.639   5.793   1.00 65.55 60  A 1 
ATOM 463  C C   . ASN A 1 60  ? -15.575  4.505   4.967   1.00 63.03 60  A 1 
ATOM 464  O O   . ASN A 1 60  ? -14.468  4.792   5.411   1.00 65.13 60  A 1 
ATOM 465  C CB  . ASN A 1 60  ? -16.486  2.183   5.289   1.00 67.09 60  A 1 
ATOM 466  C CG  . ASN A 1 60  ? -16.661  1.151   6.388   1.00 63.28 60  A 1 
ATOM 467  O OD1 . ASN A 1 60  ? -16.630  1.421   7.563   1.00 58.84 60  A 1 
ATOM 468  N ND2 . ASN A 1 60  ? -16.804  -0.106  6.029   1.00 57.79 60  A 1 
ATOM 469  N N   . ILE A 1 61  ? -15.995  4.936   3.775   1.00 65.06 61  A 1 
ATOM 470  C CA  . ILE A 1 61  ? -15.204  5.841   2.934   1.00 65.55 61  A 1 
ATOM 471  C C   . ILE A 1 61  ? -15.032  7.191   3.644   1.00 64.24 61  A 1 
ATOM 472  O O   . ILE A 1 61  ? -13.930  7.733   3.654   1.00 63.46 61  A 1 
ATOM 473  C CB  . ILE A 1 61  ? -15.848  6.004   1.544   1.00 65.46 61  A 1 
ATOM 474  C CG1 . ILE A 1 61  ? -15.764  4.682   0.749   1.00 62.16 61  A 1 
ATOM 475  C CG2 . ILE A 1 61  ? -15.168  7.126   0.738   1.00 61.86 61  A 1 
ATOM 476  C CD1 . ILE A 1 61  ? -16.711  4.637   -0.457  1.00 55.51 61  A 1 
ATOM 477  N N   . PHE A 1 62  ? -16.121  7.703   4.236   1.00 61.45 62  A 1 
ATOM 478  C CA  . PHE A 1 62  ? -16.091  8.957   4.968   1.00 59.09 62  A 1 
ATOM 479  C C   . PHE A 1 62  ? -15.168  8.857   6.181   1.00 56.18 62  A 1 
ATOM 480  O O   . PHE A 1 62  ? -14.298  9.718   6.336   1.00 58.22 62  A 1 
ATOM 481  C CB  . PHE A 1 62  ? -17.516  9.360   5.379   1.00 59.61 62  A 1 
ATOM 482  C CG  . PHE A 1 62  ? -17.576  10.733  6.002   1.00 56.96 62  A 1 
ATOM 483  C CD1 . PHE A 1 62  ? -17.541  10.892  7.406   1.00 52.91 62  A 1 
ATOM 484  C CD2 . PHE A 1 62  ? -17.640  11.877  5.189   1.00 51.39 62  A 1 
ATOM 485  C CE1 . PHE A 1 62  ? -17.574  12.167  7.981   1.00 47.22 62  A 1 
ATOM 486  C CE2 . PHE A 1 62  ? -17.672  13.159  5.760   1.00 46.80 62  A 1 
ATOM 487  C CZ  . PHE A 1 62  ? -17.634  13.302  7.157   1.00 49.21 62  A 1 
ATOM 488  N N   . ASP A 1 63  ? -15.263  7.800   6.955   1.00 62.79 63  A 1 
ATOM 489  C CA  . ASP A 1 63  ? -14.453  7.580   8.147   1.00 63.58 63  A 1 
ATOM 490  C C   . ASP A 1 63  ? -12.972  7.368   7.795   1.00 62.50 63  A 1 
ATOM 491  O O   . ASP A 1 63  ? -12.095  7.992   8.375   1.00 61.99 63  A 1 
ATOM 492  C CB  . ASP A 1 63  ? -15.060  6.395   8.905   1.00 61.73 63  A 1 
ATOM 493  C CG  . ASP A 1 63  ? -14.609  6.323   10.361  1.00 57.38 63  A 1 
ATOM 494  O OD1 . ASP A 1 63  ? -14.395  7.388   10.977  1.00 53.90 63  A 1 
ATOM 495  O OD2 . ASP A 1 63  ? -14.520  5.177   10.846  1.00 52.10 63  A 1 
ATOM 496  N N   . GLN A 1 64  ? -12.703  6.605   6.727   1.00 62.58 64  A 1 
ATOM 497  C CA  . GLN A 1 64  ? -11.353  6.484   6.177   1.00 65.58 64  A 1 
ATOM 498  C C   . GLN A 1 64  ? -10.824  7.835   5.695   1.00 66.51 64  A 1 
ATOM 499  O O   . GLN A 1 64  ? -9.675   8.193   5.962   1.00 64.53 64  A 1 
ATOM 500  C CB  . GLN A 1 64  ? -11.376  5.461   5.024   1.00 65.35 64  A 1 
ATOM 501  C CG  . GLN A 1 64  ? -9.964   5.028   4.601   1.00 60.86 64  A 1 
ATOM 502  C CD  . GLN A 1 64  ? -9.286   4.139   5.648   1.00 56.82 64  A 1 
ATOM 503  O OE1 . GLN A 1 64  ? -9.840   3.162   6.113   1.00 51.50 64  A 1 
ATOM 504  N NE2 . GLN A 1 64  ? -8.074   4.439   6.038   1.00 48.24 64  A 1 
ATOM 505  N N   . SER A 1 65  ? -11.663  8.614   5.017   1.00 63.89 65  A 1 
ATOM 506  C CA  . SER A 1 65  ? -11.280  9.963   4.570   1.00 64.95 65  A 1 
ATOM 507  C C   . SER A 1 65  ? -11.057  10.920  5.739   1.00 64.01 65  A 1 
ATOM 508  O O   . SER A 1 65  ? -10.152  11.746  5.680   1.00 63.93 65  A 1 
ATOM 509  C CB  . SER A 1 65  ? -12.307  10.523  3.576   1.00 63.71 65  A 1 
ATOM 510  O OG  . SER A 1 65  ? -13.501  10.969  4.182   1.00 57.35 65  A 1 
ATOM 511  N N   . PHE A 1 66  ? -11.835  10.775  6.813   1.00 59.71 66  A 1 
ATOM 512  C CA  . PHE A 1 66  ? -11.695  11.578  8.022   1.00 59.89 66  A 1 
ATOM 513  C C   . PHE A 1 66  ? -10.439  11.190  8.802   1.00 58.23 66  A 1 
ATOM 514  O O   . PHE A 1 66  ? -9.713   12.065  9.284   1.00 59.79 66  A 1 
ATOM 515  C CB  . PHE A 1 66  ? -12.965  11.423  8.873   1.00 59.88 66  A 1 
ATOM 516  C CG  . PHE A 1 66  ? -13.166  12.572  9.834   1.00 58.40 66  A 1 
ATOM 517  C CD1 . PHE A 1 66  ? -12.607  12.550  11.124  1.00 55.18 66  A 1 
ATOM 518  C CD2 . PHE A 1 66  ? -13.920  13.693  9.427   1.00 53.41 66  A 1 
ATOM 519  C CE1 . PHE A 1 66  ? -12.793  13.630  11.997  1.00 49.17 66  A 1 
ATOM 520  C CE2 . PHE A 1 66  ? -14.110  14.777  10.305  1.00 48.06 66  A 1 
ATOM 521  C CZ  . PHE A 1 66  ? -13.551  14.736  11.584  1.00 50.94 66  A 1 
ATOM 522  N N   . TYR A 1 67  ? -10.136  9.897   8.860   1.00 67.23 67  A 1 
ATOM 523  C CA  . TYR A 1 67  ? -8.882   9.396   9.422   1.00 68.57 67  A 1 
ATOM 524  C C   . TYR A 1 67  ? -7.665   9.873   8.609   1.00 68.19 67  A 1 
ATOM 525  O O   . TYR A 1 67  ? -6.712   10.400  9.191   1.00 67.72 67  A 1 
ATOM 526  C CB  . TYR A 1 67  ? -8.945   7.871   9.495   1.00 68.98 67  A 1 
ATOM 527  C CG  . TYR A 1 67  ? -7.759   7.285   10.233  1.00 69.28 67  A 1 
ATOM 528  C CD1 . TYR A 1 67  ? -6.672   6.738   9.527   1.00 62.39 67  A 1 
ATOM 529  C CD2 . TYR A 1 67  ? -7.733   7.297   11.644  1.00 61.63 67  A 1 
ATOM 530  C CE1 . TYR A 1 67  ? -5.573   6.211   10.214  1.00 55.56 67  A 1 
ATOM 531  C CE2 . TYR A 1 67  ? -6.641   6.769   12.344  1.00 57.49 67  A 1 
ATOM 532  C CZ  . TYR A 1 67  ? -5.557   6.229   11.623  1.00 60.34 67  A 1 
ATOM 533  O OH  . TYR A 1 67  ? -4.478   5.709   12.302  1.00 58.77 67  A 1 
ATOM 534  N N   . ASP A 1 68  ? -7.736   9.800   7.287   1.00 68.17 68  A 1 
ATOM 535  C CA  . ASP A 1 68  ? -6.699   10.347  6.407   1.00 70.60 68  A 1 
ATOM 536  C C   . ASP A 1 68  ? -6.569   11.873  6.564   1.00 69.53 68  A 1 
ATOM 537  O O   . ASP A 1 68  ? -5.454   12.408  6.528   1.00 70.28 68  A 1 
ATOM 538  C CB  . ASP A 1 68  ? -7.012   10.013  4.940   1.00 71.29 68  A 1 
ATOM 539  C CG  . ASP A 1 68  ? -6.626   8.589   4.495   1.00 66.03 68  A 1 
ATOM 540  O OD1 . ASP A 1 68  ? -5.915   7.874   5.238   1.00 61.89 68  A 1 
ATOM 541  O OD2 . ASP A 1 68  ? -6.955   8.245   3.329   1.00 59.77 68  A 1 
ATOM 542  N N   . LEU A 1 69  ? -7.678   12.569  6.762   1.00 68.07 69  A 1 
ATOM 543  C CA  . LEU A 1 69  ? -7.678   14.010  7.025   1.00 67.19 69  A 1 
ATOM 544  C C   . LEU A 1 69  ? -7.052   14.325  8.393   1.00 66.00 69  A 1 
ATOM 545  O O   . LEU A 1 69  ? -6.257   15.257  8.497   1.00 68.16 69  A 1 
ATOM 546  C CB  . LEU A 1 69  ? -9.114   14.564  6.930   1.00 68.51 69  A 1 
ATOM 547  C CG  . LEU A 1 69  ? -9.139   16.070  6.604   1.00 64.66 69  A 1 
ATOM 548  C CD1 . LEU A 1 69  ? -9.066   16.302  5.092   1.00 58.15 69  A 1 
ATOM 549  C CD2 . LEU A 1 69  ? -10.427  16.715  7.118   1.00 60.64 69  A 1 
ATOM 550  N N   . SER A 1 70  ? -7.367   13.531  9.416   1.00 68.69 70  A 1 
ATOM 551  C CA  . SER A 1 70  ? -6.774   13.634  10.747  1.00 69.47 70  A 1 
ATOM 552  C C   . SER A 1 70  ? -5.260   13.382  10.703  1.00 69.69 70  A 1 
ATOM 553  O O   . SER A 1 70  ? -4.495   14.182  11.241  1.00 71.69 70  A 1 
ATOM 554  C CB  . SER A 1 70  ? -7.463   12.645  11.697  1.00 69.78 70  A 1 
ATOM 555  O OG  . SER A 1 70  ? -6.894   12.741  12.989  1.00 62.26 70  A 1 
ATOM 556  N N   . LEU A 1 71  ? -4.829   12.343  9.987   1.00 70.18 71  A 1 
ATOM 557  C CA  . LEU A 1 71  ? -3.414   12.074  9.748   1.00 72.74 71  A 1 
ATOM 558  C C   . LEU A 1 71  ? -2.727   13.248  9.061   1.00 73.30 71  A 1 
ATOM 559  O O   . LEU A 1 71  ? -1.711   13.730  9.554   1.00 74.04 71  A 1 
ATOM 560  C CB  . LEU A 1 71  ? -3.259   10.785  8.912   1.00 73.73 71  A 1 
ATOM 561  C CG  . LEU A 1 71  ? -3.258   9.504   9.758   1.00 68.35 71  A 1 
ATOM 562  C CD1 . LEU A 1 71  ? -3.463   8.296   8.845   1.00 62.31 71  A 1 
ATOM 563  C CD2 . LEU A 1 71  ? -1.924   9.314   10.488  1.00 63.73 71  A 1 
ATOM 564  N N   . ARG A 1 72  ? -3.319   13.772  7.988   1.00 70.09 72  A 1 
ATOM 565  C CA  . ARG A 1 72  ? -2.785   14.950  7.298   1.00 71.62 72  A 1 
ATOM 566  C C   . ARG A 1 72  ? -2.756   16.179  8.199   1.00 72.65 72  A 1 
ATOM 567  O O   . ARG A 1 72  ? -1.808   16.949  8.136   1.00 73.45 72  A 1 
ATOM 568  C CB  . ARG A 1 72  ? -3.602   15.267  6.042   1.00 73.82 72  A 1 
ATOM 569  C CG  . ARG A 1 72  ? -3.261   14.308  4.912   1.00 68.50 72  A 1 
ATOM 570  C CD  . ARG A 1 72  ? -4.082   14.699  3.689   1.00 68.52 72  A 1 
ATOM 571  N NE  . ARG A 1 72  ? -3.830   13.780  2.573   1.00 58.72 72  A 1 
ATOM 572  C CZ  . ARG A 1 72  ? -4.307   13.899  1.355   1.00 53.05 72  A 1 
ATOM 573  N NH1 . ARG A 1 72  ? -5.040   14.927  1.007   1.00 47.31 72  A 1 
ATOM 574  N NH2 . ARG A 1 72  ? -4.061   12.979  0.460   1.00 47.37 72  A 1 
ATOM 575  N N   . THR A 1 73  ? -3.774   16.354  9.026   1.00 74.24 73  A 1 
ATOM 576  C CA  . THR A 1 73  ? -3.815   17.483  9.963   1.00 73.13 73  A 1 
ATOM 577  C C   . THR A 1 73  ? -2.714   17.363  11.015  1.00 72.79 73  A 1 
ATOM 578  O O   . THR A 1 73  ? -2.099   18.363  11.369  1.00 74.96 73  A 1 
ATOM 579  C CB  . THR A 1 73  ? -5.189   17.585  10.648  1.00 73.59 73  A 1 
ATOM 580  O OG1 . THR A 1 73  ? -6.209   17.647  9.682   1.00 66.55 73  A 1 
ATOM 581  C CG2 . THR A 1 73  ? -5.323   18.861  11.477  1.00 64.96 73  A 1 
ATOM 582  N N   . ASN A 1 74  ? -2.426   16.151  11.469  1.00 74.30 74  A 1 
ATOM 583  C CA  . ASN A 1 74  ? -1.304   15.895  12.364  1.00 75.66 74  A 1 
ATOM 584  C C   . ASN A 1 74  ? 0.048    16.078  11.663  1.00 76.00 74  A 1 
ATOM 585  O O   . ASN A 1 74  ? 0.932    16.699  12.247  1.00 77.24 74  A 1 
ATOM 586  C CB  . ASN A 1 74  ? -1.453   14.496  12.984  1.00 76.59 74  A 1 
ATOM 587  C CG  . ASN A 1 74  ? -2.513   14.430  14.070  1.00 73.24 74  A 1 
ATOM 588  O OD1 . ASN A 1 74  ? -2.915   15.417  14.669  1.00 65.71 74  A 1 
ATOM 589  N ND2 . ASN A 1 74  ? -2.978   13.242  14.386  1.00 64.08 74  A 1 
ATOM 590  N N   . GLU A 1 75  ? 0.192    15.636  10.424  1.00 74.62 75  A 1 
ATOM 591  C CA  . GLU A 1 75  ? 1.386    15.901  9.610   1.00 76.74 75  A 1 
ATOM 592  C C   . GLU A 1 75  ? 1.602    17.407  9.420   1.00 76.95 75  A 1 
ATOM 593  O O   . GLU A 1 75  ? 2.709    17.892  9.652   1.00 76.59 75  A 1 
ATOM 594  C CB  . GLU A 1 75  ? 1.300    15.196  8.248   1.00 76.53 75  A 1 
ATOM 595  C CG  . GLU A 1 75  ? 1.572    13.682  8.333   1.00 68.51 75  A 1 
ATOM 596  C CD  . GLU A 1 75  ? 1.505    12.954  6.975   1.00 64.85 75  A 1 
ATOM 597  O OE1 . GLU A 1 75  ? 1.993    11.798  6.913   1.00 56.23 75  A 1 
ATOM 598  O OE2 . GLU A 1 75  ? 0.980    13.514  5.989   1.00 60.41 75  A 1 
ATOM 599  N N   . ILE A 1 76  ? 0.543    18.147  9.094   1.00 76.30 76  A 1 
ATOM 600  C CA  . ILE A 1 76  ? 0.601    19.608  8.949   1.00 74.94 76  A 1 
ATOM 601  C C   . ILE A 1 76  ? 0.994    20.273  10.273  1.00 74.30 76  A 1 
ATOM 602  O O   . ILE A 1 76  ? 1.816    21.190  10.277  1.00 78.13 76  A 1 
ATOM 603  C CB  . ILE A 1 76  ? -0.732   20.160  8.404   1.00 76.54 76  A 1 
ATOM 604  C CG1 . ILE A 1 76  ? -0.926   19.734  6.925   1.00 73.75 76  A 1 
ATOM 605  C CG2 . ILE A 1 76  ? -0.794   21.698  8.501   1.00 70.84 76  A 1 
ATOM 606  C CD1 . ILE A 1 76  ? -2.365   19.908  6.423   1.00 65.17 76  A 1 
ATOM 607  N N   . LYS A 1 77  ? 0.450    19.808  11.410  1.00 75.25 77  A 1 
ATOM 608  C CA  . LYS A 1 77  ? 0.828    20.328  12.729  1.00 76.28 77  A 1 
ATOM 609  C C   . LYS A 1 77  ? 2.292    20.051  13.078  1.00 76.43 77  A 1 
ATOM 610  O O   . LYS A 1 77  ? 2.939    20.904  13.685  1.00 79.98 77  A 1 
ATOM 611  C CB  . LYS A 1 77  ? -0.072   19.742  13.825  1.00 76.82 77  A 1 
ATOM 612  C CG  . LYS A 1 77  ? -1.401   20.498  13.938  1.00 70.34 77  A 1 
ATOM 613  C CD  . LYS A 1 77  ? -2.257   19.856  15.025  1.00 66.79 77  A 1 
ATOM 614  C CE  . LYS A 1 77  ? -3.558   20.642  15.193  1.00 58.71 77  A 1 
ATOM 615  N NZ  . LYS A 1 77  ? -4.455   20.016  16.191  1.00 52.36 77  A 1 
ATOM 616  N N   . GLU A 1 78  ? 2.813    18.879  12.714  1.00 76.73 78  A 1 
ATOM 617  C CA  . GLU A 1 78  ? 4.225    18.564  12.910  1.00 77.96 78  A 1 
ATOM 618  C C   . GLU A 1 78  ? 5.120    19.394  11.972  1.00 78.41 78  A 1 
ATOM 619  O O   . GLU A 1 78  ? 6.097    19.986  12.449  1.00 78.60 78  A 1 
ATOM 620  C CB  . GLU A 1 78  ? 4.469    17.052  12.760  1.00 78.34 78  A 1 
ATOM 621  C CG  . GLU A 1 78  ? 4.088    16.252  14.031  1.00 70.81 78  A 1 
ATOM 622  C CD  . GLU A 1 78  ? 4.919    16.661  15.279  1.00 64.44 78  A 1 
ATOM 623  O OE1 . GLU A 1 78  ? 4.340    16.758  16.394  1.00 56.22 78  A 1 
ATOM 624  O OE2 . GLU A 1 78  ? 6.120    16.934  15.133  1.00 57.96 78  A 1 
ATOM 625  N N   . GLU A 1 79  ? 4.734    19.568  10.715  1.00 74.93 79  A 1 
ATOM 626  C CA  . GLU A 1 79  ? 5.421    20.472  9.797   1.00 75.75 79  A 1 
ATOM 627  C C   . GLU A 1 79  ? 5.389    21.920  10.301  1.00 75.60 79  A 1 
ATOM 628  O O   . GLU A 1 79  ? 6.408    22.604  10.264  1.00 76.65 79  A 1 
ATOM 629  C CB  . GLU A 1 79  ? 4.820    20.407  8.381   1.00 76.55 79  A 1 
ATOM 630  C CG  . GLU A 1 79  ? 5.256    19.149  7.611   1.00 68.22 79  A 1 
ATOM 631  C CD  . GLU A 1 79  ? 4.798    19.137  6.135   1.00 63.33 79  A 1 
ATOM 632  O OE1 . GLU A 1 79  ? 5.327    18.283  5.373   1.00 55.73 79  A 1 
ATOM 633  O OE2 . GLU A 1 79  ? 3.951    19.968  5.744   1.00 58.14 79  A 1 
ATOM 634  N N   . GLU A 1 80  ? 4.252    22.374  10.846  1.00 77.30 80  A 1 
ATOM 635  C CA  . GLU A 1 80  ? 4.140    23.708  11.431  1.00 78.08 80  A 1 
ATOM 636  C C   . GLU A 1 80  ? 5.048    23.873  12.659  1.00 76.62 80  A 1 
ATOM 637  O O   . GLU A 1 80  ? 5.705    24.905  12.818  1.00 78.75 80  A 1 
ATOM 638  C CB  . GLU A 1 80  ? 2.677    24.004  11.797  1.00 78.94 80  A 1 
ATOM 639  C CG  . GLU A 1 80  ? 2.462    25.506  12.046  1.00 70.00 80  A 1 
ATOM 640  C CD  . GLU A 1 80  ? 1.127    25.849  12.719  1.00 63.82 80  A 1 
ATOM 641  O OE1 . GLU A 1 80  ? 1.037    27.007  13.204  1.00 57.52 80  A 1 
ATOM 642  O OE2 . GLU A 1 80  ? 0.253    24.973  12.858  1.00 58.73 80  A 1 
ATOM 643  N N   . LYS A 1 81  ? 5.150    22.844  13.511  1.00 78.47 81  A 1 
ATOM 644  C CA  . LYS A 1 81  ? 6.102    22.834  14.631  1.00 79.01 81  A 1 
ATOM 645  C C   . LYS A 1 81  ? 7.544    22.895  14.160  1.00 79.96 81  A 1 
ATOM 646  O O   . LYS A 1 81  ? 8.348    23.613  14.749  1.00 80.37 81  A 1 
ATOM 647  C CB  . LYS A 1 81  ? 5.917    21.569  15.475  1.00 79.43 81  A 1 
ATOM 648  C CG  . LYS A 1 81  ? 5.137    21.807  16.765  1.00 72.85 81  A 1 
ATOM 649  C CD  . LYS A 1 81  ? 5.047    20.460  17.472  1.00 69.49 81  A 1 
ATOM 650  C CE  . LYS A 1 81  ? 4.333    20.515  18.820  1.00 59.71 81  A 1 
ATOM 651  N NZ  . LYS A 1 81  ? 4.131    19.115  19.289  1.00 53.16 81  A 1 
ATOM 652  N N   . GLU A 1 82  ? 7.879    22.137  13.119  1.00 76.00 82  A 1 
ATOM 653  C CA  . GLU A 1 82  ? 9.227    22.113  12.550  1.00 77.44 82  A 1 
ATOM 654  C C   . GLU A 1 82  ? 9.564    23.461  11.887  1.00 76.93 82  A 1 
ATOM 655  O O   . GLU A 1 82  ? 10.646   24.004  12.101  1.00 78.32 82  A 1 
ATOM 656  C CB  . GLU A 1 82  ? 9.347    20.912  11.605  1.00 78.98 82  A 1 
ATOM 657  C CG  . GLU A 1 82  ? 10.814   20.505  11.397  1.00 68.62 82  A 1 
ATOM 658  C CD  . GLU A 1 82  ? 10.995   19.199  10.604  1.00 63.68 82  A 1 
ATOM 659  O OE1 . GLU A 1 82  ? 12.097   18.605  10.699  1.00 54.89 82  A 1 
ATOM 660  O OE2 . GLU A 1 82  ? 10.065   18.779  9.882   1.00 56.89 82  A 1 
ATOM 661  N N   . LEU A 1 83  ? 8.589    24.051  11.192  1.00 79.38 83  A 1 
ATOM 662  C CA  . LEU A 1 83  ? 8.673    25.413  10.667  1.00 76.27 83  A 1 
ATOM 663  C C   . LEU A 1 83  ? 8.888    26.437  11.775  1.00 75.40 83  A 1 
ATOM 664  O O   . LEU A 1 83  ? 9.813    27.250  11.679  1.00 79.32 83  A 1 
ATOM 665  C CB  . LEU A 1 83  ? 7.399    25.735  9.851   1.00 78.01 83  A 1 
ATOM 666  C CG  . LEU A 1 83  ? 7.639    25.562  8.343   1.00 71.55 83  A 1 
ATOM 667  C CD1 . LEU A 1 83  ? 6.414    24.988  7.645   1.00 62.65 83  A 1 
ATOM 668  C CD2 . LEU A 1 83  ? 7.948    26.913  7.702   1.00 65.84 83  A 1 
ATOM 669  N N   . ARG A 1 84  ? 8.118    26.375  12.867  1.00 77.87 84  A 1 
ATOM 670  C CA  . ARG A 1 84  ? 8.303    27.271  14.017  1.00 78.24 84  A 1 
ATOM 671  C C   . ARG A 1 84  ? 9.689    27.111  14.651  1.00 78.30 84  A 1 
ATOM 672  O O   . ARG A 1 84  ? 10.328   28.122  14.941  1.00 81.58 84  A 1 
ATOM 673  C CB  . ARG A 1 84  ? 7.210    27.053  15.074  1.00 80.00 84  A 1 
ATOM 674  C CG  . ARG A 1 84  ? 5.859    27.666  14.657  1.00 73.80 84  A 1 
ATOM 675  C CD  . ARG A 1 84  ? 4.821    27.394  15.749  1.00 71.80 84  A 1 
ATOM 676  N NE  . ARG A 1 84  ? 3.468    27.784  15.338  1.00 62.87 84  A 1 
ATOM 677  C CZ  . ARG A 1 84  ? 2.439    28.033  16.129  1.00 56.16 84  A 1 
ATOM 678  N NH1 . ARG A 1 84  ? 2.545    28.058  17.427  1.00 51.32 84  A 1 
ATOM 679  N NH2 . ARG A 1 84  ? 1.265    28.255  15.613  1.00 51.81 84  A 1 
ATOM 680  N N   . ARG A 1 85  ? 10.184   25.884  14.811  1.00 78.52 85  A 1 
ATOM 681  C CA  . ARG A 1 85  ? 11.554   25.637  15.295  1.00 79.74 85  A 1 
ATOM 682  C C   . ARG A 1 85  ? 12.607   26.212  14.351  1.00 81.02 85  A 1 
ATOM 683  O O   . ARG A 1 85  ? 13.551   26.852  14.803  1.00 81.29 85  A 1 
ATOM 684  C CB  . ARG A 1 85  ? 11.805   24.135  15.482  1.00 81.33 85  A 1 
ATOM 685  C CG  . ARG A 1 85  ? 11.266   23.629  16.823  1.00 73.13 85  A 1 
ATOM 686  C CD  . ARG A 1 85  ? 11.610   22.145  16.965  1.00 72.33 85  A 1 
ATOM 687  N NE  . ARG A 1 85  ? 11.204   21.611  18.275  1.00 62.14 85  A 1 
ATOM 688  C CZ  . ARG A 1 85  ? 11.326   20.350  18.667  1.00 55.06 85  A 1 
ATOM 689  N NH1 . ARG A 1 85  ? 11.847   19.441  17.879  1.00 50.03 85  A 1 
ATOM 690  N NH2 . ARG A 1 85  ? 10.937   19.990  19.847  1.00 49.33 85  A 1 
ATOM 691  N N   . THR A 1 86  ? 12.420   26.025  13.054  1.00 78.73 86  A 1 
ATOM 692  C CA  . THR A 1 86  ? 13.334   26.559  12.043  1.00 77.32 86  A 1 
ATOM 693  C C   . THR A 1 86  ? 13.327   28.088  12.068  1.00 77.96 86  A 1 
ATOM 694  O O   . THR A 1 86  ? 14.391   28.706  12.085  1.00 77.79 86  A 1 
ATOM 695  C CB  . THR A 1 86  ? 12.975   26.036  10.645  1.00 77.75 86  A 1 
ATOM 696  O OG1 . THR A 1 86  ? 12.881   24.635  10.666  1.00 69.61 86  A 1 
ATOM 697  C CG2 . THR A 1 86  ? 14.062   26.377  9.634   1.00 66.70 86  A 1 
ATOM 698  N N   . THR A 1 87  ? 12.145   28.694  12.180  1.00 78.97 87  A 1 
ATOM 699  C CA  . THR A 1 87  ? 11.983   30.149  12.306  1.00 76.42 87  A 1 
ATOM 700  C C   . THR A 1 87  ? 12.647   30.676  13.578  1.00 75.31 87  A 1 
ATOM 701  O O   . THR A 1 87  ? 13.366   31.664  13.505  1.00 78.33 87  A 1 
ATOM 702  C CB  . THR A 1 87  ? 10.507   30.553  12.287  1.00 77.58 87  A 1 
ATOM 703  O OG1 . THR A 1 87  ? 9.844    30.000  11.182  1.00 69.95 87  A 1 
ATOM 704  C CG2 . THR A 1 87  ? 10.324   32.067  12.161  1.00 67.30 87  A 1 
ATOM 705  N N   . SER A 1 88  ? 12.477   30.012  14.718  1.00 80.11 88  A 1 
ATOM 706  C CA  . SER A 1 88  ? 13.143   30.424  15.959  1.00 80.10 88  A 1 
ATOM 707  C C   . SER A 1 88  ? 14.669   30.320  15.863  1.00 81.07 88  A 1 
ATOM 708  O O   . SER A 1 88  ? 15.381   31.212  16.302  1.00 80.60 88  A 1 
ATOM 709  C CB  . SER A 1 88  ? 12.621   29.632  17.171  1.00 80.43 88  A 1 
ATOM 710  O OG  . SER A 1 88  ? 12.979   28.271  17.147  1.00 69.99 88  A 1 
ATOM 711  N N   . THR A 1 89  ? 15.170   29.269  15.216  1.00 75.58 89  A 1 
ATOM 712  C CA  . THR A 1 89  ? 16.621   29.104  14.995  1.00 77.06 89  A 1 
ATOM 713  C C   . THR A 1 89  ? 17.174   30.181  14.062  1.00 78.88 89  A 1 
ATOM 714  O O   . THR A 1 89  ? 18.276   30.693  14.286  1.00 77.73 89  A 1 
ATOM 715  C CB  . THR A 1 89  ? 16.926   27.721  14.408  1.00 77.31 89  A 1 
ATOM 716  O OG1 . THR A 1 89  ? 16.274   26.693  15.122  1.00 69.17 89  A 1 
ATOM 717  C CG2 . THR A 1 89  ? 18.415   27.397  14.479  1.00 67.02 89  A 1 
ATOM 718  N N   . LEU A 1 90  ? 16.394   30.547  13.040  1.00 78.82 90  A 1 
ATOM 719  C CA  . LEU A 1 90  ? 16.743   31.655  12.155  1.00 76.58 90  A 1 
ATOM 720  C C   . LEU A 1 90  ? 16.730   32.994  12.885  1.00 76.41 90  A 1 
ATOM 721  O O   . LEU A 1 90  ? 17.629   33.790  12.655  1.00 79.75 90  A 1 
ATOM 722  C CB  . LEU A 1 90  ? 15.792   31.681  10.944  1.00 78.26 90  A 1 
ATOM 723  C CG  . LEU A 1 90  ? 16.112   30.637  9.873   1.00 73.14 90  A 1 
ATOM 724  C CD1 . LEU A 1 90  ? 14.954   30.532  8.882   1.00 64.84 90  A 1 
ATOM 725  C CD2 . LEU A 1 90  ? 17.373   30.995  9.084   1.00 67.64 90  A 1 
ATOM 726  N N   . GLN A 1 91  ? 15.776   33.227  13.787  1.00 75.17 91  A 1 
ATOM 727  C CA  . GLN A 1 91  ? 15.733   34.441  14.615  1.00 75.85 91  A 1 
ATOM 728  C C   . GLN A 1 91  ? 16.973   34.560  15.506  1.00 75.68 91  A 1 
ATOM 729  O O   . GLN A 1 91  ? 17.603   35.624  15.506  1.00 78.86 91  A 1 
ATOM 730  C CB  . GLN A 1 91  ? 14.464   34.464  15.468  1.00 77.59 91  A 1 
ATOM 731  C CG  . GLN A 1 91  ? 13.266   34.910  14.621  1.00 71.36 91  A 1 
ATOM 732  C CD  . GLN A 1 91  ? 11.952   34.940  15.401  1.00 66.88 91  A 1 
ATOM 733  O OE1 . GLN A 1 91  ? 11.744   34.296  16.413  1.00 62.01 91  A 1 
ATOM 734  N NE2 . GLN A 1 91  ? 11.003   35.719  14.934  1.00 57.59 91  A 1 
ATOM 735  N N   . VAL A 1 92  ? 17.376   33.483  16.187  1.00 80.04 92  A 1 
ATOM 736  C CA  . VAL A 1 92  ? 18.589   33.471  17.017  1.00 79.97 92  A 1 
ATOM 737  C C   . VAL A 1 92  ? 19.827   33.775  16.170  1.00 80.18 92  A 1 
ATOM 738  O O   . VAL A 1 92  ? 20.612   34.657  16.515  1.00 79.02 92  A 1 
ATOM 739  C CB  . VAL A 1 92  ? 18.744   32.127  17.755  1.00 79.48 92  A 1 
ATOM 740  C CG1 . VAL A 1 92  ? 20.068   32.024  18.502  1.00 73.70 92  A 1 
ATOM 741  C CG2 . VAL A 1 92  ? 17.624   31.950  18.784  1.00 73.85 92  A 1 
ATOM 742  N N   . LYS A 1 93  ? 19.963   33.132  15.012  1.00 74.76 93  A 1 
ATOM 743  C CA  . LYS A 1 93  ? 21.069   33.429  14.095  1.00 75.23 93  A 1 
ATOM 744  C C   . LYS A 1 93  ? 21.040   34.866  13.589  1.00 75.15 93  A 1 
ATOM 745  O O   . LYS A 1 93  ? 22.099   35.469  13.397  1.00 76.45 93  A 1 
ATOM 746  C CB  . LYS A 1 93  ? 21.049   32.467  12.901  1.00 75.91 93  A 1 
ATOM 747  C CG  . LYS A 1 93  ? 21.595   31.101  13.301  1.00 71.44 93  A 1 
ATOM 748  C CD  . LYS A 1 93  ? 21.688   30.211  12.059  1.00 68.09 93  A 1 
ATOM 749  C CE  . LYS A 1 93  ? 22.344   28.891  12.450  1.00 59.95 93  A 1 
ATOM 750  N NZ  . LYS A 1 93  ? 22.600   28.040  11.268  1.00 54.56 93  A 1 
ATOM 751  N N   . ASN A 1 94  ? 19.856   35.412  13.368  1.00 77.06 94  A 1 
ATOM 752  C CA  . ASN A 1 94  ? 19.689   36.790  12.926  1.00 75.74 94  A 1 
ATOM 753  C C   . ASN A 1 94  ? 20.147   37.783  14.019  1.00 73.82 94  A 1 
ATOM 754  O O   . ASN A 1 94  ? 20.813   38.768  13.707  1.00 76.66 94  A 1 
ATOM 755  C CB  . ASN A 1 94  ? 18.225   36.986  12.509  1.00 76.04 94  A 1 
ATOM 756  C CG  . ASN A 1 94  ? 18.038   37.949  11.359  1.00 71.03 94  A 1 
ATOM 757  O OD1 . ASN A 1 94  ? 18.951   38.443  10.743  1.00 63.88 94  A 1 
ATOM 758  N ND2 . ASN A 1 94  ? 16.793   38.217  11.006  1.00 62.34 94  A 1 
ATOM 759  N N   . GLU A 1 95  ? 19.842   37.491  15.295  1.00 75.52 95  A 1 
ATOM 760  C CA  . GLU A 1 95  ? 20.365   38.264  16.429  1.00 77.55 95  A 1 
ATOM 761  C C   . GLU A 1 95  ? 21.881   38.133  16.571  1.00 77.98 95  A 1 
ATOM 762  O O   . GLU A 1 95  ? 22.555   39.152  16.726  1.00 76.76 95  A 1 
ATOM 763  C CB  . GLU A 1 95  ? 19.672   37.853  17.744  1.00 77.94 95  A 1 
ATOM 764  C CG  . GLU A 1 95  ? 18.273   38.460  17.857  1.00 70.63 95  A 1 
ATOM 765  C CD  . GLU A 1 95  ? 17.628   38.250  19.232  1.00 64.37 95  A 1 
ATOM 766  O OE1 . GLU A 1 95  ? 16.680   39.018  19.533  1.00 57.01 95  A 1 
ATOM 767  O OE2 . GLU A 1 95  ? 18.066   37.354  19.972  1.00 57.87 95  A 1 
ATOM 768  N N   . GLU A 1 96  ? 22.443   36.936  16.428  1.00 74.93 96  A 1 
ATOM 769  C CA  . GLU A 1 96  ? 23.895   36.742  16.448  1.00 76.13 96  A 1 
ATOM 770  C C   . GLU A 1 96  ? 24.597   37.535  15.337  1.00 75.92 96  A 1 
ATOM 771  O O   . GLU A 1 96  ? 25.569   38.240  15.594  1.00 76.54 96  A 1 
ATOM 772  C CB  . GLU A 1 96  ? 24.251   35.256  16.299  1.00 77.01 96  A 1 
ATOM 773  C CG  . GLU A 1 96  ? 23.991   34.448  17.575  1.00 69.88 96  A 1 
ATOM 774  C CD  . GLU A 1 96  ? 24.317   32.948  17.396  1.00 65.86 96  A 1 
ATOM 775  O OE1 . GLU A 1 96  ? 24.369   32.242  18.423  1.00 58.23 96  A 1 
ATOM 776  O OE2 . GLU A 1 96  ? 24.490   32.491  16.237  1.00 61.34 96  A 1 
ATOM 777  N N   . VAL A 1 97  ? 24.063   37.470  14.113  1.00 75.15 97  A 1 
ATOM 778  C CA  . VAL A 1 97  ? 24.595   38.241  12.977  1.00 74.50 97  A 1 
ATOM 779  C C   . VAL A 1 97  ? 24.485   39.746  13.229  1.00 72.66 97  A 1 
ATOM 780  O O   . VAL A 1 97  ? 25.415   40.496  12.926  1.00 75.06 97  A 1 
ATOM 781  C CB  . VAL A 1 97  ? 23.896   37.836  11.664  1.00 75.04 97  A 1 
ATOM 782  C CG1 . VAL A 1 97  ? 24.233   38.759  10.495  1.00 69.30 97  A 1 
ATOM 783  C CG2 . VAL A 1 97  ? 24.307   36.428  11.237  1.00 69.28 97  A 1 
ATOM 784  N N   . LYS A 1 98  ? 23.369   40.187  13.819  1.00 76.99 98  A 1 
ATOM 785  C CA  . LYS A 1 98  ? 23.177   41.590  14.175  1.00 77.92 98  A 1 
ATOM 786  C C   . LYS A 1 98  ? 24.181   42.041  15.233  1.00 77.77 98  A 1 
ATOM 787  O O   . LYS A 1 98  ? 24.756   43.112  15.091  1.00 79.34 98  A 1 
ATOM 788  C CB  . LYS A 1 98  ? 21.724   41.793  14.631  1.00 78.28 98  A 1 
ATOM 789  C CG  . LYS A 1 98  ? 21.374   43.284  14.750  1.00 71.90 98  A 1 
ATOM 790  C CD  . LYS A 1 98  ? 19.946   43.426  15.285  1.00 68.43 98  A 1 
ATOM 791  C CE  . LYS A 1 98  ? 19.616   44.903  15.488  1.00 59.16 98  A 1 
ATOM 792  N NZ  . LYS A 1 98  ? 18.378   45.068  16.296  1.00 53.31 98  A 1 
ATOM 793  N N   . ASN A 1 99  ? 24.421   41.226  16.262  1.00 78.85 99  A 1 
ATOM 794  C CA  . ASN A 1 99  ? 25.399   41.523  17.305  1.00 78.90 99  A 1 
ATOM 795  C C   . ASN A 1 99  ? 26.821   41.564  16.741  1.00 77.96 99  A 1 
ATOM 796  O O   . ASN A 1 99  ? 27.533   42.536  16.985  1.00 77.56 99  A 1 
ATOM 797  C CB  . ASN A 1 99  ? 25.252   40.493  18.440  1.00 79.33 99  A 1 
ATOM 798  C CG  . ASN A 1 99  ? 23.986   40.696  19.257  1.00 77.41 99  A 1 
ATOM 799  O OD1 . ASN A 1 99  ? 23.343   41.735  19.240  1.00 69.80 99  A 1 
ATOM 800  N ND2 . ASN A 1 99  ? 23.593   39.700  20.015  1.00 68.27 99  A 1 
ATOM 801  N N   . MET A 1 100 ? 27.192   40.598  15.903  1.00 75.12 100 A 1 
ATOM 802  C CA  . MET A 1 100 ? 28.481   40.635  15.200  1.00 75.41 100 A 1 
ATOM 803  C C   . MET A 1 100 ? 28.634   41.875  14.317  1.00 75.53 100 A 1 
ATOM 804  O O   . MET A 1 100 ? 29.702   42.479  14.282  1.00 76.45 100 A 1 
ATOM 805  C CB  . MET A 1 100 ? 28.662   39.377  14.343  1.00 76.54 100 A 1 
ATOM 806  C CG  . MET A 1 100 ? 29.028   38.148  15.178  1.00 70.71 100 A 1 
ATOM 807  S SD  . MET A 1 100 ? 29.463   36.689  14.179  1.00 66.09 100 A 1 
ATOM 808  C CE  . MET A 1 100 ? 27.818   36.128  13.679  1.00 55.95 100 A 1 
ATOM 809  N N   . SER A 1 101 ? 27.551   42.271  13.639  1.00 74.89 101 A 1 
ATOM 810  C CA  . SER A 1 101 ? 27.546   43.493  12.821  1.00 74.20 101 A 1 
ATOM 811  C C   . SER A 1 101 ? 27.780   44.752  13.661  1.00 73.19 101 A 1 
ATOM 812  O O   . SER A 1 101 ? 28.540   45.624  13.243  1.00 75.73 101 A 1 
ATOM 813  C CB  . SER A 1 101 ? 26.201   43.580  12.096  1.00 73.89 101 A 1 
ATOM 814  O OG  . SER A 1 101 ? 26.079   44.756  11.339  1.00 64.90 101 A 1 
ATOM 815  N N   . VAL A 1 102 ? 27.166   44.830  14.842  1.00 80.04 102 A 1 
ATOM 816  C CA  . VAL A 1 102 ? 27.366   45.951  15.769  1.00 80.76 102 A 1 
ATOM 817  C C   . VAL A 1 102 ? 28.797   45.964  16.305  1.00 80.95 102 A 1 
ATOM 818  O O   . VAL A 1 102 ? 29.425   47.022  16.344  1.00 80.47 102 A 1 
ATOM 819  C CB  . VAL A 1 102 ? 26.336   45.908  16.918  1.00 80.56 102 A 1 
ATOM 820  C CG1 . VAL A 1 102 ? 26.616   46.944  18.005  1.00 74.79 102 A 1 
ATOM 821  C CG2 . VAL A 1 102 ? 24.922   46.196  16.385  1.00 74.13 102 A 1 
ATOM 822  N N   . GLU A 1 103 ? 29.339   44.799  16.678  1.00 76.57 103 A 1 
ATOM 823  C CA  . GLU A 1 103 ? 30.715   44.679  17.163  1.00 78.65 103 A 1 
ATOM 824  C C   . GLU A 1 103 ? 31.740   45.063  16.080  1.00 78.02 103 A 1 
ATOM 825  O O   . GLU A 1 103 ? 32.707   45.773  16.359  1.00 78.76 103 A 1 
ATOM 826  C CB  . GLU A 1 103 ? 30.943   43.249  17.665  1.00 79.39 103 A 1 
ATOM 827  C CG  . GLU A 1 103 ? 32.175   43.161  18.569  1.00 69.79 103 A 1 
ATOM 828  C CD  . GLU A 1 103 ? 32.611   41.720  18.873  1.00 65.32 103 A 1 
ATOM 829  O OE1 . GLU A 1 103 ? 33.823   41.543  19.152  1.00 57.30 103 A 1 
ATOM 830  O OE2 . GLU A 1 103 ? 31.787   40.796  18.771  1.00 59.56 103 A 1 
ATOM 831  N N   . LEU A 1 104 ? 31.504   44.642  14.837  1.00 74.68 104 A 1 
ATOM 832  C CA  . LEU A 1 104 ? 32.331   45.025  13.695  1.00 73.70 104 A 1 
ATOM 833  C C   . LEU A 1 104 ? 32.283   46.523  13.422  1.00 72.82 104 A 1 
ATOM 834  O O   . LEU A 1 104 ? 33.331   47.118  13.195  1.00 74.83 104 A 1 
ATOM 835  C CB  . LEU A 1 104 ? 31.902   44.235  12.451  1.00 75.25 104 A 1 
ATOM 836  C CG  . LEU A 1 104 ? 32.717   42.938  12.296  1.00 69.61 104 A 1 
ATOM 837  C CD1 . LEU A 1 104 ? 31.935   41.903  11.505  1.00 62.08 104 A 1 
ATOM 838  C CD2 . LEU A 1 104 ? 34.023   43.198  11.550  1.00 64.08 104 A 1 
ATOM 839  N N   . ASN A 1 105 ? 31.096   47.148  13.498  1.00 76.19 105 A 1 
ATOM 840  C CA  . ASN A 1 105 ? 30.978   48.598  13.361  1.00 76.82 105 A 1 
ATOM 841  C C   . ASN A 1 105 ? 31.752   49.334  14.457  1.00 76.66 105 A 1 
ATOM 842  O O   . ASN A 1 105 ? 32.497   50.256  14.151  1.00 78.96 105 A 1 
ATOM 843  C CB  . ASN A 1 105 ? 29.498   49.018  13.368  1.00 76.01 105 A 1 
ATOM 844  C CG  . ASN A 1 105 ? 28.971   49.405  12.001  1.00 70.74 105 A 1 
ATOM 845  O OD1 . ASN A 1 105 ? 29.643   49.414  10.994  1.00 63.13 105 A 1 
ATOM 846  N ND2 . ASN A 1 105 ? 27.713   49.776  11.928  1.00 62.10 105 A 1 
ATOM 847  N N   . SER A 1 106 ? 31.636   48.884  15.706  1.00 78.88 106 A 1 
ATOM 848  C CA  . SER A 1 106 ? 32.385   49.469  16.824  1.00 80.07 106 A 1 
ATOM 849  C C   . SER A 1 106 ? 33.904   49.351  16.621  1.00 80.96 106 A 1 
ATOM 850  O O   . SER A 1 106 ? 34.641   50.304  16.860  1.00 80.31 106 A 1 
ATOM 851  C CB  . SER A 1 106 ? 31.961   48.785  18.126  1.00 80.65 106 A 1 
ATOM 852  O OG  . SER A 1 106 ? 32.673   49.320  19.219  1.00 71.25 106 A 1 
ATOM 853  N N   . LYS A 1 107 ? 34.386   48.194  16.132  1.00 74.61 107 A 1 
ATOM 854  C CA  . LYS A 1 107 ? 35.809   48.008  15.798  1.00 75.55 107 A 1 
ATOM 855  C C   . LYS A 1 107 ? 36.253   48.896  14.638  1.00 75.60 107 A 1 
ATOM 856  O O   . LYS A 1 107 ? 37.363   49.423  14.675  1.00 78.85 107 A 1 
ATOM 857  C CB  . LYS A 1 107 ? 36.098   46.533  15.484  1.00 76.92 107 A 1 
ATOM 858  C CG  . LYS A 1 107 ? 36.200   45.707  16.775  1.00 71.00 107 A 1 
ATOM 859  C CD  . LYS A 1 107 ? 36.380   44.212  16.474  1.00 68.85 107 A 1 
ATOM 860  C CE  . LYS A 1 107 ? 36.507   43.462  17.804  1.00 60.24 107 A 1 
ATOM 861  N NZ  . LYS A 1 107 ? 36.252   42.014  17.689  1.00 55.15 107 A 1 
ATOM 862  N N   . LEU A 1 108 ? 35.379   49.067  13.629  1.00 75.13 108 A 1 
ATOM 863  C CA  . LEU A 1 108 ? 35.648   49.946  12.498  1.00 74.87 108 A 1 
ATOM 864  C C   . LEU A 1 108 ? 35.767   51.409  12.944  1.00 74.13 108 A 1 
ATOM 865  O O   . LEU A 1 108 ? 36.699   52.098  12.533  1.00 75.82 108 A 1 
ATOM 866  C CB  . LEU A 1 108 ? 34.536   49.770  11.449  1.00 75.15 108 A 1 
ATOM 867  C CG  . LEU A 1 108 ? 34.955   50.302  10.059  1.00 70.66 108 A 1 
ATOM 868  C CD1 . LEU A 1 108 ? 35.642   49.207  9.256   1.00 62.78 108 A 1 
ATOM 869  C CD2 . LEU A 1 108 ? 33.748   50.776  9.261   1.00 65.69 108 A 1 
ATOM 870  N N   . GLU A 1 109 ? 34.847   51.863  13.807  1.00 76.90 109 A 1 
ATOM 871  C CA  . GLU A 1 109 ? 34.892   53.207  14.396  1.00 78.75 109 A 1 
ATOM 872  C C   . GLU A 1 109 ? 36.173   53.411  15.217  1.00 78.91 109 A 1 
ATOM 873  O O   . GLU A 1 109 ? 36.886   54.389  14.992  1.00 78.60 109 A 1 
ATOM 874  C CB  . GLU A 1 109 ? 33.647   53.473  15.256  1.00 78.23 109 A 1 
ATOM 875  C CG  . GLU A 1 109 ? 32.420   53.784  14.386  1.00 71.34 109 A 1 
ATOM 876  C CD  . GLU A 1 109 ? 31.128   54.036  15.192  1.00 64.78 109 A 1 
ATOM 877  O OE1 . GLU A 1 109 ? 30.151   54.515  14.564  1.00 56.98 109 A 1 
ATOM 878  O OE2 . GLU A 1 109 ? 31.082   53.722  16.392  1.00 58.70 109 A 1 
ATOM 879  N N   . SER A 1 110 ? 36.533   52.439  16.076  1.00 79.46 110 A 1 
ATOM 880  C CA  . SER A 1 110 ? 37.775   52.497  16.854  1.00 80.77 110 A 1 
ATOM 881  C C   . SER A 1 110 ? 39.020   52.586  15.964  1.00 81.69 110 A 1 
ATOM 882  O O   . SER A 1 110 ? 39.914   53.387  16.231  1.00 81.27 110 A 1 
ATOM 883  C CB  . SER A 1 110 ? 37.862   51.281  17.769  1.00 80.96 110 A 1 
ATOM 884  O OG  . SER A 1 110 ? 39.052   51.292  18.547  1.00 69.93 110 A 1 
ATOM 885  N N   . LEU A 1 111 ? 39.065   51.790  14.874  1.00 78.27 111 A 1 
ATOM 886  C CA  . LEU A 1 111 ? 40.173   51.850  13.916  1.00 77.03 111 A 1 
ATOM 887  C C   . LEU A 1 111 ? 40.242   53.188  13.170  1.00 76.45 111 A 1 
ATOM 888  O O   . LEU A 1 111 ? 41.335   53.694  12.911  1.00 80.50 111 A 1 
ATOM 889  C CB  . LEU A 1 111 ? 40.034   50.692  12.905  1.00 79.07 111 A 1 
ATOM 890  C CG  . LEU A 1 111 ? 40.678   49.385  13.392  1.00 71.39 111 A 1 
ATOM 891  C CD1 . LEU A 1 111 ? 40.130   48.197  12.594  1.00 63.77 111 A 1 
ATOM 892  C CD2 . LEU A 1 111 ? 42.198   49.402  13.192  1.00 65.30 111 A 1 
ATOM 893  N N   . LEU A 1 112 ? 39.084   53.770  12.843  1.00 77.85 112 A 1 
ATOM 894  C CA  . LEU A 1 112 ? 39.013   55.098  12.232  1.00 77.77 112 A 1 
ATOM 895  C C   . LEU A 1 112 ? 39.497   56.188  13.192  1.00 78.16 112 A 1 
ATOM 896  O O   . LEU A 1 112 ? 40.229   57.084  12.768  1.00 79.55 112 A 1 
ATOM 897  C CB  . LEU A 1 112 ? 37.571   55.376  11.767  1.00 77.88 112 A 1 
ATOM 898  C CG  . LEU A 1 112 ? 37.204   54.695  10.437  1.00 72.08 112 A 1 
ATOM 899  C CD1 . LEU A 1 112 ? 35.693   54.701  10.240  1.00 64.16 112 A 1 
ATOM 900  C CD2 . LEU A 1 112 ? 37.826   55.416  9.245   1.00 66.55 112 A 1 
ATOM 901  N N   . GLU A 1 113 ? 39.139   56.110  14.473  1.00 80.68 113 A 1 
ATOM 902  C CA  . GLU A 1 113 ? 39.638   57.019  15.508  1.00 81.73 113 A 1 
ATOM 903  C C   . GLU A 1 113 ? 41.153   56.878  15.690  1.00 81.31 113 A 1 
ATOM 904  O O   . GLU A 1 113 ? 41.865   57.890  15.654  1.00 80.46 113 A 1 
ATOM 905  C CB  . GLU A 1 113 ? 38.930   56.772  16.850  1.00 81.39 113 A 1 
ATOM 906  C CG  . GLU A 1 113 ? 37.510   57.336  16.868  1.00 73.52 113 A 1 
ATOM 907  C CD  . GLU A 1 113 ? 36.851   57.246  18.262  1.00 67.60 113 A 1 
ATOM 908  O OE1 . GLU A 1 113 ? 35.813   57.917  18.445  1.00 58.98 113 A 1 
ATOM 909  O OE2 . GLU A 1 113 ? 37.396   56.546  19.141  1.00 61.98 113 A 1 
ATOM 910  N N   . GLU A 1 114 ? 41.670   55.648  15.788  1.00 80.01 114 A 1 
ATOM 911  C CA  . GLU A 1 114 ? 43.111   55.402  15.879  1.00 80.85 114 A 1 
ATOM 912  C C   . GLU A 1 114 ? 43.866   55.940  14.661  1.00 80.61 114 A 1 
ATOM 913  O O   . GLU A 1 114 ? 44.892   56.601  14.816  1.00 79.68 114 A 1 
ATOM 914  C CB  . GLU A 1 114 ? 43.413   53.905  16.036  1.00 81.04 114 A 1 
ATOM 915  C CG  . GLU A 1 114 ? 43.186   53.419  17.468  1.00 73.09 114 A 1 
ATOM 916  C CD  . GLU A 1 114 ? 43.612   51.951  17.687  1.00 68.37 114 A 1 
ATOM 917  O OE1 . GLU A 1 114 ? 43.595   51.520  18.858  1.00 60.92 114 A 1 
ATOM 918  O OE2 . GLU A 1 114 ? 43.974   51.278  16.700  1.00 62.25 114 A 1 
ATOM 919  N N   . LYS A 1 115 ? 43.320   55.693  13.455  1.00 80.34 115 A 1 
ATOM 920  C CA  . LYS A 1 115 ? 43.892   56.249  12.222  1.00 79.42 115 A 1 
ATOM 921  C C   . LYS A 1 115 ? 43.929   57.775  12.261  1.00 78.36 115 A 1 
ATOM 922  O O   . LYS A 1 115 ? 44.948   58.369  11.915  1.00 81.67 115 A 1 
ATOM 923  C CB  . LYS A 1 115 ? 43.087   55.749  11.015  1.00 80.33 115 A 1 
ATOM 924  C CG  . LYS A 1 115 ? 43.718   56.274  9.713   1.00 78.39 115 A 1 
ATOM 925  C CD  . LYS A 1 115 ? 42.915   55.867  8.486   1.00 72.77 115 A 1 
ATOM 926  C CE  . LYS A 1 115 ? 43.607   56.497  7.280   1.00 64.77 115 A 1 
ATOM 927  N NZ  . LYS A 1 115 ? 42.969   56.142  6.011   1.00 58.77 115 A 1 
ATOM 928  N N   . THR A 1 116 ? 42.834   58.392  12.688  1.00 80.60 116 A 1 
ATOM 929  C CA  . THR A 1 116 ? 42.732   59.856  12.771  1.00 80.04 116 A 1 
ATOM 930  C C   . THR A 1 116 ? 43.721   60.410  13.799  1.00 81.17 116 A 1 
ATOM 931  O O   . THR A 1 116 ? 44.426   61.380  13.520  1.00 81.60 116 A 1 
ATOM 932  C CB  . THR A 1 116 ? 41.300   60.292  13.108  1.00 79.34 116 A 1 
ATOM 933  O OG1 . THR A 1 116 ? 40.365   59.658  12.267  1.00 72.44 116 A 1 
ATOM 934  C CG2 . THR A 1 116 ? 41.097   61.789  12.891  1.00 68.06 116 A 1 
ATOM 935  N N   . ALA A 1 117 ? 43.848   59.756  14.962  1.00 81.88 117 A 1 
ATOM 936  C CA  . ALA A 1 117 ? 44.828   60.108  15.985  1.00 83.17 117 A 1 
ATOM 937  C C   . ALA A 1 117 ? 46.276   59.954  15.478  1.00 83.22 117 A 1 
ATOM 938  O O   . ALA A 1 117 ? 47.124   60.805  15.759  1.00 81.88 117 A 1 
ATOM 939  C CB  . ALA A 1 117 ? 44.568   59.244  17.218  1.00 82.96 117 A 1 
ATOM 940  N N   . LEU A 1 118 ? 46.542   58.878  14.708  1.00 80.93 118 A 1 
ATOM 941  C CA  . LEU A 1 118 ? 47.849   58.671  14.093  1.00 78.24 118 A 1 
ATOM 942  C C   . LEU A 1 118 ? 48.169   59.756  13.069  1.00 77.54 118 A 1 
ATOM 943  O O   . LEU A 1 118 ? 49.251   60.336  13.110  1.00 80.98 118 A 1 
ATOM 944  C CB  . LEU A 1 118 ? 47.921   57.268  13.457  1.00 79.98 118 A 1 
ATOM 945  C CG  . LEU A 1 118 ? 49.318   56.628  13.630  1.00 73.41 118 A 1 
ATOM 946  C CD1 . LEU A 1 118 ? 49.343   55.745  14.871  1.00 64.58 118 A 1 
ATOM 947  C CD2 . LEU A 1 118 ? 49.705   55.786  12.434  1.00 66.61 118 A 1 
ATOM 948  N N   . GLN A 1 119 ? 47.202   60.082  12.200  1.00 78.62 119 A 1 
ATOM 949  C CA  . GLN A 1 119 ? 47.352   61.165  11.228  1.00 78.98 119 A 1 
ATOM 950  C C   . GLN A 1 119 ? 47.614   62.513  11.908  1.00 79.07 119 A 1 
ATOM 951  O O   . GLN A 1 119 ? 48.480   63.260  11.468  1.00 80.19 119 A 1 
ATOM 952  C CB  . GLN A 1 119 ? 46.109   61.261  10.334  1.00 78.69 119 A 1 
ATOM 953  C CG  . GLN A 1 119 ? 46.096   60.167  9.263   1.00 74.40 119 A 1 
ATOM 954  C CD  . GLN A 1 119 ? 44.888   60.266  8.320   1.00 70.25 119 A 1 
ATOM 955  O OE1 . GLN A 1 119 ? 43.893   60.923  8.592   1.00 65.39 119 A 1 
ATOM 956  N NE2 . GLN A 1 119 ? 44.947   59.644  7.174   1.00 60.86 119 A 1 
ATOM 957  N N   . HIS A 1 120 ? 46.907   62.787  13.022  1.00 82.19 120 A 1 
ATOM 958  C CA  . HIS A 1 120 ? 47.181   63.988  13.810  1.00 83.05 120 A 1 
ATOM 959  C C   . HIS A 1 120 ? 48.596   63.999  14.398  1.00 82.80 120 A 1 
ATOM 960  O O   . HIS A 1 120 ? 49.274   65.022  14.330  1.00 82.34 120 A 1 
ATOM 961  C CB  . HIS A 1 120 ? 46.136   64.152  14.915  1.00 83.11 120 A 1 
ATOM 962  C CG  . HIS A 1 120 ? 44.980   64.987  14.467  1.00 77.48 120 A 1 
ATOM 963  N ND1 . HIS A 1 120 ? 45.020   66.335  14.160  1.00 65.54 120 A 1 
ATOM 964  C CD2 . HIS A 1 120 ? 43.676   64.598  14.283  1.00 65.35 120 A 1 
ATOM 965  C CE1 . HIS A 1 120 ? 43.788   66.735  13.805  1.00 61.79 120 A 1 
ATOM 966  N NE2 . HIS A 1 120 ? 42.946   65.704  13.873  1.00 62.21 120 A 1 
ATOM 967  N N   . LYS A 1 121 ? 49.074   62.867  14.946  1.00 79.44 121 A 1 
ATOM 968  C CA  . LYS A 1 121 ? 50.447   62.761  15.456  1.00 78.59 121 A 1 
ATOM 969  C C   . LYS A 1 121 ? 51.488   62.962  14.353  1.00 78.05 121 A 1 
ATOM 970  O O   . LYS A 1 121 ? 52.458   63.674  14.571  1.00 79.38 121 A 1 
ATOM 971  C CB  . LYS A 1 121 ? 50.666   61.407  16.137  1.00 79.54 121 A 1 
ATOM 972  C CG  . LYS A 1 121 ? 50.144   61.392  17.576  1.00 73.56 121 A 1 
ATOM 973  C CD  . LYS A 1 121 ? 50.420   60.032  18.208  1.00 71.10 121 A 1 
ATOM 974  C CE  . LYS A 1 121 ? 49.958   60.010  19.669  1.00 62.71 121 A 1 
ATOM 975  N NZ  . LYS A 1 121 ? 50.141   58.672  20.284  1.00 57.34 121 A 1 
ATOM 976  N N   . VAL A 1 122 ? 51.259   62.355  13.192  1.00 78.04 122 A 1 
ATOM 977  C CA  . VAL A 1 122 ? 52.140   62.513  12.037  1.00 76.01 122 A 1 
ATOM 978  C C   . VAL A 1 122 ? 52.189   63.969  11.594  1.00 74.54 122 A 1 
ATOM 979  O O   . VAL A 1 122 ? 53.275   64.519  11.428  1.00 77.53 122 A 1 
ATOM 980  C CB  . VAL A 1 122 ? 51.703   61.599  10.875  1.00 76.06 122 A 1 
ATOM 981  C CG1 . VAL A 1 122 ? 52.468   61.887  9.584   1.00 70.49 122 A 1 
ATOM 982  C CG2 . VAL A 1 122 ? 51.922   60.133  11.246  1.00 69.59 122 A 1 
ATOM 983  N N   . ARG A 1 123 ? 51.018   64.618  11.504  1.00 78.81 123 A 1 
ATOM 984  C CA  . ARG A 1 123 ? 50.932   66.028  11.128  1.00 78.49 123 A 1 
ATOM 985  C C   . ARG A 1 123 ? 51.632   66.946  12.128  1.00 78.51 123 A 1 
ATOM 986  O O   . ARG A 1 123 ? 52.365   67.841  11.716  1.00 79.52 123 A 1 
ATOM 987  C CB  . ARG A 1 123 ? 49.453   66.401  10.947  1.00 78.81 123 A 1 
ATOM 988  C CG  . ARG A 1 123 ? 49.271   67.496  9.907   1.00 72.25 123 A 1 
ATOM 989  C CD  . ARG A 1 123 ? 47.781   67.800  9.765   1.00 69.33 123 A 1 
ATOM 990  N NE  . ARG A 1 123 ? 47.499   68.504  8.515   1.00 61.15 123 A 1 
ATOM 991  C CZ  . ARG A 1 123 ? 46.293   68.723  8.021   1.00 54.58 123 A 1 
ATOM 992  N NH1 . ARG A 1 123 ? 45.207   68.406  8.679   1.00 50.55 123 A 1 
ATOM 993  N NH2 . ARG A 1 123 ? 46.161   69.265  6.849   1.00 50.72 123 A 1 
ATOM 994  N N   . ALA A 1 124 ? 51.483   66.672  13.422  1.00 79.51 124 A 1 
ATOM 995  C CA  . ALA A 1 124 ? 52.186   67.407  14.467  1.00 80.67 124 A 1 
ATOM 996  C C   . ALA A 1 124 ? 53.711   67.206  14.401  1.00 80.00 124 A 1 
ATOM 997  O O   . ALA A 1 124 ? 54.471   68.154  14.603  1.00 78.42 124 A 1 
ATOM 998  C CB  . ALA A 1 124 ? 51.622   66.989  15.830  1.00 80.76 124 A 1 
ATOM 999  N N   . LEU A 1 125 ? 54.156   65.979  14.094  1.00 78.05 125 A 1 
ATOM 1000 C CA  . LEU A 1 125 ? 55.581   65.687  13.860  1.00 73.67 125 A 1 
ATOM 1001 C C   . LEU A 1 125 ? 56.114   66.396  12.616  1.00 71.80 125 A 1 
ATOM 1002 O O   . LEU A 1 125 ? 57.206   66.968  12.671  1.00 74.19 125 A 1 
ATOM 1003 C CB  . LEU A 1 125 ? 55.776   64.163  13.730  1.00 75.32 125 A 1 
ATOM 1004 C CG  . LEU A 1 125 ? 56.092   63.492  15.067  1.00 71.08 125 A 1 
ATOM 1005 C CD1 . LEU A 1 125 ? 55.703   62.014  15.042  1.00 62.88 125 A 1 
ATOM 1006 C CD2 . LEU A 1 125 ? 57.581   63.578  15.376  1.00 65.27 125 A 1 
ATOM 1007 N N   . GLU A 1 126 ? 55.335   66.424  11.522  1.00 75.76 126 A 1 
ATOM 1008 C CA  . GLU A 1 126 ? 55.699   67.171  10.315  1.00 74.54 126 A 1 
ATOM 1009 C C   . GLU A 1 126 ? 55.780   68.671  10.592  1.00 73.12 126 A 1 
ATOM 1010 O O   . GLU A 1 126 ? 56.743   69.304  10.172  1.00 74.31 126 A 1 
ATOM 1011 C CB  . GLU A 1 126 ? 54.706   66.910  9.172   1.00 73.76 126 A 1 
ATOM 1012 C CG  . GLU A 1 126 ? 54.923   65.554  8.520   1.00 68.26 126 A 1 
ATOM 1013 C CD  . GLU A 1 126 ? 54.105   65.398  7.228   1.00 63.40 126 A 1 
ATOM 1014 O OE1 . GLU A 1 126 ? 54.679   64.848  6.248   1.00 58.08 126 A 1 
ATOM 1015 O OE2 . GLU A 1 126 ? 52.941   65.844  7.196   1.00 59.64 126 A 1 
ATOM 1016 N N   . GLU A 1 127 ? 54.825   69.244  11.352  1.00 77.50 127 A 1 
ATOM 1017 C CA  . GLU A 1 127 ? 54.871   70.652  11.755  1.00 76.90 127 A 1 
ATOM 1018 C C   . GLU A 1 127 ? 56.091   70.956  12.640  1.00 75.55 127 A 1 
ATOM 1019 O O   . GLU A 1 127 ? 56.786   71.954  12.410  1.00 73.78 127 A 1 
ATOM 1020 C CB  . GLU A 1 127 ? 53.580   71.055  12.485  1.00 76.69 127 A 1 
ATOM 1021 C CG  . GLU A 1 127 ? 52.419   71.322  11.520  1.00 71.15 127 A 1 
ATOM 1022 C CD  . GLU A 1 127 ? 51.111   71.721  12.222  1.00 65.96 127 A 1 
ATOM 1023 O OE1 . GLU A 1 127 ? 50.114   71.950  11.486  1.00 59.14 127 A 1 
ATOM 1024 O OE2 . GLU A 1 127 ? 51.089   71.803  13.466  1.00 61.63 127 A 1 
ATOM 1025 N N   . GLN A 1 128 ? 56.408   70.080  13.606  1.00 72.75 128 A 1 
ATOM 1026 C CA  . GLN A 1 128 ? 57.609   70.240  14.426  1.00 71.33 128 A 1 
ATOM 1027 C C   . GLN A 1 128 ? 58.894   70.155  13.594  1.00 70.28 128 A 1 
ATOM 1028 O O   . GLN A 1 128 ? 59.793   70.971  13.788  1.00 69.84 128 A 1 
ATOM 1029 C CB  . GLN A 1 128 ? 57.649   69.182  15.539  1.00 72.35 128 A 1 
ATOM 1030 C CG  . GLN A 1 128 ? 56.743   69.560  16.718  1.00 70.05 128 A 1 
ATOM 1031 C CD  . GLN A 1 128 ? 56.829   68.562  17.871  1.00 67.12 128 A 1 
ATOM 1032 O OE1 . GLN A 1 128 ? 57.425   67.497  17.801  1.00 62.48 128 A 1 
ATOM 1033 N NE2 . GLN A 1 128 ? 56.234   68.880  19.006  1.00 58.71 128 A 1 
ATOM 1034 N N   . LEU A 1 129 ? 58.961   69.198  12.667  1.00 72.58 129 A 1 
ATOM 1035 C CA  . LEU A 1 129 ? 60.086   69.076  11.732  1.00 69.90 129 A 1 
ATOM 1036 C C   . LEU A 1 129 ? 60.205   70.298  10.839  1.00 67.87 129 A 1 
ATOM 1037 O O   . LEU A 1 129 ? 61.306   70.824  10.664  1.00 68.44 129 A 1 
ATOM 1038 C CB  . LEU A 1 129 ? 59.910   67.794  10.894  1.00 70.02 129 A 1 
ATOM 1039 C CG  . LEU A 1 129 ? 60.581   66.578  11.554  1.00 65.39 129 A 1 
ATOM 1040 C CD1 . LEU A 1 129 ? 59.965   65.278  11.046  1.00 59.13 129 A 1 
ATOM 1041 C CD2 . LEU A 1 129 ? 62.069   66.569  11.237  1.00 60.83 129 A 1 
ATOM 1042 N N   . THR A 1 130 ? 59.080   70.805  10.317  1.00 73.60 130 A 1 
ATOM 1043 C CA  . THR A 1 130 ? 59.055   71.989  9.460   1.00 71.68 130 A 1 
ATOM 1044 C C   . THR A 1 130 ? 59.521   73.227  10.227  1.00 70.53 130 A 1 
ATOM 1045 O O   . THR A 1 130 ? 60.332   73.999  9.720   1.00 68.99 130 A 1 
ATOM 1046 C CB  . THR A 1 130 ? 57.668   72.238  8.850   1.00 70.41 130 A 1 
ATOM 1047 O OG1 . THR A 1 130 ? 57.057   71.051  8.415   1.00 65.96 130 A 1 
ATOM 1048 C CG2 . THR A 1 130 ? 57.761   73.121  7.601   1.00 62.33 130 A 1 
ATOM 1049 N N   . ASN A 1 131 ? 59.074   73.382  11.488  1.00 75.61 131 A 1 
ATOM 1050 C CA  . ASN A 1 131 ? 59.532   74.458  12.367  1.00 75.06 131 A 1 
ATOM 1051 C C   . ASN A 1 131 ? 61.033   74.348  12.712  1.00 72.31 131 A 1 
ATOM 1052 O O   . ASN A 1 131 ? 61.707   75.364  12.793  1.00 69.42 131 A 1 
ATOM 1053 C CB  . ASN A 1 131 ? 58.676   74.483  13.635  1.00 74.37 131 A 1 
ATOM 1054 C CG  . ASN A 1 131 ? 57.292   75.075  13.407  1.00 72.97 131 A 1 
ATOM 1055 O OD1 . ASN A 1 131 ? 57.053   75.862  12.516  1.00 67.27 131 A 1 
ATOM 1056 N ND2 . ASN A 1 131 ? 56.330   74.728  14.232  1.00 65.60 131 A 1 
ATOM 1057 N N   . LEU A 1 132 ? 61.558   73.132  12.888  1.00 73.63 132 A 1 
ATOM 1058 C CA  . LEU A 1 132 ? 62.995   72.895  13.076  1.00 69.77 132 A 1 
ATOM 1059 C C   . LEU A 1 132 ? 63.811   73.255  11.832  1.00 66.84 132 A 1 
ATOM 1060 O O   . LEU A 1 132 ? 64.885   73.840  11.954  1.00 64.52 132 A 1 
ATOM 1061 C CB  . LEU A 1 132 ? 63.224   71.423  13.470  1.00 69.12 132 A 1 
ATOM 1062 C CG  . LEU A 1 132 ? 63.180   71.203  14.984  1.00 64.97 132 A 1 
ATOM 1063 C CD1 . LEU A 1 132 ? 62.816   69.753  15.315  1.00 58.88 132 A 1 
ATOM 1064 C CD2 . LEU A 1 132 ? 64.542   71.494  15.608  1.00 60.12 132 A 1 
ATOM 1065 N N   . ILE A 1 133 ? 63.287   72.934  10.627  1.00 66.85 133 A 1 
ATOM 1066 C CA  . ILE A 1 133 ? 63.947   73.243  9.351   1.00 65.55 133 A 1 
ATOM 1067 C C   . ILE A 1 133 ? 63.896   74.750  9.046   1.00 63.15 133 A 1 
ATOM 1068 O O   . ILE A 1 133 ? 64.828   75.287  8.450   1.00 60.10 133 A 1 
ATOM 1069 C CB  . ILE A 1 133 ? 63.333   72.402  8.209   1.00 64.61 133 A 1 
ATOM 1070 C CG1 . ILE A 1 133 ? 63.615   70.894  8.426   1.00 62.24 133 A 1 
ATOM 1071 C CG2 . ILE A 1 133 ? 63.881   72.823  6.836   1.00 59.85 133 A 1 
ATOM 1072 C CD1 . ILE A 1 133 ? 62.739   69.970  7.577   1.00 55.12 133 A 1 
ATOM 1073 N N   . LEU A 1 134 ? 62.826   75.465  9.476   1.00 66.01 134 A 1 
ATOM 1074 C CA  . LEU A 1 134 ? 62.692   76.914  9.305   1.00 66.17 134 A 1 
ATOM 1075 C C   . LEU A 1 134 ? 63.658   77.731  10.179  1.00 64.20 134 A 1 
ATOM 1076 O O   . LEU A 1 134 ? 63.822   78.929  9.936   1.00 58.87 134 A 1 
ATOM 1077 C CB  . LEU A 1 134 ? 61.241   77.343  9.566   1.00 63.55 134 A 1 
ATOM 1078 C CG  . LEU A 1 134 ? 60.301   77.112  8.366   1.00 59.69 134 A 1 
ATOM 1079 C CD1 . LEU A 1 134 ? 58.845   77.249  8.822   1.00 55.37 134 A 1 
ATOM 1080 C CD2 . LEU A 1 134 ? 60.533   78.130  7.260   1.00 55.03 134 A 1 
ATOM 1081 N N   . SER A 1 135 ? 64.346   77.151  11.172  1.00 65.81 135 A 1 
ATOM 1082 C CA  . SER A 1 135 ? 65.493   77.809  11.792  1.00 64.98 135 A 1 
ATOM 1083 C C   . SER A 1 135 ? 66.631   77.932  10.765  1.00 62.49 135 A 1 
ATOM 1084 O O   . SER A 1 135 ? 66.852   77.002  9.992   1.00 57.24 135 A 1 
ATOM 1085 C CB  . SER A 1 135 ? 65.903   77.103  13.091  1.00 60.20 135 A 1 
ATOM 1086 O OG  . SER A 1 135 ? 66.471   75.840  12.875  1.00 54.90 135 A 1 
ATOM 1087 N N   . PRO A 1 136 ? 67.329   79.065  10.689  1.00 53.97 136 A 1 
ATOM 1088 C CA  . PRO A 1 136 ? 68.066   79.494  9.502   1.00 54.89 136 A 1 
ATOM 1089 C C   . PRO A 1 136 ? 69.340   78.694  9.184   1.00 54.68 136 A 1 
ATOM 1090 O O   . PRO A 1 136 ? 70.139   79.108  8.345   1.00 51.39 136 A 1 
ATOM 1091 C CB  . PRO A 1 136 ? 68.356   80.983  9.742   1.00 50.47 136 A 1 
ATOM 1092 C CG  . PRO A 1 136 ? 68.422   81.075  11.257  1.00 49.45 136 A 1 
ATOM 1093 C CD  . PRO A 1 136 ? 67.354   80.074  11.700  1.00 51.92 136 A 1 
ATOM 1094 N N   . ALA A 1 137 ? 69.590   77.596  9.893   1.00 51.18 137 A 1 
ATOM 1095 C CA  . ALA A 1 137 ? 70.720   76.733  9.574   1.00 52.21 137 A 1 
ATOM 1096 C C   . ALA A 1 137 ? 70.484   76.020  8.228   1.00 51.87 137 A 1 
ATOM 1097 O O   . ALA A 1 137 ? 69.358   75.683  7.878   1.00 48.09 137 A 1 
ATOM 1098 C CB  . ALA A 1 137 ? 70.968   75.777  10.744  1.00 48.36 137 A 1 
ATOM 1099 N N   . GLY A 1 138 ? 71.524   75.782  7.449   1.00 47.05 138 A 1 
ATOM 1100 C CA  . GLY A 1 138 ? 71.465   75.322  6.063   1.00 49.34 138 A 1 
ATOM 1101 C C   . GLY A 1 138 ? 70.643   74.037  5.884   1.00 49.26 138 A 1 
ATOM 1102 O O   . GLY A 1 138 ? 70.794   73.077  6.630   1.00 46.16 138 A 1 
ATOM 1103 N N   . ALA A 1 139 ? 69.796   74.037  4.848   1.00 47.91 139 A 1 
ATOM 1104 C CA  . ALA A 1 139 ? 68.855   72.987  4.468   1.00 49.79 139 A 1 
ATOM 1105 C C   . ALA A 1 139 ? 69.551   71.716  3.929   1.00 49.83 139 A 1 
ATOM 1106 O O   . ALA A 1 139 ? 69.313   71.308  2.793   1.00 47.31 139 A 1 
ATOM 1107 C CB  . ALA A 1 139 ? 67.867   73.586  3.452   1.00 46.95 139 A 1 
ATOM 1108 N N   . GLN A 1 140 ? 70.427   71.079  4.722   1.00 54.48 140 A 1 
ATOM 1109 C CA  . GLN A 1 140 ? 70.783   69.693  4.460   1.00 56.80 140 A 1 
ATOM 1110 C C   . GLN A 1 140 ? 69.587   68.844  4.875   1.00 57.84 140 A 1 
ATOM 1111 O O   . GLN A 1 140 ? 69.293   68.709  6.061   1.00 55.10 140 A 1 
ATOM 1112 C CB  . GLN A 1 140 ? 72.067   69.280  5.188   1.00 53.25 140 A 1 
ATOM 1113 C CG  . GLN A 1 140 ? 73.308   69.746  4.410   1.00 48.29 140 A 1 
ATOM 1114 C CD  . GLN A 1 140 ? 74.631   69.246  5.001   1.00 44.44 140 A 1 
ATOM 1115 O OE1 . GLN A 1 140 ? 74.737   68.834  6.131   1.00 42.32 140 A 1 
ATOM 1116 N NE2 . GLN A 1 140 ? 75.698   69.272  4.239   1.00 40.46 140 A 1 
ATOM 1117 N N   . GLU A 1 141 ? 68.849   68.297  3.893   1.00 55.88 141 A 1 
ATOM 1118 C CA  . GLU A 1 141 ? 67.845   67.249  4.106   1.00 58.82 141 A 1 
ATOM 1119 C C   . GLU A 1 141 ? 68.529   66.078  4.823   1.00 59.48 141 A 1 
ATOM 1120 O O   . GLU A 1 141 ? 69.246   65.284  4.216   1.00 57.26 141 A 1 
ATOM 1121 C CB  . GLU A 1 141 ? 67.227   66.780  2.786   1.00 56.04 141 A 1 
ATOM 1122 C CG  . GLU A 1 141 ? 66.208   67.770  2.208   1.00 51.95 141 A 1 
ATOM 1123 C CD  . GLU A 1 141 ? 65.517   67.226  0.933   1.00 48.99 141 A 1 
ATOM 1124 O OE1 . GLU A 1 141 ? 64.348   67.610  0.703   1.00 44.99 141 A 1 
ATOM 1125 O OE2 . GLU A 1 141 ? 66.151   66.448  0.198   1.00 46.55 141 A 1 
ATOM 1126 N N   . HIS A 1 142 ? 68.363   65.998  6.155   1.00 61.82 142 A 1 
ATOM 1127 C CA  . HIS A 1 142 ? 68.924   64.906  6.918   1.00 64.10 142 A 1 
ATOM 1128 C C   . HIS A 1 142 ? 68.272   63.598  6.455   1.00 65.94 142 A 1 
ATOM 1129 O O   . HIS A 1 142 ? 67.044   63.485  6.497   1.00 63.78 142 A 1 
ATOM 1130 C CB  . HIS A 1 142 ? 68.747   65.141  8.427   1.00 59.86 142 A 1 
ATOM 1131 C CG  . HIS A 1 142 ? 69.961   65.757  9.061   1.00 55.68 142 A 1 
ATOM 1132 N ND1 . HIS A 1 142 ? 71.121   65.092  9.363   1.00 51.44 142 A 1 
ATOM 1133 C CD2 . HIS A 1 142 ? 70.144   67.060  9.443   1.00 49.39 142 A 1 
ATOM 1134 C CE1 . HIS A 1 142 ? 71.982   65.974  9.918   1.00 46.88 142 A 1 
ATOM 1135 N NE2 . HIS A 1 142 ? 71.414   67.171  9.980   1.00 46.83 142 A 1 
ATOM 1136 N N   . PRO A 1 143 ? 69.027   62.574  6.042   1.00 65.38 143 A 1 
ATOM 1137 C CA  . PRO A 1 143 ? 68.499   61.323  5.496   1.00 68.27 143 A 1 
ATOM 1138 C C   . PRO A 1 143 ? 67.591   60.583  6.484   1.00 69.40 143 A 1 
ATOM 1139 O O   . PRO A 1 143 ? 66.681   59.864  6.077   1.00 67.18 143 A 1 
ATOM 1140 C CB  . PRO A 1 143 ? 69.729   60.496  5.098   1.00 66.76 143 A 1 
ATOM 1141 C CG  . PRO A 1 143 ? 70.852   61.073  5.959   1.00 66.08 143 A 1 
ATOM 1142 C CD  . PRO A 1 143 ? 70.480   62.540  6.080   1.00 68.97 143 A 1 
ATOM 1143 N N   . GLU A 1 144 ? 67.768   60.834  7.781   1.00 65.64 144 A 1 
ATOM 1144 C CA  . GLU A 1 144 ? 66.896   60.311  8.837   1.00 66.84 144 A 1 
ATOM 1145 C C   . GLU A 1 144 ? 65.453   60.823  8.721   1.00 66.40 144 A 1 
ATOM 1146 O O   . GLU A 1 144 ? 64.520   60.051  8.915   1.00 63.99 144 A 1 
ATOM 1147 C CB  . GLU A 1 144 ? 67.468   60.686  10.204  1.00 65.44 144 A 1 
ATOM 1148 C CG  . GLU A 1 144 ? 68.797   59.982  10.486  1.00 60.99 144 A 1 
ATOM 1149 C CD  . GLU A 1 144 ? 69.359   60.275  11.878  1.00 55.94 144 A 1 
ATOM 1150 O OE1 . GLU A 1 144 ? 70.227   59.478  12.319  1.00 50.65 144 A 1 
ATOM 1151 O OE2 . GLU A 1 144 ? 68.941   61.282  12.484  1.00 51.87 144 A 1 
ATOM 1152 N N   . VAL A 1 145 ? 65.232   62.081  8.347   1.00 66.31 145 A 1 
ATOM 1153 C CA  . VAL A 1 145 ? 63.886   62.658  8.162   1.00 66.98 145 A 1 
ATOM 1154 C C   . VAL A 1 145 ? 63.169   62.004  6.982   1.00 67.07 145 A 1 
ATOM 1155 O O   . VAL A 1 145 ? 61.984   61.673  7.078   1.00 66.96 145 A 1 
ATOM 1156 C CB  . VAL A 1 145 ? 63.965   64.183  7.971   1.00 64.86 145 A 1 
ATOM 1157 C CG1 . VAL A 1 145 ? 62.589   64.812  7.736   1.00 59.17 145 A 1 
ATOM 1158 C CG2 . VAL A 1 145 ? 64.585   64.858  9.203   1.00 59.63 145 A 1 
ATOM 1159 N N   . THR A 1 146 ? 63.876   61.752  5.900   1.00 71.14 146 A 1 
ATOM 1160 C CA  . THR A 1 146 ? 63.350   61.048  4.723   1.00 73.16 146 A 1 
ATOM 1161 C C   . THR A 1 146 ? 62.978   59.603  5.046   1.00 74.08 146 A 1 
ATOM 1162 O O   . THR A 1 146 ? 61.916   59.134  4.635   1.00 72.60 146 A 1 
ATOM 1163 C CB  . THR A 1 146 ? 64.348   61.066  3.550   1.00 71.15 146 A 1 
ATOM 1164 O OG1 . THR A 1 146 ? 65.334   62.056  3.696   1.00 65.95 146 A 1 
ATOM 1165 C CG2 . THR A 1 146 ? 63.632   61.355  2.230   1.00 62.35 146 A 1 
ATOM 1166 N N   . SER A 1 147 ? 63.789   58.910  5.836   1.00 71.82 147 A 1 
ATOM 1167 C CA  . SER A 1 147 ? 63.480   57.546  6.278   1.00 73.37 147 A 1 
ATOM 1168 C C   . SER A 1 147 ? 62.256   57.502  7.204   1.00 73.30 147 A 1 
ATOM 1169 O O   . SER A 1 147 ? 61.410   56.627  7.050   1.00 72.69 147 A 1 
ATOM 1170 C CB  . SER A 1 147 ? 64.705   56.898  6.942   1.00 72.60 147 A 1 
ATOM 1171 O OG  . SER A 1 147 ? 64.889   57.310  8.273   1.00 64.37 147 A 1 
ATOM 1172 N N   . LEU A 1 148 ? 62.111   58.480  8.104   1.00 71.38 148 A 1 
ATOM 1173 C CA  . LEU A 1 148 ? 60.964   58.583  9.001   1.00 69.41 148 A 1 
ATOM 1174 C C   . LEU A 1 148 ? 59.666   58.844  8.222   1.00 68.85 148 A 1 
ATOM 1175 O O   . LEU A 1 148 ? 58.659   58.189  8.485   1.00 70.67 148 A 1 
ATOM 1176 C CB  . LEU A 1 148 ? 61.217   59.688  10.046  1.00 69.90 148 A 1 
ATOM 1177 C CG  . LEU A 1 148 ? 60.621   59.322  11.423  1.00 65.48 148 A 1 
ATOM 1178 C CD1 . LEU A 1 148 ? 61.663   58.590  12.265  1.00 58.90 148 A 1 
ATOM 1179 C CD2 . LEU A 1 148 ? 60.188   60.557  12.185  1.00 59.89 148 A 1 
ATOM 1180 N N   . LYS A 1 149 ? 59.687   59.750  7.249   1.00 72.04 149 A 1 
ATOM 1181 C CA  . LYS A 1 149 ? 58.542   59.989  6.356   1.00 72.27 149 A 1 
ATOM 1182 C C   . LYS A 1 149 ? 58.126   58.727  5.603   1.00 72.98 149 A 1 
ATOM 1183 O O   . LYS A 1 149 ? 56.947   58.385  5.617   1.00 74.68 149 A 1 
ATOM 1184 C CB  . LYS A 1 149 ? 58.841   61.118  5.363   1.00 70.71 149 A 1 
ATOM 1185 C CG  . LYS A 1 149 ? 58.572   62.486  5.985   1.00 65.03 149 A 1 
ATOM 1186 C CD  . LYS A 1 149 ? 58.669   63.592  4.926   1.00 61.96 149 A 1 
ATOM 1187 C CE  . LYS A 1 149 ? 58.193   64.905  5.543   1.00 55.32 149 A 1 
ATOM 1188 N NZ  . LYS A 1 149 ? 57.939   65.955  4.552   1.00 49.79 149 A 1 
ATOM 1189 N N   . SER A 1 150 ? 59.071   58.006  5.031   1.00 75.22 150 A 1 
ATOM 1190 C CA  . SER A 1 150 ? 58.795   56.746  4.330   1.00 76.83 150 A 1 
ATOM 1191 C C   . SER A 1 150 ? 58.171   55.699  5.252   1.00 77.51 150 A 1 
ATOM 1192 O O   . SER A 1 150 ? 57.209   55.027  4.870   1.00 76.18 150 A 1 
ATOM 1193 C CB  . SER A 1 150 ? 60.093   56.206  3.720   1.00 76.65 150 A 1 
ATOM 1194 O OG  . SER A 1 150 ? 59.836   55.015  3.003   1.00 67.43 150 A 1 
ATOM 1195 N N   . PHE A 1 151 ? 58.641   55.561  6.488   1.00 75.98 151 A 1 
ATOM 1196 C CA  . PHE A 1 151 ? 58.084   54.624  7.472   1.00 75.71 151 A 1 
ATOM 1197 C C   . PHE A 1 151 ? 56.643   54.995  7.857   1.00 75.94 151 A 1 
ATOM 1198 O O   . PHE A 1 151 ? 55.779   54.120  7.941   1.00 74.63 151 A 1 
ATOM 1199 C CB  . PHE A 1 151 ? 59.005   54.601  8.697   1.00 74.54 151 A 1 
ATOM 1200 C CG  . PHE A 1 151 ? 58.572   53.578  9.733   1.00 73.19 151 A 1 
ATOM 1201 C CD1 . PHE A 1 151 ? 57.824   53.982  10.858  1.00 64.95 151 A 1 
ATOM 1202 C CD2 . PHE A 1 151 ? 58.883   52.223  9.556   1.00 64.29 151 A 1 
ATOM 1203 C CE1 . PHE A 1 151 ? 57.399   53.025  11.802  1.00 59.93 151 A 1 
ATOM 1204 C CE2 . PHE A 1 151 ? 58.462   51.269  10.496  1.00 59.34 151 A 1 
ATOM 1205 C CZ  . PHE A 1 151 ? 57.718   51.666  11.619  1.00 61.32 151 A 1 
ATOM 1206 N N   . VAL A 1 152 ? 56.361   56.282  8.052   1.00 71.18 152 A 1 
ATOM 1207 C CA  . VAL A 1 152 ? 55.021   56.776  8.385   1.00 69.92 152 A 1 
ATOM 1208 C C   . VAL A 1 152 ? 54.041   56.552  7.230   1.00 68.59 152 A 1 
ATOM 1209 O O   . VAL A 1 152 ? 52.932   56.081  7.473   1.00 71.63 152 A 1 
ATOM 1210 C CB  . VAL A 1 152 ? 55.095   58.258  8.794   1.00 70.05 152 A 1 
ATOM 1211 C CG1 . VAL A 1 152 ? 53.721   58.905  8.875   1.00 64.85 152 A 1 
ATOM 1212 C CG2 . VAL A 1 152 ? 55.741   58.403  10.177  1.00 64.33 152 A 1 
ATOM 1213 N N   . GLU A 1 153 ? 54.433   56.800  5.989   1.00 76.60 153 A 1 
ATOM 1214 C CA  . GLU A 1 153 ? 53.600   56.501  4.816   1.00 77.55 153 A 1 
ATOM 1215 C C   . GLU A 1 153 ? 53.299   55.005  4.696   1.00 76.65 153 A 1 
ATOM 1216 O O   . GLU A 1 153 ? 52.168   54.607  4.391   1.00 77.01 153 A 1 
ATOM 1217 C CB  . GLU A 1 153 ? 54.280   56.981  3.527   1.00 77.62 153 A 1 
ATOM 1218 C CG  . GLU A 1 153 ? 54.117   58.487  3.308   1.00 70.16 153 A 1 
ATOM 1219 C CD  . GLU A 1 153 ? 54.683   58.951  1.960   1.00 63.60 153 A 1 
ATOM 1220 O OE1 . GLU A 1 153 ? 54.304   60.071  1.528   1.00 57.68 153 A 1 
ATOM 1221 O OE2 . GLU A 1 153 ? 55.482   58.205  1.346   1.00 58.20 153 A 1 
ATOM 1222 N N   . GLN A 1 154 ? 54.282   54.149  4.990   1.00 77.55 154 A 1 
ATOM 1223 C CA  . GLN A 1 154 ? 54.100   52.698  4.944   1.00 78.72 154 A 1 
ATOM 1224 C C   . GLN A 1 154 ? 53.115   52.208  6.023   1.00 78.74 154 A 1 
ATOM 1225 O O   . GLN A 1 154 ? 52.276   51.344  5.751   1.00 76.72 154 A 1 
ATOM 1226 C CB  . GLN A 1 154 ? 55.479   52.036  5.063   1.00 79.94 154 A 1 
ATOM 1227 C CG  . GLN A 1 154 ? 55.508   50.667  4.377   1.00 72.51 154 A 1 
ATOM 1228 C CD  . GLN A 1 154 ? 56.903   50.034  4.374   1.00 68.26 154 A 1 
ATOM 1229 O OE1 . GLN A 1 154 ? 57.815   50.422  5.086   1.00 62.23 154 A 1 
ATOM 1230 N NE2 . GLN A 1 154 ? 57.112   49.008  3.585   1.00 58.22 154 A 1 
ATOM 1231 N N   . GLN A 1 155 ? 53.153   52.788  7.225   1.00 74.15 155 A 1 
ATOM 1232 C CA  . GLN A 1 155 ? 52.184   52.538  8.298   1.00 72.53 155 A 1 
ATOM 1233 C C   . GLN A 1 155 ? 50.777   52.997  7.903   1.00 71.93 155 A 1 
ATOM 1234 O O   . GLN A 1 155 ? 49.818   52.233  8.068   1.00 73.29 155 A 1 
ATOM 1235 C CB  . GLN A 1 155 ? 52.659   53.252  9.581   1.00 73.32 155 A 1 
ATOM 1236 C CG  . GLN A 1 155 ? 53.746   52.474  10.343  1.00 68.50 155 A 1 
ATOM 1237 C CD  . GLN A 1 155 ? 53.205   51.428  11.315  1.00 64.75 155 A 1 
ATOM 1238 O OE1 . GLN A 1 155 ? 52.097   51.518  11.828  1.00 59.10 155 A 1 
ATOM 1239 N NE2 . GLN A 1 155 ? 53.970   50.419  11.639  1.00 55.82 155 A 1 
ATOM 1240 N N   . ASP A 1 156 ? 50.589   54.192  7.348   1.00 75.16 156 A 1 
ATOM 1241 C CA  . ASP A 1 156 ? 49.275   54.701  6.934   1.00 75.92 156 A 1 
ATOM 1242 C C   . ASP A 1 156 ? 48.664   53.842  5.813   1.00 75.69 156 A 1 
ATOM 1243 O O   . ASP A 1 156 ? 47.470   53.523  5.851   1.00 75.89 156 A 1 
ATOM 1244 C CB  . ASP A 1 156 ? 49.354   56.186  6.529   1.00 74.32 156 A 1 
ATOM 1245 C CG  . ASP A 1 156 ? 47.955   56.838  6.406   1.00 68.03 156 A 1 
ATOM 1246 O OD1 . ASP A 1 156 ? 47.095   56.626  7.289   1.00 61.05 156 A 1 
ATOM 1247 O OD2 . ASP A 1 156 ? 47.671   57.549  5.424   1.00 60.66 156 A 1 
ATOM 1248 N N   . ASN A 1 157 ? 49.467   53.368  4.869   1.00 78.83 157 A 1 
ATOM 1249 C CA  . ASN A 1 157 ? 49.009   52.439  3.841   1.00 80.16 157 A 1 
ATOM 1250 C C   . ASN A 1 157 ? 48.548   51.097  4.427   1.00 80.35 157 A 1 
ATOM 1251 O O   . ASN A 1 157 ? 47.467   50.617  4.080   1.00 78.24 157 A 1 
ATOM 1252 C CB  . ASN A 1 157 ? 50.103   52.250  2.781   1.00 79.68 157 A 1 
ATOM 1253 C CG  . ASN A 1 157 ? 50.188   53.414  1.813   1.00 76.69 157 A 1 
ATOM 1254 O OD1 . ASN A 1 157 ? 49.241   54.152  1.580   1.00 69.21 157 A 1 
ATOM 1255 N ND2 . ASN A 1 157 ? 51.327   53.583  1.186   1.00 68.16 157 A 1 
ATOM 1256 N N   . SER A 1 158 ? 49.300   50.538  5.387   1.00 76.54 158 A 1 
ATOM 1257 C CA  . SER A 1 158 ? 48.909   49.297  6.064   1.00 77.66 158 A 1 
ATOM 1258 C C   . SER A 1 158 ? 47.581   49.445  6.817   1.00 77.87 158 A 1 
ATOM 1259 O O   . SER A 1 158 ? 46.727   48.559  6.771   1.00 77.28 158 A 1 
ATOM 1260 C CB  . SER A 1 158 ? 49.997   48.857  7.051   1.00 78.21 158 A 1 
ATOM 1261 O OG  . SER A 1 158 ? 51.249   48.703  6.415   1.00 68.86 158 A 1 
ATOM 1262 N N   . ILE A 1 159 ? 47.345   50.564  7.483   1.00 72.18 159 A 1 
ATOM 1263 C CA  . ILE A 1 159 ? 46.084   50.873  8.168   1.00 69.85 159 A 1 
ATOM 1264 C C   . ILE A 1 159 ? 44.930   51.023  7.162   1.00 68.28 159 A 1 
ATOM 1265 O O   . ILE A 1 159 ? 43.813   50.574  7.434   1.00 72.60 159 A 1 
ATOM 1266 C CB  . ILE A 1 159 ? 46.244   52.122  9.058   1.00 71.42 159 A 1 
ATOM 1267 C CG1 . ILE A 1 159 ? 47.214   51.834  10.223  1.00 69.26 159 A 1 
ATOM 1268 C CG2 . ILE A 1 159 ? 44.896   52.598  9.631   1.00 66.08 159 A 1 
ATOM 1269 C CD1 . ILE A 1 159 ? 47.696   53.091  10.950  1.00 60.80 159 A 1 
ATOM 1270 N N   . ARG A 1 160 ? 45.167   51.621  5.986   1.00 76.54 160 A 1 
ATOM 1271 C CA  . ARG A 1 160 ? 44.155   51.723  4.925   1.00 76.35 160 A 1 
ATOM 1272 C C   . ARG A 1 160 ? 43.736   50.361  4.382   1.00 76.93 160 A 1 
ATOM 1273 O O   . ARG A 1 160 ? 42.540   50.145  4.227   1.00 78.40 160 A 1 
ATOM 1274 C CB  . ARG A 1 160 ? 44.646   52.600  3.771   1.00 77.01 160 A 1 
ATOM 1275 C CG  . ARG A 1 160 ? 44.593   54.088  4.122   1.00 71.09 160 A 1 
ATOM 1276 C CD  . ARG A 1 160 ? 45.137   54.895  2.957   1.00 69.00 160 A 1 
ATOM 1277 N NE  . ARG A 1 160 ? 45.383   56.288  3.361   1.00 61.42 160 A 1 
ATOM 1278 C CZ  . ARG A 1 160 ? 45.595   57.310  2.544   1.00 54.70 160 A 1 
ATOM 1279 N NH1 . ARG A 1 160 ? 45.504   57.197  1.247   1.00 50.27 160 A 1 
ATOM 1280 N NH2 . ARG A 1 160 ? 45.919   58.453  3.043   1.00 50.41 160 A 1 
ATOM 1281 N N   . GLU A 1 161 ? 44.686   49.448  4.157   1.00 79.98 161 A 1 
ATOM 1282 C CA  . GLU A 1 161 ? 44.385   48.083  3.708   1.00 80.33 161 A 1 
ATOM 1283 C C   . GLU A 1 161 ? 43.566   47.306  4.753   1.00 79.60 161 A 1 
ATOM 1284 O O   . GLU A 1 161 ? 42.570   46.663  4.418   1.00 78.31 161 A 1 
ATOM 1285 C CB  . GLU A 1 161 ? 45.676   47.324  3.400   1.00 81.40 161 A 1 
ATOM 1286 C CG  . GLU A 1 161 ? 46.310   47.771  2.078   1.00 74.03 161 A 1 
ATOM 1287 C CD  . GLU A 1 161 ? 47.552   46.955  1.706   1.00 68.37 161 A 1 
ATOM 1288 O OE1 . GLU A 1 161 ? 47.968   47.065  0.533   1.00 60.79 161 A 1 
ATOM 1289 O OE2 . GLU A 1 161 ? 48.079   46.216  2.567   1.00 62.34 161 A 1 
ATOM 1290 N N   . LEU A 1 162 ? 43.912   47.425  6.034   1.00 73.86 162 A 1 
ATOM 1291 C CA  . LEU A 1 162 ? 43.153   46.833  7.131   1.00 70.64 162 A 1 
ATOM 1292 C C   . LEU A 1 162 ? 41.719   47.350  7.193   1.00 69.99 162 A 1 
ATOM 1293 O O   . LEU A 1 162 ? 40.781   46.564  7.320   1.00 74.42 162 A 1 
ATOM 1294 C CB  . LEU A 1 162 ? 43.893   47.087  8.458   1.00 73.47 162 A 1 
ATOM 1295 C CG  . LEU A 1 162 ? 44.616   45.824  8.970   1.00 68.02 162 A 1 
ATOM 1296 C CD1 . LEU A 1 162 ? 45.862   46.188  9.766   1.00 60.96 162 A 1 
ATOM 1297 C CD2 . LEU A 1 162 ? 43.685   45.003  9.859   1.00 63.13 162 A 1 
ATOM 1298 N N   . LEU A 1 163 ? 41.509   48.651  7.053   1.00 73.31 163 A 1 
ATOM 1299 C CA  . LEU A 1 163 ? 40.186   49.264  7.037   1.00 72.86 163 A 1 
ATOM 1300 C C   . LEU A 1 163 ? 39.351   48.779  5.844   1.00 72.63 163 A 1 
ATOM 1301 O O   . LEU A 1 163 ? 38.182   48.449  6.037   1.00 74.84 163 A 1 
ATOM 1302 C CB  . LEU A 1 163 ? 40.307   50.788  7.030   1.00 73.80 163 A 1 
ATOM 1303 C CG  . LEU A 1 163 ? 40.605   51.374  8.425   1.00 68.84 163 A 1 
ATOM 1304 C CD1 . LEU A 1 163 ? 41.059   52.819  8.295   1.00 62.17 163 A 1 
ATOM 1305 C CD2 . LEU A 1 163 ? 39.369   51.356  9.317   1.00 63.76 163 A 1 
ATOM 1306 N N   . GLN A 1 164 ? 39.930   48.665  4.651   1.00 77.70 164 A 1 
ATOM 1307 C CA  . GLN A 1 164 ? 39.236   48.117  3.486   1.00 78.94 164 A 1 
ATOM 1308 C C   . GLN A 1 164 ? 38.808   46.665  3.700   1.00 79.02 164 A 1 
ATOM 1309 O O   . GLN A 1 164 ? 37.665   46.311  3.414   1.00 77.88 164 A 1 
ATOM 1310 C CB  . GLN A 1 164 ? 40.116   48.219  2.236   1.00 79.89 164 A 1 
ATOM 1311 C CG  . GLN A 1 164 ? 39.962   49.584  1.557   1.00 72.44 164 A 1 
ATOM 1312 C CD  . GLN A 1 164 ? 40.772   49.686  0.256   1.00 67.56 164 A 1 
ATOM 1313 O OE1 . GLN A 1 164 ? 41.790   49.056  0.061   1.00 62.09 164 A 1 
ATOM 1314 N NE2 . GLN A 1 164 ? 40.339   50.492  -0.688  1.00 58.10 164 A 1 
ATOM 1315 N N   . SER A 1 165 ? 39.677   45.819  4.270   1.00 76.13 165 A 1 
ATOM 1316 C CA  . SER A 1 165 ? 39.355   44.421  4.567   1.00 76.69 165 A 1 
ATOM 1317 C C   . SER A 1 165 ? 38.198   44.295  5.562   1.00 77.86 165 A 1 
ATOM 1318 O O   . SER A 1 165 ? 37.272   43.511  5.349   1.00 76.41 165 A 1 
ATOM 1319 C CB  . SER A 1 165 ? 40.604   43.720  5.102   1.00 77.70 165 A 1 
ATOM 1320 O OG  . SER A 1 165 ? 40.331   42.353  5.347   1.00 68.79 165 A 1 
ATOM 1321 N N   . VAL A 1 166 ? 38.171   45.088  6.610   1.00 72.30 166 A 1 
ATOM 1322 C CA  . VAL A 1 166 ? 37.084   45.125  7.603   1.00 70.28 166 A 1 
ATOM 1323 C C   . VAL A 1 166 ? 35.777   45.620  6.965   1.00 67.87 166 A 1 
ATOM 1324 O O   . VAL A 1 166 ? 34.715   45.068  7.238   1.00 72.92 166 A 1 
ATOM 1325 C CB  . VAL A 1 166 ? 37.489   45.966  8.822   1.00 71.82 166 A 1 
ATOM 1326 C CG1 . VAL A 1 166 ? 36.344   46.151  9.817   1.00 68.04 166 A 1 
ATOM 1327 C CG2 . VAL A 1 166 ? 38.630   45.302  9.600   1.00 67.66 166 A 1 
ATOM 1328 N N   . GLU A 1 167 ? 35.828   46.596  6.092   1.00 75.81 167 A 1 
ATOM 1329 C CA  . GLU A 1 167 ? 34.660   47.124  5.394   1.00 77.01 167 A 1 
ATOM 1330 C C   . GLU A 1 167 ? 34.056   46.104  4.415   1.00 76.67 167 A 1 
ATOM 1331 O O   . GLU A 1 167 ? 32.832   45.969  4.327   1.00 77.38 167 A 1 
ATOM 1332 C CB  . GLU A 1 167 ? 35.062   48.434  4.688   1.00 77.52 167 A 1 
ATOM 1333 C CG  . GLU A 1 167 ? 33.887   49.405  4.560   1.00 69.81 167 A 1 
ATOM 1334 C CD  . GLU A 1 167 ? 34.239   50.713  3.843   1.00 63.65 167 A 1 
ATOM 1335 O OE1 . GLU A 1 167 ? 33.391   51.638  3.916   1.00 57.85 167 A 1 
ATOM 1336 O OE2 . GLU A 1 167 ? 35.277   50.777  3.168   1.00 58.02 167 A 1 
ATOM 1337 N N   . GLU A 1 168 ? 34.886   45.313  3.732   1.00 79.01 168 A 1 
ATOM 1338 C CA  . GLU A 1 168 ? 34.427   44.200  2.897   1.00 80.02 168 A 1 
ATOM 1339 C C   . GLU A 1 168 ? 33.761   43.094  3.716   1.00 79.87 168 A 1 
ATOM 1340 O O   . GLU A 1 168 ? 32.672   42.634  3.358   1.00 78.44 168 A 1 
ATOM 1341 C CB  . GLU A 1 168 ? 35.581   43.598  2.088   1.00 80.88 168 A 1 
ATOM 1342 C CG  . GLU A 1 168 ? 35.892   44.417  0.828   1.00 73.24 168 A 1 
ATOM 1343 C CD  . GLU A 1 168 ? 36.835   43.678  -0.132  1.00 66.26 168 A 1 
ATOM 1344 O OE1 . GLU A 1 168 ? 36.792   44.028  -1.334  1.00 59.59 168 A 1 
ATOM 1345 O OE2 . GLU A 1 168 ? 37.540   42.749  0.313   1.00 60.43 168 A 1 
ATOM 1346 N N   . GLN A 1 169 ? 34.334   42.702  4.860   1.00 73.76 169 A 1 
ATOM 1347 C CA  . GLN A 1 169 ? 33.718   41.733  5.761   1.00 72.28 169 A 1 
ATOM 1348 C C   . GLN A 1 169 ? 32.372   42.228  6.289   1.00 72.44 169 A 1 
ATOM 1349 O O   . GLN A 1 169 ? 31.400   41.467  6.322   1.00 75.34 169 A 1 
ATOM 1350 C CB  . GLN A 1 169 ? 34.653   41.422  6.937   1.00 74.64 169 A 1 
ATOM 1351 C CG  . GLN A 1 169 ? 35.784   40.477  6.522   1.00 69.17 169 A 1 
ATOM 1352 C CD  . GLN A 1 169 ? 36.640   40.019  7.703   1.00 66.03 169 A 1 
ATOM 1353 O OE1 . GLN A 1 169 ? 36.480   40.425  8.849   1.00 60.25 169 A 1 
ATOM 1354 N NE2 . GLN A 1 169 ? 37.579   39.126  7.479   1.00 55.76 169 A 1 
ATOM 1355 N N   . TYR A 1 170 ? 32.267   43.506  6.642   1.00 72.63 170 A 1 
ATOM 1356 C CA  . TYR A 1 170 ? 31.016   44.128  7.075   1.00 73.58 170 A 1 
ATOM 1357 C C   . TYR A 1 170 ? 29.952   44.099  5.968   1.00 72.54 170 A 1 
ATOM 1358 O O   . TYR A 1 170 ? 28.796   43.749  6.229   1.00 75.84 170 A 1 
ATOM 1359 C CB  . TYR A 1 170 ? 31.298   45.554  7.542   1.00 72.97 170 A 1 
ATOM 1360 C CG  . TYR A 1 170 ? 30.076   46.203  8.140   1.00 67.93 170 A 1 
ATOM 1361 C CD1 . TYR A 1 170 ? 29.267   47.077  7.377   1.00 62.24 170 A 1 
ATOM 1362 C CD2 . TYR A 1 170 ? 29.708   45.902  9.462   1.00 60.28 170 A 1 
ATOM 1363 C CE1 . TYR A 1 170 ? 28.117   47.645  7.927   1.00 54.94 170 A 1 
ATOM 1364 C CE2 . TYR A 1 170 ? 28.552   46.465  10.019  1.00 55.25 170 A 1 
ATOM 1365 C CZ  . TYR A 1 170 ? 27.759   47.334  9.255   1.00 57.00 170 A 1 
ATOM 1366 O OH  . TYR A 1 170 ? 26.627   47.889  9.804   1.00 54.49 170 A 1 
ATOM 1367 N N   . LYS A 1 171 ? 30.315   44.389  4.731   1.00 79.22 171 A 1 
ATOM 1368 C CA  . LYS A 1 171 ? 29.405   44.281  3.581   1.00 80.19 171 A 1 
ATOM 1369 C C   . LYS A 1 171 ? 28.895   42.856  3.374   1.00 81.32 171 A 1 
ATOM 1370 O O   . LYS A 1 171 ? 27.699   42.673  3.157   1.00 81.85 171 A 1 
ATOM 1371 C CB  . LYS A 1 171 ? 30.086   44.789  2.302   1.00 80.67 171 A 1 
ATOM 1372 C CG  . LYS A 1 171 ? 29.957   46.308  2.157   1.00 73.85 171 A 1 
ATOM 1373 C CD  . LYS A 1 171 ? 30.692   46.774  0.897   1.00 71.02 171 A 1 
ATOM 1374 C CE  . LYS A 1 171 ? 30.556   48.289  0.731   1.00 61.59 171 A 1 
ATOM 1375 N NZ  . LYS A 1 171 ? 31.536   48.820  -0.251  1.00 55.24 171 A 1 
ATOM 1376 N N   . GLN A 1 172 ? 29.750   41.821  3.483   1.00 77.68 172 A 1 
ATOM 1377 C CA  . GLN A 1 172 ? 29.341   40.422  3.361   1.00 78.75 172 A 1 
ATOM 1378 C C   . GLN A 1 172 ? 28.364   40.015  4.467   1.00 79.49 172 A 1 
ATOM 1379 O O   . GLN A 1 172 ? 27.325   39.412  4.181   1.00 79.33 172 A 1 
ATOM 1380 C CB  . GLN A 1 172 ? 30.571   39.505  3.393   1.00 80.04 172 A 1 
ATOM 1381 C CG  . GLN A 1 172 ? 31.343   39.525  2.063   1.00 72.88 172 A 1 
ATOM 1382 C CD  . GLN A 1 172 ? 32.505   38.526  2.047   1.00 68.57 172 A 1 
ATOM 1383 O OE1 . GLN A 1 172 ? 32.787   37.833  3.014   1.00 63.96 172 A 1 
ATOM 1384 N NE2 . GLN A 1 172 ? 33.202   38.395  0.945   1.00 59.30 172 A 1 
ATOM 1385 N N   . LEU A 1 173 ? 28.620   40.388  5.716   1.00 73.68 173 A 1 
ATOM 1386 C CA  . LEU A 1 173 ? 27.722   40.126  6.846   1.00 71.70 173 A 1 
ATOM 1387 C C   . LEU A 1 173 ? 26.370   40.826  6.685   1.00 71.06 173 A 1 
ATOM 1388 O O   . LEU A 1 173 ? 25.321   40.217  6.929   1.00 74.29 173 A 1 
ATOM 1389 C CB  . LEU A 1 173 ? 28.420   40.562  8.151   1.00 73.40 173 A 1 
ATOM 1390 C CG  . LEU A 1 173 ? 29.247   39.414  8.748   1.00 68.43 173 A 1 
ATOM 1391 C CD1 . LEU A 1 173 ? 30.436   39.940  9.515   1.00 60.31 173 A 1 
ATOM 1392 C CD2 . LEU A 1 173 ? 28.402   38.577  9.707   1.00 62.82 173 A 1 
ATOM 1393 N N   . SER A 1 174 ? 26.360   42.061  6.217   1.00 78.90 174 A 1 
ATOM 1394 C CA  . SER A 1 174 ? 25.138   42.809  5.929   1.00 79.48 174 A 1 
ATOM 1395 C C   . SER A 1 174 ? 24.304   42.142  4.826   1.00 79.95 174 A 1 
ATOM 1396 O O   . SER A 1 174 ? 23.090   42.008  4.965   1.00 81.11 174 A 1 
ATOM 1397 C CB  . SER A 1 174 ? 25.491   44.250  5.558   1.00 79.53 174 A 1 
ATOM 1398 O OG  . SER A 1 174 ? 24.314   45.018  5.409   1.00 69.35 174 A 1 
ATOM 1399 N N   . GLN A 1 175 ? 24.930   41.623  3.778   1.00 80.07 175 A 1 
ATOM 1400 C CA  . GLN A 1 175 ? 24.242   40.856  2.734   1.00 81.79 175 A 1 
ATOM 1401 C C   . GLN A 1 175 ? 23.640   39.557  3.275   1.00 82.47 175 A 1 
ATOM 1402 O O   . GLN A 1 175 ? 22.479   39.263  2.980   1.00 81.01 175 A 1 
ATOM 1403 C CB  . GLN A 1 175 ? 25.197   40.538  1.579   1.00 82.44 175 A 1 
ATOM 1404 C CG  . GLN A 1 175 ? 25.384   41.736  0.624   1.00 74.28 175 A 1 
ATOM 1405 C CD  . GLN A 1 175 ? 26.279   41.382  -0.572  1.00 69.55 175 A 1 
ATOM 1406 O OE1 . GLN A 1 175 ? 26.907   40.338  -0.635  1.00 63.86 175 A 1 
ATOM 1407 N NE2 . GLN A 1 175 ? 26.363   42.232  -1.567  1.00 59.50 175 A 1 
ATOM 1408 N N   . GLN A 1 176 ? 24.361   38.802  4.099   1.00 75.93 176 A 1 
ATOM 1409 C CA  . GLN A 1 176 ? 23.834   37.602  4.745   1.00 74.92 176 A 1 
ATOM 1410 C C   . GLN A 1 176 ? 22.639   37.923  5.650   1.00 75.37 176 A 1 
ATOM 1411 O O   . GLN A 1 176 ? 21.620   37.233  5.603   1.00 77.48 176 A 1 
ATOM 1412 C CB  . GLN A 1 176 ? 24.933   36.904  5.564   1.00 77.19 176 A 1 
ATOM 1413 C CG  . GLN A 1 176 ? 25.931   36.167  4.661   1.00 72.79 176 A 1 
ATOM 1414 C CD  . GLN A 1 176 ? 26.975   35.389  5.466   1.00 68.75 176 A 1 
ATOM 1415 O OE1 . GLN A 1 176 ? 27.045   35.437  6.686   1.00 63.14 176 A 1 
ATOM 1416 N NE2 . GLN A 1 176 ? 27.813   34.624  4.820   1.00 57.95 176 A 1 
ATOM 1417 N N   . HIS A 1 177 ? 22.705   38.998  6.413   1.00 77.30 177 A 1 
ATOM 1418 C CA  . HIS A 1 177 ? 21.605   39.457  7.256   1.00 77.53 177 A 1 
ATOM 1419 C C   . HIS A 1 177 ? 20.355   39.811  6.438   1.00 77.50 177 A 1 
ATOM 1420 O O   . HIS A 1 177 ? 19.236   39.436  6.823   1.00 79.20 177 A 1 
ATOM 1421 C CB  . HIS A 1 177 ? 22.076   40.651  8.089   1.00 76.82 177 A 1 
ATOM 1422 C CG  . HIS A 1 177 ? 21.088   41.057  9.134   1.00 71.37 177 A 1 
ATOM 1423 N ND1 . HIS A 1 177 ? 20.766   40.344  10.270  1.00 60.53 177 A 1 
ATOM 1424 C CD2 . HIS A 1 177 ? 20.312   42.194  9.167   1.00 61.04 177 A 1 
ATOM 1425 C CE1 . HIS A 1 177 ? 19.848   41.040  10.965  1.00 56.71 177 A 1 
ATOM 1426 N NE2 . HIS A 1 177 ? 19.540   42.170  10.329  1.00 56.32 177 A 1 
ATOM 1427 N N   . MET A 1 178 ? 20.505   40.456  5.295   1.00 79.20 178 A 1 
ATOM 1428 C CA  . MET A 1 178 ? 19.395   40.741  4.387   1.00 80.84 178 A 1 
ATOM 1429 C C   . MET A 1 178 ? 18.782   39.461  3.809   1.00 81.63 178 A 1 
ATOM 1430 O O   . MET A 1 178 ? 17.556   39.351  3.765   1.00 81.71 178 A 1 
ATOM 1431 C CB  . MET A 1 178 ? 19.854   41.673  3.261   1.00 81.19 178 A 1 
ATOM 1432 C CG  . MET A 1 178 ? 20.016   43.125  3.735   1.00 73.25 178 A 1 
ATOM 1433 S SD  . MET A 1 178 ? 19.088   44.344  2.760   1.00 66.75 178 A 1 
ATOM 1434 C CE  . MET A 1 178 ? 20.041   44.332  1.215   1.00 56.64 178 A 1 
ATOM 1435 N N   . GLN A 1 179 ? 19.586   38.481  3.432   1.00 77.48 179 A 1 
ATOM 1436 C CA  . GLN A 1 179 ? 19.089   37.198  2.940   1.00 79.07 179 A 1 
ATOM 1437 C C   . GLN A 1 179 ? 18.276   36.459  4.013   1.00 79.57 179 A 1 
ATOM 1438 O O   . GLN A 1 179 ? 17.193   35.956  3.714   1.00 80.38 179 A 1 
ATOM 1439 C CB  . GLN A 1 179 ? 20.250   36.317  2.474   1.00 80.74 179 A 1 
ATOM 1440 C CG  . GLN A 1 179 ? 20.817   36.781  1.120   1.00 76.14 179 A 1 
ATOM 1441 C CD  . GLN A 1 179 ? 21.981   35.895  0.654   1.00 72.44 179 A 1 
ATOM 1442 O OE1 . GLN A 1 179 ? 22.448   34.999  1.332   1.00 66.47 179 A 1 
ATOM 1443 N NE2 . GLN A 1 179 ? 22.486   36.117  -0.543  1.00 62.24 179 A 1 
ATOM 1444 N N   . ILE A 1 180 ? 18.736   36.412  5.254   1.00 77.34 180 A 1 
ATOM 1445 C CA  . ILE A 1 180 ? 18.022   35.776  6.372   1.00 74.73 180 A 1 
ATOM 1446 C C   . ILE A 1 180 ? 16.680   36.474  6.617   1.00 73.68 180 A 1 
ATOM 1447 O O   . ILE A 1 180 ? 15.658   35.796  6.742   1.00 77.37 180 A 1 
ATOM 1448 C CB  . ILE A 1 180 ? 18.911   35.735  7.639   1.00 76.44 180 A 1 
ATOM 1449 C CG1 . ILE A 1 180 ? 20.109   34.781  7.423   1.00 74.08 180 A 1 
ATOM 1450 C CG2 . ILE A 1 180 ? 18.104   35.278  8.858   1.00 69.43 180 A 1 
ATOM 1451 C CD1 . ILE A 1 180 ? 21.214   34.930  8.472   1.00 63.43 180 A 1 
ATOM 1452 N N   . LYS A 1 181 ? 16.639   37.802  6.607   1.00 76.75 181 A 1 
ATOM 1453 C CA  . LYS A 1 181 ? 15.388   38.570  6.729   1.00 76.58 181 A 1 
ATOM 1454 C C   . LYS A 1 181 ? 14.401   38.278  5.602   1.00 77.24 181 A 1 
ATOM 1455 O O   . LYS A 1 181 ? 13.197   38.204  5.856   1.00 78.71 181 A 1 
ATOM 1456 C CB  . LYS A 1 181 ? 15.679   40.071  6.756   1.00 76.55 181 A 1 
ATOM 1457 C CG  . LYS A 1 181 ? 15.924   40.567  8.187   1.00 70.14 181 A 1 
ATOM 1458 C CD  . LYS A 1 181 ? 16.066   42.084  8.183   1.00 66.10 181 A 1 
ATOM 1459 C CE  . LYS A 1 181 ? 16.130   42.586  9.620   1.00 58.40 181 A 1 
ATOM 1460 N NZ  . LYS A 1 181 ? 16.352   44.050  9.664   1.00 52.63 181 A 1 
ATOM 1461 N N   . GLU A 1 182 ? 14.867   38.123  4.382   1.00 78.00 182 A 1 
ATOM 1462 C CA  . GLU A 1 182 ? 13.996   37.829  3.243   1.00 78.97 182 A 1 
ATOM 1463 C C   . GLU A 1 182 ? 13.390   36.418  3.353   1.00 77.91 182 A 1 
ATOM 1464 O O   . GLU A 1 182 ? 12.194   36.237  3.104   1.00 78.14 182 A 1 
ATOM 1465 C CB  . GLU A 1 182 ? 14.783   38.042  1.935   1.00 80.30 182 A 1 
ATOM 1466 C CG  . GLU A 1 182 ? 13.861   38.294  0.718   1.00 71.38 182 A 1 
ATOM 1467 C CD  . GLU A 1 182 ? 12.973   39.549  0.853   1.00 66.06 182 A 1 
ATOM 1468 O OE1 . GLU A 1 182 ? 11.923   39.600  0.178   1.00 59.44 182 A 1 
ATOM 1469 O OE2 . GLU A 1 182 ? 13.289   40.460  1.654   1.00 60.71 182 A 1 
ATOM 1470 N N   . ILE A 1 183 ? 14.159   35.444  3.844   1.00 80.43 183 A 1 
ATOM 1471 C CA  . ILE A 1 183 ? 13.678   34.089  4.144   1.00 77.57 183 A 1 
ATOM 1472 C C   . ILE A 1 183 ? 12.623   34.119  5.260   1.00 76.83 183 A 1 
ATOM 1473 O O   . ILE A 1 183 ? 11.547   33.532  5.100   1.00 78.71 183 A 1 
ATOM 1474 C CB  . ILE A 1 183 ? 14.859   33.151  4.480   1.00 79.58 183 A 1 
ATOM 1475 C CG1 . ILE A 1 183 ? 15.743   32.938  3.236   1.00 76.54 183 A 1 
ATOM 1476 C CG2 . ILE A 1 183 ? 14.359   31.788  5.004   1.00 73.09 183 A 1 
ATOM 1477 C CD1 . ILE A 1 183 ? 17.111   32.310  3.552   1.00 66.81 183 A 1 
ATOM 1478 N N   . GLU A 1 184 ? 12.847   34.825  6.358   1.00 76.41 184 A 1 
ATOM 1479 C CA  . GLU A 1 184 ? 11.843   34.992  7.414   1.00 75.68 184 A 1 
ATOM 1480 C C   . GLU A 1 184 ? 10.548   35.624  6.895   1.00 74.15 184 A 1 
ATOM 1481 O O   . GLU A 1 184 ? 9.444    35.215  7.276   1.00 76.52 184 A 1 
ATOM 1482 C CB  . GLU A 1 184 ? 12.361   35.897  8.540   1.00 75.88 184 A 1 
ATOM 1483 C CG  . GLU A 1 184 ? 13.226   35.180  9.578   1.00 68.70 184 A 1 
ATOM 1484 C CD  . GLU A 1 184 ? 13.431   36.060  10.826  1.00 63.73 184 A 1 
ATOM 1485 O OE1 . GLU A 1 184 ? 13.599   35.478  11.921  1.00 58.37 184 A 1 
ATOM 1486 O OE2 . GLU A 1 184 ? 13.372   37.303  10.711  1.00 58.98 184 A 1 
ATOM 1487 N N   . LYS A 1 185 ? 10.646   36.611  6.014   1.00 77.85 185 A 1 
ATOM 1488 C CA  . LYS A 1 185 ? 9.497    37.297  5.432   1.00 77.88 185 A 1 
ATOM 1489 C C   . LYS A 1 185 ? 8.684    36.372  4.528   1.00 77.65 185 A 1 
ATOM 1490 O O   . LYS A 1 185 ? 7.451    36.439  4.541   1.00 77.30 185 A 1 
ATOM 1491 C CB  . LYS A 1 185 ? 10.011   38.525  4.691   1.00 78.06 185 A 1 
ATOM 1492 C CG  . LYS A 1 185 ? 8.922    39.543  4.337   1.00 71.35 185 A 1 
ATOM 1493 C CD  . LYS A 1 185 ? 9.608    40.675  3.580   1.00 68.24 185 A 1 
ATOM 1494 C CE  . LYS A 1 185 ? 8.664    41.798  3.163   1.00 59.43 185 A 1 
ATOM 1495 N NZ  . LYS A 1 185 ? 9.420    42.756  2.307   1.00 54.06 185 A 1 
ATOM 1496 N N   . GLN A 1 186 ? 9.336    35.488  3.775   1.00 74.35 186 A 1 
ATOM 1497 C CA  . GLN A 1 186 ? 8.670    34.454  2.983   1.00 73.79 186 A 1 
ATOM 1498 C C   . GLN A 1 186 ? 7.966    33.428  3.876   1.00 72.78 186 A 1 
ATOM 1499 O O   . GLN A 1 186 ? 6.787    33.157  3.650   1.00 71.77 186 A 1 
ATOM 1500 C CB  . GLN A 1 186 ? 9.670    33.775  2.043   1.00 75.22 186 A 1 
ATOM 1501 C CG  . GLN A 1 186 ? 10.041   34.681  0.857   1.00 71.64 186 A 1 
ATOM 1502 C CD  . GLN A 1 186 ? 10.985   34.003  -0.140  1.00 67.37 186 A 1 
ATOM 1503 O OE1 . GLN A 1 186 ? 11.325   32.833  -0.027  1.00 62.80 186 A 1 
ATOM 1504 N NE2 . GLN A 1 186 ? 11.417   34.700  -1.159  1.00 58.19 186 A 1 
ATOM 1505 N N   . LEU A 1 187 ? 8.613    32.942  4.926   1.00 75.89 187 A 1 
ATOM 1506 C CA  . LEU A 1 187 ? 8.026    32.001  5.887   1.00 72.83 187 A 1 
ATOM 1507 C C   . LEU A 1 187 ? 6.796    32.585  6.603   1.00 71.59 187 A 1 
ATOM 1508 O O   . LEU A 1 187 ? 5.817    31.876  6.806   1.00 70.92 187 A 1 
ATOM 1509 C CB  . LEU A 1 187 ? 9.099    31.592  6.911   1.00 73.21 187 A 1 
ATOM 1510 C CG  . LEU A 1 187 ? 10.140   30.591  6.366   1.00 67.90 187 A 1 
ATOM 1511 C CD1 . LEU A 1 187 ? 11.316   30.493  7.335   1.00 61.02 187 A 1 
ATOM 1512 C CD2 . LEU A 1 187 ? 9.550    29.192  6.202   1.00 63.57 187 A 1 
ATOM 1513 N N   . ARG A 1 188 ? 6.796    33.875  6.941   1.00 72.50 188 A 1 
ATOM 1514 C CA  . ARG A 1 188 ? 5.615    34.530  7.528   1.00 72.24 188 A 1 
ATOM 1515 C C   . ARG A 1 188 ? 4.466    34.700  6.534   1.00 70.31 188 A 1 
ATOM 1516 O O   . ARG A 1 188 ? 3.316    34.688  6.955   1.00 69.48 188 A 1 
ATOM 1517 C CB  . ARG A 1 188 ? 5.995    35.892  8.123   1.00 72.17 188 A 1 
ATOM 1518 C CG  . ARG A 1 188 ? 6.766    35.760  9.440   1.00 67.60 188 A 1 
ATOM 1519 C CD  . ARG A 1 188 ? 7.041    37.152  10.019  1.00 66.20 188 A 1 
ATOM 1520 N NE  . ARG A 1 188 ? 7.934    37.090  11.173  1.00 58.34 188 A 1 
ATOM 1521 C CZ  . ARG A 1 188 ? 8.182    38.064  12.041  1.00 52.67 188 A 1 
ATOM 1522 N NH1 . ARG A 1 188 ? 7.565    39.205  11.988  1.00 49.43 188 A 1 
ATOM 1523 N NH2 . ARG A 1 188 ? 9.072    37.887  12.979  1.00 49.57 188 A 1 
ATOM 1524 N N   . LYS A 1 189 ? 4.737    34.871  5.247   1.00 73.66 189 A 1 
ATOM 1525 C CA  . LYS A 1 189 ? 3.690    34.996  4.224   1.00 73.90 189 A 1 
ATOM 1526 C C   . LYS A 1 189 ? 2.952    33.691  3.954   1.00 72.29 189 A 1 
ATOM 1527 O O   . LYS A 1 189 ? 1.777    33.738  3.597   1.00 68.26 189 A 1 
ATOM 1528 C CB  . LYS A 1 189 ? 4.270    35.527  2.915   1.00 72.51 189 A 1 
ATOM 1529 C CG  . LYS A 1 189 ? 4.397    37.057  2.902   1.00 67.36 189 A 1 
ATOM 1530 C CD  . LYS A 1 189 ? 4.887    37.492  1.517   1.00 64.56 189 A 1 
ATOM 1531 C CE  . LYS A 1 189 ? 4.912    39.012  1.388   1.00 56.19 189 A 1 
ATOM 1532 N NZ  . LYS A 1 189 ? 5.232    39.412  -0.008  1.00 51.41 189 A 1 
ATOM 1533 N N   . THR A 1 190 ? 3.592    32.544  4.150   1.00 68.02 190 A 1 
ATOM 1534 C CA  . THR A 1 190 ? 2.958    31.219  4.077   1.00 65.89 190 A 1 
ATOM 1535 C C   . THR A 1 190 ? 2.088    30.889  5.296   1.00 63.37 190 A 1 
ATOM 1536 O O   . THR A 1 190 ? 1.867    29.724  5.598   1.00 57.06 190 A 1 
ATOM 1537 C CB  . THR A 1 190 ? 3.977    30.093  3.810   1.00 63.51 190 A 1 
ATOM 1538 O OG1 . THR A 1 190 ? 5.240    30.377  4.355   1.00 59.74 190 A 1 
ATOM 1539 C CG2 . THR A 1 190 ? 4.199    29.895  2.310   1.00 57.43 190 A 1 
ATOM 1540 N N   . GLY A 1 191 ? 1.579    31.884  6.007   1.00 57.30 191 A 1 
ATOM 1541 C CA  . GLY A 1 191 ? 0.624    31.706  7.096   1.00 56.08 191 A 1 
ATOM 1542 C C   . GLY A 1 191 ? -0.600   30.924  6.621   1.00 54.22 191 A 1 
ATOM 1543 O O   . GLY A 1 191 ? -1.225   31.289  5.626   1.00 51.29 191 A 1 
ATOM 1544 N N   . ILE A 1 192 ? -0.917   29.853  7.334   1.00 47.90 192 A 1 
ATOM 1545 C CA  . ILE A 1 192 ? -2.061   28.982  7.075   1.00 47.07 192 A 1 
ATOM 1546 C C   . ILE A 1 192 ? -3.321   29.820  7.335   1.00 44.72 192 A 1 
ATOM 1547 O O   . ILE A 1 192 ? -3.673   30.064  8.486   1.00 42.03 192 A 1 
ATOM 1548 C CB  . ILE A 1 192 ? -1.988   27.727  7.962   1.00 44.00 192 A 1 
ATOM 1549 C CG1 . ILE A 1 192 ? -0.682   26.929  7.689   1.00 41.92 192 A 1 
ATOM 1550 C CG2 . ILE A 1 192 ? -3.216   26.821  7.750   1.00 43.37 192 A 1 
ATOM 1551 C CD1 . ILE A 1 192 ? -0.380   25.843  8.732   1.00 40.31 192 A 1 
ATOM 1552 N N   . GLN A 1 193 ? -3.990   30.279  6.270   1.00 39.69 193 A 1 
ATOM 1553 C CA  . GLN A 1 193 ? -5.355   30.764  6.404   1.00 41.24 193 A 1 
ATOM 1554 C C   . GLN A 1 193 ? -6.239   29.580  6.796   1.00 39.79 193 A 1 
ATOM 1555 O O   . GLN A 1 193 ? -6.132   28.509  6.198   1.00 38.28 193 A 1 
ATOM 1556 C CB  . GLN A 1 193 ? -5.852   31.418  5.104   1.00 40.14 193 A 1 
ATOM 1557 C CG  . GLN A 1 193 ? -5.348   32.864  4.966   1.00 37.55 193 A 1 
ATOM 1558 C CD  . GLN A 1 193 ? -5.889   33.574  3.718   1.00 35.06 193 A 1 
ATOM 1559 O OE1 . GLN A 1 193 ? -6.252   32.983  2.712   1.00 34.14 193 A 1 
ATOM 1560 N NE2 . GLN A 1 193 ? -5.952   34.891  3.731   1.00 33.53 193 A 1 
ATOM 1561 N N   . GLU A 1 194 ? -7.108   29.778  7.797   1.00 33.73 194 A 1 
ATOM 1562 C CA  . GLU A 1 194 ? -8.134   28.799  8.123   1.00 34.08 194 A 1 
ATOM 1563 C C   . GLU A 1 194 ? -8.938   28.471  6.858   1.00 31.86 194 A 1 
ATOM 1564 O O   . GLU A 1 194 ? -9.401   29.394  6.170   1.00 30.11 194 A 1 
ATOM 1565 C CB  . GLU A 1 194 ? -9.081   29.322  9.214   1.00 33.64 194 A 1 
ATOM 1566 C CG  . GLU A 1 194 ? -8.457   29.245  10.616  1.00 31.78 194 A 1 
ATOM 1567 C CD  . GLU A 1 194 ? -9.411   29.691  11.723  1.00 30.13 194 A 1 
ATOM 1568 O OE1 . GLU A 1 194 ? -9.206   29.233  12.876  1.00 27.88 194 A 1 
ATOM 1569 O OE2 . GLU A 1 194 ? -10.315  30.510  11.442  1.00 32.40 194 A 1 
ATOM 1570 N N   . PRO A 1 195 ? -9.094   27.184  6.517   1.00 33.58 195 A 1 
ATOM 1571 C CA  . PRO A 1 195 ? -9.925   26.808  5.392   1.00 35.77 195 A 1 
ATOM 1572 C C   . PRO A 1 195 ? -11.374  27.146  5.749   1.00 35.48 195 A 1 
ATOM 1573 O O   . PRO A 1 195 ? -12.005  26.450  6.537   1.00 33.60 195 A 1 
ATOM 1574 C CB  . PRO A 1 195 ? -9.662   25.310  5.183   1.00 32.23 195 A 1 
ATOM 1575 C CG  . PRO A 1 195 ? -9.265   24.810  6.570   1.00 32.03 195 A 1 
ATOM 1576 C CD  . PRO A 1 195 ? -8.578   26.019  7.211   1.00 37.24 195 A 1 
ATOM 1577 N N   . SER A 1 196 ? -11.911  28.231  5.179   1.00 29.73 196 A 1 
ATOM 1578 C CA  . SER A 1 196 ? -13.337  28.523  5.239   1.00 30.85 196 A 1 
ATOM 1579 C C   . SER A 1 196 ? -14.137  27.366  4.619   1.00 30.11 196 A 1 
ATOM 1580 O O   . SER A 1 196 ? -13.654  26.706  3.693   1.00 28.68 196 A 1 
ATOM 1581 C CB  . SER A 1 196 ? -13.644  29.852  4.539   1.00 29.16 196 A 1 
ATOM 1582 O OG  . SER A 1 196 ? -13.156  29.848  3.214   1.00 27.76 196 A 1 
ATOM 1583 N N   . GLU A 1 197 ? -15.377  27.161  5.071   1.00 24.01 197 A 1 
ATOM 1584 C CA  . GLU A 1 197 ? -16.317  26.076  4.690   1.00 24.59 197 A 1 
ATOM 1585 C C   . GLU A 1 197 ? -16.691  25.990  3.190   1.00 23.78 197 A 1 
ATOM 1586 O O   . GLU A 1 197 ? -17.685  25.353  2.841   1.00 22.28 197 A 1 
ATOM 1587 C CB  . GLU A 1 197 ? -17.627  26.244  5.476   1.00 23.51 197 A 1 
ATOM 1588 C CG  . GLU A 1 197 ? -17.564  25.900  6.961   1.00 22.38 197 A 1 
ATOM 1589 C CD  . GLU A 1 197 ? -18.969  25.949  7.590   1.00 21.85 197 A 1 
ATOM 1590 O OE1 . GLU A 1 197 ? -19.230  25.122  8.485   1.00 20.13 197 A 1 
ATOM 1591 O OE2 . GLU A 1 197 ? -19.776  26.811  7.163   1.00 25.85 197 A 1 
ATOM 1592 N N   . ASN A 1 198 ? -15.993  26.638  2.306   1.00 25.33 198 A 1 
ATOM 1593 C CA  . ASN A 1 198 ? -16.435  26.746  0.930   1.00 26.43 198 A 1 
ATOM 1594 C C   . ASN A 1 198 ? -16.718  25.376  0.312   1.00 25.51 198 A 1 
ATOM 1595 O O   . ASN A 1 198 ? -15.911  24.449  0.362   1.00 23.70 198 A 1 
ATOM 1596 C CB  . ASN A 1 198 ? -15.435  27.568  0.098   1.00 24.45 198 A 1 
ATOM 1597 C CG  . ASN A 1 198 ? -15.789  29.040  0.052   1.00 21.71 198 A 1 
ATOM 1598 O OD1 . ASN A 1 198 ? -16.920  29.448  0.216   1.00 21.35 198 A 1 
ATOM 1599 N ND2 . ASN A 1 198 ? -14.837  29.898  -0.241  1.00 21.74 198 A 1 
ATOM 1600 N N   . SER A 1 199 ? -17.899  25.311  -0.296  1.00 25.77 199 A 1 
ATOM 1601 C CA  . SER A 1 199 ? -18.457  24.135  -0.951  1.00 27.64 199 A 1 
ATOM 1602 C C   . SER A 1 199 ? -17.405  23.449  -1.830  1.00 26.86 199 A 1 
ATOM 1603 O O   . SER A 1 199 ? -16.917  24.026  -2.804  1.00 26.00 199 A 1 
ATOM 1604 C CB  . SER A 1 199 ? -19.669  24.544  -1.788  1.00 26.19 199 A 1 
ATOM 1605 O OG  . SER A 1 199 ? -19.319  25.558  -2.717  1.00 25.14 199 A 1 
ATOM 1606 N N   . LEU A 1 200 ? -17.121  22.196  -1.500  1.00 26.65 200 A 1 
ATOM 1607 C CA  . LEU A 1 200 ? -16.348  21.272  -2.320  1.00 27.39 200 A 1 
ATOM 1608 C C   . LEU A 1 200 ? -17.095  21.009  -3.636  1.00 26.42 200 A 1 
ATOM 1609 O O   . LEU A 1 200 ? -17.670  19.938  -3.838  1.00 24.78 200 A 1 
ATOM 1610 C CB  . LEU A 1 200 ? -16.090  19.976  -1.524  1.00 25.15 200 A 1 
ATOM 1611 C CG  . LEU A 1 200 ? -14.881  20.047  -0.569  1.00 23.80 200 A 1 
ATOM 1612 C CD1 . LEU A 1 200 ? -15.038  19.020  0.558   1.00 23.75 200 A 1 
ATOM 1613 C CD2 . LEU A 1 200 ? -13.588  19.739  -1.322  1.00 26.22 200 A 1 
ATOM 1614 N N   . SER A 1 201 ? -17.135  21.996  -4.522  1.00 25.75 201 A 1 
ATOM 1615 C CA  . SER A 1 201 ? -17.492  21.733  -5.902  1.00 27.09 201 A 1 
ATOM 1616 C C   . SER A 1 201 ? -16.463  20.734  -6.424  1.00 26.80 201 A 1 
ATOM 1617 O O   . SER A 1 201 ? -15.256  20.999  -6.418  1.00 25.79 201 A 1 
ATOM 1618 C CB  . SER A 1 201 ? -17.556  23.011  -6.743  1.00 25.61 201 A 1 
ATOM 1619 O OG  . SER A 1 201 ? -16.282  23.610  -6.903  1.00 24.20 201 A 1 
ATOM 1620 N N   . SER A 1 202 ? -16.959  19.569  -6.831  1.00 22.72 202 A 1 
ATOM 1621 C CA  . SER A 1 202 ? -16.178  18.487  -7.414  1.00 23.37 202 A 1 
ATOM 1622 C C   . SER A 1 202 ? -15.655  18.904  -8.798  1.00 23.49 202 A 1 
ATOM 1623 O O   . SER A 1 202 ? -16.056  18.329  -9.809  1.00 21.85 202 A 1 
ATOM 1624 C CB  . SER A 1 202 ? -17.049  17.222  -7.480  1.00 21.35 202 A 1 
ATOM 1625 O OG  . SER A 1 202 ? -18.208  17.461  -8.242  1.00 20.09 202 A 1 
ATOM 1626 N N   . LYS A 1 203 ? -14.812  19.924  -8.863  1.00 23.21 203 A 1 
ATOM 1627 C CA  . LYS A 1 203 ? -14.078  20.208  -10.092 1.00 26.80 203 A 1 
ATOM 1628 C C   . LYS A 1 203 ? -13.231  18.974  -10.364 1.00 25.66 203 A 1 
ATOM 1629 O O   . LYS A 1 203 ? -12.212  18.753  -9.714  1.00 24.06 203 A 1 
ATOM 1630 C CB  . LYS A 1 203 ? -13.236  21.490  -9.985  1.00 25.14 203 A 1 
ATOM 1631 C CG  . LYS A 1 203 ? -14.099  22.738  -10.227 1.00 23.22 203 A 1 
ATOM 1632 C CD  . LYS A 1 203 ? -13.248  24.014  -10.304 1.00 22.70 203 A 1 
ATOM 1633 C CE  . LYS A 1 203 ? -14.142  25.214  -10.622 1.00 19.81 203 A 1 
ATOM 1634 N NZ  . LYS A 1 203 ? -13.386  26.484  -10.716 1.00 19.43 203 A 1 
ATOM 1635 N N   . SER A 1 204 ? -13.729  18.169  -11.301 1.00 22.84 204 A 1 
ATOM 1636 C CA  . SER A 1 204 ? -12.946  17.120  -11.923 1.00 24.57 204 A 1 
ATOM 1637 C C   . SER A 1 204 ? -11.618  17.752  -12.322 1.00 24.69 204 A 1 
ATOM 1638 O O   . SER A 1 204 ? -11.586  18.666  -13.149 1.00 23.48 204 A 1 
ATOM 1639 C CB  . SER A 1 204 ? -13.689  16.565  -13.148 1.00 22.56 204 A 1 
ATOM 1640 O OG  . SER A 1 204 ? -14.080  17.616  -14.011 1.00 20.85 204 A 1 
ATOM 1641 N N   . ARG A 1 205 ? -10.541  17.352  -11.671 1.00 24.52 205 A 1 
ATOM 1642 C CA  . ARG A 1 205 ? -9.211   17.722  -12.134 1.00 26.30 205 A 1 
ATOM 1643 C C   . ARG A 1 205 ? -9.076   17.100  -13.518 1.00 25.76 205 A 1 
ATOM 1644 O O   . ARG A 1 205 ? -8.813   15.904  -13.609 1.00 24.19 205 A 1 
ATOM 1645 C CB  . ARG A 1 205 ? -8.109   17.243  -11.178 1.00 24.77 205 A 1 
ATOM 1646 C CG  . ARG A 1 205 ? -7.852   18.234  -10.038 1.00 22.90 205 A 1 
ATOM 1647 C CD  . ARG A 1 205 ? -6.697   17.724  -9.160  1.00 21.95 205 A 1 
ATOM 1648 N NE  . ARG A 1 205 ? -6.305   18.705  -8.131  1.00 20.16 205 A 1 
ATOM 1649 C CZ  . ARG A 1 205 ? -5.395   18.526  -7.174  1.00 18.99 205 A 1 
ATOM 1650 N NH1 . ARG A 1 205 ? -4.747   17.399  -7.057  1.00 17.39 205 A 1 
ATOM 1651 N NH2 . ARG A 1 205 ? -5.132   19.476  -6.323  1.00 16.59 205 A 1 
ATOM 1652 N N   . ALA A 1 206 ? -9.328   17.899  -14.536 1.00 26.71 206 A 1 
ATOM 1653 C CA  . ALA A 1 206 ? -8.957   17.526  -15.886 1.00 28.36 206 A 1 
ATOM 1654 C C   . ALA A 1 206 ? -7.503   17.027  -15.847 1.00 28.42 206 A 1 
ATOM 1655 O O   . ALA A 1 206 ? -6.710   17.566  -15.056 1.00 27.13 206 A 1 
ATOM 1656 C CB  . ALA A 1 206 ? -9.135   18.737  -16.816 1.00 26.65 206 A 1 
ATOM 1657 N N   . PRO A 1 207 ? -7.171   15.975  -16.608 1.00 31.63 207 A 1 
ATOM 1658 C CA  . PRO A 1 207 ? -5.782   15.597  -16.766 1.00 33.01 207 A 1 
ATOM 1659 C C   . PRO A 1 207 ? -5.013   16.882  -17.096 1.00 33.96 207 A 1 
ATOM 1660 O O   . PRO A 1 207 ? -5.482   17.680  -17.908 1.00 32.33 207 A 1 
ATOM 1661 C CB  . PRO A 1 207 ? -5.751   14.556  -17.888 1.00 30.58 207 A 1 
ATOM 1662 C CG  . PRO A 1 207 ? -7.060   14.784  -18.647 1.00 30.56 207 A 1 
ATOM 1663 C CD  . PRO A 1 207 ? -8.005   15.315  -17.582 1.00 34.84 207 A 1 
ATOM 1664 N N   . ARG A 1 208 ? -3.927   17.132  -16.399 1.00 30.89 208 A 1 
ATOM 1665 C CA  . ARG A 1 208 ? -3.069   18.274  -16.714 1.00 34.19 208 A 1 
ATOM 1666 C C   . ARG A 1 208 ? -2.574   18.045  -18.138 1.00 33.37 208 A 1 
ATOM 1667 O O   . ARG A 1 208 ? -1.617   17.309  -18.324 1.00 31.73 208 A 1 
ATOM 1668 C CB  . ARG A 1 208 ? -1.889   18.395  -15.743 1.00 33.00 208 A 1 
ATOM 1669 C CG  . ARG A 1 208 ? -2.244   19.126  -14.441 1.00 30.46 208 A 1 
ATOM 1670 C CD  . ARG A 1 208 ? -0.977   19.243  -13.581 1.00 29.03 208 A 1 
ATOM 1671 N NE  . ARG A 1 208 ? -1.198   20.053  -12.369 1.00 26.51 208 A 1 
ATOM 1672 C CZ  . ARG A 1 208 ? -0.280   20.354  -11.449 1.00 24.19 208 A 1 
ATOM 1673 N NH1 . ARG A 1 208 ? 0.932    19.884  -11.531 1.00 22.40 208 A 1 
ATOM 1674 N NH2 . ARG A 1 208 ? -0.570   21.132  -10.449 1.00 21.24 208 A 1 
ATOM 1675 N N   . THR A 1 209 ? -3.280   18.623  -19.101 1.00 33.21 209 A 1 
ATOM 1676 C CA  . THR A 1 209 ? -2.785   18.736  -20.460 1.00 36.84 209 A 1 
ATOM 1677 C C   . THR A 1 209 ? -1.461   19.473  -20.338 1.00 36.66 209 A 1 
ATOM 1678 O O   . THR A 1 209 ? -1.417   20.625  -19.911 1.00 34.28 209 A 1 
ATOM 1679 C CB  . THR A 1 209 ? -3.755   19.511  -21.355 1.00 33.78 209 A 1 
ATOM 1680 O OG1 . THR A 1 209 ? -4.349   20.583  -20.651 1.00 30.84 209 A 1 
ATOM 1681 C CG2 . THR A 1 209 ? -4.890   18.609  -21.834 1.00 31.28 209 A 1 
ATOM 1682 N N   . THR A 1 210 ? -0.393   18.735  -20.581 1.00 41.12 210 A 1 
ATOM 1683 C CA  . THR A 1 210 ? 0.940    19.302  -20.540 1.00 43.45 210 A 1 
ATOM 1684 C C   . THR A 1 210 ? 0.943    20.412  -21.592 1.00 42.61 210 A 1 
ATOM 1685 O O   . THR A 1 210 ? 0.525    20.144  -22.715 1.00 40.02 210 A 1 
ATOM 1686 C CB  . THR A 1 210 ? 1.996    18.247  -20.831 1.00 40.67 210 A 1 
ATOM 1687 O OG1 . THR A 1 210 ? 1.675    17.021  -20.200 1.00 37.86 210 A 1 
ATOM 1688 C CG2 . THR A 1 210 ? 3.327    18.689  -20.250 1.00 38.98 210 A 1 
ATOM 1689 N N   . PRO A 1 211 ? 1.266    21.649  -21.221 1.00 41.30 211 A 1 
ATOM 1690 C CA  . PRO A 1 211 ? 1.203    22.735  -22.181 1.00 43.45 211 A 1 
ATOM 1691 C C   . PRO A 1 211 ? 2.065    22.341  -23.387 1.00 43.48 211 A 1 
ATOM 1692 O O   . PRO A 1 211 ? 3.197    21.883  -23.184 1.00 41.83 211 A 1 
ATOM 1693 C CB  . PRO A 1 211 ? 1.706    23.983  -21.452 1.00 40.64 211 A 1 
ATOM 1694 C CG  . PRO A 1 211 ? 2.500    23.420  -20.272 1.00 40.19 211 A 1 
ATOM 1695 C CD  . PRO A 1 211 ? 1.806    22.092  -19.972 1.00 44.28 211 A 1 
ATOM 1696 N N   . PRO A 1 212 ? 1.536    22.457  -24.624 1.00 41.96 212 A 1 
ATOM 1697 C CA  . PRO A 1 212 ? 2.370    22.272  -25.797 1.00 43.07 212 A 1 
ATOM 1698 C C   . PRO A 1 212 ? 3.577    23.200  -25.661 1.00 43.46 212 A 1 
ATOM 1699 O O   . PRO A 1 212 ? 3.460    24.287  -25.082 1.00 43.18 212 A 1 
ATOM 1700 C CB  . PRO A 1 212 ? 1.486    22.604  -27.006 1.00 40.41 212 A 1 
ATOM 1701 C CG  . PRO A 1 212 ? 0.398    23.497  -26.410 1.00 40.12 212 A 1 
ATOM 1702 C CD  . PRO A 1 212 ? 0.252    23.001  -24.976 1.00 44.54 212 A 1 
ATOM 1703 N N   . LEU A 1 213 ? 4.714    22.763  -26.147 1.00 49.56 213 A 1 
ATOM 1704 C CA  . LEU A 1 213 ? 5.877    23.639  -26.263 1.00 50.58 213 A 1 
ATOM 1705 C C   . LEU A 1 213 ? 5.406    24.917  -26.966 1.00 50.28 213 A 1 
ATOM 1706 O O   . LEU A 1 213 ? 5.062    24.860  -28.147 1.00 47.68 213 A 1 
ATOM 1707 C CB  . LEU A 1 213 ? 6.982    22.928  -27.065 1.00 47.79 213 A 1 
ATOM 1708 C CG  . LEU A 1 213 ? 8.018    22.219  -26.170 1.00 44.21 213 A 1 
ATOM 1709 C CD1 . LEU A 1 213 ? 8.734    21.122  -26.949 1.00 42.37 213 A 1 
ATOM 1710 C CD2 . LEU A 1 213 ? 9.061    23.203  -25.661 1.00 44.65 213 A 1 
ATOM 1711 N N   . GLN A 1 214 ? 5.303    26.005  -26.211 1.00 40.09 214 A 1 
ATOM 1712 C CA  . GLN A 1 214 ? 4.999    27.289  -26.807 1.00 41.70 214 A 1 
ATOM 1713 C C   . GLN A 1 214 ? 6.110    27.551  -27.809 1.00 39.85 214 A 1 
ATOM 1714 O O   . GLN A 1 214 ? 7.257    27.803  -27.435 1.00 38.41 214 A 1 
ATOM 1715 C CB  . GLN A 1 214 ? 4.878    28.405  -25.757 1.00 40.32 214 A 1 
ATOM 1716 C CG  . GLN A 1 214 ? 3.493    28.415  -25.086 1.00 38.47 214 A 1 
ATOM 1717 C CD  . GLN A 1 214 ? 3.313    29.564  -24.089 1.00 35.21 214 A 1 
ATOM 1718 O OE1 . GLN A 1 214 ? 4.244    30.085  -23.501 1.00 34.35 214 A 1 
ATOM 1719 N NE2 . GLN A 1 214 ? 2.095    29.988  -23.830 1.00 33.12 214 A 1 
ATOM 1720 N N   . LEU A 1 215 ? 5.746    27.414  -29.063 1.00 41.55 215 A 1 
ATOM 1721 C CA  . LEU A 1 215 ? 6.462    28.095  -30.118 1.00 41.96 215 A 1 
ATOM 1722 C C   . LEU A 1 215 ? 6.327    29.573  -29.765 1.00 40.72 215 A 1 
ATOM 1723 O O   . LEU A 1 215 ? 5.275    30.168  -30.001 1.00 38.87 215 A 1 
ATOM 1724 C CB  . LEU A 1 215 ? 5.826    27.754  -31.478 1.00 38.88 215 A 1 
ATOM 1725 C CG  . LEU A 1 215 ? 6.223    26.363  -32.008 1.00 35.74 215 A 1 
ATOM 1726 C CD1 . LEU A 1 215 ? 5.196    25.862  -33.025 1.00 36.18 215 A 1 
ATOM 1727 C CD2 . LEU A 1 215 ? 7.586    26.407  -32.687 1.00 37.50 215 A 1 
ATOM 1728 N N   . ASN A 1 216 ? 7.331    30.122  -29.118 1.00 41.28 216 A 1 
ATOM 1729 C CA  . ASN A 1 216 ? 7.516    31.552  -29.201 1.00 42.21 216 A 1 
ATOM 1730 C C   . ASN A 1 216 ? 7.727    31.814  -30.692 1.00 40.38 216 A 1 
ATOM 1731 O O   . ASN A 1 216 ? 8.803    31.534  -31.210 1.00 37.79 216 A 1 
ATOM 1732 C CB  . ASN A 1 216 ? 8.699    32.003  -28.331 1.00 39.58 216 A 1 
ATOM 1733 C CG  . ASN A 1 216 ? 8.358    32.121  -26.851 1.00 36.00 216 A 1 
ATOM 1734 O OD1 . ASN A 1 216 ? 7.230    32.048  -26.406 1.00 35.46 216 A 1 
ATOM 1735 N ND2 . ASN A 1 216 ? 9.356    32.336  -26.021 1.00 35.54 216 A 1 
ATOM 1736 N N   . GLU A 1 217 ? 6.655    32.240  -31.337 1.00 36.56 217 A 1 
ATOM 1737 C CA  . GLU A 1 217 ? 6.777    32.919  -32.612 1.00 37.77 217 A 1 
ATOM 1738 C C   . GLU A 1 217 ? 7.656    34.141  -32.340 1.00 35.93 217 A 1 
ATOM 1739 O O   . GLU A 1 217 ? 7.199    35.164  -31.834 1.00 34.68 217 A 1 
ATOM 1740 C CB  . GLU A 1 217 ? 5.396    33.317  -33.166 1.00 37.18 217 A 1 
ATOM 1741 C CG  . GLU A 1 217 ? 4.608    32.120  -33.702 1.00 35.07 217 A 1 
ATOM 1742 C CD  . GLU A 1 217 ? 3.216    32.493  -34.267 1.00 34.21 217 A 1 
ATOM 1743 O OE1 . GLU A 1 217 ? 2.665    31.645  -35.007 1.00 30.86 217 A 1 
ATOM 1744 O OE2 . GLU A 1 217 ? 2.700    33.566  -33.927 1.00 34.33 217 A 1 
ATOM 1745 N N   . THR A 1 218 ? 8.943    33.969  -32.543 1.00 43.00 218 A 1 
ATOM 1746 C CA  . THR A 1 218 ? 9.825    35.112  -32.692 1.00 44.23 218 A 1 
ATOM 1747 C C   . THR A 1 218 ? 9.317    35.910  -33.888 1.00 42.77 218 A 1 
ATOM 1748 O O   . THR A 1 218 ? 8.819    35.322  -34.853 1.00 40.18 218 A 1 
ATOM 1749 C CB  . THR A 1 218 ? 11.295   34.708  -32.874 1.00 41.38 218 A 1 
ATOM 1750 O OG1 . THR A 1 218 ? 11.486   33.307  -32.919 1.00 37.92 218 A 1 
ATOM 1751 C CG2 . THR A 1 218 ? 12.133   35.208  -31.702 1.00 39.00 218 A 1 
ATOM 1752 N N   . GLU A 1 219 ? 9.369    37.216  -33.782 1.00 37.80 219 A 1 
ATOM 1753 C CA  . GLU A 1 219 ? 8.890    38.141  -34.808 1.00 39.66 219 A 1 
ATOM 1754 C C   . GLU A 1 219 ? 9.450    37.841  -36.211 1.00 38.57 219 A 1 
ATOM 1755 O O   . GLU A 1 219 ? 10.441   37.124  -36.370 1.00 36.79 219 A 1 
ATOM 1756 C CB  . GLU A 1 219 ? 9.264    39.575  -34.399 1.00 38.07 219 A 1 
ATOM 1757 C CG  . GLU A 1 219 ? 8.466    40.109  -33.184 1.00 35.07 219 A 1 
ATOM 1758 C CD  . GLU A 1 219 ? 8.865    41.542  -32.816 1.00 34.22 219 A 1 
ATOM 1759 O OE1 . GLU A 1 219 ? 7.979    42.295  -32.350 1.00 30.09 219 A 1 
ATOM 1760 O OE2 . GLU A 1 219 ? 10.060   41.879  -32.965 1.00 34.24 219 A 1 
ATOM 1761 N N   . ASN A 1 220 ? 8.835    38.466  -37.197 1.00 41.55 220 A 1 
ATOM 1762 C CA  . ASN A 1 220 ? 9.158    38.469  -38.630 1.00 42.67 220 A 1 
ATOM 1763 C C   . ASN A 1 220 ? 10.594   38.908  -39.012 1.00 41.33 220 A 1 
ATOM 1764 O O   . ASN A 1 220 ? 10.782   39.471  -40.096 1.00 38.70 220 A 1 
ATOM 1765 C CB  . ASN A 1 220 ? 8.155    39.417  -39.330 1.00 39.35 220 A 1 
ATOM 1766 C CG  . ASN A 1 220 ? 6.814    38.811  -39.690 1.00 35.44 220 A 1 
ATOM 1767 O OD1 . ASN A 1 220 ? 6.645    37.631  -39.861 1.00 35.46 220 A 1 
ATOM 1768 N ND2 . ASN A 1 220 ? 5.813    39.645  -39.873 1.00 34.68 220 A 1 
ATOM 1769 N N   . THR A 1 221 ? 11.597   38.728  -38.173 1.00 44.35 221 A 1 
ATOM 1770 C CA  . THR A 1 221 ? 12.977   38.893  -38.633 1.00 46.03 221 A 1 
ATOM 1771 C C   . THR A 1 221 ? 13.244   37.908  -39.760 1.00 45.82 221 A 1 
ATOM 1772 O O   . THR A 1 221 ? 12.693   36.808  -39.745 1.00 43.04 221 A 1 
ATOM 1773 C CB  . THR A 1 221 ? 14.020   38.734  -37.510 1.00 42.13 221 A 1 
ATOM 1774 O OG1 . THR A 1 221 ? 13.488   38.083  -36.375 1.00 38.26 221 A 1 
ATOM 1775 C CG2 . THR A 1 221 ? 14.527   40.091  -37.045 1.00 38.55 221 A 1 
ATOM 1776 N N   . GLU A 1 222 ? 14.058   38.310  -40.718 1.00 46.05 222 A 1 
ATOM 1777 C CA  . GLU A 1 222 ? 14.319   37.602  -41.982 1.00 48.24 222 A 1 
ATOM 1778 C C   . GLU A 1 222 ? 14.551   36.096  -41.756 1.00 48.29 222 A 1 
ATOM 1779 O O   . GLU A 1 222 ? 15.641   35.642  -41.412 1.00 45.79 222 A 1 
ATOM 1780 C CB  . GLU A 1 222 ? 15.524   38.244  -42.690 1.00 45.05 222 A 1 
ATOM 1781 C CG  . GLU A 1 222 ? 15.217   39.649  -43.236 1.00 41.01 222 A 1 
ATOM 1782 C CD  . GLU A 1 222 ? 16.428   40.323  -43.892 1.00 38.96 222 A 1 
ATOM 1783 O OE1 . GLU A 1 222 ? 16.192   41.175  -44.776 1.00 34.26 222 A 1 
ATOM 1784 O OE2 . GLU A 1 222 ? 17.565   40.024  -43.486 1.00 37.79 222 A 1 
ATOM 1785 N N   . GLN A 1 223 ? 13.470   35.304  -41.887 1.00 52.43 223 A 1 
ATOM 1786 C CA  . GLN A 1 223 ? 13.455   33.874  -41.586 1.00 54.14 223 A 1 
ATOM 1787 C C   . GLN A 1 223 ? 14.400   33.077  -42.493 1.00 57.10 223 A 1 
ATOM 1788 O O   . GLN A 1 223 ? 14.708   31.935  -42.171 1.00 53.41 223 A 1 
ATOM 1789 C CB  . GLN A 1 223 ? 12.037   33.316  -41.744 1.00 49.49 223 A 1 
ATOM 1790 C CG  . GLN A 1 223 ? 11.076   33.662  -40.592 1.00 45.78 223 A 1 
ATOM 1791 C CD  . GLN A 1 223 ? 9.774    32.847  -40.688 1.00 42.77 223 A 1 
ATOM 1792 O OE1 . GLN A 1 223 ? 9.510    32.109  -41.632 1.00 40.60 223 A 1 
ATOM 1793 N NE2 . GLN A 1 223 ? 8.924    32.916  -39.687 1.00 39.65 223 A 1 
ATOM 1794 N N   . ASP A 1 224 ? 14.824   33.644  -43.587 1.00 61.29 224 A 1 
ATOM 1795 C CA  . ASP A 1 224 ? 15.604   32.937  -44.605 1.00 63.66 224 A 1 
ATOM 1796 C C   . ASP A 1 224 ? 17.042   32.633  -44.180 1.00 67.74 224 A 1 
ATOM 1797 O O   . ASP A 1 224 ? 17.650   31.703  -44.704 1.00 63.10 224 A 1 
ATOM 1798 C CB  . ASP A 1 224 ? 15.539   33.702  -45.932 1.00 56.25 224 A 1 
ATOM 1799 C CG  . ASP A 1 224 ? 14.189   33.532  -46.639 1.00 50.51 224 A 1 
ATOM 1800 O OD1 . ASP A 1 224 ? 13.472   32.552  -46.316 1.00 46.43 224 A 1 
ATOM 1801 O OD2 . ASP A 1 224 ? 13.899   34.363  -47.523 1.00 44.13 224 A 1 
ATOM 1802 N N   . ASP A 1 225 ? 17.558   33.341  -43.172 1.00 74.51 225 A 1 
ATOM 1803 C CA  . ASP A 1 225 ? 18.931   33.148  -42.704 1.00 79.08 225 A 1 
ATOM 1804 C C   . ASP A 1 225 ? 19.033   32.353  -41.390 1.00 82.95 225 A 1 
ATOM 1805 O O   . ASP A 1 225 ? 20.027   32.408  -40.671 1.00 78.20 225 A 1 
ATOM 1806 C CB  . ASP A 1 225 ? 19.666   34.495  -42.681 1.00 71.00 225 A 1 
ATOM 1807 C CG  . ASP A 1 225 ? 21.184   34.347  -42.818 1.00 61.79 225 A 1 
ATOM 1808 O OD1 . ASP A 1 225 ? 21.670   33.210  -43.007 1.00 55.48 225 A 1 
ATOM 1809 O OD2 . ASP A 1 225 ? 21.879   35.372  -42.677 1.00 53.19 225 A 1 
ATOM 1810 N N   . LEU A 1 226 ? 17.990   31.577  -41.028 1.00 84.49 226 A 1 
ATOM 1811 C CA  . LEU A 1 226 ? 18.071   30.714  -39.848 1.00 87.18 226 A 1 
ATOM 1812 C C   . LEU A 1 226 ? 18.871   29.434  -40.141 1.00 89.13 226 A 1 
ATOM 1813 O O   . LEU A 1 226 ? 18.744   28.841  -41.213 1.00 86.44 226 A 1 
ATOM 1814 C CB  . LEU A 1 226 ? 16.670   30.409  -39.303 1.00 83.79 226 A 1 
ATOM 1815 C CG  . LEU A 1 226 ? 16.005   31.612  -38.604 1.00 80.71 226 A 1 
ATOM 1816 C CD1 . LEU A 1 226 ? 14.551   31.270  -38.278 1.00 72.64 226 A 1 
ATOM 1817 C CD2 . LEU A 1 226 ? 16.696   31.969  -37.281 1.00 72.94 226 A 1 
ATOM 1818 N N   . PRO A 1 227 ? 19.693   28.972  -39.181 1.00 90.27 227 A 1 
ATOM 1819 C CA  . PRO A 1 227 ? 20.446   27.730  -39.335 1.00 91.07 227 A 1 
ATOM 1820 C C   . PRO A 1 227 ? 19.521   26.514  -39.431 1.00 91.64 227 A 1 
ATOM 1821 O O   . PRO A 1 227 ? 18.496   26.439  -38.751 1.00 89.34 227 A 1 
ATOM 1822 C CB  . PRO A 1 227 ? 21.376   27.673  -38.120 1.00 89.34 227 A 1 
ATOM 1823 C CG  . PRO A 1 227 ? 20.639   28.489  -37.057 1.00 87.43 227 A 1 
ATOM 1824 C CD  . PRO A 1 227 ? 19.927   29.563  -37.873 1.00 90.03 227 A 1 
ATOM 1825 N N   . ALA A 1 228 ? 19.900   25.545  -40.254 1.00 91.14 228 A 1 
ATOM 1826 C CA  . ALA A 1 228 ? 19.076   24.362  -40.529 1.00 91.44 228 A 1 
ATOM 1827 C C   . ALA A 1 228 ? 19.040   23.338  -39.384 1.00 92.33 228 A 1 
ATOM 1828 O O   . ALA A 1 228 ? 18.083   22.576  -39.249 1.00 88.99 228 A 1 
ATOM 1829 C CB  . ALA A 1 228 ? 19.603   23.737  -41.828 1.00 89.24 228 A 1 
ATOM 1830 N N   . ASP A 1 229 ? 20.097   23.304  -38.568 1.00 91.79 229 A 1 
ATOM 1831 C CA  . ASP A 1 229 ? 20.240   22.418  -37.411 1.00 92.00 229 A 1 
ATOM 1832 C C   . ASP A 1 229 ? 21.313   22.955  -36.435 1.00 92.81 229 A 1 
ATOM 1833 O O   . ASP A 1 229 ? 21.888   24.025  -36.652 1.00 90.68 229 A 1 
ATOM 1834 C CB  . ASP A 1 229 ? 20.556   20.983  -37.890 1.00 89.65 229 A 1 
ATOM 1835 C CG  . ASP A 1 229 ? 21.883   20.829  -38.635 1.00 88.90 229 A 1 
ATOM 1836 O OD1 . ASP A 1 229 ? 22.781   21.676  -38.471 1.00 80.56 229 A 1 
ATOM 1837 O OD2 . ASP A 1 229 ? 22.018   19.807  -39.344 1.00 81.08 229 A 1 
ATOM 1838 N N   . CYS A 1 230 ? 21.589   22.212  -35.362 1.00 91.24 230 A 1 
ATOM 1839 C CA  . CYS A 1 230 ? 22.609   22.615  -34.394 1.00 91.68 230 A 1 
ATOM 1840 C C   . CYS A 1 230 ? 24.044   22.587  -34.940 1.00 91.71 230 A 1 
ATOM 1841 O O   . CYS A 1 230 ? 24.890   23.292  -34.405 1.00 89.75 230 A 1 
ATOM 1842 C CB  . CYS A 1 230 ? 22.495   21.749  -33.133 1.00 91.53 230 A 1 
ATOM 1843 S SG  . CYS A 1 230 ? 21.004   22.120  -32.167 1.00 89.73 230 A 1 
ATOM 1844 N N   . SER A 1 231 ? 24.314   21.822  -35.972 1.00 91.99 231 A 1 
ATOM 1845 C CA  . SER A 1 231 ? 25.625   21.863  -36.641 1.00 90.95 231 A 1 
ATOM 1846 C C   . SER A 1 231 ? 25.799   23.183  -37.391 1.00 91.04 231 A 1 
ATOM 1847 O O   . SER A 1 231 ? 26.850   23.806  -37.306 1.00 88.83 231 A 1 
ATOM 1848 C CB  . SER A 1 231 ? 25.783   20.684  -37.605 1.00 89.83 231 A 1 
ATOM 1849 O OG  . SER A 1 231 ? 25.651   19.477  -36.887 1.00 78.00 231 A 1 
ATOM 1850 N N   . ALA A 1 232 ? 24.749   23.670  -38.045 1.00 91.44 232 A 1 
ATOM 1851 C CA  . ALA A 1 232 ? 24.752   24.979  -38.671 1.00 90.70 232 A 1 
ATOM 1852 C C   . ALA A 1 232 ? 24.850   26.117  -37.641 1.00 91.13 232 A 1 
ATOM 1853 O O   . ALA A 1 232 ? 25.570   27.086  -37.882 1.00 89.14 232 A 1 
ATOM 1854 C CB  . ALA A 1 232 ? 23.507   25.095  -39.555 1.00 89.90 232 A 1 
ATOM 1855 N N   . VAL A 1 233 ? 24.199   25.986  -36.474 1.00 90.70 233 A 1 
ATOM 1856 C CA  . VAL A 1 233 ? 24.374   26.925  -35.347 1.00 90.19 233 A 1 
ATOM 1857 C C   . VAL A 1 233 ? 25.844   26.976  -34.912 1.00 90.33 233 A 1 
ATOM 1858 O O   . VAL A 1 233 ? 26.431   28.051  -34.825 1.00 88.59 233 A 1 
ATOM 1859 C CB  . VAL A 1 233 ? 23.473   26.541  -34.158 1.00 89.56 233 A 1 
ATOM 1860 C CG1 . VAL A 1 233 ? 23.742   27.390  -32.911 1.00 81.20 233 A 1 
ATOM 1861 C CG2 . VAL A 1 233 ? 21.987   26.722  -34.486 1.00 81.18 233 A 1 
ATOM 1862 N N   . TYR A 1 234 ? 26.454   25.809  -34.701 1.00 90.58 234 A 1 
ATOM 1863 C CA  . TYR A 1 234 ? 27.847   25.706  -34.284 1.00 90.25 234 A 1 
ATOM 1864 C C   . TYR A 1 234 ? 28.813   26.302  -35.318 1.00 90.18 234 A 1 
ATOM 1865 O O   . TYR A 1 234 ? 29.718   27.070  -34.973 1.00 87.55 234 A 1 
ATOM 1866 C CB  . TYR A 1 234 ? 28.158   24.229  -34.017 1.00 88.84 234 A 1 
ATOM 1867 C CG  . TYR A 1 234 ? 29.466   23.999  -33.312 1.00 87.89 234 A 1 
ATOM 1868 C CD1 . TYR A 1 234 ? 30.658   23.785  -34.042 1.00 79.29 234 A 1 
ATOM 1869 C CD2 . TYR A 1 234 ? 29.513   23.984  -31.901 1.00 79.53 234 A 1 
ATOM 1870 C CE1 . TYR A 1 234 ? 31.873   23.572  -33.377 1.00 79.09 234 A 1 
ATOM 1871 C CE2 . TYR A 1 234 ? 30.722   23.764  -31.228 1.00 78.24 234 A 1 
ATOM 1872 C CZ  . TYR A 1 234 ? 31.901   23.562  -31.972 1.00 84.47 234 A 1 
ATOM 1873 O OH  . TYR A 1 234 ? 33.097   23.363  -31.312 1.00 82.14 234 A 1 
ATOM 1874 N N   . ASN A 1 235 ? 28.567   26.034  -36.581 1.00 90.04 235 A 1 
ATOM 1875 C CA  . ASN A 1 235 ? 29.373   26.564  -37.679 1.00 88.51 235 A 1 
ATOM 1876 C C   . ASN A 1 235 ? 29.247   28.088  -37.852 1.00 87.77 235 A 1 
ATOM 1877 O O   . ASN A 1 235 ? 30.132   28.709  -38.437 1.00 84.69 235 A 1 
ATOM 1878 C CB  . ASN A 1 235 ? 28.997   25.830  -38.970 1.00 87.29 235 A 1 
ATOM 1879 C CG  . ASN A 1 235 ? 29.423   24.365  -38.984 1.00 83.86 235 A 1 
ATOM 1880 O OD1 . ASN A 1 235 ? 30.243   23.911  -38.216 1.00 76.10 235 A 1 
ATOM 1881 N ND2 . ASN A 1 235 ? 28.885   23.590  -39.899 1.00 75.39 235 A 1 
ATOM 1882 N N   . ARG A 1 236 ? 28.180   28.695  -37.314 1.00 88.57 236 A 1 
ATOM 1883 C CA  . ARG A 1 236 ? 28.014   30.157  -37.258 1.00 87.74 236 A 1 
ATOM 1884 C C   . ARG A 1 236 ? 28.758   30.808  -36.074 1.00 87.54 236 A 1 
ATOM 1885 O O   . ARG A 1 236 ? 28.717   32.021  -35.941 1.00 82.03 236 A 1 
ATOM 1886 C CB  . ARG A 1 236 ? 26.521   30.519  -37.241 1.00 85.41 236 A 1 
ATOM 1887 C CG  . ARG A 1 236 ? 25.857   30.285  -38.607 1.00 80.65 236 A 1 
ATOM 1888 C CD  . ARG A 1 236 ? 24.348   30.558  -38.511 1.00 79.25 236 A 1 
ATOM 1889 N NE  . ARG A 1 236 ? 23.666   30.291  -39.785 1.00 73.96 236 A 1 
ATOM 1890 C CZ  . ARG A 1 236 ? 22.657   30.986  -40.304 1.00 69.34 236 A 1 
ATOM 1891 N NH1 . ARG A 1 236 ? 22.083   31.972  -39.677 1.00 65.29 236 A 1 
ATOM 1892 N NH2 . ARG A 1 236 ? 22.208   30.692  -41.477 1.00 62.43 236 A 1 
ATOM 1893 N N   . GLY A 1 237 ? 29.425   30.014  -35.222 1.00 88.26 237 A 1 
ATOM 1894 C CA  . GLY A 1 237 ? 30.215   30.490  -34.077 1.00 87.59 237 A 1 
ATOM 1895 C C   . GLY A 1 237 ? 29.527   30.356  -32.718 1.00 88.63 237 A 1 
ATOM 1896 O O   . GLY A 1 237 ? 30.140   30.664  -31.704 1.00 83.65 237 A 1 
ATOM 1897 N N   . GLU A 1 238 ? 28.298   29.834  -32.667 1.00 87.48 238 A 1 
ATOM 1898 C CA  . GLU A 1 238 ? 27.565   29.569  -31.425 1.00 87.44 238 A 1 
ATOM 1899 C C   . GLU A 1 238 ? 27.963   28.199  -30.846 1.00 88.12 238 A 1 
ATOM 1900 O O   . GLU A 1 238 ? 27.326   27.179  -31.096 1.00 84.62 238 A 1 
ATOM 1901 C CB  . GLU A 1 238 ? 26.062   29.680  -31.690 1.00 85.28 238 A 1 
ATOM 1902 C CG  . GLU A 1 238 ? 25.590   31.121  -31.943 1.00 80.13 238 A 1 
ATOM 1903 C CD  . GLU A 1 238 ? 25.645   32.022  -30.696 1.00 76.74 238 A 1 
ATOM 1904 O OE1 . GLU A 1 238 ? 25.409   33.241  -30.868 1.00 68.01 238 A 1 
ATOM 1905 O OE2 . GLU A 1 238 ? 25.897   31.493  -29.591 1.00 68.85 238 A 1 
ATOM 1906 N N   . HIS A 1 239 ? 29.036   28.182  -30.046 1.00 89.78 239 A 1 
ATOM 1907 C CA  . HIS A 1 239 ? 29.617   26.932  -29.527 1.00 89.12 239 A 1 
ATOM 1908 C C   . HIS A 1 239 ? 29.085   26.513  -28.141 1.00 89.77 239 A 1 
ATOM 1909 O O   . HIS A 1 239 ? 29.462   25.459  -27.621 1.00 84.93 239 A 1 
ATOM 1910 C CB  . HIS A 1 239 ? 31.146   27.054  -29.513 1.00 86.51 239 A 1 
ATOM 1911 C CG  . HIS A 1 239 ? 31.773   27.303  -30.854 1.00 85.18 239 A 1 
ATOM 1912 N ND1 . HIS A 1 239 ? 33.085   27.712  -31.053 1.00 73.41 239 A 1 
ATOM 1913 C CD2 . HIS A 1 239 ? 31.218   27.146  -32.095 1.00 73.44 239 A 1 
ATOM 1914 C CE1 . HIS A 1 239 ? 33.289   27.809  -32.367 1.00 74.00 239 A 1 
ATOM 1915 N NE2 . HIS A 1 239 ? 32.182   27.472  -33.032 1.00 75.54 239 A 1 
ATOM 1916 N N   . THR A 1 240 ? 28.230   27.324  -27.535 1.00 89.79 240 A 1 
ATOM 1917 C CA  . THR A 1 240 ? 27.664   27.042  -26.215 1.00 89.86 240 A 1 
ATOM 1918 C C   . THR A 1 240 ? 26.415   26.167  -26.325 1.00 90.69 240 A 1 
ATOM 1919 O O   . THR A 1 240 ? 25.559   26.391  -27.181 1.00 87.25 240 A 1 
ATOM 1920 C CB  . THR A 1 240 ? 27.363   28.329  -25.438 1.00 87.35 240 A 1 
ATOM 1921 O OG1 . THR A 1 240 ? 26.613   29.234  -26.209 1.00 76.79 240 A 1 
ATOM 1922 C CG2 . THR A 1 240 ? 28.649   29.037  -25.022 1.00 73.93 240 A 1 
ATOM 1923 N N   . SER A 1 241 ? 26.268   25.179  -25.422 1.00 91.46 241 A 1 
ATOM 1924 C CA  . SER A 1 241 ? 25.011   24.441  -25.319 1.00 91.30 241 A 1 
ATOM 1925 C C   . SER A 1 241 ? 23.873   25.373  -24.897 1.00 91.18 241 A 1 
ATOM 1926 O O   . SER A 1 241 ? 24.030   26.157  -23.968 1.00 88.10 241 A 1 
ATOM 1927 C CB  . SER A 1 241 ? 25.111   23.291  -24.314 1.00 89.87 241 A 1 
ATOM 1928 O OG  . SER A 1 241 ? 26.145   22.385  -24.666 1.00 80.79 241 A 1 
ATOM 1929 N N   . GLY A 1 242 ? 22.726   25.256  -25.546 1.00 91.40 242 A 1 
ATOM 1930 C CA  . GLY A 1 242 ? 21.597   26.125  -25.258 1.00 91.45 242 A 1 
ATOM 1931 C C   . GLY A 1 242 ? 20.421   25.924  -26.207 1.00 92.77 242 A 1 
ATOM 1932 O O   . GLY A 1 242 ? 20.413   25.012  -27.035 1.00 90.58 242 A 1 
ATOM 1933 N N   . VAL A 1 243 ? 19.412   26.771  -26.045 1.00 92.28 243 A 1 
ATOM 1934 C CA  . VAL A 1 243 ? 18.244   26.803  -26.923 1.00 92.27 243 A 1 
ATOM 1935 C C   . VAL A 1 243 ? 18.519   27.749  -28.079 1.00 91.90 243 A 1 
ATOM 1936 O O   . VAL A 1 243 ? 18.819   28.914  -27.858 1.00 89.36 243 A 1 
ATOM 1937 C CB  . VAL A 1 243 ? 16.972   27.204  -26.157 1.00 90.62 243 A 1 
ATOM 1938 C CG1 . VAL A 1 243 ? 15.747   27.208  -27.084 1.00 82.06 243 A 1 
ATOM 1939 C CG2 . VAL A 1 243 ? 16.686   26.227  -25.009 1.00 81.07 243 A 1 
ATOM 1940 N N   . TYR A 1 244 ? 18.361   27.248  -29.297 1.00 91.57 244 A 1 
ATOM 1941 C CA  . TYR A 1 244 ? 18.553   28.008  -30.528 1.00 91.49 244 A 1 
ATOM 1942 C C   . TYR A 1 244 ? 17.351   27.823  -31.452 1.00 92.19 244 A 1 
ATOM 1943 O O   . TYR A 1 244 ? 16.697   26.776  -31.434 1.00 89.70 244 A 1 
ATOM 1944 C CB  . TYR A 1 244 ? 19.846   27.568  -31.218 1.00 90.31 244 A 1 
ATOM 1945 C CG  . TYR A 1 244 ? 21.095   27.857  -30.413 1.00 89.68 244 A 1 
ATOM 1946 C CD1 . TYR A 1 244 ? 21.747   29.102  -30.530 1.00 79.57 244 A 1 
ATOM 1947 C CD2 . TYR A 1 244 ? 21.614   26.894  -29.526 1.00 79.57 244 A 1 
ATOM 1948 C CE1 . TYR A 1 244 ? 22.902   29.384  -29.782 1.00 77.77 244 A 1 
ATOM 1949 C CE2 . TYR A 1 244 ? 22.766   27.167  -28.764 1.00 77.50 244 A 1 
ATOM 1950 C CZ  . TYR A 1 244 ? 23.406   28.414  -28.900 1.00 85.80 244 A 1 
ATOM 1951 O OH  . TYR A 1 244 ? 24.537   28.688  -28.161 1.00 84.68 244 A 1 
ATOM 1952 N N   . THR A 1 245 ? 17.062   28.837  -32.258 1.00 91.93 245 A 1 
ATOM 1953 C CA  . THR A 1 245 ? 16.054   28.753  -33.312 1.00 91.55 245 A 1 
ATOM 1954 C C   . THR A 1 245 ? 16.700   28.201  -34.576 1.00 91.63 245 A 1 
ATOM 1955 O O   . THR A 1 245 ? 17.699   28.736  -35.043 1.00 89.45 245 A 1 
ATOM 1956 C CB  . THR A 1 245 ? 15.395   30.106  -33.577 1.00 89.92 245 A 1 
ATOM 1957 O OG1 . THR A 1 245 ? 14.949   30.664  -32.363 1.00 81.41 245 A 1 
ATOM 1958 C CG2 . THR A 1 245 ? 14.180   29.988  -34.480 1.00 79.60 245 A 1 
ATOM 1959 N N   . ILE A 1 246 ? 16.105   27.137  -35.120 1.00 91.66 246 A 1 
ATOM 1960 C CA  . ILE A 1 246 ? 16.508   26.554  -36.401 1.00 91.86 246 A 1 
ATOM 1961 C C   . ILE A 1 246 ? 15.337   26.584  -37.381 1.00 91.88 246 A 1 
ATOM 1962 O O   . ILE A 1 246 ? 14.174   26.579  -36.976 1.00 90.18 246 A 1 
ATOM 1963 C CB  . ILE A 1 246 ? 17.080   25.126  -36.234 1.00 91.08 246 A 1 
ATOM 1964 C CG1 . ILE A 1 246 ? 16.031   24.115  -35.724 1.00 84.95 246 A 1 
ATOM 1965 C CG2 . ILE A 1 246 ? 18.323   25.152  -35.325 1.00 81.90 246 A 1 
ATOM 1966 C CD1 . ILE A 1 246 ? 16.467   22.651  -35.880 1.00 82.21 246 A 1 
ATOM 1967 N N   . LYS A 1 247 ? 15.632   26.580  -38.665 1.00 91.46 247 A 1 
ATOM 1968 C CA  . LYS A 1 247 ? 14.644   26.481  -39.740 1.00 91.76 247 A 1 
ATOM 1969 C C   . LYS A 1 247 ? 15.087   25.410  -40.734 1.00 91.78 247 A 1 
ATOM 1970 O O   . LYS A 1 247 ? 15.829   25.712  -41.669 1.00 88.74 247 A 1 
ATOM 1971 C CB  . LYS A 1 247 ? 14.446   27.862  -40.379 1.00 89.83 247 A 1 
ATOM 1972 C CG  . LYS A 1 247 ? 13.311   27.875  -41.424 1.00 86.47 247 A 1 
ATOM 1973 C CD  . LYS A 1 247 ? 13.223   29.251  -42.090 1.00 83.33 247 A 1 
ATOM 1974 C CE  . LYS A 1 247 ? 12.164   29.274  -43.190 1.00 77.23 247 A 1 
ATOM 1975 N NZ  . LYS A 1 247 ? 12.187   30.554  -43.953 1.00 69.27 247 A 1 
ATOM 1976 N N   . PRO A 1 248 ? 14.668   24.156  -40.539 1.00 91.79 248 A 1 
ATOM 1977 C CA  . PRO A 1 248 ? 14.924   23.110  -41.512 1.00 90.93 248 A 1 
ATOM 1978 C C   . PRO A 1 248 ? 14.324   23.444  -42.875 1.00 90.40 248 A 1 
ATOM 1979 O O   . PRO A 1 248 ? 13.338   24.184  -42.984 1.00 86.90 248 A 1 
ATOM 1980 C CB  . PRO A 1 248 ? 14.317   21.831  -40.923 1.00 89.51 248 A 1 
ATOM 1981 C CG  . PRO A 1 248 ? 14.239   22.121  -39.428 1.00 87.63 248 A 1 
ATOM 1982 C CD  . PRO A 1 248 ? 13.968   23.615  -39.391 1.00 90.10 248 A 1 
ATOM 1983 N N   . ARG A 1 249 ? 14.878   22.867  -43.921 1.00 89.10 249 A 1 
ATOM 1984 C CA  . ARG A 1 249 ? 14.380   23.042  -45.279 1.00 87.61 249 A 1 
ATOM 1985 C C   . ARG A 1 249 ? 12.913   22.618  -45.370 1.00 87.29 249 A 1 
ATOM 1986 O O   . ARG A 1 249 ? 12.532   21.569  -44.882 1.00 79.87 249 A 1 
ATOM 1987 C CB  . ARG A 1 249 ? 15.273   22.243  -46.234 1.00 84.40 249 A 1 
ATOM 1988 C CG  . ARG A 1 249 ? 14.941   22.553  -47.701 1.00 75.01 249 A 1 
ATOM 1989 C CD  . ARG A 1 249 ? 15.853   21.742  -48.622 1.00 72.35 249 A 1 
ATOM 1990 N NE  . ARG A 1 249 ? 15.555   22.001  -50.028 1.00 63.29 249 A 1 
ATOM 1991 C CZ  . ARG A 1 249 ? 16.142   21.430  -51.074 1.00 57.41 249 A 1 
ATOM 1992 N NH1 . ARG A 1 249 ? 17.082   20.537  -50.903 1.00 53.51 249 A 1 
ATOM 1993 N NH2 . ARG A 1 249 ? 15.785   21.746  -52.279 1.00 51.30 249 A 1 
ATOM 1994 N N   . ASN A 1 250 ? 12.082   23.435  -46.018 1.00 85.73 250 A 1 
ATOM 1995 C CA  . ASN A 1 250 ? 10.637   23.208  -46.170 1.00 85.82 250 A 1 
ATOM 1996 C C   . ASN A 1 250 ? 9.857    23.115  -44.841 1.00 86.69 250 A 1 
ATOM 1997 O O   . ASN A 1 250 ? 8.763    22.549  -44.808 1.00 80.42 250 A 1 
ATOM 1998 C CB  . ASN A 1 250 ? 10.371   22.007  -47.093 1.00 82.36 250 A 1 
ATOM 1999 C CG  . ASN A 1 250 ? 11.007   22.114  -48.465 1.00 76.74 250 A 1 
ATOM 2000 O OD1 . ASN A 1 250 ? 11.363   23.166  -48.964 1.00 67.97 250 A 1 
ATOM 2001 N ND2 . ASN A 1 250 ? 11.167   20.993  -49.144 1.00 66.01 250 A 1 
ATOM 2002 N N   . SER A 1 251 ? 10.390   23.680  -43.762 1.00 87.75 251 A 1 
ATOM 2003 C CA  . SER A 1 251 ? 9.717    23.772  -42.469 1.00 87.88 251 A 1 
ATOM 2004 C C   . SER A 1 251 ? 9.663    25.222  -41.987 1.00 88.50 251 A 1 
ATOM 2005 O O   . SER A 1 251 ? 10.454   26.065  -42.412 1.00 83.73 251 A 1 
ATOM 2006 C CB  . SER A 1 251 ? 10.433   22.888  -41.446 1.00 85.55 251 A 1 
ATOM 2007 O OG  . SER A 1 251 ? 9.763    22.889  -40.205 1.00 77.06 251 A 1 
ATOM 2008 N N   . GLN A 1 252 ? 8.736    25.507  -41.070 1.00 88.34 252 A 1 
ATOM 2009 C CA  . GLN A 1 252 ? 8.803    26.726  -40.275 1.00 88.48 252 A 1 
ATOM 2010 C C   . GLN A 1 252 ? 9.968    26.660  -39.278 1.00 89.75 252 A 1 
ATOM 2011 O O   . GLN A 1 252 ? 10.468   25.581  -38.953 1.00 86.38 252 A 1 
ATOM 2012 C CB  . GLN A 1 252 ? 7.464    26.973  -39.572 1.00 84.77 252 A 1 
ATOM 2013 C CG  . GLN A 1 252 ? 6.352    27.306  -40.590 1.00 75.31 252 A 1 
ATOM 2014 C CD  . GLN A 1 252 ? 5.014    27.645  -39.916 1.00 67.32 252 A 1 
ATOM 2015 O OE1 . GLN A 1 252 ? 4.832    27.466  -38.729 1.00 57.97 252 A 1 
ATOM 2016 N NE2 . GLN A 1 252 ? 4.051    28.135  -40.635 1.00 54.97 252 A 1 
ATOM 2017 N N   . GLY A 1 253 ? 10.374   27.821  -38.791 1.00 90.13 253 A 1 
ATOM 2018 C CA  . GLY A 1 253 ? 11.374   27.909  -37.731 1.00 90.90 253 A 1 
ATOM 2019 C C   . GLY A 1 253 ? 10.821   27.423  -36.392 1.00 91.98 253 A 1 
ATOM 2020 O O   . GLY A 1 253 ? 9.658    27.650  -36.060 1.00 88.57 253 A 1 
ATOM 2021 N N   . PHE A 1 254 ? 11.652   26.744  -35.597 1.00 91.16 254 A 1 
ATOM 2022 C CA  . PHE A 1 254 ? 11.320   26.324  -34.241 1.00 92.00 254 A 1 
ATOM 2023 C C   . PHE A 1 254 ? 12.567   26.250  -33.358 1.00 92.80 254 A 1 
ATOM 2024 O O   . PHE A 1 254 ? 13.694   26.172  -33.835 1.00 90.22 254 A 1 
ATOM 2025 C CB  . PHE A 1 254 ? 10.563   24.991  -34.261 1.00 90.83 254 A 1 
ATOM 2026 C CG  . PHE A 1 254 ? 11.262   23.861  -34.990 1.00 91.50 254 A 1 
ATOM 2027 C CD1 . PHE A 1 254 ? 10.910   23.556  -36.316 1.00 80.04 254 A 1 
ATOM 2028 C CD2 . PHE A 1 254 ? 12.243   23.089  -34.345 1.00 79.28 254 A 1 
ATOM 2029 C CE1 . PHE A 1 254 ? 11.519   22.490  -36.993 1.00 78.82 254 A 1 
ATOM 2030 C CE2 . PHE A 1 254 ? 12.864   22.022  -35.018 1.00 78.31 254 A 1 
ATOM 2031 C CZ  . PHE A 1 254 ? 12.501   21.721  -36.341 1.00 88.05 254 A 1 
ATOM 2032 N N   . ASN A 1 255 ? 12.343   26.257  -32.051 1.00 92.27 255 A 1 
ATOM 2033 C CA  . ASN A 1 255 ? 13.428   26.167  -31.086 1.00 92.84 255 A 1 
ATOM 2034 C C   . ASN A 1 255 ? 13.852   24.712  -30.852 1.00 93.06 255 A 1 
ATOM 2035 O O   . ASN A 1 255 ? 13.014   23.808  -30.751 1.00 90.95 255 A 1 
ATOM 2036 C CB  . ASN A 1 255 ? 13.025   26.874  -29.787 1.00 91.55 255 A 1 
ATOM 2037 C CG  . ASN A 1 255 ? 12.856   28.379  -29.970 1.00 91.09 255 A 1 
ATOM 2038 O OD1 . ASN A 1 255 ? 13.410   28.988  -30.861 1.00 82.09 255 A 1 
ATOM 2039 N ND2 . ASN A 1 255 ? 12.088   29.019  -29.125 1.00 81.54 255 A 1 
ATOM 2040 N N   . VAL A 1 256 ? 15.148   24.503  -30.713 1.00 92.67 256 A 1 
ATOM 2041 C CA  . VAL A 1 256 ? 15.778   23.231  -30.349 1.00 93.10 256 A 1 
ATOM 2042 C C   . VAL A 1 256 ? 16.824   23.457  -29.266 1.00 93.28 256 A 1 
ATOM 2043 O O   . VAL A 1 256 ? 17.299   24.574  -29.068 1.00 91.42 256 A 1 
ATOM 2044 C CB  . VAL A 1 256 ? 16.426   22.535  -31.567 1.00 92.17 256 A 1 
ATOM 2045 C CG1 . VAL A 1 256 ? 15.375   22.144  -32.594 1.00 80.64 256 A 1 
ATOM 2046 C CG2 . VAL A 1 256 ? 17.511   23.388  -32.227 1.00 80.87 256 A 1 
ATOM 2047 N N   . TYR A 1 257 ? 17.186   22.399  -28.554 1.00 93.11 257 A 1 
ATOM 2048 C CA  . TYR A 1 257 ? 18.334   22.431  -27.657 1.00 93.34 257 A 1 
ATOM 2049 C C   . TYR A 1 257 ? 19.554   21.850  -28.381 1.00 93.45 257 A 1 
ATOM 2050 O O   . TYR A 1 257 ? 19.542   20.685  -28.770 1.00 92.00 257 A 1 
ATOM 2051 C CB  . TYR A 1 257 ? 18.012   21.693  -26.362 1.00 93.02 257 A 1 
ATOM 2052 C CG  . TYR A 1 257 ? 19.071   21.880  -25.293 1.00 92.93 257 A 1 
ATOM 2053 C CD1 . TYR A 1 257 ? 20.228   21.080  -25.277 1.00 84.50 257 A 1 
ATOM 2054 C CD2 . TYR A 1 257 ? 18.915   22.889  -24.318 1.00 84.51 257 A 1 
ATOM 2055 C CE1 . TYR A 1 257 ? 21.222   21.274  -24.303 1.00 83.57 257 A 1 
ATOM 2056 C CE2 . TYR A 1 257 ? 19.902   23.091  -23.337 1.00 82.94 257 A 1 
ATOM 2057 C CZ  . TYR A 1 257 ? 21.057   22.282  -23.329 1.00 88.89 257 A 1 
ATOM 2058 O OH  . TYR A 1 257 ? 22.024   22.475  -22.376 1.00 87.41 257 A 1 
ATOM 2059 N N   . CYS A 1 258 ? 20.593   22.656  -28.518 1.00 93.05 258 A 1 
ATOM 2060 C CA  . CYS A 1 258 ? 21.873   22.237  -29.061 1.00 92.79 258 A 1 
ATOM 2061 C C   . CYS A 1 258 ? 22.796   21.820  -27.913 1.00 92.50 258 A 1 
ATOM 2062 O O   . CYS A 1 258 ? 23.011   22.588  -26.978 1.00 90.42 258 A 1 
ATOM 2063 C CB  . CYS A 1 258 ? 22.465   23.366  -29.913 1.00 91.95 258 A 1 
ATOM 2064 S SG  . CYS A 1 258 ? 21.439   23.777  -31.356 1.00 89.12 258 A 1 
ATOM 2065 N N   . ASP A 1 259 ? 23.323   20.594  -27.966 1.00 93.34 259 A 1 
ATOM 2066 C CA  . ASP A 1 259 ? 24.270   20.060  -26.985 1.00 92.72 259 A 1 
ATOM 2067 C C   . ASP A 1 259 ? 25.659   19.981  -27.623 1.00 92.57 259 A 1 
ATOM 2068 O O   . ASP A 1 259 ? 25.856   19.270  -28.604 1.00 90.14 259 A 1 
ATOM 2069 C CB  . ASP A 1 259 ? 23.779   18.696  -26.470 1.00 90.83 259 A 1 
ATOM 2070 C CG  . ASP A 1 259 ? 24.518   18.192  -25.224 1.00 88.67 259 A 1 
ATOM 2071 O OD1 . ASP A 1 259 ? 25.644   18.652  -24.933 1.00 78.77 259 A 1 
ATOM 2072 O OD2 . ASP A 1 259 ? 23.943   17.351  -24.488 1.00 78.65 259 A 1 
ATOM 2073 N N   . THR A 1 260 ? 26.605   20.710  -27.055 1.00 91.79 260 A 1 
ATOM 2074 C CA  . THR A 1 260 ? 27.992   20.783  -27.534 1.00 90.02 260 A 1 
ATOM 2075 C C   . THR A 1 260 ? 28.976   20.185  -26.527 1.00 88.70 260 A 1 
ATOM 2076 O O   . THR A 1 260 ? 30.188   20.276  -26.701 1.00 83.78 260 A 1 
ATOM 2077 C CB  . THR A 1 260 ? 28.383   22.231  -27.887 1.00 88.39 260 A 1 
ATOM 2078 O OG1 . THR A 1 260 ? 28.267   23.047  -26.748 1.00 80.54 260 A 1 
ATOM 2079 C CG2 . THR A 1 260 ? 27.485   22.812  -28.971 1.00 79.32 260 A 1 
ATOM 2080 N N   . GLN A 1 261 ? 28.480   19.528  -25.460 1.00 87.93 261 A 1 
ATOM 2081 C CA  . GLN A 1 261 ? 29.317   19.008  -24.366 1.00 85.15 261 A 1 
ATOM 2082 C C   . GLN A 1 261 ? 30.320   17.947  -24.820 1.00 85.13 261 A 1 
ATOM 2083 O O   . GLN A 1 261 ? 31.358   17.771  -24.192 1.00 79.74 261 A 1 
ATOM 2084 C CB  . GLN A 1 261 ? 28.435   18.408  -23.261 1.00 81.09 261 A 1 
ATOM 2085 C CG  . GLN A 1 261 ? 27.692   19.494  -22.472 1.00 72.20 261 A 1 
ATOM 2086 C CD  . GLN A 1 261 ? 26.830   18.920  -21.332 1.00 66.87 261 A 1 
ATOM 2087 O OE1 . GLN A 1 261 ? 26.669   17.725  -21.133 1.00 57.78 261 A 1 
ATOM 2088 N NE2 . GLN A 1 261 ? 26.256   19.789  -20.534 1.00 55.83 261 A 1 
ATOM 2089 N N   . SER A 1 262 ? 30.025   17.221  -25.905 1.00 83.92 262 A 1 
ATOM 2090 C CA  . SER A 1 262 ? 30.923   16.225  -26.492 1.00 82.09 262 A 1 
ATOM 2091 C C   . SER A 1 262 ? 32.035   16.825  -27.365 1.00 83.19 262 A 1 
ATOM 2092 O O   . SER A 1 262 ? 32.835   16.080  -27.919 1.00 76.98 262 A 1 
ATOM 2093 C CB  . SER A 1 262 ? 30.108   15.199  -27.288 1.00 79.26 262 A 1 
ATOM 2094 O OG  . SER A 1 262 ? 29.370   15.842  -28.302 1.00 73.61 262 A 1 
ATOM 2095 N N   . GLY A 1 263 ? 32.065   18.140  -27.504 1.00 83.21 263 A 1 
ATOM 2096 C CA  . GLY A 1 263 ? 32.965   18.843  -28.432 1.00 82.45 263 A 1 
ATOM 2097 C C   . GLY A 1 263 ? 32.460   18.887  -29.877 1.00 84.70 263 A 1 
ATOM 2098 O O   . GLY A 1 263 ? 33.075   19.529  -30.717 1.00 79.79 263 A 1 
ATOM 2099 N N   . SER A 1 264 ? 31.318   18.231  -30.144 1.00 87.54 264 A 1 
ATOM 2100 C CA  . SER A 1 264 ? 30.620   18.309  -31.419 1.00 88.47 264 A 1 
ATOM 2101 C C   . SER A 1 264 ? 29.166   18.742  -31.204 1.00 90.88 264 A 1 
ATOM 2102 O O   . SER A 1 264 ? 28.591   18.449  -30.152 1.00 88.05 264 A 1 
ATOM 2103 C CB  . SER A 1 264 ? 30.719   16.984  -32.184 1.00 83.86 264 A 1 
ATOM 2104 O OG  . SER A 1 264 ? 30.086   15.924  -31.500 1.00 74.62 264 A 1 
ATOM 2105 N N   . PRO A 1 265 ? 28.559   19.454  -32.154 1.00 90.88 265 A 1 
ATOM 2106 C CA  . PRO A 1 265 ? 27.192   19.936  -32.018 1.00 91.63 265 A 1 
ATOM 2107 C C   . PRO A 1 265 ? 26.181   18.818  -32.278 1.00 92.45 265 A 1 
ATOM 2108 O O   . PRO A 1 265 ? 26.163   18.213  -33.350 1.00 89.80 265 A 1 
ATOM 2109 C CB  . PRO A 1 265 ? 27.070   21.070  -33.046 1.00 89.37 265 A 1 
ATOM 2110 C CG  . PRO A 1 265 ? 28.051   20.658  -34.140 1.00 85.48 265 A 1 
ATOM 2111 C CD  . PRO A 1 265 ? 29.170   19.957  -33.375 1.00 88.63 265 A 1 
ATOM 2112 N N   . TRP A 1 266 ? 25.278   18.587  -31.306 1.00 92.98 266 A 1 
ATOM 2113 C CA  . TRP A 1 266 ? 24.172   17.649  -31.446 1.00 93.86 266 A 1 
ATOM 2114 C C   . TRP A 1 266 ? 22.832   18.359  -31.255 1.00 94.23 266 A 1 
ATOM 2115 O O   . TRP A 1 266 ? 22.655   19.136  -30.316 1.00 91.88 266 A 1 
ATOM 2116 C CB  . TRP A 1 266 ? 24.325   16.504  -30.443 1.00 93.19 266 A 1 
ATOM 2117 C CG  . TRP A 1 266 ? 25.469   15.570  -30.712 1.00 92.90 266 A 1 
ATOM 2118 C CD1 . TRP A 1 266 ? 26.738   15.737  -30.270 1.00 88.37 266 A 1 
ATOM 2119 C CD2 . TRP A 1 266 ? 25.460   14.328  -31.478 1.00 91.19 266 A 1 
ATOM 2120 N NE1 . TRP A 1 266 ? 27.523   14.687  -30.714 1.00 88.70 266 A 1 
ATOM 2121 C CE2 . TRP A 1 266 ? 26.776   13.809  -31.460 1.00 90.32 266 A 1 
ATOM 2122 C CE3 . TRP A 1 266 ? 24.466   13.622  -32.181 1.00 90.31 266 A 1 
ATOM 2123 C CZ2 . TRP A 1 266 ? 27.104   12.606  -32.130 1.00 90.46 266 A 1 
ATOM 2124 C CZ3 . TRP A 1 266 ? 24.796   12.412  -32.849 1.00 87.93 266 A 1 
ATOM 2125 C CH2 . TRP A 1 266 ? 26.102   11.926  -32.823 1.00 88.19 266 A 1 
ATOM 2126 N N   . THR A 1 267 ? 21.861   18.051  -32.096 1.00 93.62 267 A 1 
ATOM 2127 C CA  . THR A 1 267 ? 20.477   18.501  -31.919 1.00 93.42 267 A 1 
ATOM 2128 C C   . THR A 1 267 ? 19.752   17.500  -31.037 1.00 93.81 267 A 1 
ATOM 2129 O O   . THR A 1 267 ? 19.499   16.371  -31.454 1.00 92.40 267 A 1 
ATOM 2130 C CB  . THR A 1 267 ? 19.762   18.646  -33.275 1.00 92.67 267 A 1 
ATOM 2131 O OG1 . THR A 1 267 ? 20.493   19.497  -34.133 1.00 83.75 267 A 1 
ATOM 2132 C CG2 . THR A 1 267 ? 18.376   19.259  -33.133 1.00 81.70 267 A 1 
ATOM 2133 N N   . LEU A 1 268 ? 19.385   17.889  -29.797 1.00 94.07 268 A 1 
ATOM 2134 C CA  . LEU A 1 268 ? 18.602   17.017  -28.931 1.00 94.34 268 A 1 
ATOM 2135 C C   . LEU A 1 268 ? 17.170   16.898  -29.442 1.00 94.49 268 A 1 
ATOM 2136 O O   . LEU A 1 268 ? 16.483   17.889  -29.664 1.00 92.86 268 A 1 
ATOM 2137 C CB  . LEU A 1 268 ? 18.607   17.487  -27.462 1.00 93.21 268 A 1 
ATOM 2138 C CG  . LEU A 1 268 ? 19.767   16.910  -26.635 1.00 88.74 268 A 1 
ATOM 2139 C CD1 . LEU A 1 268 ? 21.035   17.721  -26.818 1.00 74.37 268 A 1 
ATOM 2140 C CD2 . LEU A 1 268 ? 19.425   16.912  -25.146 1.00 74.56 268 A 1 
ATOM 2141 N N   . ILE A 1 269 ? 16.683   15.659  -29.532 1.00 94.02 269 A 1 
ATOM 2142 C CA  . ILE A 1 269 ? 15.278   15.354  -29.855 1.00 93.83 269 A 1 
ATOM 2143 C C   . ILE A 1 269 ? 14.506   14.828  -28.639 1.00 94.05 269 A 1 
ATOM 2144 O O   . ILE A 1 269 ? 13.282   14.923  -28.595 1.00 92.01 269 A 1 
ATOM 2145 C CB  . ILE A 1 269 ? 15.184   14.403  -31.060 1.00 92.50 269 A 1 
ATOM 2146 C CG1 . ILE A 1 269 ? 15.808   13.016  -30.779 1.00 85.18 269 A 1 
ATOM 2147 C CG2 . ILE A 1 269 ? 15.839   15.066  -32.285 1.00 82.46 269 A 1 
ATOM 2148 C CD1 . ILE A 1 269 ? 15.503   11.981  -31.864 1.00 82.33 269 A 1 
ATOM 2149 N N   . GLN A 1 270 ? 15.216   14.311  -27.642 1.00 94.32 270 A 1 
ATOM 2150 C CA  . GLN A 1 270 ? 14.644   13.860  -26.375 1.00 94.63 270 A 1 
ATOM 2151 C C   . GLN A 1 270 ? 15.626   14.068  -25.236 1.00 94.43 270 A 1 
ATOM 2152 O O   . GLN A 1 270 ? 16.825   13.848  -25.389 1.00 92.82 270 A 1 
ATOM 2153 C CB  . GLN A 1 270 ? 14.221   12.388  -26.519 1.00 93.29 270 A 1 
ATOM 2154 C CG  . GLN A 1 270 ? 13.440   11.803  -25.333 1.00 90.84 270 A 1 
ATOM 2155 C CD  . GLN A 1 270 ? 14.211   10.789  -24.495 1.00 90.97 270 A 1 
ATOM 2156 O OE1 . GLN A 1 270 ? 15.373   10.904  -24.157 1.00 80.45 270 A 1 
ATOM 2157 N NE2 . GLN A 1 270 ? 13.557   9.716   -24.108 1.00 79.42 270 A 1 
ATOM 2158 N N   . HIS A 1 271 ? 15.115   14.453  -24.061 1.00 94.43 271 A 1 
ATOM 2159 C CA  . HIS A 1 271 ? 15.880   14.476  -22.830 1.00 94.29 271 A 1 
ATOM 2160 C C   . HIS A 1 271 ? 15.007   14.036  -21.656 1.00 94.11 271 A 1 
ATOM 2161 O O   . HIS A 1 271 ? 13.920   14.563  -21.447 1.00 92.43 271 A 1 
ATOM 2162 C CB  . HIS A 1 271 ? 16.474   15.873  -22.627 1.00 93.20 271 A 1 
ATOM 2163 C CG  . HIS A 1 271 ? 17.486   16.006  -21.531 1.00 92.09 271 A 1 
ATOM 2164 N ND1 . HIS A 1 271 ? 17.962   17.224  -21.054 1.00 78.73 271 A 1 
ATOM 2165 C CD2 . HIS A 1 271 ? 18.188   15.036  -20.854 1.00 80.62 271 A 1 
ATOM 2166 C CE1 . HIS A 1 271 ? 18.897   16.974  -20.132 1.00 81.35 271 A 1 
ATOM 2167 N NE2 . HIS A 1 271 ? 19.072   15.663  -19.980 1.00 83.89 271 A 1 
ATOM 2168 N N   . ARG A 1 272 ? 15.482   13.075  -20.884 1.00 93.17 272 A 1 
ATOM 2169 C CA  . ARG A 1 272 ? 14.900   12.639  -19.608 1.00 92.62 272 A 1 
ATOM 2170 C C   . ARG A 1 272 ? 15.972   12.732  -18.531 1.00 92.56 272 A 1 
ATOM 2171 O O   . ARG A 1 272 ? 17.072   12.243  -18.762 1.00 90.15 272 A 1 
ATOM 2172 C CB  . ARG A 1 272 ? 14.417   11.186  -19.694 1.00 90.93 272 A 1 
ATOM 2173 C CG  . ARG A 1 272 ? 13.474   10.856  -20.864 1.00 87.02 272 A 1 
ATOM 2174 C CD  . ARG A 1 272 ? 12.110   11.542  -20.733 1.00 85.74 272 A 1 
ATOM 2175 N NE  . ARG A 1 272 ? 11.343   11.073  -19.571 1.00 85.24 272 A 1 
ATOM 2176 C CZ  . ARG A 1 272 ? 10.585   9.982   -19.485 1.00 87.65 272 A 1 
ATOM 2177 N NH1 . ARG A 1 272 ? 10.512   9.110   -20.457 1.00 76.18 272 A 1 
ATOM 2178 N NH2 . ARG A 1 272 ? 9.874    9.761   -18.422 1.00 80.41 272 A 1 
ATOM 2179 N N   . LYS A 1 273 ? 15.656   13.295  -17.343 1.00 90.07 273 A 1 
ATOM 2180 C CA  . LYS A 1 273 ? 16.638   13.412  -16.247 1.00 88.65 273 A 1 
ATOM 2181 C C   . LYS A 1 273 ? 16.067   13.275  -14.834 1.00 87.51 273 A 1 
ATOM 2182 O O   . LYS A 1 273 ? 16.784   12.826  -13.940 1.00 81.34 273 A 1 
ATOM 2183 C CB  . LYS A 1 273 ? 17.451   14.705  -16.415 1.00 85.67 273 A 1 
ATOM 2184 C CG  . LYS A 1 273 ? 16.619   16.002  -16.303 1.00 81.28 273 A 1 
ATOM 2185 C CD  . LYS A 1 273 ? 17.475   17.240  -16.598 1.00 80.34 273 A 1 
ATOM 2186 C CE  . LYS A 1 273 ? 16.637   18.495  -16.405 1.00 72.74 273 A 1 
ATOM 2187 N NZ  . LYS A 1 273 ? 17.323   19.732  -16.872 1.00 66.98 273 A 1 
ATOM 2188 N N   . ASP A 1 274 ? 14.798   13.633  -14.623 1.00 86.71 274 A 1 
ATOM 2189 C CA  . ASP A 1 274 ? 14.206   13.681  -13.278 1.00 84.85 274 A 1 
ATOM 2190 C C   . ASP A 1 274 ? 12.744   13.219  -13.203 1.00 83.93 274 A 1 
ATOM 2191 O O   . ASP A 1 274 ? 12.209   13.017  -12.105 1.00 77.03 274 A 1 
ATOM 2192 C CB  . ASP A 1 274 ? 14.393   15.103  -12.702 1.00 82.48 274 A 1 
ATOM 2193 C CG  . ASP A 1 274 ? 13.763   16.218  -13.544 1.00 81.62 274 A 1 
ATOM 2194 O OD1 . ASP A 1 274 ? 12.848   15.929  -14.342 1.00 74.39 274 A 1 
ATOM 2195 O OD2 . ASP A 1 274 ? 14.195   17.381  -13.380 1.00 74.76 274 A 1 
ATOM 2196 N N   . GLY A 1 275 ? 12.079   13.004  -14.310 1.00 84.15 275 A 1 
ATOM 2197 C CA  . GLY A 1 275 ? 10.663   12.645  -14.398 1.00 83.32 275 A 1 
ATOM 2198 C C   . GLY A 1 275 ? 9.718    13.811  -14.102 1.00 84.05 275 A 1 
ATOM 2199 O O   . GLY A 1 275 ? 8.603    13.585  -13.634 1.00 80.14 275 A 1 
ATOM 2200 N N   . SER A 1 276 ? 10.172   15.057  -14.305 1.00 84.88 276 A 1 
ATOM 2201 C CA  . SER A 1 276 ? 9.348    16.257  -14.179 1.00 84.08 276 A 1 
ATOM 2202 C C   . SER A 1 276 ? 8.259    16.335  -15.250 1.00 83.81 276 A 1 
ATOM 2203 O O   . SER A 1 276 ? 7.142    16.741  -14.937 1.00 80.27 276 A 1 
ATOM 2204 C CB  . SER A 1 276 ? 10.221   17.520  -14.225 1.00 82.58 276 A 1 
ATOM 2205 O OG  . SER A 1 276 ? 11.063   17.519  -15.357 1.00 78.25 276 A 1 
ATOM 2206 N N   . GLN A 1 277 ? 8.545    15.873  -16.465 1.00 87.02 277 A 1 
ATOM 2207 C CA  . GLN A 1 277 ? 7.617    15.808  -17.583 1.00 87.71 277 A 1 
ATOM 2208 C C   . GLN A 1 277 ? 6.928    14.434  -17.651 1.00 87.21 277 A 1 
ATOM 2209 O O   . GLN A 1 277 ? 7.586    13.395  -17.557 1.00 84.53 277 A 1 
ATOM 2210 C CB  . GLN A 1 277 ? 8.396    16.147  -18.870 1.00 87.17 277 A 1 
ATOM 2211 C CG  . GLN A 1 277 ? 7.547    16.126  -20.148 1.00 84.53 277 A 1 
ATOM 2212 C CD  . GLN A 1 277 ? 6.362    17.079  -20.076 1.00 85.47 277 A 1 
ATOM 2213 O OE1 . GLN A 1 277 ? 6.475    18.223  -19.669 1.00 76.86 277 A 1 
ATOM 2214 N NE2 . GLN A 1 277 ? 5.200    16.614  -20.454 1.00 75.03 277 A 1 
ATOM 2215 N N   . ASP A 1 278 ? 5.608    14.424  -17.849 1.00 86.17 278 A 1 
ATOM 2216 C CA  . ASP A 1 278 ? 4.908    13.210  -18.223 1.00 85.72 278 A 1 
ATOM 2217 C C   . ASP A 1 278 ? 5.121    12.927  -19.710 1.00 86.47 278 A 1 
ATOM 2218 O O   . ASP A 1 278 ? 4.963    13.817  -20.547 1.00 83.74 278 A 1 
ATOM 2219 C CB  . ASP A 1 278 ? 3.411    13.287  -17.854 1.00 82.10 278 A 1 
ATOM 2220 C CG  . ASP A 1 278 ? 2.764    11.895  -17.797 1.00 78.52 278 A 1 
ATOM 2221 O OD1 . ASP A 1 278 ? 3.370    10.927  -18.318 1.00 69.93 278 A 1 
ATOM 2222 O OD2 . ASP A 1 278 ? 1.715    11.765  -17.136 1.00 69.63 278 A 1 
ATOM 2223 N N   . PHE A 1 279 ? 5.524    11.705  -20.023 1.00 85.72 279 A 1 
ATOM 2224 C CA  . PHE A 1 279 ? 5.744    11.243  -21.388 1.00 87.34 279 A 1 
ATOM 2225 C C   . PHE A 1 279 ? 4.601    10.348  -21.880 1.00 86.51 279 A 1 
ATOM 2226 O O   . PHE A 1 279 ? 4.666    9.848   -22.996 1.00 83.36 279 A 1 
ATOM 2227 C CB  . PHE A 1 279 ? 7.123    10.574  -21.509 1.00 88.76 279 A 1 
ATOM 2228 C CG  . PHE A 1 279 ? 8.260    11.549  -21.710 1.00 89.60 279 A 1 
ATOM 2229 C CD1 . PHE A 1 279 ? 8.935    11.606  -22.948 1.00 77.67 279 A 1 
ATOM 2230 C CD2 . PHE A 1 279 ? 8.644    12.434  -20.689 1.00 78.45 279 A 1 
ATOM 2231 C CE1 . PHE A 1 279 ? 9.974    12.523  -23.155 1.00 77.03 279 A 1 
ATOM 2232 C CE2 . PHE A 1 279 ? 9.681    13.363  -20.898 1.00 77.18 279 A 1 
ATOM 2233 C CZ  . PHE A 1 279 ? 10.335   13.410  -22.127 1.00 88.88 279 A 1 
ATOM 2234 N N   . ASN A 1 280 ? 3.555    10.144  -21.067 1.00 86.02 280 A 1 
ATOM 2235 C CA  . ASN A 1 280 ? 2.369    9.413   -21.490 1.00 84.28 280 A 1 
ATOM 2236 C C   . ASN A 1 280 ? 1.402    10.339  -22.249 1.00 84.32 280 A 1 
ATOM 2237 O O   . ASN A 1 280 ? 0.287    10.600  -21.801 1.00 81.39 280 A 1 
ATOM 2238 C CB  . ASN A 1 280 ? 1.723    8.708   -20.293 1.00 80.68 280 A 1 
ATOM 2239 C CG  . ASN A 1 280 ? 0.703    7.691   -20.764 1.00 76.26 280 A 1 
ATOM 2240 O OD1 . ASN A 1 280 ? 0.947    6.897   -21.653 1.00 67.81 280 A 1 
ATOM 2241 N ND2 . ASN A 1 280 ? -0.457   7.641   -20.155 1.00 67.31 280 A 1 
ATOM 2242 N N   . GLU A 1 281 ? 1.852    10.848  -23.385 1.00 84.79 281 A 1 
ATOM 2243 C CA  . GLU A 1 281 ? 1.158    11.846  -24.186 1.00 85.25 281 A 1 
ATOM 2244 C C   . GLU A 1 281 ? 0.425    11.234  -25.385 1.00 85.10 281 A 1 
ATOM 2245 O O   . GLU A 1 281 ? 0.609    10.064  -25.751 1.00 82.52 281 A 1 
ATOM 2246 C CB  . GLU A 1 281 ? 2.164    12.932  -24.609 1.00 84.00 281 A 1 
ATOM 2247 C CG  . GLU A 1 281 ? 2.587    13.857  -23.451 1.00 78.81 281 A 1 
ATOM 2248 C CD  . GLU A 1 281 ? 1.439    14.745  -22.946 1.00 80.26 281 A 1 
ATOM 2249 O OE1 . GLU A 1 281 ? 1.642    15.421  -21.913 1.00 69.92 281 A 1 
ATOM 2250 O OE2 . GLU A 1 281 ? 0.362    14.769  -23.579 1.00 71.35 281 A 1 
ATOM 2251 N N   . THR A 1 282 ? -0.432   12.044  -25.997 1.00 85.09 282 A 1 
ATOM 2252 C CA  . THR A 1 282 ? -1.171   11.670  -27.201 1.00 85.36 282 A 1 
ATOM 2253 C C   . THR A 1 282 ? -0.261   11.629  -28.434 1.00 86.50 282 A 1 
ATOM 2254 O O   . THR A 1 282 ? 0.833    12.189  -28.430 1.00 85.34 282 A 1 
ATOM 2255 C CB  . THR A 1 282 ? -2.339   12.643  -27.460 1.00 83.19 282 A 1 
ATOM 2256 O OG1 . THR A 1 282 ? -1.855   13.953  -27.649 1.00 76.51 282 A 1 
ATOM 2257 C CG2 . THR A 1 282 ? -3.345   12.678  -26.310 1.00 75.44 282 A 1 
ATOM 2258 N N   . TRP A 1 283 ? -0.744   10.992  -29.494 1.00 86.33 283 A 1 
ATOM 2259 C CA  . TRP A 1 283 ? -0.081   11.012  -30.798 1.00 87.84 283 A 1 
ATOM 2260 C C   . TRP A 1 283 ? 0.210    12.440  -31.263 1.00 89.08 283 A 1 
ATOM 2261 O O   . TRP A 1 283 ? 1.351    12.766  -31.558 1.00 87.76 283 A 1 
ATOM 2262 C CB  . TRP A 1 283 ? -0.944   10.279  -31.815 1.00 86.78 283 A 1 
ATOM 2263 C CG  . TRP A 1 283 ? -0.399   10.294  -33.200 1.00 87.01 283 A 1 
ATOM 2264 C CD1 . TRP A 1 283 ? -0.726   11.187  -34.163 1.00 81.35 283 A 1 
ATOM 2265 C CD2 . TRP A 1 283 ? 0.600    9.397   -33.794 1.00 85.18 283 A 1 
ATOM 2266 N NE1 . TRP A 1 283 ? -0.002   10.899  -35.326 1.00 81.67 283 A 1 
ATOM 2267 C CE2 . TRP A 1 283 ? 0.822    9.821   -35.133 1.00 82.95 283 A 1 
ATOM 2268 C CE3 . TRP A 1 283 ? 1.319    8.281   -33.319 1.00 84.08 283 A 1 
ATOM 2269 C CZ2 . TRP A 1 283 ? 1.748    9.154   -35.977 1.00 83.49 283 A 1 
ATOM 2270 C CZ3 . TRP A 1 283 ? 2.232    7.625   -34.159 1.00 80.74 283 A 1 
ATOM 2271 C CH2 . TRP A 1 283 ? 2.447    8.059   -35.472 1.00 80.76 283 A 1 
ATOM 2272 N N   . GLU A 1 284 ? -0.790   13.319  -31.221 1.00 86.99 284 A 1 
ATOM 2273 C CA  . GLU A 1 284 ? -0.654   14.721  -31.628 1.00 88.17 284 A 1 
ATOM 2274 C C   . GLU A 1 284 ? 0.418    15.470  -30.818 1.00 89.27 284 A 1 
ATOM 2275 O O   . GLU A 1 284 ? 1.170    16.268  -31.367 1.00 87.77 284 A 1 
ATOM 2276 C CB  . GLU A 1 284 ? -1.999   15.431  -31.426 1.00 87.12 284 A 1 
ATOM 2277 C CG  . GLU A 1 284 ? -3.090   14.929  -32.380 1.00 75.08 284 A 1 
ATOM 2278 C CD  . GLU A 1 284 ? -4.505   15.342  -31.954 1.00 65.99 284 A 1 
ATOM 2279 O OE1 . GLU A 1 284 ? -5.411   15.233  -32.806 1.00 56.04 284 A 1 
ATOM 2280 O OE2 . GLU A 1 284 ? -4.693   15.707  -30.777 1.00 56.09 284 A 1 
ATOM 2281 N N   . ASN A 1 285 ? 0.532    15.182  -29.509 1.00 88.33 285 A 1 
ATOM 2282 C CA  . ASN A 1 285 ? 1.568    15.786  -28.680 1.00 89.34 285 A 1 
ATOM 2283 C C   . ASN A 1 285 ? 2.953    15.206  -29.005 1.00 90.18 285 A 1 
ATOM 2284 O O   . ASN A 1 285 ? 3.940    15.937  -28.965 1.00 88.75 285 A 1 
ATOM 2285 C CB  . ASN A 1 285 ? 1.213    15.628  -27.198 1.00 88.30 285 A 1 
ATOM 2286 C CG  . ASN A 1 285 ? 0.080    16.535  -26.741 1.00 86.81 285 A 1 
ATOM 2287 O OD1 . ASN A 1 285 ? -0.408   17.400  -27.439 1.00 76.91 285 A 1 
ATOM 2288 N ND2 . ASN A 1 285 ? -0.360   16.369  -25.517 1.00 75.91 285 A 1 
ATOM 2289 N N   . TYR A 1 286 ? 3.034    13.923  -29.364 1.00 90.86 286 A 1 
ATOM 2290 C CA  . TYR A 1 286 ? 4.280    13.328  -29.851 1.00 91.70 286 A 1 
ATOM 2291 C C   . TYR A 1 286 ? 4.705    13.867  -31.221 1.00 92.52 286 A 1 
ATOM 2292 O O   . TYR A 1 286 ? 5.900    13.989  -31.460 1.00 91.38 286 A 1 
ATOM 2293 C CB  . TYR A 1 286 ? 4.178    11.799  -29.861 1.00 91.14 286 A 1 
ATOM 2294 C CG  . TYR A 1 286 ? 4.690    11.179  -28.579 1.00 90.53 286 A 1 
ATOM 2295 C CD1 . TYR A 1 286 ? 6.075    11.083  -28.357 1.00 79.12 286 A 1 
ATOM 2296 C CD2 . TYR A 1 286 ? 3.802    10.739  -27.577 1.00 78.95 286 A 1 
ATOM 2297 C CE1 . TYR A 1 286 ? 6.579    10.558  -27.161 1.00 78.56 286 A 1 
ATOM 2298 C CE2 . TYR A 1 286 ? 4.295    10.215  -26.369 1.00 77.39 286 A 1 
ATOM 2299 C CZ  . TYR A 1 286 ? 5.684    10.133  -26.162 1.00 87.39 286 A 1 
ATOM 2300 O OH  . TYR A 1 286 ? 6.173    9.647   -24.977 1.00 86.01 286 A 1 
ATOM 2301 N N   . GLU A 1 287 ? 3.752    14.231  -32.075 1.00 91.23 287 A 1 
ATOM 2302 C CA  . GLU A 1 287 ? 4.051    14.883  -33.351 1.00 91.71 287 A 1 
ATOM 2303 C C   . GLU A 1 287 ? 4.549    16.314  -33.146 1.00 92.01 287 A 1 
ATOM 2304 O O   . GLU A 1 287 ? 5.618    16.675  -33.634 1.00 90.55 287 A 1 
ATOM 2305 C CB  . GLU A 1 287 ? 2.822    14.877  -34.267 1.00 89.96 287 A 1 
ATOM 2306 C CG  . GLU A 1 287 ? 2.529    13.463  -34.742 1.00 84.17 287 A 1 
ATOM 2307 C CD  . GLU A 1 287 ? 1.487    13.446  -35.863 1.00 85.42 287 A 1 
ATOM 2308 O OE1 . GLU A 1 287 ? 1.815    12.865  -36.914 1.00 75.74 287 A 1 
ATOM 2309 O OE2 . GLU A 1 287 ? 0.386    13.985  -35.654 1.00 77.59 287 A 1 
ATOM 2310 N N   . LYS A 1 288 ? 3.833    17.118  -32.360 1.00 90.82 288 A 1 
ATOM 2311 C CA  . LYS A 1 288 ? 4.142    18.546  -32.165 1.00 90.49 288 A 1 
ATOM 2312 C C   . LYS A 1 288 ? 5.287    18.788  -31.191 1.00 90.99 288 A 1 
ATOM 2313 O O   . LYS A 1 288 ? 5.970    19.808  -31.276 1.00 86.80 288 A 1 
ATOM 2314 C CB  . LYS A 1 288 ? 2.877    19.287  -31.728 1.00 88.67 288 A 1 
ATOM 2315 C CG  . LYS A 1 288 ? 1.842    19.283  -32.865 1.00 84.66 288 A 1 
ATOM 2316 C CD  . LYS A 1 288 ? 0.562    20.030  -32.485 1.00 76.30 288 A 1 
ATOM 2317 C CE  . LYS A 1 288 ? -0.388   19.924  -33.669 1.00 68.41 288 A 1 
ATOM 2318 N NZ  . LYS A 1 288 ? -1.694   20.587  -33.426 1.00 59.52 288 A 1 
ATOM 2319 N N   . GLY A 1 289 ? 5.510    17.855  -30.276 1.00 91.86 289 A 1 
ATOM 2320 C CA  . GLY A 1 289 ? 6.459    17.963  -29.186 1.00 92.35 289 A 1 
ATOM 2321 C C   . GLY A 1 289 ? 5.851    18.539  -27.909 1.00 92.67 289 A 1 
ATOM 2322 O O   . GLY A 1 289 ? 4.838    19.239  -27.922 1.00 89.70 289 A 1 
ATOM 2323 N N   . PHE A 1 290 ? 6.490    18.230  -26.787 1.00 91.61 290 A 1 
ATOM 2324 C CA  . PHE A 1 290 ? 6.039    18.641  -25.459 1.00 92.10 290 A 1 
ATOM 2325 C C   . PHE A 1 290 ? 7.212    18.747  -24.472 1.00 92.44 290 A 1 
ATOM 2326 O O   . PHE A 1 290 ? 8.300    18.234  -24.721 1.00 88.99 290 A 1 
ATOM 2327 C CB  . PHE A 1 290 ? 4.976    17.660  -24.945 1.00 90.62 290 A 1 
ATOM 2328 C CG  . PHE A 1 290 ? 5.415    16.213  -24.891 1.00 90.99 290 A 1 
ATOM 2329 C CD1 . PHE A 1 290 ? 5.079    15.333  -25.951 1.00 78.52 290 A 1 
ATOM 2330 C CD2 . PHE A 1 290 ? 6.154    15.718  -23.803 1.00 77.98 290 A 1 
ATOM 2331 C CE1 . PHE A 1 290 ? 5.476    13.995  -25.914 1.00 76.85 290 A 1 
ATOM 2332 C CE2 . PHE A 1 290 ? 6.562    14.377  -23.769 1.00 75.85 290 A 1 
ATOM 2333 C CZ  . PHE A 1 290 ? 6.228    13.509  -24.821 1.00 87.72 290 A 1 
ATOM 2334 N N   . GLY A 1 291 ? 6.970    19.383  -23.337 1.00 90.30 291 A 1 
ATOM 2335 C CA  . GLY A 1 291 ? 7.966    19.573  -22.292 1.00 90.22 291 A 1 
ATOM 2336 C C   . GLY A 1 291 ? 8.684    20.915  -22.388 1.00 90.81 291 A 1 
ATOM 2337 O O   . GLY A 1 291 ? 8.118    21.905  -22.854 1.00 87.34 291 A 1 
ATOM 2338 N N   . ARG A 1 292 ? 9.900    20.953  -21.874 1.00 89.21 292 A 1 
ATOM 2339 C CA  . ARG A 1 292 ? 10.725   22.161  -21.836 1.00 89.82 292 A 1 
ATOM 2340 C C   . ARG A 1 292 ? 12.128   21.858  -22.339 1.00 90.10 292 A 1 
ATOM 2341 O O   . ARG A 1 292 ? 12.786   20.992  -21.779 1.00 86.28 292 A 1 
ATOM 2342 C CB  . ARG A 1 292 ? 10.813   22.700  -20.401 1.00 85.86 292 A 1 
ATOM 2343 C CG  . ARG A 1 292 ? 9.495    23.280  -19.883 1.00 75.87 292 A 1 
ATOM 2344 C CD  . ARG A 1 292 ? 9.644    23.782  -18.431 1.00 71.78 292 A 1 
ATOM 2345 N NE  . ARG A 1 292 ? 10.715   24.781  -18.310 1.00 60.74 292 A 1 
ATOM 2346 C CZ  . ARG A 1 292 ? 10.845   25.714  -17.383 1.00 52.28 292 A 1 
ATOM 2347 N NH1 . ARG A 1 292 ? 9.965    25.840  -16.423 1.00 48.47 292 A 1 
ATOM 2348 N NH2 . ARG A 1 292 ? 11.851   26.530  -17.405 1.00 46.40 292 A 1 
ATOM 2349 N N   . LEU A 1 293 ? 12.596   22.615  -23.322 1.00 90.68 293 A 1 
ATOM 2350 C CA  . LEU A 1 293 ? 13.919   22.400  -23.931 1.00 90.92 293 A 1 
ATOM 2351 C C   . LEU A 1 293 ? 15.085   22.540  -22.931 1.00 90.99 293 A 1 
ATOM 2352 O O   . LEU A 1 293 ? 16.096   21.871  -23.070 1.00 88.09 293 A 1 
ATOM 2353 C CB  . LEU A 1 293 ? 14.096   23.390  -25.101 1.00 90.37 293 A 1 
ATOM 2354 C CG  . LEU A 1 293 ? 13.159   23.135  -26.300 1.00 89.27 293 A 1 
ATOM 2355 C CD1 . LEU A 1 293 ? 13.304   24.255  -27.319 1.00 78.44 293 A 1 
ATOM 2356 C CD2 . LEU A 1 293 ? 13.471   21.818  -27.004 1.00 78.60 293 A 1 
ATOM 2357 N N   . ASP A 1 294 ? 14.910   23.338  -21.875 1.00 90.23 294 A 1 
ATOM 2358 C CA  . ASP A 1 294 ? 15.867   23.470  -20.771 1.00 88.25 294 A 1 
ATOM 2359 C C   . ASP A 1 294 ? 15.727   22.376  -19.690 1.00 88.60 294 A 1 
ATOM 2360 O O   . ASP A 1 294 ? 16.502   22.311  -18.731 1.00 83.05 294 A 1 
ATOM 2361 C CB  . ASP A 1 294 ? 15.713   24.885  -20.159 1.00 84.98 294 A 1 
ATOM 2362 C CG  . ASP A 1 294 ? 14.352   25.142  -19.473 1.00 78.49 294 A 1 
ATOM 2363 O OD1 . ASP A 1 294 ? 13.319   24.552  -19.859 1.00 68.34 294 A 1 
ATOM 2364 O OD2 . ASP A 1 294 ? 14.291   25.947  -18.516 1.00 68.94 294 A 1 
ATOM 2365 N N   . GLY A 1 295 ? 14.726   21.499  -19.832 1.00 90.05 295 A 1 
ATOM 2366 C CA  . GLY A 1 295 ? 14.377   20.464  -18.872 1.00 89.87 295 A 1 
ATOM 2367 C C   . GLY A 1 295 ? 14.270   19.083  -19.492 1.00 91.30 295 A 1 
ATOM 2368 O O   . GLY A 1 295 ? 15.199   18.585  -20.125 1.00 88.58 295 A 1 
ATOM 2369 N N   . GLU A 1 296 ? 13.119   18.442  -19.258 1.00 91.67 296 A 1 
ATOM 2370 C CA  . GLU A 1 296 ? 12.728   17.225  -19.963 1.00 92.33 296 A 1 
ATOM 2371 C C   . GLU A 1 296 ? 11.801   17.586  -21.125 1.00 92.48 296 A 1 
ATOM 2372 O O   . GLU A 1 296 ? 10.879   18.387  -20.953 1.00 89.94 296 A 1 
ATOM 2373 C CB  . GLU A 1 296 ? 12.013   16.234  -19.037 1.00 90.19 296 A 1 
ATOM 2374 C CG  . GLU A 1 296 ? 12.897   15.706  -17.902 1.00 86.91 296 A 1 
ATOM 2375 C CD  . GLU A 1 296 ? 12.282   14.455  -17.239 1.00 88.90 296 A 1 
ATOM 2376 O OE1 . GLU A 1 296 ? 13.041   13.499  -16.971 1.00 79.08 296 A 1 
ATOM 2377 O OE2 . GLU A 1 296 ? 11.066   14.411  -16.997 1.00 81.01 296 A 1 
ATOM 2378 N N   . PHE A 1 297 ? 12.037   16.993  -22.277 1.00 93.47 297 A 1 
ATOM 2379 C CA  . PHE A 1 297 ? 11.220   17.254  -23.452 1.00 94.03 297 A 1 
ATOM 2380 C C   . PHE A 1 297 ? 11.266   16.117  -24.476 1.00 94.31 297 A 1 
ATOM 2381 O O   . PHE A 1 297 ? 12.175   15.284  -24.486 1.00 93.06 297 A 1 
ATOM 2382 C CB  . PHE A 1 297 ? 11.642   18.577  -24.105 1.00 93.05 297 A 1 
ATOM 2383 C CG  . PHE A 1 297 ? 12.999   18.550  -24.778 1.00 92.84 297 A 1 
ATOM 2384 C CD1 . PHE A 1 297 ? 14.164   18.840  -24.043 1.00 85.75 297 A 1 
ATOM 2385 C CD2 . PHE A 1 297 ? 13.111   18.235  -26.143 1.00 85.05 297 A 1 
ATOM 2386 C CE1 . PHE A 1 297 ? 15.420   18.813  -24.664 1.00 84.43 297 A 1 
ATOM 2387 C CE2 . PHE A 1 297 ? 14.363   18.201  -26.765 1.00 83.30 297 A 1 
ATOM 2388 C CZ  . PHE A 1 297 ? 15.526   18.488  -26.030 1.00 88.82 297 A 1 
ATOM 2389 N N   . TRP A 1 298 ? 10.277   16.131  -25.345 1.00 93.91 298 A 1 
ATOM 2390 C CA  . TRP A 1 298 ? 10.264   15.460  -26.628 1.00 94.40 298 A 1 
ATOM 2391 C C   . TRP A 1 298 ? 10.120   16.523  -27.720 1.00 94.57 298 A 1 
ATOM 2392 O O   . TRP A 1 298 ? 9.209    17.347  -27.642 1.00 92.35 298 A 1 
ATOM 2393 C CB  . TRP A 1 298 ? 9.110    14.473  -26.675 1.00 94.14 298 A 1 
ATOM 2394 C CG  . TRP A 1 298 ? 8.950    13.771  -27.981 1.00 94.22 298 A 1 
ATOM 2395 C CD1 . TRP A 1 298 ? 8.034    14.072  -28.932 1.00 90.70 298 A 1 
ATOM 2396 C CD2 . TRP A 1 298 ? 9.758    12.686  -28.518 1.00 93.06 298 A 1 
ATOM 2397 N NE1 . TRP A 1 298 ? 8.207    13.224  -30.018 1.00 90.73 298 A 1 
ATOM 2398 C CE2 . TRP A 1 298 ? 9.256    12.362  -29.802 1.00 92.33 298 A 1 
ATOM 2399 C CE3 . TRP A 1 298 ? 10.860   11.948  -28.030 1.00 92.86 298 A 1 
ATOM 2400 C CZ2 . TRP A 1 298 ? 9.840    11.341  -30.591 1.00 92.74 298 A 1 
ATOM 2401 C CZ3 . TRP A 1 298 ? 11.433   10.930  -28.816 1.00 90.06 298 A 1 
ATOM 2402 C CH2 . TRP A 1 298 ? 10.929   10.644  -30.076 1.00 90.49 298 A 1 
ATOM 2403 N N   . LEU A 1 299 ? 11.006   16.551  -28.703 1.00 94.03 299 A 1 
ATOM 2404 C CA  . LEU A 1 299 ? 11.033   17.630  -29.704 1.00 94.19 299 A 1 
ATOM 2405 C C   . LEU A 1 299 ? 9.774    17.638  -30.579 1.00 93.94 299 A 1 
ATOM 2406 O O   . LEU A 1 299 ? 9.248    18.708  -30.881 1.00 92.11 299 A 1 
ATOM 2407 C CB  . LEU A 1 299 ? 12.314   17.496  -30.546 1.00 93.87 299 A 1 
ATOM 2408 C CG  . LEU A 1 299 ? 12.475   18.597  -31.617 1.00 92.89 299 A 1 
ATOM 2409 C CD1 . LEU A 1 299 ? 12.558   19.999  -31.012 1.00 81.99 299 A 1 
ATOM 2410 C CD2 . LEU A 1 299 ? 13.750   18.355  -32.420 1.00 81.80 299 A 1 
ATOM 2411 N N   . GLY A 1 300 ? 9.270    16.458  -30.937 1.00 93.61 300 A 1 
ATOM 2412 C CA  . GLY A 1 300 ? 8.138    16.285  -31.840 1.00 93.89 300 A 1 
ATOM 2413 C C   . GLY A 1 300 ? 8.542    15.570  -33.126 1.00 94.49 300 A 1 
ATOM 2414 O O   . GLY A 1 300 ? 9.561    15.904  -33.729 1.00 92.58 300 A 1 
ATOM 2415 N N   . LEU A 1 301 ? 7.742    14.589  -33.538 1.00 93.75 301 A 1 
ATOM 2416 C CA  . LEU A 1 301 ? 8.044    13.765  -34.708 1.00 93.62 301 A 1 
ATOM 2417 C C   . LEU A 1 301 ? 8.079    14.579  -36.002 1.00 93.87 301 A 1 
ATOM 2418 O O   . LEU A 1 301 ? 8.986    14.385  -36.806 1.00 92.91 301 A 1 
ATOM 2419 C CB  . LEU A 1 301 ? 7.003    12.639  -34.825 1.00 92.89 301 A 1 
ATOM 2420 C CG  . LEU A 1 301 ? 7.123    11.558  -33.740 1.00 91.47 301 A 1 
ATOM 2421 C CD1 . LEU A 1 301 ? 5.854    10.706  -33.712 1.00 80.63 301 A 1 
ATOM 2422 C CD2 . LEU A 1 301 ? 8.316    10.638  -33.989 1.00 81.88 301 A 1 
ATOM 2423 N N   . GLU A 1 302 ? 7.175    15.546  -36.156 1.00 93.32 302 A 1 
ATOM 2424 C CA  . GLU A 1 302 ? 7.173    16.460  -37.303 1.00 92.95 302 A 1 
ATOM 2425 C C   . GLU A 1 302 ? 8.484    17.248  -37.408 1.00 93.07 302 A 1 
ATOM 2426 O O   . GLU A 1 302 ? 9.083    17.341  -38.476 1.00 91.37 302 A 1 
ATOM 2427 C CB  . GLU A 1 302 ? 6.017    17.473  -37.176 1.00 91.34 302 A 1 
ATOM 2428 C CG  . GLU A 1 302 ? 4.623    16.846  -37.293 1.00 84.12 302 A 1 
ATOM 2429 C CD  . GLU A 1 302 ? 3.492    17.867  -37.063 1.00 83.50 302 A 1 
ATOM 2430 O OE1 . GLU A 1 302 ? 2.332    17.533  -37.374 1.00 74.09 302 A 1 
ATOM 2431 O OE2 . GLU A 1 302 ? 3.770    18.970  -36.533 1.00 77.48 302 A 1 
ATOM 2432 N N   . LYS A 1 303 ? 8.965    17.766  -36.296 1.00 93.27 303 A 1 
ATOM 2433 C CA  . LYS A 1 303 ? 10.209   18.533  -36.234 1.00 93.43 303 A 1 
ATOM 2434 C C   . LYS A 1 303 ? 11.428   17.646  -36.484 1.00 93.69 303 A 1 
ATOM 2435 O O   . LYS A 1 303 ? 12.325   18.039  -37.225 1.00 92.27 303 A 1 
ATOM 2436 C CB  . LYS A 1 303 ? 10.327   19.234  -34.876 1.00 92.80 303 A 1 
ATOM 2437 C CG  . LYS A 1 303 ? 9.218    20.278  -34.653 1.00 91.42 303 A 1 
ATOM 2438 C CD  . LYS A 1 303 ? 9.342    20.873  -33.244 1.00 89.23 303 A 1 
ATOM 2439 C CE  . LYS A 1 303 ? 8.174    21.818  -32.970 1.00 85.09 303 A 1 
ATOM 2440 N NZ  . LYS A 1 303 ? 8.107    22.178  -31.538 1.00 79.52 303 A 1 
ATOM 2441 N N   . ILE A 1 304 ? 11.433   16.448  -35.887 1.00 93.90 304 A 1 
ATOM 2442 C CA  . ILE A 1 304 ? 12.487   15.464  -36.130 1.00 93.83 304 A 1 
ATOM 2443 C C   . ILE A 1 304 ? 12.529   15.099  -37.618 1.00 93.69 304 A 1 
ATOM 2444 O O   . ILE A 1 304 ? 13.591   15.151  -38.225 1.00 92.25 304 A 1 
ATOM 2445 C CB  . ILE A 1 304 ? 12.288   14.209  -35.248 1.00 93.90 304 A 1 
ATOM 2446 C CG1 . ILE A 1 304 ? 12.441   14.561  -33.749 1.00 90.54 304 A 1 
ATOM 2447 C CG2 . ILE A 1 304 ? 13.307   13.108  -35.617 1.00 88.84 304 A 1 
ATOM 2448 C CD1 . ILE A 1 304 ? 11.887   13.483  -32.807 1.00 84.96 304 A 1 
ATOM 2449 N N   . TYR A 1 305 ? 11.364   14.804  -38.203 1.00 93.76 305 A 1 
ATOM 2450 C CA  . TYR A 1 305 ? 11.254   14.486  -39.619 1.00 93.39 305 A 1 
ATOM 2451 C C   . TYR A 1 305 ? 11.763   15.637  -40.495 1.00 93.29 305 A 1 
ATOM 2452 O O   . TYR A 1 305 ? 12.592   15.411  -41.370 1.00 92.05 305 A 1 
ATOM 2453 C CB  . TYR A 1 305 ? 9.806    14.117  -39.947 1.00 93.04 305 A 1 
ATOM 2454 C CG  . TYR A 1 305 ? 9.604    13.714  -41.389 1.00 92.19 305 A 1 
ATOM 2455 C CD1 . TYR A 1 305 ? 9.040    14.614  -42.323 1.00 81.96 305 A 1 
ATOM 2456 C CD2 . TYR A 1 305 ? 10.004   12.434  -41.822 1.00 83.15 305 A 1 
ATOM 2457 C CE1 . TYR A 1 305 ? 8.882    14.238  -43.668 1.00 83.53 305 A 1 
ATOM 2458 C CE2 . TYR A 1 305 ? 9.845    12.049  -43.165 1.00 82.71 305 A 1 
ATOM 2459 C CZ  . TYR A 1 305 ? 9.291    12.960  -44.081 1.00 89.18 305 A 1 
ATOM 2460 O OH  . TYR A 1 305 ? 9.150    12.595  -45.395 1.00 88.18 305 A 1 
ATOM 2461 N N   . ALA A 1 306 ? 11.352   16.873  -40.189 1.00 92.90 306 A 1 
ATOM 2462 C CA  . ALA A 1 306 ? 11.819   18.045  -40.930 1.00 92.28 306 A 1 
ATOM 2463 C C   . ALA A 1 306 ? 13.348   18.213  -40.886 1.00 92.26 306 A 1 
ATOM 2464 O O   . ALA A 1 306 ? 13.950   18.572  -41.901 1.00 90.20 306 A 1 
ATOM 2465 C CB  . ALA A 1 306 ? 11.108   19.278  -40.370 1.00 91.69 306 A 1 
ATOM 2466 N N   . ILE A 1 307 ? 13.976   17.915  -39.729 1.00 92.44 307 A 1 
ATOM 2467 C CA  . ILE A 1 307 ? 15.437   17.958  -39.604 1.00 92.27 307 A 1 
ATOM 2468 C C   . ILE A 1 307 ? 16.072   16.861  -40.470 1.00 92.08 307 A 1 
ATOM 2469 O O   . ILE A 1 307 ? 16.911   17.170  -41.310 1.00 90.15 307 A 1 
ATOM 2470 C CB  . ILE A 1 307 ? 15.872   17.853  -38.121 1.00 92.49 307 A 1 
ATOM 2471 C CG1 . ILE A 1 307 ? 15.419   19.104  -37.333 1.00 88.56 307 A 1 
ATOM 2472 C CG2 . ILE A 1 307 ? 17.400   17.710  -37.999 1.00 87.37 307 A 1 
ATOM 2473 C CD1 . ILE A 1 307 ? 15.448   18.899  -35.801 1.00 84.79 307 A 1 
ATOM 2474 N N   . VAL A 1 308 ? 15.648   15.613  -40.304 1.00 92.47 308 A 1 
ATOM 2475 C CA  . VAL A 1 308 ? 16.347   14.459  -40.907 1.00 91.86 308 A 1 
ATOM 2476 C C   . VAL A 1 308 ? 16.145   14.315  -42.416 1.00 91.40 308 A 1 
ATOM 2477 O O   . VAL A 1 308 ? 16.911   13.607  -43.064 1.00 88.16 308 A 1 
ATOM 2478 C CB  . VAL A 1 308 ? 16.010   13.133  -40.198 1.00 90.83 308 A 1 
ATOM 2479 C CG1 . VAL A 1 308 ? 16.301   13.233  -38.698 1.00 79.24 308 A 1 
ATOM 2480 C CG2 . VAL A 1 308 ? 14.557   12.694  -40.402 1.00 79.35 308 A 1 
ATOM 2481 N N   . GLN A 1 309 ? 15.153   15.003  -42.988 1.00 91.91 309 A 1 
ATOM 2482 C CA  . GLN A 1 309 ? 14.950   15.042  -44.440 1.00 90.77 309 A 1 
ATOM 2483 C C   . GLN A 1 309 ? 15.953   15.944  -45.177 1.00 90.39 309 A 1 
ATOM 2484 O O   . GLN A 1 309 ? 15.960   15.968  -46.412 1.00 86.50 309 A 1 
ATOM 2485 C CB  . GLN A 1 309 ? 13.506   15.460  -44.747 1.00 89.21 309 A 1 
ATOM 2486 C CG  . GLN A 1 309 ? 12.467   14.365  -44.402 1.00 83.65 309 A 1 
ATOM 2487 C CD  . GLN A 1 309 ? 12.700   13.062  -45.161 1.00 79.58 309 A 1 
ATOM 2488 O OE1 . GLN A 1 309 ? 12.974   13.040  -46.342 1.00 69.05 309 A 1 
ATOM 2489 N NE2 . GLN A 1 309 ? 12.599   11.930  -44.500 1.00 66.74 309 A 1 
ATOM 2490 N N   . GLN A 1 310 ? 16.773   16.697  -44.453 1.00 91.08 310 A 1 
ATOM 2491 C CA  . GLN A 1 310 ? 17.721   17.638  -45.074 1.00 89.48 310 A 1 
ATOM 2492 C C   . GLN A 1 310 ? 18.968   16.952  -45.633 1.00 89.44 310 A 1 
ATOM 2493 O O   . GLN A 1 310 ? 19.496   17.364  -46.667 1.00 84.83 310 A 1 
ATOM 2494 C CB  . GLN A 1 310 ? 18.130   18.698  -44.052 1.00 87.62 310 A 1 
ATOM 2495 C CG  . GLN A 1 310 ? 16.922   19.493  -43.552 1.00 85.84 310 A 1 
ATOM 2496 C CD  . GLN A 1 310 ? 17.347   20.582  -42.574 1.00 88.42 310 A 1 
ATOM 2497 O OE1 . GLN A 1 310 ? 17.354   21.740  -42.912 1.00 79.47 310 A 1 
ATOM 2498 N NE2 . GLN A 1 310 ? 17.721   20.222  -41.365 1.00 78.38 310 A 1 
ATOM 2499 N N   . SER A 1 311 ? 19.451   15.926  -44.932 1.00 89.66 311 A 1 
ATOM 2500 C CA  . SER A 1 311 ? 20.646   15.156  -45.272 1.00 89.18 311 A 1 
ATOM 2501 C C   . SER A 1 311 ? 20.643   13.821  -44.532 1.00 90.37 311 A 1 
ATOM 2502 O O   . SER A 1 311 ? 19.675   13.471  -43.843 1.00 86.44 311 A 1 
ATOM 2503 C CB  . SER A 1 311 ? 21.905   15.982  -44.948 1.00 85.97 311 A 1 
ATOM 2504 O OG  . SER A 1 311 ? 22.021   16.222  -43.568 1.00 78.85 311 A 1 
ATOM 2505 N N   . ASN A 1 312 ? 21.711   13.057  -44.635 1.00 89.48 312 A 1 
ATOM 2506 C CA  . ASN A 1 312 ? 21.900   11.883  -43.786 1.00 90.01 312 A 1 
ATOM 2507 C C   . ASN A 1 312 ? 22.300   12.327  -42.381 1.00 90.86 312 A 1 
ATOM 2508 O O   . ASN A 1 312 ? 23.170   13.181  -42.219 1.00 87.38 312 A 1 
ATOM 2509 C CB  . ASN A 1 312 ? 22.934   10.944  -44.417 1.00 87.12 312 A 1 
ATOM 2510 C CG  . ASN A 1 312 ? 22.442   10.296  -45.700 1.00 81.46 312 A 1 
ATOM 2511 O OD1 . ASN A 1 312 ? 21.271   10.098  -45.936 1.00 71.50 312 A 1 
ATOM 2512 N ND2 . ASN A 1 312 ? 23.352   9.926   -46.574 1.00 70.42 312 A 1 
ATOM 2513 N N   . TYR A 1 313 ? 21.686   11.719  -41.361 1.00 90.62 313 A 1 
ATOM 2514 C CA  . TYR A 1 313 ? 21.972   11.986  -39.956 1.00 92.18 313 A 1 
ATOM 2515 C C   . TYR A 1 313 ? 22.355   10.709  -39.219 1.00 92.54 313 A 1 
ATOM 2516 O O   . TYR A 1 313 ? 21.988   9.593   -39.595 1.00 89.43 313 A 1 
ATOM 2517 C CB  . TYR A 1 313 ? 20.773   12.675  -39.284 1.00 91.81 313 A 1 
ATOM 2518 C CG  . TYR A 1 313 ? 20.613   14.151  -39.611 1.00 92.06 313 A 1 
ATOM 2519 C CD1 . TYR A 1 313 ? 21.044   15.140  -38.712 1.00 80.20 313 A 1 
ATOM 2520 C CD2 . TYR A 1 313 ? 20.030   14.534  -40.831 1.00 80.73 313 A 1 
ATOM 2521 C CE1 . TYR A 1 313 ? 20.917   16.505  -39.022 1.00 79.83 313 A 1 
ATOM 2522 C CE2 . TYR A 1 313 ? 19.908   15.892  -41.159 1.00 79.42 313 A 1 
ATOM 2523 C CZ  . TYR A 1 313 ? 20.353   16.879  -40.257 1.00 89.58 313 A 1 
ATOM 2524 O OH  . TYR A 1 313 ? 20.253   18.205  -40.601 1.00 88.99 313 A 1 
ATOM 2525 N N   . ILE A 1 314 ? 23.072   10.894  -38.113 1.00 93.49 314 A 1 
ATOM 2526 C CA  . ILE A 1 314 ? 23.330   9.879   -37.101 1.00 93.54 314 A 1 
ATOM 2527 C C   . ILE A 1 314 ? 22.376   10.126  -35.938 1.00 93.89 314 A 1 
ATOM 2528 O O   . ILE A 1 314 ? 22.263   11.255  -35.450 1.00 92.07 314 A 1 
ATOM 2529 C CB  . ILE A 1 314 ? 24.808   9.909   -36.655 1.00 91.54 314 A 1 
ATOM 2530 C CG1 . ILE A 1 314 ? 25.738   9.631   -37.863 1.00 82.02 314 A 1 
ATOM 2531 C CG2 . ILE A 1 314 ? 25.052   8.883   -35.534 1.00 81.37 314 A 1 
ATOM 2532 C CD1 . ILE A 1 314 ? 27.233   9.813   -37.561 1.00 74.99 314 A 1 
ATOM 2533 N N   . LEU A 1 315 ? 21.710   9.073   -35.474 1.00 93.22 315 A 1 
ATOM 2534 C CA  . LEU A 1 315 ? 20.947   9.077   -34.239 1.00 93.03 315 A 1 
ATOM 2535 C C   . LEU A 1 315 ? 21.826   8.523   -33.112 1.00 93.11 315 A 1 
ATOM 2536 O O   . LEU A 1 315 ? 22.203   7.355   -33.140 1.00 91.72 315 A 1 
ATOM 2537 C CB  . LEU A 1 315 ? 19.665   8.242   -34.431 1.00 92.57 315 A 1 
ATOM 2538 C CG  . LEU A 1 315 ? 18.857   8.007   -33.147 1.00 91.61 315 A 1 
ATOM 2539 C CD1 . LEU A 1 315 ? 18.273   9.302   -32.581 1.00 79.64 315 A 1 
ATOM 2540 C CD2 . LEU A 1 315 ? 17.697   7.054   -33.427 1.00 79.99 315 A 1 
ATOM 2541 N N   . ARG A 1 316 ? 22.098   9.327   -32.104 1.00 93.76 316 A 1 
ATOM 2542 C CA  . ARG A 1 316 ? 22.816   8.919   -30.902 1.00 93.80 316 A 1 
ATOM 2543 C C   . ARG A 1 316 ? 21.861   8.808   -29.722 1.00 93.86 316 A 1 
ATOM 2544 O O   . ARG A 1 316 ? 21.135   9.748   -29.410 1.00 92.68 316 A 1 
ATOM 2545 C CB  . ARG A 1 316 ? 23.980   9.885   -30.663 1.00 93.01 316 A 1 
ATOM 2546 C CG  . ARG A 1 316 ? 24.823   9.528   -29.439 1.00 90.52 316 A 1 
ATOM 2547 C CD  . ARG A 1 316 ? 25.998   10.504  -29.368 1.00 88.50 316 A 1 
ATOM 2548 N NE  . ARG A 1 316 ? 26.809   10.319  -28.162 1.00 85.17 316 A 1 
ATOM 2549 C CZ  . ARG A 1 316 ? 28.005   9.746   -28.064 1.00 82.97 316 A 1 
ATOM 2550 N NH1 . ARG A 1 316 ? 28.623   9.235   -29.085 1.00 73.54 316 A 1 
ATOM 2551 N NH2 . ARG A 1 316 ? 28.582   9.706   -26.912 1.00 78.41 316 A 1 
ATOM 2552 N N   . LEU A 1 317 ? 21.904   7.675   -29.028 1.00 92.24 317 A 1 
ATOM 2553 C CA  . LEU A 1 317 ? 21.240   7.474   -27.743 1.00 91.67 317 A 1 
ATOM 2554 C C   . LEU A 1 317 ? 22.298   7.492   -26.644 1.00 91.36 317 A 1 
ATOM 2555 O O   . LEU A 1 317 ? 23.208   6.666   -26.660 1.00 89.25 317 A 1 
ATOM 2556 C CB  . LEU A 1 317 ? 20.466   6.142   -27.733 1.00 90.70 317 A 1 
ATOM 2557 C CG  . LEU A 1 317 ? 19.481   5.930   -28.893 1.00 88.85 317 A 1 
ATOM 2558 C CD1 . LEU A 1 317 ? 18.773   4.581   -28.732 1.00 76.98 317 A 1 
ATOM 2559 C CD2 . LEU A 1 317 ? 18.410   7.004   -28.934 1.00 78.02 317 A 1 
ATOM 2560 N N   . GLU A 1 318 ? 22.167   8.400   -25.678 1.00 92.32 318 A 1 
ATOM 2561 C CA  . GLU A 1 318 ? 22.984   8.410   -24.470 1.00 92.01 318 A 1 
ATOM 2562 C C   . GLU A 1 318 ? 22.142   8.064   -23.252 1.00 92.10 318 A 1 
ATOM 2563 O O   . GLU A 1 318 ? 21.097   8.671   -22.997 1.00 90.27 318 A 1 
ATOM 2564 C CB  . GLU A 1 318 ? 23.684   9.753   -24.253 1.00 90.48 318 A 1 
ATOM 2565 C CG  . GLU A 1 318 ? 24.829   9.973   -25.238 1.00 81.24 318 A 1 
ATOM 2566 C CD  . GLU A 1 318 ? 25.702   11.185  -24.881 1.00 82.96 318 A 1 
ATOM 2567 O OE1 . GLU A 1 318 ? 26.767   11.325  -25.519 1.00 75.97 318 A 1 
ATOM 2568 O OE2 . GLU A 1 318 ? 25.348   11.942  -23.944 1.00 77.91 318 A 1 
ATOM 2569 N N   . LEU A 1 319 ? 22.614   7.104   -22.457 1.00 89.90 319 A 1 
ATOM 2570 C CA  . LEU A 1 319 ? 21.955   6.643   -21.250 1.00 89.04 319 A 1 
ATOM 2571 C C   . LEU A 1 319 ? 22.911   6.771   -20.076 1.00 88.73 319 A 1 
ATOM 2572 O O   . LEU A 1 319 ? 24.056   6.330   -20.145 1.00 86.37 319 A 1 
ATOM 2573 C CB  . LEU A 1 319 ? 21.491   5.186   -21.426 1.00 87.16 319 A 1 
ATOM 2574 C CG  . LEU A 1 319 ? 20.575   4.928   -22.637 1.00 84.61 319 A 1 
ATOM 2575 C CD1 . LEU A 1 319 ? 20.163   3.461   -22.657 1.00 76.41 319 A 1 
ATOM 2576 C CD2 . LEU A 1 319 ? 19.296   5.764   -22.599 1.00 75.60 319 A 1 
ATOM 2577 N N   . GLN A 1 320 ? 22.417   7.316   -18.968 1.00 88.84 320 A 1 
ATOM 2578 C CA  . GLN A 1 320 ? 23.147   7.362   -17.712 1.00 88.69 320 A 1 
ATOM 2579 C C   . GLN A 1 320 ? 22.385   6.559   -16.654 1.00 88.05 320 A 1 
ATOM 2580 O O   . GLN A 1 320 ? 21.187   6.754   -16.449 1.00 86.10 320 A 1 
ATOM 2581 C CB  . GLN A 1 320 ? 23.390   8.825   -17.318 1.00 87.31 320 A 1 
ATOM 2582 C CG  . GLN A 1 320 ? 24.420   8.971   -16.190 1.00 78.76 320 A 1 
ATOM 2583 C CD  . GLN A 1 320 ? 24.725   10.442  -15.854 1.00 77.72 320 A 1 
ATOM 2584 O OE1 . GLN A 1 320 ? 24.128   11.366  -16.370 1.00 70.04 320 A 1 
ATOM 2585 N NE2 . GLN A 1 320 ? 25.658   10.707  -14.980 1.00 66.72 320 A 1 
ATOM 2586 N N   . ASP A 1 321 ? 23.087   5.638   -15.991 1.00 85.26 321 A 1 
ATOM 2587 C CA  . ASP A 1 321 ? 22.516   4.882   -14.885 1.00 83.41 321 A 1 
ATOM 2588 C C   . ASP A 1 321 ? 22.662   5.615   -13.541 1.00 83.40 321 A 1 
ATOM 2589 O O   . ASP A 1 321 ? 23.214   6.718   -13.438 1.00 80.71 321 A 1 
ATOM 2590 C CB  . ASP A 1 321 ? 23.060   3.433   -14.905 1.00 80.37 321 A 1 
ATOM 2591 C CG  . ASP A 1 321 ? 24.497   3.242   -14.402 1.00 76.06 321 A 1 
ATOM 2592 O OD1 . ASP A 1 321 ? 25.092   4.199   -13.890 1.00 68.95 321 A 1 
ATOM 2593 O OD2 . ASP A 1 321 ? 24.975   2.083   -14.433 1.00 69.91 321 A 1 
ATOM 2594 N N   . TRP A 1 322 ? 22.130   5.001   -12.461 1.00 81.04 322 A 1 
ATOM 2595 C CA  . TRP A 1 322 ? 22.223   5.558   -11.112 1.00 80.14 322 A 1 
ATOM 2596 C C   . TRP A 1 322 ? 23.606   5.413   -10.459 1.00 78.76 322 A 1 
ATOM 2597 O O   . TRP A 1 322 ? 23.783   5.814   -9.310  1.00 75.03 322 A 1 
ATOM 2598 C CB  . TRP A 1 322 ? 21.133   4.941   -10.234 1.00 79.81 322 A 1 
ATOM 2599 C CG  . TRP A 1 322 ? 19.754   5.385   -10.595 1.00 79.94 322 A 1 
ATOM 2600 C CD1 . TRP A 1 322 ? 18.892   4.720   -11.392 1.00 74.09 322 A 1 
ATOM 2601 C CD2 . TRP A 1 322 ? 19.110   6.644   -10.227 1.00 78.68 322 A 1 
ATOM 2602 N NE1 . TRP A 1 322 ? 17.729   5.469   -11.535 1.00 75.93 322 A 1 
ATOM 2603 C CE2 . TRP A 1 322 ? 17.831   6.657   -10.842 1.00 77.48 322 A 1 
ATOM 2604 C CE3 . TRP A 1 322 ? 19.485   7.750   -9.439  1.00 77.49 322 A 1 
ATOM 2605 C CZ2 . TRP A 1 322 ? 16.947   7.749   -10.700 1.00 76.83 322 A 1 
ATOM 2606 C CZ3 . TRP A 1 322 ? 18.609   8.837   -9.293  1.00 74.53 322 A 1 
ATOM 2607 C CH2 . TRP A 1 322 ? 17.353   8.839   -9.923  1.00 74.66 322 A 1 
ATOM 2608 N N   . LYS A 1 323 ? 24.574   4.826   -11.160 1.00 81.34 323 A 1 
ATOM 2609 C CA  . LYS A 1 323 ? 25.992   4.830   -10.785 1.00 80.43 323 A 1 
ATOM 2610 C C   . LYS A 1 323 ? 26.782   5.871   -11.582 1.00 81.76 323 A 1 
ATOM 2611 O O   . LYS A 1 323 ? 28.004   5.823   -11.583 1.00 77.75 323 A 1 
ATOM 2612 C CB  . LYS A 1 323 ? 26.599   3.442   -10.989 1.00 77.32 323 A 1 
ATOM 2613 C CG  . LYS A 1 323 ? 25.946   2.325   -10.170 1.00 70.12 323 A 1 
ATOM 2614 C CD  . LYS A 1 323 ? 26.708   1.054   -10.524 1.00 63.84 323 A 1 
ATOM 2615 C CE  . LYS A 1 323 ? 26.237   -0.175  -9.766  1.00 55.41 323 A 1 
ATOM 2616 N NZ  . LYS A 1 323 ? 27.064   -1.318  -10.210 1.00 49.04 323 A 1 
ATOM 2617 N N   . ASP A 1 324 ? 26.064   6.740   -12.282 1.00 81.01 324 A 1 
ATOM 2618 C CA  . ASP A 1 324 ? 26.607   7.742   -13.192 1.00 81.42 324 A 1 
ATOM 2619 C C   . ASP A 1 324 ? 27.432   7.166   -14.360 1.00 83.39 324 A 1 
ATOM 2620 O O   . ASP A 1 324 ? 28.131   7.894   -15.053 1.00 79.60 324 A 1 
ATOM 2621 C CB  . ASP A 1 324 ? 27.270   8.884   -12.400 1.00 78.62 324 A 1 
ATOM 2622 C CG  . ASP A 1 324 ? 26.259   9.529   -11.434 1.00 75.49 324 A 1 
ATOM 2623 O OD1 . ASP A 1 324 ? 25.153   9.910   -11.893 1.00 68.61 324 A 1 
ATOM 2624 O OD2 . ASP A 1 324 ? 26.536   9.622   -10.221 1.00 67.92 324 A 1 
ATOM 2625 N N   . SER A 1 325 ? 27.306   5.848   -14.612 1.00 83.19 325 A 1 
ATOM 2626 C CA  . SER A 1 325 ? 27.906   5.213   -15.781 1.00 83.04 325 A 1 
ATOM 2627 C C   . SER A 1 325 ? 27.147   5.655   -17.028 1.00 84.35 325 A 1 
ATOM 2628 O O   . SER A 1 325 ? 25.925   5.512   -17.096 1.00 82.43 325 A 1 
ATOM 2629 C CB  . SER A 1 325 ? 27.873   3.684   -15.696 1.00 80.29 325 A 1 
ATOM 2630 O OG  . SER A 1 325 ? 28.289   3.222   -14.420 1.00 70.37 325 A 1 
ATOM 2631 N N   . LYS A 1 326 ? 27.873   6.173   -18.004 1.00 85.43 326 A 1 
ATOM 2632 C CA  . LYS A 1 326 ? 27.319   6.584   -19.293 1.00 84.92 326 A 1 
ATOM 2633 C C   . LYS A 1 326 ? 27.506   5.480   -20.323 1.00 84.78 326 A 1 
ATOM 2634 O O   . LYS A 1 326 ? 28.582   4.894   -20.441 1.00 81.66 326 A 1 
ATOM 2635 C CB  . LYS A 1 326 ? 27.947   7.901   -19.768 1.00 82.75 326 A 1 
ATOM 2636 C CG  . LYS A 1 326 ? 27.559   9.088   -18.868 1.00 75.54 326 A 1 
ATOM 2637 C CD  . LYS A 1 326 ? 28.105   10.394  -19.456 1.00 72.77 326 A 1 
ATOM 2638 C CE  . LYS A 1 326 ? 27.703   11.591  -18.599 1.00 63.45 326 A 1 
ATOM 2639 N NZ  . LYS A 1 326 ? 28.105   12.873  -19.243 1.00 56.89 326 A 1 
ATOM 2640 N N   . HIS A 1 327 ? 26.454   5.236   -21.073 1.00 87.02 327 A 1 
ATOM 2641 C CA  . HIS A 1 327 ? 26.437   4.329   -22.209 1.00 86.23 327 A 1 
ATOM 2642 C C   . HIS A 1 327 ? 25.875   5.069   -23.415 1.00 87.71 327 A 1 
ATOM 2643 O O   . HIS A 1 327 ? 25.035   5.949   -23.260 1.00 86.19 327 A 1 
ATOM 2644 C CB  . HIS A 1 327 ? 25.596   3.093   -21.871 1.00 83.54 327 A 1 
ATOM 2645 C CG  . HIS A 1 327 ? 26.138   2.305   -20.721 1.00 80.21 327 A 1 
ATOM 2646 N ND1 . HIS A 1 327 ? 27.205   1.429   -20.758 1.00 67.84 327 A 1 
ATOM 2647 C CD2 . HIS A 1 327 ? 25.690   2.320   -19.415 1.00 68.06 327 A 1 
ATOM 2648 C CE1 . HIS A 1 327 ? 27.393   0.937   -19.527 1.00 66.93 327 A 1 
ATOM 2649 N NE2 . HIS A 1 327 ? 26.489   1.454   -18.683 1.00 67.70 327 A 1 
ATOM 2650 N N   . TYR A 1 328 ? 26.331   4.711   -24.598 1.00 87.88 328 A 1 
ATOM 2651 C CA  . TYR A 1 328 ? 25.845   5.300   -25.836 1.00 88.77 328 A 1 
ATOM 2652 C C   . TYR A 1 328 ? 25.739   4.254   -26.938 1.00 89.11 328 A 1 
ATOM 2653 O O   . TYR A 1 328 ? 26.390   3.205   -26.884 1.00 87.22 328 A 1 
ATOM 2654 C CB  . TYR A 1 328 ? 26.735   6.483   -26.255 1.00 87.14 328 A 1 
ATOM 2655 C CG  . TYR A 1 328 ? 28.050   6.075   -26.874 1.00 85.40 328 A 1 
ATOM 2656 C CD1 . TYR A 1 328 ? 29.169   5.745   -26.076 1.00 79.03 328 A 1 
ATOM 2657 C CD2 . TYR A 1 328 ? 28.173   6.006   -28.280 1.00 78.68 328 A 1 
ATOM 2658 C CE1 . TYR A 1 328 ? 30.382   5.348   -26.657 1.00 76.58 328 A 1 
ATOM 2659 C CE2 . TYR A 1 328 ? 29.380   5.608   -28.877 1.00 76.57 328 A 1 
ATOM 2660 C CZ  . TYR A 1 328 ? 30.480   5.286   -28.061 1.00 80.67 328 A 1 
ATOM 2661 O OH  . TYR A 1 328 ? 31.663   4.893   -28.643 1.00 77.97 328 A 1 
ATOM 2662 N N   . VAL A 1 329 ? 24.917   4.561   -27.920 1.00 89.41 329 A 1 
ATOM 2663 C CA  . VAL A 1 329 ? 24.872   3.858   -29.202 1.00 90.41 329 A 1 
ATOM 2664 C C   . VAL A 1 329 ? 24.543   4.864   -30.293 1.00 91.39 329 A 1 
ATOM 2665 O O   . VAL A 1 329 ? 23.765   5.794   -30.058 1.00 90.89 329 A 1 
ATOM 2666 C CB  . VAL A 1 329 ? 23.892   2.672   -29.139 1.00 88.94 329 A 1 
ATOM 2667 C CG1 . VAL A 1 329 ? 22.446   3.097   -28.854 1.00 76.59 329 A 1 
ATOM 2668 C CG2 . VAL A 1 329 ? 23.935   1.833   -30.405 1.00 77.13 329 A 1 
ATOM 2669 N N   . GLU A 1 330 ? 25.143   4.683   -31.442 1.00 91.52 330 A 1 
ATOM 2670 C CA  . GLU A 1 330 ? 24.937   5.498   -32.628 1.00 91.99 330 A 1 
ATOM 2671 C C   . GLU A 1 330 ? 24.404   4.633   -33.763 1.00 92.07 330 A 1 
ATOM 2672 O O   . GLU A 1 330 ? 24.912   3.531   -34.008 1.00 89.72 330 A 1 
ATOM 2673 C CB  . GLU A 1 330 ? 26.241   6.205   -33.033 1.00 90.62 330 A 1 
ATOM 2674 C CG  . GLU A 1 330 ? 26.559   7.343   -32.056 1.00 87.05 330 A 1 
ATOM 2675 C CD  . GLU A 1 330 ? 27.928   8.008   -32.271 1.00 88.49 330 A 1 
ATOM 2676 O OE1 . GLU A 1 330 ? 28.323   8.772   -31.346 1.00 78.54 330 A 1 
ATOM 2677 O OE2 . GLU A 1 330 ? 28.587   7.744   -33.286 1.00 81.03 330 A 1 
ATOM 2678 N N   . TYR A 1 331 ? 23.391   5.130   -34.437 1.00 92.28 331 A 1 
ATOM 2679 C CA  . TYR A 1 331 ? 22.748   4.466   -35.554 1.00 92.59 331 A 1 
ATOM 2680 C C   . TYR A 1 331 ? 22.779   5.349   -36.798 1.00 93.13 331 A 1 
ATOM 2681 O O   . TYR A 1 331 ? 22.437   6.528   -36.732 1.00 91.33 331 A 1 
ATOM 2682 C CB  . TYR A 1 331 ? 21.297   4.116   -35.196 1.00 91.50 331 A 1 
ATOM 2683 C CG  . TYR A 1 331 ? 21.155   3.169   -34.031 1.00 90.95 331 A 1 
ATOM 2684 C CD1 . TYR A 1 331 ? 21.330   1.787   -34.217 1.00 80.31 331 A 1 
ATOM 2685 C CD2 . TYR A 1 331 ? 20.824   3.645   -32.746 1.00 81.37 331 A 1 
ATOM 2686 C CE1 . TYR A 1 331 ? 21.175   0.886   -33.156 1.00 80.28 331 A 1 
ATOM 2687 C CE2 . TYR A 1 331 ? 20.670   2.756   -31.664 1.00 80.13 331 A 1 
ATOM 2688 C CZ  . TYR A 1 331 ? 20.846   1.374   -31.882 1.00 87.32 331 A 1 
ATOM 2689 O OH  . TYR A 1 331 ? 20.691   0.489   -30.839 1.00 85.21 331 A 1 
ATOM 2690 N N   . SER A 1 332 ? 23.089   4.752   -37.952 1.00 91.55 332 A 1 
ATOM 2691 C CA  . SER A 1 332 ? 22.550   5.249   -39.209 1.00 91.06 332 A 1 
ATOM 2692 C C   . SER A 1 332 ? 21.073   4.880   -39.270 1.00 91.43 332 A 1 
ATOM 2693 O O   . SER A 1 332 ? 20.669   3.834   -38.752 1.00 89.21 332 A 1 
ATOM 2694 C CB  . SER A 1 332 ? 23.305   4.677   -40.417 1.00 89.86 332 A 1 
ATOM 2695 O OG  . SER A 1 332 ? 23.204   3.271   -40.471 1.00 78.82 332 A 1 
ATOM 2696 N N   . PHE A 1 333 ? 20.256   5.733   -39.856 1.00 90.61 333 A 1 
ATOM 2697 C CA  . PHE A 1 333 ? 18.822   5.475   -39.892 1.00 91.06 333 A 1 
ATOM 2698 C C   . PHE A 1 333 ? 18.139   6.131   -41.086 1.00 91.30 333 A 1 
ATOM 2699 O O   . PHE A 1 333 ? 18.629   7.095   -41.675 1.00 88.84 333 A 1 
ATOM 2700 C CB  . PHE A 1 333 ? 18.176   5.922   -38.570 1.00 90.12 333 A 1 
ATOM 2701 C CG  . PHE A 1 333 ? 18.118   7.419   -38.373 1.00 90.82 333 A 1 
ATOM 2702 C CD1 . PHE A 1 333 ? 19.253   8.127   -37.935 1.00 83.08 333 A 1 
ATOM 2703 C CD2 . PHE A 1 333 ? 16.938   8.129   -38.661 1.00 83.92 333 A 1 
ATOM 2704 C CE1 . PHE A 1 333 ? 19.223   9.519   -37.811 1.00 82.70 333 A 1 
ATOM 2705 C CE2 . PHE A 1 333 ? 16.906   9.520   -38.536 1.00 83.06 333 A 1 
ATOM 2706 C CZ  . PHE A 1 333 ? 18.045   10.218  -38.112 1.00 88.67 333 A 1 
ATOM 2707 N N   . HIS A 1 334 ? 16.965   5.611   -41.385 1.00 91.54 334 A 1 
ATOM 2708 C CA  . HIS A 1 334 ? 15.977   6.253   -42.236 1.00 91.18 334 A 1 
ATOM 2709 C C   . HIS A 1 334 ? 14.698   6.458   -41.429 1.00 91.62 334 A 1 
ATOM 2710 O O   . HIS A 1 334 ? 14.294   5.585   -40.665 1.00 90.00 334 A 1 
ATOM 2711 C CB  . HIS A 1 334 ? 15.746   5.399   -43.483 1.00 88.99 334 A 1 
ATOM 2712 C CG  . HIS A 1 334 ? 14.834   6.066   -44.475 1.00 79.79 334 A 1 
ATOM 2713 N ND1 . HIS A 1 334 ? 15.045   7.276   -45.101 1.00 67.13 334 A 1 
ATOM 2714 C CD2 . HIS A 1 334 ? 13.611   5.619   -44.900 1.00 65.85 334 A 1 
ATOM 2715 C CE1 . HIS A 1 334 ? 13.990   7.539   -45.878 1.00 60.91 334 A 1 
ATOM 2716 N NE2 . HIS A 1 334 ? 13.091   6.560   -45.788 1.00 62.62 334 A 1 
ATOM 2717 N N   . LEU A 1 335 ? 14.066   7.619   -41.563 1.00 90.73 335 A 1 
ATOM 2718 C CA  . LEU A 1 335 ? 12.801   7.949   -40.916 1.00 91.66 335 A 1 
ATOM 2719 C C   . LEU A 1 335 ? 11.754   8.252   -41.987 1.00 91.65 335 A 1 
ATOM 2720 O O   . LEU A 1 335 ? 11.954   9.140   -42.821 1.00 88.86 335 A 1 
ATOM 2721 C CB  . LEU A 1 335 ? 13.003   9.132   -39.947 1.00 90.98 335 A 1 
ATOM 2722 C CG  . LEU A 1 335 ? 11.762   9.466   -39.097 1.00 90.59 335 A 1 
ATOM 2723 C CD1 . LEU A 1 335 ? 11.492   8.391   -38.038 1.00 79.11 335 A 1 
ATOM 2724 C CD2 . LEU A 1 335 ? 11.946   10.790  -38.364 1.00 79.59 335 A 1 
ATOM 2725 N N   . GLY A 1 336 ? 10.642   7.518   -41.938 1.00 91.71 336 A 1 
ATOM 2726 C CA  . GLY A 1 336 ? 9.500    7.736   -42.809 1.00 91.43 336 A 1 
ATOM 2727 C C   . GLY A 1 336 ? 8.619    8.913   -42.378 1.00 91.81 336 A 1 
ATOM 2728 O O   . GLY A 1 336 ? 8.725    9.437   -41.273 1.00 89.80 336 A 1 
ATOM 2729 N N   . SER A 1 337 ? 7.723    9.321   -43.277 1.00 91.08 337 A 1 
ATOM 2730 C CA  . SER A 1 337 ? 6.766    10.404  -43.042 1.00 90.55 337 A 1 
ATOM 2731 C C   . SER A 1 337 ? 5.662    10.007  -42.050 1.00 90.26 337 A 1 
ATOM 2732 O O   . SER A 1 337 ? 5.533    8.848   -41.650 1.00 87.60 337 A 1 
ATOM 2733 C CB  . SER A 1 337 ? 6.141    10.832  -44.384 1.00 88.94 337 A 1 
ATOM 2734 O OG  . SER A 1 337 ? 5.340    9.781   -44.901 1.00 83.44 337 A 1 
ATOM 2735 N N   . HIS A 1 338 ? 4.794    10.967  -41.716 1.00 90.67 338 A 1 
ATOM 2736 C CA  . HIS A 1 338 ? 3.556    10.737  -40.973 1.00 89.63 338 A 1 
ATOM 2737 C C   . HIS A 1 338 ? 2.731    9.573   -41.547 1.00 89.67 338 A 1 
ATOM 2738 O O   . HIS A 1 338 ? 2.229    8.732   -40.804 1.00 86.77 338 A 1 
ATOM 2739 C CB  . HIS A 1 338 ? 2.736    12.036  -41.012 1.00 87.30 338 A 1 
ATOM 2740 C CG  . HIS A 1 338 ? 1.349    11.896  -40.428 1.00 84.22 338 A 1 
ATOM 2741 N ND1 . HIS A 1 338 ? 0.275    11.311  -41.056 1.00 70.92 338 A 1 
ATOM 2742 C CD2 . HIS A 1 338 ? 0.931    12.282  -39.185 1.00 71.09 338 A 1 
ATOM 2743 C CE1 . HIS A 1 338 ? -0.761   11.329  -40.202 1.00 69.27 338 A 1 
ATOM 2744 N NE2 . HIS A 1 338 ? -0.402   11.924  -39.060 1.00 69.47 338 A 1 
ATOM 2745 N N   . GLU A 1 339 ? 2.633    9.470   -42.871 1.00 87.67 339 A 1 
ATOM 2746 C CA  . GLU A 1 339 ? 1.851    8.435   -43.571 1.00 86.63 339 A 1 
ATOM 2747 C C   . GLU A 1 339 ? 2.356    7.018   -43.286 1.00 86.68 339 A 1 
ATOM 2748 O O   . GLU A 1 339 ? 1.590    6.056   -43.297 1.00 83.47 339 A 1 
ATOM 2749 C CB  . GLU A 1 339 ? 1.939    8.693   -45.076 1.00 86.07 339 A 1 
ATOM 2750 C CG  . GLU A 1 339 ? 1.311    10.033  -45.486 1.00 79.29 339 A 1 
ATOM 2751 C CD  . GLU A 1 339 ? 1.714    10.490  -46.898 1.00 70.91 339 A 1 
ATOM 2752 O OE1 . GLU A 1 339 ? 1.121    11.489  -47.365 1.00 60.92 339 A 1 
ATOM 2753 O OE2 . GLU A 1 339 ? 2.633    9.865   -47.485 1.00 62.33 339 A 1 
ATOM 2754 N N   . THR A 1 340 ? 3.644    6.891   -42.976 1.00 86.82 340 A 1 
ATOM 2755 C CA  . THR A 1 340 ? 4.274    5.621   -42.583 1.00 86.10 340 A 1 
ATOM 2756 C C   . THR A 1 340 ? 4.299    5.419   -41.071 1.00 86.55 340 A 1 
ATOM 2757 O O   . THR A 1 340 ? 4.994    4.520   -40.585 1.00 83.46 340 A 1 
ATOM 2758 C CB  . THR A 1 340 ? 5.687    5.490   -43.184 1.00 85.14 340 A 1 
ATOM 2759 O OG1 . THR A 1 340 ? 6.567    6.428   -42.621 1.00 79.33 340 A 1 
ATOM 2760 C CG2 . THR A 1 340 ? 5.711    5.686   -44.701 1.00 78.94 340 A 1 
ATOM 2761 N N   . ASN A 1 341 ? 3.562    6.223   -40.291 1.00 88.31 341 A 1 
ATOM 2762 C CA  . ASN A 1 341 ? 3.653    6.302   -38.832 1.00 88.07 341 A 1 
ATOM 2763 C C   . ASN A 1 341 ? 5.086    6.576   -38.345 1.00 88.94 341 A 1 
ATOM 2764 O O   . ASN A 1 341 ? 5.529    6.005   -37.342 1.00 86.82 341 A 1 
ATOM 2765 C CB  . ASN A 1 341 ? 3.027    5.065   -38.167 1.00 85.47 341 A 1 
ATOM 2766 C CG  . ASN A 1 341 ? 1.574    4.870   -38.530 1.00 82.72 341 A 1 
ATOM 2767 O OD1 . ASN A 1 341 ? 0.717    5.685   -38.264 1.00 73.59 341 A 1 
ATOM 2768 N ND2 . ASN A 1 341 ? 1.239    3.743   -39.123 1.00 72.75 341 A 1 
ATOM 2769 N N   . TYR A 1 342 ? 5.814    7.426   -39.059 1.00 89.96 342 A 1 
ATOM 2770 C CA  . TYR A 1 342 ? 7.210    7.744   -38.784 1.00 91.38 342 A 1 
ATOM 2771 C C   . TYR A 1 342 ? 8.074    6.479   -38.645 1.00 91.78 342 A 1 
ATOM 2772 O O   . TYR A 1 342 ? 8.813    6.326   -37.681 1.00 89.60 342 A 1 
ATOM 2773 C CB  . TYR A 1 342 ? 7.328    8.689   -37.589 1.00 91.36 342 A 1 
ATOM 2774 C CG  . TYR A 1 342 ? 6.550    9.970   -37.749 1.00 91.25 342 A 1 
ATOM 2775 C CD1 . TYR A 1 342 ? 7.112    11.061  -38.447 1.00 80.85 342 A 1 
ATOM 2776 C CD2 . TYR A 1 342 ? 5.255    10.089  -37.214 1.00 81.37 342 A 1 
ATOM 2777 C CE1 . TYR A 1 342 ? 6.405    12.265  -38.596 1.00 80.90 342 A 1 
ATOM 2778 C CE2 . TYR A 1 342 ? 4.538    11.289  -37.353 1.00 79.68 342 A 1 
ATOM 2779 C CZ  . TYR A 1 342 ? 5.112    12.373  -38.038 1.00 89.61 342 A 1 
ATOM 2780 O OH  . TYR A 1 342 ? 4.421    13.545  -38.164 1.00 88.73 342 A 1 
ATOM 2781 N N   . THR A 1 343 ? 7.942    5.569   -39.605 1.00 90.58 343 A 1 
ATOM 2782 C CA  . THR A 1 343 ? 8.704    4.317   -39.606 1.00 90.89 343 A 1 
ATOM 2783 C C   . THR A 1 343 ? 10.203   4.610   -39.544 1.00 91.35 343 A 1 
ATOM 2784 O O   . THR A 1 343 ? 10.746   5.311   -40.391 1.00 89.57 343 A 1 
ATOM 2785 C CB  . THR A 1 343 ? 8.383    3.465   -40.836 1.00 88.84 343 A 1 
ATOM 2786 O OG1 . THR A 1 343 ? 7.031    3.081   -40.774 1.00 75.07 343 A 1 
ATOM 2787 C CG2 . THR A 1 343 ? 9.191    2.175   -40.887 1.00 72.70 343 A 1 
ATOM 2788 N N   . LEU A 1 344 ? 10.852   4.040   -38.528 1.00 90.53 344 A 1 
ATOM 2789 C CA  . LEU A 1 344 ? 12.280   4.155   -38.300 1.00 91.06 344 A 1 
ATOM 2790 C C   . LEU A 1 344 ? 12.953   2.848   -38.698 1.00 90.95 344 A 1 
ATOM 2791 O O   . LEU A 1 344 ? 12.564   1.781   -38.224 1.00 89.04 344 A 1 
ATOM 2792 C CB  . LEU A 1 344 ? 12.501   4.512   -36.823 1.00 90.77 344 A 1 
ATOM 2793 C CG  . LEU A 1 344 ? 13.981   4.707   -36.419 1.00 90.18 344 A 1 
ATOM 2794 C CD1 . LEU A 1 344 ? 14.570   5.973   -37.025 1.00 78.02 344 A 1 
ATOM 2795 C CD2 . LEU A 1 344 ? 14.090   4.818   -34.899 1.00 78.20 344 A 1 
ATOM 2796 N N   . HIS A 1 345 ? 13.995   2.941   -39.522 1.00 90.45 345 A 1 
ATOM 2797 C CA  . HIS A 1 345 ? 14.864   1.820   -39.871 1.00 90.49 345 A 1 
ATOM 2798 C C   . HIS A 1 345 ? 16.282   2.177   -39.436 1.00 90.96 345 A 1 
ATOM 2799 O O   . HIS A 1 345 ? 16.782   3.222   -39.829 1.00 88.44 345 A 1 
ATOM 2800 C CB  . HIS A 1 345 ? 14.759   1.555   -41.370 1.00 88.03 345 A 1 
ATOM 2801 C CG  . HIS A 1 345 ? 15.191   0.173   -41.749 1.00 83.00 345 A 1 
ATOM 2802 N ND1 . HIS A 1 345 ? 14.345   -0.876  -42.061 1.00 69.15 345 A 1 
ATOM 2803 C CD2 . HIS A 1 345 ? 16.463   -0.302  -41.879 1.00 70.98 345 A 1 
ATOM 2804 C CE1 . HIS A 1 345 ? 15.094   -1.933  -42.376 1.00 69.41 345 A 1 
ATOM 2805 N NE2 . HIS A 1 345 ? 16.387   -1.639  -42.282 1.00 70.95 345 A 1 
ATOM 2806 N N   . VAL A 1 346 ? 16.899   1.352   -38.576 1.00 90.33 346 A 1 
ATOM 2807 C CA  . VAL A 1 346 ? 18.206   1.663   -37.982 1.00 90.51 346 A 1 
ATOM 2808 C C   . VAL A 1 346 ? 19.238   0.571   -38.256 1.00 90.03 346 A 1 
ATOM 2809 O O   . VAL A 1 346 ? 18.906   -0.607  -38.316 1.00 87.68 346 A 1 
ATOM 2810 C CB  . VAL A 1 346 ? 18.134   1.949   -36.468 1.00 89.39 346 A 1 
ATOM 2811 C CG1 . VAL A 1 346 ? 17.206   3.125   -36.157 1.00 80.24 346 A 1 
ATOM 2812 C CG2 . VAL A 1 346 ? 17.676   0.749   -35.633 1.00 79.37 346 A 1 
ATOM 2813 N N   . ALA A 1 347 ? 20.504   0.979   -38.349 1.00 89.83 347 A 1 
ATOM 2814 C CA  . ALA A 1 347 ? 21.656   0.100   -38.348 1.00 89.53 347 A 1 
ATOM 2815 C C   . ALA A 1 347 ? 22.712   0.657   -37.384 1.00 89.99 347 A 1 
ATOM 2816 O O   . ALA A 1 347 ? 23.032   1.845   -37.454 1.00 87.29 347 A 1 
ATOM 2817 C CB  . ALA A 1 347 ? 22.188   -0.041  -39.780 1.00 87.94 347 A 1 
ATOM 2818 N N   . GLU A 1 348 ? 23.234   -0.163  -36.484 1.00 88.13 348 A 1 
ATOM 2819 C CA  . GLU A 1 348 ? 24.245   0.271   -35.519 1.00 87.32 348 A 1 
ATOM 2820 C C   . GLU A 1 348 ? 25.555   0.638   -36.233 1.00 86.63 348 A 1 
ATOM 2821 O O   . GLU A 1 348 ? 26.061   -0.116  -37.063 1.00 83.28 348 A 1 
ATOM 2822 C CB  . GLU A 1 348 ? 24.455   -0.813  -34.439 1.00 84.44 348 A 1 
ATOM 2823 C CG  . GLU A 1 348 ? 25.333   -0.321  -33.273 1.00 78.02 348 A 1 
ATOM 2824 C CD  . GLU A 1 348 ? 25.461   -1.320  -32.098 1.00 75.48 348 A 1 
ATOM 2825 O OE1 . GLU A 1 348 ? 26.531   -1.325  -31.445 1.00 67.17 348 A 1 
ATOM 2826 O OE2 . GLU A 1 348 ? 24.495   -2.039  -31.792 1.00 69.77 348 A 1 
ATOM 2827 N N   . ILE A 1 349 ? 26.107   1.784   -35.900 1.00 88.06 349 A 1 
ATOM 2828 C CA  . ILE A 1 349 ? 27.414   2.252   -36.380 1.00 87.07 349 A 1 
ATOM 2829 C C   . ILE A 1 349 ? 28.473   1.986   -35.308 1.00 86.76 349 A 1 
ATOM 2830 O O   . ILE A 1 349 ? 29.523   1.420   -35.577 1.00 80.95 349 A 1 
ATOM 2831 C CB  . ILE A 1 349 ? 27.374   3.755   -36.726 1.00 85.03 349 A 1 
ATOM 2832 C CG1 . ILE A 1 349 ? 26.300   4.087   -37.786 1.00 76.84 349 A 1 
ATOM 2833 C CG2 . ILE A 1 349 ? 28.757   4.225   -37.221 1.00 74.82 349 A 1 
ATOM 2834 C CD1 . ILE A 1 349 ? 26.072   5.598   -37.949 1.00 71.44 349 A 1 
ATOM 2835 N N   . ALA A 1 350 ? 28.198   2.430   -34.082 1.00 87.65 350 A 1 
ATOM 2836 C CA  . ALA A 1 350 ? 29.111   2.336   -32.964 1.00 87.21 350 A 1 
ATOM 2837 C C   . ALA A 1 350 ? 28.352   2.403   -31.637 1.00 87.55 350 A 1 
ATOM 2838 O O   . ALA A 1 350 ? 27.308   3.037   -31.527 1.00 82.71 350 A 1 
ATOM 2839 C CB  . ALA A 1 350 ? 30.135   3.481   -33.047 1.00 83.86 350 A 1 
ATOM 2840 N N   . GLY A 1 351 ? 28.909   1.802   -30.587 1.00 84.61 351 A 1 
ATOM 2841 C CA  . GLY A 1 351 ? 28.330   1.933   -29.262 1.00 83.33 351 A 1 
ATOM 2842 C C   . GLY A 1 351 ? 28.682   0.813   -28.311 1.00 83.70 351 A 1 
ATOM 2843 O O   . GLY A 1 351 ? 29.446   -0.099  -28.603 1.00 78.23 351 A 1 
ATOM 2844 N N   . ASN A 1 352 ? 28.107   0.913   -27.093 1.00 83.54 352 A 1 
ATOM 2845 C CA  . ASN A 1 352 ? 28.268   -0.067  -26.028 1.00 81.31 352 A 1 
ATOM 2846 C C   . ASN A 1 352 ? 26.924   -0.513  -25.429 1.00 80.52 352 A 1 
ATOM 2847 O O   . ASN A 1 352 ? 26.875   -1.053  -24.322 1.00 75.17 352 A 1 
ATOM 2848 C CB  . ASN A 1 352 ? 29.285   0.476   -25.003 1.00 78.09 352 A 1 
ATOM 2849 C CG  . ASN A 1 352 ? 28.829   1.751   -24.305 1.00 75.11 352 A 1 
ATOM 2850 O OD1 . ASN A 1 352 ? 27.702   2.184   -24.376 1.00 66.27 352 A 1 
ATOM 2851 N ND2 . ASN A 1 352 ? 29.718   2.384   -23.577 1.00 69.25 352 A 1 
ATOM 2852 N N   . ILE A 1 353 ? 25.841   -0.295  -26.153 1.00 81.10 353 A 1 
ATOM 2853 C CA  . ILE A 1 353 ? 24.481   -0.702  -25.796 1.00 80.18 353 A 1 
ATOM 2854 C C   . ILE A 1 353 ? 23.935   -1.636  -26.878 1.00 79.40 353 A 1 
ATOM 2855 O O   . ILE A 1 353 ? 23.200   -1.197  -27.762 1.00 76.63 353 A 1 
ATOM 2856 C CB  . ILE A 1 353 ? 23.559   0.515   -25.597 1.00 78.73 353 A 1 
ATOM 2857 C CG1 . ILE A 1 353 ? 24.149   1.586   -24.660 1.00 74.21 353 A 1 
ATOM 2858 C CG2 . ILE A 1 353 ? 22.231   0.009   -25.019 1.00 72.13 353 A 1 
ATOM 2859 C CD1 . ILE A 1 353 ? 23.308   2.873   -24.615 1.00 68.78 353 A 1 
ATOM 2860 N N   . PRO A 1 354 ? 24.250   -2.941  -26.827 1.00 76.94 354 A 1 
ATOM 2861 C CA  . PRO A 1 354 ? 23.746   -3.869  -27.826 1.00 74.90 354 A 1 
ATOM 2862 C C   . PRO A 1 354 ? 22.222   -4.013  -27.730 1.00 75.51 354 A 1 
ATOM 2863 O O   . PRO A 1 354 ? 21.670   -4.228  -26.643 1.00 70.88 354 A 1 
ATOM 2864 C CB  . PRO A 1 354 ? 24.486   -5.184  -27.567 1.00 71.44 354 A 1 
ATOM 2865 C CG  . PRO A 1 354 ? 24.834   -5.109  -26.085 1.00 69.18 354 A 1 
ATOM 2866 C CD  . PRO A 1 354 ? 25.074   -3.615  -25.852 1.00 72.14 354 A 1 
ATOM 2867 N N   . GLY A 1 355 ? 21.561   -3.927  -28.867 1.00 76.80 355 A 1 
ATOM 2868 C CA  . GLY A 1 355 ? 20.126   -4.161  -28.997 1.00 76.15 355 A 1 
ATOM 2869 C C   . GLY A 1 355 ? 19.234   -3.105  -28.340 1.00 78.72 355 A 1 
ATOM 2870 O O   . GLY A 1 355 ? 18.157   -3.440  -27.841 1.00 73.99 355 A 1 
ATOM 2871 N N   . ALA A 1 356 ? 19.680   -1.841  -28.319 1.00 81.68 356 A 1 
ATOM 2872 C CA  . ALA A 1 356 ? 18.857   -0.732  -27.844 1.00 82.12 356 A 1 
ATOM 2873 C C   . ALA A 1 356 ? 17.624   -0.496  -28.730 1.00 83.83 356 A 1 
ATOM 2874 O O   . ALA A 1 356 ? 16.528   -0.279  -28.213 1.00 81.66 356 A 1 
ATOM 2875 C CB  . ALA A 1 356 ? 19.726   0.529   -27.756 1.00 80.03 356 A 1 
ATOM 2876 N N   . LEU A 1 357 ? 17.802   -0.597  -30.033 1.00 83.17 357 A 1 
ATOM 2877 C CA  . LEU A 1 357 ? 16.746   -0.650  -31.035 1.00 84.82 357 A 1 
ATOM 2878 C C   . LEU A 1 357 ? 16.934   -1.913  -31.890 1.00 85.14 357 A 1 
ATOM 2879 O O   . LEU A 1 357 ? 18.069   -2.323  -32.108 1.00 83.16 357 A 1 
ATOM 2880 C CB  . LEU A 1 357 ? 16.766   0.626   -31.894 1.00 84.78 357 A 1 
ATOM 2881 C CG  . LEU A 1 357 ? 16.343   1.907   -31.149 1.00 84.44 357 A 1 
ATOM 2882 C CD1 . LEU A 1 357 ? 16.622   3.145   -32.005 1.00 74.69 357 A 1 
ATOM 2883 C CD2 . LEU A 1 357 ? 14.849   1.894   -30.825 1.00 75.39 357 A 1 
ATOM 2884 N N   . PRO A 1 358 ? 15.835   -2.542  -32.343 1.00 83.56 358 A 1 
ATOM 2885 C CA  . PRO A 1 358 ? 15.937   -3.606  -33.330 1.00 83.30 358 A 1 
ATOM 2886 C C   . PRO A 1 358 ? 16.493   -3.058  -34.652 1.00 84.82 358 A 1 
ATOM 2887 O O   . PRO A 1 358 ? 15.929   -2.124  -35.215 1.00 82.60 358 A 1 
ATOM 2888 C CB  . PRO A 1 358 ? 14.519   -4.168  -33.494 1.00 80.38 358 A 1 
ATOM 2889 C CG  . PRO A 1 358 ? 13.777   -3.675  -32.252 1.00 78.15 358 A 1 
ATOM 2890 C CD  . PRO A 1 358 ? 14.469   -2.348  -31.936 1.00 80.79 358 A 1 
ATOM 2891 N N   . GLU A 1 359 ? 17.573   -3.655  -35.120 1.00 84.22 359 A 1 
ATOM 2892 C CA  . GLU A 1 359 ? 18.224   -3.244  -36.357 1.00 84.04 359 A 1 
ATOM 2893 C C   . GLU A 1 359 ? 17.605   -3.928  -37.577 1.00 82.87 359 A 1 
ATOM 2894 O O   . GLU A 1 359 ? 16.992   -4.995  -37.462 1.00 78.89 359 A 1 
ATOM 2895 C CB  . GLU A 1 359 ? 19.721   -3.558  -36.281 1.00 82.49 359 A 1 
ATOM 2896 C CG  . GLU A 1 359 ? 20.443   -2.730  -35.222 1.00 79.25 359 A 1 
ATOM 2897 C CD  . GLU A 1 359 ? 21.882   -3.216  -35.091 1.00 81.57 359 A 1 
ATOM 2898 O OE1 . GLU A 1 359 ? 22.183   -3.800  -34.030 1.00 72.79 359 A 1 
ATOM 2899 O OE2 . GLU A 1 359 ? 22.632   -3.068  -36.075 1.00 77.26 359 A 1 
ATOM 2900 N N   . HIS A 1 360 ? 17.774   -3.327  -38.726 1.00 84.96 360 A 1 
ATOM 2901 C CA  . HIS A 1 360 ? 17.347   -3.849  -40.022 1.00 84.54 360 A 1 
ATOM 2902 C C   . HIS A 1 360 ? 15.860   -4.257  -40.073 1.00 84.75 360 A 1 
ATOM 2903 O O   . HIS A 1 360 ? 15.471   -5.193  -40.761 1.00 80.03 360 A 1 
ATOM 2904 C CB  . HIS A 1 360 ? 18.293   -4.973  -40.481 1.00 82.50 360 A 1 
ATOM 2905 C CG  . HIS A 1 360 ? 19.738   -4.570  -40.434 1.00 82.15 360 A 1 
ATOM 2906 N ND1 . HIS A 1 360 ? 20.333   -3.578  -41.176 1.00 71.76 360 A 1 
ATOM 2907 C CD2 . HIS A 1 360 ? 20.711   -5.083  -39.604 1.00 71.13 360 A 1 
ATOM 2908 C CE1 . HIS A 1 360 ? 21.628   -3.496  -40.812 1.00 71.55 360 A 1 
ATOM 2909 N NE2 . HIS A 1 360 ? 21.889   -4.395  -39.858 1.00 71.82 360 A 1 
ATOM 2910 N N   . THR A 1 361 ? 15.036   -3.562  -39.296 1.00 84.36 361 A 1 
ATOM 2911 C CA  . THR A 1 361 ? 13.613   -3.840  -39.160 1.00 84.17 361 A 1 
ATOM 2912 C C   . THR A 1 361 ? 12.844   -2.529  -39.140 1.00 85.79 361 A 1 
ATOM 2913 O O   . THR A 1 361 ? 13.273   -1.578  -38.501 1.00 82.82 361 A 1 
ATOM 2914 C CB  . THR A 1 361 ? 13.333   -4.629  -37.870 1.00 80.10 361 A 1 
ATOM 2915 O OG1 . THR A 1 361 ? 14.095   -5.807  -37.809 1.00 69.45 361 A 1 
ATOM 2916 C CG2 . THR A 1 361 ? 11.878   -5.070  -37.749 1.00 68.41 361 A 1 
ATOM 2917 N N   . ASP A 1 362 ? 11.688   -2.513  -39.795 1.00 84.03 362 A 1 
ATOM 2918 C CA  . ASP A 1 362 ? 10.791   -1.366  -39.771 1.00 83.93 362 A 1 
ATOM 2919 C C   . ASP A 1 362 ? 10.132   -1.229  -38.397 1.00 84.09 362 A 1 
ATOM 2920 O O   . ASP A 1 362 ? 9.421    -2.119  -37.914 1.00 81.76 362 A 1 
ATOM 2921 C CB  . ASP A 1 362 ? 9.747    -1.484  -40.884 1.00 82.41 362 A 1 
ATOM 2922 C CG  . ASP A 1 362 ? 10.327   -1.309  -42.284 1.00 80.41 362 A 1 
ATOM 2923 O OD1 . ASP A 1 362 ? 11.409   -0.693  -42.409 1.00 74.27 362 A 1 
ATOM 2924 O OD2 . ASP A 1 362 ? 9.665    -1.780  -43.231 1.00 75.15 362 A 1 
ATOM 2925 N N   . LEU A 1 363 ? 10.379   -0.100  -37.761 1.00 86.96 363 A 1 
ATOM 2926 C CA  . LEU A 1 363 ? 9.876    0.256   -36.444 1.00 87.47 363 A 1 
ATOM 2927 C C   . LEU A 1 363 ? 8.889    1.413   -36.591 1.00 88.28 363 A 1 
ATOM 2928 O O   . LEU A 1 363 ? 9.295    2.555   -36.785 1.00 87.45 363 A 1 
ATOM 2929 C CB  . LEU A 1 363 ? 11.045   0.638   -35.516 1.00 86.60 363 A 1 
ATOM 2930 C CG  . LEU A 1 363 ? 12.186   -0.386  -35.427 1.00 85.13 363 A 1 
ATOM 2931 C CD1 . LEU A 1 363 ? 13.302   0.173   -34.528 1.00 76.17 363 A 1 
ATOM 2932 C CD2 . LEU A 1 363 ? 11.717   -1.714  -34.844 1.00 76.78 363 A 1 
ATOM 2933 N N   . MET A 1 364 ? 7.598    1.130   -36.461 1.00 86.20 364 A 1 
ATOM 2934 C CA  . MET A 1 364 ? 6.576    2.166   -36.535 1.00 86.13 364 A 1 
ATOM 2935 C C   . MET A 1 364 ? 6.389    2.855   -35.184 1.00 86.55 364 A 1 
ATOM 2936 O O   . MET A 1 364 ? 6.354    2.199   -34.142 1.00 84.85 364 A 1 
ATOM 2937 C CB  . MET A 1 364 ? 5.261    1.572   -37.035 1.00 84.08 364 A 1 
ATOM 2938 C CG  . MET A 1 364 ? 5.319    1.200   -38.517 1.00 76.04 364 A 1 
ATOM 2939 S SD  . MET A 1 364 ? 3.814    0.369   -39.105 1.00 72.75 364 A 1 
ATOM 2940 C CE  . MET A 1 364 ? 4.263    -1.342  -38.754 1.00 62.36 364 A 1 
ATOM 2941 N N   . PHE A 1 365 ? 6.225    4.179   -35.189 1.00 87.43 365 A 1 
ATOM 2942 C CA  . PHE A 1 365 ? 5.929    4.904   -33.964 1.00 88.16 365 A 1 
ATOM 2943 C C   . PHE A 1 365 ? 4.509    4.606   -33.483 1.00 86.75 365 A 1 
ATOM 2944 O O   . PHE A 1 365 ? 3.568    4.534   -34.271 1.00 84.89 365 A 1 
ATOM 2945 C CB  . PHE A 1 365 ? 6.183    6.400   -34.149 1.00 89.50 365 A 1 
ATOM 2946 C CG  . PHE A 1 365 ? 6.437    7.111   -32.838 1.00 90.09 365 A 1 
ATOM 2947 C CD1 . PHE A 1 365 ? 5.389    7.726   -32.131 1.00 81.99 365 A 1 
ATOM 2948 C CD2 . PHE A 1 365 ? 7.736    7.155   -32.305 1.00 81.85 365 A 1 
ATOM 2949 C CE1 . PHE A 1 365 ? 5.643    8.380   -30.913 1.00 82.81 365 A 1 
ATOM 2950 C CE2 . PHE A 1 365 ? 7.995    7.801   -31.089 1.00 81.54 365 A 1 
ATOM 2951 C CZ  . PHE A 1 365 ? 6.949    8.425   -30.393 1.00 89.63 365 A 1 
ATOM 2952 N N   . SER A 1 366 ? 4.339    4.410   -32.199 1.00 86.14 366 A 1 
ATOM 2953 C CA  . SER A 1 366 ? 3.043    4.116   -31.585 1.00 84.93 366 A 1 
ATOM 2954 C C   . SER A 1 366 ? 2.891    4.829   -30.249 1.00 85.25 366 A 1 
ATOM 2955 O O   . SER A 1 366 ? 3.827    4.881   -29.455 1.00 83.44 366 A 1 
ATOM 2956 C CB  . SER A 1 366 ? 2.863    2.616   -31.385 1.00 82.25 366 A 1 
ATOM 2957 O OG  . SER A 1 366 ? 2.854    1.932   -32.628 1.00 69.66 366 A 1 
ATOM 2958 N N   . THR A 1 367 ? 1.676    5.332   -29.988 1.00 83.43 367 A 1 
ATOM 2959 C CA  . THR A 1 367 ? 1.270    5.916   -28.701 1.00 82.89 367 A 1 
ATOM 2960 C C   . THR A 1 367 ? 0.062    5.168   -28.149 1.00 80.60 367 A 1 
ATOM 2961 O O   . THR A 1 367 ? -0.478   4.268   -28.799 1.00 76.72 367 A 1 
ATOM 2962 C CB  . THR A 1 367 ? 0.955    7.415   -28.835 1.00 83.57 367 A 1 
ATOM 2963 O OG1 . THR A 1 367 ? -0.165   7.587   -29.670 1.00 75.51 367 A 1 
ATOM 2964 C CG2 . THR A 1 367 ? 2.109    8.226   -29.404 1.00 74.29 367 A 1 
ATOM 2965 N N   . TRP A 1 368 ? -0.389   5.532   -26.948 1.00 76.37 368 A 1 
ATOM 2966 C CA  . TRP A 1 368 ? -1.563   4.881   -26.357 1.00 72.94 368 A 1 
ATOM 2967 C C   . TRP A 1 368 ? -2.858   5.089   -27.150 1.00 71.70 368 A 1 
ATOM 2968 O O   . TRP A 1 368 ? -3.732   4.221   -27.122 1.00 68.05 368 A 1 
ATOM 2969 C CB  . TRP A 1 368 ? -1.718   5.364   -24.906 1.00 70.33 368 A 1 
ATOM 2970 C CG  . TRP A 1 368 ? -2.091   6.809   -24.748 1.00 68.16 368 A 1 
ATOM 2971 C CD1 . TRP A 1 368 ? -1.241   7.823   -24.524 1.00 60.45 368 A 1 
ATOM 2972 C CD2 . TRP A 1 368 ? -3.435   7.402   -24.793 1.00 64.05 368 A 1 
ATOM 2973 N NE1 . TRP A 1 368 ? -1.940   9.017   -24.424 1.00 57.89 368 A 1 
ATOM 2974 C CE2 . TRP A 1 368 ? -3.303   8.809   -24.596 1.00 60.63 368 A 1 
ATOM 2975 C CE3 . TRP A 1 368 ? -4.729   6.887   -24.982 1.00 59.87 368 A 1 
ATOM 2976 C CZ2 . TRP A 1 368 ? -4.408   9.678   -24.591 1.00 58.62 368 A 1 
ATOM 2977 C CZ3 . TRP A 1 368 ? -5.836   7.754   -24.988 1.00 56.35 368 A 1 
ATOM 2978 C CH2 . TRP A 1 368 ? -5.680   9.124   -24.796 1.00 55.08 368 A 1 
ATOM 2979 N N   . ASN A 1 369 ? -3.006   6.211   -27.862 1.00 75.71 369 A 1 
ATOM 2980 C CA  . ASN A 1 369 ? -4.196   6.566   -28.635 1.00 75.49 369 A 1 
ATOM 2981 C C   . ASN A 1 369 ? -4.035   6.380   -30.154 1.00 74.55 369 A 1 
ATOM 2982 O O   . ASN A 1 369 ? -5.031   6.444   -30.872 1.00 71.77 369 A 1 
ATOM 2983 C CB  . ASN A 1 369 ? -4.646   7.997   -28.273 1.00 74.58 369 A 1 
ATOM 2984 C CG  . ASN A 1 369 ? -3.702   9.067   -28.801 1.00 74.98 369 A 1 
ATOM 2985 O OD1 . ASN A 1 369 ? -2.493   8.954   -28.751 1.00 69.02 369 A 1 
ATOM 2986 N ND2 . ASN A 1 369 ? -4.249   10.149  -29.314 1.00 70.75 369 A 1 
ATOM 2987 N N   . HIS A 1 370 ? -2.829   6.135   -30.621 1.00 78.89 370 A 1 
ATOM 2988 C CA  . HIS A 1 370 ? -2.556   5.865   -32.023 1.00 78.34 370 A 1 
ATOM 2989 C C   . HIS A 1 370 ? -1.557   4.719   -32.141 1.00 76.64 370 A 1 
ATOM 2990 O O   . HIS A 1 370 ? -0.389   4.842   -31.771 1.00 72.58 370 A 1 
ATOM 2991 C CB  . HIS A 1 370 ? -2.058   7.133   -32.721 1.00 77.53 370 A 1 
ATOM 2992 C CG  . HIS A 1 370 ? -1.932   6.978   -34.208 1.00 77.33 370 A 1 
ATOM 2993 N ND1 . HIS A 1 370 ? -2.809   7.487   -35.144 1.00 66.80 370 A 1 
ATOM 2994 C CD2 . HIS A 1 370 ? -0.935   6.345   -34.907 1.00 67.84 370 A 1 
ATOM 2995 C CE1 . HIS A 1 370 ? -2.348   7.178   -36.361 1.00 68.90 370 A 1 
ATOM 2996 N NE2 . HIS A 1 370 ? -1.217   6.478   -36.251 1.00 69.47 370 A 1 
ATOM 2997 N N   . ARG A 1 371 ? -2.038   3.597   -32.658 1.00 73.93 371 A 1 
ATOM 2998 C CA  . ARG A 1 371 ? -1.204   2.426   -32.907 1.00 69.89 371 A 1 
ATOM 2999 C C   . ARG A 1 371 ? -1.143   2.166   -34.392 1.00 68.26 371 A 1 
ATOM 3000 O O   . ARG A 1 371 ? -2.171   2.168   -35.068 1.00 62.18 371 A 1 
ATOM 3001 C CB  . ARG A 1 371 ? -1.720   1.208   -32.149 1.00 64.57 371 A 1 
ATOM 3002 C CG  . ARG A 1 371 ? -1.605   1.440   -30.640 1.00 57.23 371 A 1 
ATOM 3003 C CD  . ARG A 1 371 ? -2.010   0.198   -29.870 1.00 54.60 371 A 1 
ATOM 3004 N NE  . ARG A 1 371 ? -1.943   0.481   -28.435 1.00 49.89 371 A 1 
ATOM 3005 C CZ  . ARG A 1 371 ? -2.475   -0.235  -27.472 1.00 45.07 371 A 1 
ATOM 3006 N NH1 . ARG A 1 371 ? -3.051   -1.386  -27.677 1.00 43.67 371 A 1 
ATOM 3007 N NH2 . ARG A 1 371 ? -2.452   0.224   -26.270 1.00 41.25 371 A 1 
ATOM 3008 N N   . ALA A 1 372 ? 0.055    1.889   -34.880 1.00 66.18 372 A 1 
ATOM 3009 C CA  . ALA A 1 372 ? 0.248    1.473   -36.249 1.00 62.90 372 A 1 
ATOM 3010 C C   . ALA A 1 372 ? -0.588   0.213   -36.549 1.00 62.33 372 A 1 
ATOM 3011 O O   . ALA A 1 372 ? -0.724   -0.683  -35.711 1.00 57.92 372 A 1 
ATOM 3012 C CB  . ALA A 1 372 ? 1.736    1.246   -36.473 1.00 58.02 372 A 1 
ATOM 3013 N N   . LYS A 1 373 ? -1.154   0.157   -37.732 1.00 57.44 373 A 1 
ATOM 3014 C CA  . LYS A 1 373 ? -1.877   -1.030  -38.184 1.00 55.50 373 A 1 
ATOM 3015 C C   . LYS A 1 373 ? -0.952   -2.246  -38.105 1.00 55.94 373 A 1 
ATOM 3016 O O   . LYS A 1 373 ? 0.178    -2.189  -38.576 1.00 50.87 373 A 1 
ATOM 3017 C CB  . LYS A 1 373 ? -2.418   -0.847  -39.609 1.00 50.62 373 A 1 
ATOM 3018 C CG  . LYS A 1 373 ? -3.629   0.107   -39.677 1.00 45.56 373 A 1 
ATOM 3019 C CD  . LYS A 1 373 ? -4.131   0.220   -41.124 1.00 41.66 373 A 1 
ATOM 3020 C CE  . LYS A 1 373 ? -5.356   1.133   -41.220 1.00 36.02 373 A 1 
ATOM 3021 N NZ  . LYS A 1 373 ? -5.789   1.339   -42.631 1.00 32.35 373 A 1 
ATOM 3022 N N   . GLY A 1 374 ? -1.428   -3.319  -37.475 1.00 54.13 374 A 1 
ATOM 3023 C CA  . GLY A 1 374 ? -0.633   -4.528  -37.233 1.00 52.32 374 A 1 
ATOM 3024 C C   . GLY A 1 374 ? 0.074    -4.563  -35.877 1.00 53.67 374 A 1 
ATOM 3025 O O   . GLY A 1 374 ? 0.110    -5.623  -35.247 1.00 49.94 374 A 1 
ATOM 3026 N N   . GLN A 1 375 ? 0.497    -3.431  -35.331 1.00 55.73 375 A 1 
ATOM 3027 C CA  . GLN A 1 375 ? 1.122    -3.357  -33.995 1.00 54.44 375 A 1 
ATOM 3028 C C   . GLN A 1 375 ? 0.121    -3.382  -32.823 1.00 54.75 375 A 1 
ATOM 3029 O O   . GLN A 1 375 ? 0.420    -2.963  -31.706 1.00 50.62 375 A 1 
ATOM 3030 C CB  . GLN A 1 375 ? 2.025    -2.129  -33.903 1.00 50.37 375 A 1 
ATOM 3031 C CG  . GLN A 1 375 ? 3.220    -2.236  -34.837 1.00 45.99 375 A 1 
ATOM 3032 C CD  . GLN A 1 375 ? 4.224    -1.137  -34.540 1.00 42.58 375 A 1 
ATOM 3033 O OE1 . GLN A 1 375 ? 3.975    -0.190  -33.802 1.00 41.12 375 A 1 
ATOM 3034 N NE2 . GLN A 1 375 ? 5.404    -1.223  -35.093 1.00 39.85 375 A 1 
ATOM 3035 N N   . LEU A 1 376 ? -1.062   -3.904  -33.044 1.00 50.47 376 A 1 
ATOM 3036 C CA  . LEU A 1 376 ? -2.101   -4.051  -32.017 1.00 48.99 376 A 1 
ATOM 3037 C C   . LEU A 1 376 ? -1.626   -4.879  -30.814 1.00 51.03 376 A 1 
ATOM 3038 O O   . LEU A 1 376 ? -2.208   -4.779  -29.738 1.00 46.33 376 A 1 
ATOM 3039 C CB  . LEU A 1 376 ? -3.327   -4.711  -32.683 1.00 42.64 376 A 1 
ATOM 3040 C CG  . LEU A 1 376 ? -4.106   -3.762  -33.615 1.00 37.76 376 A 1 
ATOM 3041 C CD1 . LEU A 1 376 ? -5.016   -4.559  -34.544 1.00 33.85 376 A 1 
ATOM 3042 C CD2 . LEU A 1 376 ? -4.971   -2.781  -32.815 1.00 33.01 376 A 1 
ATOM 3043 N N   . TYR A 1 377 ? -0.569   -5.679  -30.966 1.00 50.61 377 A 1 
ATOM 3044 C CA  . TYR A 1 377 ? -0.064   -6.593  -29.941 1.00 50.69 377 A 1 
ATOM 3045 C C   . TYR A 1 377 ? 0.734    -5.912  -28.824 1.00 52.98 377 A 1 
ATOM 3046 O O   . TYR A 1 377 ? 1.065    -6.562  -27.833 1.00 49.46 377 A 1 
ATOM 3047 C CB  . TYR A 1 377 ? 0.729    -7.714  -30.618 1.00 45.71 377 A 1 
ATOM 3048 C CG  . TYR A 1 377 ? -0.124   -8.531  -31.554 1.00 41.89 377 A 1 
ATOM 3049 C CD1 . TYR A 1 377 ? -1.024   -9.484  -31.043 1.00 37.24 377 A 1 
ATOM 3050 C CD2 . TYR A 1 377 ? -0.060   -8.315  -32.942 1.00 36.24 377 A 1 
ATOM 3051 C CE1 . TYR A 1 377 ? -1.844   -10.214 -31.902 1.00 32.01 377 A 1 
ATOM 3052 C CE2 . TYR A 1 377 ? -0.883   -9.041  -33.806 1.00 32.41 377 A 1 
ATOM 3053 C CZ  . TYR A 1 377 ? -1.781   -9.997  -33.293 1.00 31.91 377 A 1 
ATOM 3054 O OH  . TYR A 1 377 ? -2.591   -10.701 -34.132 1.00 29.21 377 A 1 
ATOM 3055 N N   . CYS A 1 378 ? 1.005    -4.614  -28.949 1.00 57.97 378 A 1 
ATOM 3056 C CA  . CYS A 1 378 ? 1.661    -3.866  -27.889 1.00 57.25 378 A 1 
ATOM 3057 C C   . CYS A 1 378 ? 0.787    -3.826  -26.630 1.00 55.96 378 A 1 
ATOM 3058 O O   . CYS A 1 378 ? -0.342   -3.337  -26.689 1.00 53.76 378 A 1 
ATOM 3059 C CB  . CYS A 1 378 ? 2.004    -2.475  -28.376 1.00 55.89 378 A 1 
ATOM 3060 S SG  . CYS A 1 378 ? 3.389    -2.498  -29.543 1.00 53.20 378 A 1 
ATOM 3061 N N   . PRO A 1 379 ? 1.293    -4.311  -25.482 1.00 54.36 379 A 1 
ATOM 3062 C CA  . PRO A 1 379 ? 0.556    -4.208  -24.240 1.00 52.23 379 A 1 
ATOM 3063 C C   . PRO A 1 379 ? 0.322    -2.739  -23.904 1.00 53.33 379 A 1 
ATOM 3064 O O   . PRO A 1 379 ? 1.248    -1.937  -23.928 1.00 50.39 379 A 1 
ATOM 3065 C CB  . PRO A 1 379 ? 1.401    -4.918  -23.180 1.00 48.03 379 A 1 
ATOM 3066 C CG  . PRO A 1 379 ? 2.401    -5.748  -23.976 1.00 46.99 379 A 1 
ATOM 3067 C CD  . PRO A 1 379 ? 2.556    -4.970  -25.269 1.00 48.88 379 A 1 
ATOM 3068 N N   . GLU A 1 380 ? -0.891   -2.386  -23.542 1.00 50.45 380 A 1 
ATOM 3069 C CA  . GLU A 1 380 ? -1.233   -0.990  -23.228 1.00 49.55 380 A 1 
ATOM 3070 C C   . GLU A 1 380 ? -0.616   -0.493  -21.916 1.00 51.45 380 A 1 
ATOM 3071 O O   . GLU A 1 380 ? -0.681   0.681   -21.597 1.00 47.82 380 A 1 
ATOM 3072 C CB  . GLU A 1 380 ? -2.748   -0.819  -23.204 1.00 45.11 380 A 1 
ATOM 3073 C CG  . GLU A 1 380 ? -3.435   -1.342  -24.453 1.00 40.16 380 A 1 
ATOM 3074 C CD  . GLU A 1 380 ? -4.946   -1.495  -24.288 1.00 36.10 380 A 1 
ATOM 3075 O OE1 . GLU A 1 380 ? -5.640   -1.321  -25.305 1.00 32.57 380 A 1 
ATOM 3076 O OE2 . GLU A 1 380 ? -5.382   -1.827  -23.171 1.00 33.17 380 A 1 
ATOM 3077 N N   . SER A 1 381 ? 0.050    -1.374  -21.181 1.00 52.40 381 A 1 
ATOM 3078 C CA  . SER A 1 381 ? 0.930    -0.991  -20.080 1.00 51.30 381 A 1 
ATOM 3079 C C   . SER A 1 381 ? 2.136    -0.158  -20.522 1.00 53.90 381 A 1 
ATOM 3080 O O   . SER A 1 381 ? 2.792    0.437   -19.674 1.00 50.03 381 A 1 
ATOM 3081 C CB  . SER A 1 381 ? 1.444    -2.228  -19.358 1.00 45.74 381 A 1 
ATOM 3082 O OG  . SER A 1 381 ? 2.075    -3.124  -20.243 1.00 41.64 381 A 1 
ATOM 3083 N N   . TYR A 1 382 ? 2.440    -0.141  -21.799 1.00 62.09 382 A 1 
ATOM 3084 C CA  . TYR A 1 382 ? 3.435    0.755   -22.346 1.00 62.41 382 A 1 
ATOM 3085 C C   . TYR A 1 382 ? 2.852    2.158   -22.388 1.00 65.11 382 A 1 
ATOM 3086 O O   . TYR A 1 382 ? 2.086    2.524   -23.268 1.00 62.49 382 A 1 
ATOM 3087 C CB  . TYR A 1 382 ? 3.939    0.275   -23.713 1.00 57.48 382 A 1 
ATOM 3088 C CG  . TYR A 1 382 ? 4.777    -0.971  -23.581 1.00 52.64 382 A 1 
ATOM 3089 C CD1 . TYR A 1 382 ? 6.060    -0.902  -23.022 1.00 47.81 382 A 1 
ATOM 3090 C CD2 . TYR A 1 382 ? 4.257    -2.222  -23.961 1.00 45.63 382 A 1 
ATOM 3091 C CE1 . TYR A 1 382 ? 6.806    -2.065  -22.798 1.00 41.84 382 A 1 
ATOM 3092 C CE2 . TYR A 1 382 ? 4.997    -3.394  -23.744 1.00 42.23 382 A 1 
ATOM 3093 C CZ  . TYR A 1 382 ? 6.267    -3.316  -23.149 1.00 40.72 382 A 1 
ATOM 3094 O OH  . TYR A 1 382 ? 6.963    -4.452  -22.885 1.00 37.29 382 A 1 
ATOM 3095 N N   . SER A 1 383 ? 3.253    2.939   -21.395 1.00 70.95 383 A 1 
ATOM 3096 C CA  . SER A 1 383 ? 3.050    4.377   -21.386 1.00 72.35 383 A 1 
ATOM 3097 C C   . SER A 1 383 ? 4.040    5.056   -22.329 1.00 75.07 383 A 1 
ATOM 3098 O O   . SER A 1 383 ? 5.186    4.615   -22.426 1.00 71.71 383 A 1 
ATOM 3099 C CB  . SER A 1 383 ? 3.231    4.903   -19.960 1.00 67.57 383 A 1 
ATOM 3100 O OG  . SER A 1 383 ? 4.540    4.654   -19.500 1.00 60.00 383 A 1 
ATOM 3101 N N   . GLY A 1 384 ? 3.634    6.167   -22.911 1.00 78.99 384 A 1 
ATOM 3102 C CA  . GLY A 1 384 ? 4.477    6.962   -23.792 1.00 79.96 384 A 1 
ATOM 3103 C C   . GLY A 1 384 ? 4.366    6.560   -25.263 1.00 81.82 384 A 1 
ATOM 3104 O O   . GLY A 1 384 ? 3.548    5.718   -25.635 1.00 78.63 384 A 1 
ATOM 3105 N N   . GLY A 1 385 ? 5.200    7.163   -26.083 1.00 86.02 385 A 1 
ATOM 3106 C CA  . GLY A 1 385 ? 5.314    6.893   -27.508 1.00 87.04 385 A 1 
ATOM 3107 C C   . GLY A 1 385 ? 6.712    6.377   -27.839 1.00 87.67 385 A 1 
ATOM 3108 O O   . GLY A 1 385 ? 7.705    6.889   -27.330 1.00 85.99 385 A 1 
ATOM 3109 N N   . TRP A 1 386 ? 6.785    5.345   -28.670 1.00 87.79 386 A 1 
ATOM 3110 C CA  . TRP A 1 386 ? 8.058    4.750   -29.065 1.00 88.48 386 A 1 
ATOM 3111 C C   . TRP A 1 386 ? 7.943    4.002   -30.391 1.00 88.37 386 A 1 
ATOM 3112 O O   . TRP A 1 386 ? 6.841    3.672   -30.839 1.00 86.51 386 A 1 
ATOM 3113 C CB  . TRP A 1 386 ? 8.546    3.806   -27.963 1.00 88.36 386 A 1 
ATOM 3114 C CG  . TRP A 1 386 ? 10.002   3.457   -28.059 1.00 88.04 386 A 1 
ATOM 3115 C CD1 . TRP A 1 386 ? 10.512   2.254   -28.411 1.00 85.06 386 A 1 
ATOM 3116 C CD2 . TRP A 1 386 ? 11.138   4.328   -27.850 1.00 87.82 386 A 1 
ATOM 3117 N NE1 . TRP A 1 386 ? 11.895   2.319   -28.439 1.00 85.23 386 A 1 
ATOM 3118 C CE2 . TRP A 1 386 ? 12.321   3.585   -28.116 1.00 86.59 386 A 1 
ATOM 3119 C CE3 . TRP A 1 386 ? 11.284   5.684   -27.492 1.00 87.27 386 A 1 
ATOM 3120 C CZ2 . TRP A 1 386 ? 13.598   4.165   -28.035 1.00 87.21 386 A 1 
ATOM 3121 C CZ3 . TRP A 1 386 ? 12.562   6.254   -27.407 1.00 84.83 386 A 1 
ATOM 3122 C CH2 . TRP A 1 386 ? 13.703   5.507   -27.685 1.00 85.16 386 A 1 
ATOM 3123 N N   . TRP A 1 387 ? 9.069    3.716   -31.002 1.00 87.17 387 A 1 
ATOM 3124 C CA  . TRP A 1 387 ? 9.155    2.892   -32.198 1.00 87.93 387 A 1 
ATOM 3125 C C   . TRP A 1 387 ? 9.168    1.406   -31.846 1.00 86.73 387 A 1 
ATOM 3126 O O   . TRP A 1 387 ? 9.996    0.937   -31.066 1.00 83.79 387 A 1 
ATOM 3127 C CB  . TRP A 1 387 ? 10.399   3.258   -32.994 1.00 89.06 387 A 1 
ATOM 3128 C CG  . TRP A 1 387 ? 10.361   4.629   -33.591 1.00 89.78 387 A 1 
ATOM 3129 C CD1 . TRP A 1 387 ? 9.777    4.965   -34.762 1.00 86.76 387 A 1 
ATOM 3130 C CD2 . TRP A 1 387 ? 10.955   5.855   -33.066 1.00 90.17 387 A 1 
ATOM 3131 N NE1 . TRP A 1 387 ? 9.976    6.315   -35.010 1.00 88.87 387 A 1 
ATOM 3132 C CE2 . TRP A 1 387 ? 10.707   6.890   -34.001 1.00 90.20 387 A 1 
ATOM 3133 C CE3 . TRP A 1 387 ? 11.701   6.163   -31.904 1.00 90.76 387 A 1 
ATOM 3134 C CZ2 . TRP A 1 387 ? 11.204   8.194   -33.802 1.00 91.18 387 A 1 
ATOM 3135 C CZ3 . TRP A 1 387 ? 12.181   7.464   -31.709 1.00 88.70 387 A 1 
ATOM 3136 C CH2 . TRP A 1 387 ? 11.935   8.462   -32.652 1.00 89.10 387 A 1 
ATOM 3137 N N   . TRP A 1 388 ? 8.249    0.670   -32.453 1.00 83.72 388 A 1 
ATOM 3138 C CA  . TRP A 1 388 ? 8.114    -0.770  -32.264 1.00 82.56 388 A 1 
ATOM 3139 C C   . TRP A 1 388 ? 8.021    -1.487  -33.607 1.00 82.40 388 A 1 
ATOM 3140 O O   . TRP A 1 388 ? 7.409    -0.979  -34.549 1.00 79.38 388 A 1 
ATOM 3141 C CB  . TRP A 1 388 ? 6.871    -1.055  -31.430 1.00 79.49 388 A 1 
ATOM 3142 C CG  . TRP A 1 388 ? 6.767    -0.317  -30.134 1.00 77.54 388 A 1 
ATOM 3143 C CD1 . TRP A 1 388 ? 5.845    0.613   -29.819 1.00 67.31 388 A 1 
ATOM 3144 C CD2 . TRP A 1 388 ? 7.606    -0.461  -28.954 1.00 72.07 388 A 1 
ATOM 3145 N NE1 . TRP A 1 388 ? 6.036    1.052   -28.514 1.00 66.60 388 A 1 
ATOM 3146 C CE2 . TRP A 1 388 ? 7.104    0.407   -27.948 1.00 68.71 388 A 1 
ATOM 3147 C CE3 . TRP A 1 388 ? 8.727    -1.259  -28.643 1.00 66.01 388 A 1 
ATOM 3148 C CZ2 . TRP A 1 388 ? 7.691    0.473   -26.668 1.00 64.93 388 A 1 
ATOM 3149 C CZ3 . TRP A 1 388 ? 9.306    -1.182  -27.370 1.00 59.50 388 A 1 
ATOM 3150 C CH2 . TRP A 1 388 ? 8.802    -0.337  -26.403 1.00 61.47 388 A 1 
ATOM 3151 N N   . ASN A 1 389 ? 8.528    -2.702  -33.650 1.00 79.94 389 A 1 
ATOM 3152 C CA  . ASN A 1 389 ? 8.073    -3.709  -34.597 1.00 77.24 389 A 1 
ATOM 3153 C C   . ASN A 1 389 ? 6.792    -4.390  -34.051 1.00 75.16 389 A 1 
ATOM 3154 O O   . ASN A 1 389 ? 6.150    -3.851  -33.142 1.00 67.31 389 A 1 
ATOM 3155 C CB  . ASN A 1 389 ? 9.239    -4.667  -34.919 1.00 73.56 389 A 1 
ATOM 3156 C CG  . ASN A 1 389 ? 9.734    -5.492  -33.742 1.00 67.61 389 A 1 
ATOM 3157 O OD1 . ASN A 1 389 ? 9.276    -5.408  -32.622 1.00 58.73 389 A 1 
ATOM 3158 N ND2 . ASN A 1 389 ? 10.706   -6.341  -33.991 1.00 60.49 389 A 1 
ATOM 3159 N N   . ASP A 1 390 ? 6.437    -5.563  -34.540 1.00 70.94 390 A 1 
ATOM 3160 C CA  . ASP A 1 390 ? 5.185    -6.249  -34.176 1.00 67.87 390 A 1 
ATOM 3161 C C   . ASP A 1 390 ? 4.945    -6.418  -32.665 1.00 66.88 390 A 1 
ATOM 3162 O O   . ASP A 1 390 ? 3.812    -6.503  -32.197 1.00 61.29 390 A 1 
ATOM 3163 C CB  . ASP A 1 390 ? 5.188    -7.646  -34.814 1.00 62.86 390 A 1 
ATOM 3164 C CG  . ASP A 1 390 ? 5.412    -7.630  -36.320 1.00 57.55 390 A 1 
ATOM 3165 O OD1 . ASP A 1 390 ? 4.991    -6.644  -36.963 1.00 51.88 390 A 1 
ATOM 3166 O OD2 . ASP A 1 390 ? 6.043    -8.595  -36.799 1.00 51.14 390 A 1 
ATOM 3167 N N   . ILE A 1 391 ? 6.031    -6.473  -31.871 1.00 66.38 391 A 1 
ATOM 3168 C CA  . ILE A 1 391 ? 5.975    -6.722  -30.436 1.00 65.46 391 A 1 
ATOM 3169 C C   . ILE A 1 391 ? 6.670    -5.587  -29.690 1.00 67.03 391 A 1 
ATOM 3170 O O   . ILE A 1 391 ? 7.886    -5.418  -29.771 1.00 63.21 391 A 1 
ATOM 3171 C CB  . ILE A 1 391 ? 6.569    -8.101  -30.069 1.00 60.52 391 A 1 
ATOM 3172 C CG1 . ILE A 1 391 ? 5.877    -9.239  -30.869 1.00 54.26 391 A 1 
ATOM 3173 C CG2 . ILE A 1 391 ? 6.433    -8.335  -28.563 1.00 51.89 391 A 1 
ATOM 3174 C CD1 . ILE A 1 391 ? 6.495    -10.619 -30.646 1.00 46.92 391 A 1 
ATOM 3175 N N   . CYS A 1 392 ? 5.910    -4.875  -28.871 1.00 68.56 392 A 1 
ATOM 3176 C CA  . CYS A 1 392 ? 6.476    -3.897  -27.963 1.00 67.39 392 A 1 
ATOM 3177 C C   . CYS A 1 392 ? 7.393    -4.547  -26.924 1.00 66.74 392 A 1 
ATOM 3178 O O   . CYS A 1 392 ? 6.982    -5.420  -26.154 1.00 62.98 392 A 1 
ATOM 3179 C CB  . CYS A 1 392 ? 5.354    -3.109  -27.300 1.00 65.40 392 A 1 
ATOM 3180 S SG  . CYS A 1 392 ? 4.625    -1.813  -28.341 1.00 61.42 392 A 1 
ATOM 3181 N N   . GLY A 1 393 ? 8.642    -4.094  -26.866 1.00 68.01 393 A 1 
ATOM 3182 C CA  . GLY A 1 393 ? 9.640    -4.508  -25.894 1.00 66.96 393 A 1 
ATOM 3183 C C   . GLY A 1 393 ? 9.705    -3.588  -24.663 1.00 69.09 393 A 1 
ATOM 3184 O O   . GLY A 1 393 ? 8.934    -2.650  -24.512 1.00 65.23 393 A 1 
ATOM 3185 N N   . GLU A 1 394 ? 10.645   -3.846  -23.776 1.00 69.17 394 A 1 
ATOM 3186 C CA  . GLU A 1 394 ? 10.895   -3.009  -22.589 1.00 70.38 394 A 1 
ATOM 3187 C C   . GLU A 1 394 ? 12.004   -1.959  -22.830 1.00 73.72 394 A 1 
ATOM 3188 O O   . GLU A 1 394 ? 12.586   -1.440  -21.881 1.00 70.39 394 A 1 
ATOM 3189 C CB  . GLU A 1 394 ? 11.187   -3.893  -21.354 1.00 65.40 394 A 1 
ATOM 3190 C CG  . GLU A 1 394 ? 10.010   -4.788  -20.913 1.00 58.92 394 A 1 
ATOM 3191 C CD  . GLU A 1 394 ? 10.330   -5.667  -19.678 1.00 53.94 394 A 1 
ATOM 3192 O OE1 . GLU A 1 394 ? 9.500    -6.531  -19.315 1.00 49.35 394 A 1 
ATOM 3193 O OE2 . GLU A 1 394 ? 11.422   -5.542  -19.079 1.00 49.87 394 A 1 
ATOM 3194 N N   . ASN A 1 395 ? 12.308   -1.649  -24.078 1.00 78.39 395 A 1 
ATOM 3195 C CA  . ASN A 1 395 ? 13.353   -0.704  -24.502 1.00 79.28 395 A 1 
ATOM 3196 C C   . ASN A 1 395 ? 12.827   0.714   -24.769 1.00 80.96 395 A 1 
ATOM 3197 O O   . ASN A 1 395 ? 13.444   1.478   -25.501 1.00 77.83 395 A 1 
ATOM 3198 C CB  . ASN A 1 395 ? 14.132   -1.301  -25.697 1.00 75.77 395 A 1 
ATOM 3199 C CG  . ASN A 1 395 ? 13.272   -1.545  -26.915 1.00 71.29 395 A 1 
ATOM 3200 O OD1 . ASN A 1 395 ? 12.150   -2.014  -26.832 1.00 61.08 395 A 1 
ATOM 3201 N ND2 . ASN A 1 395 ? 13.775   -1.273  -28.097 1.00 64.35 395 A 1 
ATOM 3202 N N   . ASN A 1 396 ? 11.694   1.071   -24.172 1.00 83.34 396 A 1 
ATOM 3203 C CA  . ASN A 1 396 ? 11.055   2.367   -24.361 1.00 84.89 396 A 1 
ATOM 3204 C C   . ASN A 1 396 ? 11.688   3.453   -23.479 1.00 85.93 396 A 1 
ATOM 3205 O O   . ASN A 1 396 ? 11.441   3.501   -22.273 1.00 84.46 396 A 1 
ATOM 3206 C CB  . ASN A 1 396 ? 9.548    2.196   -24.104 1.00 82.51 396 A 1 
ATOM 3207 C CG  . ASN A 1 396 ? 8.755    3.468   -24.366 1.00 81.63 396 A 1 
ATOM 3208 O OD1 . ASN A 1 396 ? 9.293    4.517   -24.659 1.00 73.69 396 A 1 
ATOM 3209 N ND2 . ASN A 1 396 ? 7.454    3.398   -24.263 1.00 74.69 396 A 1 
ATOM 3210 N N   . LEU A 1 397 ? 12.476   4.351   -24.076 1.00 87.33 397 A 1 
ATOM 3211 C CA  . LEU A 1 397 ? 13.073   5.492   -23.379 1.00 88.49 397 A 1 
ATOM 3212 C C   . LEU A 1 397 ? 12.060   6.605   -23.064 1.00 89.00 397 A 1 
ATOM 3213 O O   . LEU A 1 397 ? 12.303   7.418   -22.177 1.00 86.79 397 A 1 
ATOM 3214 C CB  . LEU A 1 397 ? 14.258   6.050   -24.188 1.00 88.12 397 A 1 
ATOM 3215 C CG  . LEU A 1 397 ? 15.447   5.082   -24.329 1.00 87.37 397 A 1 
ATOM 3216 C CD1 . LEU A 1 397 ? 16.542   5.732   -25.163 1.00 77.58 397 A 1 
ATOM 3217 C CD2 . LEU A 1 397 ? 16.037   4.701   -22.967 1.00 77.86 397 A 1 
ATOM 3218 N N   . ASN A 1 398 ? 10.896   6.597   -23.711 1.00 88.77 398 A 1 
ATOM 3219 C CA  . ASN A 1 398 ? 9.763    7.466   -23.408 1.00 88.99 398 A 1 
ATOM 3220 C C   . ASN A 1 398 ? 8.784    6.832   -22.406 1.00 87.70 398 A 1 
ATOM 3221 O O   . ASN A 1 398 ? 7.701    7.342   -22.154 1.00 83.50 398 A 1 
ATOM 3222 C CB  . ASN A 1 398 ? 9.088    7.890   -24.719 1.00 89.46 398 A 1 
ATOM 3223 C CG  . ASN A 1 398 ? 9.979    8.755   -25.594 1.00 89.96 398 A 1 
ATOM 3224 O OD1 . ASN A 1 398 ? 10.907   9.404   -25.138 1.00 80.50 398 A 1 
ATOM 3225 N ND2 . ASN A 1 398 ? 9.715    8.799   -26.882 1.00 80.52 398 A 1 
ATOM 3226 N N   . GLY A 1 399 ? 9.170    5.712   -21.808 1.00 86.01 399 A 1 
ATOM 3227 C CA  . GLY A 1 399 ? 8.400    5.048   -20.774 1.00 84.51 399 A 1 
ATOM 3228 C C   . GLY A 1 399 ? 8.305    5.850   -19.470 1.00 84.78 399 A 1 
ATOM 3229 O O   . GLY A 1 399 ? 8.906    6.906   -19.286 1.00 82.75 399 A 1 
ATOM 3230 N N   . LYS A 1 400 ? 7.545    5.317   -18.526 1.00 82.86 400 A 1 
ATOM 3231 C CA  . LYS A 1 400 ? 7.297    5.977   -17.243 1.00 81.98 400 A 1 
ATOM 3232 C C   . LYS A 1 400 ? 8.582    6.170   -16.437 1.00 82.53 400 A 1 
ATOM 3233 O O   . LYS A 1 400 ? 9.265    5.204   -16.108 1.00 80.26 400 A 1 
ATOM 3234 C CB  . LYS A 1 400 ? 6.250    5.167   -16.469 1.00 77.70 400 A 1 
ATOM 3235 C CG  . LYS A 1 400 ? 5.827    5.833   -15.154 1.00 68.91 400 A 1 
ATOM 3236 C CD  . LYS A 1 400 ? 4.634    5.083   -14.546 1.00 64.18 400 A 1 
ATOM 3237 C CE  . LYS A 1 400 ? 4.104    5.811   -13.307 1.00 56.00 400 A 1 
ATOM 3238 N NZ  . LYS A 1 400 ? 2.755    5.310   -12.919 1.00 50.18 400 A 1 
ATOM 3239 N N   . TYR A 1 401 ? 8.844    7.406   -16.025 1.00 81.82 401 A 1 
ATOM 3240 C CA  . TYR A 1 401 ? 9.897    7.710   -15.057 1.00 82.77 401 A 1 
ATOM 3241 C C   . TYR A 1 401 ? 9.401    7.415   -13.639 1.00 80.99 401 A 1 
ATOM 3242 O O   . TYR A 1 401 ? 8.508    8.079   -13.106 1.00 77.03 401 A 1 
ATOM 3243 C CB  . TYR A 1 401 ? 10.359   9.158   -15.222 1.00 83.39 401 A 1 
ATOM 3244 C CG  . TYR A 1 401 ? 11.715   9.412   -14.601 1.00 84.99 401 A 1 
ATOM 3245 C CD1 . TYR A 1 401 ? 11.874   9.576   -13.215 1.00 76.86 401 A 1 
ATOM 3246 C CD2 . TYR A 1 401 ? 12.862   9.481   -15.434 1.00 76.72 401 A 1 
ATOM 3247 C CE1 . TYR A 1 401 ? 13.135   9.804   -12.655 1.00 77.02 401 A 1 
ATOM 3248 C CE2 . TYR A 1 401 ? 14.132   9.711   -14.887 1.00 75.92 401 A 1 
ATOM 3249 C CZ  . TYR A 1 401 ? 14.271   9.877   -13.492 1.00 84.46 401 A 1 
ATOM 3250 O OH  . TYR A 1 401 ? 15.514   10.100  -12.952 1.00 82.24 401 A 1 
ATOM 3251 N N   . ASN A 1 402 ? 9.960    6.414   -13.004 1.00 82.16 402 A 1 
ATOM 3252 C CA  . ASN A 1 402 ? 9.531    5.979   -11.691 1.00 78.31 402 A 1 
ATOM 3253 C C   . ASN A 1 402 ? 10.156   6.853   -10.602 1.00 76.14 402 A 1 
ATOM 3254 O O   . ASN A 1 402 ? 11.305   6.652   -10.200 1.00 71.38 402 A 1 
ATOM 3255 C CB  . ASN A 1 402 ? 9.828    4.487   -11.485 1.00 75.14 402 A 1 
ATOM 3256 C CG  . ASN A 1 402 ? 9.044    3.620   -12.450 1.00 69.08 402 A 1 
ATOM 3257 O OD1 . ASN A 1 402 ? 7.882    3.324   -12.245 1.00 61.34 402 A 1 
ATOM 3258 N ND2 . ASN A 1 402 ? 9.668    3.199   -13.531 1.00 60.94 402 A 1 
ATOM 3259 N N   . LYS A 1 403 ? 9.371    7.804   -10.081 1.00 72.08 403 A 1 
ATOM 3260 C CA  . LYS A 1 403 ? 9.751    8.578   -8.902  1.00 68.78 403 A 1 
ATOM 3261 C C   . LYS A 1 403 ? 9.641    7.716   -7.643  1.00 66.77 403 A 1 
ATOM 3262 O O   . LYS A 1 403 ? 8.731    6.884   -7.533  1.00 61.56 403 A 1 
ATOM 3263 C CB  . LYS A 1 403 ? 8.925    9.876   -8.792  1.00 64.68 403 A 1 
ATOM 3264 C CG  . LYS A 1 403 ? 9.228    10.841  -9.956  1.00 59.82 403 A 1 
ATOM 3265 C CD  . LYS A 1 403 ? 8.508    12.191  -9.823  1.00 56.06 403 A 1 
ATOM 3266 C CE  . LYS A 1 403 ? 8.883    13.044  -11.029 1.00 49.65 403 A 1 
ATOM 3267 N NZ  . LYS A 1 403 ? 8.281    14.407  -11.059 1.00 44.96 403 A 1 
ATOM 3268 N N   . PRO A 1 404 ? 10.556   7.890   -6.659  1.00 64.66 404 A 1 
ATOM 3269 C CA  . PRO A 1 404 ? 10.406   7.241   -5.370  1.00 60.82 404 A 1 
ATOM 3270 C C   . PRO A 1 404 ? 9.180    7.832   -4.656  1.00 59.74 404 A 1 
ATOM 3271 O O   . PRO A 1 404 ? 9.151    9.019   -4.373  1.00 55.26 404 A 1 
ATOM 3272 C CB  . PRO A 1 404 ? 11.709   7.531   -4.624  1.00 55.88 404 A 1 
ATOM 3273 C CG  . PRO A 1 404 ? 12.164   8.872   -5.214  1.00 53.40 404 A 1 
ATOM 3274 C CD  . PRO A 1 404 ? 11.669   8.808   -6.661  1.00 54.64 404 A 1 
ATOM 3275 N N   . ARG A 1 405 ? 8.195    7.009   -4.322  1.00 53.46 405 A 1 
ATOM 3276 C CA  . ARG A 1 405 ? 7.065    7.454   -3.479  1.00 51.57 405 A 1 
ATOM 3277 C C   . ARG A 1 405 ? 7.499    7.713   -2.028  1.00 50.55 405 A 1 
ATOM 3278 O O   . ARG A 1 405 ? 6.967    8.596   -1.380  1.00 46.05 405 A 1 
ATOM 3279 C CB  . ARG A 1 405 ? 5.910    6.434   -3.509  1.00 47.12 405 A 1 
ATOM 3280 C CG  . ARG A 1 405 ? 5.108    6.477   -4.829  1.00 42.10 405 A 1 
ATOM 3281 C CD  . ARG A 1 405 ? 3.862    5.565   -4.716  1.00 38.34 405 A 1 
ATOM 3282 N NE  . ARG A 1 405 ? 3.008    5.633   -5.917  1.00 33.99 405 A 1 
ATOM 3283 C CZ  . ARG A 1 405 ? 1.831    5.042   -6.073  1.00 31.30 405 A 1 
ATOM 3284 N NH1 . ARG A 1 405 ? 1.317    4.273   -5.154  1.00 28.87 405 A 1 
ATOM 3285 N NH2 . ARG A 1 405 ? 1.145    5.217   -7.164  1.00 27.53 405 A 1 
ATOM 3286 N N   . THR A 1 406 ? 8.454    6.940   -1.559  1.00 51.35 406 A 1 
ATOM 3287 C CA  . THR A 1 406 ? 8.979    7.062   -0.198  1.00 51.35 406 A 1 
ATOM 3288 C C   . THR A 1 406 ? 10.490   7.290   -0.241  1.00 52.09 406 A 1 
ATOM 3289 O O   . THR A 1 406 ? 11.180   6.658   -1.040  1.00 48.01 406 A 1 
ATOM 3290 C CB  . THR A 1 406 ? 8.663    5.808   0.640   1.00 46.60 406 A 1 
ATOM 3291 O OG1 . THR A 1 406 ? 8.955    4.634   -0.073  1.00 42.21 406 A 1 
ATOM 3292 C CG2 . THR A 1 406 ? 7.188    5.740   1.033   1.00 39.77 406 A 1 
ATOM 3293 N N   . LYS A 1 407 ? 11.017   8.127   0.651   1.00 50.54 407 A 1 
ATOM 3294 C CA  . LYS A 1 407 ? 12.453   8.458   0.748   1.00 50.87 407 A 1 
ATOM 3295 C C   . LYS A 1 407 ? 13.367   7.217   0.848   1.00 51.76 407 A 1 
ATOM 3296 O O   . LYS A 1 407 ? 14.492   7.251   0.366   1.00 47.91 407 A 1 
ATOM 3297 C CB  . LYS A 1 407 ? 12.709   9.381   1.971   1.00 46.82 407 A 1 
ATOM 3298 C CG  . LYS A 1 407 ? 12.203   10.829  1.797   1.00 42.43 407 A 1 
ATOM 3299 C CD  . LYS A 1 407 ? 12.572   11.712  3.016   1.00 38.78 407 A 1 
ATOM 3300 C CE  . LYS A 1 407 ? 12.106   13.169  2.851   1.00 33.01 407 A 1 
ATOM 3301 N NZ  . LYS A 1 407 ? 12.395   14.023  4.032   1.00 29.42 407 A 1 
ATOM 3302 N N   . SER A 1 408 ? 12.872   6.122   1.421   1.00 48.63 408 A 1 
ATOM 3303 C CA  . SER A 1 408 ? 13.655   4.900   1.661   1.00 48.57 408 A 1 
ATOM 3304 C C   . SER A 1 408 ? 13.847   3.985   0.446   1.00 50.65 408 A 1 
ATOM 3305 O O   . SER A 1 408 ? 14.610   3.021   0.527   1.00 47.15 408 A 1 
ATOM 3306 C CB  . SER A 1 408 ? 13.001   4.106   2.798   1.00 43.13 408 A 1 
ATOM 3307 O OG  . SER A 1 408 ? 11.732   3.618   2.399   1.00 39.23 408 A 1 
ATOM 3308 N N   . ARG A 1 409 ? 13.163   4.221   -0.671  1.00 47.85 409 A 1 
ATOM 3309 C CA  . ARG A 1 409 ? 13.350   3.354   -1.842  1.00 48.93 409 A 1 
ATOM 3310 C C   . ARG A 1 409 ? 14.740   3.576   -2.441  1.00 50.53 409 A 1 
ATOM 3311 O O   . ARG A 1 409 ? 15.058   4.710   -2.818  1.00 47.02 409 A 1 
ATOM 3312 C CB  . ARG A 1 409 ? 12.248   3.527   -2.899  1.00 44.53 409 A 1 
ATOM 3313 C CG  . ARG A 1 409 ? 11.147   2.471   -2.717  1.00 39.94 409 A 1 
ATOM 3314 C CD  . ARG A 1 409 ? 10.162   2.519   -3.878  1.00 37.09 409 A 1 
ATOM 3315 N NE  . ARG A 1 409 ? 9.142    1.461   -3.766  1.00 33.59 409 A 1 
ATOM 3316 C CZ  . ARG A 1 409 ? 8.140    1.244   -4.615  1.00 31.17 409 A 1 
ATOM 3317 N NH1 . ARG A 1 409 ? 7.979    1.969   -5.691  1.00 28.99 409 A 1 
ATOM 3318 N NH2 . ARG A 1 409 ? 7.275    0.297   -4.386  1.00 27.89 409 A 1 
ATOM 3319 N N   . PRO A 1 410 ? 15.528   2.498   -2.589  1.00 50.66 410 A 1 
ATOM 3320 C CA  . PRO A 1 410 ? 16.869   2.610   -3.137  1.00 51.36 410 A 1 
ATOM 3321 C C   . PRO A 1 410 ? 16.825   3.165   -4.566  1.00 53.71 410 A 1 
ATOM 3322 O O   . PRO A 1 410 ? 15.933   2.811   -5.346  1.00 51.38 410 A 1 
ATOM 3323 C CB  . PRO A 1 410 ? 17.470   1.201   -3.062  1.00 47.56 410 A 1 
ATOM 3324 C CG  . PRO A 1 410 ? 16.254   0.275   -3.016  1.00 46.66 410 A 1 
ATOM 3325 C CD  . PRO A 1 410 ? 15.216   1.111   -2.285  1.00 48.68 410 A 1 
ATOM 3326 N N   . GLU A 1 411 ? 17.815   3.974   -4.909  1.00 53.35 411 A 1 
ATOM 3327 C CA  . GLU A 1 411 ? 17.922   4.664   -6.201  1.00 53.66 411 A 1 
ATOM 3328 C C   . GLU A 1 411 ? 17.782   3.731   -7.404  1.00 54.83 411 A 1 
ATOM 3329 O O   . GLU A 1 411 ? 17.137   4.081   -8.387  1.00 51.05 411 A 1 
ATOM 3330 C CB  . GLU A 1 411 ? 19.267   5.382   -6.277  1.00 50.28 411 A 1 
ATOM 3331 C CG  . GLU A 1 411 ? 19.322   6.536   -5.273  1.00 46.14 411 A 1 
ATOM 3332 C CD  . GLU A 1 411 ? 20.655   7.273   -5.313  1.00 42.39 411 A 1 
ATOM 3333 O OE1 . GLU A 1 411 ? 20.640   8.442   -4.869  1.00 39.21 411 A 1 
ATOM 3334 O OE2 . GLU A 1 411 ? 21.646   6.628   -5.726  1.00 41.07 411 A 1 
ATOM 3335 N N   . ARG A 1 412 ? 18.253   2.494   -7.285  1.00 54.03 412 A 1 
ATOM 3336 C CA  . ARG A 1 412 ? 18.154   1.459   -8.328  1.00 54.34 412 A 1 
ATOM 3337 C C   . ARG A 1 412 ? 16.728   1.111   -8.783  1.00 56.36 412 A 1 
ATOM 3338 O O   . ARG A 1 412 ? 16.574   0.325   -9.712  1.00 53.20 412 A 1 
ATOM 3339 C CB  . ARG A 1 412 ? 18.830   0.163   -7.849  1.00 50.27 412 A 1 
ATOM 3340 C CG  . ARG A 1 412 ? 20.344   0.317   -7.630  1.00 45.32 412 A 1 
ATOM 3341 C CD  . ARG A 1 412 ? 20.937   -1.062  -7.312  1.00 41.36 412 A 1 
ATOM 3342 N NE  . ARG A 1 412 ? 22.378   -0.970  -7.034  1.00 37.69 412 A 1 
ATOM 3343 C CZ  . ARG A 1 412 ? 23.178   -1.988  -6.721  1.00 33.94 412 A 1 
ATOM 3344 N NH1 . ARG A 1 412 ? 22.734   -3.218  -6.676  1.00 32.43 412 A 1 
ATOM 3345 N NH2 . ARG A 1 412 ? 24.425   -1.768  -6.449  1.00 30.81 412 A 1 
ATOM 3346 N N   . ARG A 1 413 ? 15.696   1.603   -8.110  1.00 61.20 413 A 1 
ATOM 3347 C CA  . ARG A 1 413 ? 14.287   1.424   -8.505  1.00 61.61 413 A 1 
ATOM 3348 C C   . ARG A 1 413 ? 13.637   2.733   -8.974  1.00 66.03 413 A 1 
ATOM 3349 O O   . ARG A 1 413 ? 12.409   2.800   -9.067  1.00 62.61 413 A 1 
ATOM 3350 C CB  . ARG A 1 413 ? 13.478   0.760   -7.382  1.00 55.31 413 A 1 
ATOM 3351 C CG  . ARG A 1 413 ? 13.924   -0.690  -7.116  1.00 48.17 413 A 1 
ATOM 3352 C CD  . ARG A 1 413 ? 12.916   -1.337  -6.157  1.00 43.88 413 A 1 
ATOM 3353 N NE  . ARG A 1 413 ? 13.277   -2.742  -5.866  1.00 38.69 413 A 1 
ATOM 3354 C CZ  . ARG A 1 413 ? 12.580   -3.579  -5.123  1.00 34.16 413 A 1 
ATOM 3355 N NH1 . ARG A 1 413 ? 11.454   -3.228  -4.557  1.00 31.27 413 A 1 
ATOM 3356 N NH2 . ARG A 1 413 ? 12.997   -4.796  -4.935  1.00 29.56 413 A 1 
ATOM 3357 N N   . ARG A 1 414 ? 14.425   3.753   -9.217  1.00 70.95 414 A 1 
ATOM 3358 C CA  . ARG A 1 414 ? 14.014   5.043   -9.759  1.00 73.26 414 A 1 
ATOM 3359 C C   . ARG A 1 414 ? 14.382   5.115   -11.241 1.00 77.38 414 A 1 
ATOM 3360 O O   . ARG A 1 414 ? 15.199   4.317   -11.710 1.00 74.31 414 A 1 
ATOM 3361 C CB  . ARG A 1 414 ? 14.659   6.194   -8.974  1.00 68.27 414 A 1 
ATOM 3362 C CG  . ARG A 1 414 ? 14.477   6.089   -7.452  1.00 59.56 414 A 1 
ATOM 3363 C CD  . ARG A 1 414 ? 15.146   7.279   -6.757  1.00 57.00 414 A 1 
ATOM 3364 N NE  . ARG A 1 414 ? 15.037   7.186   -5.277  1.00 49.71 414 A 1 
ATOM 3365 C CZ  . ARG A 1 414 ? 15.468   8.079   -4.398  1.00 44.09 414 A 1 
ATOM 3366 N NH1 . ARG A 1 414 ? 16.053   9.186   -4.784  1.00 42.20 414 A 1 
ATOM 3367 N NH2 . ARG A 1 414 ? 15.325   7.884   -3.126  1.00 38.41 414 A 1 
ATOM 3368 N N   . GLY A 1 415 ? 13.792   6.064   -11.928 1.00 78.04 415 A 1 
ATOM 3369 C CA  . GLY A 1 415 ? 14.087   6.320   -13.320 1.00 79.67 415 A 1 
ATOM 3370 C C   . GLY A 1 415 ? 13.300   5.438   -14.290 1.00 81.51 415 A 1 
ATOM 3371 O O   . GLY A 1 415 ? 12.271   4.854   -13.937 1.00 78.85 415 A 1 
ATOM 3372 N N   . ILE A 1 416 ? 13.777   5.360   -15.514 1.00 82.07 416 A 1 
ATOM 3373 C CA  . ILE A 1 416 ? 13.156   4.616   -16.604 1.00 83.19 416 A 1 
ATOM 3374 C C   . ILE A 1 416 ? 13.629   3.168   -16.525 1.00 82.17 416 A 1 
ATOM 3375 O O   . ILE A 1 416 ? 14.831   2.895   -16.557 1.00 79.93 416 A 1 
ATOM 3376 C CB  . ILE A 1 416 ? 13.491   5.257   -17.969 1.00 83.76 416 A 1 
ATOM 3377 C CG1 . ILE A 1 416 ? 13.082   6.750   -18.007 1.00 80.59 416 A 1 
ATOM 3378 C CG2 . ILE A 1 416 ? 12.781   4.495   -19.102 1.00 78.61 416 A 1 
ATOM 3379 C CD1 . ILE A 1 416 ? 13.762   7.532   -19.146 1.00 74.79 416 A 1 
ATOM 3380 N N   . TYR A 1 417 ? 12.693   2.224   -16.417 1.00 79.06 417 A 1 
ATOM 3381 C CA  . TYR A 1 417 ? 13.041   0.820   -16.575 1.00 77.32 417 A 1 
ATOM 3382 C C   . TYR A 1 417 ? 13.233   0.519   -18.058 1.00 77.53 417 A 1 
ATOM 3383 O O   . TYR A 1 417 ? 12.295   0.630   -18.841 1.00 75.81 417 A 1 
ATOM 3384 C CB  . TYR A 1 417 ? 11.981   -0.091  -15.945 1.00 73.83 417 A 1 
ATOM 3385 C CG  . TYR A 1 417 ? 11.879   0.000   -14.440 1.00 68.48 417 A 1 
ATOM 3386 C CD1 . TYR A 1 417 ? 13.022   0.169   -13.631 1.00 62.43 417 A 1 
ATOM 3387 C CD2 . TYR A 1 417 ? 10.608   -0.071  -13.821 1.00 60.98 417 A 1 
ATOM 3388 C CE1 . TYR A 1 417 ? 12.914   0.295   -12.236 1.00 56.33 417 A 1 
ATOM 3389 C CE2 . TYR A 1 417 ? 10.480   0.051   -12.431 1.00 57.03 417 A 1 
ATOM 3390 C CZ  . TYR A 1 417 ? 11.633   0.246   -11.646 1.00 57.09 417 A 1 
ATOM 3391 O OH  . TYR A 1 417 ? 11.517   0.412   -10.288 1.00 53.25 417 A 1 
ATOM 3392 N N   . TRP A 1 418 ? 14.431   0.120   -18.393 1.00 79.50 418 A 1 
ATOM 3393 C CA  . TRP A 1 418 ? 14.827   -0.104  -19.766 1.00 79.88 418 A 1 
ATOM 3394 C C   . TRP A 1 418 ? 15.523   -1.451  -19.907 1.00 78.65 418 A 1 
ATOM 3395 O O   . TRP A 1 418 ? 16.371   -1.825  -19.091 1.00 75.60 418 A 1 
ATOM 3396 C CB  . TRP A 1 418 ? 15.700   1.055   -20.213 1.00 78.94 418 A 1 
ATOM 3397 C CG  . TRP A 1 418 ? 16.135   0.959   -21.627 1.00 79.60 418 A 1 
ATOM 3398 C CD1 . TRP A 1 418 ? 15.382   1.237   -22.712 1.00 71.07 418 A 1 
ATOM 3399 C CD2 . TRP A 1 418 ? 17.445   0.547   -22.132 1.00 77.22 418 A 1 
ATOM 3400 N NE1 . TRP A 1 418 ? 16.133   1.051   -23.859 1.00 73.06 418 A 1 
ATOM 3401 C CE2 . TRP A 1 418 ? 17.408   0.632   -23.544 1.00 75.69 418 A 1 
ATOM 3402 C CE3 . TRP A 1 418 ? 18.642   0.144   -21.514 1.00 76.11 418 A 1 
ATOM 3403 C CZ2 . TRP A 1 418 ? 18.530   0.332   -24.335 1.00 76.04 418 A 1 
ATOM 3404 C CZ3 . TRP A 1 418 ? 19.762   -0.161  -22.298 1.00 70.71 418 A 1 
ATOM 3405 C CH2 . TRP A 1 418 ? 19.709   -0.064  -23.696 1.00 71.43 418 A 1 
ATOM 3406 N N   . ARG A 1 419 ? 15.115   -2.205  -20.900 1.00 77.55 419 A 1 
ATOM 3407 C CA  . ARG A 1 419 ? 15.616   -3.552  -21.133 1.00 77.18 419 A 1 
ATOM 3408 C C   . ARG A 1 419 ? 15.902   -3.741  -22.619 1.00 77.38 419 A 1 
ATOM 3409 O O   . ARG A 1 419 ? 14.966   -3.987  -23.378 1.00 74.65 419 A 1 
ATOM 3410 C CB  . ARG A 1 419 ? 14.597   -4.555  -20.591 1.00 72.80 419 A 1 
ATOM 3411 C CG  . ARG A 1 419 ? 15.153   -5.977  -20.621 1.00 65.83 419 A 1 
ATOM 3412 C CD  . ARG A 1 419 ? 14.086   -6.907  -20.046 1.00 64.06 419 A 1 
ATOM 3413 N NE  . ARG A 1 419 ? 14.572   -8.280  -19.942 1.00 58.31 419 A 1 
ATOM 3414 C CZ  . ARG A 1 419 ? 13.832   -9.309  -19.577 1.00 52.36 419 A 1 
ATOM 3415 N NH1 . ARG A 1 419 ? 12.571   -9.154  -19.271 1.00 49.93 419 A 1 
ATOM 3416 N NH2 . ARG A 1 419 ? 14.349   -10.500 -19.514 1.00 47.05 419 A 1 
ATOM 3417 N N   . PRO A 1 420 ? 17.170   -3.668  -23.010 1.00 77.07 420 A 1 
ATOM 3418 C CA  . PRO A 1 420 ? 17.561   -4.005  -24.370 1.00 74.26 420 A 1 
ATOM 3419 C C   . PRO A 1 420 ? 17.393   -5.509  -24.630 1.00 73.02 420 A 1 
ATOM 3420 O O   . PRO A 1 420 ? 17.134   -6.300  -23.710 1.00 67.82 420 A 1 
ATOM 3421 C CB  . PRO A 1 420 ? 19.013   -3.544  -24.469 1.00 71.36 420 A 1 
ATOM 3422 C CG  . PRO A 1 420 ? 19.547   -3.738  -23.048 1.00 69.23 420 A 1 
ATOM 3423 C CD  . PRO A 1 420 ? 18.336   -3.407  -22.180 1.00 72.40 420 A 1 
ATOM 3424 N N   . GLN A 1 421 ? 17.600   -5.933  -25.875 1.00 70.41 421 A 1 
ATOM 3425 C CA  . GLN A 1 421 ? 17.522   -7.347  -26.269 1.00 67.55 421 A 1 
ATOM 3426 C C   . GLN A 1 421 ? 18.430   -8.283  -25.438 1.00 66.23 421 A 1 
ATOM 3427 O O   . GLN A 1 421 ? 18.122   -9.465  -25.282 1.00 59.21 421 A 1 
ATOM 3428 C CB  . GLN A 1 421 ? 17.865   -7.496  -27.749 1.00 62.58 421 A 1 
ATOM 3429 C CG  . GLN A 1 421 ? 16.783   -6.942  -28.698 1.00 56.59 421 A 1 
ATOM 3430 C CD  . GLN A 1 421 ? 17.134   -7.216  -30.160 1.00 51.74 421 A 1 
ATOM 3431 O OE1 . GLN A 1 421 ? 18.165   -7.784  -30.468 1.00 47.24 421 A 1 
ATOM 3432 N NE2 . GLN A 1 421 ? 16.300   -6.849  -31.101 1.00 45.30 421 A 1 
ATOM 3433 N N   . SER A 1 422 ? 19.496   -7.755  -24.824 1.00 62.60 422 A 1 
ATOM 3434 C CA  . SER A 1 422 ? 20.373   -8.487  -23.894 1.00 59.89 422 A 1 
ATOM 3435 C C   . SER A 1 422 ? 19.663   -9.074  -22.662 1.00 60.52 422 A 1 
ATOM 3436 O O   . SER A 1 422 ? 20.280   -9.764  -21.845 1.00 54.41 422 A 1 
ATOM 3437 C CB  . SER A 1 422 ? 21.520   -7.569  -23.442 1.00 54.08 422 A 1 
ATOM 3438 O OG  . SER A 1 422 ? 21.064   -6.586  -22.533 1.00 49.34 422 A 1 
ATOM 3439 N N   . ARG A 1 423 ? 18.370   -8.824  -22.502 1.00 58.63 423 A 1 
ATOM 3440 C CA  . ARG A 1 423 ? 17.485   -9.307  -21.428 1.00 58.56 423 A 1 
ATOM 3441 C C   . ARG A 1 423 ? 17.817   -8.787  -20.022 1.00 61.55 423 A 1 
ATOM 3442 O O   . ARG A 1 423 ? 17.093   -9.131  -19.077 1.00 56.17 423 A 1 
ATOM 3443 C CB  . ARG A 1 423 ? 17.361   -10.834 -21.443 1.00 50.94 423 A 1 
ATOM 3444 C CG  . ARG A 1 423 ? 16.888   -11.421 -22.785 1.00 45.08 423 A 1 
ATOM 3445 C CD  . ARG A 1 423 ? 16.706   -12.938 -22.647 1.00 41.12 423 A 1 
ATOM 3446 N NE  . ARG A 1 423 ? 16.184   -13.536 -23.885 1.00 36.65 423 A 1 
ATOM 3447 C CZ  . ARG A 1 423 ? 15.806   -14.797 -24.056 1.00 31.60 423 A 1 
ATOM 3448 N NH1 . ARG A 1 423 ? 15.881   -15.672 -23.090 1.00 29.91 423 A 1 
ATOM 3449 N NH2 . ARG A 1 423 ? 15.351   -15.192 -25.213 1.00 28.13 423 A 1 
ATOM 3450 N N   . LYS A 1 424 ? 18.840   -7.979  -19.844 1.00 65.43 424 A 1 
ATOM 3451 C CA  . LYS A 1 424 ? 19.138   -7.349  -18.556 1.00 67.67 424 A 1 
ATOM 3452 C C   . LYS A 1 424 ? 18.295   -6.082  -18.398 1.00 71.08 424 A 1 
ATOM 3453 O O   . LYS A 1 424 ? 18.268   -5.250  -19.291 1.00 68.40 424 A 1 
ATOM 3454 C CB  . LYS A 1 424 ? 20.644   -7.088  -18.453 1.00 62.60 424 A 1 
ATOM 3455 C CG  . LYS A 1 424 ? 21.066   -6.615  -17.052 1.00 54.98 424 A 1 
ATOM 3456 C CD  . LYS A 1 424 ? 22.588   -6.492  -16.993 1.00 49.57 424 A 1 
ATOM 3457 C CE  . LYS A 1 424 ? 23.054   -5.914  -15.664 1.00 42.73 424 A 1 
ATOM 3458 N NZ  . LYS A 1 424 ? 24.505   -5.619  -15.702 1.00 37.38 424 A 1 
ATOM 3459 N N   . LEU A 1 425 ? 17.615   -5.962  -17.249 1.00 68.64 425 A 1 
ATOM 3460 C CA  . LEU A 1 425 ? 16.847   -4.764  -16.909 1.00 68.58 425 A 1 
ATOM 3461 C C   . LEU A 1 425 ? 17.775   -3.721  -16.272 1.00 71.71 425 A 1 
ATOM 3462 O O   . LEU A 1 425 ? 18.452   -4.010  -15.287 1.00 67.90 425 A 1 
ATOM 3463 C CB  . LEU A 1 425 ? 15.697   -5.159  -15.967 1.00 63.13 425 A 1 
ATOM 3464 C CG  . LEU A 1 425 ? 14.718   -4.009  -15.642 1.00 56.70 425 A 1 
ATOM 3465 C CD1 . LEU A 1 425 ? 13.819   -3.683  -16.830 1.00 51.56 425 A 1 
ATOM 3466 C CD2 . LEU A 1 425 ? 13.805   -4.418  -14.475 1.00 52.05 425 A 1 
ATOM 3467 N N   . TYR A 1 426 ? 17.759   -2.507  -16.811 1.00 72.74 426 A 1 
ATOM 3468 C CA  . TYR A 1 426 ? 18.472   -1.350  -16.303 1.00 74.43 426 A 1 
ATOM 3469 C C   . TYR A 1 426 ? 17.483   -0.326  -15.740 1.00 76.48 426 A 1 
ATOM 3470 O O   . TYR A 1 426 ? 16.332   -0.248  -16.165 1.00 75.20 426 A 1 
ATOM 3471 C CB  . TYR A 1 426 ? 19.337   -0.753  -17.420 1.00 71.84 426 A 1 
ATOM 3472 C CG  . TYR A 1 426 ? 20.420   -1.685  -17.917 1.00 68.64 426 A 1 
ATOM 3473 C CD1 . TYR A 1 426 ? 21.712   -1.649  -17.345 1.00 63.47 426 A 1 
ATOM 3474 C CD2 . TYR A 1 426 ? 20.161   -2.590  -18.967 1.00 62.06 426 A 1 
ATOM 3475 C CE1 . TYR A 1 426 ? 22.721   -2.499  -17.809 1.00 58.35 426 A 1 
ATOM 3476 C CE2 . TYR A 1 426 ? 21.168   -3.446  -19.431 1.00 58.50 426 A 1 
ATOM 3477 C CZ  . TYR A 1 426 ? 22.451   -3.396  -18.857 1.00 59.21 426 A 1 
ATOM 3478 O OH  . TYR A 1 426 ? 23.446   -4.221  -19.318 1.00 56.18 426 A 1 
ATOM 3479 N N   . ALA A 1 427 ? 17.930   0.443   -14.756 1.00 78.52 427 A 1 
ATOM 3480 C CA  . ALA A 1 427 ? 17.204   1.599   -14.256 1.00 79.49 427 A 1 
ATOM 3481 C C   . ALA A 1 427 ? 17.963   2.852   -14.695 1.00 81.57 427 A 1 
ATOM 3482 O O   . ALA A 1 427 ? 19.038   3.133   -14.172 1.00 80.16 427 A 1 
ATOM 3483 C CB  . ALA A 1 427 ? 17.065   1.484   -12.736 1.00 76.20 427 A 1 
ATOM 3484 N N   . ILE A 1 428 ? 17.418   3.555   -15.681 1.00 82.83 428 A 1 
ATOM 3485 C CA  . ILE A 1 428 ? 18.056   4.694   -16.318 1.00 84.62 428 A 1 
ATOM 3486 C C   . ILE A 1 428 ? 17.701   5.966   -15.555 1.00 85.66 428 A 1 
ATOM 3487 O O   . ILE A 1 428 ? 16.522   6.262   -15.362 1.00 84.74 428 A 1 
ATOM 3488 C CB  . ILE A 1 428 ? 17.663   4.757   -17.807 1.00 83.92 428 A 1 
ATOM 3489 C CG1 . ILE A 1 428 ? 18.021   3.467   -18.573 1.00 79.30 428 A 1 
ATOM 3490 C CG2 . ILE A 1 428 ? 18.289   5.971   -18.492 1.00 76.46 428 A 1 
ATOM 3491 C CD1 . ILE A 1 428 ? 19.498   3.048   -18.483 1.00 70.09 428 A 1 
ATOM 3492 N N   . LYS A 1 429 ? 18.715   6.693   -15.115 1.00 87.11 429 A 1 
ATOM 3493 C CA  . LYS A 1 429 ? 18.600   7.993   -14.449 1.00 87.63 429 A 1 
ATOM 3494 C C   . LYS A 1 429 ? 18.305   9.091   -15.460 1.00 88.20 429 A 1 
ATOM 3495 O O   . LYS A 1 429 ? 17.400   9.897   -15.223 1.00 86.38 429 A 1 
ATOM 3496 C CB  . LYS A 1 429 ? 19.904   8.264   -13.684 1.00 85.66 429 A 1 
ATOM 3497 C CG  . LYS A 1 429 ? 19.966   9.639   -12.975 1.00 81.95 429 A 1 
ATOM 3498 C CD  . LYS A 1 429 ? 21.346   9.807   -12.342 1.00 80.25 429 A 1 
ATOM 3499 C CE  . LYS A 1 429 ? 21.585   11.183  -11.716 1.00 72.51 429 A 1 
ATOM 3500 N NZ  . LYS A 1 429 ? 22.987   11.307  -11.235 1.00 67.14 429 A 1 
ATOM 3501 N N   . SER A 1 430 ? 19.040   9.119   -16.547 1.00 90.18 430 A 1 
ATOM 3502 C CA  . SER A 1 430 ? 18.844   10.085  -17.624 1.00 90.72 430 A 1 
ATOM 3503 C C   . SER A 1 430 ? 19.021   9.450   -18.997 1.00 90.94 430 A 1 
ATOM 3504 O O   . SER A 1 430 ? 19.767   8.477   -19.159 1.00 89.33 430 A 1 
ATOM 3505 C CB  . SER A 1 430 ? 19.764   11.301  -17.458 1.00 89.17 430 A 1 
ATOM 3506 O OG  . SER A 1 430 ? 21.118   10.979  -17.699 1.00 74.60 430 A 1 
ATOM 3507 N N   . SER A 1 431 ? 18.321   9.999   -19.979 1.00 91.72 431 A 1 
ATOM 3508 C CA  . SER A 1 431 ? 18.487   9.643   -21.386 1.00 92.36 431 A 1 
ATOM 3509 C C   . SER A 1 431 ? 18.520   10.901  -22.239 1.00 93.15 431 A 1 
ATOM 3510 O O   . SER A 1 431 ? 17.809   11.867  -21.955 1.00 91.76 431 A 1 
ATOM 3511 C CB  . SER A 1 431 ? 17.391   8.690   -21.862 1.00 90.83 431 A 1 
ATOM 3512 O OG  . SER A 1 431 ? 16.122   9.298   -21.890 1.00 82.43 431 A 1 
ATOM 3513 N N   . LYS A 1 432 ? 19.324   10.866  -23.282 1.00 93.31 432 A 1 
ATOM 3514 C CA  . LYS A 1 432 ? 19.330   11.843  -24.365 1.00 93.75 432 A 1 
ATOM 3515 C C   . LYS A 1 432 ? 19.238   11.105  -25.693 1.00 93.71 432 A 1 
ATOM 3516 O O   . LYS A 1 432 ? 19.882   10.070  -25.866 1.00 91.94 432 A 1 
ATOM 3517 C CB  . LYS A 1 432 ? 20.590   12.711  -24.314 1.00 92.42 432 A 1 
ATOM 3518 C CG  . LYS A 1 432 ? 20.728   13.584  -23.061 1.00 89.22 432 A 1 
ATOM 3519 C CD  . LYS A 1 432 ? 22.025   14.392  -23.150 1.00 88.56 432 A 1 
ATOM 3520 C CE  . LYS A 1 432 ? 22.218   15.376  -22.005 1.00 83.00 432 A 1 
ATOM 3521 N NZ  . LYS A 1 432 ? 23.434   16.209  -22.239 1.00 78.10 432 A 1 
ATOM 3522 N N   . MET A 1 433 ? 18.453   11.644  -26.606 1.00 94.17 433 A 1 
ATOM 3523 C CA  . MET A 1 433 ? 18.458   11.240  -28.021 1.00 94.67 433 A 1 
ATOM 3524 C C   . MET A 1 433 ? 18.864   12.460  -28.830 1.00 94.95 433 A 1 
ATOM 3525 O O   . MET A 1 433 ? 18.319   13.542  -28.609 1.00 93.53 433 A 1 
ATOM 3526 C CB  . MET A 1 433 ? 17.101   10.713  -28.470 1.00 94.05 433 A 1 
ATOM 3527 C CG  . MET A 1 433 ? 16.565   9.591   -27.590 1.00 91.32 433 A 1 
ATOM 3528 S SD  . MET A 1 433 ? 14.936   8.936   -28.097 1.00 88.92 433 A 1 
ATOM 3529 C CE  . MET A 1 433 ? 15.301   8.339   -29.762 1.00 78.09 433 A 1 
ATOM 3530 N N   . MET A 1 434 ? 19.818   12.290  -29.711 1.00 94.96 434 A 1 
ATOM 3531 C CA  . MET A 1 434 ? 20.468   13.394  -30.403 1.00 94.67 434 A 1 
ATOM 3532 C C   . MET A 1 434 ? 20.677   13.060  -31.869 1.00 95.04 434 A 1 
ATOM 3533 O O   . MET A 1 434 ? 20.867   11.896  -32.219 1.00 93.43 434 A 1 
ATOM 3534 C CB  . MET A 1 434 ? 21.825   13.705  -29.741 1.00 91.76 434 A 1 
ATOM 3535 C CG  . MET A 1 434 ? 21.702   14.016  -28.249 1.00 86.66 434 A 1 
ATOM 3536 S SD  . MET A 1 434 ? 23.250   14.436  -27.398 1.00 86.03 434 A 1 
ATOM 3537 C CE  . MET A 1 434 ? 23.952   12.798  -27.205 1.00 75.92 434 A 1 
ATOM 3538 N N   . LEU A 1 435 ? 20.672   14.088  -32.691 1.00 93.60 435 A 1 
ATOM 3539 C CA  . LEU A 1 435 ? 20.919   13.997  -34.123 1.00 93.82 435 A 1 
ATOM 3540 C C   . LEU A 1 435 ? 22.134   14.837  -34.501 1.00 93.88 435 A 1 
ATOM 3541 O O   . LEU A 1 435 ? 22.294   15.950  -34.017 1.00 91.82 435 A 1 
ATOM 3542 C CB  . LEU A 1 435 ? 19.679   14.467  -34.899 1.00 92.69 435 A 1 
ATOM 3543 C CG  . LEU A 1 435 ? 18.399   13.642  -34.657 1.00 91.50 435 A 1 
ATOM 3544 C CD1 . LEU A 1 435 ? 17.230   14.308  -35.382 1.00 80.67 435 A 1 
ATOM 3545 C CD2 . LEU A 1 435 ? 18.543   12.215  -35.172 1.00 81.87 435 A 1 
ATOM 3546 N N   . GLN A 1 436 ? 22.933   14.307  -35.403 1.00 93.40 436 A 1 
ATOM 3547 C CA  . GLN A 1 436 ? 24.023   15.041  -36.040 1.00 93.12 436 A 1 
ATOM 3548 C C   . GLN A 1 436 ? 24.091   14.637  -37.514 1.00 93.25 436 A 1 
ATOM 3549 O O   . GLN A 1 436 ? 23.961   13.450  -37.805 1.00 91.26 436 A 1 
ATOM 3550 C CB  . GLN A 1 436 ? 25.325   14.727  -35.295 1.00 90.46 436 A 1 
ATOM 3551 C CG  . GLN A 1 436 ? 26.507   15.583  -35.782 1.00 85.74 436 A 1 
ATOM 3552 C CD  . GLN A 1 436 ? 27.800   15.325  -35.006 1.00 85.81 436 A 1 
ATOM 3553 O OE1 . GLN A 1 436 ? 27.923   14.435  -34.185 1.00 76.70 436 A 1 
ATOM 3554 N NE2 . GLN A 1 436 ? 28.817   16.099  -35.248 1.00 74.54 436 A 1 
ATOM 3555 N N   . PRO A 1 437 ? 24.275   15.573  -38.435 1.00 92.85 437 A 1 
ATOM 3556 C CA  . PRO A 1 437 ? 24.484   15.221  -39.833 1.00 92.00 437 A 1 
ATOM 3557 C C   . PRO A 1 437 ? 25.773   14.411  -39.990 1.00 91.62 437 A 1 
ATOM 3558 O O   . PRO A 1 437 ? 26.782   14.671  -39.322 1.00 88.26 437 A 1 
ATOM 3559 C CB  . PRO A 1 437 ? 24.528   16.554  -40.594 1.00 90.02 437 A 1 
ATOM 3560 C CG  . PRO A 1 437 ? 24.996   17.546  -39.531 1.00 87.00 437 A 1 
ATOM 3561 C CD  . PRO A 1 437 ? 24.399   16.996  -38.244 1.00 90.25 437 A 1 
ATOM 3562 N N   . THR A 1 438 ? 25.732   13.409  -40.851 1.00 88.47 438 A 1 
ATOM 3563 C CA  . THR A 1 438 ? 26.957   12.725  -41.267 1.00 84.76 438 A 1 
ATOM 3564 C C   . THR A 1 438 ? 27.795   13.693  -42.086 1.00 81.66 438 A 1 
ATOM 3565 O O   . THR A 1 438 ? 27.341   14.191  -43.110 1.00 71.32 438 A 1 
ATOM 3566 C CB  . THR A 1 438 ? 26.658   11.464  -42.090 1.00 80.30 438 A 1 
ATOM 3567 O OG1 . THR A 1 438 ? 25.801   11.749  -43.171 1.00 70.81 438 A 1 
ATOM 3568 C CG2 . THR A 1 438 ? 25.990   10.379  -41.261 1.00 70.22 438 A 1 
ATOM 3569 N N   . THR A 1 439 ? 28.999   13.962  -41.595 1.00 72.26 439 A 1 
ATOM 3570 C CA  . THR A 1 439 ? 30.003   14.736  -42.342 1.00 67.32 439 A 1 
ATOM 3571 C C   . THR A 1 439 ? 30.510   13.989  -43.564 1.00 59.92 439 A 1 
ATOM 3572 O O   . THR A 1 439 ? 30.638   12.746  -43.490 1.00 52.47 439 A 1 
ATOM 3573 C CB  . THR A 1 439 ? 31.202   15.107  -41.461 1.00 60.08 439 A 1 
ATOM 3574 O OG1 . THR A 1 439 ? 31.430   14.107  -40.501 1.00 54.26 439 A 1 
ATOM 3575 C CG2 . THR A 1 439 ? 30.938   16.420  -40.716 1.00 51.40 439 A 1 
ATOM 3576 O OXT . THR A 1 439 ? 30.795   14.716  -44.570 1.00 48.97 439 A 1 
ATOM 3577 N N   . SER B 2 1   ? -9.414   -16.354 117.491 1.00 24.77 1   B 1 
ATOM 3578 C CA  . SER B 2 1   ? -8.963   -15.279 116.590 1.00 31.10 1   B 1 
ATOM 3579 C C   . SER B 2 1   ? -9.568   -15.518 115.216 1.00 32.09 1   B 1 
ATOM 3580 O O   . SER B 2 1   ? -9.325   -16.588 114.675 1.00 30.39 1   B 1 
ATOM 3581 C CB  . SER B 2 1   ? -7.443   -15.270 116.498 1.00 29.25 1   B 1 
ATOM 3582 O OG  . SER B 2 1   ? -6.917   -15.368 117.805 1.00 26.46 1   B 1 
ATOM 3583 N N   . PRO B 2 2   ? -10.426  -14.622 114.720 1.00 26.48 2   B 1 
ATOM 3584 C CA  . PRO B 2 2   ? -11.148  -14.878 113.479 1.00 31.28 2   B 1 
ATOM 3585 C C   . PRO B 2 2   ? -10.142  -14.881 112.326 1.00 32.69 2   B 1 
ATOM 3586 O O   . PRO B 2 2   ? -9.384   -13.921 112.158 1.00 30.67 2   B 1 
ATOM 3587 C CB  . PRO B 2 2   ? -12.195  -13.764 113.384 1.00 27.92 2   B 1 
ATOM 3588 C CG  . PRO B 2 2   ? -11.560  -12.621 114.160 1.00 27.55 2   B 1 
ATOM 3589 C CD  . PRO B 2 2   ? -10.691  -13.320 115.227 1.00 32.31 2   B 1 
ATOM 3590 N N   . VAL B 2 3   ? -10.101  -15.988 111.570 1.00 31.17 3   B 1 
ATOM 3591 C CA  . VAL B 2 3   ? -9.216   -16.114 110.410 1.00 35.74 3   B 1 
ATOM 3592 C C   . VAL B 2 3   ? -9.715   -15.125 109.347 1.00 34.68 3   B 1 
ATOM 3593 O O   . VAL B 2 3   ? -10.861  -15.244 108.929 1.00 33.44 3   B 1 
ATOM 3594 C CB  . VAL B 2 3   ? -9.189   -17.555 109.875 1.00 33.62 3   B 1 
ATOM 3595 C CG1 . VAL B 2 3   ? -8.191   -17.717 108.733 1.00 29.25 3   B 1 
ATOM 3596 C CG2 . VAL B 2 3   ? -8.798   -18.546 110.981 1.00 33.37 3   B 1 
ATOM 3597 N N   . PRO B 2 4   ? -8.913   -14.106 108.976 1.00 31.09 4   B 1 
ATOM 3598 C CA  . PRO B 2 4   ? -9.366   -13.112 108.019 1.00 36.01 4   B 1 
ATOM 3599 C C   . PRO B 2 4   ? -9.554   -13.799 106.666 1.00 37.09 4   B 1 
ATOM 3600 O O   . PRO B 2 4   ? -8.608   -14.366 106.111 1.00 35.36 4   B 1 
ATOM 3601 C CB  . PRO B 2 4   ? -8.285   -12.017 108.016 1.00 32.75 4   B 1 
ATOM 3602 C CG  . PRO B 2 4   ? -7.023   -12.758 108.436 1.00 32.21 4   B 1 
ATOM 3603 C CD  . PRO B 2 4   ? -7.532   -13.881 109.346 1.00 37.02 4   B 1 
ATOM 3604 N N   . PHE B 2 5   ? -10.803  -13.782 106.194 1.00 30.39 5   B 1 
ATOM 3605 C CA  . PHE B 2 5   ? -11.123  -14.272 104.859 1.00 33.86 5   B 1 
ATOM 3606 C C   . PHE B 2 5   ? -10.328  -13.440 103.852 1.00 31.85 5   B 1 
ATOM 3607 O O   . PHE B 2 5   ? -10.498  -12.231 103.753 1.00 29.89 5   B 1 
ATOM 3608 C CB  . PHE B 2 5   ? -12.636  -14.216 104.626 1.00 32.15 5   B 1 
ATOM 3609 C CG  . PHE B 2 5   ? -13.397  -15.354 105.270 1.00 31.32 5   B 1 
ATOM 3610 C CD1 . PHE B 2 5   ? -13.673  -16.524 104.528 1.00 29.76 5   B 1 
ATOM 3611 C CD2 . PHE B 2 5   ? -13.838  -15.277 106.606 1.00 30.89 5   B 1 
ATOM 3612 C CE1 . PHE B 2 5   ? -14.375  -17.597 105.109 1.00 27.25 5   B 1 
ATOM 3613 C CE2 . PHE B 2 5   ? -14.532  -16.352 107.198 1.00 28.21 5   B 1 
ATOM 3614 C CZ  . PHE B 2 5   ? -14.800  -17.510 106.446 1.00 30.51 5   B 1 
ATOM 3615 N N   . GLY B 2 6   ? -9.393   -14.094 103.203 1.00 34.16 6   B 1 
ATOM 3616 C CA  . GLY B 2 6   ? -8.547   -13.464 102.191 1.00 36.70 6   B 1 
ATOM 3617 C C   . GLY B 2 6   ? -9.389   -12.875 101.057 1.00 35.51 6   B 1 
ATOM 3618 O O   . GLY B 2 6   ? -10.488  -13.359 100.792 1.00 33.69 6   B 1 
ATOM 3619 N N   . PRO B 2 7   ? -8.900   -11.806 100.464 1.00 31.56 7   B 1 
ATOM 3620 C CA  . PRO B 2 7   ? -9.666   -11.057 99.474  1.00 35.08 7   B 1 
ATOM 3621 C C   . PRO B 2 7   ? -10.038  -11.962 98.305  1.00 35.46 7   B 1 
ATOM 3622 O O   . PRO B 2 7   ? -9.198   -12.699 97.789  1.00 33.26 7   B 1 
ATOM 3623 C CB  . PRO B 2 7   ? -8.779   -9.872  99.055  1.00 31.81 7   B 1 
ATOM 3624 C CG  . PRO B 2 7   ? -7.366   -10.371 99.337  1.00 31.81 7   B 1 
ATOM 3625 C CD  . PRO B 2 7   ? -7.542   -11.294 100.553 1.00 36.79 7   B 1 
ATOM 3626 N N   . GLU B 2 8   ? -11.305  -11.874 97.897  1.00 30.74 8   B 1 
ATOM 3627 C CA  . GLU B 2 8   ? -11.821  -12.565 96.719  1.00 32.12 8   B 1 
ATOM 3628 C C   . GLU B 2 8   ? -10.941  -12.203 95.518  1.00 29.76 8   B 1 
ATOM 3629 O O   . GLU B 2 8   ? -10.893  -11.049 95.079  1.00 29.03 8   B 1 
ATOM 3630 C CB  . GLU B 2 8   ? -13.285  -12.199 96.464  1.00 31.90 8   B 1 
ATOM 3631 C CG  . GLU B 2 8   ? -14.232  -12.819 97.506  1.00 29.95 8   B 1 
ATOM 3632 C CD  . GLU B 2 8   ? -15.719  -12.450 97.285  1.00 29.03 8   B 1 
ATOM 3633 O OE1 . GLU B 2 8   ? -16.586  -13.232 97.742  1.00 27.23 8   B 1 
ATOM 3634 O OE2 . GLU B 2 8   ? -15.967  -11.377 96.691  1.00 32.15 8   B 1 
ATOM 3635 N N   . GLY B 2 9   ? -10.207  -13.185 95.005  1.00 33.81 9   B 1 
ATOM 3636 C CA  . GLY B 2 9   ? -9.418   -13.030 93.799  1.00 36.25 9   B 1 
ATOM 3637 C C   . GLY B 2 9   ? -10.376  -12.688 92.666  1.00 35.34 9   B 1 
ATOM 3638 O O   . GLY B 2 9   ? -11.156  -13.537 92.253  1.00 33.55 9   B 1 
ATOM 3639 N N   . ARG B 2 10  ? -10.319  -11.441 92.222  1.00 30.80 10  B 1 
ATOM 3640 C CA  . ARG B 2 10  ? -11.032  -11.046 91.005  1.00 34.54 10  B 1 
ATOM 3641 C C   . ARG B 2 10  ? -10.587  -12.010 89.907  1.00 32.34 10  B 1 
ATOM 3642 O O   . ARG B 2 10  ? -9.439   -11.965 89.483  1.00 32.21 10  B 1 
ATOM 3643 C CB  . ARG B 2 10  ? -10.740  -9.593  90.620  1.00 34.00 10  B 1 
ATOM 3644 C CG  . ARG B 2 10  ? -11.563  -8.592  91.434  1.00 32.10 10  B 1 
ATOM 3645 C CD  . ARG B 2 10  ? -11.279  -7.157  90.949  1.00 32.20 10  B 1 
ATOM 3646 N NE  . ARG B 2 10  ? -12.156  -6.177  91.616  1.00 28.53 10  B 1 
ATOM 3647 C CZ  . ARG B 2 10  ? -12.153  -4.863  91.434  1.00 26.28 10  B 1 
ATOM 3648 N NH1 . ARG B 2 10  ? -11.305  -4.293  90.624  1.00 25.33 10  B 1 
ATOM 3649 N NH2 . ARG B 2 10  ? -13.000  -4.099  92.063  1.00 25.02 10  B 1 
ATOM 3650 N N   . LEU B 2 11  ? -11.499  -12.869 89.474  1.00 29.23 11  B 1 
ATOM 3651 C CA  . LEU B 2 11  ? -11.404  -13.575 88.210  1.00 31.67 11  B 1 
ATOM 3652 C C   . LEU B 2 11  ? -11.325  -12.487 87.134  1.00 30.69 11  B 1 
ATOM 3653 O O   . LEU B 2 11  ? -12.332  -11.892 86.767  1.00 30.84 11  B 1 
ATOM 3654 C CB  . LEU B 2 11  ? -12.636  -14.496 88.041  1.00 31.75 11  B 1 
ATOM 3655 C CG  . LEU B 2 11  ? -12.435  -15.876 88.679  1.00 29.99 11  B 1 
ATOM 3656 C CD1 . LEU B 2 11  ? -13.757  -16.475 89.163  1.00 30.17 11  B 1 
ATOM 3657 C CD2 . LEU B 2 11  ? -11.811  -16.858 87.685  1.00 34.35 11  B 1 
ATOM 3658 N N   . GLU B 2 12  ? -10.111  -12.164 86.744  1.00 31.30 12  B 1 
ATOM 3659 C CA  . GLU B 2 12  ? -9.922   -11.429 85.504  1.00 33.21 12  B 1 
ATOM 3660 C C   . GLU B 2 12  ? -10.487  -12.321 84.400  1.00 31.04 12  B 1 
ATOM 3661 O O   . GLU B 2 12  ? -9.840   -13.273 83.964  1.00 31.10 12  B 1 
ATOM 3662 C CB  . GLU B 2 12  ? -8.451   -11.098 85.237  1.00 34.20 12  B 1 
ATOM 3663 C CG  . GLU B 2 12  ? -7.939   -9.907  86.066  1.00 32.67 12  B 1 
ATOM 3664 C CD  . GLU B 2 12  ? -6.501   -9.474  85.674  1.00 31.64 12  B 1 
ATOM 3665 O OE1 . GLU B 2 12  ? -6.138   -8.315  85.986  1.00 28.69 12  B 1 
ATOM 3666 O OE2 . GLU B 2 12  ? -5.773   -10.299 85.063  1.00 33.05 12  B 1 
ATOM 3667 N N   . ASP B 2 13  ? -11.723  -12.020 83.968  1.00 30.83 13  B 1 
ATOM 3668 C CA  . ASP B 2 13  ? -12.281  -12.532 82.734  1.00 33.33 13  B 1 
ATOM 3669 C C   . ASP B 2 13  ? -11.299  -12.138 81.636  1.00 31.84 13  B 1 
ATOM 3670 O O   . ASP B 2 13  ? -11.272  -11.001 81.156  1.00 30.88 13  B 1 
ATOM 3671 C CB  . ASP B 2 13  ? -13.689  -11.964 82.472  1.00 32.01 13  B 1 
ATOM 3672 C CG  . ASP B 2 13  ? -14.821  -12.842 83.003  1.00 29.46 13  B 1 
ATOM 3673 O OD1 . ASP B 2 13  ? -14.631  -14.081 83.052  1.00 30.11 13  B 1 
ATOM 3674 O OD2 . ASP B 2 13  ? -15.895  -12.272 83.308  1.00 31.80 13  B 1 
ATOM 3675 N N   . LYS B 2 14  ? -10.419  -13.084 81.285  1.00 34.18 14  B 1 
ATOM 3676 C CA  . LYS B 2 14  ? -9.644   -13.003 80.065  1.00 37.96 14  B 1 
ATOM 3677 C C   . LYS B 2 14  ? -10.662  -13.006 78.937  1.00 34.66 14  B 1 
ATOM 3678 O O   . LYS B 2 14  ? -11.022  -14.064 78.426  1.00 33.62 14  B 1 
ATOM 3679 C CB  . LYS B 2 14  ? -8.641   -14.160 79.928  1.00 37.14 14  B 1 
ATOM 3680 C CG  . LYS B 2 14  ? -7.394   -13.939 80.787  1.00 35.37 14  B 1 
ATOM 3681 C CD  . LYS B 2 14  ? -6.370   -15.068 80.543  1.00 34.40 14  B 1 
ATOM 3682 C CE  . LYS B 2 14  ? -5.109   -14.803 81.360  1.00 29.65 14  B 1 
ATOM 3683 N NZ  . LYS B 2 14  ? -4.107   -15.881 81.200  1.00 28.38 14  B 1 
ATOM 3684 N N   . LEU B 2 15  ? -11.130  -11.805 78.597  1.00 31.91 15  B 1 
ATOM 3685 C CA  . LEU B 2 15  ? -11.812  -11.535 77.349  1.00 34.30 15  B 1 
ATOM 3686 C C   . LEU B 2 15  ? -10.938  -12.155 76.262  1.00 32.66 15  B 1 
ATOM 3687 O O   . LEU B 2 15  ? -9.902   -11.613 75.890  1.00 32.42 15  B 1 
ATOM 3688 C CB  . LEU B 2 15  ? -11.956  -10.005 77.164  1.00 33.87 15  B 1 
ATOM 3689 C CG  . LEU B 2 15  ? -13.222  -9.424  77.838  1.00 32.21 15  B 1 
ATOM 3690 C CD1 . LEU B 2 15  ? -13.056  -7.928  78.111  1.00 32.57 15  B 1 
ATOM 3691 C CD2 . LEU B 2 15  ? -14.449  -9.604  76.943  1.00 36.09 15  B 1 
ATOM 3692 N N   . HIS B 2 16  ? -11.327  -13.357 75.835  1.00 34.51 16  B 1 
ATOM 3693 C CA  . HIS B 2 16  ? -10.837  -13.928 74.606  1.00 36.14 16  B 1 
ATOM 3694 C C   . HIS B 2 16  ? -11.213  -12.906 73.541  1.00 33.98 16  B 1 
ATOM 3695 O O   . HIS B 2 16  ? -12.344  -12.885 73.078  1.00 33.26 16  B 1 
ATOM 3696 C CB  . HIS B 2 16  ? -11.465  -15.301 74.339  1.00 35.59 16  B 1 
ATOM 3697 C CG  . HIS B 2 16  ? -10.707  -16.444 74.952  1.00 33.96 16  B 1 
ATOM 3698 N ND1 . HIS B 2 16  ? -9.545   -16.384 75.688  1.00 32.83 16  B 1 
ATOM 3699 C CD2 . HIS B 2 16  ? -11.006  -17.791 74.807  1.00 33.20 16  B 1 
ATOM 3700 C CE1 . HIS B 2 16  ? -9.159   -17.633 75.979  1.00 31.26 16  B 1 
ATOM 3701 N NE2 . HIS B 2 16  ? -10.018  -18.515 75.462  1.00 31.07 16  B 1 
ATOM 3702 N N   . LYS B 2 17  ? -10.264  -12.002 73.209  1.00 36.06 17  B 1 
ATOM 3703 C CA  . LYS B 2 17  ? -10.371  -11.223 71.985  1.00 38.29 17  B 1 
ATOM 3704 C C   . LYS B 2 17  ? -10.708  -12.255 70.916  1.00 36.40 17  B 1 
ATOM 3705 O O   . LYS B 2 17  ? -9.906   -13.179 70.759  1.00 35.78 17  B 1 
ATOM 3706 C CB  . LYS B 2 17  ? -9.064   -10.505 71.638  1.00 37.70 17  B 1 
ATOM 3707 C CG  . LYS B 2 17  ? -8.924   -9.171  72.394  1.00 34.87 17  B 1 
ATOM 3708 C CD  . LYS B 2 17  ? -7.664   -8.433  71.944  1.00 33.44 17  B 1 
ATOM 3709 C CE  . LYS B 2 17  ? -7.584   -7.068  72.620  1.00 29.21 17  B 1 
ATOM 3710 N NZ  . LYS B 2 17  ? -6.371   -6.309  72.233  1.00 26.59 17  B 1 
ATOM 3711 N N   . PRO B 2 18  ? -11.885  -12.181 70.291  1.00 32.53 18  B 1 
ATOM 3712 C CA  . PRO B 2 18  ? -12.205  -13.102 69.223  1.00 34.94 18  B 1 
ATOM 3713 C C   . PRO B 2 18  ? -10.996  -13.015 68.285  1.00 34.89 18  B 1 
ATOM 3714 O O   . PRO B 2 18  ? -10.591  -11.906 67.926  1.00 33.78 18  B 1 
ATOM 3715 C CB  . PRO B 2 18  ? -13.517  -12.617 68.603  1.00 32.25 18  B 1 
ATOM 3716 C CG  . PRO B 2 18  ? -13.588  -11.148 69.005  1.00 32.47 18  B 1 
ATOM 3717 C CD  . PRO B 2 18  ? -12.833  -11.095 70.341  1.00 37.29 18  B 1 
ATOM 3718 N N   . LYS B 2 19  ? -10.356  -14.160 67.997  1.00 33.54 19  B 1 
ATOM 3719 C CA  . LYS B 2 19  ? -9.380   -14.210 66.909  1.00 34.92 19  B 1 
ATOM 3720 C C   . LYS B 2 19  ? -10.125  -13.591 65.742  1.00 33.06 19  B 1 
ATOM 3721 O O   . LYS B 2 19  ? -11.135  -14.151 65.333  1.00 32.09 19  B 1 
ATOM 3722 C CB  . LYS B 2 19  ? -8.962   -15.648 66.567  1.00 34.91 19  B 1 
ATOM 3723 C CG  . LYS B 2 19  ? -7.728   -16.120 67.347  1.00 32.13 19  B 1 
ATOM 3724 C CD  . LYS B 2 19  ? -7.356   -17.545 66.908  1.00 30.83 19  B 1 
ATOM 3725 C CE  . LYS B 2 19  ? -6.040   -18.013 67.543  1.00 26.81 19  B 1 
ATOM 3726 N NZ  . LYS B 2 19  ? -5.679   -19.386 67.125  1.00 25.17 19  B 1 
ATOM 3727 N N   . ALA B 2 20  ? -9.704   -12.406 65.301  1.00 31.88 20  B 1 
ATOM 3728 C CA  . ALA B 2 20  ? -10.215  -11.847 64.067  1.00 33.41 20  B 1 
ATOM 3729 C C   . ALA B 2 20  ? -9.987   -12.967 63.064  1.00 33.07 20  B 1 
ATOM 3730 O O   . ALA B 2 20  ? -8.841   -13.310 62.795  1.00 32.31 20  B 1 
ATOM 3731 C CB  . ALA B 2 20  ? -9.449   -10.561 63.716  1.00 32.11 20  B 1 
ATOM 3732 N N   . THR B 2 21  ? -11.066  -13.626 62.652  1.00 29.56 21  B 1 
ATOM 3733 C CA  . THR B 2 21  ? -11.041  -14.522 61.518  1.00 30.80 21  B 1 
ATOM 3734 C C   . THR B 2 21  ? -10.435  -13.663 60.431  1.00 30.40 21  B 1 
ATOM 3735 O O   . THR B 2 21  ? -11.069  -12.706 59.989  1.00 29.36 21  B 1 
ATOM 3736 C CB  . THR B 2 21  ? -12.455  -15.003 61.124  1.00 29.21 21  B 1 
ATOM 3737 O OG1 . THR B 2 21  ? -13.452  -14.159 61.666  1.00 26.86 21  B 1 
ATOM 3738 C CG2 . THR B 2 21  ? -12.724  -16.409 61.663  1.00 28.36 21  B 1 
ATOM 3739 N N   . GLN B 2 22  ? -9.150   -13.891 60.149  1.00 31.22 22  B 1 
ATOM 3740 C CA  . GLN B 2 22  ? -8.548   -13.350 58.950  1.00 31.95 22  B 1 
ATOM 3741 C C   . GLN B 2 22  ? -9.469   -13.867 57.861  1.00 31.01 22  B 1 
ATOM 3742 O O   . GLN B 2 22  ? -9.449   -15.057 57.559  1.00 29.98 22  B 1 
ATOM 3743 C CB  . GLN B 2 22  ? -7.113   -13.850 58.762  1.00 30.93 22  B 1 
ATOM 3744 C CG  . GLN B 2 22  ? -6.104   -13.090 59.635  1.00 28.51 22  B 1 
ATOM 3745 C CD  . GLN B 2 22  ? -4.656   -13.577 59.433  1.00 26.51 22  B 1 
ATOM 3746 O OE1 . GLN B 2 22  ? -4.386   -14.685 59.012  1.00 25.55 22  B 1 
ATOM 3747 N NE2 . GLN B 2 22  ? -3.679   -12.768 59.744  1.00 25.65 22  B 1 
ATOM 3748 N N   . THR B 2 23  ? -10.380  -13.025 57.406  1.00 31.80 23  B 1 
ATOM 3749 C CA  . THR B 2 23  ? -11.133  -13.272 56.202  1.00 32.50 23  B 1 
ATOM 3750 C C   . THR B 2 23  ? -10.053  -13.526 55.184  1.00 32.78 23  B 1 
ATOM 3751 O O   . THR B 2 23  ? -9.284   -12.611 54.890  1.00 31.63 23  B 1 
ATOM 3752 C CB  . THR B 2 23  ? -11.995  -12.059 55.798  1.00 30.13 23  B 1 
ATOM 3753 O OG1 . THR B 2 23  ? -11.627  -10.891 56.502  1.00 27.31 23  B 1 
ATOM 3754 C CG2 . THR B 2 23  ? -13.470  -12.302 56.103  1.00 28.13 23  B 1 
ATOM 3755 N N   . GLU B 2 24  ? -9.884   -14.790 54.793  1.00 35.90 24  B 1 
ATOM 3756 C CA  . GLU B 2 24  ? -8.926   -15.169 53.768  1.00 37.70 24  B 1 
ATOM 3757 C C   . GLU B 2 24  ? -9.275   -14.321 52.556  1.00 37.49 24  B 1 
ATOM 3758 O O   . GLU B 2 24  ? -10.287  -14.566 51.887  1.00 37.24 24  B 1 
ATOM 3759 C CB  . GLU B 2 24  ? -8.999   -16.660 53.432  1.00 36.74 24  B 1 
ATOM 3760 C CG  . GLU B 2 24  ? -8.250   -17.537 54.435  1.00 34.15 24  B 1 
ATOM 3761 C CD  . GLU B 2 24  ? -8.245   -19.013 54.017  1.00 31.75 24  B 1 
ATOM 3762 O OE1 . GLU B 2 24  ? -7.289   -19.716 54.399  1.00 26.72 24  B 1 
ATOM 3763 O OE2 . GLU B 2 24  ? -9.206   -19.433 53.328  1.00 32.69 24  B 1 
ATOM 3764 N N   . VAL B 2 25  ? -8.518   -13.247 52.378  1.00 49.97 25  B 1 
ATOM 3765 C CA  . VAL B 2 25  ? -8.700   -12.367 51.247  1.00 52.24 25  B 1 
ATOM 3766 C C   . VAL B 2 25  ? -8.376   -13.254 50.065  1.00 54.28 25  B 1 
ATOM 3767 O O   . VAL B 2 25  ? -7.211   -13.570 49.846  1.00 51.94 25  B 1 
ATOM 3768 C CB  . VAL B 2 25  ? -7.783   -11.129 51.322  1.00 47.79 25  B 1 
ATOM 3769 C CG1 . VAL B 2 25  ? -7.965   -10.234 50.098  1.00 42.06 25  B 1 
ATOM 3770 C CG2 . VAL B 2 25  ? -8.096   -10.285 52.569  1.00 44.28 25  B 1 
ATOM 3771 N N   . LYS B 2 26  ? -9.419   -13.743 49.374  1.00 58.82 26  B 1 
ATOM 3772 C CA  . LYS B 2 26  ? -9.241   -14.580 48.188  1.00 60.12 26  B 1 
ATOM 3773 C C   . LYS B 2 26  ? -8.233   -13.856 47.310  1.00 61.95 26  B 1 
ATOM 3774 O O   . LYS B 2 26  ? -8.459   -12.680 47.019  1.00 58.87 26  B 1 
ATOM 3775 C CB  . LYS B 2 26  ? -10.555  -14.811 47.432  1.00 55.54 26  B 1 
ATOM 3776 C CG  . LYS B 2 26  ? -11.331  -16.011 47.984  1.00 50.77 26  B 1 
ATOM 3777 C CD  . LYS B 2 26  ? -12.575  -16.287 47.113  1.00 46.85 26  B 1 
ATOM 3778 C CE  . LYS B 2 26  ? -13.292  -17.542 47.600  1.00 41.62 26  B 1 
ATOM 3779 N NZ  . LYS B 2 26  ? -14.495  -17.848 46.798  1.00 37.81 26  B 1 
ATOM 3780 N N   . PRO B 2 27  ? -7.123   -14.511 46.943  1.00 64.53 27  B 1 
ATOM 3781 C CA  . PRO B 2 27  ? -6.110   -13.862 46.147  1.00 66.87 27  B 1 
ATOM 3782 C C   . PRO B 2 27  ? -6.772   -13.321 44.877  1.00 73.40 27  B 1 
ATOM 3783 O O   . PRO B 2 27  ? -7.541   -14.021 44.216  1.00 68.86 27  B 1 
ATOM 3784 C CB  . PRO B 2 27  ? -5.037   -14.923 45.882  1.00 59.52 27  B 1 
ATOM 3785 C CG  . PRO B 2 27  ? -5.772   -16.245 46.098  1.00 57.24 27  B 1 
ATOM 3786 C CD  . PRO B 2 27  ? -6.820   -15.908 47.155  1.00 59.76 27  B 1 
ATOM 3787 N N   . SER B 2 28  ? -6.503   -12.060 44.559  1.00 80.16 28  B 1 
ATOM 3788 C CA  . SER B 2 28  ? -7.114   -11.374 43.423  1.00 85.56 28  B 1 
ATOM 3789 C C   . SER B 2 28  ? -6.714   -11.982 42.079  1.00 90.62 28  B 1 
ATOM 3790 O O   . SER B 2 28  ? -7.406   -11.795 41.086  1.00 85.97 28  B 1 
ATOM 3791 C CB  . SER B 2 28  ? -6.738   -9.896  43.467  1.00 76.39 28  B 1 
ATOM 3792 O OG  . SER B 2 28  ? -5.333   -9.732  43.525  1.00 66.43 28  B 1 
ATOM 3793 N N   . VAL B 2 29  ? -5.612   -12.735 42.087  1.00 92.20 29  B 1 
ATOM 3794 C CA  . VAL B 2 29  ? -5.119   -13.501 40.943  1.00 93.94 29  B 1 
ATOM 3795 C C   . VAL B 2 29  ? -4.890   -14.931 41.397  1.00 94.19 29  B 1 
ATOM 3796 O O   . VAL B 2 29  ? -4.166   -15.170 42.364  1.00 91.82 29  B 1 
ATOM 3797 C CB  . VAL B 2 29  ? -3.828   -12.900 40.369  1.00 93.34 29  B 1 
ATOM 3798 C CG1 . VAL B 2 29  ? -3.388   -13.641 39.105  1.00 87.82 29  B 1 
ATOM 3799 C CG2 . VAL B 2 29  ? -4.007   -11.421 40.014  1.00 88.17 29  B 1 
ATOM 3800 N N   . ARG B 2 30  ? -5.487   -15.891 40.678  1.00 95.11 30  B 1 
ATOM 3801 C CA  . ARG B 2 30  ? -5.326   -17.323 40.928  1.00 94.97 30  B 1 
ATOM 3802 C C   . ARG B 2 30  ? -4.738   -18.000 39.703  1.00 95.47 30  B 1 
ATOM 3803 O O   . ARG B 2 30  ? -4.998   -17.597 38.576  1.00 93.66 30  B 1 
ATOM 3804 C CB  . ARG B 2 30  ? -6.666   -17.948 41.335  1.00 92.72 30  B 1 
ATOM 3805 C CG  . ARG B 2 30  ? -7.228   -17.326 42.628  1.00 87.27 30  B 1 
ATOM 3806 C CD  . ARG B 2 30  ? -8.493   -18.057 43.105  1.00 83.46 30  B 1 
ATOM 3807 N NE  . ARG B 2 30  ? -9.625   -17.879 42.187  1.00 73.52 30  B 1 
ATOM 3808 C CZ  . ARG B 2 30  ? -10.775  -18.531 42.213  1.00 67.20 30  B 1 
ATOM 3809 N NH1 . ARG B 2 30  ? -11.023  -19.420 43.130  1.00 61.90 30  B 1 
ATOM 3810 N NH2 . ARG B 2 30  ? -11.675  -18.305 41.317  1.00 57.09 30  B 1 
ATOM 3811 N N   . PHE B 2 31  ? -3.952   -19.043 39.924  1.00 95.24 31  B 1 
ATOM 3812 C CA  . PHE B 2 31  ? -3.339   -19.830 38.867  1.00 95.52 31  B 1 
ATOM 3813 C C   . PHE B 2 31  ? -3.891   -21.247 38.951  1.00 95.35 31  B 1 
ATOM 3814 O O   . PHE B 2 31  ? -3.710   -21.912 39.966  1.00 93.46 31  B 1 
ATOM 3815 C CB  . PHE B 2 31  ? -1.818   -19.817 39.021  1.00 95.56 31  B 1 
ATOM 3816 C CG  . PHE B 2 31  ? -1.216   -18.431 38.942  1.00 96.29 31  B 1 
ATOM 3817 C CD1 . PHE B 2 31  ? -0.823   -17.898 37.704  1.00 93.09 31  B 1 
ATOM 3818 C CD2 . PHE B 2 31  ? -1.068   -17.644 40.103  1.00 93.46 31  B 1 
ATOM 3819 C CE1 . PHE B 2 31  ? -0.291   -16.608 37.627  1.00 93.12 31  B 1 
ATOM 3820 C CE2 . PHE B 2 31  ? -0.541   -16.353 40.025  1.00 93.04 31  B 1 
ATOM 3821 C CZ  . PHE B 2 31  ? -0.151   -15.830 38.786  1.00 95.09 31  B 1 
ATOM 3822 N N   . ASN B 2 32  ? -4.581   -21.699 37.909  1.00 94.85 32  B 1 
ATOM 3823 C CA  . ASN B 2 32  ? -5.187   -23.019 37.865  1.00 94.63 32  B 1 
ATOM 3824 C C   . ASN B 2 32  ? -4.524   -23.856 36.770  1.00 94.87 32  B 1 
ATOM 3825 O O   . ASN B 2 32  ? -4.679   -23.560 35.584  1.00 93.68 32  B 1 
ATOM 3826 C CB  . ASN B 2 32  ? -6.705   -22.857 37.695  1.00 93.35 32  B 1 
ATOM 3827 C CG  . ASN B 2 32  ? -7.414   -24.188 37.816  1.00 91.49 32  B 1 
ATOM 3828 O OD1 . ASN B 2 32  ? -7.466   -24.963 36.885  1.00 82.08 32  B 1 
ATOM 3829 N ND2 . ASN B 2 32  ? -7.994   -24.485 38.954  1.00 80.85 32  B 1 
ATOM 3830 N N   . LEU B 2 33  ? -3.781   -24.891 37.192  1.00 94.48 33  B 1 
ATOM 3831 C CA  . LEU B 2 33  ? -3.207   -25.873 36.287  1.00 94.37 33  B 1 
ATOM 3832 C C   . LEU B 2 33  ? -4.314   -26.813 35.810  1.00 93.94 33  B 1 
ATOM 3833 O O   . LEU B 2 33  ? -4.880   -27.571 36.597  1.00 91.82 33  B 1 
ATOM 3834 C CB  . LEU B 2 33  ? -2.073   -26.625 37.013  1.00 94.02 33  B 1 
ATOM 3835 C CG  . LEU B 2 33  ? -1.428   -27.753 36.179  1.00 93.11 33  B 1 
ATOM 3836 C CD1 . LEU B 2 33  ? -0.674   -27.206 34.968  1.00 88.12 33  B 1 
ATOM 3837 C CD2 . LEU B 2 33  ? -0.436   -28.519 37.049  1.00 88.13 33  B 1 
ATOM 3838 N N   . ARG B 2 34  ? -4.613   -26.770 34.515  1.00 93.86 34  B 1 
ATOM 3839 C CA  . ARG B 2 34  ? -5.601   -27.642 33.885  1.00 93.01 34  B 1 
ATOM 3840 C C   . ARG B 2 34  ? -4.954   -28.979 33.544  1.00 92.35 34  B 1 
ATOM 3841 O O   . ARG B 2 34  ? -4.143   -29.068 32.631  1.00 88.94 34  B 1 
ATOM 3842 C CB  . ARG B 2 34  ? -6.211   -26.966 32.658  1.00 91.86 34  B 1 
ATOM 3843 C CG  . ARG B 2 34  ? -6.965   -25.654 32.990  1.00 88.56 34  B 1 
ATOM 3844 C CD  . ARG B 2 34  ? -8.206   -25.915 33.843  1.00 85.04 34  B 1 
ATOM 3845 N NE  . ARG B 2 34  ? -8.925   -24.669 34.151  1.00 81.65 34  B 1 
ATOM 3846 C CZ  . ARG B 2 34  ? -10.229  -24.545 34.384  1.00 79.18 34  B 1 
ATOM 3847 N NH1 . ARG B 2 34  ? -11.041  -25.565 34.317  1.00 71.01 34  B 1 
ATOM 3848 N NH2 . ARG B 2 34  ? -10.715  -23.397 34.695  1.00 72.98 34  B 1 
ATOM 3849 N N   . THR B 2 35  ? -5.337   -30.022 34.262  1.00 88.50 35  B 1 
ATOM 3850 C CA  . THR B 2 35  ? -4.796   -31.380 34.099  1.00 86.04 35  B 1 
ATOM 3851 C C   . THR B 2 35  ? -5.596   -32.241 33.125  1.00 85.16 35  B 1 
ATOM 3852 O O   . THR B 2 35  ? -5.112   -33.259 32.650  1.00 77.47 35  B 1 
ATOM 3853 C CB  . THR B 2 35  ? -4.723   -32.076 35.465  1.00 82.23 35  B 1 
ATOM 3854 O OG1 . THR B 2 35  ? -5.998   -32.020 36.076  1.00 76.15 35  B 1 
ATOM 3855 C CG2 . THR B 2 35  ? -3.744   -31.373 36.402  1.00 73.16 35  B 1 
ATOM 3856 N N   . SER B 2 36  ? -6.808   -31.801 32.778  1.00 83.52 36  B 1 
ATOM 3857 C CA  . SER B 2 36  ? -7.703   -32.492 31.858  1.00 82.04 36  B 1 
ATOM 3858 C C   . SER B 2 36  ? -8.181   -31.578 30.735  1.00 82.78 36  B 1 
ATOM 3859 O O   . SER B 2 36  ? -8.252   -30.355 30.878  1.00 77.49 36  B 1 
ATOM 3860 C CB  . SER B 2 36  ? -8.895   -33.064 32.638  1.00 76.00 36  B 1 
ATOM 3861 O OG  . SER B 2 36  ? -9.741   -33.781 31.759  1.00 68.49 36  B 1 
ATOM 3862 N N   . LYS B 2 37  ? -8.530   -32.189 29.606  1.00 76.89 37  B 1 
ATOM 3863 C CA  . LYS B 2 37  ? -9.244   -31.517 28.508  1.00 75.16 37  B 1 
ATOM 3864 C C   . LYS B 2 37  ? -10.701  -31.235 28.849  1.00 76.82 37  B 1 
ATOM 3865 O O   . LYS B 2 37  ? -11.316  -30.404 28.181  1.00 71.53 37  B 1 
ATOM 3866 C CB  . LYS B 2 37  ? -9.193   -32.378 27.235  1.00 70.00 37  B 1 
ATOM 3867 C CG  . LYS B 2 37  ? -7.771   -32.628 26.746  1.00 67.86 37  B 1 
ATOM 3868 C CD  . LYS B 2 37  ? -7.804   -33.406 25.429  1.00 66.26 37  B 1 
ATOM 3869 C CE  . LYS B 2 37  ? -6.384   -33.771 25.027  1.00 60.56 37  B 1 
ATOM 3870 N NZ  . LYS B 2 37  ? -6.343   -34.399 23.702  1.00 56.23 37  B 1 
ATOM 3871 N N   . ASP B 2 38  ? -11.230  -31.942 29.826  1.00 79.36 38  B 1 
ATOM 3872 C CA  . ASP B 2 38  ? -12.597  -31.770 30.289  1.00 78.73 38  B 1 
ATOM 3873 C C   . ASP B 2 38  ? -12.756  -30.408 30.974  1.00 79.21 38  B 1 
ATOM 3874 O O   . ASP B 2 38  ? -12.053  -30.125 31.950  1.00 75.15 38  B 1 
ATOM 3875 C CB  . ASP B 2 38  ? -12.961  -32.939 31.210  1.00 74.29 38  B 1 
ATOM 3876 C CG  . ASP B 2 38  ? -14.440  -32.955 31.606  1.00 68.09 38  B 1 
ATOM 3877 O OD1 . ASP B 2 38  ? -15.115  -31.935 31.368  1.00 61.90 38  B 1 
ATOM 3878 O OD2 . ASP B 2 38  ? -14.857  -34.001 32.135  1.00 61.66 38  B 1 
ATOM 3879 N N   . PRO B 2 39  ? -13.641  -29.537 30.476  1.00 76.48 39  B 1 
ATOM 3880 C CA  . PRO B 2 39  ? -13.874  -28.233 31.087  1.00 74.99 39  B 1 
ATOM 3881 C C   . PRO B 2 39  ? -14.479  -28.310 32.486  1.00 77.04 39  B 1 
ATOM 3882 O O   . PRO B 2 39  ? -14.338  -27.349 33.237  1.00 72.78 39  B 1 
ATOM 3883 C CB  . PRO B 2 39  ? -14.809  -27.511 30.113  1.00 71.25 39  B 1 
ATOM 3884 C CG  . PRO B 2 39  ? -15.568  -28.637 29.419  1.00 69.04 39  B 1 
ATOM 3885 C CD  . PRO B 2 39  ? -14.509  -29.736 29.329  1.00 72.06 39  B 1 
ATOM 3886 N N   . GLU B 2 40  ? -15.136  -29.413 32.835  1.00 75.80 40  B 1 
ATOM 3887 C CA  . GLU B 2 40  ? -15.738  -29.608 34.157  1.00 75.71 40  B 1 
ATOM 3888 C C   . GLU B 2 40  ? -14.695  -29.995 35.220  1.00 77.99 40  B 1 
ATOM 3889 O O   . GLU B 2 40  ? -14.942  -29.844 36.416  1.00 72.88 40  B 1 
ATOM 3890 C CB  . GLU B 2 40  ? -16.860  -30.646 34.098  1.00 70.68 40  B 1 
ATOM 3891 C CG  . GLU B 2 40  ? -17.999  -30.224 33.147  1.00 62.97 40  B 1 
ATOM 3892 C CD  . GLU B 2 40  ? -19.274  -31.081 33.273  1.00 54.74 40  B 1 
ATOM 3893 O OE1 . GLU B 2 40  ? -20.278  -30.668 32.659  1.00 46.42 40  B 1 
ATOM 3894 O OE2 . GLU B 2 40  ? -19.252  -32.105 33.976  1.00 50.35 40  B 1 
ATOM 3895 N N   . HIS B 2 41  ? -13.507  -30.444 34.798  1.00 79.29 41  B 1 
ATOM 3896 C CA  . HIS B 2 41  ? -12.444  -30.780 35.722  1.00 79.94 41  B 1 
ATOM 3897 C C   . HIS B 2 41  ? -11.860  -29.518 36.370  1.00 81.24 41  B 1 
ATOM 3898 O O   . HIS B 2 41  ? -11.329  -28.636 35.685  1.00 76.07 41  B 1 
ATOM 3899 C CB  . HIS B 2 41  ? -11.376  -31.615 35.010  1.00 74.59 41  B 1 
ATOM 3900 C CG  . HIS B 2 41  ? -10.449  -32.291 35.973  1.00 68.12 41  B 1 
ATOM 3901 N ND1 . HIS B 2 41  ? -9.428   -31.713 36.676  1.00 58.71 41  B 1 
ATOM 3902 C CD2 . HIS B 2 41  ? -10.485  -33.613 36.351  1.00 57.78 41  B 1 
ATOM 3903 C CE1 . HIS B 2 41  ? -8.856   -32.643 37.447  1.00 54.36 41  B 1 
ATOM 3904 N NE2 . HIS B 2 41  ? -9.476   -33.814 37.269  1.00 55.63 41  B 1 
ATOM 3905 N N   . GLU B 2 42  ? -11.917  -29.436 37.702  1.00 80.64 42  B 1 
ATOM 3906 C CA  . GLU B 2 42  ? -11.565  -28.224 38.455  1.00 81.12 42  B 1 
ATOM 3907 C C   . GLU B 2 42  ? -10.082  -27.828 38.301  1.00 83.65 42  B 1 
ATOM 3908 O O   . GLU B 2 42  ? -9.737   -26.652 38.353  1.00 76.09 42  B 1 
ATOM 3909 C CB  . GLU B 2 42  ? -11.955  -28.442 39.932  1.00 73.35 42  B 1 
ATOM 3910 C CG  . GLU B 2 42  ? -12.111  -27.115 40.681  1.00 62.24 42  B 1 
ATOM 3911 C CD  . GLU B 2 42  ? -12.603  -27.268 42.139  1.00 55.31 42  B 1 
ATOM 3912 O OE1 . GLU B 2 42  ? -12.941  -26.215 42.722  1.00 47.72 42  B 1 
ATOM 3913 O OE2 . GLU B 2 42  ? -12.607  -28.392 42.653  1.00 49.99 42  B 1 
ATOM 3914 N N   . GLY B 2 43  ? -9.202   -28.806 38.042  1.00 84.91 43  B 1 
ATOM 3915 C CA  . GLY B 2 43  ? -7.762   -28.593 37.964  1.00 87.25 43  B 1 
ATOM 3916 C C   . GLY B 2 43  ? -7.127   -28.308 39.326  1.00 89.49 43  B 1 
ATOM 3917 O O   . GLY B 2 43  ? -7.732   -28.505 40.373  1.00 85.42 43  B 1 
ATOM 3918 N N   . CYS B 2 44  ? -5.893   -27.851 39.317  1.00 90.59 44  B 1 
ATOM 3919 C CA  . CYS B 2 44  ? -5.083   -27.653 40.505  1.00 91.39 44  B 1 
ATOM 3920 C C   . CYS B 2 44  ? -4.694   -26.190 40.674  1.00 93.03 44  B 1 
ATOM 3921 O O   . CYS B 2 44  ? -4.087   -25.595 39.780  1.00 90.56 44  B 1 
ATOM 3922 C CB  . CYS B 2 44  ? -3.840   -28.509 40.386  1.00 87.34 44  B 1 
ATOM 3923 S SG  . CYS B 2 44  ? -4.226   -30.278 40.351  1.00 79.90 44  B 1 
ATOM 3924 N N   . TYR B 2 45  ? -4.980   -25.605 41.821  1.00 92.55 45  B 1 
ATOM 3925 C CA  . TYR B 2 45  ? -4.574   -24.238 42.122  1.00 92.89 45  B 1 
ATOM 3926 C C   . TYR B 2 45  ? -3.102   -24.191 42.538  1.00 93.19 45  B 1 
ATOM 3927 O O   . TYR B 2 45  ? -2.689   -24.833 43.500  1.00 89.96 45  B 1 
ATOM 3928 C CB  . TYR B 2 45  ? -5.486   -23.616 43.174  1.00 90.88 45  B 1 
ATOM 3929 C CG  . TYR B 2 45  ? -6.871   -23.305 42.630  1.00 89.10 45  B 1 
ATOM 3930 C CD1 . TYR B 2 45  ? -7.088   -22.132 41.871  1.00 83.92 45  B 1 
ATOM 3931 C CD2 . TYR B 2 45  ? -7.932   -24.195 42.844  1.00 84.17 45  B 1 
ATOM 3932 C CE1 . TYR B 2 45  ? -8.348   -21.854 41.340  1.00 82.22 45  B 1 
ATOM 3933 C CE2 . TYR B 2 45  ? -9.207   -23.927 42.312  1.00 81.96 45  B 1 
ATOM 3934 C CZ  . TYR B 2 45  ? -9.411   -22.751 41.558  1.00 84.55 45  B 1 
ATOM 3935 O OH  . TYR B 2 45  ? -10.654  -22.490 41.033  1.00 81.68 45  B 1 
ATOM 3936 N N   . LEU B 2 46  ? -2.325   -23.393 41.838  1.00 92.83 46  B 1 
ATOM 3937 C CA  . LEU B 2 46  ? -0.921   -23.133 42.125  1.00 93.27 46  B 1 
ATOM 3938 C C   . LEU B 2 46  ? -0.802   -21.821 42.919  1.00 93.47 46  B 1 
ATOM 3939 O O   . LEU B 2 46  ? -1.487   -20.845 42.643  1.00 91.04 46  B 1 
ATOM 3940 C CB  . LEU B 2 46  ? -0.116   -23.077 40.823  1.00 92.34 46  B 1 
ATOM 3941 C CG  . LEU B 2 46  ? -0.266   -24.286 39.890  1.00 91.92 46  B 1 
ATOM 3942 C CD1 . LEU B 2 46  ? 0.648    -24.106 38.677  1.00 87.55 46  B 1 
ATOM 3943 C CD2 . LEU B 2 46  ? 0.093    -25.605 40.575  1.00 87.74 46  B 1 
ATOM 3944 N N   . SER B 2 47  ? 0.120    -21.812 43.883  1.00 91.98 47  B 1 
ATOM 3945 C CA  . SER B 2 47  ? 0.435    -20.608 44.652  1.00 91.55 47  B 1 
ATOM 3946 C C   . SER B 2 47  ? 1.941    -20.472 44.848  1.00 92.10 47  B 1 
ATOM 3947 O O   . SER B 2 47  ? 2.640    -21.456 45.067  1.00 88.57 47  B 1 
ATOM 3948 C CB  . SER B 2 47  ? -0.311   -20.596 45.985  1.00 87.89 47  B 1 
ATOM 3949 O OG  . SER B 2 47  ? -0.044   -21.755 46.743  1.00 76.48 47  B 1 
ATOM 3950 N N   . VAL B 2 48  ? 2.444    -19.243 44.761  1.00 92.01 48  B 1 
ATOM 3951 C CA  . VAL B 2 48  ? 3.859    -18.923 44.946  1.00 91.99 48  B 1 
ATOM 3952 C C   . VAL B 2 48  ? 4.334    -19.417 46.318  1.00 91.75 48  B 1 
ATOM 3953 O O   . VAL B 2 48  ? 3.702    -19.137 47.330  1.00 87.23 48  B 1 
ATOM 3954 C CB  . VAL B 2 48  ? 4.116    -17.413 44.788  1.00 90.00 48  B 1 
ATOM 3955 C CG1 . VAL B 2 48  ? 5.573    -17.036 45.037  1.00 83.57 48  B 1 
ATOM 3956 C CG2 . VAL B 2 48  ? 3.753    -16.942 43.374  1.00 84.44 48  B 1 
ATOM 3957 N N   . GLY B 2 49  ? 5.447    -20.153 46.333  1.00 89.82 49  B 1 
ATOM 3958 C CA  . GLY B 2 49  ? 6.036    -20.707 47.551  1.00 89.16 49  B 1 
ATOM 3959 C C   . GLY B 2 49  ? 5.497    -22.084 47.958  1.00 90.39 49  B 1 
ATOM 3960 O O   . GLY B 2 49  ? 6.088    -22.705 48.843  1.00 85.29 49  B 1 
ATOM 3961 N N   . HIS B 2 50  ? 4.442    -22.603 47.338  1.00 90.33 50  B 1 
ATOM 3962 C CA  . HIS B 2 50  ? 3.863    -23.908 47.656  1.00 90.37 50  B 1 
ATOM 3963 C C   . HIS B 2 50  ? 4.172    -24.921 46.555  1.00 90.92 50  B 1 
ATOM 3964 O O   . HIS B 2 50  ? 3.570    -24.893 45.483  1.00 87.55 50  B 1 
ATOM 3965 C CB  . HIS B 2 50  ? 2.363    -23.768 47.901  1.00 86.96 50  B 1 
ATOM 3966 C CG  . HIS B 2 50  ? 2.025    -22.865 49.060  1.00 81.84 50  B 1 
ATOM 3967 N ND1 . HIS B 2 50  ? 1.989    -21.491 49.026  1.00 69.70 50  B 1 
ATOM 3968 C CD2 . HIS B 2 50  ? 1.717    -23.230 50.337  1.00 69.52 50  B 1 
ATOM 3969 C CE1 . HIS B 2 50  ? 1.672    -21.049 50.246  1.00 68.01 50  B 1 
ATOM 3970 N NE2 . HIS B 2 50  ? 1.490    -22.076 51.076  1.00 69.84 50  B 1 
ATOM 3971 N N   . SER B 2 51  ? 5.105    -25.837 46.810  1.00 90.21 51  B 1 
ATOM 3972 C CA  . SER B 2 51  ? 5.517    -26.842 45.822  1.00 89.97 51  B 1 
ATOM 3973 C C   . SER B 2 51  ? 4.580    -28.048 45.758  1.00 90.65 51  B 1 
ATOM 3974 O O   . SER B 2 51  ? 4.497    -28.677 44.708  1.00 86.44 51  B 1 
ATOM 3975 C CB  . SER B 2 51  ? 6.939    -27.329 46.097  1.00 86.48 51  B 1 
ATOM 3976 O OG  . SER B 2 51  ? 7.840    -26.233 46.167  1.00 78.50 51  B 1 
ATOM 3977 N N   . GLN B 2 52  ? 3.859    -28.357 46.838  1.00 89.73 52  B 1 
ATOM 3978 C CA  . GLN B 2 52  ? 2.996    -29.541 46.917  1.00 89.01 52  B 1 
ATOM 3979 C C   . GLN B 2 52  ? 1.992    -29.654 45.752  1.00 89.93 52  B 1 
ATOM 3980 O O   . GLN B 2 52  ? 1.951    -30.706 45.121  1.00 87.73 52  B 1 
ATOM 3981 C CB  . GLN B 2 52  ? 2.301    -29.584 48.293  1.00 88.08 52  B 1 
ATOM 3982 C CG  . GLN B 2 52  ? 1.672    -30.965 48.566  1.00 79.69 52  B 1 
ATOM 3983 C CD  . GLN B 2 52  ? 2.764    -32.026 48.709  1.00 72.29 52  B 1 
ATOM 3984 O OE1 . GLN B 2 52  ? 3.733    -31.830 49.426  1.00 65.69 52  B 1 
ATOM 3985 N NE2 . GLN B 2 52  ? 2.661    -33.138 48.022  1.00 61.73 52  B 1 
ATOM 3986 N N   . PRO B 2 53  ? 1.266    -28.589 45.361  1.00 90.32 53  B 1 
ATOM 3987 C CA  . PRO B 2 53  ? 0.346    -28.676 44.221  1.00 89.79 53  B 1 
ATOM 3988 C C   . PRO B 2 53  ? 1.032    -28.972 42.887  1.00 90.58 53  B 1 
ATOM 3989 O O   . PRO B 2 53  ? 0.397    -29.537 41.996  1.00 88.29 53  B 1 
ATOM 3990 C CB  . PRO B 2 53  ? -0.369   -27.322 44.172  1.00 88.12 53  B 1 
ATOM 3991 C CG  . PRO B 2 53  ? -0.244   -26.787 45.598  1.00 86.57 53  B 1 
ATOM 3992 C CD  . PRO B 2 53  ? 1.121    -27.315 46.021  1.00 89.79 53  B 1 
ATOM 3993 N N   . LEU B 2 54  ? 2.304    -28.615 42.716  1.00 91.20 54  B 1 
ATOM 3994 C CA  . LEU B 2 54  ? 3.055    -28.943 41.509  1.00 90.66 54  B 1 
ATOM 3995 C C   . LEU B 2 54  ? 3.328    -30.445 41.430  1.00 90.59 54  B 1 
ATOM 3996 O O   . LEU B 2 54  ? 3.199    -31.030 40.362  1.00 88.10 54  B 1 
ATOM 3997 C CB  . LEU B 2 54  ? 4.395    -28.176 41.456  1.00 89.79 54  B 1 
ATOM 3998 C CG  . LEU B 2 54  ? 4.282    -26.646 41.446  1.00 89.10 54  B 1 
ATOM 3999 C CD1 . LEU B 2 54  ? 5.664    -26.024 41.647  1.00 84.65 54  B 1 
ATOM 4000 C CD2 . LEU B 2 54  ? 3.739    -26.130 40.118  1.00 84.41 54  B 1 
ATOM 4001 N N   . GLU B 2 55  ? 3.666    -31.059 42.559  1.00 90.50 55  B 1 
ATOM 4002 C CA  . GLU B 2 55  ? 3.905    -32.501 42.652  1.00 89.54 55  B 1 
ATOM 4003 C C   . GLU B 2 55  ? 2.598    -33.292 42.517  1.00 89.84 55  B 1 
ATOM 4004 O O   . GLU B 2 55  ? 2.501    -34.171 41.660  1.00 86.71 55  B 1 
ATOM 4005 C CB  . GLU B 2 55  ? 4.607    -32.826 43.975  1.00 88.01 55  B 1 
ATOM 4006 C CG  . GLU B 2 55  ? 6.031    -32.255 44.030  1.00 78.54 55  B 1 
ATOM 4007 C CD  . GLU B 2 55  ? 6.750    -32.518 45.356  1.00 71.30 55  B 1 
ATOM 4008 O OE1 . GLU B 2 55  ? 7.867    -31.953 45.529  1.00 62.62 55  B 1 
ATOM 4009 O OE2 . GLU B 2 55  ? 6.214    -33.249 46.216  1.00 64.30 55  B 1 
ATOM 4010 N N   . ASP B 2 56  ? 1.575    -32.900 43.275  1.00 89.86 56  B 1 
ATOM 4011 C CA  . ASP B 2 56  ? 0.272    -33.580 43.295  1.00 88.33 56  B 1 
ATOM 4012 C C   . ASP B 2 56  ? -0.390   -33.603 41.915  1.00 88.35 56  B 1 
ATOM 4013 O O   . ASP B 2 56  ? -1.058   -34.574 41.542  1.00 85.22 56  B 1 
ATOM 4014 C CB  . ASP B 2 56  ? -0.674   -32.859 44.278  1.00 87.23 56  B 1 
ATOM 4015 C CG  . ASP B 2 56  ? -0.271   -32.933 45.757  1.00 83.39 56  B 1 
ATOM 4016 O OD1 . ASP B 2 56  ? 0.602    -33.741 46.127  1.00 78.39 56  B 1 
ATOM 4017 O OD2 . ASP B 2 56  ? -0.863   -32.160 46.547  1.00 78.86 56  B 1 
ATOM 4018 N N   . CYS B 2 57  ? -0.199   -32.558 41.135  1.00 89.64 57  B 1 
ATOM 4019 C CA  . CYS B 2 57  ? -0.801   -32.410 39.814  1.00 88.65 57  B 1 
ATOM 4020 C C   . CYS B 2 57  ? 0.161    -32.700 38.666  1.00 89.11 57  B 1 
ATOM 4021 O O   . CYS B 2 57  ? -0.138   -32.405 37.510  1.00 85.50 57  B 1 
ATOM 4022 C CB  . CYS B 2 57  ? -1.446   -31.031 39.730  1.00 87.23 57  B 1 
ATOM 4023 S SG  . CYS B 2 57  ? -2.619   -30.808 41.098  1.00 82.41 57  B 1 
ATOM 4024 N N   . SER B 2 58  ? 1.319    -33.302 38.986  1.00 89.89 58  B 1 
ATOM 4025 C CA  . SER B 2 58  ? 2.321    -33.748 38.019  1.00 90.37 58  B 1 
ATOM 4026 C C   . SER B 2 58  ? 2.771    -32.639 37.059  1.00 91.46 58  B 1 
ATOM 4027 O O   . SER B 2 58  ? 2.858    -32.844 35.847  1.00 87.63 58  B 1 
ATOM 4028 C CB  . SER B 2 58  ? 1.825    -34.996 37.273  1.00 87.22 58  B 1 
ATOM 4029 O OG  . SER B 2 58  ? 1.498    -36.015 38.194  1.00 76.85 58  B 1 
ATOM 4030 N N   . PHE B 2 59  ? 3.053    -31.444 37.597  1.00 91.76 59  B 1 
ATOM 4031 C CA  . PHE B 2 59  ? 3.600    -30.347 36.796  1.00 92.67 59  B 1 
ATOM 4032 C C   . PHE B 2 59  ? 4.948    -30.761 36.197  1.00 92.65 59  B 1 
ATOM 4033 O O   . PHE B 2 59  ? 5.908    -31.054 36.916  1.00 90.79 59  B 1 
ATOM 4034 C CB  . PHE B 2 59  ? 3.722    -29.087 37.654  1.00 92.46 59  B 1 
ATOM 4035 C CG  . PHE B 2 59  ? 4.083    -27.852 36.865  1.00 93.84 59  B 1 
ATOM 4036 C CD1 . PHE B 2 59  ? 5.424    -27.592 36.506  1.00 90.90 59  B 1 
ATOM 4037 C CD2 . PHE B 2 59  ? 3.086    -26.937 36.471  1.00 90.56 59  B 1 
ATOM 4038 C CE1 . PHE B 2 59  ? 5.751    -26.456 35.757  1.00 90.16 59  B 1 
ATOM 4039 C CE2 . PHE B 2 59  ? 3.409    -25.796 35.734  1.00 89.77 59  B 1 
ATOM 4040 C CZ  . PHE B 2 59  ? 4.740    -25.556 35.378  1.00 92.45 59  B 1 
ATOM 4041 N N   . ASN B 2 60  ? 5.051    -30.760 34.863  1.00 93.09 60  B 1 
ATOM 4042 C CA  . ASN B 2 60  ? 6.264    -31.172 34.175  1.00 93.18 60  B 1 
ATOM 4043 C C   . ASN B 2 60  ? 7.194    -29.968 33.962  1.00 93.52 60  B 1 
ATOM 4044 O O   . ASN B 2 60  ? 6.957    -29.145 33.076  1.00 91.67 60  B 1 
ATOM 4045 C CB  . ASN B 2 60  ? 5.879    -31.890 32.879  1.00 91.21 60  B 1 
ATOM 4046 C CG  . ASN B 2 60  ? 7.086    -32.457 32.143  1.00 89.19 60  B 1 
ATOM 4047 O OD1 . ASN B 2 60  ? 8.230    -32.167 32.432  1.00 81.97 60  B 1 
ATOM 4048 N ND2 . ASN B 2 60  ? 6.847    -33.286 31.158  1.00 80.53 60  B 1 
ATOM 4049 N N   . MET B 2 61  ? 8.269    -29.884 34.744  1.00 92.74 61  B 1 
ATOM 4050 C CA  . MET B 2 61  ? 9.212    -28.764 34.710  1.00 92.96 61  B 1 
ATOM 4051 C C   . MET B 2 61  ? 9.969    -28.635 33.376  1.00 93.33 61  B 1 
ATOM 4052 O O   . MET B 2 61  ? 10.364   -27.537 33.007  1.00 90.91 61  B 1 
ATOM 4053 C CB  . MET B 2 61  ? 10.218   -28.905 35.857  1.00 91.48 61  B 1 
ATOM 4054 C CG  . MET B 2 61  ? 9.570    -28.774 37.239  1.00 87.60 61  B 1 
ATOM 4055 S SD  . MET B 2 61  ? 8.867    -27.126 37.597  1.00 86.49 61  B 1 
ATOM 4056 C CE  . MET B 2 61  ? 8.132    -27.463 39.207  1.00 75.75 61  B 1 
ATOM 4057 N N   . THR B 2 62  ? 10.148   -29.731 32.634  1.00 94.06 62  B 1 
ATOM 4058 C CA  . THR B 2 62  ? 10.886   -29.729 31.356  1.00 93.87 62  B 1 
ATOM 4059 C C   . THR B 2 62  ? 10.003   -29.435 30.147  1.00 94.22 62  B 1 
ATOM 4060 O O   . THR B 2 62  ? 10.500   -29.102 29.062  1.00 90.96 62  B 1 
ATOM 4061 C CB  . THR B 2 62  ? 11.606   -31.069 31.143  1.00 92.24 62  B 1 
ATOM 4062 O OG1 . THR B 2 62  ? 10.695   -32.132 31.020  1.00 83.23 62  B 1 
ATOM 4063 C CG2 . THR B 2 62  ? 12.556   -31.418 32.284  1.00 80.15 62  B 1 
ATOM 4064 N N   . ALA B 2 63  ? 8.701    -29.559 30.300  1.00 94.21 63  B 1 
ATOM 4065 C CA  . ALA B 2 63  ? 7.750    -29.366 29.223  1.00 94.31 63  B 1 
ATOM 4066 C C   . ALA B 2 63  ? 7.466    -27.882 28.957  1.00 95.09 63  B 1 
ATOM 4067 O O   . ALA B 2 63  ? 7.803    -26.986 29.735  1.00 93.21 63  B 1 
ATOM 4068 C CB  . ALA B 2 63  ? 6.465    -30.135 29.547  1.00 92.43 63  B 1 
ATOM 4069 N N   . LYS B 2 64  ? 6.796    -27.603 27.832  1.00 95.42 64  B 1 
ATOM 4070 C CA  . LYS B 2 64  ? 6.270    -26.265 27.580  1.00 95.68 64  B 1 
ATOM 4071 C C   . LYS B 2 64  ? 5.199    -25.921 28.607  1.00 96.35 64  B 1 
ATOM 4072 O O   . LYS B 2 64  ? 4.345    -26.746 28.921  1.00 94.75 64  B 1 
ATOM 4073 C CB  . LYS B 2 64  ? 5.680    -26.158 26.176  1.00 93.97 64  B 1 
ATOM 4074 C CG  . LYS B 2 64  ? 6.759    -26.240 25.088  1.00 86.10 64  B 1 
ATOM 4075 C CD  . LYS B 2 64  ? 6.070    -26.149 23.734  1.00 82.34 64  B 1 
ATOM 4076 C CE  . LYS B 2 64  ? 7.063    -26.375 22.599  1.00 74.36 64  B 1 
ATOM 4077 N NZ  . LYS B 2 64  ? 6.341    -26.611 21.341  1.00 66.57 64  B 1 
ATOM 4078 N N   . THR B 2 65  ? 5.208    -24.682 29.066  1.00 96.42 65  B 1 
ATOM 4079 C CA  . THR B 2 65  ? 4.206    -24.167 29.985  1.00 96.85 65  B 1 
ATOM 4080 C C   . THR B 2 65  ? 3.444    -23.022 29.336  1.00 97.42 65  B 1 
ATOM 4081 O O   . THR B 2 65  ? 4.018    -21.994 28.993  1.00 96.46 65  B 1 
ATOM 4082 C CB  . THR B 2 65  ? 4.843    -23.744 31.316  1.00 95.99 65  B 1 
ATOM 4083 O OG1 . THR B 2 65  ? 5.474    -24.869 31.891  1.00 90.04 65  B 1 
ATOM 4084 C CG2 . THR B 2 65  ? 3.801    -23.266 32.323  1.00 89.61 65  B 1 
ATOM 4085 N N   . PHE B 2 66  ? 2.148    -23.207 29.174  1.00 97.22 66  B 1 
ATOM 4086 C CA  . PHE B 2 66  ? 1.248    -22.200 28.636  1.00 97.33 66  B 1 
ATOM 4087 C C   . PHE B 2 66  ? 0.498    -21.511 29.768  1.00 97.38 66  B 1 
ATOM 4088 O O   . PHE B 2 66  ? -0.119   -22.177 30.596  1.00 96.36 66  B 1 
ATOM 4089 C CB  . PHE B 2 66  ? 0.273    -22.838 27.644  1.00 97.12 66  B 1 
ATOM 4090 C CG  . PHE B 2 66  ? 0.945    -23.458 26.433  1.00 97.26 66  B 1 
ATOM 4091 C CD1 . PHE B 2 66  ? 1.244    -22.671 25.312  1.00 93.97 66  B 1 
ATOM 4092 C CD2 . PHE B 2 66  ? 1.294    -24.815 26.434  1.00 94.19 66  B 1 
ATOM 4093 C CE1 . PHE B 2 66  ? 1.867    -23.234 24.198  1.00 93.84 66  B 1 
ATOM 4094 C CE2 . PHE B 2 66  ? 1.925    -25.384 25.321  1.00 93.50 66  B 1 
ATOM 4095 C CZ  . PHE B 2 66  ? 2.215    -24.597 24.201  1.00 95.46 66  B 1 
ATOM 4096 N N   . PHE B 2 67  ? 0.501    -20.185 29.783  1.00 97.63 67  B 1 
ATOM 4097 C CA  . PHE B 2 67  ? -0.361   -19.386 30.637  1.00 97.70 67  B 1 
ATOM 4098 C C   . PHE B 2 67  ? -1.424   -18.722 29.773  1.00 97.85 67  B 1 
ATOM 4099 O O   . PHE B 2 67  ? -1.094   -17.904 28.914  1.00 96.81 67  B 1 
ATOM 4100 C CB  . PHE B 2 67  ? 0.452    -18.345 31.421  1.00 97.38 67  B 1 
ATOM 4101 C CG  . PHE B 2 67  ? 1.281    -18.918 32.553  1.00 97.13 67  B 1 
ATOM 4102 C CD1 . PHE B 2 67  ? 0.838    -18.782 33.881  1.00 92.53 67  B 1 
ATOM 4103 C CD2 . PHE B 2 67  ? 2.482    -19.582 32.294  1.00 92.37 67  B 1 
ATOM 4104 C CE1 . PHE B 2 67  ? 1.594    -19.311 34.941  1.00 91.12 67  B 1 
ATOM 4105 C CE2 . PHE B 2 67  ? 3.238    -20.126 33.345  1.00 90.88 67  B 1 
ATOM 4106 C CZ  . PHE B 2 67  ? 2.793    -19.990 34.663  1.00 94.02 67  B 1 
ATOM 4107 N N   . ILE B 2 68  ? -2.678   -19.064 29.993  1.00 97.37 68  B 1 
ATOM 4108 C CA  . ILE B 2 68  ? -3.823   -18.461 29.305  1.00 97.24 68  B 1 
ATOM 4109 C C   . ILE B 2 68  ? -4.365   -17.339 30.182  1.00 97.14 68  B 1 
ATOM 4110 O O   . ILE B 2 68  ? -4.735   -17.579 31.331  1.00 96.05 68  B 1 
ATOM 4111 C CB  . ILE B 2 68  ? -4.903   -19.501 28.972  1.00 96.69 68  B 1 
ATOM 4112 C CG1 . ILE B 2 68  ? -4.330   -20.659 28.122  1.00 94.35 68  B 1 
ATOM 4113 C CG2 . ILE B 2 68  ? -6.062   -18.805 28.231  1.00 94.11 68  B 1 
ATOM 4114 C CD1 . ILE B 2 68  ? -5.311   -21.825 27.947  1.00 90.40 68  B 1 
ATOM 4115 N N   . ILE B 2 69  ? -4.436   -16.137 29.651  1.00 97.12 69  B 1 
ATOM 4116 C CA  . ILE B 2 69  ? -4.848   -14.944 30.375  1.00 97.34 69  B 1 
ATOM 4117 C C   . ILE B 2 69  ? -6.088   -14.373 29.690  1.00 96.97 69  B 1 
ATOM 4118 O O   . ILE B 2 69  ? -6.016   -13.913 28.548  1.00 95.79 69  B 1 
ATOM 4119 C CB  . ILE B 2 69  ? -3.698   -13.912 30.456  1.00 97.31 69  B 1 
ATOM 4120 C CG1 . ILE B 2 69  ? -2.351   -14.551 30.888  1.00 94.97 69  B 1 
ATOM 4121 C CG2 . ILE B 2 69  ? -4.106   -12.807 31.435  1.00 94.34 69  B 1 
ATOM 4122 C CD1 . ILE B 2 69  ? -1.150   -13.614 30.711  1.00 90.90 69  B 1 
ATOM 4123 N N   . HIS B 2 70  ? -7.214   -14.399 30.373  1.00 96.34 70  B 1 
ATOM 4124 C CA  . HIS B 2 70  ? -8.466   -13.857 29.855  1.00 96.15 70  B 1 
ATOM 4125 C C   . HIS B 2 70  ? -8.464   -12.323 29.828  1.00 96.22 70  B 1 
ATOM 4126 O O   . HIS B 2 70  ? -7.612   -11.668 30.425  1.00 95.21 70  B 1 
ATOM 4127 C CB  . HIS B 2 70  ? -9.655   -14.443 30.637  1.00 95.32 70  B 1 
ATOM 4128 C CG  . HIS B 2 70  ? -9.761   -13.929 32.041  1.00 95.76 70  B 1 
ATOM 4129 N ND1 . HIS B 2 70  ? -10.304  -12.725 32.431  1.00 88.25 70  B 1 
ATOM 4130 C CD2 . HIS B 2 70  ? -9.338   -14.570 33.189  1.00 87.68 70  B 1 
ATOM 4131 C CE1 . HIS B 2 70  ? -10.206  -12.646 33.761  1.00 89.26 70  B 1 
ATOM 4132 N NE2 . HIS B 2 70  ? -9.636   -13.735 34.252  1.00 90.45 70  B 1 
ATOM 4133 N N   . GLY B 2 71  ? -9.434   -11.748 29.123  1.00 94.90 71  B 1 
ATOM 4134 C CA  . GLY B 2 71  ? -9.610   -10.305 29.038  1.00 94.32 71  B 1 
ATOM 4135 C C   . GLY B 2 71  ? -10.631  -9.750  30.015  1.00 94.37 71  B 1 
ATOM 4136 O O   . GLY B 2 71  ? -10.984  -10.380 31.018  1.00 91.34 71  B 1 
ATOM 4137 N N   . TRP B 2 72  ? -11.129  -8.559  29.693  1.00 93.20 72  B 1 
ATOM 4138 C CA  . TRP B 2 72  ? -12.244  -7.947  30.420  1.00 92.52 72  B 1 
ATOM 4139 C C   . TRP B 2 72  ? -13.503  -8.805  30.314  1.00 91.97 72  B 1 
ATOM 4140 O O   . TRP B 2 72  ? -13.776  -9.403  29.279  1.00 89.11 72  B 1 
ATOM 4141 C CB  . TRP B 2 72  ? -12.493  -6.545  29.877  1.00 90.89 72  B 1 
ATOM 4142 C CG  . TRP B 2 72  ? -13.584  -5.790  30.577  1.00 89.51 72  B 1 
ATOM 4143 C CD1 . TRP B 2 72  ? -13.631  -5.511  31.898  1.00 82.48 72  B 1 
ATOM 4144 C CD2 . TRP B 2 72  ? -14.795  -5.218  30.001  1.00 86.55 72  B 1 
ATOM 4145 N NE1 . TRP B 2 72  ? -14.777  -4.780  32.177  1.00 81.90 72  B 1 
ATOM 4146 C CE2 . TRP B 2 72  ? -15.512  -4.563  31.039  1.00 84.62 72  B 1 
ATOM 4147 C CE3 . TRP B 2 72  ? -15.328  -5.156  28.692  1.00 82.25 72  B 1 
ATOM 4148 C CZ2 . TRP B 2 72  ? -16.709  -3.856  30.797  1.00 82.62 72  B 1 
ATOM 4149 C CZ3 . TRP B 2 72  ? -16.515  -4.456  28.448  1.00 78.79 72  B 1 
ATOM 4150 C CH2 . TRP B 2 72  ? -17.190  -3.811  29.493  1.00 79.25 72  B 1 
ATOM 4151 N N   . THR B 2 73  ? -14.271  -8.863  31.383  1.00 88.08 73  B 1 
ATOM 4152 C CA  . THR B 2 73  ? -15.520  -9.616  31.426  1.00 87.09 73  B 1 
ATOM 4153 C C   . THR B 2 73  ? -16.633  -8.783  32.044  1.00 86.62 73  B 1 
ATOM 4154 O O   . THR B 2 73  ? -16.431  -8.114  33.053  1.00 83.86 73  B 1 
ATOM 4155 C CB  . THR B 2 73  ? -15.343  -10.963 32.149  1.00 84.60 73  B 1 
ATOM 4156 O OG1 . THR B 2 73  ? -16.581  -11.626 32.187  1.00 75.98 73  B 1 
ATOM 4157 C CG2 . THR B 2 73  ? -14.832  -10.842 33.576  1.00 76.96 73  B 1 
ATOM 4158 N N   . MET B 2 74  ? -17.814  -8.851  31.435  1.00 83.93 74  B 1 
ATOM 4159 C CA  . MET B 2 74  ? -19.047  -8.284  31.994  1.00 82.39 74  B 1 
ATOM 4160 C C   . MET B 2 74  ? -19.861  -9.327  32.761  1.00 83.44 74  B 1 
ATOM 4161 O O   . MET B 2 74  ? -20.724  -8.966  33.549  1.00 77.50 74  B 1 
ATOM 4162 C CB  . MET B 2 74  ? -19.909  -7.690  30.875  1.00 77.04 74  B 1 
ATOM 4163 C CG  . MET B 2 74  ? -19.233  -6.509  30.177  1.00 68.52 74  B 1 
ATOM 4164 S SD  . MET B 2 74  ? -20.279  -5.683  28.947  1.00 60.89 74  B 1 
ATOM 4165 C CE  . MET B 2 74  ? -21.493  -4.888  30.001  1.00 53.09 74  B 1 
ATOM 4166 N N   . SER B 2 75  ? -19.609  -10.606 32.488  1.00 81.09 75  B 1 
ATOM 4167 C CA  . SER B 2 75  ? -20.355  -11.713 33.097  1.00 81.13 75  B 1 
ATOM 4168 C C   . SER B 2 75  ? -19.725  -12.199 34.401  1.00 83.14 75  B 1 
ATOM 4169 O O   . SER B 2 75  ? -20.405  -12.828 35.204  1.00 77.71 75  B 1 
ATOM 4170 C CB  . SER B 2 75  ? -20.466  -12.861 32.091  1.00 77.19 75  B 1 
ATOM 4171 O OG  . SER B 2 75  ? -19.179  -13.289 31.704  1.00 70.34 75  B 1 
ATOM 4172 N N   . GLY B 2 76  ? -18.440  -11.922 34.616  1.00 84.90 76  B 1 
ATOM 4173 C CA  . GLY B 2 76  ? -17.703  -12.420 35.778  1.00 85.87 76  B 1 
ATOM 4174 C C   . GLY B 2 76  ? -17.395  -13.921 35.726  1.00 87.94 76  B 1 
ATOM 4175 O O   . GLY B 2 76  ? -16.944  -14.491 36.720  1.00 84.20 76  B 1 
ATOM 4176 N N   . ILE B 2 77  ? -17.629  -14.564 34.582  1.00 86.77 77  B 1 
ATOM 4177 C CA  . ILE B 2 77  ? -17.357  -15.979 34.341  1.00 87.34 77  B 1 
ATOM 4178 C C   . ILE B 2 77  ? -16.417  -16.155 33.149  1.00 87.94 77  B 1 
ATOM 4179 O O   . ILE B 2 77  ? -16.263  -15.253 32.321  1.00 85.22 77  B 1 
ATOM 4180 C CB  . ILE B 2 77  ? -18.665  -16.790 34.167  1.00 83.54 77  B 1 
ATOM 4181 C CG1 . ILE B 2 77  ? -19.492  -16.316 32.946  1.00 72.98 77  B 1 
ATOM 4182 C CG2 . ILE B 2 77  ? -19.489  -16.737 35.466  1.00 71.12 77  B 1 
ATOM 4183 C CD1 . ILE B 2 77  ? -20.714  -17.188 32.642  1.00 64.36 77  B 1 
ATOM 4184 N N   . PHE B 2 78  ? -15.788  -17.315 33.058  1.00 89.19 78  B 1 
ATOM 4185 C CA  . PHE B 2 78  ? -14.991  -17.667 31.883  1.00 89.68 78  B 1 
ATOM 4186 C C   . PHE B 2 78  ? -15.879  -17.913 30.664  1.00 89.02 78  B 1 
ATOM 4187 O O   . PHE B 2 78  ? -16.908  -18.569 30.739  1.00 86.02 78  B 1 
ATOM 4188 C CB  . PHE B 2 78  ? -14.116  -18.887 32.160  1.00 88.76 78  B 1 
ATOM 4189 C CG  . PHE B 2 78  ? -13.034  -18.669 33.197  1.00 89.47 78  B 1 
ATOM 4190 C CD1 . PHE B 2 78  ? -12.172  -17.560 33.101  1.00 85.20 78  B 1 
ATOM 4191 C CD2 . PHE B 2 78  ? -12.869  -19.582 34.258  1.00 84.80 78  B 1 
ATOM 4192 C CE1 . PHE B 2 78  ? -11.168  -17.362 34.061  1.00 83.80 78  B 1 
ATOM 4193 C CE2 . PHE B 2 78  ? -11.868  -19.389 35.210  1.00 83.34 78  B 1 
ATOM 4194 C CZ  . PHE B 2 78  ? -11.019  -18.279 35.119  1.00 86.57 78  B 1 
ATOM 4195 N N   . GLU B 2 79  ? -15.411  -17.440 29.539  1.00 89.28 79  B 1 
ATOM 4196 C CA  . GLU B 2 79  ? -16.061  -17.633 28.254  1.00 88.85 79  B 1 
ATOM 4197 C C   . GLU B 2 79  ? -15.728  -19.007 27.653  1.00 90.02 79  B 1 
ATOM 4198 O O   . GLU B 2 79  ? -14.660  -19.569 27.867  1.00 88.13 79  B 1 
ATOM 4199 C CB  . GLU B 2 79  ? -15.621  -16.494 27.321  1.00 86.01 79  B 1 
ATOM 4200 C CG  . GLU B 2 79  ? -16.203  -15.126 27.741  1.00 79.88 79  B 1 
ATOM 4201 C CD  . GLU B 2 79  ? -17.718  -15.019 27.464  1.00 73.70 79  B 1 
ATOM 4202 O OE1 . GLU B 2 79  ? -18.280  -13.932 27.660  1.00 64.80 79  B 1 
ATOM 4203 O OE2 . GLU B 2 79  ? -18.313  -15.983 26.942  1.00 64.96 79  B 1 
ATOM 4204 N N   . ASN B 2 80  ? -16.630  -19.515 26.815  1.00 87.70 80  B 1 
ATOM 4205 C CA  . ASN B 2 80  ? -16.486  -20.847 26.210  1.00 87.93 80  B 1 
ATOM 4206 C C   . ASN B 2 80  ? -15.203  -21.021 25.385  1.00 89.74 80  B 1 
ATOM 4207 O O   . ASN B 2 80  ? -14.722  -22.147 25.219  1.00 87.75 80  B 1 
ATOM 4208 C CB  . ASN B 2 80  ? -17.712  -21.112 25.319  1.00 84.42 80  B 1 
ATOM 4209 C CG  . ASN B 2 80  ? -18.978  -21.399 26.119  1.00 73.58 80  B 1 
ATOM 4210 O OD1 . ASN B 2 80  ? -18.936  -21.765 27.265  1.00 62.37 80  B 1 
ATOM 4211 N ND2 . ASN B 2 80  ? -20.135  -21.269 25.510  1.00 62.80 80  B 1 
ATOM 4212 N N   . TRP B 2 81  ? -14.639  -19.939 24.854  1.00 91.14 81  B 1 
ATOM 4213 C CA  . TRP B 2 81  ? -13.387  -19.994 24.105  1.00 92.13 81  B 1 
ATOM 4214 C C   . TRP B 2 81  ? -12.211  -20.480 24.949  1.00 93.32 81  B 1 
ATOM 4215 O O   . TRP B 2 81  ? -11.309  -21.141 24.416  1.00 92.68 81  B 1 
ATOM 4216 C CB  . TRP B 2 81  ? -13.084  -18.621 23.484  1.00 91.88 81  B 1 
ATOM 4217 C CG  . TRP B 2 81  ? -12.727  -17.520 24.445  1.00 92.31 81  B 1 
ATOM 4218 C CD1 . TRP B 2 81  ? -13.532  -16.506 24.829  1.00 89.82 81  B 1 
ATOM 4219 C CD2 . TRP B 2 81  ? -11.453  -17.306 25.153  1.00 92.12 81  B 1 
ATOM 4220 N NE1 . TRP B 2 81  ? -12.863  -15.684 25.720  1.00 89.64 81  B 1 
ATOM 4221 C CE2 . TRP B 2 81  ? -11.587  -16.141 25.958  1.00 91.33 81  B 1 
ATOM 4222 C CE3 . TRP B 2 81  ? -10.223  -17.983 25.186  1.00 90.29 81  B 1 
ATOM 4223 C CZ2 . TRP B 2 81  ? -10.542  -15.677 26.791  1.00 90.36 81  B 1 
ATOM 4224 C CZ3 . TRP B 2 81  ? -9.181   -17.524 26.017  1.00 89.66 81  B 1 
ATOM 4225 C CH2 . TRP B 2 81  ? -9.344   -16.395 26.815  1.00 89.50 81  B 1 
ATOM 4226 N N   . LEU B 2 82  ? -12.224  -20.225 26.255  1.00 92.66 82  B 1 
ATOM 4227 C CA  . LEU B 2 82  ? -11.154  -20.621 27.164  1.00 93.49 82  B 1 
ATOM 4228 C C   . LEU B 2 82  ? -11.028  -22.150 27.211  1.00 94.08 82  B 1 
ATOM 4229 O O   . LEU B 2 82  ? -9.936   -22.684 27.040  1.00 93.22 82  B 1 
ATOM 4230 C CB  . LEU B 2 82  ? -11.448  -20.037 28.556  1.00 92.71 82  B 1 
ATOM 4231 C CG  . LEU B 2 82  ? -10.292  -20.244 29.561  1.00 90.95 82  B 1 
ATOM 4232 C CD1 . LEU B 2 82  ? -9.113   -19.334 29.240  1.00 83.52 82  B 1 
ATOM 4233 C CD2 . LEU B 2 82  ? -10.773  -19.926 30.968  1.00 82.79 82  B 1 
ATOM 4234 N N   . HIS B 2 83  ? -12.138  -22.840 27.355  1.00 92.53 83  B 1 
ATOM 4235 C CA  . HIS B 2 83  ? -12.170  -24.298 27.379  1.00 92.04 83  B 1 
ATOM 4236 C C   . HIS B 2 83  ? -11.733  -24.907 26.047  1.00 92.88 83  B 1 
ATOM 4237 O O   . HIS B 2 83  ? -10.973  -25.876 26.020  1.00 92.09 83  B 1 
ATOM 4238 C CB  . HIS B 2 83  ? -13.586  -24.766 27.746  1.00 89.71 83  B 1 
ATOM 4239 C CG  . HIS B 2 83  ? -14.070  -24.200 29.053  1.00 77.48 83  B 1 
ATOM 4240 N ND1 . HIS B 2 83  ? -13.510  -24.393 30.299  1.00 64.61 83  B 1 
ATOM 4241 C CD2 . HIS B 2 83  ? -15.138  -23.355 29.218  1.00 63.81 83  B 1 
ATOM 4242 C CE1 . HIS B 2 83  ? -14.229  -23.692 31.187  1.00 56.73 83  B 1 
ATOM 4243 N NE2 . HIS B 2 83  ? -15.221  -23.045 30.571  1.00 57.74 83  B 1 
ATOM 4244 N N   . LYS B 2 84  ? -12.140  -24.306 24.928  1.00 92.70 84  B 1 
ATOM 4245 C CA  . LYS B 2 84  ? -11.695  -24.717 23.593  1.00 92.85 84  B 1 
ATOM 4246 C C   . LYS B 2 84  ? -10.180  -24.564 23.447  1.00 93.96 84  B 1 
ATOM 4247 O O   . LYS B 2 84  ? -9.534   -25.467 22.918  1.00 93.24 84  B 1 
ATOM 4248 C CB  . LYS B 2 84  ? -12.417  -23.909 22.502  1.00 91.95 84  B 1 
ATOM 4249 C CG  . LYS B 2 84  ? -13.910  -24.244 22.411  1.00 84.03 84  B 1 
ATOM 4250 C CD  . LYS B 2 84  ? -14.576  -23.382 21.326  1.00 78.21 84  B 1 
ATOM 4251 C CE  . LYS B 2 84  ? -16.078  -23.656 21.259  1.00 68.19 84  B 1 
ATOM 4252 N NZ  . LYS B 2 84  ? -16.757  -22.740 20.306  1.00 60.41 84  B 1 
ATOM 4253 N N   . LEU B 2 85  ? -9.609   -23.465 23.937  1.00 94.34 85  B 1 
ATOM 4254 C CA  . LEU B 2 85  ? -8.172   -23.216 23.882  1.00 95.26 85  B 1 
ATOM 4255 C C   . LEU B 2 85  ? -7.387   -24.205 24.757  1.00 95.52 85  B 1 
ATOM 4256 O O   . LEU B 2 85  ? -6.414   -24.781 24.293  1.00 95.11 85  B 1 
ATOM 4257 C CB  . LEU B 2 85  ? -7.903   -21.747 24.249  1.00 95.76 85  B 1 
ATOM 4258 C CG  . LEU B 2 85  ? -6.415   -21.353 24.221  1.00 95.37 85  B 1 
ATOM 4259 C CD1 . LEU B 2 85  ? -5.763   -21.587 22.863  1.00 92.41 85  B 1 
ATOM 4260 C CD2 . LEU B 2 85  ? -6.280   -19.865 24.558  1.00 91.97 85  B 1 
ATOM 4261 N N   . VAL B 2 86  ? -7.831   -24.455 25.975  1.00 94.92 86  B 1 
ATOM 4262 C CA  . VAL B 2 86  ? -7.227   -25.462 26.871  1.00 94.61 86  B 1 
ATOM 4263 C C   . VAL B 2 86  ? -7.227   -26.844 26.210  1.00 94.69 86  B 1 
ATOM 4264 O O   . VAL B 2 86  ? -6.189   -27.501 26.134  1.00 94.19 86  B 1 
ATOM 4265 C CB  . VAL B 2 86  ? -7.971   -25.508 28.224  1.00 94.10 86  B 1 
ATOM 4266 C CG1 . VAL B 2 86  ? -7.544   -26.693 29.096  1.00 90.80 86  B 1 
ATOM 4267 C CG2 . VAL B 2 86  ? -7.722   -24.239 29.046  1.00 90.70 86  B 1 
ATOM 4268 N N   . SER B 2 87  ? -8.371   -27.269 25.677  1.00 93.99 87  B 1 
ATOM 4269 C CA  . SER B 2 87  ? -8.497   -28.563 24.999  1.00 93.30 87  B 1 
ATOM 4270 C C   . SER B 2 87  ? -7.593   -28.661 23.762  1.00 93.63 87  B 1 
ATOM 4271 O O   . SER B 2 87  ? -6.937   -29.685 23.549  1.00 92.77 87  B 1 
ATOM 4272 C CB  . SER B 2 87  ? -9.965   -28.789 24.615  1.00 92.15 87  B 1 
ATOM 4273 O OG  . SER B 2 87  ? -10.128  -30.065 24.033  1.00 78.02 87  B 1 
ATOM 4274 N N   . ALA B 2 88  ? -7.496   -27.591 22.968  1.00 94.45 88  B 1 
ATOM 4275 C CA  . ALA B 2 88  ? -6.635   -27.531 21.790  1.00 94.74 88  B 1 
ATOM 4276 C C   . ALA B 2 88  ? -5.141   -27.609 22.156  1.00 95.19 88  B 1 
ATOM 4277 O O   . ALA B 2 88  ? -4.402   -28.356 21.517  1.00 94.43 88  B 1 
ATOM 4278 C CB  . ALA B 2 88  ? -6.965   -26.260 21.004  1.00 94.92 88  B 1 
ATOM 4279 N N   . LEU B 2 89  ? -4.707   -26.905 23.199  1.00 94.77 89  B 1 
ATOM 4280 C CA  . LEU B 2 89  ? -3.331   -26.962 23.700  1.00 94.96 89  B 1 
ATOM 4281 C C   . LEU B 2 89  ? -2.963   -28.365 24.183  1.00 94.66 89  B 1 
ATOM 4282 O O   . LEU B 2 89  ? -1.976   -28.923 23.708  1.00 93.88 89  B 1 
ATOM 4283 C CB  . LEU B 2 89  ? -3.133   -25.927 24.822  1.00 95.41 89  B 1 
ATOM 4284 C CG  . LEU B 2 89  ? -3.061   -24.476 24.310  1.00 94.48 89  B 1 
ATOM 4285 C CD1 . LEU B 2 89  ? -3.135   -23.513 25.494  1.00 91.77 89  B 1 
ATOM 4286 C CD2 . LEU B 2 89  ? -1.760   -24.188 23.559  1.00 91.54 89  B 1 
ATOM 4287 N N   . HIS B 2 90  ? -3.801   -28.996 25.002  1.00 94.40 90  B 1 
ATOM 4288 C CA  . HIS B 2 90  ? -3.587   -30.378 25.438  1.00 93.42 90  B 1 
ATOM 4289 C C   . HIS B 2 90  ? -3.608   -31.389 24.286  1.00 93.12 90  B 1 
ATOM 4290 O O   . HIS B 2 90  ? -2.998   -32.459 24.363  1.00 91.54 90  B 1 
ATOM 4291 C CB  . HIS B 2 90  ? -4.678   -30.764 26.452  1.00 92.45 90  B 1 
ATOM 4292 C CG  . HIS B 2 90  ? -4.487   -30.203 27.827  1.00 89.24 90  B 1 
ATOM 4293 N ND1 . HIS B 2 90  ? -5.493   -29.854 28.701  1.00 74.38 90  B 1 
ATOM 4294 C CD2 . HIS B 2 90  ? -3.300   -30.055 28.500  1.00 75.10 90  B 1 
ATOM 4295 C CE1 . HIS B 2 90  ? -4.927   -29.505 29.863  1.00 77.65 90  B 1 
ATOM 4296 N NE2 . HIS B 2 90  ? -3.606   -29.617 29.774  1.00 78.82 90  B 1 
ATOM 4297 N N   . THR B 2 91  ? -4.322   -31.092 23.203  1.00 93.52 91  B 1 
ATOM 4298 C CA  . THR B 2 91  ? -4.356   -31.955 22.025  1.00 92.75 91  B 1 
ATOM 4299 C C   . THR B 2 91  ? -3.087   -31.807 21.192  1.00 92.98 91  B 1 
ATOM 4300 O O   . THR B 2 91  ? -2.588   -32.802 20.664  1.00 90.94 91  B 1 
ATOM 4301 C CB  . THR B 2 91  ? -5.608   -31.679 21.184  1.00 91.57 91  B 1 
ATOM 4302 O OG1 . THR B 2 91  ? -6.750   -31.904 21.985  1.00 82.59 91  B 1 
ATOM 4303 C CG2 . THR B 2 91  ? -5.725   -32.619 19.981  1.00 79.30 91  B 1 
ATOM 4304 N N   . ARG B 2 92  ? -2.565   -30.598 21.099  1.00 94.24 92  B 1 
ATOM 4305 C CA  . ARG B 2 92  ? -1.372   -30.271 20.309  1.00 94.53 92  B 1 
ATOM 4306 C C   . ARG B 2 92  ? -0.072   -30.635 21.014  1.00 94.48 92  B 1 
ATOM 4307 O O   . ARG B 2 92  ? 0.849    -31.149 20.371  1.00 92.58 92  B 1 
ATOM 4308 C CB  . ARG B 2 92  ? -1.419   -28.772 19.977  1.00 94.05 92  B 1 
ATOM 4309 C CG  . ARG B 2 92  ? -0.268   -28.298 19.084  1.00 92.62 92  B 1 
ATOM 4310 C CD  . ARG B 2 92  ? -0.362   -28.915 17.687  1.00 90.99 92  B 1 
ATOM 4311 N NE  . ARG B 2 92  ? 0.696    -28.403 16.802  1.00 89.53 92  B 1 
ATOM 4312 C CZ  . ARG B 2 92  ? 1.840    -28.991 16.523  1.00 89.62 92  B 1 
ATOM 4313 N NH1 . ARG B 2 92  ? 2.175    -30.133 17.074  1.00 83.15 92  B 1 
ATOM 4314 N NH2 . ARG B 2 92  ? 2.659    -28.454 15.666  1.00 83.60 92  B 1 
ATOM 4315 N N   . GLU B 2 93  ? 0.013    -30.350 22.314  1.00 93.86 93  B 1 
ATOM 4316 C CA  . GLU B 2 93  ? 1.182    -30.535 23.174  1.00 93.82 93  B 1 
ATOM 4317 C C   . GLU B 2 93  ? 0.738    -31.339 24.403  1.00 93.71 93  B 1 
ATOM 4318 O O   . GLU B 2 93  ? 0.345    -30.782 25.427  1.00 91.64 93  B 1 
ATOM 4319 C CB  . GLU B 2 93  ? 1.754    -29.169 23.575  1.00 93.35 93  B 1 
ATOM 4320 C CG  . GLU B 2 93  ? 2.287    -28.308 22.406  1.00 90.62 93  B 1 
ATOM 4321 C CD  . GLU B 2 93  ? 3.627    -28.753 21.804  1.00 92.71 93  B 1 
ATOM 4322 O OE1 . GLU B 2 93  ? 4.114    -28.038 20.892  1.00 85.81 93  B 1 
ATOM 4323 O OE2 . GLU B 2 93  ? 4.243    -29.734 22.259  1.00 88.04 93  B 1 
ATOM 4324 N N   . LYS B 2 94  ? 0.758    -32.668 24.281  1.00 92.22 94  B 1 
ATOM 4325 C CA  . LYS B 2 94  ? 0.162    -33.579 25.268  1.00 90.68 94  B 1 
ATOM 4326 C C   . LYS B 2 94  ? 0.788    -33.469 26.655  1.00 90.02 94  B 1 
ATOM 4327 O O   . LYS B 2 94  ? 0.070    -33.580 27.637  1.00 83.54 94  B 1 
ATOM 4328 C CB  . LYS B 2 94  ? 0.254    -35.028 24.787  1.00 88.19 94  B 1 
ATOM 4329 C CG  . LYS B 2 94  ? -0.630   -35.296 23.561  1.00 79.85 94  B 1 
ATOM 4330 C CD  . LYS B 2 94  ? -0.520   -36.765 23.162  1.00 71.78 94  B 1 
ATOM 4331 C CE  . LYS B 2 94  ? -1.379   -37.067 21.941  1.00 61.34 94  B 1 
ATOM 4332 N NZ  . LYS B 2 94  ? -1.222   -38.483 21.518  1.00 52.98 94  B 1 
ATOM 4333 N N   . ASP B 2 95  ? 2.099    -33.214 26.697  1.00 91.60 95  B 1 
ATOM 4334 C CA  . ASP B 2 95  ? 2.860    -33.173 27.941  1.00 91.22 95  B 1 
ATOM 4335 C C   . ASP B 2 95  ? 2.977    -31.752 28.513  1.00 92.41 95  B 1 
ATOM 4336 O O   . ASP B 2 95  ? 3.634    -31.540 29.529  1.00 88.93 95  B 1 
ATOM 4337 C CB  . ASP B 2 95  ? 4.249    -33.795 27.699  1.00 88.18 95  B 1 
ATOM 4338 C CG  . ASP B 2 95  ? 4.173    -35.162 27.002  1.00 81.19 95  B 1 
ATOM 4339 O OD1 . ASP B 2 95  ? 3.290    -35.966 27.367  1.00 71.78 95  B 1 
ATOM 4340 O OD2 . ASP B 2 95  ? 4.936    -35.347 26.037  1.00 71.86 95  B 1 
ATOM 4341 N N   . ALA B 2 96  ? 2.376    -30.771 27.854  1.00 93.10 96  B 1 
ATOM 4342 C CA  . ALA B 2 96  ? 2.494    -29.375 28.248  1.00 93.90 96  B 1 
ATOM 4343 C C   . ALA B 2 96  ? 1.669    -29.060 29.504  1.00 94.39 96  B 1 
ATOM 4344 O O   . ALA B 2 96  ? 0.535    -29.521 29.663  1.00 92.62 96  B 1 
ATOM 4345 C CB  . ALA B 2 96  ? 2.084    -28.471 27.087  1.00 92.97 96  B 1 
ATOM 4346 N N   . ASN B 2 97  ? 2.212    -28.183 30.343  1.00 95.31 97  B 1 
ATOM 4347 C CA  . ASN B 2 97  ? 1.461    -27.585 31.440  1.00 95.39 97  B 1 
ATOM 4348 C C   . ASN B 2 97  ? 0.598    -26.454 30.890  1.00 95.87 97  B 1 
ATOM 4349 O O   . ASN B 2 97  ? 1.111    -25.546 30.231  1.00 95.02 97  B 1 
ATOM 4350 C CB  . ASN B 2 97  ? 2.426    -27.072 32.512  1.00 94.83 97  B 1 
ATOM 4351 C CG  . ASN B 2 97  ? 3.478    -28.092 32.896  1.00 94.46 97  B 1 
ATOM 4352 O OD1 . ASN B 2 97  ? 3.201    -29.170 33.384  1.00 86.91 97  B 1 
ATOM 4353 N ND2 . ASN B 2 97  ? 4.736    -27.774 32.656  1.00 86.46 97  B 1 
ATOM 4354 N N   . VAL B 2 98  ? -0.695   -26.478 31.162  1.00 95.62 98  B 1 
ATOM 4355 C CA  . VAL B 2 98  ? -1.631   -25.430 30.742  1.00 95.83 98  B 1 
ATOM 4356 C C   . VAL B 2 98  ? -2.210   -24.772 31.979  1.00 95.75 98  B 1 
ATOM 4357 O O   . VAL B 2 98  ? -3.063   -25.340 32.660  1.00 94.52 98  B 1 
ATOM 4358 C CB  . VAL B 2 98  ? -2.723   -25.973 29.809  1.00 95.43 98  B 1 
ATOM 4359 C CG1 . VAL B 2 98  ? -3.632   -24.840 29.322  1.00 92.32 98  B 1 
ATOM 4360 C CG2 . VAL B 2 98  ? -2.120   -26.649 28.569  1.00 91.79 98  B 1 
ATOM 4361 N N   . VAL B 2 99  ? -1.750   -23.568 32.275  1.00 96.12 99  B 1 
ATOM 4362 C CA  . VAL B 2 99  ? -2.176   -22.789 33.435  1.00 96.42 99  B 1 
ATOM 4363 C C   . VAL B 2 99  ? -3.135   -21.702 32.985  1.00 96.61 99  B 1 
ATOM 4364 O O   . VAL B 2 99  ? -2.807   -20.872 32.144  1.00 95.97 99  B 1 
ATOM 4365 C CB  . VAL B 2 99  ? -0.971   -22.202 34.198  1.00 96.01 99  B 1 
ATOM 4366 C CG1 . VAL B 2 99  ? -1.416   -21.462 35.461  1.00 92.68 99  B 1 
ATOM 4367 C CG2 . VAL B 2 99  ? 0.017    -23.299 34.619  1.00 92.04 99  B 1 
ATOM 4368 N N   . VAL B 2 100 ? -4.328   -21.686 33.576  1.00 96.02 100 B 1 
ATOM 4369 C CA  . VAL B 2 100 ? -5.280   -20.591 33.399  1.00 95.90 100 B 1 
ATOM 4370 C C   . VAL B 2 100 ? -5.049   -19.564 34.497  1.00 96.12 100 B 1 
ATOM 4371 O O   . VAL B 2 100 ? -5.132   -19.885 35.682  1.00 95.30 100 B 1 
ATOM 4372 C CB  . VAL B 2 100 ? -6.726   -21.103 33.390  1.00 95.14 100 B 1 
ATOM 4373 C CG1 . VAL B 2 100 ? -7.725   -19.951 33.268  1.00 91.91 100 B 1 
ATOM 4374 C CG2 . VAL B 2 100 ? -6.944   -22.055 32.200  1.00 91.70 100 B 1 
ATOM 4375 N N   . VAL B 2 101 ? -4.785   -18.327 34.113  1.00 96.38 101 B 1 
ATOM 4376 C CA  . VAL B 2 101 ? -4.700   -17.195 35.032  1.00 96.58 101 B 1 
ATOM 4377 C C   . VAL B 2 101 ? -6.098   -16.628 35.224  1.00 96.28 101 B 1 
ATOM 4378 O O   . VAL B 2 101 ? -6.672   -16.049 34.302  1.00 94.93 101 B 1 
ATOM 4379 C CB  . VAL B 2 101 ? -3.718   -16.123 34.532  1.00 96.49 101 B 1 
ATOM 4380 C CG1 . VAL B 2 101 ? -3.567   -15.005 35.567  1.00 93.30 101 B 1 
ATOM 4381 C CG2 . VAL B 2 101 ? -2.334   -16.719 34.261  1.00 92.84 101 B 1 
ATOM 4382 N N   . ASP B 2 102 ? -6.627   -16.803 36.423  1.00 95.71 102 B 1 
ATOM 4383 C CA  . ASP B 2 102 ? -7.924   -16.270 36.830  1.00 95.40 102 B 1 
ATOM 4384 C C   . ASP B 2 102 ? -7.717   -14.957 37.583  1.00 95.84 102 B 1 
ATOM 4385 O O   . ASP B 2 102 ? -7.258   -14.933 38.725  1.00 94.14 102 B 1 
ATOM 4386 C CB  . ASP B 2 102 ? -8.665   -17.332 37.656  1.00 93.64 102 B 1 
ATOM 4387 C CG  . ASP B 2 102 ? -9.967   -16.828 38.288  1.00 91.55 102 B 1 
ATOM 4388 O OD1 . ASP B 2 102 ? -10.431  -15.718 37.966  1.00 86.44 102 B 1 
ATOM 4389 O OD2 . ASP B 2 102 ? -10.499  -17.544 39.162  1.00 84.65 102 B 1 
ATOM 4390 N N   . TRP B 2 103 ? -8.078   -13.867 36.932  1.00 95.36 103 B 1 
ATOM 4391 C CA  . TRP B 2 103 ? -8.151   -12.540 37.516  1.00 95.94 103 B 1 
ATOM 4392 C C   . TRP B 2 103 ? -9.555   -11.936 37.373  1.00 95.97 103 B 1 
ATOM 4393 O O   . TRP B 2 103 ? -9.716   -10.714 37.374  1.00 93.77 103 B 1 
ATOM 4394 C CB  . TRP B 2 103 ? -7.028   -11.655 36.957  1.00 95.72 103 B 1 
ATOM 4395 C CG  . TRP B 2 103 ? -7.092   -11.346 35.500  1.00 96.22 103 B 1 
ATOM 4396 C CD1 . TRP B 2 103 ? -6.854   -12.194 34.486  1.00 95.09 103 B 1 
ATOM 4397 C CD2 . TRP B 2 103 ? -7.406   -10.058 34.865  1.00 96.16 103 B 1 
ATOM 4398 N NE1 . TRP B 2 103 ? -6.992   -11.549 33.275  1.00 94.82 103 B 1 
ATOM 4399 C CE2 . TRP B 2 103 ? -7.324   -10.231 33.461  1.00 95.62 103 B 1 
ATOM 4400 C CE3 . TRP B 2 103 ? -7.733   -8.778  35.358  1.00 95.10 103 B 1 
ATOM 4401 C CZ2 . TRP B 2 103 ? -7.565   -9.164  32.551  1.00 95.04 103 B 1 
ATOM 4402 C CZ3 . TRP B 2 103 ? -7.967   -7.723  34.467  1.00 94.24 103 B 1 
ATOM 4403 C CH2 . TRP B 2 103 ? -7.890   -7.915  33.078  1.00 94.08 103 B 1 
ATOM 4404 N N   . LEU B 2 104 ? -10.586  -12.779 37.302  1.00 94.40 104 B 1 
ATOM 4405 C CA  . LEU B 2 104 ? -11.984  -12.370 37.154  1.00 94.02 104 B 1 
ATOM 4406 C C   . LEU B 2 104 ? -12.408  -11.268 38.143  1.00 93.93 104 B 1 
ATOM 4407 O O   . LEU B 2 104 ? -13.049  -10.319 37.687  1.00 92.54 104 B 1 
ATOM 4408 C CB  . LEU B 2 104 ? -12.922  -13.581 37.279  1.00 92.98 104 B 1 
ATOM 4409 C CG  . LEU B 2 104 ? -12.879  -14.570 36.104  1.00 90.62 104 B 1 
ATOM 4410 C CD1 . LEU B 2 104 ? -13.651  -15.836 36.464  1.00 85.93 104 B 1 
ATOM 4411 C CD2 . LEU B 2 104 ? -13.511  -13.979 34.845  1.00 86.18 104 B 1 
ATOM 4412 N N   . PRO B 2 105 ? -12.020  -11.288 39.416  1.00 93.78 105 B 1 
ATOM 4413 C CA  . PRO B 2 105 ? -12.384  -10.211 40.344  1.00 92.97 105 B 1 
ATOM 4414 C C   . PRO B 2 105 ? -11.824  -8.834  39.954  1.00 93.37 105 B 1 
ATOM 4415 O O   . PRO B 2 105 ? -12.418  -7.815  40.275  1.00 91.02 105 B 1 
ATOM 4416 C CB  . PRO B 2 105 ? -11.834  -10.652 41.709  1.00 91.81 105 B 1 
ATOM 4417 C CG  . PRO B 2 105 ? -11.724  -12.168 41.594  1.00 89.91 105 B 1 
ATOM 4418 C CD  . PRO B 2 105 ? -11.344  -12.353 40.126  1.00 93.06 105 B 1 
ATOM 4419 N N   . LEU B 2 106 ? -10.686  -8.799  39.274  1.00 93.37 106 B 1 
ATOM 4420 C CA  . LEU B 2 106 ? -10.044  -7.570  38.795  1.00 93.63 106 B 1 
ATOM 4421 C C   . LEU B 2 106 ? -10.463  -7.207  37.359  1.00 93.77 106 B 1 
ATOM 4422 O O   . LEU B 2 106 ? -10.258  -6.066  36.935  1.00 91.27 106 B 1 
ATOM 4423 C CB  . LEU B 2 106 ? -8.520   -7.725  38.877  1.00 93.89 106 B 1 
ATOM 4424 C CG  . LEU B 2 106 ? -7.938   -7.970  40.285  1.00 93.15 106 B 1 
ATOM 4425 C CD1 . LEU B 2 106 ? -6.415   -8.143  40.177  1.00 88.35 106 B 1 
ATOM 4426 C CD2 . LEU B 2 106 ? -8.215   -6.810  41.236  1.00 87.91 106 B 1 
ATOM 4427 N N   . ALA B 2 107 ? -10.994  -8.158  36.610  1.00 93.47 107 B 1 
ATOM 4428 C CA  . ALA B 2 107 ? -11.461  -7.994  35.239  1.00 93.33 107 B 1 
ATOM 4429 C C   . ALA B 2 107 ? -12.954  -7.647  35.160  1.00 92.85 107 B 1 
ATOM 4430 O O   . ALA B 2 107 ? -13.380  -6.967  34.224  1.00 89.80 107 B 1 
ATOM 4431 C CB  . ALA B 2 107 ? -11.166  -9.287  34.476  1.00 92.77 107 B 1 
ATOM 4432 N N   . HIS B 2 108 ? -13.742  -8.099  36.127  1.00 92.13 108 B 1 
ATOM 4433 C CA  . HIS B 2 108 ? -15.175  -7.827  36.229  1.00 91.76 108 B 1 
ATOM 4434 C C   . HIS B 2 108 ? -15.434  -6.499  36.958  1.00 91.16 108 B 1 
ATOM 4435 O O   . HIS B 2 108 ? -16.057  -6.446  38.017  1.00 87.14 108 B 1 
ATOM 4436 C CB  . HIS B 2 108 ? -15.884  -9.028  36.868  1.00 90.30 108 B 1 
ATOM 4437 C CG  . HIS B 2 108 ? -17.388  -8.926  36.857  1.00 89.31 108 B 1 
ATOM 4438 N ND1 . HIS B 2 108 ? -18.232  -9.495  37.794  1.00 77.83 108 B 1 
ATOM 4439 C CD2 . HIS B 2 108 ? -18.181  -8.303  35.941  1.00 79.06 108 B 1 
ATOM 4440 C CE1 . HIS B 2 108 ? -19.490  -9.223  37.439  1.00 79.47 108 B 1 
ATOM 4441 N NE2 . HIS B 2 108 ? -19.500  -8.491  36.327  1.00 81.55 108 B 1 
ATOM 4442 N N   . GLN B 2 109 ? -14.897  -5.428  36.406  1.00 90.50 109 B 1 
ATOM 4443 C CA  . GLN B 2 109 ? -15.023  -4.065  36.898  1.00 90.60 109 B 1 
ATOM 4444 C C   . GLN B 2 109 ? -15.320  -3.113  35.721  1.00 90.91 109 B 1 
ATOM 4445 O O   . GLN B 2 109 ? -15.408  -3.540  34.563  1.00 85.96 109 B 1 
ATOM 4446 C CB  . GLN B 2 109 ? -13.748  -3.659  37.659  1.00 88.00 109 B 1 
ATOM 4447 C CG  . GLN B 2 109 ? -13.521  -4.538  38.907  1.00 85.30 109 B 1 
ATOM 4448 C CD  . GLN B 2 109 ? -12.455  -3.995  39.853  1.00 83.94 109 B 1 
ATOM 4449 O OE1 . GLN B 2 109 ? -11.981  -2.880  39.755  1.00 74.17 109 B 1 
ATOM 4450 N NE2 . GLN B 2 109 ? -12.059  -4.774  40.838  1.00 71.44 109 B 1 
ATOM 4451 N N   . LEU B 2 110 ? -15.458  -1.820  36.007  1.00 89.45 110 B 1 
ATOM 4452 C CA  . LEU B 2 110 ? -15.456  -0.818  34.950  1.00 89.95 110 B 1 
ATOM 4453 C C   . LEU B 2 110 ? -14.190  -0.985  34.101  1.00 89.80 110 B 1 
ATOM 4454 O O   . LEU B 2 110 ? -13.112  -1.262  34.616  1.00 87.02 110 B 1 
ATOM 4455 C CB  . LEU B 2 110 ? -15.519  0.600   35.547  1.00 88.78 110 B 1 
ATOM 4456 C CG  . LEU B 2 110 ? -16.882  0.959   36.172  1.00 78.74 110 B 1 
ATOM 4457 C CD1 . LEU B 2 110 ? -16.766  2.281   36.923  1.00 69.95 110 B 1 
ATOM 4458 C CD2 . LEU B 2 110 ? -17.973  1.109   35.113  1.00 72.19 110 B 1 
ATOM 4459 N N   . TYR B 2 111 ? -14.320  -0.796  32.795  1.00 89.90 111 B 1 
ATOM 4460 C CA  . TYR B 2 111 ? -13.214  -1.047  31.866  1.00 90.68 111 B 1 
ATOM 4461 C C   . TYR B 2 111 ? -11.925  -0.298  32.265  1.00 91.51 111 B 1 
ATOM 4462 O O   . TYR B 2 111 ? -10.850  -0.887  32.251  1.00 90.36 111 B 1 
ATOM 4463 C CB  . TYR B 2 111 ? -13.655  -0.675  30.445  1.00 89.74 111 B 1 
ATOM 4464 C CG  . TYR B 2 111 ? -12.570  -0.929  29.418  1.00 90.17 111 B 1 
ATOM 4465 C CD1 . TYR B 2 111 ? -11.784  0.130   28.934  1.00 87.22 111 B 1 
ATOM 4466 C CD2 . TYR B 2 111 ? -12.316  -2.243  28.978  1.00 86.76 111 B 1 
ATOM 4467 C CE1 . TYR B 2 111 ? -10.751  -0.113  28.013  1.00 87.17 111 B 1 
ATOM 4468 C CE2 . TYR B 2 111 ? -11.279  -2.496  28.061  1.00 86.15 111 B 1 
ATOM 4469 C CZ  . TYR B 2 111 ? -10.502  -1.435  27.583  1.00 88.93 111 B 1 
ATOM 4470 O OH  . TYR B 2 111 ? -9.475   -1.682  26.700  1.00 87.36 111 B 1 
ATOM 4471 N N   . THR B 2 112 ? -12.041  0.957   32.692  1.00 91.16 112 B 1 
ATOM 4472 C CA  . THR B 2 112 ? -10.909  1.776   33.149  1.00 91.96 112 B 1 
ATOM 4473 C C   . THR B 2 112 ? -10.195  1.166   34.355  1.00 92.84 112 B 1 
ATOM 4474 O O   . THR B 2 112 ? -8.967   1.192   34.422  1.00 90.90 112 B 1 
ATOM 4475 C CB  . THR B 2 112 ? -11.387  3.178   33.535  1.00 90.42 112 B 1 
ATOM 4476 O OG1 . THR B 2 112 ? -12.521  3.103   34.376  1.00 80.04 112 B 1 
ATOM 4477 C CG2 . THR B 2 112 ? -11.813  3.966   32.295  1.00 77.25 112 B 1 
ATOM 4478 N N   . ASP B 2 113 ? -10.943  0.580   35.271  1.00 91.70 113 B 1 
ATOM 4479 C CA  . ASP B 2 113 ? -10.391  -0.033  36.470  1.00 92.44 113 B 1 
ATOM 4480 C C   . ASP B 2 113 ? -9.745   -1.382  36.129  1.00 93.08 113 B 1 
ATOM 4481 O O   . ASP B 2 113 ? -8.635   -1.674  36.565  1.00 91.63 113 B 1 
ATOM 4482 C CB  . ASP B 2 113 ? -11.490  -0.192  37.540  1.00 92.05 113 B 1 
ATOM 4483 C CG  . ASP B 2 113 ? -12.117  1.142   37.940  1.00 88.51 113 B 1 
ATOM 4484 O OD1 . ASP B 2 113 ? -11.428  2.183   37.835  1.00 81.11 113 B 1 
ATOM 4485 O OD2 . ASP B 2 113 ? -13.311  1.121   38.315  1.00 81.81 113 B 1 
ATOM 4486 N N   . ALA B 2 114 ? -10.378  -2.160  35.253  1.00 93.44 114 B 1 
ATOM 4487 C CA  . ALA B 2 114 ? -9.799   -3.379  34.713  1.00 93.71 114 B 1 
ATOM 4488 C C   . ALA B 2 114 ? -8.477   -3.100  33.976  1.00 94.32 114 B 1 
ATOM 4489 O O   . ALA B 2 114 ? -7.496   -3.826  34.176  1.00 93.11 114 B 1 
ATOM 4490 C CB  . ALA B 2 114 ? -10.828  -4.066  33.812  1.00 93.64 114 B 1 
ATOM 4491 N N   . VAL B 2 115 ? -8.396   -2.014  33.193  1.00 94.26 115 B 1 
ATOM 4492 C CA  . VAL B 2 115 ? -7.154   -1.568  32.551  1.00 94.23 115 B 1 
ATOM 4493 C C   . VAL B 2 115 ? -6.074   -1.272  33.591  1.00 94.42 115 B 1 
ATOM 4494 O O   . VAL B 2 115 ? -4.949   -1.752  33.456  1.00 93.68 115 B 1 
ATOM 4495 C CB  . VAL B 2 115 ? -7.382   -0.343  31.641  1.00 93.63 115 B 1 
ATOM 4496 C CG1 . VAL B 2 115 ? -6.071   0.295   31.173  1.00 88.46 115 B 1 
ATOM 4497 C CG2 . VAL B 2 115 ? -8.170   -0.737  30.387  1.00 88.60 115 B 1 
ATOM 4498 N N   . ASN B 2 116 ? -6.393   -0.540  34.657  1.00 94.57 116 B 1 
ATOM 4499 C CA  . ASN B 2 116 ? -5.430   -0.249  35.716  1.00 94.16 116 B 1 
ATOM 4500 C C   . ASN B 2 116 ? -4.951   -1.525  36.426  1.00 94.39 116 B 1 
ATOM 4501 O O   . ASN B 2 116 ? -3.773   -1.639  36.776  1.00 92.79 116 B 1 
ATOM 4502 C CB  . ASN B 2 116 ? -6.065   0.750   36.693  1.00 93.39 116 B 1 
ATOM 4503 C CG  . ASN B 2 116 ? -6.187   2.144   36.092  1.00 86.45 116 B 1 
ATOM 4504 O OD1 . ASN B 2 116 ? -5.379   2.578   35.294  1.00 77.56 116 B 1 
ATOM 4505 N ND2 . ASN B 2 116 ? -7.183   2.895   36.497  1.00 75.00 116 B 1 
ATOM 4506 N N   . ASN B 2 117 ? -5.840   -2.501  36.572  1.00 94.35 117 B 1 
ATOM 4507 C CA  . ASN B 2 117 ? -5.521   -3.782  37.200  1.00 94.75 117 B 1 
ATOM 4508 C C   . ASN B 2 117 ? -4.589   -4.665  36.358  1.00 95.34 117 B 1 
ATOM 4509 O O   . ASN B 2 117 ? -3.867   -5.484  36.933  1.00 94.21 117 B 1 
ATOM 4510 C CB  . ASN B 2 117 ? -6.836   -4.494  37.545  1.00 94.20 117 B 1 
ATOM 4511 C CG  . ASN B 2 117 ? -7.596   -3.812  38.677  1.00 93.44 117 B 1 
ATOM 4512 O OD1 . ASN B 2 117 ? -7.033   -3.131  39.515  1.00 86.91 117 B 1 
ATOM 4513 N ND2 . ASN B 2 117 ? -8.896   -4.023  38.748  1.00 86.28 117 B 1 
ATOM 4514 N N   . THR B 2 118 ? -4.497   -4.464  35.039  1.00 95.32 118 B 1 
ATOM 4515 C CA  . THR B 2 118 ? -3.628   -5.269  34.157  1.00 95.57 118 B 1 
ATOM 4516 C C   . THR B 2 118 ? -2.175   -5.312  34.633  1.00 95.79 118 B 1 
ATOM 4517 O O   . THR B 2 118 ? -1.546   -6.371  34.634  1.00 94.79 118 B 1 
ATOM 4518 C CB  . THR B 2 118 ? -3.625   -4.764  32.702  1.00 94.83 118 B 1 
ATOM 4519 O OG1 . THR B 2 118 ? -3.173   -3.437  32.606  1.00 87.23 118 B 1 
ATOM 4520 C CG2 . THR B 2 118 ? -4.981   -4.882  32.019  1.00 87.73 118 B 1 
ATOM 4521 N N   . ARG B 2 119 ? -1.652   -4.191  35.121  1.00 95.14 119 B 1 
ATOM 4522 C CA  . ARG B 2 119 ? -0.288   -4.104  35.642  1.00 95.15 119 B 1 
ATOM 4523 C C   . ARG B 2 119 ? -0.101   -4.960  36.894  1.00 95.46 119 B 1 
ATOM 4524 O O   . ARG B 2 119 ? 0.935    -5.593  37.050  1.00 94.18 119 B 1 
ATOM 4525 C CB  . ARG B 2 119 ? 0.062    -2.633  35.899  1.00 93.77 119 B 1 
ATOM 4526 C CG  . ARG B 2 119 ? 1.522    -2.469  36.333  1.00 86.99 119 B 1 
ATOM 4527 C CD  . ARG B 2 119 ? 1.892    -0.997  36.498  1.00 85.18 119 B 1 
ATOM 4528 N NE  . ARG B 2 119 ? 3.287    -0.866  36.961  1.00 76.26 119 B 1 
ATOM 4529 C CZ  . ARG B 2 119 ? 4.055    0.202   36.846  1.00 69.15 119 B 1 
ATOM 4530 N NH1 . ARG B 2 119 ? 3.619    1.312   36.318  1.00 61.58 119 B 1 
ATOM 4531 N NH2 . ARG B 2 119 ? 5.285    0.168   37.269  1.00 61.22 119 B 1 
ATOM 4532 N N   . VAL B 2 120 ? -1.083   -4.978  37.781  1.00 95.40 120 B 1 
ATOM 4533 C CA  . VAL B 2 120 ? -1.054   -5.769  39.021  1.00 95.48 120 B 1 
ATOM 4534 C C   . VAL B 2 120 ? -1.067   -7.258  38.691  1.00 96.15 120 B 1 
ATOM 4535 O O   . VAL B 2 120 ? -0.256   -8.012  39.227  1.00 94.88 120 B 1 
ATOM 4536 C CB  . VAL B 2 120 ? -2.227   -5.410  39.949  1.00 93.79 120 B 1 
ATOM 4537 C CG1 . VAL B 2 120 ? -2.199   -6.221  41.244  1.00 84.96 120 B 1 
ATOM 4538 C CG2 . VAL B 2 120 ? -2.196   -3.918  40.325  1.00 84.16 120 B 1 
ATOM 4539 N N   . VAL B 2 121 ? -1.929   -7.662  37.755  1.00 96.07 121 B 1 
ATOM 4540 C CA  . VAL B 2 121 ? -2.013   -9.052  37.298  1.00 96.49 121 B 1 
ATOM 4541 C C   . VAL B 2 121 ? -0.703   -9.479  36.626  1.00 96.70 121 B 1 
ATOM 4542 O O   . VAL B 2 121 ? -0.183   -10.550 36.939  1.00 96.13 121 B 1 
ATOM 4543 C CB  . VAL B 2 121 ? -3.205   -9.266  36.361  1.00 96.27 121 B 1 
ATOM 4544 C CG1 . VAL B 2 121 ? -3.361   -10.745 35.995  1.00 92.86 121 B 1 
ATOM 4545 C CG2 . VAL B 2 121 ? -4.529   -8.829  37.016  1.00 91.96 121 B 1 
ATOM 4546 N N   . GLY B 2 122 ? -0.117   -8.632  35.782  1.00 96.30 122 B 1 
ATOM 4547 C CA  . GLY B 2 122 ? 1.196    -8.860  35.178  1.00 96.45 122 B 1 
ATOM 4548 C C   . GLY B 2 122 ? 2.290    -9.082  36.221  1.00 96.79 122 B 1 
ATOM 4549 O O   . GLY B 2 122 ? 3.086    -10.008 36.096  1.00 95.93 122 B 1 
ATOM 4550 N N   . HIS B 2 123 ? 2.284    -8.297  37.304  1.00 96.51 123 B 1 
ATOM 4551 C CA  . HIS B 2 123 ? 3.222    -8.463  38.409  1.00 96.28 123 B 1 
ATOM 4552 C C   . HIS B 2 123 ? 3.025    -9.785  39.163  1.00 96.31 123 B 1 
ATOM 4553 O O   . HIS B 2 123 ? 4.011    -10.405 39.570  1.00 95.29 123 B 1 
ATOM 4554 C CB  . HIS B 2 123 ? 3.104    -7.267  39.364  1.00 95.04 123 B 1 
ATOM 4555 C CG  . HIS B 2 123 ? 4.427    -6.671  39.716  1.00 87.39 123 B 1 
ATOM 4556 N ND1 . HIS B 2 123 ? 5.171    -5.856  38.897  1.00 73.39 123 B 1 
ATOM 4557 C CD2 . HIS B 2 123 ? 5.137    -6.826  40.876  1.00 74.07 123 B 1 
ATOM 4558 C CE1 . HIS B 2 123 ? 6.307    -5.524  39.551  1.00 72.28 123 B 1 
ATOM 4559 N NE2 . HIS B 2 123 ? 6.318    -6.093  40.756  1.00 73.39 123 B 1 
ATOM 4560 N N   . SER B 2 124 ? 1.789    -10.228 39.344  1.00 96.16 124 B 1 
ATOM 4561 C CA  . SER B 2 124 ? 1.484    -11.527 39.964  1.00 96.01 124 B 1 
ATOM 4562 C C   . SER B 2 124 ? 1.962    -12.698 39.100  1.00 96.42 124 B 1 
ATOM 4563 O O   . SER B 2 124 ? 2.530    -13.649 39.632  1.00 95.32 124 B 1 
ATOM 4564 C CB  . SER B 2 124 ? -0.016   -11.656 40.224  1.00 95.60 124 B 1 
ATOM 4565 O OG  . SER B 2 124 ? -0.432   -10.676 41.158  1.00 85.87 124 B 1 
ATOM 4566 N N   . ILE B 2 125 ? 1.801    -12.614 37.785  1.00 96.32 125 B 1 
ATOM 4567 C CA  . ILE B 2 125 ? 2.307    -13.626 36.848  1.00 96.72 125 B 1 
ATOM 4568 C C   . ILE B 2 125 ? 3.837    -13.644 36.855  1.00 96.76 125 B 1 
ATOM 4569 O O   . ILE B 2 125 ? 4.423    -14.718 36.957  1.00 95.88 125 B 1 
ATOM 4570 C CB  . ILE B 2 125 ? 1.745    -13.413 35.423  1.00 96.69 125 B 1 
ATOM 4571 C CG1 . ILE B 2 125 ? 0.211    -13.563 35.407  1.00 94.82 125 B 1 
ATOM 4572 C CG2 . ILE B 2 125 ? 2.369    -14.422 34.439  1.00 94.97 125 B 1 
ATOM 4573 C CD1 . ILE B 2 125 ? -0.437   -13.012 34.135  1.00 92.07 125 B 1 
ATOM 4574 N N   . ALA B 2 126 ? 4.488    -12.481 36.826  1.00 96.68 126 B 1 
ATOM 4575 C CA  . ALA B 2 126 ? 5.941    -12.387 36.907  1.00 96.55 126 B 1 
ATOM 4576 C C   . ALA B 2 126 ? 6.482    -13.032 38.188  1.00 96.21 126 B 1 
ATOM 4577 O O   . ALA B 2 126 ? 7.409    -13.834 38.118  1.00 95.28 126 B 1 
ATOM 4578 C CB  . ALA B 2 126 ? 6.353    -10.918 36.803  1.00 96.24 126 B 1 
ATOM 4579 N N   . ARG B 2 127 ? 5.855    -12.800 39.342  1.00 96.49 127 B 1 
ATOM 4580 C CA  . ARG B 2 127 ? 6.228    -13.461 40.603  1.00 96.07 127 B 1 
ATOM 4581 C C   . ARG B 2 127 ? 6.059    -14.976 40.553  1.00 96.04 127 B 1 
ATOM 4582 O O   . ARG B 2 127 ? 6.896    -15.692 41.096  1.00 94.47 127 B 1 
ATOM 4583 C CB  . ARG B 2 127 ? 5.405    -12.909 41.774  1.00 94.87 127 B 1 
ATOM 4584 C CG  . ARG B 2 127 ? 5.846    -11.505 42.181  1.00 81.40 127 B 1 
ATOM 4585 C CD  . ARG B 2 127 ? 4.958    -11.031 43.329  1.00 78.78 127 B 1 
ATOM 4586 N NE  . ARG B 2 127 ? 5.232    -9.624  43.686  1.00 67.03 127 B 1 
ATOM 4587 C CZ  . ARG B 2 127 ? 4.669    -8.955  44.673  1.00 59.67 127 B 1 
ATOM 4588 N NH1 . ARG B 2 127 ? 3.820    -9.520  45.488  1.00 53.65 127 B 1 
ATOM 4589 N NH2 . ARG B 2 127 ? 4.949    -7.697  44.852  1.00 51.10 127 B 1 
ATOM 4590 N N   . MET B 2 128 ? 4.998    -15.468 39.934  1.00 95.79 128 B 1 
ATOM 4591 C CA  . MET B 2 128 ? 4.802    -16.906 39.743  1.00 95.85 128 B 1 
ATOM 4592 C C   . MET B 2 128 ? 5.905    -17.489 38.848  1.00 96.05 128 B 1 
ATOM 4593 O O   . MET B 2 128 ? 6.488    -18.507 39.187  1.00 95.14 128 B 1 
ATOM 4594 C CB  . MET B 2 128 ? 3.403    -17.171 39.153  1.00 95.52 128 B 1 
ATOM 4595 C CG  . MET B 2 128 ? 3.142    -18.655 38.852  1.00 93.34 128 B 1 
ATOM 4596 S SD  . MET B 2 128 ? 3.247    -19.780 40.287  1.00 93.01 128 B 1 
ATOM 4597 C CE  . MET B 2 128 ? 1.701    -19.386 41.132  1.00 84.74 128 B 1 
ATOM 4598 N N   . LEU B 2 129 ? 6.243    -16.820 37.750  1.00 96.07 129 B 1 
ATOM 4599 C CA  . LEU B 2 129 ? 7.300    -17.245 36.839  1.00 95.82 129 B 1 
ATOM 4600 C C   . LEU B 2 129 ? 8.684    -17.198 37.496  1.00 95.51 129 B 1 
ATOM 4601 O O   . LEU B 2 129 ? 9.456    -18.136 37.326  1.00 94.23 129 B 1 
ATOM 4602 C CB  . LEU B 2 129 ? 7.281    -16.365 35.583  1.00 95.75 129 B 1 
ATOM 4603 C CG  . LEU B 2 129 ? 6.077    -16.582 34.657  1.00 95.06 129 B 1 
ATOM 4604 C CD1 . LEU B 2 129 ? 6.096    -15.538 33.541  1.00 91.59 129 B 1 
ATOM 4605 C CD2 . LEU B 2 129 ? 6.096    -17.963 34.009  1.00 91.55 129 B 1 
ATOM 4606 N N   . ASP B 2 130 ? 8.974    -16.164 38.279  1.00 95.27 130 B 1 
ATOM 4607 C CA  . ASP B 2 130 ? 10.227   -16.050 39.028  1.00 94.73 130 B 1 
ATOM 4608 C C   . ASP B 2 130 ? 10.359   -17.172 40.064  1.00 94.11 130 B 1 
ATOM 4609 O O   . ASP B 2 130 ? 11.418   -17.772 40.180  1.00 92.13 130 B 1 
ATOM 4610 C CB  . ASP B 2 130 ? 10.323   -14.684 39.713  1.00 94.31 130 B 1 
ATOM 4611 C CG  . ASP B 2 130 ? 10.656   -13.516 38.764  1.00 92.87 130 B 1 
ATOM 4612 O OD1 . ASP B 2 130 ? 11.115   -13.769 37.629  1.00 87.83 130 B 1 
ATOM 4613 O OD2 . ASP B 2 130 ? 10.549   -12.361 39.220  1.00 88.13 130 B 1 
ATOM 4614 N N   . TRP B 2 131 ? 9.280    -17.527 40.760  1.00 94.88 131 B 1 
ATOM 4615 C CA  . TRP B 2 131 ? 9.280    -18.654 41.686  1.00 94.62 131 B 1 
ATOM 4616 C C   . TRP B 2 131 ? 9.453    -20.000 40.972  1.00 94.58 131 B 1 
ATOM 4617 O O   . TRP B 2 131 ? 10.185   -20.860 41.452  1.00 92.51 131 B 1 
ATOM 4618 C CB  . TRP B 2 131 ? 7.988    -18.640 42.511  1.00 94.04 131 B 1 
ATOM 4619 C CG  . TRP B 2 131 ? 7.838    -19.849 43.382  1.00 93.65 131 B 1 
ATOM 4620 C CD1 . TRP B 2 131 ? 8.629    -20.164 44.426  1.00 90.74 131 B 1 
ATOM 4621 C CD2 . TRP B 2 131 ? 6.880    -20.948 43.234  1.00 92.94 131 B 1 
ATOM 4622 N NE1 . TRP B 2 131 ? 8.228    -21.390 44.949  1.00 90.38 131 B 1 
ATOM 4623 C CE2 . TRP B 2 131 ? 7.159    -21.902 44.248  1.00 91.94 131 B 1 
ATOM 4624 C CE3 . TRP B 2 131 ? 5.818    -21.207 42.346  1.00 91.17 131 B 1 
ATOM 4625 C CZ2 . TRP B 2 131 ? 6.405    -23.083 44.388  1.00 91.15 131 B 1 
ATOM 4626 C CZ3 . TRP B 2 131 ? 5.060    -22.385 42.486  1.00 89.23 131 B 1 
ATOM 4627 C CH2 . TRP B 2 131 ? 5.356    -23.313 43.498  1.00 89.13 131 B 1
[truncated: 215,218 more chars]
