# Supplementary material for: Angiopoietin-like 3 monomers are abundant in human plasma but are unable to inhibit endothelial lipase
Source: JCI Insight. 2025 Oct 28;10(23):e197827. doi: 10.1172/jci.insight.197827 (PMC12867014; doi:10.1172/jci.insight.197827)
Supplement: undefined [file jciinsight-10-197827-s266.zip › jci.insight.197827.sdd9.cif]

# By using this file you agree to the legally binding terms of use found at alphafoldserver.com/output-terms
data_41ff02f622efe1f
#
_entry.id 41ff02f622efe1f
#
loop_
_atom_type.symbol
C 
N 
O 
S 
#
loop_
_audit_author.name
_audit_author.pdbx_ordinal
"Google DeepMind" 1 
"Isomorphic Labs" 2 
#
_audit_conform.dict_location https://raw.githubusercontent.com/ihmwg/ModelCIF/master/dist/mmcif_ma.dic
_audit_conform.dict_name     mmcif_ma.dic
_audit_conform.dict_version  1.4.5
#
loop_
_chem_comp.formula
_chem_comp.formula_weight
_chem_comp.id
_chem_comp.mon_nstd_flag
_chem_comp.name
_chem_comp.pdbx_smiles
_chem_comp.pdbx_synonyms
_chem_comp.type
"C3 H7 N O2"    89.093  ALA y ALANINE         C[C@H](N)C(O)=O                  ? "L-PEPTIDE LINKING" 
"C6 H15 N4 O2"  175.209 ARG y ARGININE        N[C@@H](CCCNC(N)=[NH2+])C(O)=O   ? "L-PEPTIDE LINKING" 
"C4 H8 N2 O3"   132.118 ASN y ASPARAGINE      N[C@@H](CC(N)=O)C(O)=O           ? "L-PEPTIDE LINKING" 
"C4 H7 N O4"    133.103 ASP y "ASPARTIC ACID" N[C@@H](CC(O)=O)C(O)=O           ? "L-PEPTIDE LINKING" 
"C3 H7 N O2 S"  121.158 CYS y CYSTEINE        N[C@@H](CS)C(O)=O                ? "L-PEPTIDE LINKING" 
"C5 H10 N2 O3"  146.144 GLN y GLUTAMINE       N[C@@H](CCC(N)=O)C(O)=O          ? "L-PEPTIDE LINKING" 
"C5 H9 N O4"    147.129 GLU y "GLUTAMIC ACID" N[C@@H](CCC(O)=O)C(O)=O          ? "L-PEPTIDE LINKING" 
"C2 H5 N O2"    75.067  GLY y GLYCINE         NCC(O)=O                         ? "PEPTIDE LINKING"   
"C6 H10 N3 O2"  156.162 HIS y HISTIDINE       N[C@@H](Cc1c[nH]c[nH+]1)C(O)=O   ? "L-PEPTIDE LINKING" 
"C6 H13 N O2"   131.173 ILE y ISOLEUCINE      CC[C@H](C)[C@H](N)C(O)=O         ? "L-PEPTIDE LINKING" 
"C6 H13 N O2"   131.173 LEU y LEUCINE         CC(C)C[C@H](N)C(O)=O             ? "L-PEPTIDE LINKING" 
"C6 H15 N2 O2"  147.195 LYS y LYSINE          N[C@@H](CCCC[NH3+])C(O)=O        ? "L-PEPTIDE LINKING" 
"C5 H11 N O2 S" 149.211 MET y METHIONINE      CSCC[C@H](N)C(O)=O               ? "L-PEPTIDE LINKING" 
"C9 H11 N O2"   165.189 PHE y PHENYLALANINE   N[C@@H](Cc1ccccc1)C(O)=O         ? "L-PEPTIDE LINKING" 
"C5 H9 N O2"    115.130 PRO y PROLINE         OC(=O)[C@@H]1CCCN1               ? "L-PEPTIDE LINKING" 
"C3 H7 N O3"    105.093 SER y SERINE          N[C@@H](CO)C(O)=O                ? "L-PEPTIDE LINKING" 
"C4 H9 N O3"    119.119 THR y THREONINE       C[C@@H](O)[C@H](N)C(O)=O         ? "L-PEPTIDE LINKING" 
"C11 H12 N2 O2" 204.225 TRP y TRYPTOPHAN      N[C@@H](Cc1c[nH]c2ccccc12)C(O)=O ? "L-PEPTIDE LINKING" 
"C9 H11 N O3"   181.189 TYR y TYROSINE        N[C@@H](Cc1ccc(O)cc1)C(O)=O      ? "L-PEPTIDE LINKING" 
"C5 H11 N O2"   117.146 VAL y VALINE          CC(C)[C@H](N)C(O)=O              ? "L-PEPTIDE LINKING" 
#
_citation.book_publisher          ?
_citation.country                 UK
_citation.id                      primary
_citation.journal_full            Nature
_citation.journal_id_ASTM         NATUAS
_citation.journal_id_CSD          0006
_citation.journal_id_ISSN         0028-0836
_citation.journal_volume          630
_citation.page_first              493
_citation.page_last               500
_citation.pdbx_database_id_DOI    10.1038/s41586-024-07487-w
_citation.pdbx_database_id_PubMed 38718835
_citation.title                   "Accurate structure prediction of biomolecular interactions with AlphaFold 3"
_citation.year                    2024
#
loop_
_citation_author.citation_id
_citation_author.name
_citation_author.ordinal
primary "Google DeepMind" 1 
primary "Isomorphic Labs" 2 
#
loop_
_entity.id
_entity.pdbx_description
_entity.type
1 . polymer 
2 . polymer 
#
loop_
_entity_poly.entity_id
_entity_poly.pdbx_strand_id
_entity_poly.type
1 A polypeptide(L) 
2 B polypeptide(L) 
#
loop_
_entity_poly_seq.entity_id
_entity_poly_seq.hetero
_entity_poly_seq.mon_id
_entity_poly_seq.num
1 n SER 1   
1 n ARG 2   
1 n VAL 3   
1 n ASP 4   
1 n PRO 5   
1 n ASP 6   
1 n LEU 7   
1 n SER 8   
1 n SER 9   
1 n PHE 10  
1 n ASP 11  
1 n SER 12  
1 n ALA 13  
1 n PRO 14  
1 n SER 15  
1 n GLU 16  
1 n PRO 17  
1 n LYS 18  
1 n SER 19  
1 n ARG 20  
1 n PHE 21  
1 n ALA 22  
1 n MET 23  
1 n LEU 24  
1 n ASP 25  
1 n ASP 26  
1 n VAL 27  
1 n LYS 28  
1 n ILE 29  
1 n LEU 30  
1 n ALA 31  
1 n ASN 32  
1 n GLY 33  
1 n LEU 34  
1 n LEU 35  
1 n GLN 36  
1 n LEU 37  
1 n GLY 38  
1 n HIS 39  
1 n GLY 40  
1 n LEU 41  
1 n LYS 42  
1 n ASP 43  
1 n PHE 44  
1 n VAL 45  
1 n HIS 46  
1 n LYS 47  
1 n THR 48  
1 n LYS 49  
1 n GLY 50  
1 n GLN 51  
1 n ILE 52  
1 n ASN 53  
1 n ASP 54  
1 n ILE 55  
1 n PHE 56  
1 n GLN 57  
1 n LYS 58  
1 n LEU 59  
1 n ASN 60  
1 n ILE 61  
1 n PHE 62  
1 n ASP 63  
1 n GLN 64  
1 n SER 65  
1 n PHE 66  
1 n TYR 67  
1 n ASP 68  
1 n LEU 69  
1 n SER 70  
1 n LEU 71  
1 n ARG 72  
1 n THR 73  
1 n ASN 74  
1 n GLU 75  
1 n ILE 76  
1 n LYS 77  
1 n GLU 78  
1 n GLU 79  
1 n GLU 80  
1 n LYS 81  
1 n GLU 82  
1 n LEU 83  
1 n ARG 84  
1 n ARG 85  
1 n THR 86  
1 n THR 87  
1 n SER 88  
1 n THR 89  
1 n LEU 90  
1 n GLN 91  
1 n VAL 92  
1 n LYS 93  
1 n ASN 94  
1 n GLU 95  
1 n GLU 96  
1 n VAL 97  
1 n LYS 98  
1 n ASN 99  
1 n MET 100 
1 n SER 101 
1 n VAL 102 
1 n GLU 103 
1 n LEU 104 
1 n ASN 105 
1 n SER 106 
1 n LYS 107 
1 n LEU 108 
1 n GLU 109 
1 n SER 110 
1 n LEU 111 
1 n LEU 112 
1 n GLU 113 
1 n GLU 114 
1 n LYS 115 
1 n THR 116 
1 n ALA 117 
1 n LEU 118 
1 n GLN 119 
1 n HIS 120 
1 n LYS 121 
1 n VAL 122 
1 n ARG 123 
1 n ALA 124 
1 n LEU 125 
1 n GLU 126 
1 n GLU 127 
1 n GLN 128 
1 n LEU 129 
1 n THR 130 
1 n ASN 131 
1 n LEU 132 
1 n ILE 133 
1 n LEU 134 
1 n SER 135 
1 n PRO 136 
1 n ALA 137 
1 n GLY 138 
1 n ALA 139 
1 n GLN 140 
1 n GLU 141 
1 n HIS 142 
1 n PRO 143 
1 n GLU 144 
1 n VAL 145 
1 n THR 146 
1 n SER 147 
1 n LEU 148 
1 n LYS 149 
1 n SER 150 
1 n PHE 151 
1 n VAL 152 
1 n GLU 153 
1 n GLN 154 
1 n GLN 155 
1 n ASP 156 
1 n ASN 157 
1 n SER 158 
1 n ILE 159 
1 n ARG 160 
1 n GLU 161 
1 n LEU 162 
1 n LEU 163 
1 n GLN 164 
1 n SER 165 
1 n VAL 166 
1 n GLU 167 
1 n GLU 168 
1 n GLN 169 
1 n TYR 170 
1 n LYS 171 
1 n GLN 172 
1 n LEU 173 
1 n SER 174 
1 n GLN 175 
1 n GLN 176 
1 n HIS 177 
1 n MET 178 
1 n GLN 179 
1 n ILE 180 
1 n LYS 181 
1 n GLU 182 
1 n ILE 183 
1 n GLU 184 
1 n LYS 185 
1 n GLN 186 
1 n LEU 187 
1 n ARG 188 
1 n LYS 189 
1 n THR 190 
1 n GLY 191 
1 n ILE 192 
1 n GLN 193 
1 n GLU 194 
1 n PRO 195 
1 n SER 196 
1 n GLU 197 
1 n ASN 198 
1 n SER 199 
1 n LEU 200 
1 n SER 201 
1 n SER 202 
1 n LYS 203 
1 n SER 204 
1 n ARG 205 
1 n ALA 206 
1 n PRO 207 
1 n ARG 208 
1 n THR 209 
1 n THR 210 
1 n PRO 211 
1 n PRO 212 
1 n LEU 213 
1 n GLN 214 
1 n LEU 215 
1 n ASN 216 
1 n GLU 217 
1 n THR 218 
1 n GLU 219 
1 n ASN 220 
1 n THR 221 
1 n GLU 222 
1 n GLN 223 
1 n ASP 224 
1 n ASP 225 
1 n LEU 226 
1 n PRO 227 
1 n ALA 228 
1 n ASP 229 
1 n CYS 230 
1 n SER 231 
1 n ALA 232 
1 n VAL 233 
1 n TYR 234 
1 n ASN 235 
1 n ARG 236 
1 n GLY 237 
1 n GLU 238 
1 n HIS 239 
1 n THR 240 
1 n SER 241 
1 n GLY 242 
1 n VAL 243 
1 n TYR 244 
1 n THR 245 
1 n ILE 246 
1 n LYS 247 
1 n PRO 248 
1 n ARG 249 
1 n ASN 250 
1 n SER 251 
1 n GLN 252 
1 n GLY 253 
1 n PHE 254 
1 n ASN 255 
1 n VAL 256 
1 n TYR 257 
1 n CYS 258 
1 n ASP 259 
1 n THR 260 
1 n GLN 261 
1 n SER 262 
1 n GLY 263 
1 n SER 264 
1 n PRO 265 
1 n TRP 266 
1 n THR 267 
1 n LEU 268 
1 n ILE 269 
1 n GLN 270 
1 n HIS 271 
1 n ARG 272 
1 n LYS 273 
1 n ASP 274 
1 n GLY 275 
1 n SER 276 
1 n GLN 277 
1 n ASP 278 
1 n PHE 279 
1 n ASN 280 
1 n GLU 281 
1 n THR 282 
1 n TRP 283 
1 n GLU 284 
1 n ASN 285 
1 n TYR 286 
1 n GLU 287 
1 n LYS 288 
1 n GLY 289 
1 n PHE 290 
1 n GLY 291 
1 n ARG 292 
1 n LEU 293 
1 n ASP 294 
1 n GLY 295 
1 n GLU 296 
1 n PHE 297 
1 n TRP 298 
1 n LEU 299 
1 n GLY 300 
1 n LEU 301 
1 n GLU 302 
1 n LYS 303 
1 n ILE 304 
1 n TYR 305 
1 n ALA 306 
1 n ILE 307 
1 n VAL 308 
1 n GLN 309 
1 n GLN 310 
1 n SER 311 
1 n ASN 312 
1 n TYR 313 
1 n ILE 314 
1 n LEU 315 
1 n ARG 316 
1 n LEU 317 
1 n GLU 318 
1 n LEU 319 
1 n GLN 320 
1 n ASP 321 
1 n TRP 322 
1 n LYS 323 
1 n ASP 324 
1 n SER 325 
1 n LYS 326 
1 n HIS 327 
1 n TYR 328 
1 n VAL 329 
1 n GLU 330 
1 n TYR 331 
1 n SER 332 
1 n PHE 333 
1 n HIS 334 
1 n LEU 335 
1 n GLY 336 
1 n SER 337 
1 n HIS 338 
1 n GLU 339 
1 n THR 340 
1 n ASN 341 
1 n TYR 342 
1 n THR 343 
1 n LEU 344 
1 n HIS 345 
1 n VAL 346 
1 n ALA 347 
1 n GLU 348 
1 n ILE 349 
1 n ALA 350 
1 n GLY 351 
1 n ASN 352 
1 n ILE 353 
1 n PRO 354 
1 n GLY 355 
1 n ALA 356 
1 n LEU 357 
1 n PRO 358 
1 n GLU 359 
1 n HIS 360 
1 n THR 361 
1 n ASP 362 
1 n LEU 363 
1 n MET 364 
1 n PHE 365 
1 n SER 366 
1 n THR 367 
1 n TRP 368 
1 n ASN 369 
1 n HIS 370 
1 n ARG 371 
1 n ALA 372 
1 n LYS 373 
1 n GLY 374 
1 n GLN 375 
1 n LEU 376 
1 n TYR 377 
1 n CYS 378 
1 n PRO 379 
1 n GLU 380 
1 n SER 381 
1 n TYR 382 
1 n SER 383 
1 n GLY 384 
1 n GLY 385 
1 n TRP 386 
1 n TRP 387 
1 n TRP 388 
1 n ASN 389 
1 n ASP 390 
1 n ILE 391 
1 n CYS 392 
1 n GLY 393 
1 n GLU 394 
1 n ASN 395 
1 n ASN 396 
1 n LEU 397 
1 n ASN 398 
1 n GLY 399 
1 n LYS 400 
1 n TYR 401 
1 n ASN 402 
1 n LYS 403 
1 n PRO 404 
1 n ARG 405 
1 n THR 406 
1 n LYS 407 
1 n SER 408 
1 n ARG 409 
1 n PRO 410 
1 n GLU 411 
1 n ARG 412 
1 n ARG 413 
1 n ARG 414 
1 n GLY 415 
1 n ILE 416 
1 n TYR 417 
1 n TRP 418 
1 n ARG 419 
1 n PRO 420 
1 n GLN 421 
1 n SER 422 
1 n ARG 423 
1 n LYS 424 
1 n LEU 425 
1 n TYR 426 
1 n ALA 427 
1 n ILE 428 
1 n LYS 429 
1 n SER 430 
1 n SER 431 
1 n LYS 432 
1 n MET 433 
1 n MET 434 
1 n LEU 435 
1 n GLN 436 
1 n PRO 437 
1 n THR 438 
1 n THR 439 
2 n SER 1   
2 n PRO 2   
2 n VAL 3   
2 n PRO 4   
2 n PHE 5   
2 n GLY 6   
2 n PRO 7   
2 n GLU 8   
2 n GLY 9   
2 n ARG 10  
2 n LEU 11  
2 n GLU 12  
2 n ASP 13  
2 n LYS 14  
2 n LEU 15  
2 n HIS 16  
2 n LYS 17  
2 n PRO 18  
2 n LYS 19  
2 n ALA 20  
2 n THR 21  
2 n GLN 22  
2 n THR 23  
2 n GLU 24  
2 n VAL 25  
2 n LYS 26  
2 n PRO 27  
2 n SER 28  
2 n VAL 29  
2 n ARG 30  
2 n PHE 31  
2 n ASN 32  
2 n LEU 33  
2 n ARG 34  
2 n THR 35  
2 n SER 36  
2 n LYS 37  
2 n ASP 38  
2 n PRO 39  
2 n GLU 40  
2 n HIS 41  
2 n GLU 42  
2 n GLY 43  
2 n CYS 44  
2 n TYR 45  
2 n LEU 46  
2 n SER 47  
2 n VAL 48  
2 n GLY 49  
2 n HIS 50  
2 n SER 51  
2 n GLN 52  
2 n PRO 53  
2 n LEU 54  
2 n GLU 55  
2 n ASP 56  
2 n CYS 57  
2 n SER 58  
2 n PHE 59  
2 n ASN 60  
2 n MET 61  
2 n THR 62  
2 n ALA 63  
2 n LYS 64  
2 n THR 65  
2 n PHE 66  
2 n PHE 67  
2 n ILE 68  
2 n ILE 69  
2 n HIS 70  
2 n GLY 71  
2 n TRP 72  
2 n THR 73  
2 n MET 74  
2 n SER 75  
2 n GLY 76  
2 n ILE 77  
2 n PHE 78  
2 n GLU 79  
2 n ASN 80  
2 n TRP 81  
2 n LEU 82  
2 n HIS 83  
2 n LYS 84  
2 n LEU 85  
2 n VAL 86  
2 n SER 87  
2 n ALA 88  
2 n LEU 89  
2 n HIS 90  
2 n THR 91  
2 n ARG 92  
2 n GLU 93  
2 n LYS 94  
2 n ASP 95  
2 n ALA 96  
2 n ASN 97  
2 n VAL 98  
2 n VAL 99  
2 n VAL 100 
2 n VAL 101 
2 n ASP 102 
2 n TRP 103 
2 n LEU 104 
2 n PRO 105 
2 n LEU 106 
2 n ALA 107 
2 n HIS 108 
2 n GLN 109 
2 n LEU 110 
2 n TYR 111 
2 n THR 112 
2 n ASP 113 
2 n ALA 114 
2 n VAL 115 
2 n ASN 116 
2 n ASN 117 
2 n THR 118 
2 n ARG 119 
2 n VAL 120 
2 n VAL 121 
2 n GLY 122 
2 n HIS 123 
2 n SER 124 
2 n ILE 125 
2 n ALA 126 
2 n ARG 127 
2 n MET 128 
2 n LEU 129 
2 n ASP 130 
2 n TRP 131 
2 n LEU 132 
2 n GLN 133 
2 n GLU 134 
2 n LYS 135 
2 n ASP 136 
2 n ASP 137 
2 n PHE 138 
2 n SER 139 
2 n LEU 140 
2 n GLY 141 
2 n ASN 142 
2 n VAL 143 
2 n HIS 144 
2 n LEU 145 
2 n ILE 146 
2 n GLY 147 
2 n TYR 148 
2 n SER 149 
2 n LEU 150 
2 n GLY 151 
2 n ALA 152 
2 n HIS 153 
2 n VAL 154 
2 n ALA 155 
2 n GLY 156 
2 n TYR 157 
2 n ALA 158 
2 n GLY 159 
2 n ASN 160 
2 n PHE 161 
2 n VAL 162 
2 n LYS 163 
2 n GLY 164 
2 n THR 165 
2 n VAL 166 
2 n GLY 167 
2 n ARG 168 
2 n ILE 169 
2 n THR 170 
2 n GLY 171 
2 n LEU 172 
2 n ASP 173 
2 n PRO 174 
2 n ALA 175 
2 n GLY 176 
2 n PRO 177 
2 n MET 178 
2 n PHE 179 
2 n GLU 180 
2 n GLY 181 
2 n ALA 182 
2 n ASP 183 
2 n ILE 184 
2 n HIS 185 
2 n LYS 186 
2 n ARG 187 
2 n LEU 188 
2 n SER 189 
2 n PRO 190 
2 n ASP 191 
2 n ASP 192 
2 n ALA 193 
2 n ASP 194 
2 n PHE 195 
2 n VAL 196 
2 n ASP 197 
2 n VAL 198 
2 n LEU 199 
2 n HIS 200 
2 n THR 201 
2 n TYR 202 
2 n THR 203 
2 n ARG 204 
2 n SER 205 
2 n PHE 206 
2 n GLY 207 
2 n LEU 208 
2 n SER 209 
2 n ILE 210 
2 n GLY 211 
2 n ILE 212 
2 n GLN 213 
2 n MET 214 
2 n PRO 215 
2 n VAL 216 
2 n GLY 217 
2 n HIS 218 
2 n ILE 219 
2 n ASP 220 
2 n ILE 221 
2 n TYR 222 
2 n PRO 223 
2 n ASN 224 
2 n GLY 225 
2 n GLY 226 
2 n ASP 227 
2 n PHE 228 
2 n GLN 229 
2 n PRO 230 
2 n GLY 231 
2 n CYS 232 
2 n GLY 233 
2 n LEU 234 
2 n ASN 235 
2 n ASP 236 
2 n VAL 237 
2 n LEU 238 
2 n GLY 239 
2 n SER 240 
2 n ILE 241 
2 n ALA 242 
2 n TYR 243 
2 n GLY 244 
2 n THR 245 
2 n ILE 246 
2 n THR 247 
2 n GLU 248 
2 n VAL 249 
2 n VAL 250 
2 n LYS 251 
2 n CYS 252 
2 n GLU 253 
2 n HIS 254 
2 n GLU 255 
2 n ARG 256 
2 n ALA 257 
2 n VAL 258 
2 n HIS 259 
2 n LEU 260 
2 n PHE 261 
2 n VAL 262 
2 n ASP 263 
2 n SER 264 
2 n LEU 265 
2 n VAL 266 
2 n ASN 267 
2 n GLN 268 
2 n ASP 269 
2 n LYS 270 
2 n PRO 271 
2 n SER 272 
2 n PHE 273 
2 n ALA 274 
2 n PHE 275 
2 n GLN 276 
2 n CYS 277 
2 n THR 278 
2 n ASP 279 
2 n SER 280 
2 n ASN 281 
2 n ARG 282 
2 n PHE 283 
2 n LYS 284 
2 n LYS 285 
2 n GLY 286 
2 n ILE 287 
2 n CYS 288 
2 n LEU 289 
2 n SER 290 
2 n CYS 291 
2 n ARG 292 
2 n LYS 293 
2 n ASN 294 
2 n ARG 295 
2 n CYS 296 
2 n ASN 297 
2 n SER 298 
2 n ILE 299 
2 n GLY 300 
2 n TYR 301 
2 n ASN 302 
2 n ALA 303 
2 n LYS 304 
2 n LYS 305 
2 n MET 306 
2 n ARG 307 
2 n ASN 308 
2 n LYS 309 
2 n ARG 310 
2 n ASN 311 
2 n SER 312 
2 n LYS 313 
2 n MET 314 
2 n TYR 315 
2 n LEU 316 
2 n LYS 317 
2 n THR 318 
2 n ARG 319 
2 n ALA 320 
2 n GLY 321 
2 n MET 322 
2 n PRO 323 
2 n PHE 324 
2 n ARG 325 
2 n VAL 326 
2 n TYR 327 
2 n HIS 328 
2 n TYR 329 
2 n GLN 330 
2 n MET 331 
2 n LYS 332 
2 n ILE 333 
2 n HIS 334 
2 n VAL 335 
2 n PHE 336 
2 n SER 337 
2 n TYR 338 
2 n LYS 339 
2 n ASN 340 
2 n MET 341 
2 n GLY 342 
2 n GLU 343 
2 n ILE 344 
2 n GLU 345 
2 n PRO 346 
2 n THR 347 
2 n PHE 348 
2 n TYR 349 
2 n VAL 350 
2 n THR 351 
2 n LEU 352 
2 n TYR 353 
2 n GLY 354 
2 n THR 355 
2 n ASN 356 
2 n ALA 357 
2 n ASP 358 
2 n SER 359 
2 n GLN 360 
2 n THR 361 
2 n LEU 362 
2 n PRO 363 
2 n LEU 364 
2 n GLU 365 
2 n ILE 366 
2 n VAL 367 
2 n GLU 368 
2 n ARG 369 
2 n ILE 370 
2 n GLU 371 
2 n GLN 372 
2 n ASN 373 
2 n ALA 374 
2 n THR 375 
2 n ASN 376 
2 n THR 377 
2 n PHE 378 
2 n LEU 379 
2 n VAL 380 
2 n TYR 381 
2 n THR 382 
2 n GLU 383 
2 n GLU 384 
2 n ASP 385 
2 n LEU 386 
2 n GLY 387 
2 n ASP 388 
2 n LEU 389 
2 n LEU 390 
2 n LYS 391 
2 n ILE 392 
2 n GLN 393 
2 n LEU 394 
2 n THR 395 
2 n TRP 396 
2 n GLU 397 
2 n GLY 398 
2 n ALA 399 
2 n SER 400 
2 n GLN 401 
2 n SER 402 
2 n TRP 403 
2 n TYR 404 
2 n ASN 405 
2 n LEU 406 
2 n TRP 407 
2 n LYS 408 
2 n GLU 409 
2 n PHE 410 
2 n ARG 411 
2 n SER 412 
2 n TYR 413 
2 n LEU 414 
2 n SER 415 
2 n GLN 416 
2 n PRO 417 
2 n ARG 418 
2 n ASN 419 
2 n PRO 420 
2 n GLY 421 
2 n ARG 422 
2 n GLU 423 
2 n LEU 424 
2 n ASN 425 
2 n ILE 426 
2 n ARG 427 
2 n ARG 428 
2 n ILE 429 
2 n ARG 430 
2 n VAL 431 
2 n LYS 432 
2 n SER 433 
2 n GLY 434 
2 n GLU 435 
2 n THR 436 
2 n GLN 437 
2 n ARG 438 
2 n LYS 439 
2 n LEU 440 
2 n THR 441 
2 n PHE 442 
2 n CYS 443 
2 n THR 444 
2 n GLU 445 
2 n ASP 446 
2 n PRO 447 
2 n GLU 448 
2 n ASN 449 
2 n THR 450 
2 n SER 451 
2 n ILE 452 
2 n SER 453 
2 n PRO 454 
2 n GLY 455 
2 n ARG 456 
2 n GLU 457 
2 n LEU 458 
2 n TRP 459 
2 n PHE 460 
2 n ARG 461 
2 n LYS 462 
2 n CYS 463 
2 n ARG 464 
2 n ASP 465 
2 n GLY 466 
2 n TRP 467 
2 n ARG 468 
2 n MET 469 
2 n LYS 470 
2 n ASN 471 
2 n GLU 472 
2 n THR 473 
2 n SER 474 
2 n PRO 475 
2 n THR 476 
2 n VAL 477 
2 n GLU 478 
2 n LEU 479 
2 n PRO 480 
#
_ma_data.content_type "model coordinates"
_ma_data.id           1
_ma_data.name         Model
#
_ma_model_list.data_id          1
_ma_model_list.model_group_id   1
_ma_model_list.model_group_name "AlphaFold-beta-20231127 (2b86f29d-618d-47cf-8aef-20020b1102eb @ 2025-03-28 11:29:25)"
_ma_model_list.model_id         1
_ma_model_list.model_name       "Top ranked model"
_ma_model_list.model_type       "Ab initio model"
_ma_model_list.ordinal_id       1
#
loop_
_ma_protocol_step.method_type
_ma_protocol_step.ordinal_id
_ma_protocol_step.protocol_id
_ma_protocol_step.step_id
"coevolution MSA" 1 1 1 
"template search" 2 1 2 
modeling          3 1 3 
#
loop_
_ma_qa_metric.id
_ma_qa_metric.mode
_ma_qa_metric.name
_ma_qa_metric.software_group_id
_ma_qa_metric.type
1 global pLDDT 1 pLDDT 
2 local  pLDDT 1 pLDDT 
#
_ma_qa_metric_global.metric_id    1
_ma_qa_metric_global.metric_value 73.33
_ma_qa_metric_global.model_id     1
_ma_qa_metric_global.ordinal_id   1
#
_ma_software_group.group_id    1
_ma_software_group.ordinal_id  1
_ma_software_group.software_id 1
#
loop_
_ma_target_entity.data_id
_ma_target_entity.entity_id
_ma_target_entity.origin
1 1 . 
1 2 . 
#
loop_
_ma_target_entity_instance.asym_id
_ma_target_entity_instance.details
_ma_target_entity_instance.entity_id
A . 1 
B . 2 
#
loop_
_pdbx_data_usage.details
_pdbx_data_usage.id
_pdbx_data_usage.type
_pdbx_data_usage.url
;NON-COMMERCIAL USE ONLY, BY USING THIS FILE YOU AGREE TO THE TERMS OF USE FOUND
AT alphafoldserver.com/output-terms.
;
1 license    ? 
;THE INFORMATION IS NOT INTENDED FOR, HAS NOT BEEN VALIDATED FOR, AND IS NOT
APPROVED FOR CLINICAL USE. IT SHOULD NOT BE USED FOR CLINICAL PURPOSE OR RELIED
ON FOR MEDICAL OR OTHER PROFESSIONAL ADVICE. IT IS THEORETICAL MODELLING ONLY
AND CAUTION SHOULD BE EXERCISED IN ITS USE. IT IS PROVIDED "AS-IS" WITHOUT ANY
WARRANTY OF ANY KIND, WHETHER EXPRESSED OR IMPLIED. NO WARRANTY IS GIVEN THAT
USE OF THE INFORMATION SHALL NOT INFRINGE THE RIGHTS OF ANY THIRD PARTY.
;
2 disclaimer ? 
#
loop_
_pdbx_poly_seq_scheme.asym_id
_pdbx_poly_seq_scheme.auth_seq_num
_pdbx_poly_seq_scheme.entity_id
_pdbx_poly_seq_scheme.hetero
_pdbx_poly_seq_scheme.mon_id
_pdbx_poly_seq_scheme.pdb_ins_code
_pdbx_poly_seq_scheme.pdb_seq_num
_pdbx_poly_seq_scheme.pdb_strand_id
_pdbx_poly_seq_scheme.seq_id
A 1   1 n SER . 1   A 1   
A 2   1 n ARG . 2   A 2   
A 3   1 n VAL . 3   A 3   
A 4   1 n ASP . 4   A 4   
A 5   1 n PRO . 5   A 5   
A 6   1 n ASP . 6   A 6   
A 7   1 n LEU . 7   A 7   
A 8   1 n SER . 8   A 8   
A 9   1 n SER . 9   A 9   
A 10  1 n PHE . 10  A 10  
A 11  1 n ASP . 11  A 11  
A 12  1 n SER . 12  A 12  
A 13  1 n ALA . 13  A 13  
A 14  1 n PRO . 14  A 14  
A 15  1 n SER . 15  A 15  
A 16  1 n GLU . 16  A 16  
A 17  1 n PRO . 17  A 17  
A 18  1 n LYS . 18  A 18  
A 19  1 n SER . 19  A 19  
A 20  1 n ARG . 20  A 20  
A 21  1 n PHE . 21  A 21  
A 22  1 n ALA . 22  A 22  
A 23  1 n MET . 23  A 23  
A 24  1 n LEU . 24  A 24  
A 25  1 n ASP . 25  A 25  
A 26  1 n ASP . 26  A 26  
A 27  1 n VAL . 27  A 27  
A 28  1 n LYS . 28  A 28  
A 29  1 n ILE . 29  A 29  
A 30  1 n LEU . 30  A 30  
A 31  1 n ALA . 31  A 31  
A 32  1 n ASN . 32  A 32  
A 33  1 n GLY . 33  A 33  
A 34  1 n LEU . 34  A 34  
A 35  1 n LEU . 35  A 35  
A 36  1 n GLN . 36  A 36  
A 37  1 n LEU . 37  A 37  
A 38  1 n GLY . 38  A 38  
A 39  1 n HIS . 39  A 39  
A 40  1 n GLY . 40  A 40  
A 41  1 n LEU . 41  A 41  
A 42  1 n LYS . 42  A 42  
A 43  1 n ASP . 43  A 43  
A 44  1 n PHE . 44  A 44  
A 45  1 n VAL . 45  A 45  
A 46  1 n HIS . 46  A 46  
A 47  1 n LYS . 47  A 47  
A 48  1 n THR . 48  A 48  
A 49  1 n LYS . 49  A 49  
A 50  1 n GLY . 50  A 50  
A 51  1 n GLN . 51  A 51  
A 52  1 n ILE . 52  A 52  
A 53  1 n ASN . 53  A 53  
A 54  1 n ASP . 54  A 54  
A 55  1 n ILE . 55  A 55  
A 56  1 n PHE . 56  A 56  
A 57  1 n GLN . 57  A 57  
A 58  1 n LYS . 58  A 58  
A 59  1 n LEU . 59  A 59  
A 60  1 n ASN . 60  A 60  
A 61  1 n ILE . 61  A 61  
A 62  1 n PHE . 62  A 62  
A 63  1 n ASP . 63  A 63  
A 64  1 n GLN . 64  A 64  
A 65  1 n SER . 65  A 65  
A 66  1 n PHE . 66  A 66  
A 67  1 n TYR . 67  A 67  
A 68  1 n ASP . 68  A 68  
A 69  1 n LEU . 69  A 69  
A 70  1 n SER . 70  A 70  
A 71  1 n LEU . 71  A 71  
A 72  1 n ARG . 72  A 72  
A 73  1 n THR . 73  A 73  
A 74  1 n ASN . 74  A 74  
A 75  1 n GLU . 75  A 75  
A 76  1 n ILE . 76  A 76  
A 77  1 n LYS . 77  A 77  
A 78  1 n GLU . 78  A 78  
A 79  1 n GLU . 79  A 79  
A 80  1 n GLU . 80  A 80  
A 81  1 n LYS . 81  A 81  
A 82  1 n GLU . 82  A 82  
A 83  1 n LEU . 83  A 83  
A 84  1 n ARG . 84  A 84  
A 85  1 n ARG . 85  A 85  
A 86  1 n THR . 86  A 86  
A 87  1 n THR . 87  A 87  
A 88  1 n SER . 88  A 88  
A 89  1 n THR . 89  A 89  
A 90  1 n LEU . 90  A 90  
A 91  1 n GLN . 91  A 91  
A 92  1 n VAL . 92  A 92  
A 93  1 n LYS . 93  A 93  
A 94  1 n ASN . 94  A 94  
A 95  1 n GLU . 95  A 95  
A 96  1 n GLU . 96  A 96  
A 97  1 n VAL . 97  A 97  
A 98  1 n LYS . 98  A 98  
A 99  1 n ASN . 99  A 99  
A 100 1 n MET . 100 A 100 
A 101 1 n SER . 101 A 101 
A 102 1 n VAL . 102 A 102 
A 103 1 n GLU . 103 A 103 
A 104 1 n LEU . 104 A 104 
A 105 1 n ASN . 105 A 105 
A 106 1 n SER . 106 A 106 
A 107 1 n LYS . 107 A 107 
A 108 1 n LEU . 108 A 108 
A 109 1 n GLU . 109 A 109 
A 110 1 n SER . 110 A 110 
A 111 1 n LEU . 111 A 111 
A 112 1 n LEU . 112 A 112 
A 113 1 n GLU . 113 A 113 
A 114 1 n GLU . 114 A 114 
A 115 1 n LYS . 115 A 115 
A 116 1 n THR . 116 A 116 
A 117 1 n ALA . 117 A 117 
A 118 1 n LEU . 118 A 118 
A 119 1 n GLN . 119 A 119 
A 120 1 n HIS . 120 A 120 
A 121 1 n LYS . 121 A 121 
A 122 1 n VAL . 122 A 122 
A 123 1 n ARG . 123 A 123 
A 124 1 n ALA . 124 A 124 
A 125 1 n LEU . 125 A 125 
A 126 1 n GLU . 126 A 126 
A 127 1 n GLU . 127 A 127 
A 128 1 n GLN . 128 A 128 
A 129 1 n LEU . 129 A 129 
A 130 1 n THR . 130 A 130 
A 131 1 n ASN . 131 A 131 
A 132 1 n LEU . 132 A 132 
A 133 1 n ILE . 133 A 133 
A 134 1 n LEU . 134 A 134 
A 135 1 n SER . 135 A 135 
A 136 1 n PRO . 136 A 136 
A 137 1 n ALA . 137 A 137 
A 138 1 n GLY . 138 A 138 
A 139 1 n ALA . 139 A 139 
A 140 1 n GLN . 140 A 140 
A 141 1 n GLU . 141 A 141 
A 142 1 n HIS . 142 A 142 
A 143 1 n PRO . 143 A 143 
A 144 1 n GLU . 144 A 144 
A 145 1 n VAL . 145 A 145 
A 146 1 n THR . 146 A 146 
A 147 1 n SER . 147 A 147 
A 148 1 n LEU . 148 A 148 
A 149 1 n LYS . 149 A 149 
A 150 1 n SER . 150 A 150 
A 151 1 n PHE . 151 A 151 
A 152 1 n VAL . 152 A 152 
A 153 1 n GLU . 153 A 153 
A 154 1 n GLN . 154 A 154 
A 155 1 n GLN . 155 A 155 
A 156 1 n ASP . 156 A 156 
A 157 1 n ASN . 157 A 157 
A 158 1 n SER . 158 A 158 
A 159 1 n ILE . 159 A 159 
A 160 1 n ARG . 160 A 160 
A 161 1 n GLU . 161 A 161 
A 162 1 n LEU . 162 A 162 
A 163 1 n LEU . 163 A 163 
A 164 1 n GLN . 164 A 164 
A 165 1 n SER . 165 A 165 
A 166 1 n VAL . 166 A 166 
A 167 1 n GLU . 167 A 167 
A 168 1 n GLU . 168 A 168 
A 169 1 n GLN . 169 A 169 
A 170 1 n TYR . 170 A 170 
A 171 1 n LYS . 171 A 171 
A 172 1 n GLN . 172 A 172 
A 173 1 n LEU . 173 A 173 
A 174 1 n SER . 174 A 174 
A 175 1 n GLN . 175 A 175 
A 176 1 n GLN . 176 A 176 
A 177 1 n HIS . 177 A 177 
A 178 1 n MET . 178 A 178 
A 179 1 n GLN . 179 A 179 
A 180 1 n ILE . 180 A 180 
A 181 1 n LYS . 181 A 181 
A 182 1 n GLU . 182 A 182 
A 183 1 n ILE . 183 A 183 
A 184 1 n GLU . 184 A 184 
A 185 1 n LYS . 185 A 185 
A 186 1 n GLN . 186 A 186 
A 187 1 n LEU . 187 A 187 
A 188 1 n ARG . 188 A 188 
A 189 1 n LYS . 189 A 189 
A 190 1 n THR . 190 A 190 
A 191 1 n GLY . 191 A 191 
A 192 1 n ILE . 192 A 192 
A 193 1 n GLN . 193 A 193 
A 194 1 n GLU . 194 A 194 
A 195 1 n PRO . 195 A 195 
A 196 1 n SER . 196 A 196 
A 197 1 n GLU . 197 A 197 
A 198 1 n ASN . 198 A 198 
A 199 1 n SER . 199 A 199 
A 200 1 n LEU . 200 A 200 
A 201 1 n SER . 201 A 201 
A 202 1 n SER . 202 A 202 
A 203 1 n LYS . 203 A 203 
A 204 1 n SER . 204 A 204 
A 205 1 n ARG . 205 A 205 
A 206 1 n ALA . 206 A 206 
A 207 1 n PRO . 207 A 207 
A 208 1 n ARG . 208 A 208 
A 209 1 n THR . 209 A 209 
A 210 1 n THR . 210 A 210 
A 211 1 n PRO . 211 A 211 
A 212 1 n PRO . 212 A 212 
A 213 1 n LEU . 213 A 213 
A 214 1 n GLN . 214 A 214 
A 215 1 n LEU . 215 A 215 
A 216 1 n ASN . 216 A 216 
A 217 1 n GLU . 217 A 217 
A 218 1 n THR . 218 A 218 
A 219 1 n GLU . 219 A 219 
A 220 1 n ASN . 220 A 220 
A 221 1 n THR . 221 A 221 
A 222 1 n GLU . 222 A 222 
A 223 1 n GLN . 223 A 223 
A 224 1 n ASP . 224 A 224 
A 225 1 n ASP . 225 A 225 
A 226 1 n LEU . 226 A 226 
A 227 1 n PRO . 227 A 227 
A 228 1 n ALA . 228 A 228 
A 229 1 n ASP . 229 A 229 
A 230 1 n CYS . 230 A 230 
A 231 1 n SER . 231 A 231 
A 232 1 n ALA . 232 A 232 
A 233 1 n VAL . 233 A 233 
A 234 1 n TYR . 234 A 234 
A 235 1 n ASN . 235 A 235 
A 236 1 n ARG . 236 A 236 
A 237 1 n GLY . 237 A 237 
A 238 1 n GLU . 238 A 238 
A 239 1 n HIS . 239 A 239 
A 240 1 n THR . 240 A 240 
A 241 1 n SER . 241 A 241 
A 242 1 n GLY . 242 A 242 
A 243 1 n VAL . 243 A 243 
A 244 1 n TYR . 244 A 244 
A 245 1 n THR . 245 A 245 
A 246 1 n ILE . 246 A 246 
A 247 1 n LYS . 247 A 247 
A 248 1 n PRO . 248 A 248 
A 249 1 n ARG . 249 A 249 
A 250 1 n ASN . 250 A 250 
A 251 1 n SER . 251 A 251 
A 252 1 n GLN . 252 A 252 
A 253 1 n GLY . 253 A 253 
A 254 1 n PHE . 254 A 254 
A 255 1 n ASN . 255 A 255 
A 256 1 n VAL . 256 A 256 
A 257 1 n TYR . 257 A 257 
A 258 1 n CYS . 258 A 258 
A 259 1 n ASP . 259 A 259 
A 260 1 n THR . 260 A 260 
A 261 1 n GLN . 261 A 261 
A 262 1 n SER . 262 A 262 
A 263 1 n GLY . 263 A 263 
A 264 1 n SER . 264 A 264 
A 265 1 n PRO . 265 A 265 
A 266 1 n TRP . 266 A 266 
A 267 1 n THR . 267 A 267 
A 268 1 n LEU . 268 A 268 
A 269 1 n ILE . 269 A 269 
A 270 1 n GLN . 270 A 270 
A 271 1 n HIS . 271 A 271 
A 272 1 n ARG . 272 A 272 
A 273 1 n LYS . 273 A 273 
A 274 1 n ASP . 274 A 274 
A 275 1 n GLY . 275 A 275 
A 276 1 n SER . 276 A 276 
A 277 1 n GLN . 277 A 277 
A 278 1 n ASP . 278 A 278 
A 279 1 n PHE . 279 A 279 
A 280 1 n ASN . 280 A 280 
A 281 1 n GLU . 281 A 281 
A 282 1 n THR . 282 A 282 
A 283 1 n TRP . 283 A 283 
A 284 1 n GLU . 284 A 284 
A 285 1 n ASN . 285 A 285 
A 286 1 n TYR . 286 A 286 
A 287 1 n GLU . 287 A 287 
A 288 1 n LYS . 288 A 288 
A 289 1 n GLY . 289 A 289 
A 290 1 n PHE . 290 A 290 
A 291 1 n GLY . 291 A 291 
A 292 1 n ARG . 292 A 292 
A 293 1 n LEU . 293 A 293 
A 294 1 n ASP . 294 A 294 
A 295 1 n GLY . 295 A 295 
A 296 1 n GLU . 296 A 296 
A 297 1 n PHE . 297 A 297 
A 298 1 n TRP . 298 A 298 
A 299 1 n LEU . 299 A 299 
A 300 1 n GLY . 300 A 300 
A 301 1 n LEU . 301 A 301 
A 302 1 n GLU . 302 A 302 
A 303 1 n LYS . 303 A 303 
A 304 1 n ILE . 304 A 304 
A 305 1 n TYR . 305 A 305 
A 306 1 n ALA . 306 A 306 
A 307 1 n ILE . 307 A 307 
A 308 1 n VAL . 308 A 308 
A 309 1 n GLN . 309 A 309 
A 310 1 n GLN . 310 A 310 
A 311 1 n SER . 311 A 311 
A 312 1 n ASN . 312 A 312 
A 313 1 n TYR . 313 A 313 
A 314 1 n ILE . 314 A 314 
A 315 1 n LEU . 315 A 315 
A 316 1 n ARG . 316 A 316 
A 317 1 n LEU . 317 A 317 
A 318 1 n GLU . 318 A 318 
A 319 1 n LEU . 319 A 319 
A 320 1 n GLN . 320 A 320 
A 321 1 n ASP . 321 A 321 
A 322 1 n TRP . 322 A 322 
A 323 1 n LYS . 323 A 323 
A 324 1 n ASP . 324 A 324 
A 325 1 n SER . 325 A 325 
A 326 1 n LYS . 326 A 326 
A 327 1 n HIS . 327 A 327 
A 328 1 n TYR . 328 A 328 
A 329 1 n VAL . 329 A 329 
A 330 1 n GLU . 330 A 330 
A 331 1 n TYR . 331 A 331 
A 332 1 n SER . 332 A 332 
A 333 1 n PHE . 333 A 333 
A 334 1 n HIS . 334 A 334 
A 335 1 n LEU . 335 A 335 
A 336 1 n GLY . 336 A 336 
A 337 1 n SER . 337 A 337 
A 338 1 n HIS . 338 A 338 
A 339 1 n GLU . 339 A 339 
A 340 1 n THR . 340 A 340 
A 341 1 n ASN . 341 A 341 
A 342 1 n TYR . 342 A 342 
A 343 1 n THR . 343 A 343 
A 344 1 n LEU . 344 A 344 
A 345 1 n HIS . 345 A 345 
A 346 1 n VAL . 346 A 346 
A 347 1 n ALA . 347 A 347 
A 348 1 n GLU . 348 A 348 
A 349 1 n ILE . 349 A 349 
A 350 1 n ALA . 350 A 350 
A 351 1 n GLY . 351 A 351 
A 352 1 n ASN . 352 A 352 
A 353 1 n ILE . 353 A 353 
A 354 1 n PRO . 354 A 354 
A 355 1 n GLY . 355 A 355 
A 356 1 n ALA . 356 A 356 
A 357 1 n LEU . 357 A 357 
A 358 1 n PRO . 358 A 358 
A 359 1 n GLU . 359 A 359 
A 360 1 n HIS . 360 A 360 
A 361 1 n THR . 361 A 361 
A 362 1 n ASP . 362 A 362 
A 363 1 n LEU . 363 A 363 
A 364 1 n MET . 364 A 364 
A 365 1 n PHE . 365 A 365 
A 366 1 n SER . 366 A 366 
A 367 1 n THR . 367 A 367 
A 368 1 n TRP . 368 A 368 
A 369 1 n ASN . 369 A 369 
A 370 1 n HIS . 370 A 370 
A 371 1 n ARG . 371 A 371 
A 372 1 n ALA . 372 A 372 
A 373 1 n LYS . 373 A 373 
A 374 1 n GLY . 374 A 374 
A 375 1 n GLN . 375 A 375 
A 376 1 n LEU . 376 A 376 
A 377 1 n TYR . 377 A 377 
A 378 1 n CYS . 378 A 378 
A 379 1 n PRO . 379 A 379 
A 380 1 n GLU . 380 A 380 
A 381 1 n SER . 381 A 381 
A 382 1 n TYR . 382 A 382 
A 383 1 n SER . 383 A 383 
A 384 1 n GLY . 384 A 384 
A 385 1 n GLY . 385 A 385 
A 386 1 n TRP . 386 A 386 
A 387 1 n TRP . 387 A 387 
A 388 1 n TRP . 388 A 388 
A 389 1 n ASN . 389 A 389 
A 390 1 n ASP . 390 A 390 
A 391 1 n ILE . 391 A 391 
A 392 1 n CYS . 392 A 392 
A 393 1 n GLY . 393 A 393 
A 394 1 n GLU . 394 A 394 
A 395 1 n ASN . 395 A 395 
A 396 1 n ASN . 396 A 396 
A 397 1 n LEU . 397 A 397 
A 398 1 n ASN . 398 A 398 
A 399 1 n GLY . 399 A 399 
A 400 1 n LYS . 400 A 400 
A 401 1 n TYR . 401 A 401 
A 402 1 n ASN . 402 A 402 
A 403 1 n LYS . 403 A 403 
A 404 1 n PRO . 404 A 404 
A 405 1 n ARG . 405 A 405 
A 406 1 n THR . 406 A 406 
A 407 1 n LYS . 407 A 407 
A 408 1 n SER . 408 A 408 
A 409 1 n ARG . 409 A 409 
A 410 1 n PRO . 410 A 410 
A 411 1 n GLU . 411 A 411 
A 412 1 n ARG . 412 A 412 
A 413 1 n ARG . 413 A 413 
A 414 1 n ARG . 414 A 414 
A 415 1 n GLY . 415 A 415 
A 416 1 n ILE . 416 A 416 
A 417 1 n TYR . 417 A 417 
A 418 1 n TRP . 418 A 418 
A 419 1 n ARG . 419 A 419 
A 420 1 n PRO . 420 A 420 
A 421 1 n GLN . 421 A 421 
A 422 1 n SER . 422 A 422 
A 423 1 n ARG . 423 A 423 
A 424 1 n LYS . 424 A 424 
A 425 1 n LEU . 425 A 425 
A 426 1 n TYR . 426 A 426 
A 427 1 n ALA . 427 A 427 
A 428 1 n ILE . 428 A 428 
A 429 1 n LYS . 429 A 429 
A 430 1 n SER . 430 A 430 
A 431 1 n SER . 431 A 431 
A 432 1 n LYS . 432 A 432 
A 433 1 n MET . 433 A 433 
A 434 1 n MET . 434 A 434 
A 435 1 n LEU . 435 A 435 
A 436 1 n GLN . 436 A 436 
A 437 1 n PRO . 437 A 437 
A 438 1 n THR . 438 A 438 
A 439 1 n THR . 439 A 439 
B 1   2 n SER . 1   B 1   
B 2   2 n PRO . 2   B 2   
B 3   2 n VAL . 3   B 3   
B 4   2 n PRO . 4   B 4   
B 5   2 n PHE . 5   B 5   
B 6   2 n GLY . 6   B 6   
B 7   2 n PRO . 7   B 7   
B 8   2 n GLU . 8   B 8   
B 9   2 n GLY . 9   B 9   
B 10  2 n ARG . 10  B 10  
B 11  2 n LEU . 11  B 11  
B 12  2 n GLU . 12  B 12  
B 13  2 n ASP . 13  B 13  
B 14  2 n LYS . 14  B 14  
B 15  2 n LEU . 15  B 15  
B 16  2 n HIS . 16  B 16  
B 17  2 n LYS . 17  B 17  
B 18  2 n PRO . 18  B 18  
B 19  2 n LYS . 19  B 19  
B 20  2 n ALA . 20  B 20  
B 21  2 n THR . 21  B 21  
B 22  2 n GLN . 22  B 22  
B 23  2 n THR . 23  B 23  
B 24  2 n GLU . 24  B 24  
B 25  2 n VAL . 25  B 25  
B 26  2 n LYS . 26  B 26  
B 27  2 n PRO . 27  B 27  
B 28  2 n SER . 28  B 28  
B 29  2 n VAL . 29  B 29  
B 30  2 n ARG . 30  B 30  
B 31  2 n PHE . 31  B 31  
B 32  2 n ASN . 32  B 32  
B 33  2 n LEU . 33  B 33  
B 34  2 n ARG . 34  B 34  
B 35  2 n THR . 35  B 35  
B 36  2 n SER . 36  B 36  
B 37  2 n LYS . 37  B 37  
B 38  2 n ASP . 38  B 38  
B 39  2 n PRO . 39  B 39  
B 40  2 n GLU . 40  B 40  
B 41  2 n HIS . 41  B 41  
B 42  2 n GLU . 42  B 42  
B 43  2 n GLY . 43  B 43  
B 44  2 n CYS . 44  B 44  
B 45  2 n TYR . 45  B 45  
B 46  2 n LEU . 46  B 46  
B 47  2 n SER . 47  B 47  
B 48  2 n VAL . 48  B 48  
B 49  2 n GLY . 49  B 49  
B 50  2 n HIS . 50  B 50  
B 51  2 n SER . 51  B 51  
B 52  2 n GLN . 52  B 52  
B 53  2 n PRO . 53  B 53  
B 54  2 n LEU . 54  B 54  
B 55  2 n GLU . 55  B 55  
B 56  2 n ASP . 56  B 56  
B 57  2 n CYS . 57  B 57  
B 58  2 n SER . 58  B 58  
B 59  2 n PHE . 59  B 59  
B 60  2 n ASN . 60  B 60  
B 61  2 n MET . 61  B 61  
B 62  2 n THR . 62  B 62  
B 63  2 n ALA . 63  B 63  
B 64  2 n LYS . 64  B 64  
B 65  2 n THR . 65  B 65  
B 66  2 n PHE . 66  B 66  
B 67  2 n PHE . 67  B 67  
B 68  2 n ILE . 68  B 68  
B 69  2 n ILE . 69  B 69  
B 70  2 n HIS . 70  B 70  
B 71  2 n GLY . 71  B 71  
B 72  2 n TRP . 72  B 72  
B 73  2 n THR . 73  B 73  
B 74  2 n MET . 74  B 74  
B 75  2 n SER . 75  B 75  
B 76  2 n GLY . 76  B 76  
B 77  2 n ILE . 77  B 77  
B 78  2 n PHE . 78  B 78  
B 79  2 n GLU . 79  B 79  
B 80  2 n ASN . 80  B 80  
B 81  2 n TRP . 81  B 81  
B 82  2 n LEU . 82  B 82  
B 83  2 n HIS . 83  B 83  
B 84  2 n LYS . 84  B 84  
B 85  2 n LEU . 85  B 85  
B 86  2 n VAL . 86  B 86  
B 87  2 n SER . 87  B 87  
B 88  2 n ALA . 88  B 88  
B 89  2 n LEU . 89  B 89  
B 90  2 n HIS . 90  B 90  
B 91  2 n THR . 91  B 91  
B 92  2 n ARG . 92  B 92  
B 93  2 n GLU . 93  B 93  
B 94  2 n LYS . 94  B 94  
B 95  2 n ASP . 95  B 95  
B 96  2 n ALA . 96  B 96  
B 97  2 n ASN . 97  B 97  
B 98  2 n VAL . 98  B 98  
B 99  2 n VAL . 99  B 99  
B 100 2 n VAL . 100 B 100 
B 101 2 n VAL . 101 B 101 
B 102 2 n ASP . 102 B 102 
B 103 2 n TRP . 103 B 103 
B 104 2 n LEU . 104 B 104 
B 105 2 n PRO . 105 B 105 
B 106 2 n LEU . 106 B 106 
B 107 2 n ALA . 107 B 107 
B 108 2 n HIS . 108 B 108 
B 109 2 n GLN . 109 B 109 
B 110 2 n LEU . 110 B 110 
B 111 2 n TYR . 111 B 111 
B 112 2 n THR . 112 B 112 
B 113 2 n ASP . 113 B 113 
B 114 2 n ALA . 114 B 114 
B 115 2 n VAL . 115 B 115 
B 116 2 n ASN . 116 B 116 
B 117 2 n ASN . 117 B 117 
B 118 2 n THR . 118 B 118 
B 119 2 n ARG . 119 B 119 
B 120 2 n VAL . 120 B 120 
B 121 2 n VAL . 121 B 121 
B 122 2 n GLY . 122 B 122 
B 123 2 n HIS . 123 B 123 
B 124 2 n SER . 124 B 124 
B 125 2 n ILE . 125 B 125 
B 126 2 n ALA . 126 B 126 
B 127 2 n ARG . 127 B 127 
B 128 2 n MET . 128 B 128 
B 129 2 n LEU . 129 B 129 
B 130 2 n ASP . 130 B 130 
B 131 2 n TRP . 131 B 131 
B 132 2 n LEU . 132 B 132 
B 133 2 n GLN . 133 B 133 
B 134 2 n GLU . 134 B 134 
B 135 2 n LYS . 135 B 135 
B 136 2 n ASP . 136 B 136 
B 137 2 n ASP . 137 B 137 
B 138 2 n PHE . 138 B 138 
B 139 2 n SER . 139 B 139 
B 140 2 n LEU . 140 B 140 
B 141 2 n GLY . 141 B 141 
B 142 2 n ASN . 142 B 142 
B 143 2 n VAL . 143 B 143 
B 144 2 n HIS . 144 B 144 
B 145 2 n LEU . 145 B 145 
B 146 2 n ILE . 146 B 146 
B 147 2 n GLY . 147 B 147 
B 148 2 n TYR . 148 B 148 
B 149 2 n SER . 149 B 149 
B 150 2 n LEU . 150 B 150 
B 151 2 n GLY . 151 B 151 
B 152 2 n ALA . 152 B 152 
B 153 2 n HIS . 153 B 153 
B 154 2 n VAL . 154 B 154 
B 155 2 n ALA . 155 B 155 
B 156 2 n GLY . 156 B 156 
B 157 2 n TYR . 157 B 157 
B 158 2 n ALA . 158 B 158 
B 159 2 n GLY . 159 B 159 
B 160 2 n ASN . 160 B 160 
B 161 2 n PHE . 161 B 161 
B 162 2 n VAL . 162 B 162 
B 163 2 n LYS . 163 B 163 
B 164 2 n GLY . 164 B 164 
B 165 2 n THR . 165 B 165 
B 166 2 n VAL . 166 B 166 
B 167 2 n GLY . 167 B 167 
B 168 2 n ARG . 168 B 168 
B 169 2 n ILE . 169 B 169 
B 170 2 n THR . 170 B 170 
B 171 2 n GLY . 171 B 171 
B 172 2 n LEU . 172 B 172 
B 173 2 n ASP . 173 B 173 
B 174 2 n PRO . 174 B 174 
B 175 2 n ALA . 175 B 175 
B 176 2 n GLY . 176 B 176 
B 177 2 n PRO . 177 B 177 
B 178 2 n MET . 178 B 178 
B 179 2 n PHE . 179 B 179 
B 180 2 n GLU . 180 B 180 
B 181 2 n GLY . 181 B 181 
B 182 2 n ALA . 182 B 182 
B 183 2 n ASP . 183 B 183 
B 184 2 n ILE . 184 B 184 
B 185 2 n HIS . 185 B 185 
B 186 2 n LYS . 186 B 186 
B 187 2 n ARG . 187 B 187 
B 188 2 n LEU . 188 B 188 
B 189 2 n SER . 189 B 189 
B 190 2 n PRO . 190 B 190 
B 191 2 n ASP . 191 B 191 
B 192 2 n ASP . 192 B 192 
B 193 2 n ALA . 193 B 193 
B 194 2 n ASP . 194 B 194 
B 195 2 n PHE . 195 B 195 
B 196 2 n VAL . 196 B 196 
B 197 2 n ASP . 197 B 197 
B 198 2 n VAL . 198 B 198 
B 199 2 n LEU . 199 B 199 
B 200 2 n HIS . 200 B 200 
B 201 2 n THR . 201 B 201 
B 202 2 n TYR . 202 B 202 
B 203 2 n THR . 203 B 203 
B 204 2 n ARG . 204 B 204 
B 205 2 n SER . 205 B 205 
B 206 2 n PHE . 206 B 206 
B 207 2 n GLY . 207 B 207 
B 208 2 n LEU . 208 B 208 
B 209 2 n SER . 209 B 209 
B 210 2 n ILE . 210 B 210 
B 211 2 n GLY . 211 B 211 
B 212 2 n ILE . 212 B 212 
B 213 2 n GLN . 213 B 213 
B 214 2 n MET . 214 B 214 
B 215 2 n PRO . 215 B 215 
B 216 2 n VAL . 216 B 216 
B 217 2 n GLY . 217 B 217 
B 218 2 n HIS . 218 B 218 
B 219 2 n ILE . 219 B 219 
B 220 2 n ASP . 220 B 220 
B 221 2 n ILE . 221 B 221 
B 222 2 n TYR . 222 B 222 
B 223 2 n PRO . 223 B 223 
B 224 2 n ASN . 224 B 224 
B 225 2 n GLY . 225 B 225 
B 226 2 n GLY . 226 B 226 
B 227 2 n ASP . 227 B 227 
B 228 2 n PHE . 228 B 228 
B 229 2 n GLN . 229 B 229 
B 230 2 n PRO . 230 B 230 
B 231 2 n GLY . 231 B 231 
B 232 2 n CYS . 232 B 232 
B 233 2 n GLY . 233 B 233 
B 234 2 n LEU . 234 B 234 
B 235 2 n ASN . 235 B 235 
B 236 2 n ASP . 236 B 236 
B 237 2 n VAL . 237 B 237 
B 238 2 n LEU . 238 B 238 
B 239 2 n GLY . 239 B 239 
B 240 2 n SER . 240 B 240 
B 241 2 n ILE . 241 B 241 
B 242 2 n ALA . 242 B 242 
B 243 2 n TYR . 243 B 243 
B 244 2 n GLY . 244 B 244 
B 245 2 n THR . 245 B 245 
B 246 2 n ILE . 246 B 246 
B 247 2 n THR . 247 B 247 
B 248 2 n GLU . 248 B 248 
B 249 2 n VAL . 249 B 249 
B 250 2 n VAL . 250 B 250 
B 251 2 n LYS . 251 B 251 
B 252 2 n CYS . 252 B 252 
B 253 2 n GLU . 253 B 253 
B 254 2 n HIS . 254 B 254 
B 255 2 n GLU . 255 B 255 
B 256 2 n ARG . 256 B 256 
B 257 2 n ALA . 257 B 257 
B 258 2 n VAL . 258 B 258 
B 259 2 n HIS . 259 B 259 
B 260 2 n LEU . 260 B 260 
B 261 2 n PHE . 261 B 261 
B 262 2 n VAL . 262 B 262 
B 263 2 n ASP . 263 B 263 
B 264 2 n SER . 264 B 264 
B 265 2 n LEU . 265 B 265 
B 266 2 n VAL . 266 B 266 
B 267 2 n ASN . 267 B 267 
B 268 2 n GLN . 268 B 268 
B 269 2 n ASP . 269 B 269 
B 270 2 n LYS . 270 B 270 
B 271 2 n PRO . 271 B 271 
B 272 2 n SER . 272 B 272 
B 273 2 n PHE . 273 B 273 
B 274 2 n ALA . 274 B 274 
B 275 2 n PHE . 275 B 275 
B 276 2 n GLN . 276 B 276 
B 277 2 n CYS . 277 B 277 
B 278 2 n THR . 278 B 278 
B 279 2 n ASP . 279 B 279 
B 280 2 n SER . 280 B 280 
B 281 2 n ASN . 281 B 281 
B 282 2 n ARG . 282 B 282 
B 283 2 n PHE . 283 B 283 
B 284 2 n LYS . 284 B 284 
B 285 2 n LYS . 285 B 285 
B 286 2 n GLY . 286 B 286 
B 287 2 n ILE . 287 B 287 
B 288 2 n CYS . 288 B 288 
B 289 2 n LEU . 289 B 289 
B 290 2 n SER . 290 B 290 
B 291 2 n CYS . 291 B 291 
B 292 2 n ARG . 292 B 292 
B 293 2 n LYS . 293 B 293 
B 294 2 n ASN . 294 B 294 
B 295 2 n ARG . 295 B 295 
B 296 2 n CYS . 296 B 296 
B 297 2 n ASN . 297 B 297 
B 298 2 n SER . 298 B 298 
B 299 2 n ILE . 299 B 299 
B 300 2 n GLY . 300 B 300 
B 301 2 n TYR . 301 B 301 
B 302 2 n ASN . 302 B 302 
B 303 2 n ALA . 303 B 303 
B 304 2 n LYS . 304 B 304 
B 305 2 n LYS . 305 B 305 
B 306 2 n MET . 306 B 306 
B 307 2 n ARG . 307 B 307 
B 308 2 n ASN . 308 B 308 
B 309 2 n LYS . 309 B 309 
B 310 2 n ARG . 310 B 310 
B 311 2 n ASN . 311 B 311 
B 312 2 n SER . 312 B 312 
B 313 2 n LYS . 313 B 313 
B 314 2 n MET . 314 B 314 
B 315 2 n TYR . 315 B 315 
B 316 2 n LEU . 316 B 316 
B 317 2 n LYS . 317 B 317 
B 318 2 n THR . 318 B 318 
B 319 2 n ARG . 319 B 319 
B 320 2 n ALA . 320 B 320 
B 321 2 n GLY . 321 B 321 
B 322 2 n MET . 322 B 322 
B 323 2 n PRO . 323 B 323 
B 324 2 n PHE . 324 B 324 
B 325 2 n ARG . 325 B 325 
B 326 2 n VAL . 326 B 326 
B 327 2 n TYR . 327 B 327 
B 328 2 n HIS . 328 B 328 
B 329 2 n TYR . 329 B 329 
B 330 2 n GLN . 330 B 330 
B 331 2 n MET . 331 B 331 
B 332 2 n LYS . 332 B 332 
B 333 2 n ILE . 333 B 333 
B 334 2 n HIS . 334 B 334 
B 335 2 n VAL . 335 B 335 
B 336 2 n PHE . 336 B 336 
B 337 2 n SER . 337 B 337 
B 338 2 n TYR . 338 B 338 
B 339 2 n LYS . 339 B 339 
B 340 2 n ASN . 340 B 340 
B 341 2 n MET . 341 B 341 
B 342 2 n GLY . 342 B 342 
B 343 2 n GLU . 343 B 343 
B 344 2 n ILE . 344 B 344 
B 345 2 n GLU . 345 B 345 
B 346 2 n PRO . 346 B 346 
B 347 2 n THR . 347 B 347 
B 348 2 n PHE . 348 B 348 
B 349 2 n TYR . 349 B 349 
B 350 2 n VAL . 350 B 350 
B 351 2 n THR . 351 B 351 
B 352 2 n LEU . 352 B 352 
B 353 2 n TYR . 353 B 353 
B 354 2 n GLY . 354 B 354 
B 355 2 n THR . 355 B 355 
B 356 2 n ASN . 356 B 356 
B 357 2 n ALA . 357 B 357 
B 358 2 n ASP . 358 B 358 
B 359 2 n SER . 359 B 359 
B 360 2 n GLN . 360 B 360 
B 361 2 n THR . 361 B 361 
B 362 2 n LEU . 362 B 362 
B 363 2 n PRO . 363 B 363 
B 364 2 n LEU . 364 B 364 
B 365 2 n GLU . 365 B 365 
B 366 2 n ILE . 366 B 366 
B 367 2 n VAL . 367 B 367 
B 368 2 n GLU . 368 B 368 
B 369 2 n ARG . 369 B 369 
B 370 2 n ILE . 370 B 370 
B 371 2 n GLU . 371 B 371 
B 372 2 n GLN . 372 B 372 
B 373 2 n ASN . 373 B 373 
B 374 2 n ALA . 374 B 374 
B 375 2 n THR . 375 B 375 
B 376 2 n ASN . 376 B 376 
B 377 2 n THR . 377 B 377 
B 378 2 n PHE . 378 B 378 
B 379 2 n LEU . 379 B 379 
B 380 2 n VAL . 380 B 380 
B 381 2 n TYR . 381 B 381 
B 382 2 n THR . 382 B 382 
B 383 2 n GLU . 383 B 383 
B 384 2 n GLU . 384 B 384 
B 385 2 n ASP . 385 B 385 
B 386 2 n LEU . 386 B 386 
B 387 2 n GLY . 387 B 387 
B 388 2 n ASP . 388 B 388 
B 389 2 n LEU . 389 B 389 
B 390 2 n LEU . 390 B 390 
B 391 2 n LYS . 391 B 391 
B 392 2 n ILE . 392 B 392 
B 393 2 n GLN . 393 B 393 
B 394 2 n LEU . 394 B 394 
B 395 2 n THR . 395 B 395 
B 396 2 n TRP . 396 B 396 
B 397 2 n GLU . 397 B 397 
B 398 2 n GLY . 398 B 398 
B 399 2 n ALA . 399 B 399 
B 400 2 n SER . 400 B 400 
B 401 2 n GLN . 401 B 401 
B 402 2 n SER . 402 B 402 
B 403 2 n TRP . 403 B 403 
B 404 2 n TYR . 404 B 404 
B 405 2 n ASN . 405 B 405 
B 406 2 n LEU . 406 B 406 
B 407 2 n TRP . 407 B 407 
B 408 2 n LYS . 408 B 408 
B 409 2 n GLU . 409 B 409 
B 410 2 n PHE . 410 B 410 
B 411 2 n ARG . 411 B 411 
B 412 2 n SER . 412 B 412 
B 413 2 n TYR . 413 B 413 
B 414 2 n LEU . 414 B 414 
B 415 2 n SER . 415 B 415 
B 416 2 n GLN . 416 B 416 
B 417 2 n PRO . 417 B 417 
B 418 2 n ARG . 418 B 418 
B 419 2 n ASN . 419 B 419 
B 420 2 n PRO . 420 B 420 
B 421 2 n GLY . 421 B 421 
B 422 2 n ARG . 422 B 422 
B 423 2 n GLU . 423 B 423 
B 424 2 n LEU . 424 B 424 
B 425 2 n ASN . 425 B 425 
B 426 2 n ILE . 426 B 426 
B 427 2 n ARG . 427 B 427 
B 428 2 n ARG . 428 B 428 
B 429 2 n ILE . 429 B 429 
B 430 2 n ARG . 430 B 430 
B 431 2 n VAL . 431 B 431 
B 432 2 n LYS . 432 B 432 
B 433 2 n SER . 433 B 433 
B 434 2 n GLY . 434 B 434 
B 435 2 n GLU . 435 B 435 
B 436 2 n THR . 436 B 436 
B 437 2 n GLN . 437 B 437 
B 438 2 n ARG . 438 B 438 
B 439 2 n LYS . 439 B 439 
B 440 2 n LEU . 440 B 440 
B 441 2 n THR . 441 B 441 
B 442 2 n PHE . 442 B 442 
B 443 2 n CYS . 443 B 443 
B 444 2 n THR . 444 B 444 
B 445 2 n GLU . 445 B 445 
B 446 2 n ASP . 446 B 446 
B 447 2 n PRO . 447 B 447 
B 448 2 n GLU . 448 B 448 
B 449 2 n ASN . 449 B 449 
B 450 2 n THR . 450 B 450 
B 451 2 n SER . 451 B 451 
B 452 2 n ILE . 452 B 452 
B 453 2 n SER . 453 B 453 
B 454 2 n PRO . 454 B 454 
B 455 2 n GLY . 455 B 455 
B 456 2 n ARG . 456 B 456 
B 457 2 n GLU . 457 B 457 
B 458 2 n LEU . 458 B 458 
B 459 2 n TRP . 459 B 459 
B 460 2 n PHE . 460 B 460 
B 461 2 n ARG . 461 B 461 
B 462 2 n LYS . 462 B 462 
B 463 2 n CYS . 463 B 463 
B 464 2 n ARG . 464 B 464 
B 465 2 n ASP . 465 B 465 
B 466 2 n GLY . 466 B 466 
B 467 2 n TRP . 467 B 467 
B 468 2 n ARG . 468 B 468 
B 469 2 n MET . 469 B 469 
B 470 2 n LYS . 470 B 470 
B 471 2 n ASN . 471 B 471 
B 472 2 n GLU . 472 B 472 
B 473 2 n THR . 473 B 473 
B 474 2 n SER . 474 B 474 
B 475 2 n PRO . 475 B 475 
B 476 2 n THR . 476 B 476 
B 477 2 n VAL . 477 B 477 
B 478 2 n GLU . 478 B 478 
B 479 2 n LEU . 479 B 479 
B 480 2 n PRO . 480 B 480 
#
_software.classification other
_software.date           ?
_software.description    "Structure prediction"
_software.name           AlphaFold
_software.pdbx_ordinal   1
_software.type           package
_software.version        "AlphaFold-beta-20231127 (2b86f29d-618d-47cf-8aef-20020b1102eb @ 2025-03-28 11:29:25)"
#
loop_
_struct_asym.entity_id
_struct_asym.id
1 A 
2 B 
#
loop_
_atom_site.group_PDB
_atom_site.id
_atom_site.type_symbol
_atom_site.label_atom_id
_atom_site.label_alt_id
_atom_site.label_comp_id
_atom_site.label_asym_id
_atom_site.label_entity_id
_atom_site.label_seq_id
_atom_site.pdbx_PDB_ins_code
_atom_site.Cartn_x
_atom_site.Cartn_y
_atom_site.Cartn_z
_atom_site.occupancy
_atom_site.B_iso_or_equiv
_atom_site.auth_seq_id
_atom_site.auth_asym_id
_atom_site.pdbx_PDB_model_num
ATOM 1    N N   . SER A 1 1   ? -24.778 66.588  -81.408 1.00 19.81 1   A 1 
ATOM 2    C CA  . SER A 1 1   ? -26.226 66.484  -81.695 1.00 24.12 1   A 1 
ATOM 3    C C   . SER A 1 1   ? -26.830 65.195  -81.139 1.00 25.11 1   A 1 
ATOM 4    O O   . SER A 1 1   ? -27.340 65.260  -80.049 1.00 23.50 1   A 1 
ATOM 5    C CB  . SER A 1 1   ? -26.550 66.625  -83.185 1.00 22.82 1   A 1 
ATOM 6    O OG  . SER A 1 1   ? -25.902 67.752  -83.667 1.00 21.37 1   A 1 
ATOM 7    N N   . ARG A 1 2   ? -26.801 64.120  -81.896 1.00 19.80 2   A 1 
ATOM 8    C CA  . ARG A 1 2   ? -27.619 62.955  -81.542 1.00 24.01 2   A 1 
ATOM 9    C C   . ARG A 1 2   ? -27.088 62.294  -80.268 1.00 23.04 2   A 1 
ATOM 10   O O   . ARG A 1 2   ? -25.973 61.817  -80.245 1.00 22.29 2   A 1 
ATOM 11   C CB  . ARG A 1 2   ? -27.708 61.974  -82.713 1.00 23.51 2   A 1 
ATOM 12   C CG  . ARG A 1 2   ? -28.685 62.480  -83.788 1.00 22.12 2   A 1 
ATOM 13   C CD  . ARG A 1 2   ? -28.776 61.477  -84.948 1.00 21.76 2   A 1 
ATOM 14   N NE  . ARG A 1 2   ? -29.775 61.915  -85.938 1.00 20.50 2   A 1 
ATOM 15   C CZ  . ARG A 1 2   ? -30.021 61.337  -87.108 1.00 20.35 2   A 1 
ATOM 16   N NH1 . ARG A 1 2   ? -29.348 60.290  -87.493 1.00 20.11 2   A 1 
ATOM 17   N NH2 . ARG A 1 2   ? -30.954 61.789  -87.907 1.00 20.85 2   A 1 
ATOM 18   N N   . VAL A 1 3   ? -27.932 62.371  -79.255 1.00 24.43 3   A 1 
ATOM 19   C CA  . VAL A 1 3   ? -27.735 61.740  -77.948 1.00 27.63 3   A 1 
ATOM 20   C C   . VAL A 1 3   ? -28.174 60.284  -78.124 1.00 25.75 3   A 1 
ATOM 21   O O   . VAL A 1 3   ? -29.367 60.005  -77.997 1.00 24.70 3   A 1 
ATOM 22   C CB  . VAL A 1 3   ? -28.571 62.462  -76.874 1.00 26.04 3   A 1 
ATOM 23   C CG1 . VAL A 1 3   ? -28.257 61.960  -75.474 1.00 24.00 3   A 1 
ATOM 24   C CG2 . VAL A 1 3   ? -28.344 63.987  -76.892 1.00 28.22 3   A 1 
ATOM 25   N N   . ASP A 1 4   ? -27.258 59.425  -78.558 1.00 24.93 4   A 1 
ATOM 26   C CA  . ASP A 1 4   ? -27.609 58.011  -78.689 1.00 26.97 4   A 1 
ATOM 27   C C   . ASP A 1 4   ? -27.890 57.433  -77.295 1.00 25.02 4   A 1 
ATOM 28   O O   . ASP A 1 4   ? -27.014 57.465  -76.422 1.00 24.33 4   A 1 
ATOM 29   C CB  . ASP A 1 4   ? -26.532 57.226  -79.471 1.00 26.18 4   A 1 
ATOM 30   C CG  . ASP A 1 4   ? -26.719 57.324  -80.984 1.00 24.33 4   A 1 
ATOM 31   O OD1 . ASP A 1 4   ? -27.883 57.395  -81.445 1.00 25.87 4   A 1 
ATOM 32   O OD2 . ASP A 1 4   ? -25.692 57.351  -81.701 1.00 28.15 4   A 1 
ATOM 33   N N   . PRO A 1 5   ? -29.111 57.024  -77.070 1.00 26.04 5   A 1 
ATOM 34   C CA  . PRO A 1 5   ? -29.535 56.585  -75.756 1.00 30.84 5   A 1 
ATOM 35   C C   . PRO A 1 5   ? -29.092 55.123  -75.582 1.00 31.70 5   A 1 
ATOM 36   O O   . PRO A 1 5   ? -29.855 54.219  -75.909 1.00 29.64 5   A 1 
ATOM 37   C CB  . PRO A 1 5   ? -31.055 56.787  -75.751 1.00 27.35 5   A 1 
ATOM 38   C CG  . PRO A 1 5   ? -31.445 56.506  -77.200 1.00 28.03 5   A 1 
ATOM 39   C CD  . PRO A 1 5   ? -30.212 56.955  -78.013 1.00 33.13 5   A 1 
ATOM 40   N N   . ASP A 1 6   ? -27.879 54.955  -75.143 1.00 26.04 6   A 1 
ATOM 41   C CA  . ASP A 1 6   ? -27.414 53.610  -74.790 1.00 28.62 6   A 1 
ATOM 42   C C   . ASP A 1 6   ? -28.276 53.065  -73.647 1.00 27.86 6   A 1 
ATOM 43   O O   . ASP A 1 6   ? -28.089 53.343  -72.461 1.00 27.00 6   A 1 
ATOM 44   C CB  . ASP A 1 6   ? -25.907 53.596  -74.484 1.00 26.98 6   A 1 
ATOM 45   C CG  . ASP A 1 6   ? -25.029 53.271  -75.696 1.00 25.06 6   A 1 
ATOM 46   O OD1 . ASP A 1 6   ? -25.527 52.594  -76.623 1.00 26.32 6   A 1 
ATOM 47   O OD2 . ASP A 1 6   ? -23.846 53.674  -75.666 1.00 27.73 6   A 1 
ATOM 48   N N   . LEU A 1 7   ? -29.292 52.335  -74.060 1.00 25.26 7   A 1 
ATOM 49   C CA  . LEU A 1 7   ? -30.227 51.634  -73.196 1.00 28.28 7   A 1 
ATOM 50   C C   . LEU A 1 7   ? -29.456 50.530  -72.465 1.00 26.74 7   A 1 
ATOM 51   O O   . LEU A 1 7   ? -29.310 49.418  -72.967 1.00 26.05 7   A 1 
ATOM 52   C CB  . LEU A 1 7   ? -31.386 51.079  -74.049 1.00 27.05 7   A 1 
ATOM 53   C CG  . LEU A 1 7   ? -32.488 52.108  -74.334 1.00 25.14 7   A 1 
ATOM 54   C CD1 . LEU A 1 7   ? -33.267 51.734  -75.602 1.00 26.25 7   A 1 
ATOM 55   C CD2 . LEU A 1 7   ? -33.480 52.196  -73.175 1.00 30.62 7   A 1 
ATOM 56   N N   . SER A 1 8   ? -28.966 50.861  -71.289 1.00 27.78 8   A 1 
ATOM 57   C CA  . SER A 1 8   ? -28.423 49.874  -70.362 1.00 30.19 8   A 1 
ATOM 58   C C   . SER A 1 8   ? -29.547 48.939  -69.897 1.00 29.42 8   A 1 
ATOM 59   O O   . SER A 1 8   ? -30.174 49.173  -68.864 1.00 28.82 8   A 1 
ATOM 60   C CB  . SER A 1 8   ? -27.732 50.587  -69.188 1.00 29.00 8   A 1 
ATOM 61   O OG  . SER A 1 8   ? -28.629 51.445  -68.516 1.00 28.97 8   A 1 
ATOM 62   N N   . SER A 1 9   ? -29.833 47.940  -70.717 1.00 28.02 9   A 1 
ATOM 63   C CA  . SER A 1 9   ? -30.750 46.868  -70.338 1.00 31.25 9   A 1 
ATOM 64   C C   . SER A 1 9   ? -30.108 46.099  -69.181 1.00 30.44 9   A 1 
ATOM 65   O O   . SER A 1 9   ? -29.267 45.234  -69.376 1.00 29.65 9   A 1 
ATOM 66   C CB  . SER A 1 9   ? -31.049 45.958  -71.545 1.00 29.51 9   A 1 
ATOM 67   O OG  . SER A 1 9   ? -29.866 45.500  -72.143 1.00 28.66 9   A 1 
ATOM 68   N N   . PHE A 1 10  ? -30.482 46.513  -67.974 1.00 30.27 10  A 1 
ATOM 69   C CA  . PHE A 1 10  ? -30.196 45.748  -66.772 1.00 32.05 10  A 1 
ATOM 70   C C   . PHE A 1 10  ? -30.999 44.440  -66.858 1.00 30.41 10  A 1 
ATOM 71   O O   . PHE A 1 10  ? -32.134 44.374  -66.383 1.00 28.22 10  A 1 
ATOM 72   C CB  . PHE A 1 10  ? -30.545 46.558  -65.524 1.00 29.28 10  A 1 
ATOM 73   C CG  . PHE A 1 10  ? -29.468 47.526  -65.080 1.00 29.29 10  A 1 
ATOM 74   C CD1 . PHE A 1 10  ? -28.501 47.108  -64.141 1.00 29.11 10  A 1 
ATOM 75   C CD2 . PHE A 1 10  ? -29.424 48.838  -65.570 1.00 30.47 10  A 1 
ATOM 76   C CE1 . PHE A 1 10  ? -27.501 47.999  -63.705 1.00 29.67 10  A 1 
ATOM 77   C CE2 . PHE A 1 10  ? -28.425 49.731  -65.142 1.00 30.43 10  A 1 
ATOM 78   C CZ  . PHE A 1 10  ? -27.467 49.311  -64.205 1.00 32.90 10  A 1 
ATOM 79   N N   . ASP A 1 11  ? -30.429 43.435  -67.526 1.00 33.40 11  A 1 
ATOM 80   C CA  . ASP A 1 11  ? -30.986 42.089  -67.508 1.00 35.83 11  A 1 
ATOM 81   C C   . ASP A 1 11  ? -31.002 41.609  -66.062 1.00 33.62 11  A 1 
ATOM 82   O O   . ASP A 1 11  ? -30.002 41.182  -65.478 1.00 32.09 11  A 1 
ATOM 83   C CB  . ASP A 1 11  ? -30.217 41.148  -68.449 1.00 33.87 11  A 1 
ATOM 84   C CG  . ASP A 1 11  ? -30.730 41.171  -69.892 1.00 31.13 11  A 1 
ATOM 85   O OD1 . ASP A 1 11  ? -31.936 41.447  -70.082 1.00 32.30 11  A 1 
ATOM 86   O OD2 . ASP A 1 11  ? -29.921 40.862  -70.792 1.00 33.52 11  A 1 
ATOM 87   N N   . SER A 1 12  ? -32.155 41.754  -65.457 1.00 33.98 12  A 1 
ATOM 88   C CA  . SER A 1 12  ? -32.440 41.222  -64.130 1.00 38.16 12  A 1 
ATOM 89   C C   . SER A 1 12  ? -32.433 39.696  -64.229 1.00 37.25 12  A 1 
ATOM 90   O O   . SER A 1 12  ? -33.460 39.092  -64.546 1.00 35.60 12  A 1 
ATOM 91   C CB  . SER A 1 12  ? -33.782 41.770  -63.627 1.00 36.16 12  A 1 
ATOM 92   O OG  . SER A 1 12  ? -34.813 41.510  -64.546 1.00 34.45 12  A 1 
ATOM 93   N N   . ALA A 1 13  ? -31.271 39.110  -64.018 1.00 36.34 13  A 1 
ATOM 94   C CA  . ALA A 1 13  ? -31.151 37.662  -63.986 1.00 40.02 13  A 1 
ATOM 95   C C   . ALA A 1 13  ? -32.184 37.109  -62.987 1.00 39.02 13  A 1 
ATOM 96   O O   . ALA A 1 13  ? -32.210 37.534  -61.826 1.00 37.56 13  A 1 
ATOM 97   C CB  . ALA A 1 13  ? -29.713 37.278  -63.613 1.00 38.47 13  A 1 
ATOM 98   N N   . PRO A 1 14  ? -33.090 36.214  -63.429 1.00 35.69 14  A 1 
ATOM 99   C CA  . PRO A 1 14  ? -34.164 35.725  -62.587 1.00 39.84 14  A 1 
ATOM 100  C C   . PRO A 1 14  ? -33.537 34.974  -61.407 1.00 41.14 14  A 1 
ATOM 101  O O   . PRO A 1 14  ? -32.736 34.064  -61.588 1.00 39.35 14  A 1 
ATOM 102  C CB  . PRO A 1 14  ? -35.034 34.838  -63.490 1.00 36.69 14  A 1 
ATOM 103  C CG  . PRO A 1 14  ? -34.064 34.390  -64.577 1.00 35.84 14  A 1 
ATOM 104  C CD  . PRO A 1 14  ? -33.091 35.564  -64.715 1.00 41.19 14  A 1 
ATOM 105  N N   . SER A 1 15  ? -33.903 35.383  -60.212 1.00 39.14 15  A 1 
ATOM 106  C CA  . SER A 1 15  ? -33.482 34.692  -58.992 1.00 42.77 15  A 1 
ATOM 107  C C   . SER A 1 15  ? -34.040 33.269  -59.021 1.00 43.14 15  A 1 
ATOM 108  O O   . SER A 1 15  ? -35.244 33.089  -58.836 1.00 41.24 15  A 1 
ATOM 109  C CB  . SER A 1 15  ? -33.973 35.459  -57.761 1.00 40.68 15  A 1 
ATOM 110  O OG  . SER A 1 15  ? -35.374 35.623  -57.805 1.00 37.62 15  A 1 
ATOM 111  N N   . GLU A 1 16  ? -33.191 32.296  -59.303 1.00 35.93 16  A 1 
ATOM 112  C CA  . GLU A 1 16  ? -33.612 30.894  -59.302 1.00 38.91 16  A 1 
ATOM 113  C C   . GLU A 1 16  ? -34.288 30.562  -57.957 1.00 37.05 16  A 1 
ATOM 114  O O   . GLU A 1 16  ? -33.759 30.899  -56.891 1.00 35.46 16  A 1 
ATOM 115  C CB  . GLU A 1 16  ? -32.445 29.933  -59.558 1.00 39.00 16  A 1 
ATOM 116  C CG  . GLU A 1 16  ? -32.048 29.882  -61.040 1.00 35.96 16  A 1 
ATOM 117  C CD  . GLU A 1 16  ? -31.059 28.745  -61.339 1.00 34.25 16  A 1 
ATOM 118  O OE1 . GLU A 1 16  ? -31.039 28.281  -62.493 1.00 30.47 16  A 1 
ATOM 119  O OE2 . GLU A 1 16  ? -30.357 28.309  -60.389 1.00 36.47 16  A 1 
ATOM 120  N N   . PRO A 1 17  ? -35.477 29.938  -57.996 1.00 38.04 17  A 1 
ATOM 121  C CA  . PRO A 1 17  ? -36.207 29.630  -56.781 1.00 41.97 17  A 1 
ATOM 122  C C   . PRO A 1 17  ? -35.385 28.621  -55.974 1.00 43.08 17  A 1 
ATOM 123  O O   . PRO A 1 17  ? -35.173 27.491  -56.414 1.00 40.99 17  A 1 
ATOM 124  C CB  . PRO A 1 17  ? -37.564 29.083  -57.257 1.00 39.38 17  A 1 
ATOM 125  C CG  . PRO A 1 17  ? -37.267 28.544  -58.654 1.00 39.07 17  A 1 
ATOM 126  C CD  . PRO A 1 17  ? -36.143 29.451  -59.171 1.00 43.59 17  A 1 
ATOM 127  N N   . LYS A 1 18  ? -34.910 29.052  -54.801 1.00 39.94 18  A 1 
ATOM 128  C CA  . LYS A 1 18  ? -34.193 28.164  -53.889 1.00 42.40 18  A 1 
ATOM 129  C C   . LYS A 1 18  ? -35.059 26.938  -53.623 1.00 41.16 18  A 1 
ATOM 130  O O   . LYS A 1 18  ? -36.159 27.036  -53.076 1.00 39.37 18  A 1 
ATOM 131  C CB  . LYS A 1 18  ? -33.806 28.876  -52.585 1.00 41.75 18  A 1 
ATOM 132  C CG  . LYS A 1 18  ? -32.566 29.758  -52.760 1.00 38.38 18  A 1 
ATOM 133  C CD  . LYS A 1 18  ? -32.137 30.378  -51.424 1.00 37.71 18  A 1 
ATOM 134  C CE  . LYS A 1 18  ? -30.835 31.172  -51.582 1.00 32.54 18  A 1 
ATOM 135  N NZ  . LYS A 1 18  ? -30.401 31.793  -50.317 1.00 31.71 18  A 1 
ATOM 136  N N   . SER A 1 19  ? -34.588 25.794  -54.072 1.00 41.50 19  A 1 
ATOM 137  C CA  . SER A 1 19  ? -35.354 24.564  -54.193 1.00 43.55 19  A 1 
ATOM 138  C C   . SER A 1 19  ? -35.829 24.051  -52.833 1.00 43.37 19  A 1 
ATOM 139  O O   . SER A 1 19  ? -35.068 23.973  -51.872 1.00 41.71 19  A 1 
ATOM 140  C CB  . SER A 1 19  ? -34.489 23.526  -54.911 1.00 41.73 19  A 1 
ATOM 141  O OG  . SER A 1 19  ? -35.132 22.273  -54.891 1.00 37.16 19  A 1 
ATOM 142  N N   . ARG A 1 20  ? -37.085 23.615  -52.759 1.00 39.68 20  A 1 
ATOM 143  C CA  . ARG A 1 20  ? -37.721 22.970  -51.597 1.00 43.54 20  A 1 
ATOM 144  C C   . ARG A 1 20  ? -37.049 21.655  -51.175 1.00 42.67 20  A 1 
ATOM 145  O O   . ARG A 1 20  ? -37.418 21.097  -50.146 1.00 40.24 20  A 1 
ATOM 146  C CB  . ARG A 1 20  ? -39.206 22.685  -51.898 1.00 42.56 20  A 1 
ATOM 147  C CG  . ARG A 1 20  ? -40.119 23.910  -51.774 1.00 39.60 20  A 1 
ATOM 148  C CD  . ARG A 1 20  ? -41.570 23.475  -52.015 1.00 38.43 20  A 1 
ATOM 149  N NE  . ARG A 1 20  ? -42.536 24.569  -51.798 1.00 32.92 20  A 1 
ATOM 150  C CZ  . ARG A 1 20  ? -43.847 24.502  -51.963 1.00 31.19 20  A 1 
ATOM 151  N NH1 . ARG A 1 20  ? -44.438 23.414  -52.378 1.00 28.20 20  A 1 
ATOM 152  N NH2 . ARG A 1 20  ? -44.608 25.534  -51.719 1.00 27.51 20  A 1 
ATOM 153  N N   . PHE A 1 21  ? -36.120 21.133  -51.991 1.00 46.43 21  A 1 
ATOM 154  C CA  . PHE A 1 21  ? -35.522 19.817  -51.765 1.00 48.31 21  A 1 
ATOM 155  C C   . PHE A 1 21  ? -34.681 19.722  -50.488 1.00 47.30 21  A 1 
ATOM 156  O O   . PHE A 1 21  ? -34.604 18.629  -49.925 1.00 43.85 21  A 1 
ATOM 157  C CB  . PHE A 1 21  ? -34.708 19.405  -52.990 1.00 46.23 21  A 1 
ATOM 158  C CG  . PHE A 1 21  ? -35.568 18.935  -54.139 1.00 43.38 21  A 1 
ATOM 159  C CD1 . PHE A 1 21  ? -36.059 17.617  -54.150 1.00 40.57 21  A 1 
ATOM 160  C CD2 . PHE A 1 21  ? -35.894 19.797  -55.192 1.00 38.82 21  A 1 
ATOM 161  C CE1 . PHE A 1 21  ? -36.869 17.167  -55.205 1.00 35.90 21  A 1 
ATOM 162  C CE2 . PHE A 1 21  ? -36.706 19.353  -56.249 1.00 34.85 21  A 1 
ATOM 163  C CZ  . PHE A 1 21  ? -37.196 18.040  -56.257 1.00 35.60 21  A 1 
ATOM 164  N N   . ALA A 1 22  ? -34.121 20.836  -49.994 1.00 50.07 22  A 1 
ATOM 165  C CA  . ALA A 1 22  ? -33.308 20.814  -48.776 1.00 52.14 22  A 1 
ATOM 166  C C   . ALA A 1 22  ? -34.080 20.236  -47.571 1.00 51.61 22  A 1 
ATOM 167  O O   . ALA A 1 22  ? -33.545 19.419  -46.838 1.00 49.27 22  A 1 
ATOM 168  C CB  . ALA A 1 22  ? -32.824 22.240  -48.487 1.00 49.97 22  A 1 
ATOM 169  N N   . MET A 1 23  ? -35.366 20.566  -47.420 1.00 46.43 23  A 1 
ATOM 170  C CA  . MET A 1 23  ? -36.193 19.989  -46.351 1.00 52.22 23  A 1 
ATOM 171  C C   . MET A 1 23  ? -36.337 18.474  -46.462 1.00 53.47 23  A 1 
ATOM 172  O O   . MET A 1 23  ? -36.421 17.792  -45.442 1.00 52.81 23  A 1 
ATOM 173  C CB  . MET A 1 23  ? -37.603 20.602  -46.358 1.00 50.42 23  A 1 
ATOM 174  C CG  . MET A 1 23  ? -37.673 21.910  -45.563 1.00 45.57 23  A 1 
ATOM 175  S SD  . MET A 1 23  ? -39.385 22.511  -45.385 1.00 40.80 23  A 1 
ATOM 176  C CE  . MET A 1 23  ? -39.129 23.759  -44.103 1.00 34.62 23  A 1 
ATOM 177  N N   . LEU A 1 24  ? -36.413 17.933  -47.684 1.00 53.49 24  A 1 
ATOM 178  C CA  . LEU A 1 24  ? -36.592 16.500  -47.876 1.00 55.42 24  A 1 
ATOM 179  C C   . LEU A 1 24  ? -35.306 15.732  -47.539 1.00 55.41 24  A 1 
ATOM 180  O O   . LEU A 1 24  ? -35.385 14.640  -46.975 1.00 53.97 24  A 1 
ATOM 181  C CB  . LEU A 1 24  ? -37.060 16.197  -49.305 1.00 55.58 24  A 1 
ATOM 182  C CG  . LEU A 1 24  ? -38.123 15.079  -49.326 1.00 50.77 24  A 1 
ATOM 183  C CD1 . LEU A 1 24  ? -39.501 15.677  -49.610 1.00 46.54 24  A 1 
ATOM 184  C CD2 . LEU A 1 24  ? -37.841 14.029  -50.390 1.00 48.70 24  A 1 
ATOM 185  N N   . ASP A 1 25  ? -34.164 16.315  -47.876 1.00 56.41 25  A 1 
ATOM 186  C CA  . ASP A 1 25  ? -32.872 15.748  -47.518 1.00 58.39 25  A 1 
ATOM 187  C C   . ASP A 1 25  ? -32.605 15.875  -46.023 1.00 57.24 25  A 1 
ATOM 188  O O   . ASP A 1 25  ? -32.176 14.896  -45.413 1.00 56.49 25  A 1 
ATOM 189  C CB  . ASP A 1 25  ? -31.752 16.343  -48.377 1.00 58.97 25  A 1 
ATOM 190  C CG  . ASP A 1 25  ? -31.704 15.744  -49.782 1.00 56.55 25  A 1 
ATOM 191  O OD1 . ASP A 1 25  ? -32.200 14.600  -49.989 1.00 52.14 25  A 1 
ATOM 192  O OD2 . ASP A 1 25  ? -31.144 16.412  -50.677 1.00 51.27 25  A 1 
ATOM 193  N N   . ASP A 1 26  ? -32.970 16.990  -45.387 1.00 57.65 26  A 1 
ATOM 194  C CA  . ASP A 1 26  ? -32.911 17.109  -43.928 1.00 59.56 26  A 1 
ATOM 195  C C   . ASP A 1 26  ? -33.830 16.103  -43.233 1.00 58.08 26  A 1 
ATOM 196  O O   . ASP A 1 26  ? -33.434 15.471  -42.254 1.00 58.39 26  A 1 
ATOM 197  C CB  . ASP A 1 26  ? -33.277 18.543  -43.489 1.00 59.60 26  A 1 
ATOM 198  C CG  . ASP A 1 26  ? -32.168 19.562  -43.708 1.00 57.75 26  A 1 
ATOM 199  O OD1 . ASP A 1 26  ? -30.979 19.159  -43.783 1.00 53.75 26  A 1 
ATOM 200  O OD2 . ASP A 1 26  ? -32.506 20.765  -43.748 1.00 52.52 26  A 1 
ATOM 201  N N   . VAL A 1 27  ? -35.039 15.873  -43.756 1.00 57.78 27  A 1 
ATOM 202  C CA  . VAL A 1 27  ? -35.950 14.843  -43.230 1.00 58.95 27  A 1 
ATOM 203  C C   . VAL A 1 27  ? -35.391 13.436  -43.467 1.00 57.65 27  A 1 
ATOM 204  O O   . VAL A 1 27  ? -35.527 12.584  -42.587 1.00 59.37 27  A 1 
ATOM 205  C CB  . VAL A 1 27  ? -37.370 14.998  -43.795 1.00 60.75 27  A 1 
ATOM 206  C CG1 . VAL A 1 27  ? -38.289 13.822  -43.454 1.00 56.40 27  A 1 
ATOM 207  C CG2 . VAL A 1 27  ? -38.043 16.247  -43.211 1.00 57.90 27  A 1 
ATOM 208  N N   . LYS A 1 28  ? -34.744 13.175  -44.624 1.00 58.57 28  A 1 
ATOM 209  C CA  . LYS A 1 28  ? -34.059 11.902  -44.856 1.00 60.20 28  A 1 
ATOM 210  C C   . LYS A 1 28  ? -32.868 11.701  -43.924 1.00 59.23 28  A 1 
ATOM 211  O O   . LYS A 1 28  ? -32.681 10.588  -43.445 1.00 63.34 28  A 1 
ATOM 212  C CB  . LYS A 1 28  ? -33.582 11.785  -46.304 1.00 62.64 28  A 1 
ATOM 213  C CG  . LYS A 1 28  ? -34.658 11.195  -47.226 1.00 58.87 28  A 1 
ATOM 214  C CD  . LYS A 1 28  ? -34.076 11.135  -48.632 1.00 57.36 28  A 1 
ATOM 215  C CE  . LYS A 1 28  ? -35.041 10.498  -49.623 1.00 49.96 28  A 1 
ATOM 216  N NZ  . LYS A 1 28  ? -34.486 10.577  -50.994 1.00 45.38 28  A 1 
ATOM 217  N N   . ILE A 1 29  ? -32.085 12.748  -43.670 1.00 60.97 29  A 1 
ATOM 218  C CA  . ILE A 1 29  ? -30.971 12.712  -42.716 1.00 62.23 29  A 1 
ATOM 219  C C   . ILE A 1 29  ? -31.509 12.479  -41.309 1.00 60.50 29  A 1 
ATOM 220  O O   . ILE A 1 29  ? -30.985 11.624  -40.600 1.00 61.42 29  A 1 
ATOM 221  C CB  . ILE A 1 29  ? -30.112 13.990  -42.828 1.00 63.18 29  A 1 
ATOM 222  C CG1 . ILE A 1 29  ? -29.352 14.001  -44.172 1.00 60.23 29  A 1 
ATOM 223  C CG2 . ILE A 1 29  ? -29.110 14.070  -41.666 1.00 59.94 29  A 1 
ATOM 224  C CD1 . ILE A 1 29  ? -28.758 15.374  -44.523 1.00 52.65 29  A 1 
ATOM 225  N N   . LEU A 1 30  ? -32.607 13.162  -40.933 1.00 59.60 30  A 1 
ATOM 226  C CA  . LEU A 1 30  ? -33.263 12.942  -39.648 1.00 59.60 30  A 1 
ATOM 227  C C   . LEU A 1 30  ? -33.849 11.527  -39.544 1.00 57.37 30  A 1 
ATOM 228  O O   . LEU A 1 30  ? -33.692 10.872  -38.510 1.00 60.31 30  A 1 
ATOM 229  C CB  . LEU A 1 30  ? -34.355 13.998  -39.411 1.00 61.60 30  A 1 
ATOM 230  C CG  . LEU A 1 30  ? -34.321 14.565  -37.982 1.00 57.07 30  A 1 
ATOM 231  C CD1 . LEU A 1 30  ? -33.703 15.963  -37.980 1.00 52.32 30  A 1 
ATOM 232  C CD2 . LEU A 1 30  ? -35.714 14.665  -37.378 1.00 53.45 30  A 1 
ATOM 233  N N   . ALA A 1 31  ? -34.506 11.037  -40.611 1.00 61.56 31  A 1 
ATOM 234  C CA  . ALA A 1 31  ? -35.056 9.687   -40.654 1.00 62.90 31  A 1 
ATOM 235  C C   . ALA A 1 31  ? -33.951 8.624   -40.626 1.00 61.66 31  A 1 
ATOM 236  O O   . ALA A 1 31  ? -34.073 7.637   -39.902 1.00 61.97 31  A 1 
ATOM 237  C CB  . ALA A 1 31  ? -35.956 9.541   -41.889 1.00 64.04 31  A 1 
ATOM 238  N N   . ASN A 1 32  ? -32.856 8.828   -41.363 1.00 62.48 32  A 1 
ATOM 239  C CA  . ASN A 1 32  ? -31.689 7.957   -41.285 1.00 63.58 32  A 1 
ATOM 240  C C   . ASN A 1 32  ? -30.990 8.053   -39.929 1.00 61.00 32  A 1 
ATOM 241  O O   . ASN A 1 32  ? -30.563 7.029   -39.407 1.00 60.82 32  A 1 
ATOM 242  C CB  . ASN A 1 32  ? -30.713 8.257   -42.434 1.00 64.79 32  A 1 
ATOM 243  C CG  . ASN A 1 32  ? -30.987 7.440   -43.686 1.00 61.30 32  A 1 
ATOM 244  O OD1 . ASN A 1 32  ? -31.697 6.454   -43.690 1.00 56.66 32  A 1 
ATOM 245  N ND2 . ASN A 1 32  ? -30.369 7.804   -44.786 1.00 56.38 32  A 1 
ATOM 246  N N   . GLY A 1 33  ? -30.919 9.255   -39.342 1.00 65.52 33  A 1 
ATOM 247  C CA  . GLY A 1 33  ? -30.424 9.451   -37.984 1.00 65.12 33  A 1 
ATOM 248  C C   . GLY A 1 33  ? -31.292 8.740   -36.954 1.00 64.19 33  A 1 
ATOM 249  O O   . GLY A 1 33  ? -30.765 8.031   -36.104 1.00 63.93 33  A 1 
ATOM 250  N N   . LEU A 1 34  ? -32.633 8.830   -37.090 1.00 60.37 34  A 1 
ATOM 251  C CA  . LEU A 1 34  ? -33.576 8.100   -36.248 1.00 60.46 34  A 1 
ATOM 252  C C   . LEU A 1 34  ? -33.515 6.582   -36.489 1.00 58.77 34  A 1 
ATOM 253  O O   . LEU A 1 34  ? -33.630 5.821   -35.524 1.00 60.40 34  A 1 
ATOM 254  C CB  . LEU A 1 34  ? -35.005 8.620   -36.489 1.00 61.69 34  A 1 
ATOM 255  C CG  . LEU A 1 34  ? -35.324 9.897   -35.678 1.00 59.99 34  A 1 
ATOM 256  C CD1 . LEU A 1 34  ? -36.566 10.579  -36.250 1.00 55.58 34  A 1 
ATOM 257  C CD2 . LEU A 1 34  ? -35.602 9.575   -34.214 1.00 57.30 34  A 1 
ATOM 258  N N   . LEU A 1 35  ? -33.336 6.142   -37.736 1.00 61.80 35  A 1 
ATOM 259  C CA  . LEU A 1 35  ? -33.123 4.729   -38.061 1.00 62.78 35  A 1 
ATOM 260  C C   . LEU A 1 35  ? -31.796 4.215   -37.496 1.00 61.23 35  A 1 
ATOM 261  O O   . LEU A 1 35  ? -31.770 3.122   -36.928 1.00 62.65 35  A 1 
ATOM 262  C CB  . LEU A 1 35  ? -33.201 4.506   -39.577 1.00 64.74 35  A 1 
ATOM 263  C CG  . LEU A 1 35  ? -34.605 4.077   -40.040 1.00 60.95 35  A 1 
ATOM 264  C CD1 . LEU A 1 35  ? -34.804 4.395   -41.521 1.00 55.67 35  A 1 
ATOM 265  C CD2 . LEU A 1 35  ? -34.803 2.575   -39.851 1.00 56.95 35  A 1 
ATOM 266  N N   . GLN A 1 36  ? -30.718 4.988   -37.611 1.00 61.79 36  A 1 
ATOM 267  C CA  . GLN A 1 36  ? -29.434 4.655   -36.995 1.00 63.00 36  A 1 
ATOM 268  C C   . GLN A 1 36  ? -29.516 4.697   -35.475 1.00 61.25 36  A 1 
ATOM 269  O O   . GLN A 1 36  ? -28.958 3.819   -34.828 1.00 62.16 36  A 1 
ATOM 270  C CB  . GLN A 1 36  ? -28.333 5.594   -37.487 1.00 64.56 36  A 1 
ATOM 271  C CG  . GLN A 1 36  ? -27.785 5.164   -38.855 1.00 62.11 36  A 1 
ATOM 272  C CD  . GLN A 1 36  ? -26.585 6.008   -39.291 1.00 59.39 36  A 1 
ATOM 273  O OE1 . GLN A 1 36  ? -26.262 7.044   -38.727 1.00 54.06 36  A 1 
ATOM 274  N NE2 . GLN A 1 36  ? -25.865 5.596   -40.302 1.00 52.91 36  A 1 
ATOM 275  N N   . LEU A 1 37  ? -30.252 5.661   -34.910 1.00 62.66 37  A 1 
ATOM 276  C CA  . LEU A 1 37  ? -30.520 5.702   -33.473 1.00 61.34 37  A 1 
ATOM 277  C C   . LEU A 1 37  ? -31.378 4.506   -33.046 1.00 58.71 37  A 1 
ATOM 278  O O   . LEU A 1 37  ? -31.102 3.889   -32.024 1.00 58.18 37  A 1 
ATOM 279  C CB  . LEU A 1 37  ? -31.206 7.029   -33.106 1.00 61.65 37  A 1 
ATOM 280  C CG  . LEU A 1 37  ? -30.972 7.414   -31.624 1.00 58.11 37  A 1 
ATOM 281  C CD1 . LEU A 1 37  ? -29.816 8.402   -31.518 1.00 53.76 37  A 1 
ATOM 282  C CD2 . LEU A 1 37  ? -32.208 8.069   -31.019 1.00 54.86 37  A 1 
ATOM 283  N N   . GLY A 1 38  ? -32.380 4.145   -33.853 1.00 64.39 38  A 1 
ATOM 284  C CA  . GLY A 1 38  ? -33.214 2.965   -33.649 1.00 63.24 38  A 1 
ATOM 285  C C   . GLY A 1 38  ? -32.424 1.658   -33.773 1.00 62.07 38  A 1 
ATOM 286  O O   . GLY A 1 38  ? -32.575 0.776   -32.934 1.00 61.50 38  A 1 
ATOM 287  N N   . HIS A 1 39  ? -31.564 1.549   -34.785 1.00 62.22 39  A 1 
ATOM 288  C CA  . HIS A 1 39  ? -30.631 0.436   -34.908 1.00 63.66 39  A 1 
ATOM 289  C C   . HIS A 1 39  ? -29.602 0.436   -33.788 1.00 63.07 39  A 1 
ATOM 290  O O   . HIS A 1 39  ? -29.375 -0.620  -33.198 1.00 61.82 39  A 1 
ATOM 291  C CB  . HIS A 1 39  ? -29.940 0.428   -36.287 1.00 62.29 39  A 1 
ATOM 292  C CG  . HIS A 1 39  ? -30.673 -0.442  -37.261 1.00 58.12 39  A 1 
ATOM 293  N ND1 . HIS A 1 39  ? -30.621 -1.817  -37.289 1.00 52.44 39  A 1 
ATOM 294  C CD2 . HIS A 1 39  ? -31.519 -0.066  -38.269 1.00 50.37 39  A 1 
ATOM 295  C CE1 . HIS A 1 39  ? -31.410 -2.253  -38.295 1.00 48.47 39  A 1 
ATOM 296  N NE2 . HIS A 1 39  ? -31.980 -1.222  -38.911 1.00 47.84 39  A 1 
ATOM 297  N N   . GLY A 1 40  ? -29.056 1.590   -33.438 1.00 65.79 40  A 1 
ATOM 298  C CA  . GLY A 1 40  ? -28.150 1.743   -32.318 1.00 65.81 40  A 1 
ATOM 299  C C   . GLY A 1 40  ? -28.815 1.397   -30.991 1.00 65.41 40  A 1 
ATOM 300  O O   . GLY A 1 40  ? -28.230 0.677   -30.185 1.00 64.74 40  A 1 
ATOM 301  N N   . LEU A 1 41  ? -30.076 1.815   -30.790 1.00 62.08 41  A 1 
ATOM 302  C CA  . LEU A 1 41  ? -30.884 1.409   -29.645 1.00 62.01 41  A 1 
ATOM 303  C C   . LEU A 1 41  ? -31.213 -0.089  -29.687 1.00 60.61 41  A 1 
ATOM 304  O O   . LEU A 1 41  ? -31.177 -0.723  -28.644 1.00 59.84 41  A 1 
ATOM 305  C CB  . LEU A 1 41  ? -32.185 2.227   -29.583 1.00 61.30 41  A 1 
ATOM 306  C CG  . LEU A 1 41  ? -32.026 3.544   -28.787 1.00 58.53 41  A 1 
ATOM 307  C CD1 . LEU A 1 41  ? -33.106 4.544   -29.184 1.00 54.71 41  A 1 
ATOM 308  C CD2 . LEU A 1 41  ? -32.135 3.296   -27.285 1.00 55.68 41  A 1 
ATOM 309  N N   . LYS A 1 42  ? -31.515 -0.650  -30.873 1.00 63.97 42  A 1 
ATOM 310  C CA  . LYS A 1 42  ? -31.795 -2.078  -31.011 1.00 65.10 42  A 1 
ATOM 311  C C   . LYS A 1 42  ? -30.533 -2.911  -30.779 1.00 64.27 42  A 1 
ATOM 312  O O   . LYS A 1 42  ? -30.610 -3.915  -30.071 1.00 64.00 42  A 1 
ATOM 313  C CB  . LYS A 1 42  ? -32.415 -2.342  -32.392 1.00 64.28 42  A 1 
ATOM 314  C CG  . LYS A 1 42  ? -33.048 -3.738  -32.475 1.00 59.17 42  A 1 
ATOM 315  C CD  . LYS A 1 42  ? -33.653 -3.924  -33.866 1.00 57.69 42  A 1 
ATOM 316  C CE  . LYS A 1 42  ? -34.346 -5.276  -33.974 1.00 49.90 42  A 1 
ATOM 317  N NZ  . LYS A 1 42  ? -34.854 -5.510  -35.347 1.00 46.51 42  A 1 
ATOM 318  N N   . ASP A 1 43  ? -29.392 -2.461  -31.298 1.00 67.49 43  A 1 
ATOM 319  C CA  . ASP A 1 43  ? -28.092 -3.059  -31.023 1.00 67.95 43  A 1 
ATOM 320  C C   . ASP A 1 43  ? -27.690 -2.850  -29.568 1.00 66.40 43  A 1 
ATOM 321  O O   . ASP A 1 43  ? -27.197 -3.782  -28.944 1.00 65.15 43  A 1 
ATOM 322  C CB  . ASP A 1 43  ? -27.010 -2.493  -31.950 1.00 66.99 43  A 1 
ATOM 323  C CG  . ASP A 1 43  ? -26.976 -3.147  -33.330 1.00 62.57 43  A 1 
ATOM 324  O OD1 . ASP A 1 43  ? -27.602 -4.217  -33.495 1.00 58.83 43  A 1 
ATOM 325  O OD2 . ASP A 1 43  ? -26.272 -2.592  -34.195 1.00 57.01 43  A 1 
ATOM 326  N N   . PHE A 1 44  ? -27.971 -1.673  -29.005 1.00 67.39 44  A 1 
ATOM 327  C CA  . PHE A 1 44  ? -27.772 -1.426  -27.583 1.00 67.07 44  A 1 
ATOM 328  C C   . PHE A 1 44  ? -28.686 -2.321  -26.747 1.00 65.58 44  A 1 
ATOM 329  O O   . PHE A 1 44  ? -28.197 -2.958  -25.829 1.00 65.02 44  A 1 
ATOM 330  C CB  . PHE A 1 44  ? -27.976 0.054   -27.246 1.00 65.37 44  A 1 
ATOM 331  C CG  . PHE A 1 44  ? -27.585 0.403   -25.829 1.00 62.23 44  A 1 
ATOM 332  C CD1 . PHE A 1 44  ? -28.549 0.448   -24.803 1.00 57.29 44  A 1 
ATOM 333  C CD2 . PHE A 1 44  ? -26.239 0.678   -25.517 1.00 55.88 44  A 1 
ATOM 334  C CE1 . PHE A 1 44  ? -28.177 0.765   -23.488 1.00 52.25 44  A 1 
ATOM 335  C CE2 . PHE A 1 44  ? -25.861 0.997   -24.202 1.00 51.78 44  A 1 
ATOM 336  C CZ  . PHE A 1 44  ? -26.831 1.040   -23.186 1.00 52.92 44  A 1 
ATOM 337  N N   . VAL A 1 45  ? -29.971 -2.457  -27.108 1.00 65.65 45  A 1 
ATOM 338  C CA  . VAL A 1 45  ? -30.896 -3.376  -26.443 1.00 65.74 45  A 1 
ATOM 339  C C   . VAL A 1 45  ? -30.448 -4.822  -26.642 1.00 64.06 45  A 1 
ATOM 340  O O   . VAL A 1 45  ? -30.460 -5.576  -25.681 1.00 64.59 45  A 1 
ATOM 341  C CB  . VAL A 1 45  ? -32.350 -3.163  -26.900 1.00 65.62 45  A 1 
ATOM 342  C CG1 . VAL A 1 45  ? -33.292 -4.275  -26.438 1.00 60.55 45  A 1 
ATOM 343  C CG2 . VAL A 1 45  ? -32.911 -1.857  -26.327 1.00 61.67 45  A 1 
ATOM 344  N N   . HIS A 1 46  ? -30.000 -5.223  -27.834 1.00 67.69 46  A 1 
ATOM 345  C CA  . HIS A 1 46  ? -29.451 -6.558  -28.056 1.00 67.71 46  A 1 
ATOM 346  C C   . HIS A 1 46  ? -28.160 -6.784  -27.290 1.00 65.49 46  A 1 
ATOM 347  O O   . HIS A 1 46  ? -27.988 -7.847  -26.702 1.00 65.62 46  A 1 
ATOM 348  C CB  . HIS A 1 46  ? -29.242 -6.841  -29.554 1.00 66.06 46  A 1 
ATOM 349  C CG  . HIS A 1 46  ? -30.343 -7.682  -30.114 1.00 60.43 46  A 1 
ATOM 350  N ND1 . HIS A 1 46  ? -30.523 -9.029  -29.871 1.00 54.58 46  A 1 
ATOM 351  C CD2 . HIS A 1 46  ? -31.373 -7.300  -30.933 1.00 52.67 46  A 1 
ATOM 352  C CE1 . HIS A 1 46  ? -31.631 -9.430  -30.534 1.00 50.51 46  A 1 
ATOM 353  N NE2 . HIS A 1 46  ? -32.170 -8.408  -31.180 1.00 49.53 46  A 1 
ATOM 354  N N   . LYS A 1 47  ? -27.276 -5.789  -27.266 1.00 65.93 47  A 1 
ATOM 355  C CA  . LYS A 1 47  ? -26.015 -5.853  -26.533 1.00 65.80 47  A 1 
ATOM 356  C C   . LYS A 1 47  ? -26.263 -5.815  -25.031 1.00 64.08 47  A 1 
ATOM 357  O O   . LYS A 1 47  ? -25.638 -6.580  -24.310 1.00 64.07 47  A 1 
ATOM 358  C CB  . LYS A 1 47  ? -25.108 -4.718  -27.018 1.00 65.20 47  A 1 
ATOM 359  C CG  . LYS A 1 47  ? -23.626 -4.943  -26.678 1.00 60.49 47  A 1 
ATOM 360  C CD  . LYS A 1 47  ? -22.808 -3.806  -27.281 1.00 58.60 47  A 1 
ATOM 361  C CE  . LYS A 1 47  ? -21.303 -4.057  -27.147 1.00 51.15 47  A 1 
ATOM 362  N NZ  . LYS A 1 47  ? -20.513 -2.958  -27.739 1.00 48.29 47  A 1 
ATOM 363  N N   . THR A 1 48  ? -27.218 -4.999  -24.571 1.00 64.24 48  A 1 
ATOM 364  C CA  . THR A 1 48  ? -27.648 -4.955  -23.173 1.00 63.43 48  A 1 
ATOM 365  C C   . THR A 1 48  ? -28.377 -6.238  -22.805 1.00 62.05 48  A 1 
ATOM 366  O O   . THR A 1 48  ? -28.122 -6.780  -21.745 1.00 61.27 48  A 1 
ATOM 367  C CB  . THR A 1 48  ? -28.535 -3.742  -22.871 1.00 61.69 48  A 1 
ATOM 368  O OG1 . THR A 1 48  ? -27.934 -2.559  -23.317 1.00 58.18 48  A 1 
ATOM 369  C CG2 . THR A 1 48  ? -28.761 -3.534  -21.374 1.00 57.72 48  A 1 
ATOM 370  N N   . LYS A 1 49  ? -29.221 -6.792  -23.714 1.00 63.09 49  A 1 
ATOM 371  C CA  . LYS A 1 49  ? -29.862 -8.100  -23.506 1.00 63.79 49  A 1 
ATOM 372  C C   . LYS A 1 49  ? -28.834 -9.233  -23.527 1.00 62.45 49  A 1 
ATOM 373  O O   . LYS A 1 49  ? -28.946 -10.158 -22.735 1.00 62.94 49  A 1 
ATOM 374  C CB  . LYS A 1 49  ? -30.978 -8.292  -24.541 1.00 63.37 49  A 1 
ATOM 375  C CG  . LYS A 1 49  ? -31.955 -9.411  -24.160 1.00 58.74 49  A 1 
ATOM 376  C CD  . LYS A 1 49  ? -33.090 -9.475  -25.187 1.00 57.22 49  A 1 
ATOM 377  C CE  . LYS A 1 49  ? -34.168 -10.462 -24.737 1.00 49.99 49  A 1 
ATOM 378  N NZ  . LYS A 1 49  ? -35.271 -10.554 -25.715 1.00 46.83 49  A 1 
ATOM 379  N N   . GLY A 1 50  ? -27.832 -9.134  -24.383 1.00 66.13 50  A 1 
ATOM 380  C CA  . GLY A 1 50  ? -26.676 -10.016 -24.410 1.00 65.93 50  A 1 
ATOM 381  C C   . GLY A 1 50  ? -25.849 -9.888  -23.136 1.00 66.47 50  A 1 
ATOM 382  O O   . GLY A 1 50  ? -25.582 -10.889 -22.492 1.00 64.87 50  A 1 
ATOM 383  N N   . GLN A 1 51  ? -25.553 -8.661  -22.720 1.00 63.90 51  A 1 
ATOM 384  C CA  . GLN A 1 51  ? -24.876 -8.376  -21.456 1.00 65.12 51  A 1 
ATOM 385  C C   . GLN A 1 51  ? -25.720 -8.791  -20.252 1.00 65.45 51  A 1 
ATOM 386  O O   . GLN A 1 51  ? -25.164 -9.334  -19.310 1.00 65.84 51  A 1 
ATOM 387  C CB  . GLN A 1 51  ? -24.525 -6.896  -21.348 1.00 63.94 51  A 1 
ATOM 388  C CG  . GLN A 1 51  ? -23.283 -6.536  -22.183 1.00 61.08 51  A 1 
ATOM 389  C CD  . GLN A 1 51  ? -22.978 -5.037  -22.145 1.00 58.42 51  A 1 
ATOM 390  O OE1 . GLN A 1 51  ? -23.800 -4.189  -21.854 1.00 54.63 51  A 1 
ATOM 391  N NE2 . GLN A 1 51  ? -21.757 -4.641  -22.452 1.00 52.51 51  A 1 
ATOM 392  N N   . ILE A 1 52  ? -27.046 -8.568  -20.292 1.00 60.24 52  A 1 
ATOM 393  C CA  . ILE A 1 52  ? -27.968 -9.034  -19.254 1.00 60.36 52  A 1 
ATOM 394  C C   . ILE A 1 52  ? -27.994 -10.564 -19.253 1.00 58.35 52  A 1 
ATOM 395  O O   . ILE A 1 52  ? -27.915 -11.136 -18.180 1.00 58.47 52  A 1 
ATOM 396  C CB  . ILE A 1 52  ? -29.368 -8.414  -19.408 1.00 61.39 52  A 1 
ATOM 397  C CG1 . ILE A 1 52  ? -29.328 -6.928  -18.965 1.00 60.11 52  A 1 
ATOM 398  C CG2 . ILE A 1 52  ? -30.428 -9.156  -18.574 1.00 59.23 52  A 1 
ATOM 399  C CD1 . ILE A 1 52  ? -30.586 -6.141  -19.351 1.00 54.38 52  A 1 
ATOM 400  N N   . ASN A 1 53  ? -28.052 -11.228 -20.414 1.00 66.18 53  A 1 
ATOM 401  C CA  . ASN A 1 53  ? -27.953 -12.683 -20.475 1.00 65.36 53  A 1 
ATOM 402  C C   . ASN A 1 53  ? -26.584 -13.181 -20.010 1.00 64.10 53  A 1 
ATOM 403  O O   . ASN A 1 53  ? -26.529 -14.184 -19.312 1.00 62.60 53  A 1 
ATOM 404  C CB  . ASN A 1 53  ? -28.257 -13.197 -21.885 1.00 64.66 53  A 1 
ATOM 405  C CG  . ASN A 1 53  ? -29.743 -13.380 -22.159 1.00 61.72 53  A 1 
ATOM 406  O OD1 . ASN A 1 53  ? -30.613 -13.287 -21.316 1.00 57.06 53  A 1 
ATOM 407  N ND2 . ASN A 1 53  ? -30.078 -13.717 -23.386 1.00 56.28 53  A 1 
ATOM 408  N N   . ASP A 1 54  ? -25.516 -12.476 -20.345 1.00 65.92 54  A 1 
ATOM 409  C CA  . ASP A 1 54  ? -24.162 -12.788 -19.881 1.00 67.19 54  A 1 
ATOM 410  C C   . ASP A 1 54  ? -24.034 -12.530 -18.374 1.00 65.68 54  A 1 
ATOM 411  O O   . ASP A 1 54  ? -23.407 -13.309 -17.654 1.00 65.44 54  A 1 
ATOM 412  C CB  . ASP A 1 54  ? -23.156 -11.944 -20.683 1.00 66.49 54  A 1 
ATOM 413  C CG  . ASP A 1 54  ? -21.909 -12.702 -21.145 1.00 61.80 54  A 1 
ATOM 414  O OD1 . ASP A 1 54  ? -22.011 -13.923 -21.388 1.00 57.74 54  A 1 
ATOM 415  O OD2 . ASP A 1 54  ? -20.855 -12.039 -21.248 1.00 55.77 54  A 1 
ATOM 416  N N   . ILE A 1 55  ? -24.669 -11.455 -17.875 1.00 62.74 55  A 1 
ATOM 417  C CA  . ILE A 1 55  ? -24.796 -11.181 -16.441 1.00 61.74 55  A 1 
ATOM 418  C C   . ILE A 1 55  ? -25.685 -12.230 -15.780 1.00 59.62 55  A 1 
ATOM 419  O O   . ILE A 1 55  ? -25.333 -12.681 -14.702 1.00 59.97 55  A 1 
ATOM 420  C CB  . ILE A 1 55  ? -25.309 -9.744  -16.184 1.00 62.21 55  A 1 
ATOM 421  C CG1 . ILE A 1 55  ? -24.203 -8.715  -16.521 1.00 60.24 55  A 1 
ATOM 422  C CG2 . ILE A 1 55  ? -25.760 -9.536  -14.728 1.00 59.74 55  A 1 
ATOM 423  C CD1 . ILE A 1 55  ? -24.732 -7.281  -16.666 1.00 55.51 55  A 1 
ATOM 424  N N   . PHE A 1 56  ? -26.800 -12.664 -16.417 1.00 58.71 56  A 1 
ATOM 425  C CA  . PHE A 1 56  ? -27.629 -13.752 -15.908 1.00 58.66 56  A 1 
ATOM 426  C C   . PHE A 1 56  ? -26.910 -15.090 -15.950 1.00 57.21 56  A 1 
ATOM 427  O O   . PHE A 1 56  ? -27.042 -15.856 -14.999 1.00 56.46 56  A 1 
ATOM 428  C CB  . PHE A 1 56  ? -28.965 -13.849 -16.658 1.00 57.44 56  A 1 
ATOM 429  C CG  . PHE A 1 56  ? -30.089 -13.050 -16.035 1.00 55.09 56  A 1 
ATOM 430  C CD1 . PHE A 1 56  ? -30.644 -13.464 -14.814 1.00 51.39 56  A 1 
ATOM 431  C CD2 . PHE A 1 56  ? -30.603 -11.906 -16.671 1.00 49.85 56  A 1 
ATOM 432  C CE1 . PHE A 1 56  ? -31.691 -12.737 -14.222 1.00 46.26 56  A 1 
ATOM 433  C CE2 . PHE A 1 56  ? -31.656 -11.176 -16.082 1.00 45.28 56  A 1 
ATOM 434  C CZ  . PHE A 1 56  ? -32.199 -11.585 -14.855 1.00 47.26 56  A 1 
ATOM 435  N N   . GLN A 1 57  ? -26.115 -15.372 -16.995 1.00 63.15 57  A 1 
ATOM 436  C CA  . GLN A 1 57  ? -25.256 -16.553 -17.021 1.00 64.65 57  A 1 
ATOM 437  C C   . GLN A 1 57  ? -24.162 -16.451 -15.965 1.00 64.22 57  A 1 
ATOM 438  O O   . GLN A 1 57  ? -23.947 -17.417 -15.247 1.00 63.41 57  A 1 
ATOM 439  C CB  . GLN A 1 57  ? -24.626 -16.766 -18.400 1.00 63.86 57  A 1 
ATOM 440  C CG  . GLN A 1 57  ? -25.549 -17.579 -19.316 1.00 60.13 57  A 1 
ATOM 441  C CD  . GLN A 1 57  ? -24.887 -17.921 -20.652 1.00 56.52 57  A 1 
ATOM 442  O OE1 . GLN A 1 57  ? -23.889 -17.345 -21.047 1.00 51.04 57  A 1 
ATOM 443  N NE2 . GLN A 1 57  ? -25.410 -18.872 -21.383 1.00 49.49 57  A 1 
ATOM 444  N N   . LYS A 1 58  ? -23.530 -15.290 -15.833 1.00 61.60 58  A 1 
ATOM 445  C CA  . LYS A 1 58  ? -22.562 -15.056 -14.770 1.00 61.80 58  A 1 
ATOM 446  C C   . LYS A 1 58  ? -23.215 -15.091 -13.398 1.00 59.92 58  A 1 
ATOM 447  O O   . LYS A 1 58  ? -22.612 -15.638 -12.498 1.00 61.43 58  A 1 
ATOM 448  C CB  . LYS A 1 58  ? -21.818 -13.740 -14.977 1.00 62.03 58  A 1 
ATOM 449  C CG  . LYS A 1 58  ? -20.735 -13.903 -16.063 1.00 60.50 58  A 1 
ATOM 450  C CD  . LYS A 1 58  ? -20.092 -12.549 -16.364 1.00 59.70 58  A 1 
ATOM 451  C CE  . LYS A 1 58  ? -19.084 -12.755 -17.485 1.00 52.34 58  A 1 
ATOM 452  N NZ  . LYS A 1 58  ? -18.590 -11.464 -18.031 1.00 49.64 58  A 1 
ATOM 453  N N   . LEU A 1 59  ? -24.427 -14.557 -13.248 1.00 57.35 59  A 1 
ATOM 454  C CA  . LEU A 1 59  ? -25.216 -14.672 -12.018 1.00 56.14 59  A 1 
ATOM 455  C C   . LEU A 1 59  ? -25.625 -16.110 -11.755 1.00 54.64 59  A 1 
ATOM 456  O O   . LEU A 1 59  ? -25.566 -16.507 -10.611 1.00 53.81 59  A 1 
ATOM 457  C CB  . LEU A 1 59  ? -26.459 -13.764 -12.063 1.00 55.59 59  A 1 
ATOM 458  C CG  . LEU A 1 59  ? -26.186 -12.326 -11.590 1.00 53.38 59  A 1 
ATOM 459  C CD1 . LEU A 1 59  ? -27.296 -11.390 -12.058 1.00 50.22 59  A 1 
ATOM 460  C CD2 . LEU A 1 59  ? -26.115 -12.240 -10.065 1.00 51.96 59  A 1 
ATOM 461  N N   . ASN A 1 60  ? -26.000 -16.899 -12.784 1.00 61.92 60  A 1 
ATOM 462  C CA  . ASN A 1 60  ? -26.254 -18.318 -12.614 1.00 63.19 60  A 1 
ATOM 463  C C   . ASN A 1 60  ? -24.982 -19.068 -12.240 1.00 60.83 60  A 1 
ATOM 464  O O   . ASN A 1 60  ? -25.020 -19.869 -11.319 1.00 61.51 60  A 1 
ATOM 465  C CB  . ASN A 1 60  ? -26.894 -18.935 -13.866 1.00 63.22 60  A 1 
ATOM 466  C CG  . ASN A 1 60  ? -28.412 -18.935 -13.835 1.00 59.77 60  A 1 
ATOM 467  O OD1 . ASN A 1 60  ? -29.065 -18.628 -12.864 1.00 55.74 60  A 1 
ATOM 468  N ND2 . ASN A 1 60  ? -29.029 -19.327 -14.926 1.00 55.06 60  A 1 
ATOM 469  N N   . ILE A 1 61  ? -23.863 -18.774 -12.898 1.00 61.56 61  A 1 
ATOM 470  C CA  . ILE A 1 61  ? -22.556 -19.334 -12.513 1.00 62.05 61  A 1 
ATOM 471  C C   . ILE A 1 61  ? -22.183 -18.869 -11.108 1.00 60.84 61  A 1 
ATOM 472  O O   . ILE A 1 61  ? -21.645 -19.643 -10.334 1.00 59.33 61  A 1 
ATOM 473  C CB  . ILE A 1 61  ? -21.473 -18.959 -13.552 1.00 61.33 61  A 1 
ATOM 474  C CG1 . ILE A 1 61  ? -21.748 -19.656 -14.909 1.00 58.18 61  A 1 
ATOM 475  C CG2 . ILE A 1 61  ? -20.068 -19.347 -13.068 1.00 58.46 61  A 1 
ATOM 476  C CD1 . ILE A 1 61  ? -20.977 -19.026 -16.079 1.00 53.02 61  A 1 
ATOM 477  N N   . PHE A 1 62  ? -22.497 -17.604 -10.772 1.00 58.17 62  A 1 
ATOM 478  C CA  . PHE A 1 62  ? -22.262 -17.054 -9.449  1.00 56.48 62  A 1 
ATOM 479  C C   . PHE A 1 62  ? -23.208 -17.661 -8.416  1.00 54.08 62  A 1 
ATOM 480  O O   . PHE A 1 62  ? -22.745 -17.984 -7.335  1.00 54.58 62  A 1 
ATOM 481  C CB  . PHE A 1 62  ? -22.360 -15.524 -9.471  1.00 55.96 62  A 1 
ATOM 482  C CG  . PHE A 1 62  ? -21.473 -14.835 -8.466  1.00 53.31 62  A 1 
ATOM 483  C CD1 . PHE A 1 62  ? -21.927 -14.551 -7.166  1.00 50.01 62  A 1 
ATOM 484  C CD2 . PHE A 1 62  ? -20.169 -14.451 -8.839  1.00 48.84 62  A 1 
ATOM 485  C CE1 . PHE A 1 62  ? -21.101 -13.889 -6.254  1.00 45.26 62  A 1 
ATOM 486  C CE2 . PHE A 1 62  ? -19.339 -13.785 -7.922  1.00 44.76 62  A 1 
ATOM 487  C CZ  . PHE A 1 62  ? -19.808 -13.502 -6.631  1.00 46.83 62  A 1 
ATOM 488  N N   . ASP A 1 63  ? -24.497 -17.869 -8.739  1.00 60.58 63  A 1 
ATOM 489  C CA  . ASP A 1 63  ? -25.455 -18.560 -7.872  1.00 61.25 63  A 1 
ATOM 490  C C   . ASP A 1 63  ? -25.069 -20.031 -7.728  1.00 60.70 63  A 1 
ATOM 491  O O   . ASP A 1 63  ? -25.123 -20.552 -6.617  1.00 59.63 63  A 1 
ATOM 492  C CB  . ASP A 1 63  ? -26.905 -18.395 -8.377  1.00 59.01 63  A 1 
ATOM 493  C CG  . ASP A 1 63  ? -27.651 -17.112 -7.933  1.00 54.72 63  A 1 
ATOM 494  O OD1 . ASP A 1 63  ? -27.242 -16.425 -6.956  1.00 51.56 63  A 1 
ATOM 495  O OD2 . ASP A 1 63  ? -28.704 -16.802 -8.520  1.00 50.22 63  A 1 
ATOM 496  N N   . GLN A 1 64  ? -24.596 -20.685 -8.800  1.00 61.57 64  A 1 
ATOM 497  C CA  . GLN A 1 64  ? -24.073 -22.047 -8.739  1.00 64.58 64  A 1 
ATOM 498  C C   . GLN A 1 64  ? -22.794 -22.104 -7.892  1.00 65.91 64  A 1 
ATOM 499  O O   . GLN A 1 64  ? -22.675 -22.927 -7.000  1.00 63.73 64  A 1 
ATOM 500  C CB  . GLN A 1 64  ? -23.823 -22.561 -10.162 1.00 63.36 64  A 1 
ATOM 501  C CG  . GLN A 1 64  ? -23.864 -24.096 -10.269 1.00 58.88 64  A 1 
ATOM 502  C CD  . GLN A 1 64  ? -25.023 -24.626 -11.129 1.00 54.86 64  A 1 
ATOM 503  O OE1 . GLN A 1 64  ? -25.632 -23.940 -11.923 1.00 49.67 64  A 1 
ATOM 504  N NE2 . GLN A 1 64  ? -25.345 -25.890 -11.007 1.00 47.04 64  A 1 
ATOM 505  N N   . SER A 1 65  ? -21.886 -21.158 -8.108  1.00 61.55 65  A 1 
ATOM 506  C CA  . SER A 1 65  ? -20.672 -21.020 -7.286  1.00 62.36 65  A 1 
ATOM 507  C C   . SER A 1 65  ? -21.015 -20.658 -5.836  1.00 61.81 65  A 1 
ATOM 508  O O   . SER A 1 65  ? -20.341 -21.122 -4.925  1.00 61.16 65  A 1 
ATOM 509  C CB  . SER A 1 65  ? -19.729 -19.945 -7.842  1.00 60.44 65  A 1 
ATOM 510  O OG  . SER A 1 65  ? -19.391 -20.165 -9.187  1.00 55.07 65  A 1 
ATOM 511  N N   . PHE A 1 66  ? -22.068 -19.847 -5.624  1.00 58.31 66  A 1 
ATOM 512  C CA  . PHE A 1 66  ? -22.576 -19.526 -4.290  1.00 58.49 66  A 1 
ATOM 513  C C   . PHE A 1 66  ? -23.252 -20.720 -3.644  1.00 57.23 66  A 1 
ATOM 514  O O   . PHE A 1 66  ? -23.137 -20.892 -2.436  1.00 57.22 66  A 1 
ATOM 515  C CB  . PHE A 1 66  ? -23.551 -18.335 -4.344  1.00 57.33 66  A 1 
ATOM 516  C CG  . PHE A 1 66  ? -23.122 -17.170 -3.488  1.00 55.15 66  A 1 
ATOM 517  C CD1 . PHE A 1 66  ? -23.482 -17.105 -2.132  1.00 52.34 66  A 1 
ATOM 518  C CD2 . PHE A 1 66  ? -22.341 -16.134 -4.046  1.00 50.96 66  A 1 
ATOM 519  C CE1 . PHE A 1 66  ? -23.078 -16.019 -1.334  1.00 47.28 66  A 1 
ATOM 520  C CE2 . PHE A 1 66  ? -21.942 -15.046 -3.250  1.00 45.85 66  A 1 
ATOM 521  C CZ  . PHE A 1 66  ? -22.312 -14.988 -1.902  1.00 48.52 66  A 1 
ATOM 522  N N   . TYR A 1 67  ? -23.971 -21.546 -4.436  1.00 66.53 67  A 1 
ATOM 523  C CA  . TYR A 1 67  ? -24.573 -22.787 -3.961  1.00 67.99 67  A 1 
ATOM 524  C C   . TYR A 1 67  ? -23.484 -23.794 -3.575  1.00 67.46 67  A 1 
ATOM 525  O O   . TYR A 1 67  ? -23.529 -24.322 -2.464  1.00 66.17 67  A 1 
ATOM 526  C CB  . TYR A 1 67  ? -25.519 -23.335 -5.029  1.00 67.53 67  A 1 
ATOM 527  C CG  . TYR A 1 67  ? -26.379 -24.468 -4.515  1.00 67.28 67  A 1 
ATOM 528  C CD1 . TYR A 1 67  ? -26.013 -25.808 -4.749  1.00 61.02 67  A 1 
ATOM 529  C CD2 . TYR A 1 67  ? -27.550 -24.183 -3.786  1.00 60.37 67  A 1 
ATOM 530  C CE1 . TYR A 1 67  ? -26.801 -26.849 -4.259  1.00 54.84 67  A 1 
ATOM 531  C CE2 . TYR A 1 67  ? -28.351 -25.224 -3.292  1.00 56.47 67  A 1 
ATOM 532  C CZ  . TYR A 1 67  ? -27.970 -26.558 -3.528  1.00 58.98 67  A 1 
ATOM 533  O OH  . TYR A 1 67  ? -28.744 -27.580 -3.041  1.00 57.05 67  A 1 
ATOM 534  N N   . ASP A 1 68  ? -22.458 -23.943 -4.412  1.00 69.35 68  A 1 
ATOM 535  C CA  . ASP A 1 68  ? -21.296 -24.776 -4.091  1.00 71.40 68  A 1 
ATOM 536  C C   . ASP A 1 68  ? -20.505 -24.220 -2.903  1.00 70.63 68  A 1 
ATOM 537  O O   . ASP A 1 68  ? -20.075 -24.976 -2.033  1.00 70.80 68  A 1 
ATOM 538  C CB  . ASP A 1 68  ? -20.381 -24.895 -5.312  1.00 71.07 68  A 1 
ATOM 539  C CG  . ASP A 1 68  ? -20.912 -25.824 -6.411  1.00 65.88 68  A 1 
ATOM 540  O OD1 . ASP A 1 68  ? -21.850 -26.608 -6.146  1.00 61.61 68  A 1 
ATOM 541  O OD2 . ASP A 1 68  ? -20.334 -25.769 -7.525  1.00 59.55 68  A 1 
ATOM 542  N N   . LEU A 1 69  ? -20.353 -22.885 -2.817  1.00 67.96 69  A 1 
ATOM 543  C CA  . LEU A 1 69  ? -19.763 -22.248 -1.637  1.00 67.09 69  A 1 
ATOM 544  C C   . LEU A 1 69  ? -20.638 -22.448 -0.399  1.00 66.30 69  A 1 
ATOM 545  O O   . LEU A 1 69  ? -20.102 -22.692 0.673   1.00 67.28 69  A 1 
ATOM 546  C CB  . LEU A 1 69  ? -19.508 -20.745 -1.853  1.00 67.39 69  A 1 
ATOM 547  C CG  . LEU A 1 69  ? -18.015 -20.361 -1.744  1.00 63.67 69  A 1 
ATOM 548  C CD1 . LEU A 1 69  ? -17.443 -19.985 -3.109  1.00 57.33 69  A 1 
ATOM 549  C CD2 . LEU A 1 69  ? -17.823 -19.163 -0.814  1.00 59.68 69  A 1 
ATOM 550  N N   . SER A 1 70  ? -21.966 -22.349 -0.544  1.00 68.78 70  A 1 
ATOM 551  C CA  . SER A 1 70  ? -22.911 -22.592 0.539   1.00 69.05 70  A 1 
ATOM 552  C C   . SER A 1 70  ? -22.852 -24.041 1.010   1.00 69.29 70  A 1 
ATOM 553  O O   . SER A 1 70  ? -22.823 -24.274 2.219   1.00 70.30 70  A 1 
ATOM 554  C CB  . SER A 1 70  ? -24.333 -22.225 0.098   1.00 67.98 70  A 1 
ATOM 555  O OG  . SER A 1 70  ? -25.264 -22.506 1.129   1.00 60.65 70  A 1 
ATOM 556  N N   . LEU A 1 71  ? -22.781 -24.997 0.073   1.00 70.48 71  A 1 
ATOM 557  C CA  . LEU A 1 71  ? -22.574 -26.408 0.388   1.00 72.94 71  A 1 
ATOM 558  C C   . LEU A 1 71  ? -21.257 -26.611 1.129   1.00 73.50 71  A 1 
ATOM 559  O O   . LEU A 1 71  ? -21.278 -27.129 2.238   1.00 73.71 71  A 1 
ATOM 560  C CB  . LEU A 1 71  ? -22.630 -27.250 -0.900  1.00 73.18 71  A 1 
ATOM 561  C CG  . LEU A 1 71  ? -24.061 -27.661 -1.282  1.00 68.12 71  A 1 
ATOM 562  C CD1 . LEU A 1 71  ? -24.110 -28.080 -2.749  1.00 61.95 71  A 1 
ATOM 563  C CD2 . LEU A 1 71  ? -24.543 -28.840 -0.436  1.00 63.19 71  A 1 
ATOM 564  N N   . ARG A 1 72  ? -20.154 -26.088 0.593   1.00 71.95 72  A 1 
ATOM 565  C CA  . ARG A 1 72  ? -18.858 -26.158 1.270   1.00 73.32 72  A 1 
ATOM 566  C C   . ARG A 1 72  ? -18.866 -25.435 2.611   1.00 74.39 72  A 1 
ATOM 567  O O   . ARG A 1 72  ? -18.263 -25.909 3.559   1.00 74.37 72  A 1 
ATOM 568  C CB  . ARG A 1 72  ? -17.747 -25.581 0.387   1.00 74.49 72  A 1 
ATOM 569  C CG  . ARG A 1 72  ? -17.337 -26.569 -0.709  1.00 69.25 72  A 1 
ATOM 570  C CD  . ARG A 1 72  ? -16.145 -25.997 -1.474  1.00 68.55 72  A 1 
ATOM 571  N NE  . ARG A 1 72  ? -15.665 -26.947 -2.495  1.00 59.42 72  A 1 
ATOM 572  C CZ  . ARG A 1 72  ? -14.560 -26.833 -3.206  1.00 53.72 72  A 1 
ATOM 573  N NH1 . ARG A 1 72  ? -13.758 -25.808 -3.079  1.00 48.01 72  A 1 
ATOM 574  N NH2 . ARG A 1 72  ? -14.233 -27.765 -4.062  1.00 48.09 72  A 1 
ATOM 575  N N   . THR A 1 73  ? -19.546 -24.285 2.705   1.00 74.34 73  A 1 
ATOM 576  C CA  . THR A 1 73  ? -19.650 -23.557 3.979   1.00 72.83 73  A 1 
ATOM 577  C C   . THR A 1 73  ? -20.493 -24.329 4.989   1.00 72.55 73  A 1 
ATOM 578  O O   . THR A 1 73  ? -20.205 -24.273 6.179   1.00 73.80 73  A 1 
ATOM 579  C CB  . THR A 1 73  ? -20.233 -22.144 3.799   1.00 72.32 73  A 1 
ATOM 580  O OG1 . THR A 1 73  ? -19.548 -21.428 2.808   1.00 65.48 73  A 1 
ATOM 581  C CG2 . THR A 1 73  ? -20.100 -21.300 5.059   1.00 63.75 73  A 1 
ATOM 582  N N   . ASN A 1 74  ? -21.523 -25.056 4.527   1.00 74.70 74  A 1 
ATOM 583  C CA  . ASN A 1 74  ? -22.292 -25.941 5.384   1.00 75.58 74  A 1 
ATOM 584  C C   . ASN A 1 74  ? -21.486 -27.175 5.806   1.00 75.70 74  A 1 
ATOM 585  O O   . ASN A 1 74  ? -21.521 -27.511 6.982   1.00 76.46 74  A 1 
ATOM 586  C CB  . ASN A 1 74  ? -23.612 -26.331 4.699   1.00 75.66 74  A 1 
ATOM 587  C CG  . ASN A 1 74  ? -24.661 -25.232 4.754   1.00 72.10 74  A 1 
ATOM 588  O OD1 . ASN A 1 74  ? -24.659 -24.342 5.590   1.00 64.72 74  A 1 
ATOM 589  N ND2 . ASN A 1 74  ? -25.637 -25.299 3.874   1.00 63.26 74  A 1 
ATOM 590  N N   . GLU A 1 75  ? -20.720 -27.767 4.891   1.00 74.52 75  A 1 
ATOM 591  C CA  . GLU A 1 75  ? -19.775 -28.839 5.228   1.00 76.74 75  A 1 
ATOM 592  C C   . GLU A 1 75  ? -18.738 -28.358 6.245   1.00 76.98 75  A 1 
ATOM 593  O O   . GLU A 1 75  ? -18.593 -28.975 7.299   1.00 76.43 75  A 1 
ATOM 594  C CB  . GLU A 1 75  ? -19.086 -29.367 3.965   1.00 76.25 75  A 1 
ATOM 595  C CG  . GLU A 1 75  ? -20.009 -30.267 3.133   1.00 68.46 75  A 1 
ATOM 596  C CD  . GLU A 1 75  ? -19.391 -30.723 1.801   1.00 65.07 75  A 1 
ATOM 597  O OE1 . GLU A 1 75  ? -19.975 -31.645 1.186   1.00 56.39 75  A 1 
ATOM 598  O OE2 . GLU A 1 75  ? -18.387 -30.122 1.363   1.00 60.70 75  A 1 
ATOM 599  N N   . ILE A 1 76  ? -18.119 -27.200 5.997   1.00 77.00 76  A 1 
ATOM 600  C CA  . ILE A 1 76  ? -17.169 -26.600 6.937   1.00 75.64 76  A 1 
ATOM 601  C C   . ILE A 1 76  ? -17.840 -26.280 8.278   1.00 75.00 76  A 1 
ATOM 602  O O   . ILE A 1 76  ? -17.234 -26.477 9.326   1.00 77.84 76  A 1 
ATOM 603  C CB  . ILE A 1 76  ? -16.505 -25.340 6.321   1.00 76.64 76  A 1 
ATOM 604  C CG1 . ILE A 1 76  ? -15.578 -25.733 5.152   1.00 73.72 76  A 1 
ATOM 605  C CG2 . ILE A 1 76  ? -15.695 -24.549 7.370   1.00 70.95 76  A 1 
ATOM 606  C CD1 . ILE A 1 76  ? -15.194 -24.552 4.250   1.00 65.39 76  A 1 
ATOM 607  N N   . LYS A 1 77  ? -19.111 -25.815 8.271   1.00 74.29 77  A 1 
ATOM 608  C CA  . LYS A 1 77  ? -19.854 -25.580 9.518   1.00 74.98 77  A 1 
ATOM 609  C C   . LYS A 1 77  ? -20.181 -26.869 10.264  1.00 75.13 77  A 1 
ATOM 610  O O   . LYS A 1 77  ? -20.175 -26.848 11.495  1.00 78.12 77  A 1 
ATOM 611  C CB  . LYS A 1 77  ? -21.162 -24.816 9.250   1.00 74.87 77  A 1 
ATOM 612  C CG  . LYS A 1 77  ? -20.950 -23.303 9.261   1.00 68.91 77  A 1 
ATOM 613  C CD  . LYS A 1 77  ? -22.252 -22.590 8.899   1.00 65.40 77  A 1 
ATOM 614  C CE  . LYS A 1 77  ? -22.027 -21.077 8.949   1.00 57.58 77  A 1 
ATOM 615  N NZ  . LYS A 1 77  ? -23.132 -20.324 8.311   1.00 51.56 77  A 1 
ATOM 616  N N   . GLU A 1 78  ? -20.496 -27.943 9.551   1.00 76.83 78  A 1 
ATOM 617  C CA  . GLU A 1 78  ? -20.710 -29.245 10.185  1.00 77.96 78  A 1 
ATOM 618  C C   . GLU A 1 78  ? -19.385 -29.803 10.725  1.00 78.51 78  A 1 
ATOM 619  O O   . GLU A 1 78  ? -19.336 -30.151 11.913  1.00 78.41 78  A 1 
ATOM 620  C CB  . GLU A 1 78  ? -21.408 -30.216 9.216   1.00 77.85 78  A 1 
ATOM 621  C CG  . GLU A 1 78  ? -22.932 -29.970 9.119   1.00 70.64 78  A 1 
ATOM 622  C CD  . GLU A 1 78  ? -23.674 -30.176 10.464  1.00 64.59 78  A 1 
ATOM 623  O OE1 . GLU A 1 78  ? -24.526 -29.317 10.833  1.00 56.44 78  A 1 
ATOM 624  O OE2 . GLU A 1 78  ? -23.362 -31.138 11.177  1.00 58.07 78  A 1 
ATOM 625  N N   . GLU A 1 79  ? -18.305 -29.730 9.964   1.00 75.33 79  A 1 
ATOM 626  C CA  . GLU A 1 79  ? -16.968 -30.082 10.448  1.00 76.08 79  A 1 
ATOM 627  C C   . GLU A 1 79  ? -16.542 -29.199 11.622  1.00 75.80 79  A 1 
ATOM 628  O O   . GLU A 1 79  ? -16.023 -29.699 12.615  1.00 76.57 79  A 1 
ATOM 629  C CB  . GLU A 1 79  ? -15.931 -29.957 9.327   1.00 76.29 79  A 1 
ATOM 630  C CG  . GLU A 1 79  ? -16.000 -31.109 8.315   1.00 68.44 79  A 1 
ATOM 631  C CD  . GLU A 1 79  ? -14.900 -31.016 7.243   1.00 63.75 79  A 1 
ATOM 632  O OE1 . GLU A 1 79  ? -14.652 -32.054 6.568   1.00 56.23 79  A 1 
ATOM 633  O OE2 . GLU A 1 79  ? -14.297 -29.940 7.089   1.00 58.64 79  A 1 
ATOM 634  N N   . GLU A 1 80  ? -16.816 -27.877 11.568  1.00 77.20 80  A 1 
ATOM 635  C CA  . GLU A 1 80  ? -16.498 -26.971 12.672  1.00 77.57 80  A 1 
ATOM 636  C C   . GLU A 1 80  ? -17.348 -27.277 13.913  1.00 76.52 80  A 1 
ATOM 637  O O   . GLU A 1 80  ? -16.842 -27.200 15.036  1.00 78.03 80  A 1 
ATOM 638  C CB  . GLU A 1 80  ? -16.666 -25.503 12.242  1.00 77.40 80  A 1 
ATOM 639  C CG  . GLU A 1 80  ? -15.945 -24.547 13.207  1.00 68.62 80  A 1 
ATOM 640  C CD  . GLU A 1 80  ? -16.313 -23.066 13.054  1.00 62.87 80  A 1 
ATOM 641  O OE1 . GLU A 1 80  ? -15.888 -22.297 13.959  1.00 56.64 80  A 1 
ATOM 642  O OE2 . GLU A 1 80  ? -17.090 -22.693 12.167  1.00 57.84 80  A 1 
ATOM 643  N N   . LYS A 1 81  ? -18.631 -27.661 13.743  1.00 78.39 81  A 1 
ATOM 644  C CA  . LYS A 1 81  ? -19.453 -28.144 14.859  1.00 78.41 81  A 1 
ATOM 645  C C   . LYS A 1 81  ? -18.900 -29.431 15.440  1.00 79.38 81  A 1 
ATOM 646  O O   . LYS A 1 81  ? -18.893 -29.570 16.663  1.00 79.80 81  A 1 
ATOM 647  C CB  . LYS A 1 81  ? -20.887 -28.423 14.417  1.00 78.31 81  A 1 
ATOM 648  C CG  . LYS A 1 81  ? -21.824 -27.209 14.461  1.00 71.95 81  A 1 
ATOM 649  C CD  . LYS A 1 81  ? -23.162 -27.719 13.932  1.00 68.39 81  A 1 
ATOM 650  C CE  . LYS A 1 81  ? -24.243 -26.669 13.791  1.00 59.02 81  A 1 
ATOM 651  N NZ  . LYS A 1 81  ? -25.313 -27.257 12.919  1.00 52.64 81  A 1 
ATOM 652  N N   . GLU A 1 82  ? -18.478 -30.355 14.588  1.00 75.60 82  A 1 
ATOM 653  C CA  . GLU A 1 82  ? -17.920 -31.625 15.022  1.00 77.14 82  A 1 
ATOM 654  C C   . GLU A 1 82  ? -16.576 -31.405 15.727  1.00 76.53 82  A 1 
ATOM 655  O O   . GLU A 1 82  ? -16.361 -31.912 16.830  1.00 77.84 82  A 1 
ATOM 656  C CB  . GLU A 1 82  ? -17.843 -32.570 13.823  1.00 78.42 82  A 1 
ATOM 657  C CG  . GLU A 1 82  ? -17.836 -34.029 14.283  1.00 68.51 82  A 1 
ATOM 658  C CD  . GLU A 1 82  ? -18.050 -35.022 13.130  1.00 63.74 82  A 1 
ATOM 659  O OE1 . GLU A 1 82  ? -18.513 -36.145 13.429  1.00 54.96 82  A 1 
ATOM 660  O OE2 . GLU A 1 82  ? -17.756 -34.658 11.974  1.00 56.93 82  A 1 
ATOM 661  N N   . LEU A 1 83  ? -15.742 -30.529 15.170  1.00 79.85 83  A 1 
ATOM 662  C CA  . LEU A 1 83  ? -14.495 -30.096 15.793  1.00 76.79 83  A 1 
ATOM 663  C C   . LEU A 1 83  ? -14.743 -29.404 17.136  1.00 75.80 83  A 1 
ATOM 664  O O   . LEU A 1 83  ? -14.072 -29.705 18.120  1.00 79.07 83  A 1 
ATOM 665  C CB  . LEU A 1 83  ? -13.721 -29.164 14.840  1.00 78.08 83  A 1 
ATOM 666  C CG  . LEU A 1 83  ? -12.199 -29.415 14.909  1.00 71.68 83  A 1 
ATOM 667  C CD1 . LEU A 1 83  ? -11.765 -30.346 13.780  1.00 62.67 83  A 1 
ATOM 668  C CD2 . LEU A 1 83  ? -11.416 -28.115 14.792  1.00 65.91 83  A 1 
ATOM 669  N N   . ARG A 1 84  ? -15.752 -28.503 17.206  1.00 76.98 84  A 1 
ATOM 670  C CA  . ARG A 1 84  ? -16.144 -27.853 18.463  1.00 77.24 84  A 1 
ATOM 671  C C   . ARG A 1 84  ? -16.676 -28.856 19.479  1.00 77.40 84  A 1 
ATOM 672  O O   . ARG A 1 84  ? -16.328 -28.737 20.651  1.00 80.36 84  A 1 
ATOM 673  C CB  . ARG A 1 84  ? -17.182 -26.750 18.231  1.00 78.60 84  A 1 
ATOM 674  C CG  . ARG A 1 84  ? -16.538 -25.458 17.706  1.00 72.74 84  A 1 
ATOM 675  C CD  . ARG A 1 84  ? -17.638 -24.418 17.491  1.00 70.82 84  A 1 
ATOM 676  N NE  . ARG A 1 84  ? -17.128 -23.211 16.833  1.00 62.08 84  A 1 
ATOM 677  C CZ  . ARG A 1 84  ? -17.687 -22.016 16.821  1.00 55.53 84  A 1 
ATOM 678  N NH1 . ARG A 1 84  ? -18.760 -21.746 17.513  1.00 50.83 84  A 1 
ATOM 679  N NH2 . ARG A 1 84  ? -17.175 -21.071 16.086  1.00 51.25 84  A 1 
ATOM 680  N N   . ARG A 1 85  ? -17.477 -29.837 19.054  1.00 77.82 85  A 1 
ATOM 681  C CA  . ARG A 1 85  ? -17.915 -30.929 19.947  1.00 79.04 85  A 1 
ATOM 682  C C   . ARG A 1 85  ? -16.724 -31.711 20.462  1.00 80.32 85  A 1 
ATOM 683  O O   . ARG A 1 85  ? -16.617 -31.912 21.672  1.00 80.50 85  A 1 
ATOM 684  C CB  . ARG A 1 85  ? -18.897 -31.872 19.237  1.00 80.34 85  A 1 
ATOM 685  C CG  . ARG A 1 85  ? -20.334 -31.347 19.284  1.00 72.55 85  A 1 
ATOM 686  C CD  . ARG A 1 85  ? -21.257 -32.349 18.587  1.00 71.69 85  A 1 
ATOM 687  N NE  . ARG A 1 85  ? -22.671 -31.952 18.679  1.00 61.73 85  A 1 
ATOM 688  C CZ  . ARG A 1 85  ? -23.684 -32.579 18.092  1.00 54.74 85  A 1 
ATOM 689  N NH1 . ARG A 1 85  ? -23.485 -33.654 17.375  1.00 49.76 85  A 1 
ATOM 690  N NH2 . ARG A 1 85  ? -24.890 -32.140 18.229  1.00 49.00 85  A 1 
ATOM 691  N N   . THR A 1 86  ? -15.816 -32.087 19.582  1.00 79.13 86  A 1 
ATOM 692  C CA  . THR A 1 86  ? -14.620 -32.853 19.948  1.00 77.72 86  A 1 
ATOM 693  C C   . THR A 1 86  ? -13.710 -32.038 20.868  1.00 78.05 86  A 1 
ATOM 694  O O   . THR A 1 86  ? -13.258 -32.537 21.892  1.00 77.81 86  A 1 
ATOM 695  C CB  . THR A 1 86  ? -13.856 -33.313 18.699  1.00 78.08 86  A 1 
ATOM 696  O OG1 . THR A 1 86  ? -14.732 -33.886 17.771  1.00 69.84 86  A 1 
ATOM 697  C CG2 . THR A 1 86  ? -12.854 -34.399 19.055  1.00 66.87 86  A 1 
ATOM 698  N N   . THR A 1 87  ? -13.522 -30.744 20.574  1.00 78.69 87  A 1 
ATOM 699  C CA  . THR A 1 87  ? -12.749 -29.815 21.415  1.00 76.02 87  A 1 
ATOM 700  C C   . THR A 1 87  ? -13.426 -29.601 22.770  1.00 74.71 87  A 1 
ATOM 701  O O   . THR A 1 87  ? -12.737 -29.597 23.784  1.00 77.43 87  A 1 
ATOM 702  C CB  . THR A 1 87  ? -12.546 -28.459 20.729  1.00 77.06 87  A 1 
ATOM 703  O OG1 . THR A 1 87  ? -12.034 -28.608 19.436  1.00 69.47 87  A 1 
ATOM 704  C CG2 . THR A 1 87  ? -11.532 -27.585 21.472  1.00 66.86 87  A 1 
ATOM 705  N N   . SER A 1 88  ? -14.754 -29.471 22.804  1.00 80.21 88  A 1 
ATOM 706  C CA  . SER A 1 88  ? -15.513 -29.388 24.056  1.00 80.00 88  A 1 
ATOM 707  C C   . SER A 1 88  ? -15.356 -30.663 24.880  1.00 81.06 88  A 1 
ATOM 708  O O   . SER A 1 88  ? -15.105 -30.589 26.080  1.00 80.27 88  A 1 
ATOM 709  C CB  . SER A 1 88  ? -16.996 -29.122 23.759  1.00 79.71 88  A 1 
ATOM 710  O OG  . SER A 1 88  ? -17.728 -28.991 24.961  1.00 69.31 88  A 1 
ATOM 711  N N   . THR A 1 89  ? -15.441 -31.828 24.234  1.00 76.16 89  A 1 
ATOM 712  C CA  . THR A 1 89  ? -15.235 -33.118 24.911  1.00 77.55 89  A 1 
ATOM 713  C C   . THR A 1 89  ? -13.806 -33.244 25.449  1.00 79.15 89  A 1 
ATOM 714  O O   . THR A 1 89  ? -13.606 -33.711 26.567  1.00 77.96 89  A 1 
ATOM 715  C CB  . THR A 1 89  ? -15.548 -34.288 23.968  1.00 77.57 89  A 1 
ATOM 716  O OG1 . THR A 1 89  ? -16.797 -34.113 23.345  1.00 69.40 89  A 1 
ATOM 717  C CG2 . THR A 1 89  ? -15.634 -35.616 24.716  1.00 67.15 89  A 1 
ATOM 718  N N   . LEU A 1 90  ? -12.817 -32.776 24.679  1.00 79.42 90  A 1 
ATOM 719  C CA  . LEU A 1 90  ? -11.428 -32.707 25.122  1.00 77.15 90  A 1 
ATOM 720  C C   . LEU A 1 90  ? -11.226 -31.734 26.284  1.00 76.91 90  A 1 
ATOM 721  O O   . LEU A 1 90  ? -10.490 -32.049 27.208  1.00 79.85 90  A 1 
ATOM 722  C CB  . LEU A 1 90  ? -10.522 -32.307 23.939  1.00 78.73 90  A 1 
ATOM 723  C CG  . LEU A 1 90  ? -10.092 -33.499 23.075  1.00 73.61 90  A 1 
ATOM 724  C CD1 . LEU A 1 90  ? -9.573  -33.012 21.724  1.00 65.29 90  A 1 
ATOM 725  C CD2 . LEU A 1 90  ? -8.967  -34.283 23.753  1.00 68.05 90  A 1 
ATOM 726  N N   . GLN A 1 91  ? -11.897 -30.569 26.245  1.00 74.65 91  A 1 
ATOM 727  C CA  . GLN A 1 91  ? -11.859 -29.615 27.353  1.00 75.28 91  A 1 
ATOM 728  C C   . GLN A 1 91  ? -12.460 -30.207 28.622  1.00 74.96 91  A 1 
ATOM 729  O O   . GLN A 1 91  ? -11.807 -30.131 29.662  1.00 77.92 91  A 1 
ATOM 730  C CB  . GLN A 1 91  ? -12.573 -28.309 26.983  1.00 76.75 91  A 1 
ATOM 731  C CG  . GLN A 1 91  ? -11.645 -27.379 26.199  1.00 70.88 91  A 1 
ATOM 732  C CD  . GLN A 1 91  ? -12.316 -26.056 25.822  1.00 66.42 91  A 1 
ATOM 733  O OE1 . GLN A 1 91  ? -13.526 -25.904 25.773  1.00 61.51 91  A 1 
ATOM 734  N NE2 . GLN A 1 91  ? -11.547 -25.026 25.539  1.00 57.24 91  A 1 
ATOM 735  N N   . VAL A 1 92  ? -13.623 -30.852 28.523  1.00 80.04 92  A 1 
ATOM 736  C CA  . VAL A 1 92  ? -14.249 -31.529 29.666  1.00 79.99 92  A 1 
ATOM 737  C C   . VAL A 1 92  ? -13.323 -32.613 30.220  1.00 80.18 92  A 1 
ATOM 738  O O   . VAL A 1 92  ? -13.050 -32.630 31.414  1.00 78.92 92  A 1 
ATOM 739  C CB  . VAL A 1 92  ? -15.628 -32.098 29.289  1.00 79.39 92  A 1 
ATOM 740  C CG1 . VAL A 1 92  ? -16.229 -32.952 30.401  1.00 73.55 92  A 1 
ATOM 741  C CG2 . VAL A 1 92  ? -16.618 -30.969 29.010  1.00 73.52 92  A 1 
ATOM 742  N N   . LYS A 1 93  ? -12.759 -33.459 29.347  1.00 74.99 93  A 1 
ATOM 743  C CA  . LYS A 1 93  ? -11.789 -34.476 29.785  1.00 75.33 93  A 1 
ATOM 744  C C   . LYS A 1 93  ? -10.535 -33.877 30.414  1.00 75.17 93  A 1 
ATOM 745  O O   . LYS A 1 93  ? -10.053 -34.399 31.409  1.00 76.19 93  A 1 
ATOM 746  C CB  . LYS A 1 93  ? -11.401 -35.399 28.622  1.00 75.92 93  A 1 
ATOM 747  C CG  . LYS A 1 93  ? -12.475 -36.449 28.344  1.00 71.60 93  A 1 
ATOM 748  C CD  . LYS A 1 93  ? -11.956 -37.469 27.332  1.00 68.17 93  A 1 
ATOM 749  C CE  . LYS A 1 93  ? -12.971 -38.606 27.176  1.00 60.35 93  A 1 
ATOM 750  N NZ  . LYS A 1 93  ? -12.412 -39.737 26.399  1.00 54.93 93  A 1 
ATOM 751  N N   . ASN A 1 94  ? -10.007 -32.779 29.871  1.00 76.75 94  A 1 
ATOM 752  C CA  . ASN A 1 94  ? -8.872  -32.078 30.476  1.00 75.34 94  A 1 
ATOM 753  C C   . ASN A 1 94  ? -9.221  -31.483 31.842  1.00 73.42 94  A 1 
ATOM 754  O O   . ASN A 1 94  ? -8.389  -31.485 32.741  1.00 76.28 94  A 1 
ATOM 755  C CB  . ASN A 1 94  ? -8.366  -30.981 29.530  1.00 75.65 94  A 1 
ATOM 756  C CG  . ASN A 1 94  ? -7.223  -31.424 28.635  1.00 70.59 94  A 1 
ATOM 757  O OD1 . ASN A 1 94  ? -6.540  -32.401 28.864  1.00 63.50 94  A 1 
ATOM 758  N ND2 . ASN A 1 94  ? -6.938  -30.664 27.598  1.00 62.07 94  A 1 
ATOM 759  N N   . GLU A 1 95  ? -10.453 -30.985 31.988  1.00 74.82 95  A 1 
ATOM 760  C CA  . GLU A 1 95  ? -10.939 -30.457 33.256  1.00 77.17 95  A 1 
ATOM 761  C C   . GLU A 1 95  ? -11.138 -31.584 34.281  1.00 77.57 95  A 1 
ATOM 762  O O   . GLU A 1 95  ? -10.693 -31.449 35.423  1.00 76.43 95  A 1 
ATOM 763  C CB  . GLU A 1 95  ? -12.199 -29.616 33.010  1.00 77.52 95  A 1 
ATOM 764  C CG  . GLU A 1 95  ? -12.186 -28.321 33.818  1.00 70.42 95  A 1 
ATOM 765  C CD  . GLU A 1 95  ? -13.210 -27.285 33.322  1.00 64.27 95  A 1 
ATOM 766  O OE1 . GLU A 1 95  ? -13.021 -26.094 33.688  1.00 56.85 95  A 1 
ATOM 767  O OE2 . GLU A 1 95  ? -14.135 -27.641 32.580  1.00 57.75 95  A 1 
ATOM 768  N N   . GLU A 1 96  ? -11.668 -32.728 33.860  1.00 76.23 96  A 1 
ATOM 769  C CA  . GLU A 1 96  ? -11.744 -33.941 34.684  1.00 77.23 96  A 1 
ATOM 770  C C   . GLU A 1 96  ? -10.359 -34.432 35.107  1.00 77.02 96  A 1 
ATOM 771  O O   . GLU A 1 96  ? -10.126 -34.673 36.289  1.00 77.44 96  A 1 
ATOM 772  C CB  . GLU A 1 96  ? -12.471 -35.068 33.932  1.00 77.89 96  A 1 
ATOM 773  C CG  . GLU A 1 96  ? -13.982 -34.877 33.881  1.00 70.58 96  A 1 
ATOM 774  C CD  . GLU A 1 96  ? -14.697 -35.983 33.079  1.00 66.57 96  A 1 
ATOM 775  O OE1 . GLU A 1 96  ? -15.942 -36.032 33.160  1.00 58.95 96  A 1 
ATOM 776  O OE2 . GLU A 1 96  ? -14.009 -36.755 32.372  1.00 61.93 96  A 1 
ATOM 777  N N   . VAL A 1 97  ? -9.413  -34.520 34.172  1.00 76.08 97  A 1 
ATOM 778  C CA  . VAL A 1 97  ? -8.025  -34.904 34.473  1.00 75.30 97  A 1 
ATOM 779  C C   . VAL A 1 97  ? -7.392  -33.933 35.462  1.00 73.48 97  A 1 
ATOM 780  O O   . VAL A 1 97  ? -6.688  -34.345 36.385  1.00 75.43 97  A 1 
ATOM 781  C CB  . VAL A 1 97  ? -7.193  -34.998 33.181  1.00 75.67 97  A 1 
ATOM 782  C CG1 . VAL A 1 97  ? -5.686  -35.105 33.421  1.00 69.80 97  A 1 
ATOM 783  C CG2 . VAL A 1 97  ? -7.586  -36.232 32.359  1.00 69.51 97  A 1 
ATOM 784  N N   . LYS A 1 98  ? -7.637  -32.618 35.281  1.00 76.46 98  A 1 
ATOM 785  C CA  . LYS A 1 98  ? -7.130  -31.593 36.185  1.00 77.52 98  A 1 
ATOM 786  C C   . LYS A 1 98  ? -7.739  -31.718 37.579  1.00 77.48 98  A 1 
ATOM 787  O O   . LYS A 1 98  ? -7.008  -31.636 38.567  1.00 78.90 98  A 1 
ATOM 788  C CB  . LYS A 1 98  ? -7.381  -30.219 35.565  1.00 77.84 98  A 1 
ATOM 789  C CG  . LYS A 1 98  ? -6.608  -29.123 36.312  1.00 71.69 98  A 1 
ATOM 790  C CD  . LYS A 1 98  ? -6.901  -27.773 35.651  1.00 68.17 98  A 1 
ATOM 791  C CE  . LYS A 1 98  ? -6.150  -26.670 36.385  1.00 58.92 98  A 1 
ATOM 792  N NZ  . LYS A 1 98  ? -6.523  -25.340 35.855  1.00 52.99 98  A 1 
ATOM 793  N N   . ASN A 1 99  ? -9.045  -31.952 37.658  1.00 79.36 99  A 1 
ATOM 794  C CA  . ASN A 1 99  ? -9.735  -32.177 38.928  1.00 79.20 99  A 1 
ATOM 795  C C   . ASN A 1 99  ? -9.224  -33.447 39.613  1.00 78.37 99  A 1 
ATOM 796  O O   . ASN A 1 99  ? -8.865  -33.391 40.789  1.00 77.96 99  A 1 
ATOM 797  C CB  . ASN A 1 99  ? -11.251 -32.208 38.692  1.00 79.67 99  A 1 
ATOM 798  C CG  . ASN A 1 99  ? -11.824 -30.831 38.382  1.00 77.60 99  A 1 
ATOM 799  O OD1 . ASN A 1 99  ? -11.235 -29.792 38.651  1.00 70.03 99  A 1 
ATOM 800  N ND2 . ASN A 1 99  ? -13.009 -30.787 37.824  1.00 68.44 99  A 1 
ATOM 801  N N   . MET A 1 100 ? -9.089  -34.557 38.868  1.00 76.72 100 A 1 
ATOM 802  C CA  . MET A 1 100 ? -8.475  -35.774 39.392  1.00 76.91 100 A 1 
ATOM 803  C C   . MET A 1 100 ? -7.049  -35.539 39.887  1.00 76.93 100 A 1 
ATOM 804  O O   . MET A 1 100 ? -6.680  -36.024 40.942  1.00 77.67 100 A 1 
ATOM 805  C CB  . MET A 1 100 ? -8.463  -36.881 38.328  1.00 77.84 100 A 1 
ATOM 806  C CG  . MET A 1 100 ? -9.839  -37.509 38.128  1.00 71.78 100 A 1 
ATOM 807  S SD  . MET A 1 100 ? -9.800  -38.903 36.967  1.00 67.01 100 A 1 
ATOM 808  C CE  . MET A 1 100 ? -11.537 -39.403 37.037  1.00 56.73 100 A 1 
ATOM 809  N N   . SER A 1 101 ? -6.245  -34.746 39.162  1.00 75.39 101 A 1 
ATOM 810  C CA  . SER A 1 101 ? -4.881  -34.408 39.600  1.00 74.60 101 A 1 
ATOM 811  C C   . SER A 1 101 ? -4.871  -33.592 40.899  1.00 73.56 101 A 1 
ATOM 812  O O   . SER A 1 101 ? -4.021  -33.833 41.757  1.00 76.03 101 A 1 
ATOM 813  C CB  . SER A 1 101 ? -4.160  -33.627 38.502  1.00 74.21 101 A 1 
ATOM 814  O OG  . SER A 1 101 ? -2.840  -33.319 38.894  1.00 65.20 101 A 1 
ATOM 815  N N   . VAL A 1 102 ? -5.802  -32.657 41.051  1.00 79.84 102 A 1 
ATOM 816  C CA  . VAL A 1 102 ? -5.958  -31.880 42.291  1.00 80.59 102 A 1 
ATOM 817  C C   . VAL A 1 102 ? -6.390  -32.785 43.437  1.00 80.88 102 A 1 
ATOM 818  O O   . VAL A 1 102 ? -5.831  -32.697 44.524  1.00 80.46 102 A 1 
ATOM 819  C CB  . VAL A 1 102 ? -6.938  -30.704 42.093  1.00 80.61 102 A 1 
ATOM 820  C CG1 . VAL A 1 102 ? -7.274  -29.988 43.394  1.00 74.85 102 A 1 
ATOM 821  C CG2 . VAL A 1 102 ? -6.333  -29.650 41.148  1.00 74.18 102 A 1 
ATOM 822  N N   . GLU A 1 103 ? -7.347  -33.685 43.180  1.00 77.75 103 A 1 
ATOM 823  C CA  . GLU A 1 103 ? -7.820  -34.643 44.172  1.00 79.69 103 A 1 
ATOM 824  C C   . GLU A 1 103 ? -6.708  -35.620 44.589  1.00 79.02 103 A 1 
ATOM 825  O O   . GLU A 1 103 ? -6.539  -35.905 45.775  1.00 79.57 103 A 1 
ATOM 826  C CB  . GLU A 1 103 ? -9.042  -35.365 43.594  1.00 80.15 103 A 1 
ATOM 827  C CG  . GLU A 1 103 ? -9.845  -36.073 44.690  1.00 70.33 103 A 1 
ATOM 828  C CD  . GLU A 1 103 ? -11.075 -36.815 44.153  1.00 65.79 103 A 1 
ATOM 829  O OE1 . GLU A 1 103 ? -11.768 -37.433 44.993  1.00 57.79 103 A 1 
ATOM 830  O OE2 . GLU A 1 103 ? -11.310 -36.812 42.928  1.00 59.84 103 A 1 
ATOM 831  N N   . LEU A 1 104 ? -5.902  -36.060 43.628  1.00 76.45 104 A 1 
ATOM 832  C CA  . LEU A 1 104 ? -4.758  -36.936 43.870  1.00 75.50 104 A 1 
ATOM 833  C C   . LEU A 1 104 ? -3.674  -36.242 44.698  1.00 74.82 104 A 1 
ATOM 834  O O   . LEU A 1 104 ? -3.147  -36.832 45.630  1.00 76.27 104 A 1 
ATOM 835  C CB  . LEU A 1 104 ? -4.220  -37.433 42.521  1.00 76.51 104 A 1 
ATOM 836  C CG  . LEU A 1 104 ? -3.579  -38.827 42.611  1.00 70.66 104 A 1 
ATOM 837  C CD1 . LEU A 1 104 ? -4.195  -39.744 41.554  1.00 62.68 104 A 1 
ATOM 838  C CD2 . LEU A 1 104 ? -2.079  -38.796 42.381  1.00 64.66 104 A 1 
ATOM 839  N N   . ASN A 1 105 ? -3.390  -34.977 44.408  1.00 76.08 105 A 1 
ATOM 840  C CA  . ASN A 1 105 ? -2.475  -34.176 45.221  1.00 76.72 105 A 1 
ATOM 841  C C   . ASN A 1 105 ? -3.008  -33.970 46.645  1.00 76.68 105 A 1 
ATOM 842  O O   . ASN A 1 105 ? -2.252  -34.134 47.593  1.00 78.81 105 A 1 
ATOM 843  C CB  . ASN A 1 105 ? -2.205  -32.827 44.532  1.00 75.84 105 A 1 
ATOM 844  C CG  . ASN A 1 105 ? -1.154  -32.909 43.434  1.00 70.61 105 A 1 
ATOM 845  O OD1 . ASN A 1 105 ? -0.365  -33.825 43.321  1.00 62.95 105 A 1 
ATOM 846  N ND2 . ASN A 1 105 ? -1.084  -31.899 42.597  1.00 61.95 105 A 1 
ATOM 847  N N   . SER A 1 106 ? -4.303  -33.687 46.788  1.00 79.68 106 A 1 
ATOM 848  C CA  . SER A 1 106 ? -4.933  -33.561 48.111  1.00 80.78 106 A 1 
ATOM 849  C C   . SER A 1 106 ? -4.847  -34.867 48.910  1.00 81.66 106 A 1 
ATOM 850  O O   . SER A 1 106 ? -4.522  -34.843 50.099  1.00 81.12 106 A 1 
ATOM 851  C CB  . SER A 1 106 ? -6.389  -33.136 47.943  1.00 81.28 106 A 1 
ATOM 852  O OG  . SER A 1 106 ? -7.012  -32.983 49.203  1.00 71.53 106 A 1 
ATOM 853  N N   . LYS A 1 107 ? -5.085  -36.024 48.249  1.00 76.51 107 A 1 
ATOM 854  C CA  . LYS A 1 107 ? -4.912  -37.336 48.895  1.00 77.27 107 A 1 
ATOM 855  C C   . LYS A 1 107 ? -3.454  -37.609 49.268  1.00 77.40 107 A 1 
ATOM 856  O O   . LYS A 1 107 ? -3.205  -38.151 50.332  1.00 80.20 107 A 1 
ATOM 857  C CB  . LYS A 1 107 ? -5.458  -38.457 48.016  1.00 78.29 107 A 1 
ATOM 858  C CG  . LYS A 1 107 ? -6.985  -38.570 48.112  1.00 72.13 107 A 1 
ATOM 859  C CD  . LYS A 1 107 ? -7.453  -39.816 47.346  1.00 69.66 107 A 1 
ATOM 860  C CE  . LYS A 1 107 ? -8.964  -40.000 47.447  1.00 61.28 107 A 1 
ATOM 861  N NZ  . LYS A 1 107 ? -9.399  -41.210 46.718  1.00 56.03 107 A 1 
ATOM 862  N N   . LEU A 1 108 ? -2.506  -37.219 48.422  1.00 76.13 108 A 1 
ATOM 863  C CA  . LEU A 1 108 ? -1.077  -37.340 48.705  1.00 75.76 108 A 1 
ATOM 864  C C   . LEU A 1 108 ? -0.653  -36.476 49.899  1.00 75.23 108 A 1 
ATOM 865  O O   . LEU A 1 108 ? 0.113   -36.958 50.739  1.00 76.45 108 A 1 
ATOM 866  C CB  . LEU A 1 108 ? -0.277  -36.959 47.448  1.00 75.81 108 A 1 
ATOM 867  C CG  . LEU A 1 108 ? 0.272   -38.192 46.705  1.00 71.05 108 A 1 
ATOM 868  C CD1 . LEU A 1 108 ? 0.450   -37.898 45.216  1.00 62.92 108 A 1 
ATOM 869  C CD2 . LEU A 1 108 ? 1.626   -38.604 47.270  1.00 65.75 108 A 1 
ATOM 870  N N   . GLU A 1 109 ? -1.165  -35.250 49.995  1.00 77.40 109 A 1 
ATOM 871  C CA  . GLU A 1 109 ? -0.937  -34.391 51.161  1.00 79.18 109 A 1 
ATOM 872  C C   . GLU A 1 109 ? -1.528  -35.016 52.427  1.00 79.51 109 A 1 
ATOM 873  O O   . GLU A 1 109 ? -0.822  -35.148 53.423  1.00 79.08 109 A 1 
ATOM 874  C CB  . GLU A 1 109 ? -1.503  -32.980 50.922  1.00 78.68 109 A 1 
ATOM 875  C CG  . GLU A 1 109 ? -0.568  -32.148 50.021  1.00 71.73 109 A 1 
ATOM 876  C CD  . GLU A 1 109 ? -1.055  -30.709 49.759  1.00 65.20 109 A 1 
ATOM 877  O OE1 . GLU A 1 109 ? -0.233  -29.901 49.272  1.00 57.31 109 A 1 
ATOM 878  O OE2 . GLU A 1 109 ? -2.246  -30.418 49.998  1.00 58.97 109 A 1 
ATOM 879  N N   . SER A 1 110 ? -2.761  -35.512 52.368  1.00 80.97 110 A 1 
ATOM 880  C CA  . SER A 1 110 ? -3.390  -36.226 53.486  1.00 81.99 110 A 1 
ATOM 881  C C   . SER A 1 110 ? -2.588  -37.461 53.907  1.00 82.98 110 A 1 
ATOM 882  O O   . SER A 1 110 ? -2.383  -37.688 55.100  1.00 82.38 110 A 1 
ATOM 883  C CB  . SER A 1 110 ? -4.814  -36.631 53.097  1.00 81.82 110 A 1 
ATOM 884  O OG  . SER A 1 110 ? -5.468  -37.328 54.138  1.00 70.32 110 A 1 
ATOM 885  N N   . LEU A 1 111 ? -2.087  -38.234 52.935  1.00 79.06 111 A 1 
ATOM 886  C CA  . LEU A 1 111 ? -1.222  -39.392 53.189  1.00 77.83 111 A 1 
ATOM 887  C C   . LEU A 1 111 ? 0.093   -38.999 53.870  1.00 77.45 111 A 1 
ATOM 888  O O   . LEU A 1 111 ? 0.574   -39.707 54.755  1.00 80.73 111 A 1 
ATOM 889  C CB  . LEU A 1 111 ? -0.929  -40.091 51.855  1.00 79.42 111 A 1 
ATOM 890  C CG  . LEU A 1 111 ? -1.521  -41.503 51.772  1.00 71.76 111 A 1 
ATOM 891  C CD1 . LEU A 1 111 ? -1.705  -41.898 50.302  1.00 63.89 111 A 1 
ATOM 892  C CD2 . LEU A 1 111 ? -0.590  -42.522 52.417  1.00 65.33 111 A 1 
ATOM 893  N N   . LEU A 1 112 ? 0.691   -37.875 53.459  1.00 77.86 112 A 1 
ATOM 894  C CA  . LEU A 1 112 ? 1.900   -37.334 54.079  1.00 77.98 112 A 1 
ATOM 895  C C   . LEU A 1 112 ? 1.641   -36.879 55.517  1.00 78.48 112 A 1 
ATOM 896  O O   . LEU A 1 112 ? 2.456   -37.165 56.393  1.00 79.47 112 A 1 
ATOM 897  C CB  . LEU A 1 112 ? 2.451   -36.187 53.217  1.00 77.89 112 A 1 
ATOM 898  C CG  . LEU A 1 112 ? 3.318   -36.678 52.040  1.00 72.12 112 A 1 
ATOM 899  C CD1 . LEU A 1 112 ? 3.434   -35.591 50.973  1.00 64.03 112 A 1 
ATOM 900  C CD2 . LEU A 1 112 ? 4.732   -37.025 52.495  1.00 66.38 112 A 1 
ATOM 901  N N   . GLU A 1 113 ? 0.495   -36.226 55.758  1.00 81.26 113 A 1 
ATOM 902  C CA  . GLU A 1 113 ? 0.076   -35.836 57.109  1.00 82.13 113 A 1 
ATOM 903  C C   . GLU A 1 113 ? -0.195  -37.067 57.984  1.00 81.71 113 A 1 
ATOM 904  O O   . GLU A 1 113 ? 0.325   -37.150 59.101  1.00 80.93 113 A 1 
ATOM 905  C CB  . GLU A 1 113 ? -1.169  -34.942 57.061  1.00 81.73 113 A 1 
ATOM 906  C CG  . GLU A 1 113 ? -0.833  -33.519 56.597  1.00 73.83 113 A 1 
ATOM 907  C CD  . GLU A 1 113 ? -2.019  -32.555 56.716  1.00 67.97 113 A 1 
ATOM 908  O OE1 . GLU A 1 113 ? -1.768  -31.328 56.652  1.00 59.33 113 A 1 
ATOM 909  O OE2 . GLU A 1 113 ? -3.162  -33.016 56.910  1.00 62.34 113 A 1 
ATOM 910  N N   . GLU A 1 114 ? -0.929  -38.069 57.475  1.00 81.51 114 A 1 
ATOM 911  C CA  . GLU A 1 114 ? -1.156  -39.317 58.203  1.00 81.99 114 A 1 
ATOM 912  C C   . GLU A 1 114 ? 0.157   -40.051 58.483  1.00 81.81 114 A 1 
ATOM 913  O O   . GLU A 1 114 ? 0.371   -40.520 59.600  1.00 80.64 114 A 1 
ATOM 914  C CB  . GLU A 1 114 ? -2.115  -40.240 57.453  1.00 81.70 114 A 1 
ATOM 915  C CG  . GLU A 1 114 ? -3.573  -39.811 57.614  1.00 73.58 114 A 1 
ATOM 916  C CD  . GLU A 1 114 ? -4.563  -40.857 57.081  1.00 68.78 114 A 1 
ATOM 917  O OE1 . GLU A 1 114 ? -5.772  -40.716 57.368  1.00 61.39 114 A 1 
ATOM 918  O OE2 . GLU A 1 114 ? -4.113  -41.812 56.422  1.00 62.56 114 A 1 
ATOM 919  N N   . LYS A 1 115 ? 1.073   -40.092 57.495  1.00 80.94 115 A 1 
ATOM 920  C CA  . LYS A 1 115 ? 2.388   -40.708 57.674  1.00 80.22 115 A 1 
ATOM 921  C C   . LYS A 1 115 ? 3.224   -39.981 58.730  1.00 79.26 115 A 1 
ATOM 922  O O   . LYS A 1 115 ? 3.894   -40.633 59.528  1.00 82.14 115 A 1 
ATOM 923  C CB  . LYS A 1 115 ? 3.105   -40.751 56.322  1.00 80.85 115 A 1 
ATOM 924  C CG  . LYS A 1 115 ? 4.426   -41.536 56.408  1.00 78.56 115 A 1 
ATOM 925  C CD  . LYS A 1 115 ? 5.103   -41.562 55.041  1.00 72.84 115 A 1 
ATOM 926  C CE  . LYS A 1 115 ? 6.407   -42.341 55.137  1.00 64.99 115 A 1 
ATOM 927  N NZ  . LYS A 1 115 ? 7.119   -42.381 53.843  1.00 59.13 115 A 1 
ATOM 928  N N   . THR A 1 116 ? 3.198   -38.657 58.764  1.00 81.00 116 A 1 
ATOM 929  C CA  . THR A 1 116 ? 3.889   -37.881 59.804  1.00 80.44 116 A 1 
ATOM 930  C C   . THR A 1 116 ? 3.242   -38.069 61.176  1.00 81.47 116 A 1 
ATOM 931  O O   . THR A 1 116 ? 3.959   -38.279 62.156  1.00 81.75 116 A 1 
ATOM 932  C CB  . THR A 1 116 ? 3.993   -36.382 59.478  1.00 79.70 116 A 1 
ATOM 933  O OG1 . THR A 1 116 ? 2.890   -35.882 58.785  1.00 72.71 116 A 1 
ATOM 934  C CG2 . THR A 1 116 ? 5.211   -36.078 58.619  1.00 68.32 116 A 1 
ATOM 935  N N   . ALA A 1 117 ? 1.902   -38.109 61.248  1.00 82.95 117 A 1 
ATOM 936  C CA  . ALA A 1 117 ? 1.182   -38.432 62.475  1.00 83.86 117 A 1 
ATOM 937  C C   . ALA A 1 117 ? 1.527   -39.847 62.974  1.00 83.92 117 A 1 
ATOM 938  O O   . ALA A 1 117 ? 1.743   -40.056 64.171  1.00 82.45 117 A 1 
ATOM 939  C CB  . ALA A 1 117 ? -0.320  -38.260 62.224  1.00 83.34 117 A 1 
ATOM 940  N N   . LEU A 1 118 ? 1.622   -40.818 62.052  1.00 81.73 118 A 1 
ATOM 941  C CA  . LEU A 1 118 ? 2.073   -42.180 62.340  1.00 79.04 118 A 1 
ATOM 942  C C   . LEU A 1 118 ? 3.492   -42.218 62.877  1.00 78.34 118 A 1 
ATOM 943  O O   . LEU A 1 118 ? 3.733   -42.848 63.902  1.00 80.92 118 A 1 
ATOM 944  C CB  . LEU A 1 118 ? 1.981   -43.037 61.073  1.00 80.06 118 A 1 
ATOM 945  C CG  . LEU A 1 118 ? 0.861   -44.082 61.175  1.00 73.43 118 A 1 
ATOM 946  C CD1 . LEU A 1 118 ? 0.176   -44.257 59.834  1.00 64.48 118 A 1 
ATOM 947  C CD2 . LEU A 1 118 ? 1.420   -45.410 61.653  1.00 66.25 118 A 1 
ATOM 948  N N   . GLN A 1 119 ? 4.427   -41.511 62.235  1.00 78.92 119 A 1 
ATOM 949  C CA  . GLN A 1 119 ? 5.800   -41.442 62.713  1.00 79.45 119 A 1 
ATOM 950  C C   . GLN A 1 119 ? 5.883   -40.847 64.126  1.00 79.66 119 A 1 
ATOM 951  O O   . GLN A 1 119 ? 6.646   -41.349 64.948  1.00 80.57 119 A 1 
ATOM 952  C CB  . GLN A 1 119 ? 6.662   -40.623 61.753  1.00 78.96 119 A 1 
ATOM 953  C CG  . GLN A 1 119 ? 7.070   -41.446 60.527  1.00 74.43 119 A 1 
ATOM 954  C CD  . GLN A 1 119 ? 7.981   -40.658 59.569  1.00 70.20 119 A 1 
ATOM 955  O OE1 . GLN A 1 119 ? 8.055   -39.440 59.566  1.00 65.26 119 A 1 
ATOM 956  N NE2 . GLN A 1 119 ? 8.726   -41.336 58.728  1.00 60.86 119 A 1 
ATOM 957  N N   . HIS A 1 120 ? 5.078   -39.809 64.405  1.00 82.79 120 A 1 
ATOM 958  C CA  . HIS A 1 120 ? 4.989   -39.262 65.754  1.00 83.58 120 A 1 
ATOM 959  C C   . HIS A 1 120 ? 4.423   -40.270 66.758  1.00 83.40 120 A 1 
ATOM 960  O O   . HIS A 1 120 ? 4.981   -40.425 67.846  1.00 82.81 120 A 1 
ATOM 961  C CB  . HIS A 1 120 ? 4.160   -37.975 65.754  1.00 83.42 120 A 1 
ATOM 962  C CG  . HIS A 1 120 ? 5.013   -36.772 65.532  1.00 77.59 120 A 1 
ATOM 963  N ND1 . HIS A 1 120 ? 5.933   -36.260 66.428  1.00 65.63 120 A 1 
ATOM 964  C CD2 . HIS A 1 120 ? 5.071   -35.956 64.428  1.00 65.41 120 A 1 
ATOM 965  C CE1 . HIS A 1 120 ? 6.514   -35.177 65.879  1.00 61.85 120 A 1 
ATOM 966  N NE2 . HIS A 1 120 ? 6.014   -34.963 64.667  1.00 62.22 120 A 1 
ATOM 967  N N   . LYS A 1 121 ? 3.357   -41.010 66.405  1.00 80.54 121 A 1 
ATOM 968  C CA  . LYS A 1 121 ? 2.788   -42.057 67.263  1.00 79.66 121 A 1 
ATOM 969  C C   . LYS A 1 121 ? 3.765   -43.207 67.480  1.00 79.29 121 A 1 
ATOM 970  O O   . LYS A 1 121 ? 3.890   -43.667 68.606  1.00 80.10 121 A 1 
ATOM 971  C CB  . LYS A 1 121 ? 1.472   -42.573 66.690  1.00 79.97 121 A 1 
ATOM 972  C CG  . LYS A 1 121 ? 0.292   -41.634 66.988  1.00 73.73 121 A 1 
ATOM 973  C CD  . LYS A 1 121 ? -0.969  -42.238 66.384  1.00 71.00 121 A 1 
ATOM 974  C CE  . LYS A 1 121 ? -2.234  -41.451 66.710  1.00 62.81 121 A 1 
ATOM 975  N NZ  . LYS A 1 121 ? -3.420  -42.090 66.071  1.00 57.48 121 A 1 
ATOM 976  N N   . VAL A 1 122 ? 4.477   -43.645 66.437  1.00 78.44 122 A 1 
ATOM 977  C CA  . VAL A 1 122 ? 5.488   -44.693 66.544  1.00 76.71 122 A 1 
ATOM 978  C C   . VAL A 1 122 ? 6.630   -44.258 67.461  1.00 75.44 122 A 1 
ATOM 979  O O   . VAL A 1 122 ? 7.012   -45.024 68.335  1.00 77.83 122 A 1 
ATOM 980  C CB  . VAL A 1 122 ? 6.006   -45.127 65.160  1.00 76.55 122 A 1 
ATOM 981  C CG1 . VAL A 1 122 ? 7.211   -46.069 65.241  1.00 70.95 122 A 1 
ATOM 982  C CG2 . VAL A 1 122 ? 4.914   -45.867 64.379  1.00 69.82 122 A 1 
ATOM 983  N N   . ARG A 1 123 ? 7.116   -43.009 67.340  1.00 78.91 123 A 1 
ATOM 984  C CA  . ARG A 1 123 ? 8.114   -42.482 68.288  1.00 78.89 123 A 1 
ATOM 985  C C   . ARG A 1 123 ? 7.606   -42.452 69.723  1.00 78.91 123 A 1 
ATOM 986  O O   . ARG A 1 123 ? 8.328   -42.882 70.615  1.00 79.76 123 A 1 
ATOM 987  C CB  . ARG A 1 123 ? 8.568   -41.075 67.890  1.00 78.99 123 A 1 
ATOM 988  C CG  . ARG A 1 123 ? 9.691   -41.126 66.864  1.00 72.35 123 A 1 
ATOM 989  C CD  . ARG A 1 123 ? 10.192  -39.699 66.623  1.00 69.45 123 A 1 
ATOM 990  N NE  . ARG A 1 123 ? 11.303  -39.683 65.669  1.00 61.25 123 A 1 
ATOM 991  C CZ  . ARG A 1 123 ? 11.884  -38.598 65.188  1.00 54.72 123 A 1 
ATOM 992  N NH1 . ARG A 1 123 ? 11.515  -37.395 65.550  1.00 50.63 123 A 1 
ATOM 993  N NH2 . ARG A 1 123 ? 12.852  -38.702 64.331  1.00 50.79 123 A 1 
ATOM 994  N N   . ALA A 1 124 ? 6.371   -42.000 69.947  1.00 80.91 124 A 1 
ATOM 995  C CA  . ALA A 1 124 ? 5.770   -42.015 71.276  1.00 81.78 124 A 1 
ATOM 996  C C   . ALA A 1 124 ? 5.641   -43.447 71.819  1.00 81.20 124 A 1 
ATOM 997  O O   . ALA A 1 124 ? 5.856   -43.685 73.013  1.00 79.49 124 A 1 
ATOM 998  C CB  . ALA A 1 124 ? 4.411   -41.307 71.206  1.00 81.60 124 A 1 
ATOM 999  N N   . LEU A 1 125 ? 5.324   -44.410 70.945  1.00 78.49 125 A 1 
ATOM 1000 C CA  . LEU A 1 125 ? 5.289   -45.842 71.252  1.00 74.27 125 A 1 
ATOM 1001 C C   . LEU A 1 125 ? 6.663   -46.393 71.618  1.00 72.40 125 A 1 
ATOM 1002 O O   . LEU A 1 125 ? 6.786   -47.121 72.600  1.00 74.20 125 A 1 
ATOM 1003 C CB  . LEU A 1 125 ? 4.721   -46.585 70.039  1.00 75.46 125 A 1 
ATOM 1004 C CG  . LEU A 1 125 ? 3.342   -47.168 70.299  1.00 71.02 125 A 1 
ATOM 1005 C CD1 . LEU A 1 125 ? 2.486   -47.138 69.035  1.00 62.79 125 A 1 
ATOM 1006 C CD2 . LEU A 1 125 ? 3.501   -48.600 70.763  1.00 64.96 125 A 1 
ATOM 1007 N N   . GLU A 1 126 ? 7.702   -46.037 70.842  1.00 75.57 126 A 1 
ATOM 1008 C CA  . GLU A 1 126 ? 9.084   -46.424 71.131  1.00 74.64 126 A 1 
ATOM 1009 C C   . GLU A 1 126 ? 9.540   -45.860 72.478  1.00 73.32 126 A 1 
ATOM 1010 O O   . GLU A 1 126 ? 10.150  -46.581 73.261  1.00 74.44 126 A 1 
ATOM 1011 C CB  . GLU A 1 126 ? 10.024  -45.958 70.010  1.00 73.95 126 A 1 
ATOM 1012 C CG  . GLU A 1 126 ? 9.920   -46.817 68.752  1.00 68.60 126 A 1 
ATOM 1013 C CD  . GLU A 1 126 ? 10.804  -46.315 67.587  1.00 63.77 126 A 1 
ATOM 1014 O OE1 . GLU A 1 126 ? 11.017  -47.113 66.630  1.00 58.38 126 A 1 
ATOM 1015 O OE2 . GLU A 1 126 ? 11.268  -45.156 67.626  1.00 60.13 126 A 1 
ATOM 1016 N N   . GLU A 1 127 ? 9.209   -44.611 72.799  1.00 78.30 127 A 1 
ATOM 1017 C CA  . GLU A 1 127 ? 9.491   -43.999 74.105  1.00 77.70 127 A 1 
ATOM 1018 C C   . GLU A 1 127 ? 8.727   -44.701 75.240  1.00 76.46 127 A 1 
ATOM 1019 O O   . GLU A 1 127 ? 9.309   -44.980 76.295  1.00 74.73 127 A 1 
ATOM 1020 C CB  . GLU A 1 127 ? 9.147   -42.501 74.088  1.00 77.40 127 A 1 
ATOM 1021 C CG  . GLU A 1 127 ? 10.202  -41.665 73.349  1.00 71.61 127 A 1 
ATOM 1022 C CD  . GLU A 1 127 ? 9.887   -40.160 73.325  1.00 66.37 127 A 1 
ATOM 1023 O OE1 . GLU A 1 127 ? 10.747  -39.396 72.808  1.00 59.54 127 A 1 
ATOM 1024 O OE2 . GLU A 1 127 ? 8.807   -39.752 73.805  1.00 61.97 127 A 1 
ATOM 1025 N N   . GLN A 1 128 ? 7.448   -45.048 75.046  1.00 74.86 128 A 1 
ATOM 1026 C CA  . GLN A 1 128 ? 6.684   -45.809 76.036  1.00 73.43 128 A 1 
ATOM 1027 C C   . GLN A 1 128 ? 7.246   -47.224 76.231  1.00 72.28 128 A 1 
ATOM 1028 O O   . GLN A 1 128 ? 7.368   -47.675 77.368  1.00 71.40 128 A 1 
ATOM 1029 C CB  . GLN A 1 128 ? 5.204   -45.881 75.645  1.00 73.95 128 A 1 
ATOM 1030 C CG  . GLN A 1 128 ? 4.453   -44.596 76.032  1.00 71.18 128 A 1 
ATOM 1031 C CD  . GLN A 1 128 ? 2.958   -44.685 75.738  1.00 67.95 128 A 1 
ATOM 1032 O OE1 . GLN A 1 128 ? 2.471   -45.492 74.971  1.00 63.12 128 A 1 
ATOM 1033 N NE2 . GLN A 1 128 ? 2.152   -43.836 76.353  1.00 59.40 128 A 1 
ATOM 1034 N N   . LEU A 1 129 ? 7.616   -47.901 75.118  1.00 73.18 129 A 1 
ATOM 1035 C CA  . LEU A 1 129 ? 8.240   -49.226 75.165  1.00 70.80 129 A 1 
ATOM 1036 C C   . LEU A 1 129 ? 9.580   -49.192 75.890  1.00 68.77 129 A 1 
ATOM 1037 O O   . LEU A 1 129 ? 9.826   -50.048 76.737  1.00 69.07 129 A 1 
ATOM 1038 C CB  . LEU A 1 129 ? 8.413   -49.769 73.728  1.00 70.91 129 A 1 
ATOM 1039 C CG  . LEU A 1 129 ? 7.286   -50.738 73.333  1.00 66.27 129 A 1 
ATOM 1040 C CD1 . LEU A 1 129 ? 7.066   -50.731 71.832  1.00 59.85 129 A 1 
ATOM 1041 C CD2 . LEU A 1 129 ? 7.648   -52.158 73.762  1.00 61.51 129 A 1 
ATOM 1042 N N   . THR A 1 130 ? 10.431  -48.216 75.593  1.00 73.40 130 A 1 
ATOM 1043 C CA  . THR A 1 130 ? 11.710  -48.070 76.300  1.00 71.65 130 A 1 
ATOM 1044 C C   . THR A 1 130 ? 11.506  -47.781 77.779  1.00 70.33 130 A 1 
ATOM 1045 O O   . THR A 1 130 ? 12.196  -48.385 78.606  1.00 69.21 130 A 1 
ATOM 1046 C CB  . THR A 1 130 ? 12.621  -47.005 75.680  1.00 70.74 130 A 1 
ATOM 1047 O OG1 . THR A 1 130 ? 11.917  -45.890 75.192  1.00 66.29 130 A 1 
ATOM 1048 C CG2 . THR A 1 130 ? 13.430  -47.560 74.510  1.00 62.66 130 A 1 
ATOM 1049 N N   . ASN A 1 131 ? 10.526  -46.974 78.151  1.00 76.31 131 A 1 
ATOM 1050 C CA  . ASN A 1 131 ? 10.164  -46.759 79.549  1.00 75.56 131 A 1 
ATOM 1051 C C   . ASN A 1 131 ? 9.607   -48.029 80.224  1.00 73.01 131 A 1 
ATOM 1052 O O   . ASN A 1 131 ? 9.960   -48.311 81.366  1.00 70.13 131 A 1 
ATOM 1053 C CB  . ASN A 1 131 ? 9.168   -45.589 79.636  1.00 74.62 131 A 1 
ATOM 1054 C CG  . ASN A 1 131 ? 9.847   -44.237 79.459  1.00 73.04 131 A 1 
ATOM 1055 O OD1 . ASN A 1 131 ? 11.008  -44.039 79.748  1.00 67.32 131 A 1 
ATOM 1056 N ND2 . ASN A 1 131 ? 9.117   -43.242 79.007  1.00 65.66 131 A 1 
ATOM 1057 N N   . LEU A 1 132 ? 8.783   -48.824 79.526  1.00 74.53 132 A 1 
ATOM 1058 C CA  . LEU A 1 132 ? 8.269   -50.107 80.017  1.00 70.77 132 A 1 
ATOM 1059 C C   . LEU A 1 132 ? 9.376   -51.142 80.226  1.00 67.74 132 A 1 
ATOM 1060 O O   . LEU A 1 132 ? 9.382   -51.832 81.242  1.00 65.27 132 A 1 
ATOM 1061 C CB  . LEU A 1 132 ? 7.206   -50.654 79.037  1.00 70.00 132 A 1 
ATOM 1062 C CG  . LEU A 1 132 ? 5.784   -50.338 79.486  1.00 65.71 132 A 1 
ATOM 1063 C CD1 . LEU A 1 132 ? 4.841   -50.217 78.286  1.00 59.41 132 A 1 
ATOM 1064 C CD2 . LEU A 1 132 ? 5.257   -51.448 80.390  1.00 60.69 132 A 1 
ATOM 1065 N N   . ILE A 1 133 ? 10.347  -51.228 79.278  1.00 68.19 133 A 1 
ATOM 1066 C CA  . ILE A 1 133 ? 11.488  -52.154 79.391  1.00 66.85 133 A 1 
ATOM 1067 C C   . ILE A 1 133 ? 12.392  -51.776 80.574  1.00 64.48 133 A 1 
ATOM 1068 O O   . ILE A 1 133 ? 12.962  -52.662 81.214  1.00 61.69 133 A 1 
ATOM 1069 C CB  . ILE A 1 133 ? 12.273  -52.203 78.059  1.00 66.47 133 A 1 
ATOM 1070 C CG1 . ILE A 1 133 ? 11.419  -52.852 76.944  1.00 64.20 133 A 1 
ATOM 1071 C CG2 . ILE A 1 133 ? 13.584  -52.992 78.201  1.00 61.60 133 A 1 
ATOM 1072 C CD1 . ILE A 1 133 ? 11.949  -52.578 75.526  1.00 56.57 133 A 1 
ATOM 1073 N N   . LEU A 1 134 ? 12.535  -50.485 80.869  1.00 66.61 134 A 1 
ATOM 1074 C CA  . LEU A 1 134 ? 13.333  -50.015 82.007  1.00 66.87 134 A 1 
ATOM 1075 C C   . LEU A 1 134 ? 12.649  -50.253 83.359  1.00 65.00 134 A 1 
ATOM 1076 O O   . LEU A 1 134 ? 13.348  -50.265 84.383  1.00 59.53 134 A 1 
ATOM 1077 C CB  . LEU A 1 134 ? 13.665  -48.528 81.808  1.00 64.37 134 A 1 
ATOM 1078 C CG  . LEU A 1 134 ? 14.781  -48.280 80.778  1.00 60.43 134 A 1 
ATOM 1079 C CD1 . LEU A 1 134 ? 14.800  -46.797 80.373  1.00 55.76 134 A 1 
ATOM 1080 C CD2 . LEU A 1 134 ? 16.158  -48.613 81.343  1.00 55.50 134 A 1 
ATOM 1081 N N   . SER A 1 135 ? 11.318  -50.471 83.428  1.00 66.81 135 A 1 
ATOM 1082 C CA  . SER A 1 135 ? 10.641  -50.811 84.683  1.00 65.67 135 A 1 
ATOM 1083 C C   . SER A 1 135 ? 10.839  -52.304 85.008  1.00 63.17 135 A 1 
ATOM 1084 O O   . SER A 1 135 ? 10.516  -53.161 84.198  1.00 57.85 135 A 1 
ATOM 1085 C CB  . SER A 1 135 ? 9.172   -50.393 84.665  1.00 60.92 135 A 1 
ATOM 1086 O OG  . SER A 1 135 ? 8.371   -51.177 83.811  1.00 55.46 135 A 1 
ATOM 1087 N N   . PRO A 1 136 ? 11.342  -52.665 86.197  1.00 56.16 136 A 1 
ATOM 1088 C CA  . PRO A 1 136 ? 11.766  -54.030 86.514  1.00 56.69 136 A 1 
ATOM 1089 C C   . PRO A 1 136 ? 10.600  -54.988 86.809  1.00 56.47 136 A 1 
ATOM 1090 O O   . PRO A 1 136 ? 10.826  -56.114 87.235  1.00 53.10 136 A 1 
ATOM 1091 C CB  . PRO A 1 136 ? 12.715  -53.865 87.708  1.00 52.31 136 A 1 
ATOM 1092 C CG  . PRO A 1 136 ? 12.145  -52.649 88.428  1.00 51.30 136 A 1 
ATOM 1093 C CD  . PRO A 1 136 ? 11.653  -51.764 87.278  1.00 53.65 136 A 1 
ATOM 1094 N N   . ALA A 1 137 ? 9.352   -54.555 86.670  1.00 52.88 137 A 1 
ATOM 1095 C CA  . ALA A 1 137 ? 8.188   -55.346 87.046  1.00 53.71 137 A 1 
ATOM 1096 C C   . ALA A 1 137 ? 7.996   -56.566 86.111  1.00 53.39 137 A 1 
ATOM 1097 O O   . ALA A 1 137 ? 8.388   -56.548 84.949  1.00 49.42 137 A 1 
ATOM 1098 C CB  . ALA A 1 137 ? 6.959   -54.435 87.139  1.00 49.84 137 A 1 
ATOM 1099 N N   . GLY A 1 138 ? 7.403   -57.649 86.628  1.00 49.38 138 A 1 
ATOM 1100 C CA  . GLY A 1 138 ? 7.403   -58.983 86.031  1.00 51.34 138 A 1 
ATOM 1101 C C   . GLY A 1 138 ? 6.672   -59.134 84.687  1.00 51.36 138 A 1 
ATOM 1102 O O   . GLY A 1 138 ? 5.928   -58.270 84.243  1.00 48.26 138 A 1 
ATOM 1103 N N   . ALA A 1 139 ? 6.860   -60.307 84.024  1.00 47.21 139 A 1 
ATOM 1104 C CA  . ALA A 1 139 ? 6.559   -60.682 82.641  1.00 48.96 139 A 1 
ATOM 1105 C C   . ALA A 1 139 ? 5.069   -60.758 82.238  1.00 49.03 139 A 1 
ATOM 1106 O O   . ALA A 1 139 ? 4.746   -61.447 81.265  1.00 46.51 139 A 1 
ATOM 1107 C CB  . ALA A 1 139 ? 7.262   -62.024 82.383  1.00 46.16 139 A 1 
ATOM 1108 N N   . GLN A 1 140 ? 4.126   -60.170 82.979  1.00 53.47 140 A 1 
ATOM 1109 C CA  . GLN A 1 140 ? 2.737   -60.168 82.534  1.00 55.90 140 A 1 
ATOM 1110 C C   . GLN A 1 140 ? 2.618   -59.303 81.280  1.00 56.94 140 A 1 
ATOM 1111 O O   . GLN A 1 140 ? 3.026   -58.146 81.285  1.00 54.29 140 A 1 
ATOM 1112 C CB  . GLN A 1 140 ? 1.785   -59.702 83.642  1.00 52.45 140 A 1 
ATOM 1113 C CG  . GLN A 1 140 ? 1.479   -60.852 84.612  1.00 47.54 140 A 1 
ATOM 1114 C CD  . GLN A 1 140 ? 0.445   -60.498 85.691  1.00 43.70 140 A 1 
ATOM 1115 O OE1 . GLN A 1 140 ? 0.189   -59.370 86.007  1.00 41.72 140 A 1 
ATOM 1116 N NE2 . GLN A 1 140 ? -0.174  -61.487 86.300  1.00 39.95 140 A 1 
ATOM 1117 N N   . GLU A 1 141 ? 2.067   -59.910 80.193  1.00 53.99 141 A 1 
ATOM 1118 C CA  . GLU A 1 141 ? 1.717   -59.184 78.971  1.00 57.22 141 A 1 
ATOM 1119 C C   . GLU A 1 141 ? 0.779   -58.033 79.342  1.00 57.86 141 A 1 
ATOM 1120 O O   . GLU A 1 141 ? -0.423  -58.225 79.538  1.00 55.74 141 A 1 
ATOM 1121 C CB  . GLU A 1 141 ? 1.047   -60.104 77.941  1.00 54.72 141 A 1 
ATOM 1122 C CG  . GLU A 1 141 ? 2.023   -61.022 77.199  1.00 50.79 141 A 1 
ATOM 1123 C CD  . GLU A 1 141 ? 1.333   -61.849 76.086  1.00 47.83 141 A 1 
ATOM 1124 O OE1 . GLU A 1 141 ? 2.003   -62.106 75.055  1.00 43.84 141 A 1 
ATOM 1125 O OE2 . GLU A 1 141 ? 0.157   -62.204 76.255  1.00 45.77 141 A 1 
ATOM 1126 N N   . HIS A 1 142 ? 1.329   -56.861 79.508  1.00 61.42 142 A 1 
ATOM 1127 C CA  . HIS A 1 142 ? 0.538   -55.694 79.836  1.00 63.80 142 A 1 
ATOM 1128 C C   . HIS A 1 142 ? -0.460  -55.445 78.700  1.00 65.54 142 A 1 
ATOM 1129 O O   . HIS A 1 142 ? -0.056  -55.389 77.536  1.00 63.35 142 A 1 
ATOM 1130 C CB  . HIS A 1 142 ? 1.436   -54.478 80.105  1.00 59.58 142 A 1 
ATOM 1131 C CG  . HIS A 1 142 ? 1.733   -54.298 81.570  1.00 55.39 142 A 1 
ATOM 1132 N ND1 . HIS A 1 142 ? 0.875   -53.784 82.507  1.00 51.21 142 A 1 
ATOM 1133 C CD2 . HIS A 1 142 ? 2.889   -54.620 82.236  1.00 49.19 142 A 1 
ATOM 1134 C CE1 . HIS A 1 142 ? 1.493   -53.793 83.703  1.00 46.70 142 A 1 
ATOM 1135 N NE2 . HIS A 1 142 ? 2.710   -54.296 83.564  1.00 46.70 142 A 1 
ATOM 1136 N N   . PRO A 1 143 ? -1.770  -55.268 78.965  1.00 65.46 143 A 1 
ATOM 1137 C CA  . PRO A 1 143 ? -2.817  -55.059 77.958  1.00 68.07 143 A 1 
ATOM 1138 C C   . PRO A 1 143 ? -2.526  -53.852 77.059  1.00 69.00 143 A 1 
ATOM 1139 O O   . PRO A 1 143 ? -2.970  -53.808 75.913  1.00 66.89 143 A 1 
ATOM 1140 C CB  . PRO A 1 143 ? -4.124  -54.920 78.750  1.00 66.47 143 A 1 
ATOM 1141 C CG  . PRO A 1 143 ? -3.665  -54.471 80.136  1.00 65.79 143 A 1 
ATOM 1142 C CD  . PRO A 1 143 ? -2.330  -55.175 80.307  1.00 68.41 143 A 1 
ATOM 1143 N N   . GLU A 1 144 ? -1.717  -52.921 77.519  1.00 66.64 144 A 1 
ATOM 1144 C CA  . GLU A 1 144 ? -1.212  -51.794 76.736  1.00 67.64 144 A 1 
ATOM 1145 C C   . GLU A 1 144 ? -0.361  -52.242 75.536  1.00 67.30 144 A 1 
ATOM 1146 O O   . GLU A 1 144 ? -0.500  -51.679 74.457  1.00 64.58 144 A 1 
ATOM 1147 C CB  . GLU A 1 144 ? -0.392  -50.864 77.625  1.00 65.72 144 A 1 
ATOM 1148 C CG  . GLU A 1 144 ? -1.257  -50.172 78.686  1.00 61.26 144 A 1 
ATOM 1149 C CD  . GLU A 1 144 ? -0.488  -49.151 79.526  1.00 56.37 144 A 1 
ATOM 1150 O OE1 . GLU A 1 144 ? -1.160  -48.252 80.076  1.00 51.20 144 A 1 
ATOM 1151 O OE2 . GLU A 1 144 ? 0.747   -49.284 79.618  1.00 52.10 144 A 1 
ATOM 1152 N N   . VAL A 1 145 ? 0.465   -53.300 75.660  1.00 66.01 145 A 1 
ATOM 1153 C CA  . VAL A 1 145 ? 1.284   -53.817 74.548  1.00 66.76 145 A 1 
ATOM 1154 C C   . VAL A 1 145 ? 0.406   -54.435 73.465  1.00 66.85 145 A 1 
ATOM 1155 O O   . VAL A 1 145 ? 0.639   -54.227 72.273  1.00 66.80 145 A 1 
ATOM 1156 C CB  . VAL A 1 145 ? 2.326   -54.838 75.051  1.00 64.73 145 A 1 
ATOM 1157 C CG1 . VAL A 1 145 ? 3.177   -55.400 73.908  1.00 59.13 145 A 1 
ATOM 1158 C CG2 . VAL A 1 145 ? 3.281   -54.200 76.066  1.00 59.72 145 A 1 
ATOM 1159 N N   . THR A 1 146 ? -0.659  -55.146 73.838  1.00 70.64 146 A 1 
ATOM 1160 C CA  . THR A 1 146 ? -1.646  -55.715 72.911  1.00 72.49 146 A 1 
ATOM 1161 C C   . THR A 1 146 ? -2.444  -54.621 72.203  1.00 73.25 146 A 1 
ATOM 1162 O O   . THR A 1 146 ? -2.639  -54.682 70.995  1.00 71.86 146 A 1 
ATOM 1163 C CB  . THR A 1 146 ? -2.601  -56.683 73.629  1.00 70.70 146 A 1 
ATOM 1164 O OG1 . THR A 1 146 ? -1.944  -57.371 74.660  1.00 65.64 146 A 1 
ATOM 1165 C CG2 . THR A 1 146 ? -3.137  -57.744 72.664  1.00 62.12 146 A 1 
ATOM 1166 N N   . SER A 1 147 ? -2.857  -53.588 72.940  1.00 72.62 147 A 1 
ATOM 1167 C CA  . SER A 1 147 ? -3.520  -52.409 72.381  1.00 73.69 147 A 1 
ATOM 1168 C C   . SER A 1 147 ? -2.622  -51.661 71.392  1.00 73.60 147 A 1 
ATOM 1169 O O   . SER A 1 147 ? -3.074  -51.286 70.308  1.00 72.75 147 A 1 
ATOM 1170 C CB  . SER A 1 147 ? -3.947  -51.476 73.523  1.00 72.46 147 A 1 
ATOM 1171 O OG  . SER A 1 147 ? -4.579  -50.319 73.009  1.00 64.26 147 A 1 
ATOM 1172 N N   . LEU A 1 148 ? -1.344  -51.510 71.706  1.00 71.15 148 A 1 
ATOM 1173 C CA  . LEU A 1 148 ? -0.358  -50.870 70.833  1.00 69.31 148 A 1 
ATOM 1174 C C   . LEU A 1 148 ? -0.121  -51.677 69.548  1.00 68.78 148 A 1 
ATOM 1175 O O   . LEU A 1 148 ? -0.130  -51.086 68.466  1.00 70.16 148 A 1 
ATOM 1176 C CB  . LEU A 1 148 ? 0.941   -50.660 71.618  1.00 69.53 148 A 1 
ATOM 1177 C CG  . LEU A 1 148 ? 0.886   -49.437 72.549  1.00 65.11 148 A 1 
ATOM 1178 C CD1 . LEU A 1 148 ? 2.002   -49.487 73.596  1.00 58.47 148 A 1 
ATOM 1179 C CD2 . LEU A 1 148 ? 1.005   -48.136 71.780  1.00 59.48 148 A 1 
ATOM 1180 N N   . LYS A 1 149 ? -0.011  -53.006 69.615  1.00 70.94 149 A 1 
ATOM 1181 C CA  . LYS A 1 149 ? 0.085   -53.867 68.427  1.00 71.28 149 A 1 
ATOM 1182 C C   . LYS A 1 149 ? -1.132  -53.734 67.515  1.00 71.87 149 A 1 
ATOM 1183 O O   . LYS A 1 149 ? -0.964  -53.520 66.315  1.00 73.59 149 A 1 
ATOM 1184 C CB  . LYS A 1 149 ? 0.283   -55.338 68.825  1.00 69.90 149 A 1 
ATOM 1185 C CG  . LYS A 1 149 ? 1.751   -55.668 69.077  1.00 64.44 149 A 1 
ATOM 1186 C CD  . LYS A 1 149 ? 1.880   -57.157 69.413  1.00 61.47 149 A 1 
ATOM 1187 C CE  . LYS A 1 149 ? 3.343   -57.569 69.573  1.00 54.95 149 A 1 
ATOM 1188 N NZ  . LYS A 1 149 ? 3.461   -58.986 69.963  1.00 49.40 149 A 1 
ATOM 1189 N N   . SER A 1 150 ? -2.334  -53.802 68.070  1.00 74.72 150 A 1 
ATOM 1190 C CA  . SER A 1 150 ? -3.584  -53.617 67.321  1.00 75.93 150 A 1 
ATOM 1191 C C   . SER A 1 150 ? -3.648  -52.247 66.645  1.00 76.31 150 A 1 
ATOM 1192 O O   . SER A 1 150 ? -4.062  -52.143 65.494  1.00 75.01 150 A 1 
ATOM 1193 C CB  . SER A 1 150 ? -4.777  -53.806 68.267  1.00 75.68 150 A 1 
ATOM 1194 O OG  . SER A 1 150 ? -5.992  -53.448 67.644  1.00 66.74 150 A 1 
ATOM 1195 N N   . PHE A 1 151 ? -3.218  -51.209 67.324  1.00 76.09 151 A 1 
ATOM 1196 C CA  . PHE A 1 151 ? -3.208  -49.852 66.780  1.00 75.61 151 A 1 
ATOM 1197 C C   . PHE A 1 151 ? -2.212  -49.699 65.619  1.00 75.64 151 A 1 
ATOM 1198 O O   . PHE A 1 151 ? -2.540  -49.076 64.611  1.00 74.24 151 A 1 
ATOM 1199 C CB  . PHE A 1 151 ? -2.913  -48.878 67.917  1.00 74.15 151 A 1 
ATOM 1200 C CG  . PHE A 1 151 ? -3.118  -47.434 67.529  1.00 72.59 151 A 1 
ATOM 1201 C CD1 . PHE A 1 151 ? -2.013  -46.612 67.244  1.00 64.65 151 A 1 
ATOM 1202 C CD2 . PHE A 1 151 ? -4.418  -46.911 67.458  1.00 63.96 151 A 1 
ATOM 1203 C CE1 . PHE A 1 151 ? -2.218  -45.260 66.904  1.00 59.58 151 A 1 
ATOM 1204 C CE2 . PHE A 1 151 ? -4.627  -45.564 67.118  1.00 58.86 151 A 1 
ATOM 1205 C CZ  . PHE A 1 151 ? -3.527  -44.742 66.838  1.00 60.74 151 A 1 
ATOM 1206 N N   . VAL A 1 152 ? -1.022  -50.295 65.723  1.00 70.48 152 A 1 
ATOM 1207 C CA  . VAL A 1 152 ? -0.030  -50.308 64.646  1.00 69.22 152 A 1 
ATOM 1208 C C   . VAL A 1 152 ? -0.551  -51.072 63.427  1.00 67.77 152 A 1 
ATOM 1209 O O   . VAL A 1 152 ? -0.474  -50.545 62.326  1.00 70.44 152 A 1 
ATOM 1210 C CB  . VAL A 1 152 ? 1.325   -50.873 65.134  1.00 69.32 152 A 1 
ATOM 1211 C CG1 . VAL A 1 152 ? 2.329   -51.069 63.995  1.00 64.15 152 A 1 
ATOM 1212 C CG2 . VAL A 1 152 ? 1.975   -49.925 66.134  1.00 63.81 152 A 1 
ATOM 1213 N N   . GLU A 1 153 ? -1.162  -52.258 63.590  1.00 75.20 153 A 1 
ATOM 1214 C CA  . GLU A 1 153 ? -1.775  -53.004 62.473  1.00 76.15 153 A 1 
ATOM 1215 C C   . GLU A 1 153 ? -2.893  -52.209 61.792  1.00 75.18 153 A 1 
ATOM 1216 O O   . GLU A 1 153 ? -2.990  -52.201 60.564  1.00 75.56 153 A 1 
ATOM 1217 C CB  . GLU A 1 153 ? -2.341  -54.342 62.955  1.00 76.27 153 A 1 
ATOM 1218 C CG  . GLU A 1 153 ? -1.276  -55.436 63.038  1.00 69.15 153 A 1 
ATOM 1219 C CD  . GLU A 1 153 ? -1.858  -56.808 63.394  1.00 62.56 153 A 1 
ATOM 1220 O OE1 . GLU A 1 153 ? -1.160  -57.823 63.105  1.00 56.87 153 A 1 
ATOM 1221 O OE2 . GLU A 1 153 ? -2.961  -56.867 63.966  1.00 57.41 153 A 1 
ATOM 1222 N N   . GLN A 1 154 ? -3.727  -51.521 62.560  1.00 77.27 154 A 1 
ATOM 1223 C CA  . GLN A 1 154 ? -4.817  -50.723 62.015  1.00 78.22 154 A 1 
ATOM 1224 C C   . GLN A 1 154 ? -4.301  -49.535 61.184  1.00 78.24 154 A 1 
ATOM 1225 O O   . GLN A 1 154 ? -4.845  -49.236 60.123  1.00 76.18 154 A 1 
ATOM 1226 C CB  . GLN A 1 154 ? -5.719  -50.273 63.172  1.00 79.05 154 A 1 
ATOM 1227 C CG  . GLN A 1 154 ? -7.187  -50.199 62.745  1.00 71.91 154 A 1 
ATOM 1228 C CD  . GLN A 1 154 ? -8.125  -49.855 63.902  1.00 67.64 154 A 1 
ATOM 1229 O OE1 . GLN A 1 154 ? -7.739  -49.384 64.962  1.00 61.69 154 A 1 
ATOM 1230 N NE2 . GLN A 1 154 ? -9.406  -50.065 63.735  1.00 57.82 154 A 1 
ATOM 1231 N N   . GLN A 1 155 ? -3.231  -48.897 61.652  1.00 72.85 155 A 1 
ATOM 1232 C CA  . GLN A 1 155 ? -2.593  -47.818 60.903  1.00 71.33 155 A 1 
ATOM 1233 C C   . GLN A 1 155 ? -1.884  -48.323 59.644  1.00 70.83 155 A 1 
ATOM 1234 O O   . GLN A 1 155 ? -1.986  -47.683 58.599  1.00 72.02 155 A 1 
ATOM 1235 C CB  . GLN A 1 155 ? -1.628  -47.044 61.797  1.00 71.87 155 A 1 
ATOM 1236 C CG  . GLN A 1 155 ? -2.387  -46.124 62.755  1.00 67.41 155 A 1 
ATOM 1237 C CD  . GLN A 1 155 ? -1.602  -44.893 63.157  1.00 63.62 155 A 1 
ATOM 1238 O OE1 . GLN A 1 155 ? -0.380  -44.837 63.148  1.00 58.25 155 A 1 
ATOM 1239 N NE2 . GLN A 1 155 ? -2.271  -43.816 63.506  1.00 55.13 155 A 1 
ATOM 1240 N N   . ASP A 1 156 ? -1.239  -49.477 59.698  1.00 73.25 156 A 1 
ATOM 1241 C CA  . ASP A 1 156 ? -0.559  -50.066 58.549  1.00 74.12 156 A 1 
ATOM 1242 C C   . ASP A 1 156 ? -1.562  -50.475 57.458  1.00 73.85 156 A 1 
ATOM 1243 O O   . ASP A 1 156 ? -1.333  -50.239 56.267  1.00 74.16 156 A 1 
ATOM 1244 C CB  . ASP A 1 156 ? 0.315   -51.240 59.028  1.00 72.64 156 A 1 
ATOM 1245 C CG  . ASP A 1 156 ? 1.610   -51.406 58.234  1.00 66.68 156 A 1 
ATOM 1246 O OD1 . ASP A 1 156 ? 2.153   -50.384 57.759  1.00 60.10 156 A 1 
ATOM 1247 O OD2 . ASP A 1 156 ? 2.058   -52.562 58.092  1.00 59.63 156 A 1 
ATOM 1248 N N   . ASN A 1 157 ? -2.732  -50.997 57.847  1.00 77.83 157 A 1 
ATOM 1249 C CA  . ASN A 1 157 ? -3.835  -51.254 56.926  1.00 79.18 157 A 1 
ATOM 1250 C C   . ASN A 1 157 ? -4.386  -49.967 56.297  1.00 79.28 157 A 1 
ATOM 1251 O O   . ASN A 1 157 ? -4.573  -49.923 55.079  1.00 77.31 157 A 1 
ATOM 1252 C CB  . ASN A 1 157 ? -4.933  -52.055 57.643  1.00 78.65 157 A 1 
ATOM 1253 C CG  . ASN A 1 157 ? -4.586  -53.541 57.780  1.00 75.80 157 A 1 
ATOM 1254 O OD1 . ASN A 1 157 ? -3.807  -54.108 57.031  1.00 68.55 157 A 1 
ATOM 1255 N ND2 . ASN A 1 157 ? -5.216  -54.212 58.708  1.00 67.52 157 A 1 
ATOM 1256 N N   . SER A 1 158 ? -4.573  -48.896 57.075  1.00 75.94 158 A 1 
ATOM 1257 C CA  . SER A 1 158 ? -5.020  -47.600 56.550  1.00 77.09 158 A 1 
ATOM 1258 C C   . SER A 1 158 ? -4.033  -47.029 55.522  1.00 77.06 158 A 1 
ATOM 1259 O O   . SER A 1 158 ? -4.443  -46.557 54.461  1.00 76.48 158 A 1 
ATOM 1260 C CB  . SER A 1 158 ? -5.223  -46.605 57.700  1.00 77.29 158 A 1 
ATOM 1261 O OG  . SER A 1 158 ? -5.806  -45.401 57.227  1.00 68.24 158 A 1 
ATOM 1262 N N   . ILE A 1 159 ? -2.737  -47.140 55.762  1.00 70.35 159 A 1 
ATOM 1263 C CA  . ILE A 1 159 ? -1.706  -46.715 54.801  1.00 68.19 159 A 1 
ATOM 1264 C C   . ILE A 1 159 ? -1.767  -47.559 53.522  1.00 66.48 159 A 1 
ATOM 1265 O O   . ILE A 1 159 ? -1.648  -47.002 52.426  1.00 70.55 159 A 1 
ATOM 1266 C CB  . ILE A 1 159 ? -0.300  -46.776 55.435  1.00 69.41 159 A 1 
ATOM 1267 C CG1 . ILE A 1 159 ? -0.160  -45.698 56.523  1.00 67.26 159 A 1 
ATOM 1268 C CG2 . ILE A 1 159 ? 0.808   -46.588 54.385  1.00 64.30 159 A 1 
ATOM 1269 C CD1 . ILE A 1 159 ? 1.097   -45.867 57.384  1.00 59.28 159 A 1 
ATOM 1270 N N   . ARG A 1 160 ? -1.974  -48.891 53.619  1.00 74.94 160 A 1 
ATOM 1271 C CA  . ARG A 1 160 ? -2.117  -49.758 52.442  1.00 74.95 160 A 1 
ATOM 1272 C C   . ARG A 1 160 ? -3.336  -49.412 51.606  1.00 75.73 160 A 1 
ATOM 1273 O O   . ARG A 1 160 ? -3.205  -49.339 50.390  1.00 77.02 160 A 1 
ATOM 1274 C CB  . ARG A 1 160 ? -2.171  -51.229 52.853  1.00 75.35 160 A 1 
ATOM 1275 C CG  . ARG A 1 160 ? -0.771  -51.770 53.139  1.00 69.85 160 A 1 
ATOM 1276 C CD  . ARG A 1 160 ? -0.888  -53.246 53.484  1.00 67.79 160 A 1 
ATOM 1277 N NE  . ARG A 1 160 ? 0.420   -53.810 53.850  1.00 60.31 160 A 1 
ATOM 1278 C CZ  . ARG A 1 160 ? 0.664   -55.077 54.150  1.00 53.72 160 A 1 
ATOM 1279 N NH1 . ARG A 1 160 ? -0.268  -55.990 54.076  1.00 49.48 160 A 1 
ATOM 1280 N NH2 . ARG A 1 160 ? 1.844   -55.432 54.543  1.00 49.49 160 A 1 
ATOM 1281 N N   . GLU A 1 161 ? -4.485  -49.143 52.210  1.00 79.18 161 A 1 
ATOM 1282 C CA  . GLU A 1 161 ? -5.688  -48.712 51.496  1.00 79.53 161 A 1 
ATOM 1283 C C   . GLU A 1 161 ? -5.489  -47.370 50.786  1.00 78.70 161 A 1 
ATOM 1284 O O   . GLU A 1 161 ? -5.850  -47.224 49.618  1.00 77.49 161 A 1 
ATOM 1285 C CB  . GLU A 1 161 ? -6.885  -48.600 52.451  1.00 80.41 161 A 1 
ATOM 1286 C CG  . GLU A 1 161 ? -7.484  -49.973 52.793  1.00 73.33 161 A 1 
ATOM 1287 C CD  . GLU A 1 161 ? -8.766  -49.866 53.635  1.00 67.83 161 A 1 
ATOM 1288 O OE1 . GLU A 1 161 ? -9.485  -50.886 53.691  1.00 60.18 161 A 1 
ATOM 1289 O OE2 . GLU A 1 161 ? -9.025  -48.790 54.201  1.00 61.73 161 A 1 
ATOM 1290 N N   . LEU A 1 162 ? -4.858  -46.405 51.431  1.00 71.86 162 A 1 
ATOM 1291 C CA  . LEU A 1 162 ? -4.538  -45.115 50.826  1.00 68.94 162 A 1 
ATOM 1292 C C   . LEU A 1 162 ? -3.572  -45.257 49.644  1.00 67.98 162 A 1 
ATOM 1293 O O   . LEU A 1 162 ? -3.796  -44.654 48.592  1.00 72.43 162 A 1 
ATOM 1294 C CB  . LEU A 1 162 ? -3.976  -44.173 51.901  1.00 71.72 162 A 1 
ATOM 1295 C CG  . LEU A 1 162 ? -5.078  -43.468 52.718  1.00 66.78 162 A 1 
ATOM 1296 C CD1 . LEU A 1 162 ? -4.523  -42.935 54.033  1.00 59.93 162 A 1 
ATOM 1297 C CD2 . LEU A 1 162 ? -5.667  -42.291 51.940  1.00 62.15 162 A 1 
ATOM 1298 N N   . LEU A 1 163 ? -2.547  -46.101 49.760  1.00 71.01 163 A 1 
ATOM 1299 C CA  . LEU A 1 163 ? -1.614  -46.389 48.673  1.00 70.68 163 A 1 
ATOM 1300 C C   . LEU A 1 163 ? -2.316  -47.065 47.487  1.00 70.33 163 A 1 
ATOM 1301 O O   . LEU A 1 163 ? -2.079  -46.658 46.349  1.00 72.46 163 A 1 
ATOM 1302 C CB  . LEU A 1 163 ? -0.460  -47.257 49.190  1.00 71.42 163 A 1 
ATOM 1303 C CG  . LEU A 1 163 ? 0.625   -46.461 49.950  1.00 66.92 163 A 1 
ATOM 1304 C CD1 . LEU A 1 163 ? 1.550   -47.423 50.690  1.00 60.52 163 A 1 
ATOM 1305 C CD2 . LEU A 1 163 ? 1.481   -45.622 49.003  1.00 62.23 163 A 1 
ATOM 1306 N N   . GLN A 1 164 ? -3.211  -48.036 47.732  1.00 77.00 164 A 1 
ATOM 1307 C CA  . GLN A 1 164 ? -4.021  -48.654 46.674  1.00 78.34 164 A 1 
ATOM 1308 C C   . GLN A 1 164 ? -4.918  -47.626 45.975  1.00 78.42 164 A 1 
ATOM 1309 O O   . GLN A 1 164 ? -4.957  -47.593 44.744  1.00 77.46 164 A 1 
ATOM 1310 C CB  . GLN A 1 164 ? -4.875  -49.792 47.236  1.00 79.11 164 A 1 
ATOM 1311 C CG  . GLN A 1 164 ? -4.166  -51.142 47.096  1.00 71.92 164 A 1 
ATOM 1312 C CD  . GLN A 1 164 ? -5.029  -52.316 47.573  1.00 67.08 164 A 1 
ATOM 1313 O OE1 . GLN A 1 164 ? -5.909  -52.195 48.398  1.00 61.60 164 A 1 
ATOM 1314 N NE2 . GLN A 1 164 ? -4.797  -53.507 47.066  1.00 57.71 164 A 1 
ATOM 1315 N N   . SER A 1 165 ? -5.588  -46.737 46.714  1.00 75.13 165 A 1 
ATOM 1316 C CA  . SER A 1 165 ? -6.436  -45.682 46.145  1.00 75.76 165 A 1 
ATOM 1317 C C   . SER A 1 165 ? -5.632  -44.715 45.269  1.00 76.55 165 A 1 
ATOM 1318 O O   . SER A 1 165 ? -6.081  -44.342 44.186  1.00 75.08 165 A 1 
ATOM 1319 C CB  . SER A 1 165 ? -7.141  -44.922 47.264  1.00 76.65 165 A 1 
ATOM 1320 O OG  . SER A 1 165 ? -8.063  -43.989 46.710  1.00 68.30 165 A 1 
ATOM 1321 N N   . VAL A 1 166 ? -4.433  -44.333 45.686  1.00 70.50 166 A 1 
ATOM 1322 C CA  . VAL A 1 166 ? -3.525  -43.496 44.894  1.00 68.36 166 A 1 
ATOM 1323 C C   . VAL A 1 166 ? -3.075  -44.224 43.629  1.00 65.78 166 A 1 
ATOM 1324 O O   . VAL A 1 166 ? -3.056  -43.624 42.548  1.00 70.38 166 A 1 
ATOM 1325 C CB  . VAL A 1 166 ? -2.320  -43.043 45.740  1.00 69.88 166 A 1 
ATOM 1326 C CG1 . VAL A 1 166 ? -1.210  -42.387 44.914  1.00 66.24 166 A 1 
ATOM 1327 C CG2 . VAL A 1 166 ? -2.761  -42.018 46.791  1.00 66.13 166 A 1 
ATOM 1328 N N   . GLU A 1 167 ? -2.763  -45.512 43.698  1.00 74.11 167 A 1 
ATOM 1329 C CA  . GLU A 1 167 ? -2.339  -46.310 42.547  1.00 75.31 167 A 1 
ATOM 1330 C C   . GLU A 1 167 ? -3.467  -46.489 41.520  1.00 74.88 167 A 1 
ATOM 1331 O O   . GLU A 1 167 ? -3.243  -46.368 40.316  1.00 75.52 167 A 1 
ATOM 1332 C CB  . GLU A 1 167 ? -1.781  -47.656 43.036  1.00 75.68 167 A 1 
ATOM 1333 C CG  . GLU A 1 167 ? -0.851  -48.279 41.998  1.00 68.41 167 A 1 
ATOM 1334 C CD  . GLU A 1 167 ? -0.349  -49.673 42.375  1.00 62.49 167 A 1 
ATOM 1335 O OE1 . GLU A 1 167 ? 0.222   -50.319 41.452  1.00 56.72 167 A 1 
ATOM 1336 O OE2 . GLU A 1 167 ? -0.544  -50.134 43.505  1.00 57.06 167 A 1 
ATOM 1337 N N   . GLU A 1 168 ? -4.718  -46.697 41.978  1.00 78.11 168 A 1 
ATOM 1338 C CA  . GLU A 1 168 ? -5.895  -46.734 41.107  1.00 79.12 168 A 1 
ATOM 1339 C C   . GLU A 1 168 ? -6.155  -45.393 40.417  1.00 78.79 168 A 1 
ATOM 1340 O O   . GLU A 1 168 ? -6.363  -45.358 39.203  1.00 77.33 168 A 1 
ATOM 1341 C CB  . GLU A 1 168 ? -7.149  -47.156 41.882  1.00 79.74 168 A 1 
ATOM 1342 C CG  . GLU A 1 168 ? -7.247  -48.673 42.047  1.00 72.63 168 A 1 
ATOM 1343 C CD  . GLU A 1 168 ? -8.611  -49.126 42.577  1.00 65.86 168 A 1 
ATOM 1344 O OE1 . GLU A 1 168 ? -8.956  -50.305 42.307  1.00 59.14 168 A 1 
ATOM 1345 O OE2 . GLU A 1 168 ? -9.304  -48.309 43.210  1.00 60.00 168 A 1 
ATOM 1346 N N   . GLN A 1 169 ? -6.082  -44.272 41.140  1.00 71.77 169 A 1 
ATOM 1347 C CA  . GLN A 1 169 ? -6.229  -42.943 40.536  1.00 70.37 169 A 1 
ATOM 1348 C C   . GLN A 1 169 ? -5.132  -42.668 39.511  1.00 70.34 169 A 1 
ATOM 1349 O O   . GLN A 1 169 ? -5.413  -42.109 38.441  1.00 73.27 169 A 1 
ATOM 1350 C CB  . GLN A 1 169 ? -6.235  -41.859 41.619  1.00 72.65 169 A 1 
ATOM 1351 C CG  . GLN A 1 169 ? -7.608  -41.743 42.286  1.00 67.86 169 A 1 
ATOM 1352 C CD  . GLN A 1 169 ? -7.721  -40.518 43.186  1.00 64.96 169 A 1 
ATOM 1353 O OE1 . GLN A 1 169 ? -6.754  -39.953 43.684  1.00 59.37 169 A 1 
ATOM 1354 N NE2 . GLN A 1 169 ? -8.926  -40.035 43.434  1.00 55.03 169 A 1 
ATOM 1355 N N   . TYR A 1 170 ? -3.897  -43.105 39.751  1.00 70.43 170 A 1 
ATOM 1356 C CA  . TYR A 1 170 ? -2.798  -42.963 38.804  1.00 71.49 170 A 1 
ATOM 1357 C C   . TYR A 1 170 ? -3.027  -43.797 37.533  1.00 70.14 170 A 1 
ATOM 1358 O O   . TYR A 1 170 ? -2.782  -43.316 36.421  1.00 73.61 170 A 1 
ATOM 1359 C CB  . TYR A 1 170 ? -1.481  -43.334 39.491  1.00 71.12 170 A 1 
ATOM 1360 C CG  . TYR A 1 170 ? -0.291  -42.680 38.846  1.00 66.62 170 A 1 
ATOM 1361 C CD1 . TYR A 1 170 ? 0.388   -43.302 37.772  1.00 61.33 170 A 1 
ATOM 1362 C CD2 . TYR A 1 170 ? 0.155   -41.420 39.299  1.00 59.40 170 A 1 
ATOM 1363 C CE1 . TYR A 1 170 ? 1.490   -42.676 37.164  1.00 54.09 170 A 1 
ATOM 1364 C CE2 . TYR A 1 170 ? 1.258   -40.789 38.700  1.00 54.39 170 A 1 
ATOM 1365 C CZ  . TYR A 1 170 ? 1.911   -41.425 37.638  1.00 56.07 170 A 1 
ATOM 1366 O OH  . TYR A 1 170 ? 2.999   -40.802 37.045  1.00 53.56 170 A 1 
ATOM 1367 N N   . LYS A 1 171 ? -3.573  -45.019 37.666  1.00 77.52 171 A 1 
ATOM 1368 C CA  . LYS A 1 171 ? -3.977  -45.843 36.523  1.00 78.48 171 A 1 
ATOM 1369 C C   . LYS A 1 171 ? -5.093  -45.194 35.708  1.00 79.52 171 A 1 
ATOM 1370 O O   . LYS A 1 171 ? -4.995  -45.161 34.485  1.00 80.06 171 A 1 
ATOM 1371 C CB  . LYS A 1 171 ? -4.399  -47.246 36.988  1.00 78.87 171 A 1 
ATOM 1372 C CG  . LYS A 1 171 ? -3.178  -48.167 37.177  1.00 72.63 171 A 1 
ATOM 1373 C CD  . LYS A 1 171 ? -3.626  -49.520 37.727  1.00 69.83 171 A 1 
ATOM 1374 C CE  . LYS A 1 171 ? -2.400  -50.425 37.915  1.00 60.52 171 A 1 
ATOM 1375 N NZ  . LYS A 1 171 ? -2.663  -51.531 38.874  1.00 54.37 171 A 1 
ATOM 1376 N N   . GLN A 1 172 ? -6.116  -44.620 36.344  1.00 76.89 172 A 1 
ATOM 1377 C CA  . GLN A 1 172 ? -7.190  -43.902 35.655  1.00 77.77 172 A 1 
ATOM 1378 C C   . GLN A 1 172 ? -6.671  -42.674 34.906  1.00 78.37 172 A 1 
ATOM 1379 O O   . GLN A 1 172 ? -7.011  -42.484 33.737  1.00 78.22 172 A 1 
ATOM 1380 C CB  . GLN A 1 172 ? -8.283  -43.475 36.653  1.00 78.83 172 A 1 
ATOM 1381 C CG  . GLN A 1 172 ? -9.223  -44.642 37.010  1.00 72.19 172 A 1 
ATOM 1382 C CD  . GLN A 1 172 ? -10.386 -44.191 37.889  1.00 67.92 172 A 1 
ATOM 1383 O OE1 . GLN A 1 172 ? -10.475 -43.063 38.339  1.00 63.40 172 A 1 
ATOM 1384 N NE2 . GLN A 1 172 ? -11.343 -45.048 38.150  1.00 58.83 172 A 1 
ATOM 1385 N N   . LEU A 1 173 ? -5.803  -41.869 35.505  1.00 72.35 173 A 1 
ATOM 1386 C CA  . LEU A 1 173 ? -5.140  -40.730 34.856  1.00 70.50 173 A 1 
ATOM 1387 C C   . LEU A 1 173 ? -4.334  -41.155 33.628  1.00 69.76 173 A 1 
ATOM 1388 O O   . LEU A 1 173 ? -4.453  -40.542 32.564  1.00 72.75 173 A 1 
ATOM 1389 C CB  . LEU A 1 173 ? -4.221  -40.031 35.891  1.00 72.06 173 A 1 
ATOM 1390 C CG  . LEU A 1 173 ? -4.895  -38.804 36.516  1.00 67.60 173 A 1 
ATOM 1391 C CD1 . LEU A 1 173 ? -4.384  -38.548 37.921  1.00 59.67 173 A 1 
ATOM 1392 C CD2 . LEU A 1 173 ? -4.599  -37.562 35.679  1.00 62.25 173 A 1 
ATOM 1393 N N   . SER A 1 174 ? -3.571  -42.252 33.743  1.00 77.00 174 A 1 
ATOM 1394 C CA  . SER A 1 174 ? -2.805  -42.799 32.630  1.00 77.88 174 A 1 
ATOM 1395 C C   . SER A 1 174 ? -3.713  -43.271 31.486  1.00 78.15 174 A 1 
ATOM 1396 O O   . SER A 1 174 ? -3.444  -42.977 30.322  1.00 79.63 174 A 1 
ATOM 1397 C CB  . SER A 1 174 ? -1.921  -43.944 33.128  1.00 78.02 174 A 1 
ATOM 1398 O OG  . SER A 1 174 ? -1.098  -44.427 32.079  1.00 68.34 174 A 1 
ATOM 1399 N N   . GLN A 1 175 ? -4.842  -43.918 31.789  1.00 79.05 175 A 1 
ATOM 1400 C CA  . GLN A 1 175 ? -5.834  -44.330 30.793  1.00 80.87 175 A 1 
ATOM 1401 C C   . GLN A 1 175 ? -6.491  -43.136 30.098  1.00 81.45 175 A 1 
ATOM 1402 O O   . GLN A 1 175 ? -6.607  -43.146 28.878  1.00 80.00 175 A 1 
ATOM 1403 C CB  . GLN A 1 175 ? -6.912  -45.212 31.440  1.00 81.30 175 A 1 
ATOM 1404 C CG  . GLN A 1 175 ? -6.744  -46.688 31.072  1.00 73.65 175 A 1 
ATOM 1405 C CD  . GLN A 1 175 ? -7.844  -47.575 31.653  1.00 69.01 175 A 1 
ATOM 1406 O OE1 . GLN A 1 175 ? -8.648  -47.168 32.467  1.00 63.30 175 A 1 
ATOM 1407 N NE2 . GLN A 1 175 ? -7.942  -48.817 31.237  1.00 59.05 175 A 1 
ATOM 1408 N N   . GLN A 1 176 ? -6.892  -42.101 30.837  1.00 74.93 176 A 1 
ATOM 1409 C CA  . GLN A 1 176 ? -7.453  -40.888 30.251  1.00 74.12 176 A 1 
ATOM 1410 C C   . GLN A 1 176 ? -6.430  -40.174 29.362  1.00 74.56 176 A 1 
ATOM 1411 O O   . GLN A 1 176 ? -6.766  -39.741 28.263  1.00 76.61 176 A 1 
ATOM 1412 C CB  . GLN A 1 176 ? -7.955  -39.938 31.338  1.00 76.23 176 A 1 
ATOM 1413 C CG  . GLN A 1 176 ? -9.322  -40.354 31.894  1.00 71.96 176 A 1 
ATOM 1414 C CD  . GLN A 1 176 ? -9.924  -39.251 32.775  1.00 68.00 176 A 1 
ATOM 1415 O OE1 . GLN A 1 176 ? -9.253  -38.309 33.161  1.00 62.37 176 A 1 
ATOM 1416 N NE2 . GLN A 1 176 ? -11.187 -39.318 33.106  1.00 57.37 176 A 1 
ATOM 1417 N N   . HIS A 1 177 ? -5.175  -40.114 29.763  1.00 75.40 177 A 1 
ATOM 1418 C CA  . HIS A 1 177 ? -4.106  -39.523 28.960  1.00 76.03 177 A 1 
ATOM 1419 C C   . HIS A 1 177 ? -3.865  -40.299 27.661  1.00 75.80 177 A 1 
ATOM 1420 O O   . HIS A 1 177 ? -3.672  -39.691 26.602  1.00 77.78 177 A 1 
ATOM 1421 C CB  . HIS A 1 177 ? -2.832  -39.426 29.806  1.00 75.56 177 A 1 
ATOM 1422 C CG  . HIS A 1 177 ? -1.900  -38.378 29.298  1.00 70.42 177 A 1 
ATOM 1423 N ND1 . HIS A 1 177 ? -2.098  -37.016 29.387  1.00 59.95 177 A 1 
ATOM 1424 C CD2 . HIS A 1 177 ? -0.711  -38.549 28.624  1.00 60.44 177 A 1 
ATOM 1425 C CE1 . HIS A 1 177 ? -1.059  -36.392 28.794  1.00 56.10 177 A 1 
ATOM 1426 N NE2 . HIS A 1 177 ? -0.193  -37.288 28.317  1.00 55.70 177 A 1 
ATOM 1427 N N   . MET A 1 178 ? -3.949  -41.628 27.684  1.00 78.10 178 A 1 
ATOM 1428 C CA  . MET A 1 178 ? -3.916  -42.475 26.489  1.00 79.94 178 A 1 
ATOM 1429 C C   . MET A 1 178 ? -5.123  -42.217 25.582  1.00 80.73 178 A 1 
ATOM 1430 O O   . MET A 1 178 ? -4.944  -42.068 24.379  1.00 80.75 178 A 1 
ATOM 1431 C CB  . MET A 1 178 ? -3.841  -43.951 26.891  1.00 80.23 178 A 1 
ATOM 1432 C CG  . MET A 1 178 ? -2.430  -44.360 27.365  1.00 72.54 178 A 1 
ATOM 1433 S SD  . MET A 1 178 ? -1.528  -45.407 26.197  1.00 66.10 178 A 1 
ATOM 1434 C CE  . MET A 1 178 ? -2.311  -47.009 26.544  1.00 56.15 178 A 1 
ATOM 1435 N N   . GLN A 1 179 ? -6.341  -42.094 26.135  1.00 77.58 179 A 1 
ATOM 1436 C CA  . GLN A 1 179 ? -7.534  -41.763 25.359  1.00 79.28 179 A 1 
ATOM 1437 C C   . GLN A 1 179 ? -7.435  -40.387 24.697  1.00 79.77 179 A 1 
ATOM 1438 O O   . GLN A 1 179 ? -7.823  -40.249 23.538  1.00 80.32 179 A 1 
ATOM 1439 C CB  . GLN A 1 179 ? -8.788  -41.809 26.233  1.00 80.47 179 A 1 
ATOM 1440 C CG  . GLN A 1 179 ? -9.250  -43.250 26.529  1.00 75.88 179 A 1 
ATOM 1441 C CD  . GLN A 1 179 ? -10.556 -43.271 27.336  1.00 72.08 179 A 1 
ATOM 1442 O OE1 . GLN A 1 179 ? -11.128 -42.256 27.706  1.00 66.18 179 A 1 
ATOM 1443 N NE2 . GLN A 1 179 ? -11.086 -44.446 27.617  1.00 61.92 179 A 1 
ATOM 1444 N N   . ILE A 1 180 ? -6.919  -39.376 25.373  1.00 77.04 180 A 1 
ATOM 1445 C CA  . ILE A 1 180 ? -6.699  -38.042 24.805  1.00 74.43 180 A 1 
ATOM 1446 C C   . ILE A 1 180 ? -5.705  -38.120 23.642  1.00 73.48 180 A 1 
ATOM 1447 O O   . ILE A 1 180 ? -5.988  -37.591 22.569  1.00 76.92 180 A 1 
ATOM 1448 C CB  . ILE A 1 180 ? -6.254  -37.032 25.891  1.00 75.97 180 A 1 
ATOM 1449 C CG1 . ILE A 1 180 ? -7.437  -36.733 26.840  1.00 73.61 180 A 1 
ATOM 1450 C CG2 . ILE A 1 180 ? -5.739  -35.722 25.272  1.00 68.96 180 A 1 
ATOM 1451 C CD1 . ILE A 1 180 ? -7.018  -36.034 28.137  1.00 63.03 180 A 1 
ATOM 1452 N N   . LYS A 1 181 ? -4.592  -38.843 23.793  1.00 75.46 181 A 1 
ATOM 1453 C CA  . LYS A 1 181 ? -3.641  -39.076 22.704  1.00 75.69 181 A 1 
ATOM 1454 C C   . LYS A 1 181 ? -4.260  -39.804 21.518  1.00 76.24 181 A 1 
ATOM 1455 O O   . LYS A 1 181 ? -3.945  -39.471 20.378  1.00 77.90 181 A 1 
ATOM 1456 C CB  . LYS A 1 181 ? -2.427  -39.866 23.207  1.00 75.71 181 A 1 
ATOM 1457 C CG  . LYS A 1 181 ? -1.353  -38.937 23.779  1.00 69.68 181 A 1 
ATOM 1458 C CD  . LYS A 1 181 ? -0.100  -39.741 24.128  1.00 65.80 181 A 1 
ATOM 1459 C CE  . LYS A 1 181 ? 1.013   -38.789 24.541  1.00 58.01 181 A 1 
ATOM 1460 N NZ  . LYS A 1 181 ? 2.248   -39.511 24.919  1.00 52.26 181 A 1 
ATOM 1461 N N   . GLU A 1 182 ? -5.125  -40.780 21.754  1.00 77.60 182 A 1 
ATOM 1462 C CA  . GLU A 1 182 ? -5.825  -41.505 20.695  1.00 78.68 182 A 1 
ATOM 1463 C C   . GLU A 1 182 ? -6.776  -40.587 19.916  1.00 77.71 182 A 1 
ATOM 1464 O O   . GLU A 1 182 ? -6.792  -40.596 18.694  1.00 77.72 182 A 1 
ATOM 1465 C CB  . GLU A 1 182 ? -6.574  -42.704 21.305  1.00 79.61 182 A 1 
ATOM 1466 C CG  . GLU A 1 182 ? -6.781  -43.869 20.308  1.00 70.90 182 A 1 
ATOM 1467 C CD  . GLU A 1 182 ? -5.497  -44.666 20.017  1.00 65.54 182 A 1 
ATOM 1468 O OE1 . GLU A 1 182 ? -5.419  -45.263 18.912  1.00 59.04 182 A 1 
ATOM 1469 O OE2 . GLU A 1 182 ? -4.575  -44.677 20.862  1.00 60.23 182 A 1 
ATOM 1470 N N   . ILE A 1 183 ? -7.519  -39.716 20.623  1.00 79.63 183 A 1 
ATOM 1471 C CA  . ILE A 1 183 ? -8.409  -38.713 20.027  1.00 77.09 183 A 1 
ATOM 1472 C C   . ILE A 1 183 ? -7.611  -37.675 19.238  1.00 76.33 183 A 1 
ATOM 1473 O O   . ILE A 1 183 ? -7.972  -37.370 18.104  1.00 78.21 183 A 1 
ATOM 1474 C CB  . ILE A 1 183 ? -9.306  -38.056 21.100  1.00 78.95 183 A 1 
ATOM 1475 C CG1 . ILE A 1 183 ? -10.314 -39.083 21.653  1.00 75.84 183 A 1 
ATOM 1476 C CG2 . ILE A 1 183 ? -10.076 -36.847 20.532  1.00 72.26 183 A 1 
ATOM 1477 C CD1 . ILE A 1 183 ? -10.998 -38.631 22.956  1.00 66.14 183 A 1 
ATOM 1478 N N   . GLU A 1 184 ? -6.500  -37.171 19.749  1.00 75.41 184 A 1 
ATOM 1479 C CA  . GLU A 1 184 ? -5.617  -36.279 19.006  1.00 75.07 184 A 1 
ATOM 1480 C C   . GLU A 1 184 ? -5.063  -36.945 17.740  1.00 73.47 184 A 1 
ATOM 1481 O O   . GLU A 1 184 ? -4.947  -36.310 16.692  1.00 76.18 184 A 1 
ATOM 1482 C CB  . GLU A 1 184 ? -4.418  -35.851 19.858  1.00 75.65 184 A 1 
ATOM 1483 C CG  . GLU A 1 184 ? -4.736  -34.744 20.873  1.00 68.76 184 A 1 
ATOM 1484 C CD  . GLU A 1 184 ? -3.466  -34.255 21.599  1.00 63.89 184 A 1 
ATOM 1485 O OE1 . GLU A 1 184 ? -3.551  -33.185 22.244  1.00 58.42 184 A 1 
ATOM 1486 O OE2 . GLU A 1 184 ? -2.412  -34.918 21.494  1.00 59.22 184 A 1 
ATOM 1487 N N   . LYS A 1 185 ? -4.749  -38.238 17.811  1.00 76.87 185 A 1 
ATOM 1488 C CA  . LYS A 1 185 ? -4.255  -39.011 16.678  1.00 76.88 185 A 1 
ATOM 1489 C C   . LYS A 1 185 ? -5.342  -39.243 15.630  1.00 76.69 185 A 1 
ATOM 1490 O O   . LYS A 1 185 ? -5.057  -39.191 14.437  1.00 76.36 185 A 1 
ATOM 1491 C CB  . LYS A 1 185 ? -3.676  -40.320 17.201  1.00 77.17 185 A 1 
ATOM 1492 C CG  . LYS A 1 185 ? -2.708  -40.991 16.222  1.00 70.81 185 A 1 
ATOM 1493 C CD  . LYS A 1 185 ? -2.201  -42.274 16.868  1.00 67.86 185 A 1 
ATOM 1494 C CE  . LYS A 1 185 ? -1.137  -42.977 16.034  1.00 59.14 185 A 1 
ATOM 1495 N NZ  . LYS A 1 185 ? -0.743  -44.253 16.678  1.00 53.79 185 A 1 
ATOM 1496 N N   . GLN A 1 186 ? -6.598  -39.463 16.050  1.00 74.29 186 A 1 
ATOM 1497 C CA  . GLN A 1 186 ? -7.758  -39.510 15.163  1.00 73.66 186 A 1 
ATOM 1498 C C   . GLN A 1 186 ? -8.009  -38.155 14.513  1.00 72.78 186 A 1 
ATOM 1499 O O   . GLN A 1 186 ? -8.074  -38.108 13.290  1.00 71.74 186 A 1 
ATOM 1500 C CB  . GLN A 1 186 ? -9.001  -40.013 15.898  1.00 74.87 186 A 1 
ATOM 1501 C CG  . GLN A 1 186 ? -8.982  -41.546 16.041  1.00 71.33 186 A 1 
ATOM 1502 C CD  . GLN A 1 186 ? -10.250 -42.094 16.692  1.00 67.21 186 A 1 
ATOM 1503 O OE1 . GLN A 1 186 ? -11.108 -41.375 17.184  1.00 62.62 186 A 1 
ATOM 1504 N NE2 . GLN A 1 186 ? -10.425 -43.395 16.721  1.00 58.05 186 A 1 
ATOM 1505 N N   . LEU A 1 187 ? -8.028  -37.062 15.266  1.00 74.89 187 A 1 
ATOM 1506 C CA  . LEU A 1 187 ? -8.170  -35.703 14.732  1.00 72.03 187 A 1 
ATOM 1507 C C   . LEU A 1 187 ? -7.085  -35.357 13.714  1.00 70.87 187 A 1 
ATOM 1508 O O   . LEU A 1 187 ? -7.366  -34.725 12.708  1.00 70.27 187 A 1 
ATOM 1509 C CB  . LEU A 1 187 ? -8.128  -34.690 15.892  1.00 72.52 187 A 1 
ATOM 1510 C CG  . LEU A 1 187 ? -9.485  -34.502 16.589  1.00 67.46 187 A 1 
ATOM 1511 C CD1 . LEU A 1 187 ? -9.276  -33.819 17.942  1.00 60.59 187 A 1 
ATOM 1512 C CD2 . LEU A 1 187 ? -10.415 -33.624 15.754  1.00 63.29 187 A 1 
ATOM 1513 N N   . ARG A 1 188 ? -5.842  -35.797 13.919  1.00 70.70 188 A 1 
ATOM 1514 C CA  . ARG A 1 188 ? -4.775  -35.630 12.930  1.00 70.54 188 A 1 
ATOM 1515 C C   . ARG A 1 188 ? -4.955  -36.511 11.693  1.00 68.51 188 A 1 
ATOM 1516 O O   . ARG A 1 188 ? -4.506  -36.122 10.633  1.00 68.00 188 A 1 
ATOM 1517 C CB  . ARG A 1 188 ? -3.405  -35.907 13.554  1.00 70.88 188 A 1 
ATOM 1518 C CG  . ARG A 1 188 ? -2.939  -34.766 14.456  1.00 66.74 188 A 1 
ATOM 1519 C CD  . ARG A 1 188 ? -1.541  -35.094 14.994  1.00 65.41 188 A 1 
ATOM 1520 N NE  . ARG A 1 188 ? -1.129  -34.142 16.027  1.00 57.55 188 A 1 
ATOM 1521 C CZ  . ARG A 1 188 ? 0.094   -33.984 16.509  1.00 51.86 188 A 1 
ATOM 1522 N NH1 . ARG A 1 188 ? 1.109   -34.662 16.049  1.00 48.72 188 A 1 
ATOM 1523 N NH2 . ARG A 1 188 ? 0.307   -33.137 17.477  1.00 48.85 188 A 1 
ATOM 1524 N N   . LYS A 1 189 ? -5.570  -37.686 11.819  1.00 72.79 189 A 1 
ATOM 1525 C CA  . LYS A 1 189 ? -5.859  -38.571 10.680  1.00 73.10 189 A 1 
ATOM 1526 C C   . LYS A 1 189 ? -7.042  -38.092 9.851   1.00 71.39 189 A 1 
ATOM 1527 O O   . LYS A 1 189 ? -6.977  -38.164 8.631   1.00 67.40 189 A 1 
ATOM 1528 C CB  . LYS A 1 189 ? -6.139  -39.999 11.146  1.00 71.76 189 A 1 
ATOM 1529 C CG  . LYS A 1 189 ? -4.874  -40.857 11.239  1.00 66.81 189 A 1 
ATOM 1530 C CD  . LYS A 1 189 ? -5.307  -42.292 11.546  1.00 63.95 189 A 1 
ATOM 1531 C CE  . LYS A 1 189 ? -4.120  -43.256 11.456  1.00 55.72 189 A 1 
ATOM 1532 N NZ  . LYS A 1 189 ? -4.587  -44.665 11.546  1.00 50.86 189 A 1 
ATOM 1533 N N   . THR A 1 190 ? -8.110  -37.622 10.501  1.00 66.92 190 A 1 
ATOM 1534 C CA  . THR A 1 190 ? -9.221  -36.905 9.859   1.00 64.88 190 A 1 
ATOM 1535 C C   . THR A 1 190 ? -8.831  -35.480 9.473   1.00 62.46 190 A 1 
ATOM 1536 O O   . THR A 1 190 ? -9.681  -34.736 9.010   1.00 56.39 190 A 1 
ATOM 1537 C CB  . THR A 1 190 ? -10.491 -36.848 10.734  1.00 62.51 190 A 1 
ATOM 1538 O OG1 . THR A 1 190 ? -10.184 -36.789 12.098  1.00 58.89 190 A 1 
ATOM 1539 C CG2 . THR A 1 190 ? -11.356 -38.086 10.528  1.00 56.62 190 A 1 
ATOM 1540 N N   . GLY A 1 191 ? -7.576  -35.097 9.640   1.00 55.90 191 A 1 
ATOM 1541 C CA  . GLY A 1 191 ? -7.020  -33.822 9.222   1.00 55.05 191 A 1 
ATOM 1542 C C   . GLY A 1 191 ? -7.433  -33.565 7.780   1.00 53.22 191 A 1 
ATOM 1543 O O   . GLY A 1 191 ? -7.050  -34.312 6.883   1.00 50.43 191 A 1 
ATOM 1544 N N   . ILE A 1 192 ? -8.256  -32.528 7.617   1.00 49.40 192 A 1 
ATOM 1545 C CA  . ILE A 1 192 ? -8.839  -32.085 6.365   1.00 48.47 192 A 1 
ATOM 1546 C C   . ILE A 1 192 ? -7.700  -32.030 5.345   1.00 46.22 192 A 1 
ATOM 1547 O O   . ILE A 1 192 ? -6.739  -31.290 5.543   1.00 43.46 192 A 1 
ATOM 1548 C CB  . ILE A 1 192 ? -9.512  -30.716 6.579   1.00 45.39 192 A 1 
ATOM 1549 C CG1 . ILE A 1 192 ? -10.655 -30.818 7.624   1.00 43.22 192 A 1 
ATOM 1550 C CG2 . ILE A 1 192 ? -10.047 -30.133 5.267   1.00 44.56 192 A 1 
ATOM 1551 C CD1 . ILE A 1 192 ? -11.083 -29.474 8.219   1.00 41.50 192 A 1 
ATOM 1552 N N   . GLN A 1 193 ? -7.800  -32.843 4.286   1.00 39.18 193 A 1 
ATOM 1553 C CA  . GLN A 1 193 ? -6.961  -32.638 3.120   1.00 40.64 193 A 1 
ATOM 1554 C C   . GLN A 1 193 ? -7.217  -31.200 2.696   1.00 39.16 193 A 1 
ATOM 1555 O O   . GLN A 1 193 ? -8.330  -30.881 2.272   1.00 37.72 193 A 1 
ATOM 1556 C CB  . GLN A 1 193 ? -7.320  -33.604 1.983   1.00 39.63 193 A 1 
ATOM 1557 C CG  . GLN A 1 193 ? -6.694  -34.999 2.160   1.00 37.21 193 A 1 
ATOM 1558 C CD  . GLN A 1 193 ? -6.983  -35.938 0.984   1.00 34.77 193 A 1 
ATOM 1559 O OE1 . GLN A 1 193 ? -7.879  -35.747 0.174   1.00 33.94 193 A 1 
ATOM 1560 N NE2 . GLN A 1 193 ? -6.228  -37.010 0.848   1.00 33.39 193 A 1 
ATOM 1561 N N   . GLU A 1 194 ? -6.232  -30.327 2.877   1.00 34.53 194 A 1 
ATOM 1562 C CA  . GLU A 1 194 ? -6.326  -28.977 2.339   1.00 34.66 194 A 1 
ATOM 1563 C C   . GLU A 1 194 ? -6.745  -29.127 0.882   1.00 32.37 194 A 1 
ATOM 1564 O O   . GLU A 1 194 ? -6.019  -29.768 0.113   1.00 30.70 194 A 1 
ATOM 1565 C CB  . GLU A 1 194 ? -4.994  -28.214 2.435   1.00 34.63 194 A 1 
ATOM 1566 C CG  . GLU A 1 194 ? -4.742  -27.599 3.822   1.00 32.82 194 A 1 
ATOM 1567 C CD  . GLU A 1 194 ? -3.516  -26.670 3.840   1.00 31.40 194 A 1 
ATOM 1568 O OE1 . GLU A 1 194 ? -3.486  -25.755 4.694   1.00 29.18 194 A 1 
ATOM 1569 O OE2 . GLU A 1 194 ? -2.601  -26.849 2.993   1.00 33.44 194 A 1 
ATOM 1570 N N   . PRO A 1 195 ? -7.956  -28.647 0.498   1.00 33.26 195 A 1 
ATOM 1571 C CA  . PRO A 1 195 ? -8.384  -28.778 -0.872  1.00 35.05 195 A 1 
ATOM 1572 C C   . PRO A 1 195 ? -7.313  -28.094 -1.704  1.00 34.75 195 A 1 
ATOM 1573 O O   . PRO A 1 195 ? -6.994  -26.928 -1.465  1.00 32.90 195 A 1 
ATOM 1574 C CB  . PRO A 1 195 ? -9.762  -28.112 -0.956  1.00 31.61 195 A 1 
ATOM 1575 C CG  . PRO A 1 195 ? -9.773  -27.160 0.236   1.00 31.29 195 A 1 
ATOM 1576 C CD  . PRO A 1 195 ? -8.892  -27.864 1.265   1.00 36.33 195 A 1 
ATOM 1577 N N   . SER A 1 196 ? -6.735  -28.836 -2.645  1.00 29.33 196 A 1 
ATOM 1578 C CA  . SER A 1 196 ? -5.784  -28.300 -3.601  1.00 29.98 196 A 1 
ATOM 1579 C C   . SER A 1 196 ? -6.403  -27.039 -4.196  1.00 29.31 196 A 1 
ATOM 1580 O O   . SER A 1 196 ? -7.417  -27.136 -4.897  1.00 27.91 196 A 1 
ATOM 1581 C CB  . SER A 1 196 ? -5.497  -29.341 -4.690  1.00 28.39 196 A 1 
ATOM 1582 O OG  . SER A 1 196 ? -6.705  -29.866 -5.206  1.00 26.94 196 A 1 
ATOM 1583 N N   . GLU A 1 197 ? -5.876  -25.866 -3.852  1.00 25.91 197 A 1 
ATOM 1584 C CA  . GLU A 1 197 ? -6.301  -24.595 -4.437  1.00 26.25 197 A 1 
ATOM 1585 C C   . GLU A 1 197 ? -6.160  -24.766 -5.953  1.00 25.15 197 A 1 
ATOM 1586 O O   . GLU A 1 197 ? -5.048  -24.752 -6.485  1.00 23.61 197 A 1 
ATOM 1587 C CB  . GLU A 1 197 ? -5.461  -23.405 -3.919  1.00 25.37 197 A 1 
ATOM 1588 C CG  . GLU A 1 197 ? -5.888  -22.834 -2.551  1.00 24.11 197 A 1 
ATOM 1589 C CD  . GLU A 1 197 ? -5.073  -21.586 -2.091  1.00 23.59 197 A 1 
ATOM 1590 O OE1 . GLU A 1 197 ? -5.531  -20.850 -1.181  1.00 21.81 197 A 1 
ATOM 1591 O OE2 . GLU A 1 197 ? -3.963  -21.334 -2.596  1.00 27.24 197 A 1 
ATOM 1592 N N   . ASN A 1 198 ? -7.290  -25.007 -6.634  1.00 26.33 198 A 1 
ATOM 1593 C CA  . ASN A 1 198 ? -7.318  -25.039 -8.079  1.00 27.23 198 A 1 
ATOM 1594 C C   . ASN A 1 198 ? -6.727  -23.711 -8.546  1.00 26.11 198 A 1 
ATOM 1595 O O   . ASN A 1 198 ? -7.265  -22.645 -8.243  1.00 24.28 198 A 1 
ATOM 1596 C CB  . ASN A 1 198 ? -8.749  -25.245 -8.601  1.00 25.31 198 A 1 
ATOM 1597 C CG  . ASN A 1 198 ? -9.073  -26.688 -8.941  1.00 22.48 198 A 1 
ATOM 1598 O OD1 . ASN A 1 198 ? -8.220  -27.485 -9.281  1.00 22.05 198 A 1 
ATOM 1599 N ND2 . ASN A 1 198 ? -10.331 -27.070 -8.914  1.00 22.30 198 A 1 
ATOM 1600 N N   . SER A 1 199 ? -5.616  -23.804 -9.228  1.00 26.45 199 A 1 
ATOM 1601 C CA  . SER A 1 199 ? -4.920  -22.670 -9.809  1.00 27.84 199 A 1 
ATOM 1602 C C   . SER A 1 199 ? -5.885  -21.985 -10.781 1.00 26.99 199 A 1 
ATOM 1603 O O   . SER A 1 199 ? -5.995  -22.385 -11.939 1.00 25.96 199 A 1 
ATOM 1604 C CB  . SER A 1 199 ? -3.649  -23.149 -10.513 1.00 26.37 199 A 1 
ATOM 1605 O OG  . SER A 1 199 ? -3.950  -24.127 -11.495 1.00 25.04 199 A 1 
ATOM 1606 N N   . LEU A 1 200 ? -6.594  -20.960 -10.317 1.00 26.69 200 A 1 
ATOM 1607 C CA  . LEU A 1 200 ? -7.181  -19.977 -11.201 1.00 27.05 200 A 1 
ATOM 1608 C C   . LEU A 1 200 ? -6.010  -19.358 -11.950 1.00 26.22 200 A 1 
ATOM 1609 O O   . LEU A 1 200 ? -5.317  -18.468 -11.458 1.00 24.53 200 A 1 
ATOM 1610 C CB  . LEU A 1 200 ? -8.011  -18.958 -10.400 1.00 24.75 200 A 1 
ATOM 1611 C CG  . LEU A 1 200 ? -9.489  -19.387 -10.249 1.00 23.33 200 A 1 
ATOM 1612 C CD1 . LEU A 1 200 ? -10.131 -18.665 -9.064  1.00 23.25 200 A 1 
ATOM 1613 C CD2 . LEU A 1 200 ? -10.293 -19.062 -11.502 1.00 25.63 200 A 1 
ATOM 1614 N N   . SER A 1 201 ? -5.787  -19.913 -13.137 1.00 27.06 201 A 1 
ATOM 1615 C CA  . SER A 1 201 ? -4.857  -19.416 -14.136 1.00 28.16 201 A 1 
ATOM 1616 C C   . SER A 1 201 ? -5.281  -17.987 -14.499 1.00 27.90 201 A 1 
ATOM 1617 O O   . SER A 1 201 ? -5.973  -17.754 -15.488 1.00 26.77 201 A 1 
ATOM 1618 C CB  . SER A 1 201 ? -4.883  -20.362 -15.345 1.00 26.78 201 A 1 
ATOM 1619 O OG  . SER A 1 201 ? -4.324  -19.767 -16.495 1.00 25.23 201 A 1 
ATOM 1620 N N   . SER A 1 202 ? -4.902  -17.023 -13.679 1.00 25.22 202 A 1 
ATOM 1621 C CA  . SER A 1 202 ? -4.821  -15.658 -14.147 1.00 25.77 202 A 1 
ATOM 1622 C C   . SER A 1 202 ? -3.870  -15.715 -15.338 1.00 25.79 202 A 1 
ATOM 1623 O O   . SER A 1 202 ? -2.722  -16.153 -15.200 1.00 23.96 202 A 1 
ATOM 1624 C CB  . SER A 1 202 ? -4.352  -14.704 -13.043 1.00 23.68 202 A 1 
ATOM 1625 O OG  . SER A 1 202 ? -3.080  -15.039 -12.550 1.00 22.31 202 A 1 
ATOM 1626 N N   . LYS A 1 203 ? -4.354  -15.324 -16.522 1.00 24.91 203 A 1 
ATOM 1627 C CA  . LYS A 1 203 ? -3.504  -15.101 -17.697 1.00 28.20 203 A 1 
ATOM 1628 C C   . LYS A 1 203 ? -2.566  -13.927 -17.380 1.00 26.97 203 A 1 
ATOM 1629 O O   . LYS A 1 203 ? -2.763  -12.820 -17.875 1.00 25.33 203 A 1 
ATOM 1630 C CB  . LYS A 1 203 ? -4.349  -14.827 -18.951 1.00 26.35 203 A 1 
ATOM 1631 C CG  . LYS A 1 203 ? -4.997  -16.086 -19.548 1.00 24.21 203 A 1 
ATOM 1632 C CD  . LYS A 1 203 ? -5.765  -15.728 -20.829 1.00 23.45 203 A 1 
ATOM 1633 C CE  . LYS A 1 203 ? -6.338  -16.989 -21.468 1.00 20.60 203 A 1 
ATOM 1634 N NZ  . LYS A 1 203 ? -7.143  -16.708 -22.690 1.00 20.03 203 A 1 
ATOM 1635 N N   . SER A 1 204 ? -1.595  -14.152 -16.515 1.00 26.14 204 A 1 
ATOM 1636 C CA  . SER A 1 204 ? -0.435  -13.303 -16.432 1.00 27.95 204 A 1 
ATOM 1637 C C   . SER A 1 204 ? 0.136   -13.291 -17.847 1.00 27.98 204 A 1 
ATOM 1638 O O   . SER A 1 204 ? 0.463   -14.344 -18.396 1.00 26.67 204 A 1 
ATOM 1639 C CB  . SER A 1 204 ? 0.566   -13.825 -15.391 1.00 25.89 204 A 1 
ATOM 1640 O OG  . SER A 1 204 ? 0.848   -15.189 -15.589 1.00 24.01 204 A 1 
ATOM 1641 N N   . ARG A 1 205 ? 0.158   -12.118 -18.480 1.00 26.22 205 A 1 
ATOM 1642 C CA  . ARG A 1 205 ? 0.934   -11.966 -19.707 1.00 27.80 205 A 1 
ATOM 1643 C C   . ARG A 1 205 ? 2.357   -12.341 -19.327 1.00 27.29 205 A 1 
ATOM 1644 O O   . ARG A 1 205 ? 3.014   -11.557 -18.652 1.00 25.67 205 A 1 
ATOM 1645 C CB  . ARG A 1 205 ? 0.868   -10.530 -20.244 1.00 26.34 205 A 1 
ATOM 1646 C CG  . ARG A 1 205 ? -0.355  -10.290 -21.135 1.00 24.37 205 A 1 
ATOM 1647 C CD  . ARG A 1 205 ? -0.314  -8.858  -21.682 1.00 23.20 205 A 1 
ATOM 1648 N NE  . ARG A 1 205 ? -1.389  -8.610  -22.662 1.00 21.46 205 A 1 
ATOM 1649 C CZ  . ARG A 1 205 ? -1.648  -7.450  -23.264 1.00 20.23 205 A 1 
ATOM 1650 N NH1 . ARG A 1 205 ? -0.946  -6.384  -23.004 1.00 18.58 205 A 1 
ATOM 1651 N NH2 . ARG A 1 205 ? -2.608  -7.356  -24.133 1.00 17.68 205 A 1 
ATOM 1652 N N   . ALA A 1 206 ? 2.756   -13.534 -19.726 1.00 28.91 206 A 1 
ATOM 1653 C CA  . ALA A 1 206 ? 4.119   -13.965 -19.544 1.00 30.45 206 A 1 
ATOM 1654 C C   . ALA A 1 206 ? 5.016   -12.863 -20.116 1.00 30.32 206 A 1 
ATOM 1655 O O   . ALA A 1 206 ? 4.783   -12.434 -21.257 1.00 29.03 206 A 1 
ATOM 1656 C CB  . ALA A 1 206 ? 4.321   -15.322 -20.250 1.00 28.94 206 A 1 
ATOM 1657 N N   . PRO A 1 207 ? 5.975   -12.323 -19.348 1.00 32.93 207 A 1 
ATOM 1658 C CA  . PRO A 1 207 ? 7.072   -11.591 -19.947 1.00 34.31 207 A 1 
ATOM 1659 C C   . PRO A 1 207 ? 7.614   -12.441 -21.103 1.00 35.05 207 A 1 
ATOM 1660 O O   . PRO A 1 207 ? 7.462   -13.661 -21.079 1.00 33.52 207 A 1 
ATOM 1661 C CB  . PRO A 1 207 ? 8.113   -11.390 -18.837 1.00 32.21 207 A 1 
ATOM 1662 C CG  . PRO A 1 207 ? 7.357   -11.687 -17.542 1.00 32.19 207 A 1 
ATOM 1663 C CD  . PRO A 1 207 ? 6.259   -12.652 -17.975 1.00 36.18 207 A 1 
ATOM 1664 N N   . ARG A 1 208 ? 8.190   -11.829 -22.116 1.00 31.19 208 A 1 
ATOM 1665 C CA  . ARG A 1 208 ? 8.846   -12.610 -23.173 1.00 33.98 208 A 1 
ATOM 1666 C C   . ARG A 1 208 ? 9.764   -13.599 -22.471 1.00 33.19 208 A 1 
ATOM 1667 O O   . ARG A 1 208 ? 10.741  -13.170 -21.865 1.00 31.42 208 A 1 
ATOM 1668 C CB  . ARG A 1 208 ? 9.660   -11.722 -24.113 1.00 32.73 208 A 1 
ATOM 1669 C CG  . ARG A 1 208 ? 8.813   -11.159 -25.257 1.00 30.10 208 A 1 
ATOM 1670 C CD  . ARG A 1 208 ? 9.712   -10.355 -26.189 1.00 28.51 208 A 1 
ATOM 1671 N NE  . ARG A 1 208 ? 8.988   -9.906  -27.393 1.00 26.13 208 A 1 
ATOM 1672 C CZ  . ARG A 1 208 ? 9.504   -9.196  -28.394 1.00 23.79 208 A 1 
ATOM 1673 N NH1 . ARG A 1 208 ? 10.733  -8.780  -28.356 1.00 22.08 208 A 1 
ATOM 1674 N NH2 . ARG A 1 208 ? 8.781   -8.903  -29.435 1.00 20.85 208 A 1 
ATOM 1675 N N   . THR A 1 209 ? 9.386   -14.866 -22.542 1.00 34.01 209 A 1 
ATOM 1676 C CA  . THR A 1 209 ? 10.155  -15.957 -21.958 1.00 37.34 209 A 1 
ATOM 1677 C C   . THR A 1 209 ? 11.548  -15.859 -22.539 1.00 37.07 209 A 1 
ATOM 1678 O O   . THR A 1 209 ? 11.765  -16.176 -23.706 1.00 34.61 209 A 1 
ATOM 1679 C CB  . THR A 1 209 ? 9.523   -17.318 -22.293 1.00 34.42 209 A 1 
ATOM 1680 O OG1 . THR A 1 209 ? 9.090   -17.335 -23.639 1.00 31.47 209 A 1 
ATOM 1681 C CG2 . THR A 1 209 ? 8.300   -17.606 -21.425 1.00 31.90 209 A 1 
ATOM 1682 N N   . THR A 1 210 ? 12.466  -15.318 -21.749 1.00 41.62 210 A 1 
ATOM 1683 C CA  . THR A 1 210 ? 13.872  -15.507 -22.040 1.00 43.79 210 A 1 
ATOM 1684 C C   . THR A 1 210 ? 14.042  -17.021 -22.140 1.00 42.81 210 A 1 
ATOM 1685 O O   . THR A 1 210 ? 13.477  -17.708 -21.290 1.00 40.09 210 A 1 
ATOM 1686 C CB  . THR A 1 210 ? 14.770  -14.927 -20.948 1.00 40.88 210 A 1 
ATOM 1687 O OG1 . THR A 1 210 ? 14.250  -13.729 -20.416 1.00 37.94 210 A 1 
ATOM 1688 C CG2 . THR A 1 210 ? 16.135  -14.595 -21.549 1.00 38.89 210 A 1 
ATOM 1689 N N   . PRO A 1 211 ? 14.659  -17.534 -23.206 1.00 40.60 211 A 1 
ATOM 1690 C CA  . PRO A 1 211 ? 14.748  -18.970 -23.371 1.00 42.58 211 A 1 
ATOM 1691 C C   . PRO A 1 211 ? 15.251  -19.542 -22.039 1.00 42.49 211 A 1 
ATOM 1692 O O   . PRO A 1 211 ? 16.240  -19.015 -21.513 1.00 40.96 211 A 1 
ATOM 1693 C CB  . PRO A 1 211 ? 15.714  -19.209 -24.534 1.00 39.92 211 A 1 
ATOM 1694 C CG  . PRO A 1 211 ? 16.455  -17.871 -24.670 1.00 39.40 211 A 1 
ATOM 1695 C CD  . PRO A 1 211 ? 15.439  -16.847 -24.181 1.00 43.47 211 A 1 
ATOM 1696 N N   . PRO A 1 212 ? 14.536  -20.525 -21.450 1.00 41.77 212 A 1 
ATOM 1697 C CA  . PRO A 1 212 ? 15.066  -21.196 -20.284 1.00 42.79 212 A 1 
ATOM 1698 C C   . PRO A 1 212 ? 16.495  -21.590 -20.634 1.00 43.19 212 A 1 
ATOM 1699 O O   . PRO A 1 212 ? 16.787  -21.861 -21.804 1.00 42.91 212 A 1 
ATOM 1700 C CB  . PRO A 1 212 ? 14.159  -22.404 -20.025 1.00 40.17 212 A 1 
ATOM 1701 C CG  . PRO A 1 212 ? 13.487  -22.630 -21.379 1.00 39.76 212 A 1 
ATOM 1702 C CD  . PRO A 1 212 ? 13.423  -21.241 -22.002 1.00 44.01 212 A 1 
ATOM 1703 N N   . LEU A 1 213 ? 17.368  -21.557 -19.652 1.00 49.47 213 A 1 
ATOM 1704 C CA  . LEU A 1 213 ? 18.683  -22.147 -19.837 1.00 50.36 213 A 1 
ATOM 1705 C C   . LEU A 1 213 ? 18.429  -23.500 -20.510 1.00 49.97 213 A 1 
ATOM 1706 O O   . LEU A 1 213 ? 17.829  -24.369 -19.890 1.00 47.45 213 A 1 
ATOM 1707 C CB  . LEU A 1 213 ? 19.380  -22.322 -18.471 1.00 47.68 213 A 1 
ATOM 1708 C CG  . LEU A 1 213 ? 20.426  -21.225 -18.179 1.00 44.15 213 A 1 
ATOM 1709 C CD1 . LEU A 1 213 ? 20.633  -21.066 -16.674 1.00 42.49 213 A 1 
ATOM 1710 C CD2 . LEU A 1 213 ? 21.764  -21.583 -18.810 1.00 44.74 213 A 1 
ATOM 1711 N N   . GLN A 1 214 ? 18.778  -23.607 -21.790 1.00 39.96 214 A 1 
ATOM 1712 C CA  . GLN A 1 214 ? 18.852  -24.901 -22.434 1.00 41.40 214 A 1 
ATOM 1713 C C   . GLN A 1 214 ? 19.941  -25.637 -21.672 1.00 39.49 214 A 1 
ATOM 1714 O O   . GLN A 1 214 ? 21.116  -25.604 -22.004 1.00 38.00 214 A 1 
ATOM 1715 C CB  . GLN A 1 214 ? 19.150  -24.798 -23.941 1.00 40.11 214 A 1 
ATOM 1716 C CG  . GLN A 1 214 ? 17.900  -24.494 -24.773 1.00 38.24 214 A 1 
ATOM 1717 C CD  . GLN A 1 214 ? 18.176  -24.510 -26.281 1.00 35.04 214 A 1 
ATOM 1718 O OE1 . GLN A 1 214 ? 19.281  -24.356 -26.750 1.00 34.18 214 A 1 
ATOM 1719 N NE2 . GLN A 1 214 ? 17.161  -24.671 -27.097 1.00 33.04 214 A 1 
ATOM 1720 N N   . LEU A 1 215 ? 19.494  -26.207 -20.565 1.00 42.95 215 A 1 
ATOM 1721 C CA  . LEU A 1 215 ? 20.106  -27.396 -20.077 1.00 43.29 215 A 1 
ATOM 1722 C C   . LEU A 1 215 ? 19.952  -28.345 -21.245 1.00 42.12 215 A 1 
ATOM 1723 O O   . LEU A 1 215 ? 18.861  -28.860 -21.481 1.00 40.04 215 A 1 
ATOM 1724 C CB  . LEU A 1 215 ? 19.361  -27.904 -18.841 1.00 40.02 215 A 1 
ATOM 1725 C CG  . LEU A 1 215 ? 19.417  -26.946 -17.647 1.00 36.70 215 A 1 
ATOM 1726 C CD1 . LEU A 1 215 ? 18.391  -27.432 -16.622 1.00 37.12 215 A 1 
ATOM 1727 C CD2 . LEU A 1 215 ? 20.807  -26.875 -17.040 1.00 38.41 215 A 1 
ATOM 1728 N N   . ASN A 1 216 ? 20.991  -28.459 -22.027 1.00 41.08 216 A 1 
ATOM 1729 C CA  . ASN A 1 216 ? 21.155  -29.665 -22.781 1.00 41.81 216 A 1 
ATOM 1730 C C   . ASN A 1 216 ? 21.129  -30.756 -21.711 1.00 39.85 216 A 1 
ATOM 1731 O O   . ASN A 1 216 ? 22.113  -30.941 -21.002 1.00 37.28 216 A 1 
ATOM 1732 C CB  . ASN A 1 216 ? 22.464  -29.622 -23.580 1.00 39.16 216 A 1 
ATOM 1733 C CG  . ASN A 1 216 ? 22.393  -28.707 -24.798 1.00 35.52 216 A 1 
ATOM 1734 O OD1 . ASN A 1 216 ? 21.357  -28.287 -25.274 1.00 35.03 216 A 1 
ATOM 1735 N ND2 . ASN A 1 216 ? 23.532  -28.379 -25.375 1.00 35.17 216 A 1 
ATOM 1736 N N   . GLU A 1 217 ? 19.957  -31.361 -21.546 1.00 37.67 217 A 1 
ATOM 1737 C CA  . GLU A 1 217 ? 19.885  -32.695 -20.998 1.00 39.06 217 A 1 
ATOM 1738 C C   . GLU A 1 217 ? 20.747  -33.521 -21.949 1.00 37.03 217 A 1 
ATOM 1739 O O   . GLU A 1 217 ? 20.307  -33.909 -23.028 1.00 35.75 217 A 1 
ATOM 1740 C CB  . GLU A 1 217 ? 18.441  -33.203 -20.924 1.00 38.35 217 A 1 
ATOM 1741 C CG  . GLU A 1 217 ? 17.639  -32.543 -19.791 1.00 36.14 217 A 1 
ATOM 1742 C CD  . GLU A 1 217 ? 16.196  -33.069 -19.663 1.00 35.22 217 A 1 
ATOM 1743 O OE1 . GLU A 1 217 ? 15.610  -32.848 -18.572 1.00 31.82 217 A 1 
ATOM 1744 O OE2 . GLU A 1 217 ? 15.673  -33.642 -20.633 1.00 35.08 217 A 1 
ATOM 1745 N N   . THR A 1 218 ? 22.018  -33.617 -21.625 1.00 43.10 218 A 1 
ATOM 1746 C CA  . THR A 1 218 ? 22.859  -34.603 -22.266 1.00 44.43 218 A 1 
ATOM 1747 C C   . THR A 1 218 ? 22.196  -35.951 -22.018 1.00 42.87 218 A 1 
ATOM 1748 O O   . THR A 1 218 ? 21.705  -36.196 -20.914 1.00 40.27 218 A 1 
ATOM 1749 C CB  . THR A 1 218 ? 24.305  -34.586 -21.736 1.00 41.47 218 A 1 
ATOM 1750 O OG1 . THR A 1 218 ? 24.400  -33.986 -20.456 1.00 37.95 218 A 1 
ATOM 1751 C CG2 . THR A 1 218 ? 25.198  -33.756 -22.660 1.00 38.98 218 A 1 
ATOM 1752 N N   . GLU A 1 219 ? 22.087  -36.742 -23.062 1.00 37.60 219 A 1 
ATOM 1753 C CA  . GLU A 1 219 ? 21.446  -38.054 -23.027 1.00 39.36 219 A 1 
ATOM 1754 C C   . GLU A 1 219 ? 21.919  -38.902 -21.842 1.00 38.29 219 A 1 
ATOM 1755 O O   . GLU A 1 219 ? 22.992  -38.668 -21.278 1.00 36.42 219 A 1 
ATOM 1756 C CB  . GLU A 1 219 ? 21.720  -38.795 -24.342 1.00 37.79 219 A 1 
ATOM 1757 C CG  . GLU A 1 219 ? 20.965  -38.210 -25.560 1.00 34.73 219 A 1 
ATOM 1758 C CD  . GLU A 1 219 ? 21.245  -38.998 -26.847 1.00 33.91 219 A 1 
ATOM 1759 O OE1 . GLU A 1 219 ? 20.336  -39.045 -27.705 1.00 29.83 219 A 1 
ATOM 1760 O OE2 . GLU A 1 219 ? 22.358  -39.530 -26.979 1.00 33.99 219 A 1 
ATOM 1761 N N   . ASN A 1 220 ? 21.129  -39.908 -21.527 1.00 43.18 220 A 1 
ATOM 1762 C CA  . ASN A 1 220 ? 21.357  -40.966 -20.533 1.00 44.27 220 A 1 
ATOM 1763 C C   . ASN A 1 220 ? 22.648  -41.804 -20.750 1.00 42.73 220 A 1 
ATOM 1764 O O   . ASN A 1 220 ? 22.617  -43.024 -20.603 1.00 40.02 220 A 1 
ATOM 1765 C CB  . ASN A 1 220 ? 20.137  -41.914 -20.556 1.00 41.01 220 A 1 
ATOM 1766 C CG  . ASN A 1 220 ? 18.925  -41.470 -19.766 1.00 36.95 220 A 1 
ATOM 1767 O OD1 . ASN A 1 220 ? 18.988  -40.726 -18.817 1.00 36.81 220 A 1 
ATOM 1768 N ND2 . ASN A 1 220 ? 17.769  -41.995 -20.104 1.00 36.01 220 A 1 
ATOM 1769 N N   . THR A 1 221 ? 23.763  -41.191 -21.125 1.00 43.37 221 A 1 
ATOM 1770 C CA  . THR A 1 221 ? 25.054  -41.861 -20.977 1.00 45.13 221 A 1 
ATOM 1771 C C   . THR A 1 221 ? 25.327  -42.127 -19.499 1.00 44.82 221 A 1 
ATOM 1772 O O   . THR A 1 221 ? 24.639  -41.579 -18.645 1.00 42.11 221 A 1 
ATOM 1773 C CB  . THR A 1 221 ? 26.199  -41.076 -21.644 1.00 41.37 221 A 1 
ATOM 1774 O OG1 . THR A 1 221 ? 25.967  -39.684 -21.614 1.00 37.56 221 A 1 
ATOM 1775 C CG2 . THR A 1 221 ? 26.341  -41.465 -23.108 1.00 38.05 221 A 1 
ATOM 1776 N N   . GLU A 1 222 ? 26.291  -42.973 -19.209 1.00 45.75 222 A 1 
ATOM 1777 C CA  . GLU A 1 222 ? 26.608  -43.497 -17.870 1.00 47.94 222 A 1 
ATOM 1778 C C   . GLU A 1 222 ? 26.683  -42.389 -16.803 1.00 47.87 222 A 1 
ATOM 1779 O O   . GLU A 1 222 ? 27.725  -41.806 -16.516 1.00 45.35 222 A 1 
ATOM 1780 C CB  . GLU A 1 222 ? 27.922  -44.291 -17.938 1.00 44.88 222 A 1 
ATOM 1781 C CG  . GLU A 1 222 ? 27.794  -45.589 -18.746 1.00 40.90 222 A 1 
ATOM 1782 C CD  . GLU A 1 222 ? 29.119  -46.358 -18.876 1.00 38.88 222 A 1 
ATOM 1783 O OE1 . GLU A 1 222 ? 29.040  -47.592 -19.062 1.00 34.34 222 A 1 
ATOM 1784 O OE2 . GLU A 1 222 ? 30.182  -45.718 -18.837 1.00 37.88 222 A 1 
ATOM 1785 N N   . GLN A 1 223 ? 25.510  -42.021 -16.251 1.00 52.23 223 A 1 
ATOM 1786 C CA  . GLN A 1 223 ? 25.325  -40.878 -15.362 1.00 54.04 223 A 1 
ATOM 1787 C C   . GLN A 1 223 ? 25.948  -41.114 -13.982 1.00 56.90 223 A 1 
ATOM 1788 O O   . GLN A 1 223 ? 26.036  -40.165 -13.204 1.00 53.41 223 A 1 
ATOM 1789 C CB  . GLN A 1 223 ? 23.833  -40.599 -15.189 1.00 49.57 223 A 1 
ATOM 1790 C CG  . GLN A 1 223 ? 23.173  -39.858 -16.361 1.00 45.95 223 A 1 
ATOM 1791 C CD  . GLN A 1 223 ? 21.744  -39.417 -16.015 1.00 43.06 223 A 1 
ATOM 1792 O OE1 . GLN A 1 223 ? 21.185  -39.732 -14.972 1.00 40.92 223 A 1 
ATOM 1793 N NE2 . GLN A 1 223 ? 21.118  -38.641 -16.859 1.00 40.01 223 A 1 
ATOM 1794 N N   . ASP A 1 224 ? 26.325  -42.324 -13.656 1.00 61.56 224 A 1 
ATOM 1795 C CA  . ASP A 1 224 ? 26.709  -42.690 -12.288 1.00 64.06 224 A 1 
ATOM 1796 C C   . ASP A 1 224 ? 28.028  -42.057 -11.841 1.00 68.14 224 A 1 
ATOM 1797 O O   . ASP A 1 224 ? 28.221  -41.832 -10.644 1.00 63.52 224 A 1 
ATOM 1798 C CB  . ASP A 1 224 ? 26.737  -44.218 -12.151 1.00 56.61 224 A 1 
ATOM 1799 C CG  . ASP A 1 224 ? 25.332  -44.827 -12.000 1.00 50.95 224 A 1 
ATOM 1800 O OD1 . ASP A 1 224 ? 24.400  -44.066 -11.637 1.00 46.87 224 A 1 
ATOM 1801 O OD2 . ASP A 1 224 ? 25.215  -46.047 -12.215 1.00 44.64 224 A 1 
ATOM 1802 N N   . ASP A 1 225 ? 28.885  -41.667 -12.782 1.00 75.41 225 A 1 
ATOM 1803 C CA  . ASP A 1 225 ? 30.201  -41.109 -12.468 1.00 80.09 225 A 1 
ATOM 1804 C C   . ASP A 1 225 ? 30.304  -39.597 -12.724 1.00 84.05 225 A 1 
ATOM 1805 O O   . ASP A 1 225 ? 31.383  -39.061 -12.973 1.00 79.43 225 A 1 
ATOM 1806 C CB  . ASP A 1 225 ? 31.287  -41.955 -13.141 1.00 72.05 225 A 1 
ATOM 1807 C CG  . ASP A 1 225 ? 32.603  -41.967 -12.353 1.00 62.81 225 A 1 
ATOM 1808 O OD1 . ASP A 1 225 ? 32.701  -41.275 -11.317 1.00 56.39 225 A 1 
ATOM 1809 O OD2 . ASP A 1 225 ? 33.541  -42.647 -12.813 1.00 54.03 225 A 1 
ATOM 1810 N N   . LEU A 1 226 ? 29.181  -38.855 -12.695 1.00 85.28 226 A 1 
ATOM 1811 C CA  . LEU A 1 226 ? 29.231  -37.398 -12.801 1.00 87.86 226 A 1 
ATOM 1812 C C   . LEU A 1 226 ? 29.648  -36.747 -11.458 1.00 89.63 226 A 1 
ATOM 1813 O O   . LEU A 1 226 ? 29.206  -37.167 -10.396 1.00 86.99 226 A 1 
ATOM 1814 C CB  . LEU A 1 226 ? 27.896  -36.838 -13.314 1.00 84.88 226 A 1 
ATOM 1815 C CG  . LEU A 1 226 ? 27.648  -37.103 -14.812 1.00 81.92 226 A 1 
ATOM 1816 C CD1 . LEU A 1 226 ? 26.224  -36.678 -15.174 1.00 73.54 226 A 1 
ATOM 1817 C CD2 . LEU A 1 226 ? 28.602  -36.306 -15.712 1.00 73.72 226 A 1 
ATOM 1818 N N   . PRO A 1 227 ? 30.486  -35.687 -11.510 1.00 90.75 227 A 1 
ATOM 1819 C CA  . PRO A 1 227 ? 30.905  -34.970 -10.312 1.00 91.46 227 A 1 
ATOM 1820 C C   . PRO A 1 227 ? 29.726  -34.271 -9.623  1.00 91.94 227 A 1 
ATOM 1821 O O   . PRO A 1 227 ? 28.830  -33.741 -10.283 1.00 89.69 227 A 1 
ATOM 1822 C CB  . PRO A 1 227 ? 31.983  -33.990 -10.780 1.00 89.77 227 A 1 
ATOM 1823 C CG  . PRO A 1 227 ? 31.631  -33.737 -12.246 1.00 87.86 227 A 1 
ATOM 1824 C CD  . PRO A 1 227 ? 31.063  -35.081 -12.700 1.00 90.46 227 A 1 
ATOM 1825 N N   . ALA A 1 228 ? 29.733  -34.241 -8.293  1.00 91.34 228 A 1 
ATOM 1826 C CA  . ALA A 1 228 ? 28.625  -33.712 -7.496  1.00 91.64 228 A 1 
ATOM 1827 C C   . ALA A 1 228 ? 28.548  -32.177 -7.471  1.00 92.53 228 A 1 
ATOM 1828 O O   . ALA A 1 228 ? 27.475  -31.611 -7.259  1.00 89.25 228 A 1 
ATOM 1829 C CB  . ALA A 1 228 ? 28.774  -34.290 -6.078  1.00 89.42 228 A 1 
ATOM 1830 N N   . ASP A 1 229 ? 29.687  -31.507 -7.668  1.00 92.08 229 A 1 
ATOM 1831 C CA  . ASP A 1 229 ? 29.814  -30.047 -7.703  1.00 92.30 229 A 1 
ATOM 1832 C C   . ASP A 1 229 ? 31.129  -29.634 -8.399  1.00 93.01 229 A 1 
ATOM 1833 O O   . ASP A 1 229 ? 31.897  -30.478 -8.878  1.00 91.01 229 A 1 
ATOM 1834 C CB  . ASP A 1 229 ? 29.708  -29.484 -6.272  1.00 90.01 229 A 1 
ATOM 1835 C CG  . ASP A 1 229 ? 30.817  -29.933 -5.312  1.00 89.34 229 A 1 
ATOM 1836 O OD1 . ASP A 1 229 ? 31.902  -30.326 -5.774  1.00 81.08 229 A 1 
ATOM 1837 O OD2 . ASP A 1 229 ? 30.579  -29.836 -4.087  1.00 81.53 229 A 1 
ATOM 1838 N N   . CYS A 1 230 ? 31.401  -28.319 -8.455  1.00 91.54 230 A 1 
ATOM 1839 C CA  . CYS A 1 230 ? 32.628  -27.813 -9.065  1.00 92.07 230 A 1 
ATOM 1840 C C   . CYS A 1 230 ? 33.905  -28.170 -8.291  1.00 92.11 230 A 1 
ATOM 1841 O O   . CYS A 1 230 ? 34.972  -28.215 -8.904  1.00 90.24 230 A 1 
ATOM 1842 C CB  . CYS A 1 230 ? 32.524  -26.299 -9.270  1.00 92.01 230 A 1 
ATOM 1843 S SG  . CYS A 1 230 ? 31.363  -25.863 -10.600 1.00 90.30 230 A 1 
ATOM 1844 N N   . SER A 1 231 ? 33.827  -28.452 -7.004  1.00 92.27 231 A 1 
ATOM 1845 C CA  . SER A 1 231 ? 34.981  -28.956 -6.249  1.00 91.25 231 A 1 
ATOM 1846 C C   . SER A 1 231 ? 35.322  -30.383 -6.686  1.00 91.34 231 A 1 
ATOM 1847 O O   . SER A 1 231 ? 36.496  -30.696 -6.883  1.00 89.07 231 A 1 
ATOM 1848 C CB  . SER A 1 231 ? 34.701  -28.919 -4.739  1.00 90.19 231 A 1 
ATOM 1849 O OG  . SER A 1 231 ? 34.507  -27.583 -4.335  1.00 78.27 231 A 1 
ATOM 1850 N N   . ALA A 1 232 ? 34.310  -31.214 -6.933  1.00 91.74 232 A 1 
ATOM 1851 C CA  . ALA A 1 232 ? 34.511  -32.544 -7.486  1.00 90.90 232 A 1 
ATOM 1852 C C   . ALA A 1 232 ? 35.047  -32.497 -8.932  1.00 91.33 232 A 1 
ATOM 1853 O O   . ALA A 1 232 ? 35.916  -33.298 -9.274  1.00 89.36 232 A 1 
ATOM 1854 C CB  . ALA A 1 232 ? 33.204  -33.323 -7.373  1.00 90.16 232 A 1 
ATOM 1855 N N   . VAL A 1 233 ? 34.587  -31.532 -9.754  1.00 90.90 233 A 1 
ATOM 1856 C CA  . VAL A 1 233 ? 35.170  -31.287 -11.090 1.00 90.49 233 A 1 
ATOM 1857 C C   . VAL A 1 233 ? 36.659  -30.961 -10.976 1.00 90.53 233 A 1 
ATOM 1858 O O   . VAL A 1 233 ? 37.479  -31.583 -11.643 1.00 88.84 233 A 1 
ATOM 1859 C CB  . VAL A 1 233 ? 34.423  -30.147 -11.822 1.00 89.86 233 A 1 
ATOM 1860 C CG1 . VAL A 1 233 ? 35.089  -29.758 -13.143 1.00 81.60 233 A 1 
ATOM 1861 C CG2 . VAL A 1 233 ? 32.983  -30.537 -12.167 1.00 81.74 233 A 1 
ATOM 1862 N N   . TYR A 1 234 ? 37.027  -30.029 -10.088 1.00 90.89 234 A 1 
ATOM 1863 C CA  . TYR A 1 234 ? 38.413  -29.615 -9.883  1.00 90.46 234 A 1 
ATOM 1864 C C   . TYR A 1 234 ? 39.294  -30.773 -9.388  1.00 90.45 234 A 1 
ATOM 1865 O O   . TYR A 1 234 ? 40.395  -30.990 -9.902  1.00 87.81 234 A 1 
ATOM 1866 C CB  . TYR A 1 234 ? 38.418  -28.448 -8.890  1.00 89.17 234 A 1 
ATOM 1867 C CG  . TYR A 1 234 ? 39.739  -27.734 -8.797  1.00 88.25 234 A 1 
ATOM 1868 C CD1 . TYR A 1 234 ? 40.717  -28.127 -7.855  1.00 79.75 234 A 1 
ATOM 1869 C CD2 . TYR A 1 234 ? 40.014  -26.648 -9.656  1.00 79.86 234 A 1 
ATOM 1870 C CE1 . TYR A 1 234 ? 41.942  -27.459 -7.771  1.00 79.49 234 A 1 
ATOM 1871 C CE2 . TYR A 1 234 ? 41.240  -25.969 -9.577  1.00 78.65 234 A 1 
ATOM 1872 C CZ  . TYR A 1 234 ? 42.201  -26.376 -8.637  1.00 84.87 234 A 1 
ATOM 1873 O OH  . TYR A 1 234 ? 43.405  -25.711 -8.559  1.00 82.55 234 A 1 
ATOM 1874 N N   . ASN A 1 235 ? 38.778  -31.564 -8.461  1.00 90.24 235 A 1 
ATOM 1875 C CA  . ASN A 1 235 ? 39.486  -32.732 -7.925  1.00 88.81 235 A 1 
ATOM 1876 C C   . ASN A 1 235 ? 39.683  -33.854 -8.962  1.00 87.98 235 A 1 
ATOM 1877 O O   . ASN A 1 235 ? 40.577  -34.679 -8.795  1.00 84.88 235 A 1 
ATOM 1878 C CB  . ASN A 1 235 ? 38.736  -33.241 -6.693  1.00 87.61 235 A 1 
ATOM 1879 C CG  . ASN A 1 235 ? 38.810  -32.297 -5.502  1.00 84.27 235 A 1 
ATOM 1880 O OD1 . ASN A 1 235 ? 39.622  -31.405 -5.412  1.00 76.55 235 A 1 
ATOM 1881 N ND2 . ASN A 1 235 ? 37.954  -32.497 -4.518  1.00 75.81 235 A 1 
ATOM 1882 N N   . ARG A 1 236 ? 38.880  -33.862 -10.044 1.00 88.76 236 A 1 
ATOM 1883 C CA  . ARG A 1 236 ? 39.067  -34.770 -11.191 1.00 87.94 236 A 1 
ATOM 1884 C C   . ARG A 1 236 ? 40.126  -34.281 -12.194 1.00 87.74 236 A 1 
ATOM 1885 O O   . ARG A 1 236 ? 40.388  -34.966 -13.165 1.00 82.07 236 A 1 
ATOM 1886 C CB  . ARG A 1 236 ? 37.714  -35.033 -11.881 1.00 85.59 236 A 1 
ATOM 1887 C CG  . ARG A 1 236 ? 36.805  -35.944 -11.037 1.00 80.81 236 A 1 
ATOM 1888 C CD  . ARG A 1 236 ? 35.439  -36.111 -11.726 1.00 79.46 236 A 1 
ATOM 1889 N NE  . ARG A 1 236 ? 34.526  -36.943 -10.929 1.00 74.15 236 A 1 
ATOM 1890 C CZ  . ARG A 1 236 ? 33.620  -37.798 -11.384 1.00 69.54 236 A 1 
ATOM 1891 N NH1 . ARG A 1 236 ? 33.353  -37.944 -12.652 1.00 65.44 236 A 1 
ATOM 1892 N NH2 . ARG A 1 236 ? 32.947  -38.543 -10.568 1.00 62.64 236 A 1 
ATOM 1893 N N   . GLY A 1 237 ? 40.739  -33.101 -11.949 1.00 88.39 237 A 1 
ATOM 1894 C CA  . GLY A 1 237 ? 41.809  -32.531 -12.785 1.00 87.65 237 A 1 
ATOM 1895 C C   . GLY A 1 237 ? 41.364  -31.420 -13.733 1.00 88.73 237 A 1 
ATOM 1896 O O   . GLY A 1 237 ? 42.200  -30.844 -14.422 1.00 83.68 237 A 1 
ATOM 1897 N N   . GLU A 1 238 ? 40.069  -31.049 -13.736 1.00 87.65 238 A 1 
ATOM 1898 C CA  . GLU A 1 238 ? 39.533  -29.948 -14.540 1.00 87.74 238 A 1 
ATOM 1899 C C   . GLU A 1 238 ? 39.703  -28.608 -13.803 1.00 88.32 238 A 1 
ATOM 1900 O O   . GLU A 1 238 ? 38.837  -28.163 -13.053 1.00 84.88 238 A 1 
ATOM 1901 C CB  . GLU A 1 238 ? 38.061  -30.235 -14.874 1.00 85.54 238 A 1 
ATOM 1902 C CG  . GLU A 1 238 ? 37.882  -31.393 -15.876 1.00 80.50 238 A 1 
ATOM 1903 C CD  . GLU A 1 238 ? 38.394  -31.069 -17.288 1.00 77.25 238 A 1 
ATOM 1904 O OE1 . GLU A 1 238 ? 38.466  -32.020 -18.095 1.00 68.44 238 A 1 
ATOM 1905 O OE2 . GLU A 1 238 ? 38.689  -29.884 -17.558 1.00 69.25 238 A 1 
ATOM 1906 N N   . HIS A 1 239 ? 40.852  -27.943 -14.032 1.00 89.98 239 A 1 
ATOM 1907 C CA  . HIS A 1 239 ? 41.203  -26.711 -13.318 1.00 89.32 239 A 1 
ATOM 1908 C C   . HIS A 1 239 ? 40.837  -25.413 -14.061 1.00 89.87 239 A 1 
ATOM 1909 O O   . HIS A 1 239 ? 41.074  -24.313 -13.551 1.00 85.13 239 A 1 
ATOM 1910 C CB  . HIS A 1 239 ? 42.695  -26.746 -12.961 1.00 86.68 239 A 1 
ATOM 1911 C CG  . HIS A 1 239 ? 43.082  -27.938 -12.126 1.00 85.36 239 A 1 
ATOM 1912 N ND1 . HIS A 1 239 ? 42.445  -28.402 -11.002 1.00 73.68 239 A 1 
ATOM 1913 C CD2 . HIS A 1 239 ? 44.131  -28.778 -12.360 1.00 73.69 239 A 1 
ATOM 1914 C CE1 . HIS A 1 239 ? 43.092  -29.503 -10.573 1.00 74.29 239 A 1 
ATOM 1915 N NE2 . HIS A 1 239 ? 44.129  -29.755 -11.368 1.00 75.82 239 A 1 
ATOM 1916 N N   . THR A 1 240 ? 40.272  -25.512 -15.257 1.00 90.17 240 A 1 
ATOM 1917 C CA  . THR A 1 240 ? 39.879  -24.349 -16.057 1.00 90.27 240 A 1 
ATOM 1918 C C   . THR A 1 240 ? 38.468  -23.883 -15.708 1.00 90.95 240 A 1 
ATOM 1919 O O   . THR A 1 240 ? 37.557  -24.692 -15.543 1.00 87.62 240 A 1 
ATOM 1920 C CB  . THR A 1 240 ? 40.003  -24.625 -17.562 1.00 87.71 240 A 1 
ATOM 1921 O OG1 . THR A 1 240 ? 39.311  -25.791 -17.932 1.00 77.07 240 A 1 
ATOM 1922 C CG2 . THR A 1 240 ? 41.458  -24.796 -17.980 1.00 74.23 240 A 1 
ATOM 1923 N N   . SER A 1 241 ? 38.273  -22.560 -15.625 1.00 91.79 241 A 1 
ATOM 1924 C CA  . SER A 1 241 ? 36.921  -22.019 -15.495 1.00 91.60 241 A 1 
ATOM 1925 C C   . SER A 1 241 ? 36.102  -22.319 -16.754 1.00 91.46 241 A 1 
ATOM 1926 O O   . SER A 1 241 ? 36.580  -22.103 -17.869 1.00 88.43 241 A 1 
ATOM 1927 C CB  . SER A 1 241 ? 36.936  -20.503 -15.260 1.00 90.17 241 A 1 
ATOM 1928 O OG  . SER A 1 241 ? 37.669  -20.176 -14.090 1.00 81.15 241 A 1 
ATOM 1929 N N   . GLY A 1 242 ? 34.858  -22.774 -16.580 1.00 91.70 242 A 1 
ATOM 1930 C CA  . GLY A 1 242 ? 34.015  -23.130 -17.706 1.00 91.79 242 A 1 
ATOM 1931 C C   . GLY A 1 242 ? 32.694  -23.776 -17.298 1.00 93.06 242 A 1 
ATOM 1932 O O   . GLY A 1 242 ? 32.345  -23.823 -16.118 1.00 90.97 242 A 1 
ATOM 1933 N N   . VAL A 1 243 ? 31.955  -24.231 -18.303 1.00 92.48 243 A 1 
ATOM 1934 C CA  . VAL A 1 243 ? 30.696  -24.954 -18.103 1.00 92.45 243 A 1 
ATOM 1935 C C   . VAL A 1 243 ? 30.995  -26.444 -17.975 1.00 92.20 243 A 1 
ATOM 1936 O O   . VAL A 1 243 ? 31.593  -27.025 -18.867 1.00 89.74 243 A 1 
ATOM 1937 C CB  . VAL A 1 243 ? 29.699  -24.680 -19.236 1.00 90.94 243 A 1 
ATOM 1938 C CG1 . VAL A 1 243 ? 28.374  -25.419 -19.006 1.00 82.42 243 A 1 
ATOM 1939 C CG2 . VAL A 1 243 ? 29.381  -23.179 -19.339 1.00 81.35 243 A 1 
ATOM 1940 N N   . TYR A 1 244 ? 30.522  -27.045 -16.893 1.00 91.89 244 A 1 
ATOM 1941 C CA  . TYR A 1 244 ? 30.674  -28.469 -16.611 1.00 91.79 244 A 1 
ATOM 1942 C C   . TYR A 1 244 ? 29.322  -29.081 -16.236 1.00 92.47 244 A 1 
ATOM 1943 O O   . TYR A 1 244 ? 28.465  -28.400 -15.666 1.00 90.07 244 A 1 
ATOM 1944 C CB  . TYR A 1 244 ? 31.698  -28.677 -15.492 1.00 90.68 244 A 1 
ATOM 1945 C CG  . TYR A 1 244 ? 33.099  -28.234 -15.859 1.00 89.99 244 A 1 
ATOM 1946 C CD1 . TYR A 1 244 ? 33.986  -29.128 -16.495 1.00 80.00 244 A 1 
ATOM 1947 C CD2 . TYR A 1 244 ? 33.534  -26.922 -15.579 1.00 79.96 244 A 1 
ATOM 1948 C CE1 . TYR A 1 244 ? 35.289  -28.725 -16.842 1.00 78.28 244 A 1 
ATOM 1949 C CE2 . TYR A 1 244 ? 34.832  -26.508 -15.925 1.00 77.98 244 A 1 
ATOM 1950 C CZ  . TYR A 1 244 ? 35.700  -27.414 -16.553 1.00 86.27 244 A 1 
ATOM 1951 O OH  . TYR A 1 244 ? 36.975  -27.014 -16.895 1.00 85.19 244 A 1 
ATOM 1952 N N   . THR A 1 245 ? 29.140  -30.358 -16.545 1.00 92.23 245 A 1 
ATOM 1953 C CA  . THR A 1 245 ? 27.968  -31.122 -16.103 1.00 91.86 245 A 1 
ATOM 1954 C C   . THR A 1 245 ? 28.250  -31.709 -14.724 1.00 91.83 245 A 1 
ATOM 1955 O O   . THR A 1 245 ? 29.251  -32.398 -14.538 1.00 89.76 245 A 1 
ATOM 1956 C CB  . THR A 1 245 ? 27.598  -32.219 -17.100 1.00 90.26 245 A 1 
ATOM 1957 O OG1 . THR A 1 245 ? 27.501  -31.685 -18.396 1.00 81.97 245 A 1 
ATOM 1958 C CG2 . THR A 1 245 ? 26.247  -32.850 -16.781 1.00 80.27 245 A 1 
ATOM 1959 N N   . ILE A 1 246 ? 27.341  -31.447 -13.768 1.00 91.98 246 A 1 
ATOM 1960 C CA  . ILE A 1 246 ? 27.382  -32.028 -12.428 1.00 92.19 246 A 1 
ATOM 1961 C C   . ILE A 1 246 ? 26.106  -32.820 -12.162 1.00 92.18 246 A 1 
ATOM 1962 O O   . ILE A 1 246 ? 25.059  -32.549 -12.758 1.00 90.53 246 A 1 
ATOM 1963 C CB  . ILE A 1 246 ? 27.632  -30.958 -11.335 1.00 91.48 246 A 1 
ATOM 1964 C CG1 . ILE A 1 246 ? 26.479  -29.939 -11.222 1.00 85.53 246 A 1 
ATOM 1965 C CG2 . ILE A 1 246 ? 28.982  -30.257 -11.575 1.00 82.55 246 A 1 
ATOM 1966 C CD1 . ILE A 1 246 ? 26.517  -29.117 -9.928  1.00 82.89 246 A 1 
ATOM 1967 N N   . LYS A 1 247 ? 26.158  -33.773 -11.251 1.00 91.79 247 A 1 
ATOM 1968 C CA  . LYS A 1 247 ? 25.006  -34.537 -10.782 1.00 92.09 247 A 1 
ATOM 1969 C C   . LYS A 1 247 ? 25.018  -34.599 -9.255  1.00 92.05 247 A 1 
ATOM 1970 O O   . LYS A 1 247 ? 25.661  -35.481 -8.687  1.00 89.13 247 A 1 
ATOM 1971 C CB  . LYS A 1 247 ? 25.004  -35.918 -11.446 1.00 90.16 247 A 1 
ATOM 1972 C CG  . LYS A 1 247 ? 23.730  -36.715 -11.114 1.00 86.93 247 A 1 
ATOM 1973 C CD  . LYS A 1 247 ? 23.817  -38.107 -11.734 1.00 83.81 247 A 1 
ATOM 1974 C CE  . LYS A 1 247 ? 22.592  -38.940 -11.383 1.00 77.71 247 A 1 
ATOM 1975 N NZ  . LYS A 1 247 ? 22.729  -40.327 -11.890 1.00 69.78 247 A 1 
ATOM 1976 N N   . PRO A 1 248 ? 24.335  -33.671 -8.579  1.00 92.17 248 A 1 
ATOM 1977 C CA  . PRO A 1 248 ? 24.163  -33.747 -7.136  1.00 91.33 248 A 1 
ATOM 1978 C C   . PRO A 1 248 ? 23.454  -35.035 -6.717  1.00 90.80 248 A 1 
ATOM 1979 O O   . PRO A 1 248 ? 22.674  -35.612 -7.482  1.00 87.44 248 A 1 
ATOM 1980 C CB  . PRO A 1 248 ? 23.356  -32.501 -6.744  1.00 90.03 248 A 1 
ATOM 1981 C CG  . PRO A 1 248 ? 23.593  -31.536 -7.901  1.00 88.12 248 A 1 
ATOM 1982 C CD  . PRO A 1 248 ? 23.712  -32.469 -9.096  1.00 90.52 248 A 1 
ATOM 1983 N N   . ARG A 1 249 ? 23.677  -35.485 -5.482  1.00 89.50 249 A 1 
ATOM 1984 C CA  . ARG A 1 249 ? 22.980  -36.655 -4.941  1.00 88.01 249 A 1 
ATOM 1985 C C   . ARG A 1 249 ? 21.466  -36.447 -5.004  1.00 87.67 249 A 1 
ATOM 1986 O O   . ARG A 1 249 ? 20.965  -35.389 -4.677  1.00 80.38 249 A 1 
ATOM 1987 C CB  . ARG A 1 249 ? 23.419  -36.940 -3.504  1.00 84.98 249 A 1 
ATOM 1988 C CG  . ARG A 1 249 ? 24.857  -37.454 -3.428  1.00 75.55 249 A 1 
ATOM 1989 C CD  . ARG A 1 249 ? 25.215  -37.770 -1.974  1.00 72.86 249 A 1 
ATOM 1990 N NE  . ARG A 1 249 ? 26.610  -38.188 -1.842  1.00 63.84 249 A 1 
ATOM 1991 C CZ  . ARG A 1 249 ? 27.261  -38.385 -0.702  1.00 58.01 249 A 1 
ATOM 1992 N NH1 . ARG A 1 249 ? 26.661  -38.265 0.451   1.00 53.93 249 A 1 
ATOM 1993 N NH2 . ARG A 1 249 ? 28.524  -38.696 -0.711  1.00 51.86 249 A 1 
ATOM 1994 N N   . ASN A 1 250 ? 20.731  -37.492 -5.411  1.00 86.13 250 A 1 
ATOM 1995 C CA  . ASN A 1 250 ? 19.273  -37.475 -5.554  1.00 86.22 250 A 1 
ATOM 1996 C C   . ASN A 1 250 ? 18.736  -36.403 -6.533  1.00 86.97 250 A 1 
ATOM 1997 O O   . ASN A 1 250 ? 17.573  -36.027 -6.447  1.00 80.80 250 A 1 
ATOM 1998 C CB  . ASN A 1 250 ? 18.597  -37.409 -4.173  1.00 82.84 250 A 1 
ATOM 1999 C CG  . ASN A 1 250 ? 19.019  -38.523 -3.237  1.00 77.30 250 A 1 
ATOM 2000 O OD1 . ASN A 1 250 ? 19.419  -39.598 -3.633  1.00 68.49 250 A 1 
ATOM 2001 N ND2 . ASN A 1 250 ? 18.933  -38.299 -1.939  1.00 66.48 250 A 1 
ATOM 2002 N N   . SER A 1 251 ? 19.565  -35.931 -7.468  1.00 88.07 251 A 1 
ATOM 2003 C CA  . SER A 1 251 ? 19.164  -35.016 -8.532  1.00 88.25 251 A 1 
ATOM 2004 C C   . SER A 1 251 ? 19.522  -35.589 -9.899  1.00 88.80 251 A 1 
ATOM 2005 O O   . SER A 1 251 ? 20.403  -36.447 -10.028 1.00 84.27 251 A 1 
ATOM 2006 C CB  . SER A 1 251 ? 19.825  -33.654 -8.320  1.00 85.92 251 A 1 
ATOM 2007 O OG  . SER A 1 251 ? 19.373  -32.715 -9.272  1.00 77.32 251 A 1 
ATOM 2008 N N   . GLN A 1 252 ? 18.854  -35.091 -10.944 1.00 88.84 252 A 1 
ATOM 2009 C CA  . GLN A 1 252 ? 19.330  -35.259 -12.308 1.00 88.86 252 A 1 
ATOM 2010 C C   . GLN A 1 252 ? 20.604  -34.439 -12.541 1.00 90.15 252 A 1 
ATOM 2011 O O   . GLN A 1 252 ? 20.907  -33.504 -11.790 1.00 86.83 252 A 1 
ATOM 2012 C CB  . GLN A 1 252 ? 18.218  -34.892 -13.299 1.00 85.38 252 A 1 
ATOM 2013 C CG  . GLN A 1 252 ? 17.050  -35.889 -13.233 1.00 75.77 252 A 1 
ATOM 2014 C CD  . GLN A 1 252 ? 15.949  -35.566 -14.251 1.00 67.69 252 A 1 
ATOM 2015 O OE1 . GLN A 1 252 ? 15.919  -34.510 -14.833 1.00 58.30 252 A 1 
ATOM 2016 N NE2 . GLN A 1 252 ? 15.022  -36.444 -14.488 1.00 55.24 252 A 1 
ATOM 2017 N N   . GLY A 1 253 ? 21.350  -34.797 -13.579 1.00 90.43 253 A 1 
ATOM 2018 C CA  . GLY A 1 253 ? 22.511  -34.033 -14.014 1.00 91.20 253 A 1 
ATOM 2019 C C   . GLY A 1 253 ? 22.109  -32.709 -14.670 1.00 92.25 253 A 1 
ATOM 2020 O O   . GLY A 1 253 ? 21.107  -32.639 -15.382 1.00 88.97 253 A 1 
ATOM 2021 N N   . PHE A 1 254 ? 22.892  -31.651 -14.446 1.00 91.48 254 A 1 
ATOM 2022 C CA  . PHE A 1 254 ? 22.701  -30.359 -15.094 1.00 92.40 254 A 1 
ATOM 2023 C C   . PHE A 1 254 ? 24.030  -29.611 -15.250 1.00 93.20 254 A 1 
ATOM 2024 O O   . PHE A 1 254 ? 25.014  -29.895 -14.567 1.00 90.67 254 A 1 
ATOM 2025 C CB  . PHE A 1 254 ? 21.667  -29.521 -14.331 1.00 91.24 254 A 1 
ATOM 2026 C CG  . PHE A 1 254 ? 21.954  -29.316 -12.858 1.00 91.89 254 A 1 
ATOM 2027 C CD1 . PHE A 1 254 ? 21.297  -30.124 -11.900 1.00 80.64 254 A 1 
ATOM 2028 C CD2 . PHE A 1 254 ? 22.835  -28.321 -12.427 1.00 79.85 254 A 1 
ATOM 2029 C CE1 . PHE A 1 254 ? 21.519  -29.924 -10.533 1.00 79.41 254 A 1 
ATOM 2030 C CE2 . PHE A 1 254 ? 23.071  -28.120 -11.054 1.00 78.90 254 A 1 
ATOM 2031 C CZ  . PHE A 1 254 ? 22.412  -28.922 -10.107 1.00 88.51 254 A 1 
ATOM 2032 N N   . ASN A 1 255 ? 24.041  -28.631 -16.152 1.00 92.59 255 A 1 
ATOM 2033 C CA  . ASN A 1 255 ? 25.226  -27.811 -16.390 1.00 93.14 255 A 1 
ATOM 2034 C C   . ASN A 1 255 ? 25.334  -26.684 -15.364 1.00 93.37 255 A 1 
ATOM 2035 O O   . ASN A 1 255 ? 24.341  -26.040 -15.004 1.00 91.31 255 A 1 
ATOM 2036 C CB  . ASN A 1 255 ? 25.213  -27.297 -17.838 1.00 92.03 255 A 1 
ATOM 2037 C CG  . ASN A 1 255 ? 25.361  -28.418 -18.856 1.00 91.58 255 A 1 
ATOM 2038 O OD1 . ASN A 1 255 ? 25.896  -29.470 -18.582 1.00 82.64 255 A 1 
ATOM 2039 N ND2 . ASN A 1 255 ? 24.879  -28.224 -20.056 1.00 82.10 255 A 1 
ATOM 2040 N N   . VAL A 1 256 ? 26.558  -26.400 -14.937 1.00 93.08 256 A 1 
ATOM 2041 C CA  . VAL A 1 256 ? 26.927  -25.281 -14.068 1.00 93.40 256 A 1 
ATOM 2042 C C   . VAL A 1 256 ? 28.171  -24.593 -14.606 1.00 93.56 256 A 1 
ATOM 2043 O O   . VAL A 1 256 ? 28.929  -25.166 -15.385 1.00 91.74 256 A 1 
ATOM 2044 C CB  . VAL A 1 256 ? 27.164  -25.725 -12.612 1.00 92.49 256 A 1 
ATOM 2045 C CG1 . VAL A 1 256 ? 25.885  -26.261 -11.977 1.00 81.16 256 A 1 
ATOM 2046 C CG2 . VAL A 1 256 ? 28.274  -26.773 -12.487 1.00 81.36 256 A 1 
ATOM 2047 N N   . TYR A 1 257 ? 28.392  -23.342 -14.192 1.00 93.31 257 A 1 
ATOM 2048 C CA  . TYR A 1 257 ? 29.657  -22.656 -14.441 1.00 93.64 257 A 1 
ATOM 2049 C C   . TYR A 1 257 ? 30.562  -22.809 -13.219 1.00 93.69 257 A 1 
ATOM 2050 O O   . TYR A 1 257 ? 30.218  -22.366 -12.126 1.00 92.25 257 A 1 
ATOM 2051 C CB  . TYR A 1 257 ? 29.405  -21.195 -14.803 1.00 93.30 257 A 1 
ATOM 2052 C CG  . TYR A 1 257 ? 30.643  -20.492 -15.318 1.00 93.21 257 A 1 
ATOM 2053 C CD1 . TYR A 1 257 ? 31.571  -19.927 -14.425 1.00 84.84 257 A 1 
ATOM 2054 C CD2 . TYR A 1 257 ? 30.886  -20.428 -16.707 1.00 84.84 257 A 1 
ATOM 2055 C CE1 . TYR A 1 257 ? 32.729  -19.294 -14.907 1.00 84.03 257 A 1 
ATOM 2056 C CE2 . TYR A 1 257 ? 32.040  -19.797 -17.198 1.00 83.39 257 A 1 
ATOM 2057 C CZ  . TYR A 1 257 ? 32.967  -19.228 -16.301 1.00 89.29 257 A 1 
ATOM 2058 O OH  . TYR A 1 257 ? 34.095  -18.609 -16.773 1.00 87.78 257 A 1 
ATOM 2059 N N   . CYS A 1 258 ? 31.728  -23.414 -13.417 1.00 93.48 258 A 1 
ATOM 2060 C CA  . CYS A 1 258 ? 32.769  -23.524 -12.409 1.00 93.27 258 A 1 
ATOM 2061 C C   . CYS A 1 258 ? 33.756  -22.366 -12.575 1.00 92.90 258 A 1 
ATOM 2062 O O   . CYS A 1 258 ? 34.311  -22.166 -13.655 1.00 90.86 258 A 1 
ATOM 2063 C CB  . CYS A 1 258 ? 33.450  -24.891 -12.513 1.00 92.52 258 A 1 
ATOM 2064 S SG  . CYS A 1 258 ? 32.319  -26.278 -12.181 1.00 89.86 258 A 1 
ATOM 2065 N N   . ASP A 1 259 ? 33.967  -21.582 -11.511 1.00 93.64 259 A 1 
ATOM 2066 C CA  . ASP A 1 259 ? 34.926  -20.476 -11.474 1.00 93.02 259 A 1 
ATOM 2067 C C   . ASP A 1 259 ? 36.134  -20.881 -10.631 1.00 92.87 259 A 1 
ATOM 2068 O O   . ASP A 1 259 ? 35.996  -21.177 -9.444  1.00 90.47 259 A 1 
ATOM 2069 C CB  . ASP A 1 259 ? 34.236  -19.197 -10.953 1.00 91.19 259 A 1 
ATOM 2070 C CG  . ASP A 1 259 ? 35.058  -17.920 -11.171 1.00 89.15 259 A 1 
ATOM 2071 O OD1 . ASP A 1 259 ? 36.284  -17.995 -11.385 1.00 79.31 259 A 1 
ATOM 2072 O OD2 . ASP A 1 259 ? 34.452  -16.819 -11.182 1.00 79.20 259 A 1 
ATOM 2073 N N   . THR A 1 260 ? 37.305  -20.883 -11.241 1.00 92.05 260 A 1 
ATOM 2074 C CA  . THR A 1 260 ? 38.575  -21.254 -10.607 1.00 90.32 260 A 1 
ATOM 2075 C C   . THR A 1 260 ? 39.551  -20.084 -10.535 1.00 89.00 260 A 1 
ATOM 2076 O O   . THR A 1 260 ? 40.707  -20.256 -10.162 1.00 84.24 260 A 1 
ATOM 2077 C CB  . THR A 1 260 ? 39.222  -22.458 -11.321 1.00 88.73 260 A 1 
ATOM 2078 O OG1 . THR A 1 260 ? 39.495  -22.126 -12.661 1.00 81.00 260 A 1 
ATOM 2079 C CG2 . THR A 1 260 ? 38.315  -23.686 -11.317 1.00 79.73 260 A 1 
ATOM 2080 N N   . GLN A 1 261 ? 39.110  -18.859 -10.866 1.00 88.43 261 A 1 
ATOM 2081 C CA  . GLN A 1 261 ? 39.986  -17.679 -10.943 1.00 85.86 261 A 1 
ATOM 2082 C C   . GLN A 1 261 ? 40.664  -17.328 -9.611  1.00 85.93 261 A 1 
ATOM 2083 O O   . GLN A 1 261 ? 41.740  -16.738 -9.613  1.00 80.70 261 A 1 
ATOM 2084 C CB  . GLN A 1 261 ? 39.175  -16.458 -11.419 1.00 81.76 261 A 1 
ATOM 2085 C CG  . GLN A 1 261 ? 38.835  -16.542 -12.908 1.00 72.78 261 A 1 
ATOM 2086 C CD  . GLN A 1 261 ? 38.083  -15.307 -13.426 1.00 67.41 261 A 1 
ATOM 2087 O OE1 . GLN A 1 261 ? 37.732  -14.377 -12.716 1.00 58.25 261 A 1 
ATOM 2088 N NE2 . GLN A 1 261 ? 37.831  -15.257 -14.708 1.00 56.23 261 A 1 
ATOM 2089 N N   . SER A 1 262 ? 40.044  -17.680 -8.483  1.00 84.52 262 A 1 
ATOM 2090 C CA  . SER A 1 262 ? 40.612  -17.472 -7.153  1.00 82.75 262 A 1 
ATOM 2091 C C   . SER A 1 262 ? 41.663  -18.521 -6.754  1.00 83.78 262 A 1 
ATOM 2092 O O   . SER A 1 262 ? 42.201  -18.457 -5.651  1.00 77.52 262 A 1 
ATOM 2093 C CB  . SER A 1 262 ? 39.484  -17.428 -6.116  1.00 80.24 262 A 1 
ATOM 2094 O OG  . SER A 1 262 ? 38.773  -18.649 -6.122  1.00 74.78 262 A 1 
ATOM 2095 N N   . GLY A 1 263 ? 41.936  -19.493 -7.605  1.00 83.71 263 A 1 
ATOM 2096 C CA  . GLY A 1 263 ? 42.770  -20.660 -7.289  1.00 82.97 263 A 1 
ATOM 2097 C C   . GLY A 1 263 ? 42.038  -21.763 -6.521  1.00 85.20 263 A 1 
ATOM 2098 O O   . GLY A 1 263 ? 42.619  -22.808 -6.251  1.00 80.25 263 A 1 
ATOM 2099 N N   . SER A 1 264 ? 40.750  -21.543 -6.203  1.00 87.94 264 A 1 
ATOM 2100 C CA  . SER A 1 264 ? 39.870  -22.547 -5.619  1.00 88.87 264 A 1 
ATOM 2101 C C   . SER A 1 264 ? 38.608  -22.705 -6.470  1.00 91.17 264 A 1 
ATOM 2102 O O   . SER A 1 264 ? 38.164  -21.735 -7.093  1.00 88.48 264 A 1 
ATOM 2103 C CB  . SER A 1 264 ? 39.532  -22.205 -4.159  1.00 84.47 264 A 1 
ATOM 2104 O OG  . SER A 1 264 ? 38.857  -20.969 -4.042  1.00 75.34 264 A 1 
ATOM 2105 N N   . PRO A 1 265 ? 38.016  -23.909 -6.532  1.00 91.19 265 A 1 
ATOM 2106 C CA  . PRO A 1 265 ? 36.833  -24.156 -7.351  1.00 92.03 265 A 1 
ATOM 2107 C C   . PRO A 1 265 ? 35.565  -23.633 -6.672  1.00 92.86 265 A 1 
ATOM 2108 O O   . PRO A 1 265 ? 35.235  -24.030 -5.553  1.00 90.26 265 A 1 
ATOM 2109 C CB  . PRO A 1 265 ? 36.800  -25.675 -7.542  1.00 89.73 265 A 1 
ATOM 2110 C CG  . PRO A 1 265 ? 37.458  -26.205 -6.266  1.00 85.84 265 A 1 
ATOM 2111 C CD  . PRO A 1 265 ? 38.509  -25.142 -5.943  1.00 88.89 265 A 1 
ATOM 2112 N N   . TRP A 1 266 ? 34.813  -22.791 -7.378  1.00 93.18 266 A 1 
ATOM 2113 C CA  . TRP A 1 266 ? 33.512  -22.288 -6.936  1.00 94.17 266 A 1 
ATOM 2114 C C   . TRP A 1 266 ? 32.421  -22.637 -7.950  1.00 94.53 266 A 1 
ATOM 2115 O O   . TRP A 1 266 ? 32.604  -22.455 -9.157  1.00 92.25 266 A 1 
ATOM 2116 C CB  . TRP A 1 266 ? 33.581  -20.775 -6.715  1.00 93.55 266 A 1 
ATOM 2117 C CG  . TRP A 1 266 ? 34.404  -20.337 -5.541  1.00 93.28 266 A 1 
ATOM 2118 C CD1 . TRP A 1 266 ? 35.734  -20.088 -5.559  1.00 88.89 266 A 1 
ATOM 2119 C CD2 . TRP A 1 266 ? 33.956  -20.089 -4.173  1.00 91.61 266 A 1 
ATOM 2120 N NE1 . TRP A 1 266 ? 36.150  -19.712 -4.288  1.00 89.20 266 A 1 
ATOM 2121 C CE2 . TRP A 1 266 ? 35.092  -19.703 -3.412  1.00 90.80 266 A 1 
ATOM 2122 C CE3 . TRP A 1 266 ? 32.709  -20.172 -3.518  1.00 90.85 266 A 1 
ATOM 2123 C CZ2 . TRP A 1 266 ? 34.986  -19.405 -2.030  1.00 90.97 266 A 1 
ATOM 2124 C CZ3 . TRP A 1 266 ? 32.613  -19.869 -2.141  1.00 88.51 266 A 1 
ATOM 2125 C CH2 . TRP A 1 266 ? 33.742  -19.501 -1.412  1.00 88.72 266 A 1 
ATOM 2126 N N   . THR A 1 267 ? 31.265  -23.071 -7.478  1.00 93.82 267 A 1 
ATOM 2127 C CA  . THR A 1 267 ? 30.071  -23.281 -8.308  1.00 93.62 267 A 1 
ATOM 2128 C C   . THR A 1 267 ? 29.278  -21.984 -8.358  1.00 93.91 267 A 1 
ATOM 2129 O O   . THR A 1 267 ? 28.694  -21.582 -7.354  1.00 92.54 267 A 1 
ATOM 2130 C CB  . THR A 1 267 ? 29.204  -24.426 -7.763  1.00 92.92 267 A 1 
ATOM 2131 O OG1 . THR A 1 267 ? 29.968  -25.601 -7.616  1.00 84.12 267 A 1 
ATOM 2132 C CG2 . THR A 1 267 ? 28.044  -24.769 -8.694  1.00 82.14 267 A 1 
ATOM 2133 N N   . LEU A 1 268 ? 29.224  -21.314 -9.526  1.00 94.29 268 A 1 
ATOM 2134 C CA  . LEU A 1 268 ? 28.424  -20.107 -9.672  1.00 94.44 268 A 1 
ATOM 2135 C C   . LEU A 1 268 ? 26.935  -20.443 -9.692  1.00 94.66 268 A 1 
ATOM 2136 O O   . LEU A 1 268 ? 26.478  -21.293 -10.444 1.00 92.95 268 A 1 
ATOM 2137 C CB  . LEU A 1 268 ? 28.808  -19.305 -10.936 1.00 93.33 268 A 1 
ATOM 2138 C CG  . LEU A 1 268 ? 29.961  -18.306 -10.722 1.00 88.81 268 A 1 
ATOM 2139 C CD1 . LEU A 1 268 ? 31.300  -18.998 -10.526 1.00 74.67 268 A 1 
ATOM 2140 C CD2 . LEU A 1 268 ? 30.082  -17.381 -11.928 1.00 74.90 268 A 1 
ATOM 2141 N N   . ILE A 1 269 ? 26.150  -19.690 -8.902  1.00 94.12 269 A 1 
ATOM 2142 C CA  . ILE A 1 269 ? 24.678  -19.769 -8.885  1.00 93.93 269 A 1 
ATOM 2143 C C   . ILE A 1 269 ? 24.027  -18.530 -9.499  1.00 94.17 269 A 1 
ATOM 2144 O O   . ILE A 1 269 ? 22.887  -18.582 -9.949  1.00 92.14 269 A 1 
ATOM 2145 C CB  . ILE A 1 269 ? 24.153  -20.063 -7.465  1.00 92.68 269 A 1 
ATOM 2146 C CG1 . ILE A 1 269 ? 24.483  -18.933 -6.464  1.00 85.59 269 A 1 
ATOM 2147 C CG2 . ILE A 1 269 ? 24.714  -21.413 -6.980  1.00 82.90 269 A 1 
ATOM 2148 C CD1 . ILE A 1 269 ? 23.758  -19.075 -5.119  1.00 82.77 269 A 1 
ATOM 2149 N N   . GLN A 1 270 ? 24.757  -17.415 -9.550  1.00 94.52 270 A 1 
ATOM 2150 C CA  . GLN A 1 270 ? 24.323  -16.177 -10.195 1.00 94.83 270 A 1 
ATOM 2151 C C   . GLN A 1 270 ? 25.520  -15.432 -10.777 1.00 94.63 270 A 1 
ATOM 2152 O O   . GLN A 1 270 ? 26.584  -15.383 -10.161 1.00 93.00 270 A 1 
ATOM 2153 C CB  . GLN A 1 270 ? 23.547  -15.324 -9.176  1.00 93.56 270 A 1 
ATOM 2154 C CG  . GLN A 1 270 ? 22.885  -14.054 -9.730  1.00 91.14 270 A 1 
ATOM 2155 C CD  . GLN A 1 270 ? 23.468  -12.755 -9.177  1.00 91.26 270 A 1 
ATOM 2156 O OE1 . GLN A 1 270 ? 24.655  -12.530 -9.053  1.00 80.70 270 A 1 
ATOM 2157 N NE2 . GLN A 1 270 ? 22.617  -11.817 -8.829  1.00 79.67 270 A 1 
ATOM 2158 N N   . HIS A 1 271 ? 25.334  -14.812 -11.948 1.00 94.53 271 A 1 
ATOM 2159 C CA  . HIS A 1 271 ? 26.290  -13.875 -12.511 1.00 94.36 271 A 1 
ATOM 2160 C C   . HIS A 1 271 ? 25.563  -12.723 -13.202 1.00 94.31 271 A 1 
ATOM 2161 O O   . HIS A 1 271 ? 24.669  -12.938 -14.018 1.00 92.59 271 A 1 
ATOM 2162 C CB  . HIS A 1 271 ? 27.231  -14.624 -13.461 1.00 93.35 271 A 1 
ATOM 2163 C CG  . HIS A 1 271 ? 28.425  -13.860 -13.946 1.00 92.22 271 A 1 
ATOM 2164 N ND1 . HIS A 1 271 ? 29.223  -14.247 -15.011 1.00 78.91 271 A 1 
ATOM 2165 C CD2 . HIS A 1 271 ? 29.008  -12.732 -13.423 1.00 80.79 271 A 1 
ATOM 2166 C CE1 . HIS A 1 271 ? 30.238  -13.379 -15.112 1.00 81.54 271 A 1 
ATOM 2167 N NE2 . HIS A 1 271 ? 30.150  -12.442 -14.173 1.00 84.09 271 A 1 
ATOM 2168 N N   . ARG A 1 272 ? 25.930  -11.493 -12.878 1.00 93.29 272 A 1 
ATOM 2169 C CA  . ARG A 1 272 ? 25.496  -10.258 -13.544 1.00 92.82 272 A 1 
ATOM 2170 C C   . ARG A 1 272 ? 26.736  -9.486  -13.979 1.00 92.78 272 A 1 
ATOM 2171 O O   . ARG A 1 272 ? 27.653  -9.351  -13.169 1.00 90.39 272 A 1 
ATOM 2172 C CB  . ARG A 1 272 ? 24.691  -9.366  -12.585 1.00 91.14 272 A 1 
ATOM 2173 C CG  . ARG A 1 272 ? 23.554  -10.010 -11.782 1.00 87.17 272 A 1 
ATOM 2174 C CD  . ARG A 1 272 ? 22.298  -10.260 -12.590 1.00 85.93 272 A 1 
ATOM 2175 N NE  . ARG A 1 272 ? 21.736  -9.075  -13.229 1.00 85.42 272 A 1 
ATOM 2176 C CZ  . ARG A 1 272 ? 20.740  -8.298  -12.795 1.00 87.96 272 A 1 
ATOM 2177 N NH1 . ARG A 1 272 ? 20.248  -8.384  -11.592 1.00 76.41 272 A 1 
ATOM 2178 N NH2 . ARG A 1 272 ? 20.192  -7.441  -13.599 1.00 80.66 272 A 1 
ATOM 2179 N N   . LYS A 1 273 ? 26.769  -8.937  -15.202 1.00 90.38 273 A 1 
ATOM 2180 C CA  . LYS A 1 273 ? 27.931  -8.158  -15.686 1.00 88.99 273 A 1 
ATOM 2181 C C   . LYS A 1 273 ? 27.600  -7.014  -16.645 1.00 87.91 273 A 1 
ATOM 2182 O O   . LYS A 1 273 ? 28.352  -6.044  -16.692 1.00 82.02 273 A 1 
ATOM 2183 C CB  . LYS A 1 273 ? 28.977  -9.111  -16.285 1.00 86.11 273 A 1 
ATOM 2184 C CG  . LYS A 1 273 ? 28.504  -9.855  -17.548 1.00 81.87 273 A 1 
ATOM 2185 C CD  . LYS A 1 273 ? 29.540  -10.879 -18.020 1.00 80.99 273 A 1 
ATOM 2186 C CE  . LYS A 1 273 ? 29.037  -11.538 -19.299 1.00 73.70 273 A 1 
ATOM 2187 N NZ  . LYS A 1 273 ? 29.847  -12.714 -19.713 1.00 68.10 273 A 1 
ATOM 2188 N N   . ASP A 1 274 ? 26.498  -7.102  -17.399 1.00 87.01 274 A 1 
ATOM 2189 C CA  . ASP A 1 274 ? 26.184  -6.131  -18.453 1.00 85.26 274 A 1 
ATOM 2190 C C   . ASP A 1 274 ? 24.688  -5.810  -18.601 1.00 84.33 274 A 1 
ATOM 2191 O O   . ASP A 1 274 ? 24.320  -4.897  -19.345 1.00 77.59 274 A 1 
ATOM 2192 C CB  . ASP A 1 274 ? 26.797  -6.626  -19.784 1.00 82.99 274 A 1 
ATOM 2193 C CG  . ASP A 1 274 ? 26.313  -8.003  -20.236 1.00 82.11 274 A 1 
ATOM 2194 O OD1 . ASP A 1 274 ? 25.200  -8.419  -19.836 1.00 74.82 274 A 1 
ATOM 2195 O OD2 . ASP A 1 274 ? 27.049  -8.662  -21.000 1.00 75.25 274 A 1 
ATOM 2196 N N   . GLY A 1 275 ? 23.800  -6.498  -17.897 1.00 84.98 275 A 1 
ATOM 2197 C CA  . GLY A 1 275 ? 22.350  -6.350  -17.991 1.00 84.12 275 A 1 
ATOM 2198 C C   . GLY A 1 275 ? 21.751  -6.952  -19.261 1.00 84.89 275 A 1 
ATOM 2199 O O   . GLY A 1 275 ? 20.670  -6.538  -19.680 1.00 81.05 275 A 1 
ATOM 2200 N N   . SER A 1 276 ? 22.454  -7.889  -19.929 1.00 86.07 276 A 1 
ATOM 2201 C CA  . SER A 1 276 ? 21.966  -8.607  -21.110 1.00 85.35 276 A 1 
ATOM 2202 C C   . SER A 1 276 ? 20.757  -9.491  -20.797 1.00 85.11 276 A 1 
ATOM 2203 O O   . SER A 1 276 ? 19.831  -9.541  -21.608 1.00 81.68 276 A 1 
ATOM 2204 C CB  . SER A 1 276 ? 23.082  -9.446  -21.733 1.00 84.15 276 A 1 
ATOM 2205 O OG  . SER A 1 276 ? 23.681  -10.297 -20.780 1.00 79.60 276 A 1 
ATOM 2206 N N   . GLN A 1 277 ? 20.704  -10.106 -19.616 1.00 87.82 277 A 1 
ATOM 2207 C CA  . GLN A 1 277 ? 19.598  -10.914 -19.123 1.00 88.31 277 A 1 
ATOM 2208 C C   . GLN A 1 277 ? 18.617  -10.075 -18.300 1.00 87.71 277 A 1 
ATOM 2209 O O   . GLN A 1 277 ? 19.025  -9.321  -17.407 1.00 85.17 277 A 1 
ATOM 2210 C CB  . GLN A 1 277 ? 20.185  -12.096 -18.321 1.00 87.90 277 A 1 
ATOM 2211 C CG  . GLN A 1 277 ? 19.132  -13.038 -17.728 1.00 85.23 277 A 1 
ATOM 2212 C CD  . GLN A 1 277 ? 18.246  -13.665 -18.793 1.00 86.08 277 A 1 
ATOM 2213 O OE1 . GLN A 1 277 ? 18.698  -14.128 -19.823 1.00 77.38 277 A 1 
ATOM 2214 N NE2 . GLN A 1 277 ? 16.953  -13.670 -18.568 1.00 75.55 277 A 1 
ATOM 2215 N N   . ASP A 1 278 ? 17.314  -10.226 -18.560 1.00 86.57 278 A 1 
ATOM 2216 C CA  . ASP A 1 278 ? 16.291  -9.716  -17.660 1.00 85.92 278 A 1 
ATOM 2217 C C   . ASP A 1 278 ? 16.156  -10.651 -16.453 1.00 86.65 278 A 1 
ATOM 2218 O O   . ASP A 1 278 ? 15.998  -11.856 -16.608 1.00 84.00 278 A 1 
ATOM 2219 C CB  . ASP A 1 278 ? 14.949  -9.515  -18.395 1.00 82.33 278 A 1 
ATOM 2220 C CG  . ASP A 1 278 ? 13.977  -8.632  -17.605 1.00 78.60 278 A 1 
ATOM 2221 O OD1 . ASP A 1 278 ? 14.259  -8.345  -16.409 1.00 69.86 278 A 1 
ATOM 2222 O OD2 . ASP A 1 278 ? 12.991  -8.162  -18.202 1.00 69.64 278 A 1 
ATOM 2223 N N   . PHE A 1 279 ? 16.256  -10.090 -15.250 1.00 85.82 279 A 1 
ATOM 2224 C CA  . PHE A 1 279 ? 16.106  -10.815 -13.992 1.00 87.44 279 A 1 
ATOM 2225 C C   . PHE A 1 279 ? 14.707  -10.621 -13.386 1.00 86.41 279 A 1 
ATOM 2226 O O   . PHE A 1 279 ? 14.444  -11.137 -12.301 1.00 83.47 279 A 1 
ATOM 2227 C CB  . PHE A 1 279 ? 17.236  -10.449 -13.023 1.00 88.88 279 A 1 
ATOM 2228 C CG  . PHE A 1 279 ? 18.517  -11.225 -13.257 1.00 89.72 279 A 1 
ATOM 2229 C CD1 . PHE A 1 279 ? 18.934  -12.197 -12.321 1.00 77.69 279 A 1 
ATOM 2230 C CD2 . PHE A 1 279 ? 19.283  -11.019 -14.411 1.00 78.54 279 A 1 
ATOM 2231 C CE1 . PHE A 1 279 ? 20.104  -12.938 -12.534 1.00 77.15 279 A 1 
ATOM 2232 C CE2 . PHE A 1 279 ? 20.458  -11.772 -14.633 1.00 77.28 279 A 1 
ATOM 2233 C CZ  . PHE A 1 279 ? 20.859  -12.730 -13.699 1.00 89.10 279 A 1 
ATOM 2234 N N   . ASN A 1 280 ? 13.808  -9.893  -14.065 1.00 86.02 280 A 1 
ATOM 2235 C CA  . ASN A 1 280 ? 12.422  -9.756  -13.622 1.00 84.16 280 A 1 
ATOM 2236 C C   . ASN A 1 280 ? 11.576  -10.955 -14.081 1.00 84.22 280 A 1 
ATOM 2237 O O   . ASN A 1 280 ? 10.622  -10.807 -14.842 1.00 81.24 280 A 1 
ATOM 2238 C CB  . ASN A 1 280 ? 11.858  -8.401  -14.069 1.00 80.40 280 A 1 
ATOM 2239 C CG  . ASN A 1 280 ? 10.549  -8.112  -13.361 1.00 75.76 280 A 1 
ATOM 2240 O OD1 . ASN A 1 280 ? 10.398  -8.313  -12.167 1.00 67.29 280 A 1 
ATOM 2241 N ND2 . ASN A 1 280 ? 9.568   -7.584  -14.053 1.00 66.93 280 A 1 
ATOM 2242 N N   . GLU A 1 281 ? 11.938  -12.133 -13.620 1.00 84.78 281 A 1 
ATOM 2243 C CA  . GLU A 1 281 ? 11.355  -13.406 -14.019 1.00 85.36 281 A 1 
ATOM 2244 C C   . GLU A 1 281 ? 10.283  -13.904 -13.037 1.00 85.20 281 A 1 
ATOM 2245 O O   . GLU A 1 281 ? 10.098  -13.381 -11.930 1.00 82.59 281 A 1 
ATOM 2246 C CB  . GLU A 1 281 ? 12.488  -14.427 -14.220 1.00 84.10 281 A 1 
ATOM 2247 C CG  . GLU A 1 281 ? 13.323  -14.169 -15.494 1.00 78.86 281 A 1 
ATOM 2248 C CD  . GLU A 1 281 ? 12.532  -14.384 -16.797 1.00 80.34 281 A 1 
ATOM 2249 O OE1 . GLU A 1 281 ? 13.076  -14.056 -17.872 1.00 69.85 281 A 1 
ATOM 2250 O OE2 . GLU A 1 281 ? 11.385  -14.887 -16.730 1.00 71.43 281 A 1 
ATOM 2251 N N   . THR A 1 282 ? 9.549   -14.930 -13.468 1.00 84.77 282 A 1 
ATOM 2252 C CA  . THR A 1 282 ? 8.534   -15.593 -12.645 1.00 85.06 282 A 1 
ATOM 2253 C C   . THR A 1 282 ? 9.172   -16.484 -11.570 1.00 86.30 282 A 1 
ATOM 2254 O O   . THR A 1 282 ? 10.339  -16.851 -11.664 1.00 85.25 282 A 1 
ATOM 2255 C CB  . THR A 1 282 ? 7.576   -16.438 -13.507 1.00 82.82 282 A 1 
ATOM 2256 O OG1 . THR A 1 282 ? 8.285   -17.448 -14.187 1.00 76.15 282 A 1 
ATOM 2257 C CG2 . THR A 1 282 ? 6.828   -15.604 -14.552 1.00 75.06 282 A 1 
ATOM 2258 N N   . TRP A 1 283 ? 8.367   -16.863 -10.571 1.00 86.03 283 A 1 
ATOM 2259 C CA  . TRP A 1 283 ? 8.771   -17.850 -9.568  1.00 87.64 283 A 1 
ATOM 2260 C C   . TRP A 1 283 ? 9.278   -19.141 -10.211 1.00 88.88 283 A 1 
ATOM 2261 O O   . TRP A 1 283 ? 10.389  -19.575 -9.916  1.00 87.72 283 A 1 
ATOM 2262 C CB  . TRP A 1 283 ? 7.587   -18.151 -8.655  1.00 86.57 283 A 1 
ATOM 2263 C CG  . TRP A 1 283 ? 7.856   -19.217 -7.639  1.00 86.82 283 A 1 
ATOM 2264 C CD1 . TRP A 1 283 ? 7.593   -20.534 -7.798  1.00 81.12 283 A 1 
ATOM 2265 C CD2 . TRP A 1 283 ? 8.480   -19.077 -6.323  1.00 85.02 283 A 1 
ATOM 2266 N NE1 . TRP A 1 283 ? 8.010   -21.227 -6.656  1.00 81.41 283 A 1 
ATOM 2267 C CE2 . TRP A 1 283 ? 8.556   -20.368 -5.740  1.00 82.72 283 A 1 
ATOM 2268 C CE3 . TRP A 1 283 ? 8.974   -17.981 -5.585  1.00 83.91 283 A 1 
ATOM 2269 C CZ2 . TRP A 1 283 ? 9.120   -20.576 -4.453  1.00 83.34 283 A 1 
ATOM 2270 C CZ3 . TRP A 1 283 ? 9.529   -18.185 -4.308  1.00 80.52 283 A 1 
ATOM 2271 C CH2 . TRP A 1 283 ? 9.605   -19.467 -3.745  1.00 80.54 283 A 1 
ATOM 2272 N N   . GLU A 1 284 ? 8.521   -19.685 -11.156 1.00 86.86 284 A 1 
ATOM 2273 C CA  . GLU A 1 284 ? 8.878   -20.914 -11.864 1.00 87.95 284 A 1 
ATOM 2274 C C   . GLU A 1 284 ? 10.233  -20.792 -12.587 1.00 89.25 284 A 1 
ATOM 2275 O O   . GLU A 1 284 ? 11.070  -21.686 -12.503 1.00 87.81 284 A 1 
ATOM 2276 C CB  . GLU A 1 284 ? 7.737   -21.223 -12.844 1.00 86.99 284 A 1 
ATOM 2277 C CG  . GLU A 1 284 ? 7.861   -22.605 -13.504 1.00 74.70 284 A 1 
ATOM 2278 C CD  . GLU A 1 284 ? 6.657   -22.927 -14.406 1.00 65.41 284 A 1 
ATOM 2279 O OE1 . GLU A 1 284 ? 6.581   -24.088 -14.865 1.00 55.55 284 A 1 
ATOM 2280 O OE2 . GLU A 1 284 ? 5.827   -22.020 -14.649 1.00 55.63 284 A 1 
ATOM 2281 N N   . ASN A 1 285 ? 10.504  -19.647 -13.230 1.00 88.73 285 A 1 
ATOM 2282 C CA  . ASN A 1 285 ? 11.795  -19.416 -13.876 1.00 89.74 285 A 1 
ATOM 2283 C C   . ASN A 1 285 ? 12.932  -19.270 -12.851 1.00 90.55 285 A 1 
ATOM 2284 O O   . ASN A 1 285 ? 14.050  -19.710 -13.119 1.00 89.17 285 A 1 
ATOM 2285 C CB  . ASN A 1 285 ? 11.706  -18.190 -14.795 1.00 88.68 285 A 1 
ATOM 2286 C CG  . ASN A 1 285 ? 10.877  -18.428 -16.052 1.00 87.05 285 A 1 
ATOM 2287 O OD1 . ASN A 1 285 ? 10.422  -19.514 -16.357 1.00 76.79 285 A 1 
ATOM 2288 N ND2 . ASN A 1 285 ? 10.678  -17.402 -16.839 1.00 75.73 285 A 1 
ATOM 2289 N N   . TYR A 1 286 ? 12.662  -18.697 -11.669 1.00 90.97 286 A 1 
ATOM 2290 C CA  . TYR A 1 286 ? 13.634  -18.661 -10.577 1.00 91.90 286 A 1 
ATOM 2291 C C   . TYR A 1 286 ? 13.905  -20.045 -9.978  1.00 92.72 286 A 1 
ATOM 2292 O O   . TYR A 1 286 ? 15.024  -20.299 -9.552  1.00 91.59 286 A 1 
ATOM 2293 C CB  . TYR A 1 286 ? 13.195  -17.664 -9.499  1.00 91.39 286 A 1 
ATOM 2294 C CG  . TYR A 1 286 ? 13.780  -16.287 -9.712  1.00 90.81 286 A 1 
ATOM 2295 C CD1 . TYR A 1 286 ? 15.123  -16.039 -9.382  1.00 79.02 286 A 1 
ATOM 2296 C CD2 . TYR A 1 286 ? 13.011  -15.248 -10.279 1.00 78.96 286 A 1 
ATOM 2297 C CE1 . TYR A 1 286 ? 15.706  -14.783 -9.617  1.00 78.72 286 A 1 
ATOM 2298 C CE2 . TYR A 1 286 ? 13.580  -13.995 -10.519 1.00 77.50 286 A 1 
ATOM 2299 C CZ  . TYR A 1 286 ? 14.933  -13.762 -10.191 1.00 87.85 286 A 1 
ATOM 2300 O OH  . TYR A 1 286 ? 15.502  -12.546 -10.434 1.00 86.42 286 A 1 
ATOM 2301 N N   . GLU A 1 287 ? 12.923  -20.945 -9.997  1.00 91.33 287 A 1 
ATOM 2302 C CA  . GLU A 1 287 ? 13.118  -22.337 -9.580  1.00 91.81 287 A 1 
ATOM 2303 C C   . GLU A 1 287 ? 13.945  -23.127 -10.604 1.00 92.11 287 A 1 
ATOM 2304 O O   . GLU A 1 287 ? 14.937  -23.760 -10.240 1.00 90.75 287 A 1 
ATOM 2305 C CB  . GLU A 1 287 ? 11.777  -23.035 -9.346  1.00 90.11 287 A 1 
ATOM 2306 C CG  . GLU A 1 287 ? 11.076  -22.454 -8.126  1.00 84.32 287 A 1 
ATOM 2307 C CD  . GLU A 1 287 ? 9.896   -23.324 -7.684  1.00 85.63 287 A 1 
ATOM 2308 O OE1 . GLU A 1 287 ? 9.881   -23.658 -6.481  1.00 75.78 287 A 1 
ATOM 2309 O OE2 . GLU A 1 287 ? 9.042   -23.650 -8.524  1.00 77.64 287 A 1 
ATOM 2310 N N   . LYS A 1 288 ? 13.583  -23.040 -11.890 1.00 91.12 288 A 1 
ATOM 2311 C CA  . LYS A 1 288 ? 14.225  -23.799 -12.966 1.00 90.67 288 A 1 
ATOM 2312 C C   . LYS A 1 288 ? 15.574  -23.222 -13.400 1.00 91.16 288 A 1 
ATOM 2313 O O   . LYS A 1 288 ? 16.456  -23.961 -13.835 1.00 86.98 288 A 1 
ATOM 2314 C CB  . LYS A 1 288 ? 13.267  -23.930 -14.154 1.00 88.94 288 A 1 
ATOM 2315 C CG  . LYS A 1 288 ? 11.954  -24.689 -13.843 1.00 84.79 288 A 1 
ATOM 2316 C CD  . LYS A 1 288 ? 12.179  -26.115 -13.315 1.00 76.37 288 A 1 
ATOM 2317 C CE  . LYS A 1 288 ? 10.846  -26.779 -12.978 1.00 68.36 288 A 1 
ATOM 2318 N NZ  . LYS A 1 288 ? 11.045  -28.018 -12.174 1.00 59.43 288 A 1 
ATOM 2319 N N   . GLY A 1 289 ? 15.748  -21.918 -13.254 1.00 91.95 289 A 1 
ATOM 2320 C CA  . GLY A 1 289 ? 16.894  -21.157 -13.731 1.00 92.38 289 A 1 
ATOM 2321 C C   . GLY A 1 289 ? 16.693  -20.571 -15.130 1.00 92.77 289 A 1 
ATOM 2322 O O   . GLY A 1 289 ? 15.893  -21.056 -15.927 1.00 89.78 289 A 1 
ATOM 2323 N N   . PHE A 1 290 ? 17.439  -19.495 -15.413 1.00 91.81 290 A 1 
ATOM 2324 C CA  . PHE A 1 290 ? 17.346  -18.762 -16.678 1.00 92.30 290 A 1 
ATOM 2325 C C   . PHE A 1 290 ? 18.671  -18.068 -17.036 1.00 92.64 290 A 1 
ATOM 2326 O O   . PHE A 1 290 ? 19.559  -17.929 -16.194 1.00 89.29 290 A 1 
ATOM 2327 C CB  . PHE A 1 290 ? 16.194  -17.746 -16.601 1.00 90.80 290 A 1 
ATOM 2328 C CG  . PHE A 1 290 ? 16.293  -16.754 -15.460 1.00 91.09 290 A 1 
ATOM 2329 C CD1 . PHE A 1 290 ? 15.580  -16.982 -14.259 1.00 78.57 290 A 1 
ATOM 2330 C CD2 . PHE A 1 290 ? 17.087  -15.603 -15.567 1.00 78.05 290 A 1 
ATOM 2331 C CE1 . PHE A 1 290 ? 15.661  -16.079 -13.195 1.00 76.87 290 A 1 
ATOM 2332 C CE2 . PHE A 1 290 ? 17.180  -14.692 -14.507 1.00 75.84 290 A 1 
ATOM 2333 C CZ  . PHE A 1 290 ? 16.472  -14.921 -13.314 1.00 87.81 290 A 1 
ATOM 2334 N N   . GLY A 1 291 ? 18.795  -17.616 -18.279 1.00 90.80 291 A 1 
ATOM 2335 C CA  . GLY A 1 291 ? 19.983  -16.926 -18.784 1.00 90.72 291 A 1 
ATOM 2336 C C   . GLY A 1 291 ? 20.955  -17.856 -19.506 1.00 91.41 291 A 1 
ATOM 2337 O O   . GLY A 1 291 ? 20.555  -18.869 -20.085 1.00 88.08 291 A 1 
ATOM 2338 N N   . ARG A 1 292 ? 22.218  -17.479 -19.510 1.00 90.21 292 A 1 
ATOM 2339 C CA  . ARG A 1 292 ? 23.289  -18.233 -20.172 1.00 90.72 292 A 1 
ATOM 2340 C C   . ARG A 1 292 ? 24.482  -18.386 -19.225 1.00 91.00 292 A 1 
ATOM 2341 O O   . ARG A 1 292 ? 25.009  -17.381 -18.768 1.00 87.26 292 A 1 
ATOM 2342 C CB  . ARG A 1 292 ? 23.751  -17.500 -21.440 1.00 87.02 292 A 1 
ATOM 2343 C CG  . ARG A 1 292 ? 22.729  -17.548 -22.574 1.00 76.86 292 A 1 
ATOM 2344 C CD  . ARG A 1 292 ? 23.238  -16.782 -23.808 1.00 72.90 292 A 1 
ATOM 2345 N NE  . ARG A 1 292 ? 24.513  -17.320 -24.291 1.00 61.66 292 A 1 
ATOM 2346 C CZ  . ARG A 1 292 ? 25.046  -17.156 -25.505 1.00 53.09 292 A 1 
ATOM 2347 N NH1 . ARG A 1 292 ? 24.427  -16.463 -26.415 1.00 49.05 292 A 1 
ATOM 2348 N NH2 . ARG A 1 292 ? 26.191  -17.691 -25.790 1.00 46.77 292 A 1 
ATOM 2349 N N   . LEU A 1 293 ? 24.945  -19.613 -19.018 1.00 91.17 293 A 1 
ATOM 2350 C CA  . LEU A 1 293 ? 26.057  -19.913 -18.097 1.00 91.42 293 A 1 
ATOM 2351 C C   . LEU A 1 293 ? 27.371  -19.213 -18.486 1.00 91.49 293 A 1 
ATOM 2352 O O   . LEU A 1 293 ? 28.158  -18.862 -17.616 1.00 88.72 293 A 1 
ATOM 2353 C CB  . LEU A 1 293 ? 26.254  -21.437 -18.026 1.00 90.97 293 A 1 
ATOM 2354 C CG  . LEU A 1 293 ? 25.107  -22.207 -17.339 1.00 89.91 293 A 1 
ATOM 2355 C CD1 . LEU A 1 293 ? 25.344  -23.705 -17.476 1.00 79.42 293 A 1 
ATOM 2356 C CD2 . LEU A 1 293 ? 25.008  -21.878 -15.853 1.00 79.54 293 A 1 
ATOM 2357 N N   . ASP A 1 294 ? 27.585  -18.942 -19.777 1.00 91.03 294 A 1 
ATOM 2358 C CA  . ASP A 1 294 ? 28.722  -18.169 -20.286 1.00 89.15 294 A 1 
ATOM 2359 C C   . ASP A 1 294 ? 28.518  -16.645 -20.221 1.00 89.50 294 A 1 
ATOM 2360 O O   . ASP A 1 294 ? 29.409  -15.852 -20.566 1.00 84.06 294 A 1 
ATOM 2361 C CB  . ASP A 1 294 ? 29.018  -18.637 -21.732 1.00 85.98 294 A 1 
ATOM 2362 C CG  . ASP A 1 294 ? 27.900  -18.334 -22.751 1.00 79.57 294 A 1 
ATOM 2363 O OD1 . ASP A 1 294 ? 26.709  -18.225 -22.381 1.00 69.24 294 A 1 
ATOM 2364 O OD2 . ASP A 1 294 ? 28.190  -18.183 -23.957 1.00 69.91 294 A 1 
ATOM 2365 N N   . GLY A 1 295 ? 27.336  -16.187 -19.772 1.00 90.79 295 A 1 
ATOM 2366 C CA  . GLY A 1 295 ? 26.918  -14.795 -19.737 1.00 90.58 295 A 1 
ATOM 2367 C C   . GLY A 1 295 ? 26.388  -14.371 -18.381 1.00 91.80 295 A 1 
ATOM 2368 O O   . GLY A 1 295 ? 27.046  -14.519 -17.352 1.00 89.07 295 A 1 
ATOM 2369 N N   . GLU A 1 296 ? 25.181  -13.791 -18.393 1.00 92.15 296 A 1 
ATOM 2370 C CA  . GLU A 1 296 ? 24.396  -13.544 -17.187 1.00 92.73 296 A 1 
ATOM 2371 C C   . GLU A 1 296 ? 23.390  -14.680 -16.990 1.00 92.79 296 A 1 
ATOM 2372 O O   . GLU A 1 296 ? 22.725  -15.079 -17.948 1.00 90.26 296 A 1 
ATOM 2373 C CB  . GLU A 1 296 ? 23.652  -12.208 -17.257 1.00 90.61 296 A 1 
ATOM 2374 C CG  . GLU A 1 296 ? 24.580  -10.992 -17.320 1.00 87.38 296 A 1 
ATOM 2375 C CD  . GLU A 1 296 ? 23.823  -9.685  -17.021 1.00 89.29 296 A 1 
ATOM 2376 O OE1 . GLU A 1 296 ? 24.367  -8.830  -16.291 1.00 79.62 296 A 1 
ATOM 2377 O OE2 . GLU A 1 296 ? 22.676  -9.510  -17.482 1.00 81.46 296 A 1 
ATOM 2378 N N   . PHE A 1 297 ? 23.276  -15.170 -15.770 1.00 93.57 297 A 1 
ATOM 2379 C CA  . PHE A 1 297 ? 22.348  -16.245 -15.460 1.00 94.13 297 A 1 
ATOM 2380 C C   . PHE A 1 297 ? 21.946  -16.274 -13.983 1.00 94.41 297 A 1 
ATOM 2381 O O   . PHE A 1 297 ? 22.623  -15.733 -13.106 1.00 93.15 297 A 1 
ATOM 2382 C CB  . PHE A 1 297 ? 22.938  -17.598 -15.883 1.00 93.26 297 A 1 
ATOM 2383 C CG  . PHE A 1 297 ? 24.099  -18.077 -15.039 1.00 93.15 297 A 1 
ATOM 2384 C CD1 . PHE A 1 297 ? 25.419  -17.688 -15.357 1.00 86.20 297 A 1 
ATOM 2385 C CD2 . PHE A 1 297 ? 23.882  -18.910 -13.931 1.00 85.57 297 A 1 
ATOM 2386 C CE1 . PHE A 1 297 ? 26.493  -18.134 -14.577 1.00 84.99 297 A 1 
ATOM 2387 C CE2 . PHE A 1 297 ? 24.949  -19.357 -13.153 1.00 83.94 297 A 1 
ATOM 2388 C CZ  . PHE A 1 297 ? 26.267  -18.968 -13.468 1.00 89.32 297 A 1 
ATOM 2389 N N   . TRP A 1 298 ? 20.839  -16.971 -13.723 1.00 94.01 298 A 1 
ATOM 2390 C CA  . TRP A 1 298 ? 20.447  -17.508 -12.433 1.00 94.60 298 A 1 
ATOM 2391 C C   . TRP A 1 298 ? 20.359  -19.026 -12.551 1.00 94.68 298 A 1 
ATOM 2392 O O   . TRP A 1 298 ? 19.692  -19.526 -13.460 1.00 92.46 298 A 1 
ATOM 2393 C CB  . TRP A 1 298 ? 19.107  -16.912 -12.028 1.00 94.35 298 A 1 
ATOM 2394 C CG  . TRP A 1 298 ? 18.555  -17.458 -10.756 1.00 94.50 298 A 1 
ATOM 2395 C CD1 . TRP A 1 298 ? 17.564  -18.376 -10.651 1.00 91.02 298 A 1 
ATOM 2396 C CD2 . TRP A 1 298 ? 18.974  -17.153 -9.394  1.00 93.37 298 A 1 
ATOM 2397 N NE1 . TRP A 1 298 ? 17.327  -18.647 -9.313  1.00 91.07 298 A 1 
ATOM 2398 C CE2 . TRP A 1 298 ? 18.176  -17.924 -8.507  1.00 92.66 298 A 1 
ATOM 2399 C CE3 . TRP A 1 298 ? 19.955  -16.297 -8.836  1.00 93.16 298 A 1 
ATOM 2400 C CZ2 . TRP A 1 298 ? 18.338  -17.848 -7.106  1.00 93.06 298 A 1 
ATOM 2401 C CZ3 . TRP A 1 298 ? 20.114  -16.227 -7.442  1.00 90.32 298 A 1 
ATOM 2402 C CH2 . TRP A 1 298 ? 19.317  -16.997 -6.590  1.00 90.77 298 A 1 
ATOM 2403 N N   . LEU A 1 299 ? 21.036  -19.783 -11.690 1.00 94.03 299 A 1 
ATOM 2404 C CA  . LEU A 1 299 ? 21.142  -21.242 -11.826 1.00 94.25 299 A 1 
ATOM 2405 C C   . LEU A 1 299 ? 19.789  -21.951 -11.634 1.00 94.04 299 A 1 
ATOM 2406 O O   . LEU A 1 299 ? 19.496  -22.908 -12.348 1.00 92.31 299 A 1 
ATOM 2407 C CB  . LEU A 1 299 ? 22.197  -21.764 -10.832 1.00 93.98 299 A 1 
ATOM 2408 C CG  . LEU A 1 299 ? 22.437  -23.286 -10.907 1.00 93.00 299 A 1 
ATOM 2409 C CD1 . LEU A 1 299 ? 22.946  -23.742 -12.273 1.00 81.99 299 A 1 
ATOM 2410 C CD2 . LEU A 1 299 ? 23.462  -23.700 -9.854  1.00 81.87 299 A 1 
ATOM 2411 N N   . GLY A 1 300 ? 18.954  -21.450 -10.718 1.00 93.71 300 A 1 
ATOM 2412 C CA  . GLY A 1 300 ? 17.674  -22.046 -10.345 1.00 94.07 300 A 1 
ATOM 2413 C C   . GLY A 1 300 ? 17.665  -22.549 -8.902  1.00 94.56 300 A 1 
ATOM 2414 O O   . GLY A 1 300 ? 18.612  -23.208 -8.475  1.00 92.74 300 A 1 
ATOM 2415 N N   . LEU A 1 301 ? 16.601  -22.230 -8.169  1.00 93.87 301 A 1 
ATOM 2416 C CA  . LEU A 1 301 ? 16.485  -22.568 -6.746  1.00 93.82 301 A 1 
ATOM 2417 C C   . LEU A 1 301 ? 16.490  -24.079 -6.511  1.00 94.05 301 A 1 
ATOM 2418 O O   . LEU A 1 301 ? 17.157  -24.535 -5.584  1.00 93.12 301 A 1 
ATOM 2419 C CB  . LEU A 1 301 ? 15.207  -21.946 -6.168  1.00 93.10 301 A 1 
ATOM 2420 C CG  . LEU A 1 301 ? 15.254  -20.412 -6.045  1.00 91.75 301 A 1 
ATOM 2421 C CD1 . LEU A 1 301 ? 13.846  -19.864 -5.826  1.00 80.92 301 A 1 
ATOM 2422 C CD2 . LEU A 1 301 ? 16.128  -19.970 -4.868  1.00 82.19 301 A 1 
ATOM 2423 N N   . GLU A 1 302 ? 15.835  -24.860 -7.370  1.00 93.42 302 A 1 
ATOM 2424 C CA  . GLU A 1 302 ? 15.835  -26.321 -7.281  1.00 93.18 302 A 1 
ATOM 2425 C C   . GLU A 1 302 ? 17.254  -26.895 -7.381  1.00 93.15 302 A 1 
ATOM 2426 O O   . GLU A 1 302 ? 17.647  -27.765 -6.603  1.00 91.53 302 A 1 
ATOM 2427 C CB  . GLU A 1 302 ? 14.993  -26.930 -8.425  1.00 91.53 302 A 1 
ATOM 2428 C CG  . GLU A 1 302 ? 13.488  -26.651 -8.302  1.00 84.38 302 A 1 
ATOM 2429 C CD  . GLU A 1 302 ? 12.689  -27.231 -9.487  1.00 83.82 302 A 1 
ATOM 2430 O OE1 . GLU A 1 302 ? 11.443  -27.236 -9.444  1.00 74.35 302 A 1 
ATOM 2431 O OE2 . GLU A 1 302 ? 13.280  -27.646 -10.515 1.00 77.77 302 A 1 
ATOM 2432 N N   . LYS A 1 303 ? 18.056  -26.379 -8.314  1.00 93.49 303 A 1 
ATOM 2433 C CA  . LYS A 1 303 ? 19.435  -26.834 -8.519  1.00 93.53 303 A 1 
ATOM 2434 C C   . LYS A 1 303 ? 20.347  -26.396 -7.382  1.00 93.85 303 A 1 
ATOM 2435 O O   . LYS A 1 303 ? 21.165  -27.185 -6.921  1.00 92.45 303 A 1 
ATOM 2436 C CB  . LYS A 1 303 ? 19.969  -26.299 -9.849  1.00 92.97 303 A 1 
ATOM 2437 C CG  . LYS A 1 303 ? 19.163  -26.810 -11.052 1.00 91.61 303 A 1 
ATOM 2438 C CD  . LYS A 1 303 ? 19.686  -26.136 -12.325 1.00 89.40 303 A 1 
ATOM 2439 C CE  . LYS A 1 303 ? 18.681  -26.336 -13.441 1.00 85.28 303 A 1 
ATOM 2440 N NZ  . LYS A 1 303 ? 18.808  -25.261 -14.442 1.00 79.74 303 A 1 
ATOM 2441 N N   . ILE A 1 304 ? 20.183  -25.160 -6.907  1.00 94.10 304 A 1 
ATOM 2442 C CA  . ILE A 1 304 ? 20.911  -24.651 -5.742  1.00 94.03 304 A 1 
ATOM 2443 C C   . ILE A 1 304 ? 20.597  -25.529 -4.522  1.00 93.85 304 A 1 
ATOM 2444 O O   . ILE A 1 304 ? 21.521  -25.979 -3.856  1.00 92.51 304 A 1 
ATOM 2445 C CB  . ILE A 1 304 ? 20.578  -23.167 -5.482  1.00 94.14 304 A 1 
ATOM 2446 C CG1 . ILE A 1 304 ? 21.059  -22.277 -6.649  1.00 90.75 304 A 1 
ATOM 2447 C CG2 . ILE A 1 304 ? 21.227  -22.685 -4.167  1.00 89.04 304 A 1 
ATOM 2448 C CD1 . ILE A 1 304 ? 20.448  -20.872 -6.643  1.00 85.24 304 A 1 
ATOM 2449 N N   . TYR A 1 305 ? 19.312  -25.808 -4.287  1.00 93.79 305 A 1 
ATOM 2450 C CA  . TYR A 1 305 ? 18.886  -26.674 -3.190  1.00 93.36 305 A 1 
ATOM 2451 C C   . TYR A 1 305 ? 19.498  -28.080 -3.311  1.00 93.27 305 A 1 
ATOM 2452 O O   . TYR A 1 305 ? 20.082  -28.566 -2.350  1.00 92.19 305 A 1 
ATOM 2453 C CB  . TYR A 1 305 ? 17.354  -26.719 -3.143  1.00 93.07 305 A 1 
ATOM 2454 C CG  . TYR A 1 305 ? 16.814  -27.519 -1.985  1.00 92.22 305 A 1 
ATOM 2455 C CD1 . TYR A 1 305 ? 16.324  -28.832 -2.171  1.00 82.00 305 A 1 
ATOM 2456 C CD2 . TYR A 1 305 ? 16.811  -26.961 -0.692  1.00 83.17 305 A 1 
ATOM 2457 C CE1 . TYR A 1 305 ? 15.840  -29.574 -1.084  1.00 83.58 305 A 1 
ATOM 2458 C CE2 . TYR A 1 305 ? 16.328  -27.697 0.405   1.00 82.75 305 A 1 
ATOM 2459 C CZ  . TYR A 1 305 ? 15.845  -29.005 0.207   1.00 89.28 305 A 1 
ATOM 2460 O OH  . TYR A 1 305 ? 15.386  -29.728 1.270   1.00 88.27 305 A 1 
ATOM 2461 N N   . ALA A 1 306 ? 19.456  -28.675 -4.510  1.00 93.10 306 A 1 
ATOM 2462 C CA  . ALA A 1 306 ? 20.042  -29.992 -4.749  1.00 92.48 306 A 1 
ATOM 2463 C C   . ALA A 1 306 ? 21.555  -30.043 -4.453  1.00 92.47 306 A 1 
ATOM 2464 O O   . ALA A 1 306 ? 22.030  -31.015 -3.876  1.00 90.52 306 A 1 
ATOM 2465 C CB  . ALA A 1 306 ? 19.744  -30.406 -6.189  1.00 91.97 306 A 1 
ATOM 2466 N N   . ILE A 1 307 ? 22.300  -28.985 -4.804  1.00 92.74 307 A 1 
ATOM 2467 C CA  . ILE A 1 307 ? 23.736  -28.888 -4.488  1.00 92.65 307 A 1 
ATOM 2468 C C   . ILE A 1 307 ? 23.933  -28.801 -2.970  1.00 92.45 307 A 1 
ATOM 2469 O O   . ILE A 1 307 ? 24.692  -29.580 -2.405  1.00 90.64 307 A 1 
ATOM 2470 C CB  . ILE A 1 307 ? 24.382  -27.693 -5.230  1.00 92.87 307 A 1 
ATOM 2471 C CG1 . ILE A 1 307 ? 24.370  -27.922 -6.753  1.00 89.05 307 A 1 
ATOM 2472 C CG2 . ILE A 1 307 ? 25.832  -27.474 -4.764  1.00 87.76 307 A 1 
ATOM 2473 C CD1 . ILE A 1 307 ? 24.642  -26.636 -7.569  1.00 85.35 307 A 1 
ATOM 2474 N N   . VAL A 1 308 ? 23.221  -27.875 -2.317  1.00 92.78 308 A 1 
ATOM 2475 C CA  . VAL A 1 308 ? 23.446  -27.517 -0.903  1.00 92.39 308 A 1 
ATOM 2476 C C   . VAL A 1 308 ? 23.048  -28.637 0.066   1.00 91.80 308 A 1 
ATOM 2477 O O   . VAL A 1 308 ? 23.625  -28.742 1.145   1.00 88.77 308 A 1 
ATOM 2478 C CB  . VAL A 1 308 ? 22.710  -26.205 -0.589  1.00 91.29 308 A 1 
ATOM 2479 C CG1 . VAL A 1 308 ? 22.768  -25.822 0.893   1.00 79.74 308 A 1 
ATOM 2480 C CG2 . VAL A 1 308 ? 23.323  -25.044 -1.377  1.00 79.63 308 A 1 
ATOM 2481 N N   . GLN A 1 309 ? 22.120  -29.510 -0.336  1.00 92.21 309 A 1 
ATOM 2482 C CA  . GLN A 1 309 ? 21.722  -30.666 0.484   1.00 91.05 309 A 1 
ATOM 2483 C C   . GLN A 1 309 ? 22.799  -31.764 0.585   1.00 90.66 309 A 1 
ATOM 2484 O O   . GLN A 1 309 ? 22.640  -32.703 1.364   1.00 86.85 309 A 1 
ATOM 2485 C CB  . GLN A 1 309 ? 20.402  -31.243 -0.058  1.00 89.54 309 A 1 
ATOM 2486 C CG  . GLN A 1 309 ? 19.182  -30.341 0.225   1.00 83.96 309 A 1 
ATOM 2487 C CD  . GLN A 1 309 ? 18.948  -30.108 1.714   1.00 79.88 309 A 1 
ATOM 2488 O OE1 . GLN A 1 309 ? 19.014  -31.010 2.523   1.00 69.35 309 A 1 
ATOM 2489 N NE2 . GLN A 1 309 ? 18.672  -28.893 2.120   1.00 66.98 309 A 1 
ATOM 2490 N N   . GLN A 1 310 ? 23.878  -31.683 -0.193  1.00 91.38 310 A 1 
ATOM 2491 C CA  . GLN A 1 310 ? 24.915  -32.722 -0.199  1.00 89.87 310 A 1 
ATOM 2492 C C   . GLN A 1 310 ? 25.849  -32.659 1.017   1.00 89.74 310 A 1 
ATOM 2493 O O   . GLN A 1 310 ? 26.301  -33.696 1.504   1.00 85.33 310 A 1 
ATOM 2494 C CB  . GLN A 1 310 ? 25.740  -32.618 -1.483  1.00 87.95 310 A 1 
ATOM 2495 C CG  . GLN A 1 310 ? 24.871  -32.790 -2.731  1.00 86.27 310 A 1 
ATOM 2496 C CD  . GLN A 1 310 ? 25.733  -32.794 -3.984  1.00 88.80 310 A 1 
ATOM 2497 O OE1 . GLN A 1 310 ? 26.005  -33.844 -4.527  1.00 79.92 310 A 1 
ATOM 2498 N NE2 . GLN A 1 310 ? 26.190  -31.650 -4.441  1.00 78.90 310 A 1 
ATOM 2499 N N   . SER A 1 311 ? 26.178  -31.441 1.463   1.00 90.35 311 A 1 
ATOM 2500 C CA  . SER A 1 311 ? 27.091  -31.155 2.568   1.00 89.85 311 A 1 
ATOM 2501 C C   . SER A 1 311 ? 26.914  -29.712 3.040   1.00 90.99 311 A 1 
ATOM 2502 O O   . SER A 1 311 ? 26.031  -28.981 2.563   1.00 87.29 311 A 1 
ATOM 2503 C CB  . SER A 1 311 ? 28.540  -31.424 2.126   1.00 86.77 311 A 1 
ATOM 2504 O OG  . SER A 1 311 ? 28.935  -30.569 1.084   1.00 79.43 311 A 1 
ATOM 2505 N N   . ASN A 1 312 ? 27.730  -29.255 3.972   1.00 90.45 312 A 1 
ATOM 2506 C CA  . ASN A 1 312 ? 27.777  -27.847 4.342   1.00 90.91 312 A 1 
ATOM 2507 C C   . ASN A 1 312 ? 28.529  -27.054 3.273   1.00 91.76 312 A 1 
ATOM 2508 O O   . ASN A 1 312 ? 29.620  -27.439 2.856   1.00 88.51 312 A 1 
ATOM 2509 C CB  . ASN A 1 312 ? 28.422  -27.688 5.723   1.00 88.38 312 A 1 
ATOM 2510 C CG  . ASN A 1 312 ? 27.561  -28.248 6.846   1.00 82.82 312 A 1 
ATOM 2511 O OD1 . ASN A 1 312 ? 26.349  -28.285 6.794   1.00 72.76 312 A 1 
ATOM 2512 N ND2 . ASN A 1 312 ? 28.178  -28.694 7.915   1.00 71.61 312 A 1 
ATOM 2513 N N   . TYR A 1 313 ? 27.958  -25.925 2.861   1.00 91.22 313 A 1 
ATOM 2514 C CA  . TYR A 1 313 ? 28.541  -25.022 1.874   1.00 92.79 313 A 1 
ATOM 2515 C C   . TYR A 1 313 ? 28.736  -23.620 2.446   1.00 93.04 313 A 1 
ATOM 2516 O O   . TYR A 1 313 ? 28.046  -23.191 3.374   1.00 90.16 313 A 1 
ATOM 2517 C CB  . TYR A 1 313 ? 27.681  -24.995 0.599   1.00 92.31 313 A 1 
ATOM 2518 C CG  . TYR A 1 313 ? 27.843  -26.204 -0.305  1.00 92.58 313 A 1 
ATOM 2519 C CD1 . TYR A 1 313 ? 28.677  -26.142 -1.435  1.00 80.33 313 A 1 
ATOM 2520 C CD2 . TYR A 1 313 ? 27.152  -27.394 -0.018  1.00 81.00 313 A 1 
ATOM 2521 C CE1 . TYR A 1 313 ? 28.843  -27.265 -2.267  1.00 80.08 313 A 1 
ATOM 2522 C CE2 . TYR A 1 313 ? 27.314  -28.523 -0.834  1.00 79.54 313 A 1 
ATOM 2523 C CZ  . TYR A 1 313 ? 28.163  -28.459 -1.958  1.00 90.11 313 A 1 
ATOM 2524 O OH  . TYR A 1 313 ? 28.340  -29.574 -2.737  1.00 89.40 313 A 1 
ATOM 2525 N N   . ILE A 1 314 ? 29.668  -22.886 1.841   1.00 93.99 314 A 1 
ATOM 2526 C CA  . ILE A 1 314 ? 29.843  -21.450 1.993   1.00 93.94 314 A 1 
ATOM 2527 C C   . ILE A 1 314 ? 29.179  -20.761 0.801   1.00 94.25 314 A 1 
ATOM 2528 O O   . ILE A 1 314 ? 29.415  -21.144 -0.349  1.00 92.48 314 A 1 
ATOM 2529 C CB  . ILE A 1 314 ? 31.341  -21.082 2.107   1.00 92.05 314 A 1 
ATOM 2530 C CG1 . ILE A 1 314 ? 31.965  -21.762 3.350   1.00 82.51 314 A 1 
ATOM 2531 C CG2 . ILE A 1 314 ? 31.522  -19.555 2.181   1.00 82.01 314 A 1 
ATOM 2532 C CD1 . ILE A 1 314 ? 33.492  -21.619 3.443   1.00 75.68 314 A 1 
ATOM 2533 N N   . LEU A 1 315 ? 28.369  -19.729 1.071   1.00 93.52 315 A 1 
ATOM 2534 C CA  . LEU A 1 315 ? 27.850  -18.813 0.063   1.00 93.23 315 A 1 
ATOM 2535 C C   . LEU A 1 315 ? 28.757  -17.587 0.004   1.00 93.41 315 A 1 
ATOM 2536 O O   . LEU A 1 315 ? 28.827  -16.819 0.965   1.00 92.06 315 A 1 
ATOM 2537 C CB  . LEU A 1 315 ? 26.402  -18.442 0.420   1.00 92.84 315 A 1 
ATOM 2538 C CG  . LEU A 1 315 ? 25.786  -17.338 -0.464  1.00 91.87 315 A 1 
ATOM 2539 C CD1 . LEU A 1 315 ? 25.629  -17.788 -1.918  1.00 79.92 315 A 1 
ATOM 2540 C CD2 . LEU A 1 315 ? 24.407  -16.955 0.061   1.00 80.29 315 A 1 
ATOM 2541 N N   . ARG A 1 316 ? 29.406  -17.352 -1.133  1.00 93.97 316 A 1 
ATOM 2542 C CA  . ARG A 1 316 ? 30.207  -16.156 -1.386  1.00 94.00 316 A 1 
ATOM 2543 C C   . ARG A 1 316 ? 29.485  -15.222 -2.343  1.00 94.09 316 A 1 
ATOM 2544 O O   . ARG A 1 316 ? 29.048  -15.630 -3.413  1.00 92.82 316 A 1 
ATOM 2545 C CB  . ARG A 1 316 ? 31.600  -16.591 -1.870  1.00 93.25 316 A 1 
ATOM 2546 C CG  . ARG A 1 316 ? 32.536  -15.420 -2.175  1.00 90.80 316 A 1 
ATOM 2547 C CD  . ARG A 1 316 ? 33.893  -16.006 -2.559  1.00 88.81 316 A 1 
ATOM 2548 N NE  . ARG A 1 316 ? 34.851  -14.975 -2.973  1.00 85.54 316 A 1 
ATOM 2549 C CZ  . ARG A 1 316 ? 35.956  -14.594 -2.340  1.00 83.42 316 A 1 
ATOM 2550 N NH1 . ARG A 1 316 ? 36.303  -15.082 -1.181  1.00 74.02 316 A 1 
ATOM 2551 N NH2 . ARG A 1 316 ? 36.710  -13.709 -2.895  1.00 78.92 316 A 1 
ATOM 2552 N N   . LEU A 1 317 ? 29.392  -13.947 -1.963  1.00 92.44 317 A 1 
ATOM 2553 C CA  . LEU A 1 317 ? 28.943  -12.864 -2.826  1.00 91.88 317 A 1 
ATOM 2554 C C   . LEU A 1 317 ? 30.156  -12.024 -3.216  1.00 91.67 317 A 1 
ATOM 2555 O O   . LEU A 1 317 ? 30.837  -11.490 -2.348  1.00 89.63 317 A 1 
ATOM 2556 C CB  . LEU A 1 317 ? 27.885  -11.995 -2.111  1.00 90.97 317 A 1 
ATOM 2557 C CG  . LEU A 1 317 ? 26.710  -12.750 -1.472  1.00 89.04 317 A 1 
ATOM 2558 C CD1 . LEU A 1 317 ? 25.726  -11.741 -0.859  1.00 77.27 317 A 1 
ATOM 2559 C CD2 . LEU A 1 317 ? 25.936  -13.574 -2.490  1.00 78.32 317 A 1 
ATOM 2560 N N   . GLU A 1 318 ? 30.411  -11.879 -4.516  1.00 92.42 318 A 1 
ATOM 2561 C CA  . GLU A 1 318 ? 31.415  -10.962 -5.048  1.00 92.11 318 A 1 
ATOM 2562 C C   . GLU A 1 318 ? 30.743  -9.829  -5.813  1.00 92.10 318 A 1 
ATOM 2563 O O   . GLU A 1 318 ? 29.924  -10.060 -6.705  1.00 90.31 318 A 1 
ATOM 2564 C CB  . GLU A 1 318 ? 32.424  -11.673 -5.947  1.00 90.61 318 A 1 
ATOM 2565 C CG  . GLU A 1 318 ? 33.365  -12.584 -5.161  1.00 81.50 318 A 1 
ATOM 2566 C CD  . GLU A 1 318 ? 34.534  -13.117 -6.008  1.00 83.20 318 A 1 
ATOM 2567 O OE1 . GLU A 1 318 ? 35.470  -13.664 -5.390  1.00 76.27 318 A 1 
ATOM 2568 O OE2 . GLU A 1 318 ? 34.512  -12.952 -7.250  1.00 78.21 318 A 1 
ATOM 2569 N N   . LEU A 1 319 ? 31.130  -8.593  -5.491  1.00 89.90 319 A 1 
ATOM 2570 C CA  . LEU A 1 319 ? 30.609  -7.385  -6.107  1.00 89.14 319 A 1 
ATOM 2571 C C   . LEU A 1 319 ? 31.759  -6.556  -6.655  1.00 88.73 319 A 1 
ATOM 2572 O O   . LEU A 1 319 ? 32.753  -6.332  -5.969  1.00 86.51 319 A 1 
ATOM 2573 C CB  . LEU A 1 319 ? 29.801  -6.578  -5.077  1.00 87.26 319 A 1 
ATOM 2574 C CG  . LEU A 1 319 ? 28.658  -7.345  -4.378  1.00 84.71 319 A 1 
ATOM 2575 C CD1 . LEU A 1 319 ? 27.934  -6.409  -3.411  1.00 76.63 319 A 1 
ATOM 2576 C CD2 . LEU A 1 319 ? 27.621  -7.867  -5.368  1.00 75.89 319 A 1 
ATOM 2577 N N   . GLN A 1 320 ? 31.593  -6.049  -7.876  1.00 89.04 320 A 1 
ATOM 2578 C CA  . GLN A 1 320 ? 32.511  -5.087  -8.468  1.00 88.88 320 A 1 
ATOM 2579 C C   . GLN A 1 320 ? 31.758  -3.797  -8.777  1.00 88.19 320 A 1 
ATOM 2580 O O   . GLN A 1 320 ? 30.702  -3.816  -9.410  1.00 86.27 320 A 1 
ATOM 2581 C CB  . GLN A 1 320 ? 33.180  -5.726  -9.697  1.00 87.57 320 A 1 
ATOM 2582 C CG  . GLN A 1 320 ? 34.368  -4.896  -10.203 1.00 79.10 320 A 1 
ATOM 2583 C CD  . GLN A 1 320 ? 35.106  -5.579  -11.375 1.00 78.14 320 A 1 
ATOM 2584 O OE1 . GLN A 1 320 ? 34.727  -6.620  -11.883 1.00 70.50 320 A 1 
ATOM 2585 N NE2 . GLN A 1 320 ? 36.192  -5.013  -11.836 1.00 67.21 320 A 1 
ATOM 2586 N N   . ASP A 1 321 ? 32.305  -2.659  -8.310  1.00 85.06 321 A 1 
ATOM 2587 C CA  . ASP A 1 321 ? 31.761  -1.347  -8.623  1.00 83.21 321 A 1 
ATOM 2588 C C   . ASP A 1 321 ? 32.308  -0.791  -9.946  1.00 83.20 321 A 1 
ATOM 2589 O O   . ASP A 1 321 ? 33.128  -1.398  -10.638 1.00 80.48 321 A 1 
ATOM 2590 C CB  . ASP A 1 321 ? 31.920  -0.406  -7.404  1.00 80.28 321 A 1 
ATOM 2591 C CG  . ASP A 1 321 ? 33.344  0.100   -7.131  1.00 76.10 321 A 1 
ATOM 2592 O OD1 . ASP A 1 321 ? 34.232  -0.112  -7.969  1.00 69.12 321 A 1 
ATOM 2593 O OD2 . ASP A 1 321 ? 33.536  0.788   -6.102  1.00 70.09 321 A 1 
ATOM 2594 N N   . TRP A 1 322 ? 31.829  0.406   -10.332 1.00 81.14 322 A 1 
ATOM 2595 C CA  . TRP A 1 322 ? 32.284  1.091   -11.544 1.00 80.14 322 A 1 
ATOM 2596 C C   . TRP A 1 322 ? 33.685  1.717   -11.424 1.00 78.59 322 A 1 
ATOM 2597 O O   . TRP A 1 322 ? 34.189  2.263   -12.403 1.00 74.93 322 A 1 
ATOM 2598 C CB  . TRP A 1 322 ? 31.248  2.135   -11.953 1.00 79.73 322 A 1 
ATOM 2599 C CG  . TRP A 1 322 ? 29.991  1.534   -12.477 1.00 79.78 322 A 1 
ATOM 2600 C CD1 . TRP A 1 322 ? 28.850  1.331   -11.780 1.00 73.92 322 A 1 
ATOM 2601 C CD2 . TRP A 1 322 ? 29.761  0.987   -13.820 1.00 78.47 322 A 1 
ATOM 2602 N NE1 . TRP A 1 322 ? 27.909  0.712   -12.595 1.00 75.84 322 A 1 
ATOM 2603 C CE2 . TRP A 1 322 ? 28.435  0.479   -13.847 1.00 77.24 322 A 1 
ATOM 2604 C CE3 . TRP A 1 322 ? 30.545  0.893   -14.983 1.00 77.15 322 A 1 
ATOM 2605 C CZ2 . TRP A 1 322 ? 27.897  -0.130  -15.004 1.00 76.44 322 A 1 
ATOM 2606 C CZ3 . TRP A 1 322 ? 30.010  0.284   -16.130 1.00 74.30 322 A 1 
ATOM 2607 C CH2 . TRP A 1 322 ? 28.707  -0.224  -16.142 1.00 74.44 322 A 1 
ATOM 2608 N N   . LYS A 1 323 ? 34.316  1.655   -10.252 1.00 81.24 323 A 1 
ATOM 2609 C CA  . LYS A 1 323 ? 35.727  2.001   -10.037 1.00 80.33 323 A 1 
ATOM 2610 C C   . LYS A 1 323 ? 36.615  0.753   -10.055 1.00 81.56 323 A 1 
ATOM 2611 O O   . LYS A 1 323 ? 37.760  0.826   -9.631  1.00 77.55 323 A 1 
ATOM 2612 C CB  . LYS A 1 323 ? 35.897  2.754   -8.718  1.00 77.30 323 A 1 
ATOM 2613 C CG  . LYS A 1 323 ? 35.105  4.057   -8.637  1.00 70.15 323 A 1 
ATOM 2614 C CD  . LYS A 1 323 ? 35.400  4.684   -7.275  1.00 63.89 323 A 1 
ATOM 2615 C CE  . LYS A 1 323 ? 34.697  6.026   -7.095  1.00 55.38 323 A 1 
ATOM 2616 N NZ  . LYS A 1 323 ? 35.056  6.576   -5.776  1.00 49.05 323 A 1 
ATOM 2617 N N   . ASP A 1 324 ? 36.053  -0.376  -10.495 1.00 81.31 324 A 1 
ATOM 2618 C CA  . ASP A 1 324 ? 36.672  -1.694  -10.497 1.00 81.52 324 A 1 
ATOM 2619 C C   . ASP A 1 324 ? 37.123  -2.193  -9.110  1.00 83.29 324 A 1 
ATOM 2620 O O   . ASP A 1 324 ? 37.856  -3.170  -9.000  1.00 79.59 324 A 1 
ATOM 2621 C CB  . ASP A 1 324 ? 37.732  -1.784  -11.610 1.00 78.87 324 A 1 
ATOM 2622 C CG  . ASP A 1 324 ? 37.106  -1.563  -12.989 1.00 75.73 324 A 1 
ATOM 2623 O OD1 . ASP A 1 324 ? 36.092  -2.240  -13.306 1.00 68.82 324 A 1 
ATOM 2624 O OD2 . ASP A 1 324 ? 37.605  -0.719  -13.765 1.00 68.07 324 A 1 
ATOM 2625 N N   . SER A 1 325 ? 36.620  -1.557  -8.028  1.00 83.78 325 A 1 
ATOM 2626 C CA  . SER A 1 325 ? 36.840  -2.033  -6.662  1.00 83.54 325 A 1 
ATOM 2627 C C   . SER A 1 325 ? 36.044  -3.313  -6.445  1.00 84.86 325 A 1 
ATOM 2628 O O   . SER A 1 325 ? 34.833  -3.345  -6.676  1.00 82.94 325 A 1 
ATOM 2629 C CB  . SER A 1 325 ? 36.418  -1.002  -5.609  1.00 80.78 325 A 1 
ATOM 2630 O OG  . SER A 1 325 ? 36.878  0.300   -5.931  1.00 70.76 325 A 1 
ATOM 2631 N N   . LYS A 1 326 ? 36.716  -4.361  -5.978  1.00 85.93 326 A 1 
ATOM 2632 C CA  . LYS A 1 326 ? 36.095  -5.644  -5.662  1.00 85.52 326 A 1 
ATOM 2633 C C   . LYS A 1 326 ? 35.815  -5.743  -4.172  1.00 85.37 326 A 1 
ATOM 2634 O O   . LYS A 1 326 ? 36.672  -5.440  -3.342  1.00 82.32 326 A 1 
ATOM 2635 C CB  . LYS A 1 326 ? 36.969  -6.813  -6.141  1.00 83.50 326 A 1 
ATOM 2636 C CG  . LYS A 1 326 ? 37.059  -6.868  -7.675  1.00 76.48 326 A 1 
ATOM 2637 C CD  . LYS A 1 326 ? 37.856  -8.101  -8.113  1.00 73.80 326 A 1 
ATOM 2638 C CE  . LYS A 1 326 ? 37.926  -8.173  -9.633  1.00 64.59 326 A 1 
ATOM 2639 N NZ  . LYS A 1 326 ? 38.603  -9.417  -10.093 1.00 57.95 326 A 1 
ATOM 2640 N N   . HIS A 1 327 ? 34.623  -6.197  -3.859  1.00 87.32 327 A 1 
ATOM 2641 C CA  . HIS A 1 327 ? 34.167  -6.480  -2.506  1.00 86.53 327 A 1 
ATOM 2642 C C   . HIS A 1 327 ? 33.601  -7.891  -2.455  1.00 88.11 327 A 1 
ATOM 2643 O O   . HIS A 1 327 ? 33.047  -8.372  -3.439  1.00 86.58 327 A 1 
ATOM 2644 C CB  . HIS A 1 327 ? 33.122  -5.442  -2.092  1.00 83.89 327 A 1 
ATOM 2645 C CG  . HIS A 1 327 ? 33.648  -4.040  -2.068  1.00 80.54 327 A 1 
ATOM 2646 N ND1 . HIS A 1 327 ? 34.444  -3.480  -1.087  1.00 68.10 327 A 1 
ATOM 2647 C CD2 . HIS A 1 327 ? 33.456  -3.063  -3.026  1.00 68.18 327 A 1 
ATOM 2648 C CE1 . HIS A 1 327 ? 34.717  -2.221  -1.439  1.00 67.05 327 A 1 
ATOM 2649 N NE2 . HIS A 1 327 ? 34.132  -1.928  -2.606  1.00 67.79 327 A 1 
ATOM 2650 N N   . TYR A 1 328 ? 33.740  -8.550  -1.314  1.00 88.05 328 A 1 
ATOM 2651 C CA  . TYR A 1 328 ? 33.194  -9.884  -1.109  1.00 89.17 328 A 1 
ATOM 2652 C C   . TYR A 1 328 ? 32.647  -10.038 0.309   1.00 89.51 328 A 1 
ATOM 2653 O O   . TYR A 1 328 ? 33.034  -9.302  1.225   1.00 87.80 328 A 1 
ATOM 2654 C CB  . TYR A 1 328 ? 34.245  -10.961 -1.430  1.00 87.66 328 A 1 
ATOM 2655 C CG  . TYR A 1 328 ? 35.294  -11.148 -0.355  1.00 86.11 328 A 1 
ATOM 2656 C CD1 . TYR A 1 328 ? 36.428  -10.307 -0.286  1.00 79.82 328 A 1 
ATOM 2657 C CD2 . TYR A 1 328 ? 35.138  -12.167 0.602   1.00 79.52 328 A 1 
ATOM 2658 C CE1 . TYR A 1 328 ? 37.385  -10.472 0.722   1.00 77.64 328 A 1 
ATOM 2659 C CE2 . TYR A 1 328 ? 36.095  -12.345 1.624   1.00 77.53 328 A 1 
ATOM 2660 C CZ  . TYR A 1 328 ? 37.212  -11.500 1.677   1.00 81.72 328 A 1 
ATOM 2661 O OH  . TYR A 1 328 ? 38.145  -11.670 2.673   1.00 79.07 328 A 1 
ATOM 2662 N N   . VAL A 1 329 ? 31.762  -11.005 0.463   1.00 89.61 329 A 1 
ATOM 2663 C CA  . VAL A 1 329 ? 31.311  -11.505 1.762   1.00 90.61 329 A 1 
ATOM 2664 C C   . VAL A 1 329 ? 31.032  -12.990 1.643   1.00 91.58 329 A 1 
ATOM 2665 O O   . VAL A 1 329 ? 30.554  -13.445 0.604   1.00 91.21 329 A 1 
ATOM 2666 C CB  . VAL A 1 329 ? 30.113  -10.688 2.278   1.00 89.14 329 A 1 
ATOM 2667 C CG1 . VAL A 1 329 ? 28.887  -10.774 1.362   1.00 76.74 329 A 1 
ATOM 2668 C CG2 . VAL A 1 329 ? 29.717  -11.085 3.693   1.00 77.22 329 A 1 
ATOM 2669 N N   . GLU A 1 330 ? 31.359  -13.738 2.692   1.00 92.02 330 A 1 
ATOM 2670 C CA  . GLU A 1 330 ? 31.143  -15.177 2.791   1.00 92.57 330 A 1 
ATOM 2671 C C   . GLU A 1 330 ? 30.230  -15.478 3.979   1.00 92.69 330 A 1 
ATOM 2672 O O   . GLU A 1 330 ? 30.422  -14.943 5.075   1.00 90.60 330 A 1 
ATOM 2673 C CB  . GLU A 1 330 ? 32.484  -15.917 2.917   1.00 91.39 330 A 1 
ATOM 2674 C CG  . GLU A 1 330 ? 33.239  -15.896 1.585   1.00 87.93 330 A 1 
ATOM 2675 C CD  . GLU A 1 330 ? 34.647  -16.518 1.628   1.00 89.29 330 A 1 
ATOM 2676 O OE1 . GLU A 1 330 ? 35.361  -16.339 0.608   1.00 79.52 330 A 1 
ATOM 2677 O OE2 . GLU A 1 330 ? 35.020  -17.119 2.651   1.00 81.91 330 A 1 
ATOM 2678 N N   . TYR A 1 331 ? 29.248  -16.334 3.753   1.00 92.88 331 A 1 
ATOM 2679 C CA  . TYR A 1 331 ? 28.270  -16.748 4.742   1.00 93.09 331 A 1 
ATOM 2680 C C   . TYR A 1 331 ? 28.276  -18.264 4.912   1.00 93.53 331 A 1 
ATOM 2681 O O   . TYR A 1 331 ? 28.232  -19.000 3.927   1.00 91.91 331 A 1 
ATOM 2682 C CB  . TYR A 1 331 ? 26.870  -16.272 4.335   1.00 92.04 331 A 1 
ATOM 2683 C CG  . TYR A 1 331 ? 26.722  -14.780 4.243   1.00 91.48 331 A 1 
ATOM 2684 C CD1 . TYR A 1 331 ? 26.515  -14.016 5.406   1.00 80.30 331 A 1 
ATOM 2685 C CD2 . TYR A 1 331 ? 26.772  -14.120 2.991   1.00 81.45 331 A 1 
ATOM 2686 C CE1 . TYR A 1 331 ? 26.351  -12.624 5.338   1.00 80.44 331 A 1 
ATOM 2687 C CE2 . TYR A 1 331 ? 26.609  -12.727 2.911   1.00 80.28 331 A 1 
ATOM 2688 C CZ  . TYR A 1 331 ? 26.397  -11.985 4.093   1.00 87.81 331 A 1 
ATOM 2689 O OH  . TYR A 1 331 ? 26.237  -10.621 4.026   1.00 85.67 331 A 1 
ATOM 2690 N N   . SER A 1 332 ? 28.234  -18.732 6.170   1.00 92.48 332 A 1 
ATOM 2691 C CA  . SER A 1 332 ? 27.605  -20.014 6.459   1.00 91.95 332 A 1 
ATOM 2692 C C   . SER A 1 332 ? 26.100  -19.850 6.344   1.00 92.33 332 A 1 
ATOM 2693 O O   . SER A 1 332 ? 25.566  -18.788 6.676   1.00 90.17 332 A 1 
ATOM 2694 C CB  . SER A 1 332 ? 27.987  -20.545 7.849   1.00 90.83 332 A 1 
ATOM 2695 O OG  . SER A 1 332 ? 27.553  -19.683 8.873   1.00 79.57 332 A 1 
ATOM 2696 N N   . PHE A 1 333 ? 25.396  -20.873 5.852   1.00 91.21 333 A 1 
ATOM 2697 C CA  . PHE A 1 333 ? 23.962  -20.746 5.636   1.00 91.66 333 A 1 
ATOM 2698 C C   . PHE A 1 333 ? 23.230  -22.082 5.702   1.00 91.80 333 A 1 
ATOM 2699 O O   . PHE A 1 333 ? 23.805  -23.153 5.540   1.00 89.50 333 A 1 
ATOM 2700 C CB  . PHE A 1 333 ? 23.700  -20.035 4.292   1.00 90.76 333 A 1 
ATOM 2701 C CG  . PHE A 1 333 ? 24.041  -20.851 3.069   1.00 91.48 333 A 1 
ATOM 2702 C CD1 . PHE A 1 333 ? 25.380  -20.986 2.648   1.00 83.58 333 A 1 
ATOM 2703 C CD2 . PHE A 1 333 ? 23.028  -21.494 2.336   1.00 84.34 333 A 1 
ATOM 2704 C CE1 . PHE A 1 333 ? 25.699  -21.755 1.530   1.00 83.22 333 A 1 
ATOM 2705 C CE2 . PHE A 1 333 ? 23.351  -22.262 1.212   1.00 83.44 333 A 1 
ATOM 2706 C CZ  . PHE A 1 333 ? 24.687  -22.398 0.804   1.00 89.31 333 A 1 
ATOM 2707 N N   . HIS A 1 334 ? 21.935  -21.982 5.904   1.00 92.04 334 A 1 
ATOM 2708 C CA  . HIS A 1 334 ? 20.974  -23.049 5.704   1.00 91.65 334 A 1 
ATOM 2709 C C   . HIS A 1 334 ? 19.940  -22.606 4.667   1.00 92.12 334 A 1 
ATOM 2710 O O   . HIS A 1 334 ? 19.507  -21.455 4.687   1.00 90.56 334 A 1 
ATOM 2711 C CB  . HIS A 1 334 ? 20.326  -23.417 7.042   1.00 89.53 334 A 1 
ATOM 2712 C CG  . HIS A 1 334 ? 19.381  -24.573 6.924   1.00 80.23 334 A 1 
ATOM 2713 N ND1 . HIS A 1 334 ? 19.703  -25.871 6.586   1.00 67.45 334 A 1 
ATOM 2714 C CD2 . HIS A 1 334 ? 18.018  -24.542 7.079   1.00 66.17 334 A 1 
ATOM 2715 C CE1 . HIS A 1 334 ? 18.579  -26.589 6.551   1.00 61.26 334 A 1 
ATOM 2716 N NE2 . HIS A 1 334 ? 17.528  -25.825 6.845   1.00 62.91 334 A 1 
ATOM 2717 N N   . LEU A 1 335 ? 19.572  -23.501 3.757   1.00 91.23 335 A 1 
ATOM 2718 C CA  . LEU A 1 335 ? 18.551  -23.260 2.739   1.00 92.06 335 A 1 
ATOM 2719 C C   . LEU A 1 335 ? 17.428  -24.285 2.902   1.00 92.07 335 A 1 
ATOM 2720 O O   . LEU A 1 335 ? 17.676  -25.492 2.870   1.00 89.43 335 A 1 
ATOM 2721 C CB  . LEU A 1 335 ? 19.199  -23.318 1.342   1.00 91.40 335 A 1 
ATOM 2722 C CG  . LEU A 1 335 ? 18.238  -22.946 0.196   1.00 91.06 335 A 1 
ATOM 2723 C CD1 . LEU A 1 335 ? 17.881  -21.460 0.208   1.00 79.58 335 A 1 
ATOM 2724 C CD2 . LEU A 1 335 ? 18.889  -23.254 -1.154  1.00 80.06 335 A 1 
ATOM 2725 N N   . GLY A 1 336 ? 16.189  -23.791 3.071   1.00 91.91 336 A 1 
ATOM 2726 C CA  . GLY A 1 336 ? 14.993  -24.606 3.151   1.00 91.73 336 A 1 
ATOM 2727 C C   . GLY A 1 336 ? 14.486  -25.090 1.784   1.00 92.01 336 A 1 
ATOM 2728 O O   . GLY A 1 336 ? 14.910  -24.615 0.732   1.00 90.09 336 A 1 
ATOM 2729 N N   . SER A 1 337 ? 13.548  -26.046 1.810   1.00 91.27 337 A 1 
ATOM 2730 C CA  . SER A 1 337 ? 12.905  -26.614 0.619   1.00 90.85 337 A 1 
ATOM 2731 C C   . SER A 1 337 ? 11.920  -25.635 -0.044  1.00 90.47 337 A 1 
ATOM 2732 O O   . SER A 1 337 ? 11.636  -24.553 0.480   1.00 87.90 337 A 1 
ATOM 2733 C CB  . SER A 1 337 ? 12.170  -27.917 1.005   1.00 89.24 337 A 1 
ATOM 2734 O OG  . SER A 1 337 ? 11.110  -27.623 1.901   1.00 83.73 337 A 1 
ATOM 2735 N N   . HIS A 1 338 ? 11.339  -26.050 -1.183  1.00 90.66 338 A 1 
ATOM 2736 C CA  . HIS A 1 338 ? 10.232  -25.357 -1.846  1.00 89.63 338 A 1 
ATOM 2737 C C   . HIS A 1 338 ? 9.090   -25.004 -0.880  1.00 89.68 338 A 1 
ATOM 2738 O O   . HIS A 1 338 ? 8.593   -23.880 -0.882  1.00 86.76 338 A 1 
ATOM 2739 C CB  . HIS A 1 338 ? 9.713   -26.261 -2.976  1.00 87.18 338 A 1 
ATOM 2740 C CG  . HIS A 1 338 ? 8.489   -25.697 -3.657  1.00 83.67 338 A 1 
ATOM 2741 N ND1 . HIS A 1 338 ? 8.470   -24.760 -4.661  1.00 70.37 338 A 1 
ATOM 2742 C CD2 . HIS A 1 338 ? 7.181   -25.978 -3.364  1.00 70.51 338 A 1 
ATOM 2743 C CE1 . HIS A 1 338 ? 7.191   -24.481 -4.963  1.00 68.50 338 A 1 
ATOM 2744 N NE2 . HIS A 1 338 ? 6.373   -25.214 -4.194  1.00 68.58 338 A 1 
ATOM 2745 N N   . GLU A 1 339 ? 8.722   -25.942 0.006   1.00 87.57 339 A 1 
ATOM 2746 C CA  . GLU A 1 339 ? 7.627   -25.782 0.982   1.00 86.63 339 A 1 
ATOM 2747 C C   . GLU A 1 339 ? 7.864   -24.615 1.949   1.00 86.75 339 A 1 
ATOM 2748 O O   . GLU A 1 339 ? 6.924   -23.995 2.434   1.00 83.62 339 A 1 
ATOM 2749 C CB  . GLU A 1 339 ? 7.515   -27.072 1.799   1.00 85.96 339 A 1 
ATOM 2750 C CG  . GLU A 1 339 ? 7.159   -28.300 0.949   1.00 79.06 339 A 1 
ATOM 2751 C CD  . GLU A 1 339 ? 7.448   -29.628 1.660   1.00 70.52 339 A 1 
ATOM 2752 O OE1 . GLU A 1 339 ? 7.062   -30.679 1.097   1.00 60.56 339 A 1 
ATOM 2753 O OE2 . GLU A 1 339 ? 8.103   -29.599 2.734   1.00 61.99 339 A 1 
ATOM 2754 N N   . THR A 1 340 ? 9.123   -24.276 2.193   1.00 87.22 340 A 1 
ATOM 2755 C CA  . THR A 1 340 ? 9.518   -23.140 3.038   1.00 86.60 340 A 1 
ATOM 2756 C C   . THR A 1 340 ? 9.747   -21.857 2.233   1.00 87.19 340 A 1 
ATOM 2757 O O   . THR A 1 340 ? 10.287  -20.886 2.775   1.00 84.20 340 A 1 
ATOM 2758 C CB  . THR A 1 340 ? 10.749  -23.481 3.894   1.00 85.65 340 A 1 
ATOM 2759 O OG1 . THR A 1 340 ? 11.895  -23.639 3.094   1.00 79.76 340 A 1 
ATOM 2760 C CG2 . THR A 1 340 ? 10.574  -24.763 4.714   1.00 79.24 340 A 1 
ATOM 2761 N N   . ASN A 1 341 ? 9.366   -21.814 0.959   1.00 88.91 341 A 1 
ATOM 2762 C CA  . ASN A 1 341 ? 9.730   -20.768 -0.003  1.00 88.57 341 A 1 
ATOM 2763 C C   . ASN A 1 341 ? 11.251  -20.547 -0.091  1.00 89.64 341 A 1 
ATOM 2764 O O   . ASN A 1 341 ? 11.720  -19.411 -0.173  1.00 87.55 341 A 1 
ATOM 2765 C CB  . ASN A 1 341 ? 8.952   -19.467 0.274   1.00 85.89 341 A 1 
ATOM 2766 C CG  . ASN A 1 341 ? 7.459   -19.641 0.193   1.00 82.84 341 A 1 
ATOM 2767 O OD1 . ASN A 1 341 ? 6.898   -19.996 -0.826  1.00 73.42 341 A 1 
ATOM 2768 N ND2 . ASN A 1 341 ? 6.738   -19.352 1.262   1.00 72.42 341 A 1 
ATOM 2769 N N   . TYR A 1 342 ? 12.018  -21.636 -0.059  1.00 90.17 342 A 1 
ATOM 2770 C CA  . TYR A 1 342 ? 13.476  -21.616 -0.056  1.00 91.67 342 A 1 
ATOM 2771 C C   . TYR A 1 342 ? 14.046  -20.671 1.007   1.00 92.05 342 A 1 
ATOM 2772 O O   . TYR A 1 342 ? 14.904  -19.841 0.717   1.00 90.04 342 A 1 
ATOM 2773 C CB  . TYR A 1 342 ? 14.017  -21.335 -1.468  1.00 91.66 342 A 1 
ATOM 2774 C CG  . TYR A 1 342 ? 13.536  -22.318 -2.505  1.00 91.53 342 A 1 
ATOM 2775 C CD1 . TYR A 1 342 ? 14.205  -23.545 -2.696  1.00 80.50 342 A 1 
ATOM 2776 C CD2 . TYR A 1 342 ? 12.409  -22.020 -3.289  1.00 81.06 342 A 1 
ATOM 2777 C CE1 . TYR A 1 342 ? 13.773  -24.459 -3.674  1.00 80.61 342 A 1 
ATOM 2778 C CE2 . TYR A 1 342 ? 11.961  -22.924 -4.265  1.00 79.34 342 A 1 
ATOM 2779 C CZ  . TYR A 1 342 ? 12.647  -24.136 -4.456  1.00 89.90 342 A 1 
ATOM 2780 O OH  . TYR A 1 342 ? 12.221  -25.011 -5.415  1.00 88.98 342 A 1 
ATOM 2781 N N   . THR A 1 343 ? 13.545  -20.793 2.235   1.00 90.95 343 A 1 
ATOM 2782 C CA  . THR A 1 343 ? 13.984  -19.954 3.356   1.00 91.38 343 A 1 
ATOM 2783 C C   . THR A 1 343 ? 15.492  -20.066 3.543   1.00 91.88 343 A 1 
ATOM 2784 O O   . THR A 1 343 ? 16.030  -21.153 3.726   1.00 90.13 343 A 1 
ATOM 2785 C CB  . THR A 1 343 ? 13.254  -20.316 4.650   1.00 89.46 343 A 1 
ATOM 2786 O OG1 . THR A 1 343 ? 11.883  -20.063 4.486   1.00 75.68 343 A 1 
ATOM 2787 C CG2 . THR A 1 343 ? 13.702  -19.477 5.840   1.00 73.31 343 A 1 
ATOM 2788 N N   . LEU A 1 344 ? 16.171  -18.899 3.507   1.00 90.93 344 A 1 
ATOM 2789 C CA  . LEU A 1 344 ? 17.601  -18.780 3.694   1.00 91.57 344 A 1 
ATOM 2790 C C   . LEU A 1 344 ? 17.875  -18.212 5.081   1.00 91.49 344 A 1 
ATOM 2791 O O   . LEU A 1 344 ? 17.305  -17.191 5.465   1.00 89.59 344 A 1 
ATOM 2792 C CB  . LEU A 1 344 ? 18.165  -17.892 2.568   1.00 91.31 344 A 1 
ATOM 2793 C CG  . LEU A 1 344 ? 19.694  -17.693 2.606   1.00 90.76 344 A 1 
ATOM 2794 C CD1 . LEU A 1 344 ? 20.439  -18.966 2.233   1.00 78.29 344 A 1 
ATOM 2795 C CD2 . LEU A 1 344 ? 20.096  -16.600 1.625   1.00 78.48 344 A 1 
ATOM 2796 N N   . HIS A 1 345 ? 18.782  -18.849 5.813   1.00 90.96 345 A 1 
ATOM 2797 C CA  . HIS A 1 345 ? 19.284  -18.369 7.097   1.00 91.06 345 A 1 
ATOM 2798 C C   . HIS A 1 345 ? 20.808  -18.264 7.003   1.00 91.46 345 A 1 
ATOM 2799 O O   . HIS A 1 345 ? 21.458  -19.260 6.692   1.00 88.97 345 A 1 
ATOM 2800 C CB  . HIS A 1 345 ? 18.837  -19.323 8.193   1.00 88.61 345 A 1 
ATOM 2801 C CG  . HIS A 1 345 ? 19.044  -18.763 9.568   1.00 83.41 345 A 1 
ATOM 2802 N ND1 . HIS A 1 345 ? 20.238  -18.659 10.241  1.00 69.46 345 A 1 
ATOM 2803 C CD2 . HIS A 1 345 ? 18.069  -18.277 10.396  1.00 71.27 345 A 1 
ATOM 2804 C CE1 . HIS A 1 345 ? 19.990  -18.132 11.444  1.00 69.71 345 A 1 
ATOM 2805 N NE2 . HIS A 1 345 ? 18.682  -17.886 11.585  1.00 71.26 345 A 1 
ATOM 2806 N N   . VAL A 1 346 ? 21.370  -17.072 7.224   1.00 91.03 346 A 1 
ATOM 2807 C CA  . VAL A 1 346 ? 22.800  -16.806 7.014   1.00 91.01 346 A 1 
ATOM 2808 C C   . VAL A 1 346 ? 23.485  -16.289 8.276   1.00 90.53 346 A 1 
ATOM 2809 O O   . VAL A 1 346 ? 22.876  -15.598 9.086   1.00 88.25 346 A 1 
ATOM 2810 C CB  . VAL A 1 346 ? 23.069  -15.850 5.835   1.00 89.93 346 A 1 
ATOM 2811 C CG1 . VAL A 1 346 ? 22.521  -16.406 4.521   1.00 80.92 346 A 1 
ATOM 2812 C CG2 . VAL A 1 346 ? 22.488  -14.446 6.037   1.00 80.04 346 A 1 
ATOM 2813 N N   . ALA A 1 347 ? 24.795  -16.602 8.402   1.00 90.63 347 A 1 
ATOM 2814 C CA  . ALA A 1 347 ? 25.699  -16.001 9.369   1.00 90.43 347 A 1 
ATOM 2815 C C   . ALA A 1 347 ? 27.009  -15.630 8.664   1.00 90.88 347 A 1 
ATOM 2816 O O   . ALA A 1 347 ? 27.573  -16.460 7.946   1.00 88.26 347 A 1 
ATOM 2817 C CB  . ALA A 1 347 ? 25.913  -16.983 10.526  1.00 88.92 347 A 1 
ATOM 2818 N N   . GLU A 1 348 ? 27.485  -14.399 8.834   1.00 89.13 348 A 1 
ATOM 2819 C CA  . GLU A 1 348 ? 28.722  -13.937 8.207   1.00 88.22 348 A 1 
ATOM 2820 C C   . GLU A 1 348 ? 29.932  -14.683 8.781   1.00 87.73 348 A 1 
ATOM 2821 O O   . GLU A 1 348 ? 30.084  -14.805 9.999   1.00 84.65 348 A 1 
ATOM 2822 C CB  . GLU A 1 348 ? 28.861  -12.408 8.353   1.00 85.64 348 A 1 
ATOM 2823 C CG  . GLU A 1 348 ? 30.011  -11.827 7.520   1.00 79.35 348 A 1 
ATOM 2824 C CD  . GLU A 1 348 ? 30.099  -10.285 7.539   1.00 76.76 348 A 1 
ATOM 2825 O OE1 . GLU A 1 348 ? 31.228  -9.756  7.446   1.00 68.29 348 A 1 
ATOM 2826 O OE2 . GLU A 1 348 ? 29.052  -9.610  7.579   1.00 70.77 348 A 1 
ATOM 2827 N N   . ILE A 1 349 ? 30.802  -15.174 7.905   1.00 89.19 349 A 1 
ATOM 2828 C CA  . ILE A 1 349 ? 32.075  -15.816 8.267   1.00 88.38 349 A 1 
ATOM 2829 C C   . ILE A 1 349 ? 33.222  -14.827 8.066   1.00 88.05 349 A 1 
ATOM 2830 O O   . ILE A 1 349 ? 34.064  -14.648 8.934   1.00 82.46 349 A 1 
ATOM 2831 C CB  . ILE A 1 349 ? 32.312  -17.087 7.423   1.00 86.56 349 A 1 
ATOM 2832 C CG1 . ILE A 1 349 ? 31.168  -18.113 7.575   1.00 78.04 349 A 1 
ATOM 2833 C CG2 . ILE A 1 349 ? 33.653  -17.740 7.811   1.00 76.21 349 A 1 
ATOM 2834 C CD1 . ILE A 1 349 ? 31.276  -19.282 6.576   1.00 72.88 349 A 1 
ATOM 2835 N N   . ALA A 1 350 ? 33.258  -14.189 6.889   1.00 88.98 350 A 1 
ATOM 2836 C CA  . ALA A 1 350 ? 34.314  -13.280 6.496   1.00 88.51 350 A 1 
ATOM 2837 C C   . ALA A 1 350 ? 33.823  -12.323 5.402   1.00 88.75 350 A 1 
ATOM 2838 O O   . ALA A 1 350 ? 32.927  -12.642 4.626   1.00 84.38 350 A 1 
ATOM 2839 C CB  . ALA A 1 350 ? 35.516  -14.094 5.992   1.00 85.44 350 A 1 
ATOM 2840 N N   . GLY A 1 351 ? 34.443  -11.143 5.294   1.00 85.81 351 A 1 
ATOM 2841 C CA  . GLY A 1 351 ? 34.149  -10.230 4.203   1.00 84.73 351 A 1 
ATOM 2842 C C   . GLY A 1 351 ? 34.382  -8.772  4.531   1.00 84.90 351 A 1 
ATOM 2843 O O   . GLY A 1 351 ? 34.853  -8.396  5.602   1.00 79.71 351 A 1 
ATOM 2844 N N   . ASN A 1 352 ? 34.066  -7.912  3.548   1.00 84.64 352 A 1 
ATOM 2845 C CA  . ASN A 1 352 ? 34.204  -6.464  3.645   1.00 82.31 352 A 1 
ATOM 2846 C C   . ASN A 1 352 ? 32.932  -5.711  3.211   1.00 81.52 352 A 1 
ATOM 2847 O O   . ASN A 1 352 ? 32.982  -4.512  2.929   1.00 76.35 352 A 1 
ATOM 2848 C CB  . ASN A 1 352 ? 35.482  -6.032  2.904   1.00 79.24 352 A 1 
ATOM 2849 C CG  . ASN A 1 352 ? 35.452  -6.319  1.407   1.00 76.32 352 A 1 
ATOM 2850 O OD1 . ASN A 1 352 ? 34.452  -6.659  0.813   1.00 67.39 352 A 1 
ATOM 2851 N ND2 . ASN A 1 352 ? 36.577  -6.163  0.746   1.00 70.47 352 A 1 
ATOM 2852 N N   . ILE A 1 353 ? 31.791  -6.408  3.170   1.00 81.80 353 A 1 
ATOM 2853 C CA  . ILE A 1 353 ? 30.473  -5.847  2.867   1.00 80.88 353 A 1 
ATOM 2854 C C   . ILE A 1 353 ? 29.537  -6.104  4.051   1.00 80.10 353 A 1 
ATOM 2855 O O   . ILE A 1 353 ? 28.699  -7.006  3.997   1.00 77.45 353 A 1 
ATOM 2856 C CB  . ILE A 1 353 ? 29.882  -6.423  1.556   1.00 79.37 353 A 1 
ATOM 2857 C CG1 . ILE A 1 353 ? 30.884  -6.471  0.397   1.00 74.74 353 A 1 
ATOM 2858 C CG2 . ILE A 1 353 ? 28.669  -5.558  1.148   1.00 72.66 353 A 1 
ATOM 2859 C CD1 . ILE A 1 353 ? 30.352  -7.265  -0.804  1.00 69.31 353 A 1 
ATOM 2860 N N   . PRO A 1 354 ? 29.639  -5.309  5.131   1.00 77.44 354 A 1 
ATOM 2861 C CA  . PRO A 1 354 ? 28.788  -5.521  6.294   1.00 75.30 354 A 1 
ATOM 2862 C C   . PRO A 1 354 ? 27.311  -5.319  5.953   1.00 75.81 354 A 1 
ATOM 2863 O O   . PRO A 1 354 ? 26.920  -4.317  5.335   1.00 71.21 354 A 1 
ATOM 2864 C CB  . PRO A 1 354 ? 29.294  -4.537  7.355   1.00 71.79 354 A 1 
ATOM 2865 C CG  . PRO A 1 354 ? 29.929  -3.424  6.535   1.00 69.42 354 A 1 
ATOM 2866 C CD  . PRO A 1 354 ? 30.507  -4.168  5.326   1.00 72.44 354 A 1 
ATOM 2867 N N   . GLY A 1 355 ? 26.468  -6.253  6.378   1.00 76.80 355 A 1 
ATOM 2868 C CA  . GLY A 1 355 ? 25.020  -6.189  6.243   1.00 76.18 355 A 1 
ATOM 2869 C C   . GLY A 1 355 ? 24.499  -6.371  4.813   1.00 78.82 355 A 1 
ATOM 2870 O O   . GLY A 1 355 ? 23.462  -5.802  4.470   1.00 74.25 355 A 1 
ATOM 2871 N N   . ALA A 1 356 ? 25.208  -7.149  3.979   1.00 82.28 356 A 1 
ATOM 2872 C CA  . ALA A 1 356 ? 24.737  -7.495  2.644   1.00 82.72 356 A 1 
ATOM 2873 C C   . ALA A 1 356 ? 23.432  -8.309  2.668   1.00 84.43 356 A 1 
ATOM 2874 O O   . ALA A 1 356 ? 22.498  -8.011  1.924   1.00 82.24 356 A 1 
ATOM 2875 C CB  . ALA A 1 356 ? 25.857  -8.257  1.914   1.00 80.76 356 A 1 
ATOM 2876 N N   . LEU A 1 357 ? 23.352  -9.283  3.576   1.00 83.87 357 A 1 
ATOM 2877 C CA  . LEU A 1 357 ? 22.126  -10.015 3.913   1.00 85.42 357 A 1 
ATOM 2878 C C   . LEU A 1 357 ? 21.847  -9.848  5.411   1.00 85.74 357 A 1 
ATOM 2879 O O   . LEU A 1 357 ? 22.786  -9.734  6.191   1.00 83.76 357 A 1 
ATOM 2880 C CB  . LEU A 1 357 ? 22.270  -11.496 3.510   1.00 85.41 357 A 1 
ATOM 2881 C CG  . LEU A 1 357 ? 22.302  -11.747 1.998   1.00 85.06 357 A 1 
ATOM 2882 C CD1 . LEU A 1 357 ? 22.665  -13.204 1.700   1.00 75.10 357 A 1 
ATOM 2883 C CD2 . LEU A 1 357 ? 20.940  -11.471 1.353   1.00 75.78 357 A 1 
ATOM 2884 N N   . PRO A 1 358 ? 20.562  -9.807  5.823   1.00 84.07 358 A 1 
ATOM 2885 C CA  . PRO A 1 358 ? 20.214  -9.869  7.235   1.00 83.80 358 A 1 
ATOM 2886 C C   . PRO A 1 358 ? 20.622  -11.223 7.833   1.00 85.42 358 A 1 
ATOM 2887 O O   . PRO A 1 358 ? 20.183  -12.262 7.363   1.00 83.29 358 A 1 
ATOM 2888 C CB  . PRO A 1 358 ? 18.700  -9.653  7.306   1.00 80.95 358 A 1 
ATOM 2889 C CG  . PRO A 1 358 ? 18.349  -9.018  5.957   1.00 78.77 358 A 1 
ATOM 2890 C CD  . PRO A 1 358 ? 19.381  -9.622  5.012   1.00 81.44 358 A 1 
ATOM 2891 N N   . GLU A 1 359 ? 21.446  -11.182 8.871   1.00 84.72 359 A 1 
ATOM 2892 C CA  . GLU A 1 359 ? 21.938  -12.378 9.549   1.00 84.64 359 A 1 
ATOM 2893 C C   . GLU A 1 359 ? 20.979  -12.842 10.646  1.00 83.59 359 A 1 
ATOM 2894 O O   . GLU A 1 359 ? 20.207  -12.056 11.196  1.00 79.71 359 A 1 
ATOM 2895 C CB  . GLU A 1 359 ? 23.317  -12.096 10.144  1.00 82.98 359 A 1 
ATOM 2896 C CG  . GLU A 1 359 ? 24.378  -11.832 9.078   1.00 79.61 359 A 1 
ATOM 2897 C CD  . GLU A 1 359 ? 25.676  -11.405 9.758   1.00 81.96 359 A 1 
ATOM 2898 O OE1 . GLU A 1 359 ? 26.023  -10.214 9.600   1.00 73.08 359 A 1 
ATOM 2899 O OE2 . GLU A 1 359 ? 26.245  -12.239 10.488  1.00 77.39 359 A 1 
ATOM 2900 N N   . HIS A 1 360 ? 21.046  -14.119 10.980  1.00 85.68 360 A 1 
ATOM 2901 C CA  . HIS A 1 360 ? 20.293  -14.763 12.058  1.00 85.34 360 A 1 
ATOM 2902 C C   . HIS A 1 360 ? 18.769  -14.562 11.966  1.00 85.58 360 A 1 
ATOM 2903 O O   . HIS A 1 360 ? 18.066  -14.517 12.973  1.00 80.83 360 A 1 
ATOM 2904 C CB  . HIS A 1 360 ? 20.875  -14.354 13.423  1.00 83.33 360 A 1 
ATOM 2905 C CG  . HIS A 1 360 ? 22.362  -14.540 13.505  1.00 82.92 360 A 1 
ATOM 2906 N ND1 . HIS A 1 360 ? 23.049  -15.728 13.399  1.00 72.42 360 A 1 
ATOM 2907 C CD2 . HIS A 1 360 ? 23.303  -13.549 13.656  1.00 71.85 360 A 1 
ATOM 2908 C CE1 . HIS A 1 360 ? 24.361  -15.467 13.489  1.00 72.25 360 A 1 
ATOM 2909 N NE2 . HIS A 1 360 ? 24.554  -14.156 13.644  1.00 72.52 360 A 1 
ATOM 2910 N N   . THR A 1 361 ? 18.270  -14.403 10.741  1.00 85.09 361 A 1 
ATOM 2911 C CA  . THR A 1 361 ? 16.853  -14.202 10.460  1.00 84.86 361 A 1 
ATOM 2912 C C   . THR A 1 361 ? 16.424  -15.040 9.266   1.00 86.48 361 A 1 
ATOM 2913 O O   . THR A 1 361 ? 17.186  -15.192 8.315   1.00 83.50 361 A 1 
ATOM 2914 C CB  . THR A 1 361 ? 16.497  -12.729 10.221  1.00 80.75 361 A 1 
ATOM 2915 O OG1 . THR A 1 361 ? 17.363  -12.075 9.328   1.00 69.88 361 A 1 
ATOM 2916 C CG2 . THR A 1 361 ? 16.498  -11.903 11.506  1.00 68.85 361 A 1 
ATOM 2917 N N   . ASP A 1 362 ? 15.188  -15.531 9.307   1.00 84.83 362 A 1 
ATOM 2918 C CA  . ASP A 1 362 ? 14.604  -16.281 8.210   1.00 84.63 362 A 1 
ATOM 2919 C C   . ASP A 1 362 ? 14.261  -15.342 7.049   1.00 84.76 362 A 1 
ATOM 2920 O O   . ASP A 1 362 ? 13.485  -14.394 7.183   1.00 82.35 362 A 1 
ATOM 2921 C CB  . ASP A 1 362 ? 13.358  -17.047 8.685   1.00 83.06 362 A 1 
ATOM 2922 C CG  . ASP A 1 362 ? 13.681  -18.142 9.699   1.00 80.80 362 A 1 
ATOM 2923 O OD1 . ASP A 1 362 ? 14.843  -18.609 9.726   1.00 74.38 362 A 1 
ATOM 2924 O OD2 . ASP A 1 362 ? 12.749  -18.504 10.443  1.00 75.19 362 A 1 
ATOM 2925 N N   . LEU A 1 363 ? 14.854  -15.610 5.892   1.00 87.47 363 A 1 
ATOM 2926 C CA  . LEU A 1 363 ? 14.693  -14.866 4.657   1.00 87.98 363 A 1 
ATOM 2927 C C   . LEU A 1 363 ? 13.979  -15.751 3.636   1.00 88.89 363 A 1 
ATOM 2928 O O   . LEU A 1 363 ? 14.586  -16.668 3.083   1.00 88.08 363 A 1 
ATOM 2929 C CB  . LEU A 1 363 ? 16.064  -14.405 4.134   1.00 87.08 363 A 1 
ATOM 2930 C CG  . LEU A 1 363 ? 16.948  -13.654 5.138   1.00 85.60 363 A 1 
ATOM 2931 C CD1 . LEU A 1 363 ? 18.304  -13.334 4.494   1.00 76.35 363 A 1 
ATOM 2932 C CD2 . LEU A 1 363 ? 16.313  -12.340 5.590   1.00 76.95 363 A 1 
ATOM 2933 N N   . MET A 1 364 ? 12.710  -15.473 3.357   1.00 86.80 364 A 1 
ATOM 2934 C CA  . MET A 1 364 ? 11.962  -16.219 2.346   1.00 86.63 364 A 1 
ATOM 2935 C C   . MET A 1 364 ? 12.237  -15.679 0.947   1.00 87.16 364 A 1 
ATOM 2936 O O   . MET A 1 364 ? 12.271  -14.466 0.734   1.00 85.55 364 A 1 
ATOM 2937 C CB  . MET A 1 364 ? 10.467  -16.188 2.660   1.00 84.60 364 A 1 
ATOM 2938 C CG  . MET A 1 364 ? 10.130  -17.140 3.803   1.00 76.53 364 A 1 
ATOM 2939 S SD  . MET A 1 364 ? 8.388   -17.075 4.319   1.00 73.23 364 A 1 
ATOM 2940 C CE  . MET A 1 364 ? 8.531   -15.774 5.554   1.00 62.76 364 A 1 
ATOM 2941 N N   . PHE A 1 365 ? 12.384  -16.575 -0.029  1.00 87.73 365 A 1 
ATOM 2942 C CA  . PHE A 1 365 ? 12.489  -16.157 -1.420  1.00 88.45 365 A 1 
ATOM 2943 C C   . PHE A 1 365 ? 11.146  -15.626 -1.932  1.00 87.15 365 A 1 
ATOM 2944 O O   . PHE A 1 365 ? 10.085  -16.162 -1.618  1.00 85.31 365 A 1 
ATOM 2945 C CB  . PHE A 1 365 ? 13.039  -17.292 -2.282  1.00 89.73 365 A 1 
ATOM 2946 C CG  . PHE A 1 365 ? 13.672  -16.792 -3.566  1.00 90.29 365 A 1 
ATOM 2947 C CD1 . PHE A 1 365 ? 12.930  -16.733 -4.758  1.00 81.57 365 A 1 
ATOM 2948 C CD2 . PHE A 1 365 ? 15.010  -16.371 -3.572  1.00 81.42 365 A 1 
ATOM 2949 C CE1 . PHE A 1 365 ? 13.528  -16.259 -5.945  1.00 82.56 365 A 1 
ATOM 2950 C CE2 . PHE A 1 365 ? 15.610  -15.902 -4.749  1.00 81.21 365 A 1 
ATOM 2951 C CZ  . PHE A 1 365 ? 14.872  -15.854 -5.942  1.00 89.80 365 A 1 
ATOM 2952 N N   . SER A 1 366 ? 11.179  -14.553 -2.700  1.00 86.14 366 A 1 
ATOM 2953 C CA  . SER A 1 366 ? 9.977   -13.924 -3.248  1.00 84.93 366 A 1 
ATOM 2954 C C   . SER A 1 366 ? 10.233  -13.364 -4.637  1.00 85.49 366 A 1 
ATOM 2955 O O   . SER A 1 366 ? 11.268  -12.746 -4.887  1.00 83.84 366 A 1 
ATOM 2956 C CB  . SER A 1 366 ? 9.498   -12.811 -2.307  1.00 82.10 366 A 1 
ATOM 2957 O OG  . SER A 1 366 ? 8.270   -12.260 -2.743  1.00 69.44 366 A 1 
ATOM 2958 N N   . THR A 1 367 ? 9.255   -13.534 -5.524  1.00 83.13 367 A 1 
ATOM 2959 C CA  . THR A 1 367 ? 9.204   -12.922 -6.854  1.00 82.45 367 A 1 
ATOM 2960 C C   . THR A 1 367 ? 7.967   -12.032 -6.982  1.00 80.20 367 A 1 
ATOM 2961 O O   . THR A 1 367 ? 7.148   -11.943 -6.061  1.00 76.67 367 A 1 
ATOM 2962 C CB  . THR A 1 367 ? 9.227   -13.979 -7.966  1.00 83.27 367 A 1 
ATOM 2963 O OG1 . THR A 1 367 ? 8.048   -14.745 -7.913  1.00 75.53 367 A 1 
ATOM 2964 C CG2 . THR A 1 367 ? 10.419  -14.926 -7.877  1.00 74.22 367 A 1 
ATOM 2965 N N   . TRP A 1 368 ? 7.810   -11.352 -8.113  1.00 75.45 368 A 1 
ATOM 2966 C CA  . TRP A 1 368 ? 6.637   -10.496 -8.331  1.00 72.14 368 A 1 
ATOM 2967 C C   . TRP A 1 368 ? 5.309   -11.263 -8.318  1.00 71.00 368 A 1 
ATOM 2968 O O   . TRP A 1 368 ? 4.291   -10.707 -7.892  1.00 67.76 368 A 1 
ATOM 2969 C CB  . TRP A 1 368 ? 6.821   -9.721  -9.652  1.00 69.52 368 A 1 
ATOM 2970 C CG  . TRP A 1 368 ? 6.759   -10.559 -10.901 1.00 67.54 368 A 1 
ATOM 2971 C CD1 . TRP A 1 368 ? 7.814   -11.084 -11.556 1.00 60.12 368 A 1 
ATOM 2972 C CD2 . TRP A 1 368 ? 5.562   -10.973 -11.648 1.00 63.54 368 A 1 
ATOM 2973 N NE1 . TRP A 1 368 ? 7.372   -11.808 -12.655 1.00 57.78 368 A 1 
ATOM 2974 C CE2 . TRP A 1 368 ? 5.990   -11.773 -12.742 1.00 60.40 368 A 1 
ATOM 2975 C CE3 . TRP A 1 368 ? 4.187   -10.752 -11.489 1.00 59.86 368 A 1 
ATOM 2976 C CZ2 . TRP A 1 368 ? 5.080   -12.354 -13.656 1.00 58.66 368 A 1 
ATOM 2977 C CZ3 . TRP A 1 368 ? 3.272   -11.328 -12.397 1.00 56.76 368 A 1 
ATOM 2978 C CH2 . TRP A 1 368 ? 3.713   -12.122 -13.464 1.00 55.38 368 A 1 
ATOM 2979 N N   . ASN A 1 369 ? 5.292   -12.534 -8.770  1.00 75.21 369 A 1 
ATOM 2980 C CA  . ASN A 1 369 ? 4.104   -13.391 -8.867  1.00 74.67 369 A 1 
ATOM 2981 C C   . ASN A 1 369 ? 3.978   -14.420 -7.725  1.00 73.67 369 A 1 
ATOM 2982 O O   . ASN A 1 369 ? 2.941   -15.061 -7.624  1.00 70.82 369 A 1 
ATOM 2983 C CB  . ASN A 1 369 ? 4.068   -14.068 -10.251 1.00 73.61 369 A 1 
ATOM 2984 C CG  . ASN A 1 369 ? 5.150   -15.120 -10.438 1.00 73.88 369 A 1 
ATOM 2985 O OD1 . ASN A 1 369 ? 6.299   -14.941 -10.071 1.00 68.15 369 A 1 
ATOM 2986 N ND2 . ASN A 1 369 ? 4.809   -16.236 -11.032 1.00 70.04 369 A 1 
ATOM 2987 N N   . HIS A 1 370 ? 4.987   -14.546 -6.876  1.00 78.47 370 A 1 
ATOM 2988 C CA  . HIS A 1 370 ? 4.949   -15.410 -5.707  1.00 78.04 370 A 1 
ATOM 2989 C C   . HIS A 1 370 ? 5.532   -14.673 -4.501  1.00 76.44 370 A 1 
ATOM 2990 O O   . HIS A 1 370 ? 6.745   -14.523 -4.353  1.00 72.58 370 A 1 
ATOM 2991 C CB  . HIS A 1 370 ? 5.690   -16.718 -5.999  1.00 77.22 370 A 1 
ATOM 2992 C CG  . HIS A 1 370 ? 5.496   -17.754 -4.918  1.00 77.07 370 A 1 
ATOM 2993 N ND1 . HIS A 1 370 ? 4.610   -18.816 -4.974  1.00 66.83 370 A 1 
ATOM 2994 C CD2 . HIS A 1 370 ? 6.155   -17.845 -3.718  1.00 67.81 370 A 1 
ATOM 2995 C CE1 . HIS A 1 370 ? 4.744   -19.523 -3.842  1.00 68.88 370 A 1 
ATOM 2996 N NE2 . HIS A 1 370 ? 5.662   -18.953 -3.059  1.00 69.43 370 A 1 
ATOM 2997 N N   . ARG A 1 371 ? 4.633   -14.193 -3.644  1.00 72.83 371 A 1 
ATOM 2998 C CA  . ARG A 1 371 ? 4.986   -13.526 -2.395  1.00 68.89 371 A 1 
ATOM 2999 C C   . ARG A 1 371 ? 4.486   -14.392 -1.248  1.00 67.69 371 A 1 
ATOM 3000 O O   . ARG A 1 371 ? 3.326   -14.815 -1.273  1.00 61.77 371 A 1 
ATOM 3001 C CB  . ARG A 1 371 ? 4.393   -12.110 -2.337  1.00 63.28 371 A 1 
ATOM 3002 C CG  . ARG A 1 371 ? 4.944   -11.219 -3.462  1.00 56.12 371 A 1 
ATOM 3003 C CD  . ARG A 1 371 ? 4.356   -9.808  -3.374  1.00 53.45 371 A 1 
ATOM 3004 N NE  . ARG A 1 371 ? 4.741   -9.001  -4.546  1.00 48.80 371 A 1 
ATOM 3005 C CZ  . ARG A 1 371 ? 4.307   -7.794  -4.849  1.00 44.13 371 A 1 
ATOM 3006 N NH1 . ARG A 1 371 ? 3.504   -7.130  -4.068  1.00 42.76 371 A 1 
ATOM 3007 N NH2 . ARG A 1 371 ? 4.677   -7.227  -5.956  1.00 40.45 371 A 1 
ATOM 3008 N N   . ALA A 1 372 ? 5.324   -14.633 -0.263  1.00 65.66 372 A 1 
ATOM 3009 C CA  . ALA A 1 372 ? 4.910   -15.354 0.920   1.00 62.40 372 A 1 
ATOM 3010 C C   . ALA A 1 372 ? 3.668   -14.669 1.544   1.00 62.23 372 A 1 
ATOM 3011 O O   . ALA A 1 372 ? 3.653   -13.451 1.733   1.00 57.70 372 A 1 
ATOM 3012 C CB  . ALA A 1 372 ? 6.088   -15.435 1.897   1.00 57.10 372 A 1 
ATOM 3013 N N   . LYS A 1 373 ? 2.620   -15.442 1.798   1.00 53.84 373 A 1 
ATOM 3014 C CA  . LYS A 1 373 ? 1.326   -14.934 2.260   1.00 51.90 373 A 1 
ATOM 3015 C C   . LYS A 1 373 ? 1.521   -14.076 3.526   1.00 52.64 373 A 1 
ATOM 3016 O O   . LYS A 1 373 ? 2.017   -14.545 4.544   1.00 47.80 373 A 1 
ATOM 3017 C CB  . LYS A 1 373 ? 0.309   -16.090 2.498   1.00 46.70 373 A 1 
ATOM 3018 C CG  . LYS A 1 373 ? -0.334  -16.672 1.210   1.00 41.95 373 A 1 
ATOM 3019 C CD  . LYS A 1 373 ? -1.389  -17.782 1.488   1.00 38.16 373 A 1 
ATOM 3020 C CE  . LYS A 1 373 ? -2.048  -18.312 0.188   1.00 32.90 373 A 1 
ATOM 3021 N NZ  . LYS A 1 373 ? -3.006  -19.463 0.361   1.00 29.25 373 A 1 
ATOM 3022 N N   . GLY A 1 374 ? 1.086   -12.814 3.436   1.00 48.83 374 A 1 
ATOM 3023 C CA  . GLY A 1 374 ? 0.953   -11.906 4.572   1.00 46.62 374 A 1 
ATOM 3024 C C   . GLY A 1 374 ? 2.198   -11.128 5.013   1.00 48.16 374 A 1 
ATOM 3025 O O   . GLY A 1 374 ? 2.016   -10.026 5.543   1.00 44.80 374 A 1 
ATOM 3026 N N   . GLN A 1 375 ? 3.412   -11.636 4.808   1.00 50.03 375 A 1 
ATOM 3027 C CA  . GLN A 1 375 ? 4.597   -11.004 5.403   1.00 48.84 375 A 1 
ATOM 3028 C C   . GLN A 1 375 ? 5.271   -9.949  4.519   1.00 51.17 375 A 1 
ATOM 3029 O O   . GLN A 1 375 ? 5.556   -8.844  4.973   1.00 46.52 375 A 1 
ATOM 3030 C CB  . GLN A 1 375 ? 5.603   -12.077 5.836   1.00 42.55 375 A 1 
ATOM 3031 C CG  . GLN A 1 375 ? 5.068   -12.935 6.990   1.00 37.68 375 A 1 
ATOM 3032 C CD  . GLN A 1 375 ? 6.172   -13.787 7.614   1.00 34.15 375 A 1 
ATOM 3033 O OE1 . GLN A 1 375 ? 7.308   -13.788 7.198   1.00 32.37 375 A 1 
ATOM 3034 N NE2 . GLN A 1 375 ? 5.879   -14.547 8.657   1.00 31.49 375 A 1 
ATOM 3035 N N   . LEU A 1 376 ? 5.548   -10.271 3.260   1.00 52.27 376 A 1 
ATOM 3036 C CA  . LEU A 1 376 ? 6.474   -9.477  2.468   1.00 51.57 376 A 1 
ATOM 3037 C C   . LEU A 1 376 ? 5.813   -8.285  1.773   1.00 52.93 376 A 1 
ATOM 3038 O O   . LEU A 1 376 ? 5.148   -8.408  0.742   1.00 48.80 376 A 1 
ATOM 3039 C CB  . LEU A 1 376 ? 7.221   -10.388 1.496   1.00 47.12 376 A 1 
ATOM 3040 C CG  . LEU A 1 376 ? 8.142   -11.370 2.235   1.00 43.38 376 A 1 
ATOM 3041 C CD1 . LEU A 1 376 ? 8.596   -12.477 1.305   1.00 40.23 376 A 1 
ATOM 3042 C CD2 . LEU A 1 376 ? 9.374   -10.650 2.795   1.00 40.13 376 A 1 
ATOM 3043 N N   . TYR A 1 377 ? 6.077   -7.067  2.328   1.00 51.11 377 A 1 
ATOM 3044 C CA  . TYR A 1 377 ? 5.776   -5.828  1.614   1.00 50.89 377 A 1 
ATOM 3045 C C   . TYR A 1 377 ? 6.909   -5.486  0.633   1.00 53.15 377 A 1 
ATOM 3046 O O   . TYR A 1 377 ? 7.762   -4.648  0.902   1.00 49.45 377 A 1 
ATOM 3047 C CB  . TYR A 1 377 ? 5.451   -4.687  2.587   1.00 45.54 377 A 1 
ATOM 3048 C CG  . TYR A 1 377 ? 5.034   -3.413  1.865   1.00 41.79 377 A 1 
ATOM 3049 C CD1 . TYR A 1 377 ? 5.794   -2.241  1.967   1.00 37.28 377 A 1 
ATOM 3050 C CD2 . TYR A 1 377 ? 3.886   -3.412  1.043   1.00 36.30 377 A 1 
ATOM 3051 C CE1 . TYR A 1 377 ? 5.419   -1.082  1.281   1.00 32.14 377 A 1 
ATOM 3052 C CE2 . TYR A 1 377 ? 3.510   -2.263  0.348   1.00 32.66 377 A 1 
ATOM 3053 C CZ  . TYR A 1 377 ? 4.267   -1.091  0.465   1.00 32.10 377 A 1 
ATOM 3054 O OH  . TYR A 1 377 ? 3.879   0.037   -0.211  1.00 29.35 377 A 1 
ATOM 3055 N N   . CYS A 1 378 ? 6.871   -6.152  -0.552  1.00 57.97 378 A 1 
ATOM 3056 C CA  . CYS A 1 378 ? 7.618   -5.694  -1.710  1.00 57.39 378 A 1 
ATOM 3057 C C   . CYS A 1 378 ? 6.717   -4.778  -2.557  1.00 56.29 378 A 1 
ATOM 3058 O O   . CYS A 1 378 ? 5.693   -5.247  -3.053  1.00 54.06 378 A 1 
ATOM 3059 C CB  . CYS A 1 378 ? 8.113   -6.869  -2.554  1.00 55.92 378 A 1 
ATOM 3060 S SG  . CYS A 1 378 ? 9.356   -7.988  -1.868  1.00 53.11 378 A 1 
ATOM 3061 N N   . PRO A 1 379 ? 7.063   -3.490  -2.737  1.00 54.29 379 A 1 
ATOM 3062 C CA  . PRO A 1 379 ? 6.381   -2.655  -3.712  1.00 52.03 379 A 1 
ATOM 3063 C C   . PRO A 1 379 ? 6.470   -3.274  -5.114  1.00 53.43 379 A 1 
ATOM 3064 O O   . PRO A 1 379 ? 7.459   -3.920  -5.436  1.00 50.40 379 A 1 
ATOM 3065 C CB  . PRO A 1 379 ? 7.083   -1.289  -3.654  1.00 47.27 379 A 1 
ATOM 3066 C CG  . PRO A 1 379 ? 7.818   -1.295  -2.319  1.00 46.23 379 A 1 
ATOM 3067 C CD  . PRO A 1 379 ? 8.135   -2.763  -2.094  1.00 48.47 379 A 1 
ATOM 3068 N N   . GLU A 1 380 ? 5.476   -3.054  -5.948  1.00 48.55 380 A 1 
ATOM 3069 C CA  . GLU A 1 380 ? 5.487   -3.549  -7.336  1.00 47.25 380 A 1 
ATOM 3070 C C   . GLU A 1 380 ? 6.689   -3.046  -8.161  1.00 49.35 380 A 1 
ATOM 3071 O O   . GLU A 1 380 ? 7.080   -3.672  -9.137  1.00 45.61 380 A 1 
ATOM 3072 C CB  . GLU A 1 380 ? 4.197   -3.104  -8.032  1.00 42.31 380 A 1 
ATOM 3073 C CG  . GLU A 1 380 ? 2.968   -3.875  -7.543  1.00 37.57 380 A 1 
ATOM 3074 C CD  . GLU A 1 380 ? 1.641   -3.204  -7.886  1.00 33.56 380 A 1 
ATOM 3075 O OE1 . GLU A 1 380 ? 0.603   -3.836  -7.607  1.00 29.83 380 A 1 
ATOM 3076 O OE2 . GLU A 1 380 ? 1.651   -2.002  -8.233  1.00 31.31 380 A 1 
ATOM 3077 N N   . SER A 1 381 ? 7.293   -1.937  -7.742  1.00 50.20 381 A 1 
ATOM 3078 C CA  . SER A 1 381 ? 8.506   -1.409  -8.355  1.00 49.10 381 A 1 
ATOM 3079 C C   . SER A 1 381 ? 9.758   -2.256  -8.096  1.00 52.30 381 A 1 
ATOM 3080 O O   . SER A 1 381 ? 10.791  -2.012  -8.720  1.00 48.47 381 A 1 
ATOM 3081 C CB  . SER A 1 381 ? 8.735   0.023   -7.854  1.00 42.93 381 A 1 
ATOM 3082 O OG  . SER A 1 381 ? 8.879   0.063   -6.452  1.00 39.35 381 A 1 
ATOM 3083 N N   . TYR A 1 382 ? 9.703   -3.214  -7.178  1.00 63.05 382 A 1 
ATOM 3084 C CA  . TYR A 1 382 ? 10.782  -4.164  -6.968  1.00 63.21 382 A 1 
ATOM 3085 C C   . TYR A 1 382 ? 10.686  -5.268  -8.020  1.00 65.81 382 A 1 
ATOM 3086 O O   . TYR A 1 382 ? 9.714   -6.020  -8.076  1.00 62.99 382 A 1 
ATOM 3087 C CB  . TYR A 1 382 ? 10.778  -4.738  -5.543  1.00 58.10 382 A 1 
ATOM 3088 C CG  . TYR A 1 382 ? 11.437  -3.812  -4.539  1.00 53.45 382 A 1 
ATOM 3089 C CD1 . TYR A 1 382 ? 12.757  -4.046  -4.117  1.00 48.60 382 A 1 
ATOM 3090 C CD2 . TYR A 1 382 ? 10.742  -2.700  -4.043  1.00 46.47 382 A 1 
ATOM 3091 C CE1 . TYR A 1 382 ? 13.380  -3.177  -3.214  1.00 42.48 382 A 1 
ATOM 3092 C CE2 . TYR A 1 382 ? 11.357  -1.815  -3.145  1.00 42.90 382 A 1 
ATOM 3093 C CZ  . TYR A 1 382 ? 12.681  -2.053  -2.731  1.00 41.42 382 A 1 
ATOM 3094 O OH  . TYR A 1 382 ? 13.281  -1.182  -1.874  1.00 37.84 382 A 1 
ATOM 3095 N N   . SER A 1 383 ? 11.728  -5.350  -8.837  1.00 71.29 383 A 1 
ATOM 3096 C CA  . SER A 1 383 ? 11.899  -6.376  -9.850  1.00 72.65 383 A 1 
ATOM 3097 C C   . SER A 1 383 ? 12.841  -7.481  -9.359  1.00 75.35 383 A 1 
ATOM 3098 O O   . SER A 1 383 ? 13.685  -7.244  -8.494  1.00 72.04 383 A 1 
ATOM 3099 C CB  . SER A 1 383 ? 12.431  -5.738  -11.137 1.00 67.49 383 A 1 
ATOM 3100 O OG  . SER A 1 383 ? 13.706  -5.178  -10.942 1.00 59.84 383 A 1 
ATOM 3101 N N   . GLY A 1 384 ? 12.729  -8.647  -9.980  1.00 79.26 384 A 1 
ATOM 3102 C CA  . GLY A 1 384 ? 13.564  -9.798  -9.694  1.00 80.15 384 A 1 
ATOM 3103 C C   . GLY A 1 384 ? 13.052  -10.659 -8.540  1.00 81.92 384 A 1 
ATOM 3104 O O   . GLY A 1 384 ? 12.032  -10.362 -7.919  1.00 78.81 384 A 1 
ATOM 3105 N N   . GLY A 1 385 ? 13.779  -11.729 -8.271  1.00 86.32 385 A 1 
ATOM 3106 C CA  . GLY A 1 385 ? 13.557  -12.625 -7.150  1.00 87.34 385 A 1 
ATOM 3107 C C   . GLY A 1 385 ? 14.706  -12.518 -6.152  1.00 88.18 385 A 1 
ATOM 3108 O O   . GLY A 1 385 ? 15.875  -12.468 -6.549  1.00 86.57 385 A 1 
ATOM 3109 N N   . TRP A 1 386 ? 14.389  -12.465 -4.870  1.00 87.99 386 A 1 
ATOM 3110 C CA  . TRP A 1 386 ? 15.389  -12.347 -3.814  1.00 88.89 386 A 1 
ATOM 3111 C C   . TRP A 1 386 ? 14.863  -12.855 -2.476  1.00 88.76 386 A 1 
ATOM 3112 O O   . TRP A 1 386 ? 13.649  -13.016 -2.293  1.00 87.02 386 A 1 
ATOM 3113 C CB  . TRP A 1 386 ? 15.827  -10.884 -3.692  1.00 88.68 386 A 1 
ATOM 3114 C CG  . TRP A 1 386 ? 17.125  -10.692 -2.967  1.00 88.37 386 A 1 
ATOM 3115 C CD1 . TRP A 1 386 ? 17.278  -10.148 -1.738  1.00 85.26 386 A 1 
ATOM 3116 C CD2 . TRP A 1 386 ? 18.454  -11.096 -3.399  1.00 88.08 386 A 1 
ATOM 3117 N NE1 . TRP A 1 386 ? 18.616  -10.187 -1.377  1.00 85.42 386 A 1 
ATOM 3118 C CE2 . TRP A 1 386 ? 19.364  -10.773 -2.359  1.00 86.80 386 A 1 
ATOM 3119 C CE3 . TRP A 1 386 ? 18.959  -11.727 -4.549  1.00 87.50 386 A 1 
ATOM 3120 C CZ2 . TRP A 1 386 ? 20.735  -11.085 -2.456  1.00 87.45 386 A 1 
ATOM 3121 C CZ3 . TRP A 1 386 ? 20.332  -12.019 -4.637  1.00 84.99 386 A 1 
ATOM 3122 C CH2 . TRP A 1 386 ? 21.208  -11.718 -3.605  1.00 85.32 386 A 1 
ATOM 3123 N N   . TRP A 1 387 ? 15.773  -13.091 -1.547  1.00 87.76 387 A 1 
ATOM 3124 C CA  . TRP A 1 387 ? 15.447  -13.443 -0.173  1.00 88.53 387 A 1 
ATOM 3125 C C   . TRP A 1 387 ? 15.167  -12.195 0.667   1.00 87.43 387 A 1 
ATOM 3126 O O   . TRP A 1 387 ? 15.997  -11.295 0.771   1.00 84.48 387 A 1 
ATOM 3127 C CB  . TRP A 1 387 ? 16.573  -14.265 0.443   1.00 89.53 387 A 1 
ATOM 3128 C CG  . TRP A 1 387 ? 16.761  -15.605 -0.187  1.00 90.21 387 A 1 
ATOM 3129 C CD1 . TRP A 1 387 ? 16.067  -16.729 0.125   1.00 86.77 387 A 1 
ATOM 3130 C CD2 . TRP A 1 387 ? 17.713  -15.983 -1.227  1.00 90.41 387 A 1 
ATOM 3131 N NE1 . TRP A 1 387 ? 16.533  -17.789 -0.653  1.00 88.91 387 A 1 
ATOM 3132 C CE2 . TRP A 1 387 ? 17.546  -17.371 -1.476  1.00 90.30 387 A 1 
ATOM 3133 C CE3 . TRP A 1 387 ? 18.705  -15.289 -1.953  1.00 90.84 387 A 1 
ATOM 3134 C CZ2 . TRP A 1 387 ? 18.353  -18.053 -2.415  1.00 91.34 387 A 1 
ATOM 3135 C CZ3 . TRP A 1 387 ? 19.496  -15.970 -2.885  1.00 88.63 387 A 1 
ATOM 3136 C CH2 . TRP A 1 387 ? 19.320  -17.340 -3.114  1.00 89.12 387 A 1 
ATOM 3137 N N   . TRP A 1 388 ? 13.994  -12.180 1.301   1.00 84.12 388 A 1 
ATOM 3138 C CA  . TRP A 1 388 ? 13.558  -11.075 2.144   1.00 83.09 388 A 1 
ATOM 3139 C C   . TRP A 1 388 ? 13.026  -11.577 3.484   1.00 83.00 388 A 1 
ATOM 3140 O O   . TRP A 1 388 ? 12.424  -12.646 3.574   1.00 80.22 388 A 1 
ATOM 3141 C CB  . TRP A 1 388 ? 12.482  -10.280 1.416   1.00 79.92 388 A 1 
ATOM 3142 C CG  . TRP A 1 388 ? 12.806  -9.828  0.025   1.00 78.12 388 A 1 
ATOM 3143 C CD1 . TRP A 1 388 ? 12.228  -10.282 -1.106  1.00 67.69 388 A 1 
ATOM 3144 C CD2 . TRP A 1 388 ? 13.765  -8.816  -0.398  1.00 72.59 388 A 1 
ATOM 3145 N NE1 . TRP A 1 388 ? 12.749  -9.608  -2.207  1.00 67.15 388 A 1 
ATOM 3146 C CE2 . TRP A 1 388 ? 13.692  -8.694  -1.808  1.00 69.19 388 A 1 
ATOM 3147 C CE3 . TRP A 1 388 ? 14.673  -7.978  0.291   1.00 66.67 388 A 1 
ATOM 3148 C CZ2 . TRP A 1 388 ? 14.478  -7.762  -2.518  1.00 65.59 388 A 1 
ATOM 3149 C CZ3 . TRP A 1 388 ? 15.460  -7.062  -0.426  1.00 60.45 388 A 1 
ATOM 3150 C CH2 . TRP A 1 388 ? 15.365  -6.956  -1.803  1.00 62.29 388 A 1 
ATOM 3151 N N   . ASN A 1 389 ? 13.183  -10.744 4.508   1.00 80.54 389 A 1 
ATOM 3152 C CA  . ASN A 1 389 ? 12.375  -10.802 5.724   1.00 77.54 389 A 1 
ATOM 3153 C C   . ASN A 1 389 ? 11.071  -9.984  5.532   1.00 75.35 389 A 1 
ATOM 3154 O O   . ASN A 1 389 ? 10.579  -9.856  4.408   1.00 67.34 389 A 1 
ATOM 3155 C CB  . ASN A 1 389 ? 13.260  -10.390 6.918   1.00 73.70 389 A 1 
ATOM 3156 C CG  . ASN A 1 389 ? 13.766  -8.959  6.869   1.00 67.52 389 A 1 
ATOM 3157 O OD1 . ASN A 1 389 ? 13.495  -8.171  5.984   1.00 58.51 389 A 1 
ATOM 3158 N ND2 . ASN A 1 389 ? 14.524  -8.558  7.867   1.00 60.30 389 A 1 
ATOM 3159 N N   . ASP A 1 390 ? 10.529  -9.380  6.586   1.00 70.64 390 A 1 
ATOM 3160 C CA  . ASP A 1 390 ? 9.246   -8.652  6.540   1.00 67.39 390 A 1 
ATOM 3161 C C   . ASP A 1 390 ? 9.172   -7.512  5.502   1.00 66.77 390 A 1 
ATOM 3162 O O   . ASP A 1 390 ? 8.087   -7.103  5.081   1.00 60.83 390 A 1 
ATOM 3163 C CB  . ASP A 1 390 ? 8.976   -8.031  7.913   1.00 61.83 390 A 1 
ATOM 3164 C CG  . ASP A 1 390 ? 8.929   -9.019  9.076   1.00 56.19 390 A 1 
ATOM 3165 O OD1 . ASP A 1 390 ? 8.686   -10.222 8.834   1.00 50.15 390 A 1 
ATOM 3166 O OD2 . ASP A 1 390 ? 9.143   -8.541  10.214  1.00 49.57 390 A 1 
ATOM 3167 N N   . ILE A 1 391 ? 10.326  -6.925  5.135   1.00 65.65 391 A 1 
ATOM 3168 C CA  . ILE A 1 391 ? 10.389  -5.727  4.290   1.00 64.99 391 A 1 
ATOM 3169 C C   . ILE A 1 391 ? 11.445  -5.921  3.201   1.00 67.03 391 A 1 
ATOM 3170 O O   . ILE A 1 391 ? 12.623  -6.116  3.495   1.00 63.16 391 A 1 
ATOM 3171 C CB  . ILE A 1 391 ? 10.684  -4.454  5.122   1.00 59.37 391 A 1 
ATOM 3172 C CG1 . ILE A 1 391 ? 9.668   -4.270  6.268   1.00 52.84 391 A 1 
ATOM 3173 C CG2 . ILE A 1 391 ? 10.686  -3.221  4.201   1.00 50.40 391 A 1 
ATOM 3174 C CD1 . ILE A 1 391 ? 9.965   -3.078  7.193   1.00 45.43 391 A 1 
ATOM 3175 N N   . CYS A 1 392 ? 11.042  -5.740  1.955   1.00 67.87 392 A 1 
ATOM 3176 C CA  . CYS A 1 392 ? 11.955  -5.750  0.831   1.00 67.06 392 A 1 
ATOM 3177 C C   . CYS A 1 392 ? 12.866  -4.509  0.860   1.00 66.64 392 A 1 
ATOM 3178 O O   . CYS A 1 392 ? 12.389  -3.375  0.812   1.00 63.15 392 A 1 
ATOM 3179 C CB  . CYS A 1 392 ? 11.152  -5.876  -0.468  1.00 65.14 392 A 1 
ATOM 3180 S SG  . CYS A 1 392 ? 10.111  -7.361  -0.406  1.00 61.26 392 A 1 
ATOM 3181 N N   . GLY A 1 393 ? 14.158  -4.743  0.966   1.00 68.71 393 A 1 
ATOM 3182 C CA  . GLY A 1 393 ? 15.181  -3.708  0.994   1.00 67.67 393 A 1 
ATOM 3183 C C   . GLY A 1 393 ? 15.728  -3.360  -0.400  1.00 69.86 393 A 1 
ATOM 3184 O O   . GLY A 1 393 ? 15.177  -3.722  -1.430  1.00 66.03 393 A 1 
ATOM 3185 N N   . GLU A 1 394 ? 16.835  -2.645  -0.427  1.00 69.05 394 A 1 
ATOM 3186 C CA  . GLU A 1 394 ? 17.555  -2.290  -1.659  1.00 70.08 394 A 1 
ATOM 3187 C C   . GLU A 1 394 ? 18.823  -3.148  -1.861  1.00 73.62 394 A 1 
ATOM 3188 O O   . GLU A 1 394 ? 19.697  -2.800  -2.643  1.00 70.21 394 A 1 
ATOM 3189 C CB  . GLU A 1 394 ? 17.857  -0.778  -1.687  1.00 64.87 394 A 1 
ATOM 3190 C CG  . GLU A 1 394 ? 16.595  0.094   -1.712  1.00 58.17 394 A 1 
ATOM 3191 C CD  . GLU A 1 394 ? 16.901  1.608   -1.736  1.00 52.99 394 A 1 
ATOM 3192 O OE1 . GLU A 1 394 ? 15.969  2.393   -2.043  1.00 48.50 394 A 1 
ATOM 3193 O OE2 . GLU A 1 394 ? 18.029  2.013   -1.398  1.00 49.12 394 A 1 
ATOM 3194 N N   . ASN A 1 395 ? 18.904  -4.267  -1.158  1.00 78.86 395 A 1 
ATOM 3195 C CA  . ASN A 1 395 ? 20.015  -5.227  -1.207  1.00 79.76 395 A 1 
ATOM 3196 C C   . ASN A 1 395 ? 19.748  -6.395  -2.168  1.00 81.46 395 A 1 
ATOM 3197 O O   . ASN A 1 395 ? 20.134  -7.525  -1.904  1.00 78.43 395 A 1 
ATOM 3198 C CB  . ASN A 1 395 ? 20.347  -5.681  0.233   1.00 76.30 395 A 1 
ATOM 3199 C CG  . ASN A 1 395 ? 19.233  -6.475  0.876   1.00 71.84 395 A 1 
ATOM 3200 O OD1 . ASN A 1 395 ? 18.059  -6.174  0.751   1.00 61.39 395 A 1 
ATOM 3201 N ND2 . ASN A 1 395 ? 19.572  -7.504  1.614   1.00 64.76 395 A 1 
ATOM 3202 N N   . ASN A 1 396 ? 19.066  -6.114  -3.288  1.00 83.74 396 A 1 
ATOM 3203 C CA  . ASN A 1 396 ? 18.683  -7.132  -4.256  1.00 85.08 396 A 1 
ATOM 3204 C C   . ASN A 1 396 ? 19.680  -7.196  -5.419  1.00 86.13 396 A 1 
ATOM 3205 O O   . ASN A 1 396 ? 19.671  -6.335  -6.297  1.00 84.64 396 A 1 
ATOM 3206 C CB  . ASN A 1 396 ? 17.245  -6.835  -4.712  1.00 82.77 396 A 1 
ATOM 3207 C CG  . ASN A 1 396 ? 16.701  -7.883  -5.665  1.00 81.90 396 A 1 
ATOM 3208 O OD1 . ASN A 1 396 ? 17.377  -8.820  -6.054  1.00 73.83 396 A 1 
ATOM 3209 N ND2 . ASN A 1 396 ? 15.469  -7.752  -6.074  1.00 74.82 396 A 1 
ATOM 3210 N N   . LEU A 1 397 ? 20.527  -8.232  -5.454  1.00 87.63 397 A 1 
ATOM 3211 C CA  . LEU A 1 397 ? 21.462  -8.480  -6.568  1.00 88.68 397 A 1 
ATOM 3212 C C   . LEU A 1 397 ? 20.766  -8.956  -7.844  1.00 89.20 397 A 1 
ATOM 3213 O O   . LEU A 1 397 ? 21.320  -8.825  -8.929  1.00 87.13 397 A 1 
ATOM 3214 C CB  . LEU A 1 397 ? 22.534  -9.490  -6.143  1.00 88.31 397 A 1 
ATOM 3215 C CG  . LEU A 1 397 ? 23.524  -8.962  -5.090  1.00 87.44 397 A 1 
ATOM 3216 C CD1 . LEU A 1 397 ? 24.502  -10.067 -4.700  1.00 77.65 397 A 1 
ATOM 3217 C CD2 . LEU A 1 397 ? 24.318  -7.765  -5.620  1.00 77.99 397 A 1 
ATOM 3218 N N   . ASN A 1 398 ? 19.515  -9.447  -7.740  1.00 89.06 398 A 1 
ATOM 3219 C CA  . ASN A 1 398 ? 18.665  -9.796  -8.869  1.00 89.38 398 A 1 
ATOM 3220 C C   . ASN A 1 398 ? 17.766  -8.634  -9.315  1.00 88.10 398 A 1 
ATOM 3221 O O   . ASN A 1 398 ? 16.864  -8.796  -10.129 1.00 84.18 398 A 1 
ATOM 3222 C CB  . ASN A 1 398 ? 17.878  -11.077 -8.528  1.00 90.02 398 A 1 
ATOM 3223 C CG  . ASN A 1 398 ? 18.769  -12.291 -8.337  1.00 90.53 398 A 1 
ATOM 3224 O OD1 . ASN A 1 398 ? 19.880  -12.373 -8.824  1.00 80.82 398 A 1 
ATOM 3225 N ND2 . ASN A 1 398 ? 18.296  -13.289 -7.622  1.00 80.79 398 A 1 
ATOM 3226 N N   . GLY A 1 399 ? 18.008  -7.429  -8.796  1.00 86.21 399 A 1 
ATOM 3227 C CA  . GLY A 1 399 ? 17.299  -6.220  -9.196  1.00 84.61 399 A 1 
ATOM 3228 C C   . GLY A 1 399 ? 17.596  -5.785  -10.636 1.00 84.76 399 A 1 
ATOM 3229 O O   . GLY A 1 399 ? 18.438  -6.344  -11.336 1.00 82.76 399 A 1 
ATOM 3230 N N   . LYS A 1 400 ? 16.908  -4.730  -11.087 1.00 82.97 400 A 1 
ATOM 3231 C CA  . LYS A 1 400 ? 17.071  -4.210  -12.443 1.00 81.77 400 A 1 
ATOM 3232 C C   . LYS A 1 400 ? 18.501  -3.723  -12.685 1.00 82.33 400 A 1 
ATOM 3233 O O   . LYS A 1 400 ? 19.014  -2.900  -11.928 1.00 79.87 400 A 1 
ATOM 3234 C CB  . LYS A 1 400 ? 16.030  -3.104  -12.703 1.00 77.51 400 A 1 
ATOM 3235 C CG  . LYS A 1 400 ? 16.054  -2.580  -14.149 1.00 68.73 400 A 1 
ATOM 3236 C CD  . LYS A 1 400 ? 14.904  -1.603  -14.433 1.00 63.99 400 A 1 
ATOM 3237 C CE  . LYS A 1 400 ? 14.935  -1.161  -15.905 1.00 55.84 400 A 1 
ATOM 3238 N NZ  . LYS A 1 400 ? 13.759  -0.329  -16.304 1.00 50.17 400 A 1 
ATOM 3239 N N   . TYR A 1 401 ? 19.110  -4.168  -13.772 1.00 82.22 401 A 1 
ATOM 3240 C CA  . TYR A 1 401 ? 20.370  -3.613  -14.264 1.00 83.09 401 A 1 
ATOM 3241 C C   . TYR A 1 401 ? 20.076  -2.358  -15.089 1.00 81.19 401 A 1 
ATOM 3242 O O   . TYR A 1 401 ? 19.492  -2.425  -16.170 1.00 77.21 401 A 1 
ATOM 3243 C CB  . TYR A 1 401 ? 21.136  -4.667  -15.058 1.00 83.67 401 A 1 
ATOM 3244 C CG  . TYR A 1 401 ? 22.599  -4.325  -15.232 1.00 85.31 401 A 1 
ATOM 3245 C CD1 . TYR A 1 401 ? 23.028  -3.373  -16.176 1.00 77.24 401 A 1 
ATOM 3246 C CD2 . TYR A 1 401 ? 23.567  -4.974  -14.429 1.00 77.28 401 A 1 
ATOM 3247 C CE1 . TYR A 1 401 ? 24.384  -3.065  -16.319 1.00 77.48 401 A 1 
ATOM 3248 C CE2 . TYR A 1 401 ? 24.929  -4.681  -14.564 1.00 76.38 401 A 1 
ATOM 3249 C CZ  . TYR A 1 401 ? 25.338  -3.720  -15.514 1.00 84.66 401 A 1 
ATOM 3250 O OH  . TYR A 1 401 ? 26.678  -3.424  -15.644 1.00 82.45 401 A 1 
ATOM 3251 N N   . ASN A 1 402 ? 20.465  -1.196  -14.588 1.00 82.96 402 A 1 
ATOM 3252 C CA  . ASN A 1 402 ? 20.220  0.070   -15.269 1.00 78.81 402 A 1 
ATOM 3253 C C   . ASN A 1 402 ? 21.212  0.240   -16.415 1.00 76.34 402 A 1 
ATOM 3254 O O   . ASN A 1 402 ? 22.372  0.602   -16.211 1.00 71.24 402 A 1 
ATOM 3255 C CB  . ASN A 1 402 ? 20.253  1.227   -14.270 1.00 75.47 402 A 1 
ATOM 3256 C CG  . ASN A 1 402 ? 19.144  1.095   -13.244 1.00 69.26 402 A 1 
ATOM 3257 O OD1 . ASN A 1 402 ? 17.965  1.205   -13.534 1.00 61.45 402 A 1 
ATOM 3258 N ND2 . ASN A 1 402 ? 19.496  0.828   -12.006 1.00 60.97 402 A 1 
ATOM 3259 N N   . LYS A 1 403 ? 20.745  -0.005  -17.644 1.00 71.35 403 A 1 
ATOM 3260 C CA  . LYS A 1 403 ? 21.529  0.252   -18.848 1.00 67.69 403 A 1 
ATOM 3261 C C   . LYS A 1 403 ? 21.613  1.750   -19.110 1.00 65.36 403 A 1 
ATOM 3262 O O   . LYS A 1 403 ? 20.608  2.454   -18.980 1.00 60.21 403 A 1 
ATOM 3263 C CB  . LYS A 1 403 ? 20.958  -0.499  -20.060 1.00 63.75 403 A 1 
ATOM 3264 C CG  . LYS A 1 403 ? 21.089  -2.018  -19.891 1.00 59.19 403 A 1 
ATOM 3265 C CD  . LYS A 1 403 ? 20.614  -2.775  -21.134 1.00 55.59 403 A 1 
ATOM 3266 C CE  . LYS A 1 403 ? 20.772  -4.257  -20.846 1.00 49.20 403 A 1 
ATOM 3267 N NZ  . LYS A 1 403 ? 20.373  -5.150  -21.966 1.00 44.78 403 A 1 
ATOM 3268 N N   . PRO A 1 404 ? 22.778  2.268   -19.520 1.00 64.25 404 A 1 
ATOM 3269 C CA  . PRO A 1 404 ? 22.856  3.622   -20.027 1.00 60.42 404 A 1 
ATOM 3270 C C   . PRO A 1 404 ? 22.059  3.700   -21.332 1.00 59.34 404 A 1 
ATOM 3271 O O   . PRO A 1 404 ? 22.398  3.044   -22.312 1.00 54.89 404 A 1 
ATOM 3272 C CB  . PRO A 1 404 ? 24.343  3.883   -20.241 1.00 55.75 404 A 1 
ATOM 3273 C CG  . PRO A 1 404 ? 24.927  2.495   -20.502 1.00 52.94 404 A 1 
ATOM 3274 C CD  . PRO A 1 404 ? 24.038  1.568   -19.678 1.00 53.99 404 A 1 
ATOM 3275 N N   . ARG A 1 405 ? 21.010  4.532   -21.368 1.00 53.26 405 A 1 
ATOM 3276 C CA  . ARG A 1 405 ? 20.288  4.779   -22.632 1.00 51.47 405 A 1 
ATOM 3277 C C   . ARG A 1 405 ? 21.104  5.590   -23.623 1.00 50.85 405 A 1 
ATOM 3278 O O   . ARG A 1 405 ? 21.170  5.277   -24.806 1.00 46.29 405 A 1 
ATOM 3279 C CB  . ARG A 1 405 ? 18.995  5.548   -22.359 1.00 47.00 405 A 1 
ATOM 3280 C CG  . ARG A 1 405 ? 17.794  4.624   -22.398 1.00 41.89 405 A 1 
ATOM 3281 C CD  . ARG A 1 405 ? 16.539  5.501   -22.386 1.00 38.14 405 A 1 
ATOM 3282 N NE  . ARG A 1 405 ? 15.347  4.700   -22.634 1.00 34.18 405 A 1 
ATOM 3283 C CZ  . ARG A 1 405 ? 14.175  5.184   -22.973 1.00 31.50 405 A 1 
ATOM 3284 N NH1 . ARG A 1 405 ? 13.965  6.469   -23.074 1.00 29.26 405 A 1 
ATOM 3285 N NH2 . ARG A 1 405 ? 13.200  4.378   -23.209 1.00 27.70 405 A 1 
ATOM 3286 N N   . THR A 1 406 ? 21.676  6.674   -23.127 1.00 50.08 406 A 1 
ATOM 3287 C CA  . THR A 1 406 ? 22.516  7.578   -23.899 1.00 49.96 406 A 1 
ATOM 3288 C C   . THR A 1 406 ? 23.935  7.501   -23.352 1.00 50.69 406 A 1 
ATOM 3289 O O   . THR A 1 406 ? 24.132  7.322   -22.155 1.00 46.81 406 A 1 
ATOM 3290 C CB  . THR A 1 406 ? 21.971  9.018   -23.856 1.00 45.42 406 A 1 
ATOM 3291 O OG1 . THR A 1 406 ? 21.626  9.375   -22.543 1.00 41.24 406 A 1 
ATOM 3292 C CG2 . THR A 1 406 ? 20.715  9.165   -24.709 1.00 38.79 406 A 1 
ATOM 3293 N N   . LYS A 1 407 ? 24.932  7.681   -24.230 1.00 49.14 407 A 1 
ATOM 3294 C CA  . LYS A 1 407 ? 26.350  7.714   -23.845 1.00 49.28 407 A 1 
ATOM 3295 C C   . LYS A 1 407 ? 26.656  8.710   -22.710 1.00 50.16 407 A 1 
ATOM 3296 O O   . LYS A 1 407 ? 27.635  8.532   -22.004 1.00 46.53 407 A 1 
ATOM 3297 C CB  . LYS A 1 407 ? 27.228  8.061   -25.067 1.00 45.34 407 A 1 
ATOM 3298 C CG  . LYS A 1 407 ? 27.368  6.923   -26.087 1.00 41.01 407 A 1 
ATOM 3299 C CD  . LYS A 1 407 ? 28.358  7.318   -27.201 1.00 37.55 407 A 1 
ATOM 3300 C CE  . LYS A 1 407 ? 28.600  6.176   -28.198 1.00 32.39 407 A 1 
ATOM 3301 N NZ  . LYS A 1 407 ? 29.579  6.535   -29.255 1.00 28.95 407 A 1 
ATOM 3302 N N   . SER A 1 408 ? 25.819  9.740   -22.541 1.00 47.23 408 A 1 
ATOM 3303 C CA  . SER A 1 408 ? 26.034  10.833  -21.594 1.00 46.96 408 A 1 
ATOM 3304 C C   . SER A 1 408 ? 25.601  10.556  -20.149 1.00 48.95 408 A 1 
ATOM 3305 O O   . SER A 1 408 ? 25.977  11.324  -19.274 1.00 45.54 408 A 1 
ATOM 3306 C CB  . SER A 1 408 ? 25.307  12.085  -22.089 1.00 41.82 408 A 1 
ATOM 3307 O OG  . SER A 1 408 ? 23.908  11.852  -22.149 1.00 38.13 408 A 1 
ATOM 3308 N N   . ARG A 1 409 ? 24.825  9.517   -19.870 1.00 47.58 409 A 1 
ATOM 3309 C CA  . ARG A 1 409 ? 24.454  9.239   -18.473 1.00 48.53 409 A 1 
ATOM 3310 C C   . ARG A 1 409 ? 25.708  8.852   -17.687 1.00 49.93 409 A 1 
ATOM 3311 O O   . ARG A 1 409 ? 26.383  7.892   -18.087 1.00 46.37 409 A 1 
ATOM 3312 C CB  . ARG A 1 409 ? 23.345  8.187   -18.335 1.00 44.11 409 A 1 
ATOM 3313 C CG  . ARG A 1 409 ? 21.979  8.861   -18.091 1.00 39.45 409 A 1 
ATOM 3314 C CD  . ARG A 1 409 ? 20.887  7.835   -17.768 1.00 36.59 409 A 1 
ATOM 3315 N NE  . ARG A 1 409 ? 19.607  8.488   -17.417 1.00 33.36 409 A 1 
ATOM 3316 C CZ  . ARG A 1 409 ? 18.463  7.897   -17.115 1.00 30.91 409 A 1 
ATOM 3317 N NH1 . ARG A 1 409 ? 18.332  6.601   -17.108 1.00 28.96 409 A 1 
ATOM 3318 N NH2 . ARG A 1 409 ? 17.416  8.605   -16.817 1.00 27.73 409 A 1 
ATOM 3319 N N   . PRO A 1 410 ? 26.019  9.566   -16.591 1.00 49.57 410 A 1 
ATOM 3320 C CA  . PRO A 1 410 ? 27.229  9.306   -15.831 1.00 49.95 410 A 1 
ATOM 3321 C C   . PRO A 1 410 ? 27.229  7.864   -15.313 1.00 52.01 410 A 1 
ATOM 3322 O O   . PRO A 1 410 ? 26.196  7.337   -14.893 1.00 49.75 410 A 1 
ATOM 3323 C CB  . PRO A 1 410 ? 27.256  10.358  -14.711 1.00 46.22 410 A 1 
ATOM 3324 C CG  . PRO A 1 410 ? 25.803  10.811  -14.583 1.00 45.19 410 A 1 
ATOM 3325 C CD  . PRO A 1 410 ? 25.263  10.654  -15.995 1.00 46.73 410 A 1 
ATOM 3326 N N   . GLU A 1 411 ? 28.406  7.240   -15.312 1.00 52.46 411 A 1 
ATOM 3327 C CA  . GLU A 1 411 ? 28.599  5.833   -14.924 1.00 52.36 411 A 1 
ATOM 3328 C C   . GLU A 1 411 ? 27.988  5.499   -13.562 1.00 53.33 411 A 1 
ATOM 3329 O O   . GLU A 1 411 ? 27.458  4.412   -13.371 1.00 49.75 411 A 1 
ATOM 3330 C CB  . GLU A 1 411 ? 30.093  5.502   -14.906 1.00 48.97 411 A 1 
ATOM 3331 C CG  . GLU A 1 411 ? 30.692  5.551   -16.315 1.00 44.91 411 A 1 
ATOM 3332 C CD  . GLU A 1 411 ? 32.179  5.198   -16.331 1.00 41.52 411 A 1 
ATOM 3333 O OE1 . GLU A 1 411 ? 32.630  4.754   -17.412 1.00 38.54 411 A 1 
ATOM 3334 O OE2 . GLU A 1 411 ? 32.834  5.414   -15.286 1.00 40.14 411 A 1 
ATOM 3335 N N   . ARG A 1 412 ? 27.951  6.477   -12.648 1.00 52.93 412 A 1 
ATOM 3336 C CA  . ARG A 1 412 ? 27.367  6.349   -11.302 1.00 52.94 412 A 1 
ATOM 3337 C C   . ARG A 1 412 ? 25.891  5.922   -11.269 1.00 55.05 412 A 1 
ATOM 3338 O O   . ARG A 1 412 ? 25.417  5.546   -10.201 1.00 51.76 412 A 1 
ATOM 3339 C CB  . ARG A 1 412 ? 27.504  7.691   -10.552 1.00 48.55 412 A 1 
ATOM 3340 C CG  . ARG A 1 412 ? 28.956  8.062   -10.245 1.00 43.53 412 A 1 
ATOM 3341 C CD  . ARG A 1 412 ? 28.976  9.350   -9.404  1.00 39.61 412 A 1 
ATOM 3342 N NE  . ARG A 1 412 ? 30.351  9.758   -9.068  1.00 36.19 412 A 1 
ATOM 3343 C CZ  . ARG A 1 412 ? 30.695  10.854  -8.388  1.00 32.61 412 A 1 
ATOM 3344 N NH1 . ARG A 1 412 ? 29.795  11.688  -7.934  1.00 31.32 412 A 1 
ATOM 3345 N NH2 . ARG A 1 412 ? 31.945  11.121  -8.169  1.00 29.64 412 A 1 
ATOM 3346 N N   . ARG A 1 413 ? 25.149  6.024   -12.381 1.00 60.30 413 A 1 
ATOM 3347 C CA  . ARG A 1 413 ? 23.739  5.604   -12.482 1.00 60.41 413 A 1 
ATOM 3348 C C   . ARG A 1 413 ? 23.558  4.319   -13.300 1.00 64.73 413 A 1 
ATOM 3349 O O   . ARG A 1 413 ? 22.434  3.983   -13.677 1.00 61.43 413 A 1 
ATOM 3350 C CB  . ARG A 1 413 ? 22.854  6.749   -13.003 1.00 54.22 413 A 1 
ATOM 3351 C CG  . ARG A 1 413 ? 22.726  7.915   -12.004 1.00 47.15 413 A 1 
ATOM 3352 C CD  . ARG A 1 413 ? 21.664  8.914   -12.490 1.00 42.99 413 A 1 
ATOM 3353 N NE  . ARG A 1 413 ? 21.471  10.029  -11.540 1.00 38.21 413 A 1 
ATOM 3354 C CZ  . ARG A 1 413 ? 20.635  11.051  -11.669 1.00 33.88 413 A 1 
ATOM 3355 N NH1 . ARG A 1 413 ? 19.857  11.189  -12.711 1.00 31.18 413 A 1 
ATOM 3356 N NH2 . ARG A 1 413 ? 20.567  11.966  -10.754 1.00 29.42 413 A 1 
ATOM 3357 N N   . ARG A 1 414 ? 24.631  3.611   -13.612 1.00 71.09 414 A 1 
ATOM 3358 C CA  . ARG A 1 414 ? 24.612  2.348   -14.349 1.00 73.16 414 A 1 
ATOM 3359 C C   . ARG A 1 414 ? 24.722  1.168   -13.380 1.00 77.07 414 A 1 
ATOM 3360 O O   . ARG A 1 414 ? 25.258  1.318   -12.283 1.00 74.08 414 A 1 
ATOM 3361 C CB  . ARG A 1 414 ? 25.732  2.315   -15.394 1.00 68.13 414 A 1 
ATOM 3362 C CG  . ARG A 1 414 ? 25.674  3.489   -16.381 1.00 59.47 414 A 1 
ATOM 3363 C CD  . ARG A 1 414 ? 26.831  3.391   -17.381 1.00 56.78 414 A 1 
ATOM 3364 N NE  . ARG A 1 414 ? 26.819  4.512   -18.338 1.00 49.73 414 A 1 
ATOM 3365 C CZ  . ARG A 1 414 ? 27.654  4.691   -19.358 1.00 44.09 414 A 1 
ATOM 3366 N NH1 . ARG A 1 414 ? 28.616  3.841   -19.599 1.00 42.21 414 A 1 
ATOM 3367 N NH2 . ARG A 1 414 ? 27.532  5.720   -20.131 1.00 38.39 414 A 1 
ATOM 3368 N N   . GLY A 1 415 ? 24.253  0.010   -13.815 1.00 77.94 415 A 1 
ATOM 3369 C CA  . GLY A 1 415 ? 24.361  -1.237  -13.073 1.00 79.57 415 A 1 
ATOM 3370 C C   . GLY A 1 415 ? 23.235  -1.451  -12.059 1.00 81.41 415 A 1 
ATOM 3371 O O   . GLY A 1 415 ? 22.148  -0.883  -12.169 1.00 78.81 415 A 1 
ATOM 3372 N N   . ILE A 1 416 ? 23.489  -2.314  -11.090 1.00 81.78 416 A 1 
ATOM 3373 C CA  . ILE A 1 416 ? 22.529  -2.700  -10.057 1.00 82.89 416 A 1 
ATOM 3374 C C   . ILE A 1 416 ? 22.657  -1.729  -8.888  1.00 81.87 416 A 1 
ATOM 3375 O O   . ILE A 1 416 ? 23.740  -1.564  -8.328  1.00 79.59 416 A 1 
ATOM 3376 C CB  . ILE A 1 416 ? 22.763  -4.151  -9.607  1.00 83.52 416 A 1 
ATOM 3377 C CG1 . ILE A 1 416 ? 22.714  -5.136  -10.797 1.00 80.33 416 A 1 
ATOM 3378 C CG2 . ILE A 1 416 ? 21.710  -4.562  -8.557  1.00 78.51 416 A 1 
ATOM 3379 C CD1 . ILE A 1 416 ? 23.360  -6.499  -10.474 1.00 74.62 416 A 1 
ATOM 3380 N N   . TYR A 1 417 ? 21.547  -1.096  -8.499  1.00 79.05 417 A 1 
ATOM 3381 C CA  . TYR A 1 417 ? 21.524  -0.321  -7.262  1.00 77.22 417 A 1 
ATOM 3382 C C   . TYR A 1 417 ? 21.462  -1.263  -6.062  1.00 77.73 417 A 1 
ATOM 3383 O O   . TYR A 1 417 ? 20.458  -1.935  -5.846  1.00 75.84 417 A 1 
ATOM 3384 C CB  . TYR A 1 417 ? 20.349  0.659   -7.254  1.00 73.01 417 A 1 
ATOM 3385 C CG  . TYR A 1 417 ? 20.437  1.759   -8.279  1.00 66.91 417 A 1 
ATOM 3386 C CD1 . TYR A 1 417 ? 21.600  2.548   -8.409  1.00 60.38 417 A 1 
ATOM 3387 C CD2 . TYR A 1 417 ? 19.329  2.026   -9.113  1.00 58.87 417 A 1 
ATOM 3388 C CE1 . TYR A 1 417 ? 21.668  3.579   -9.364  1.00 53.78 417 A 1 
ATOM 3389 C CE2 . TYR A 1 417 ? 19.386  3.050   -10.062 1.00 54.55 417 A 1 
ATOM 3390 C CZ  . TYR A 1 417 ? 20.555  3.824   -10.181 1.00 53.92 417 A 1 
ATOM 3391 O OH  . TYR A 1 417 ? 20.615  4.824   -11.117 1.00 49.87 417 A 1 
ATOM 3392 N N   . TRP A 1 418 ? 22.529  -1.266  -5.293  1.00 78.80 418 A 1 
ATOM 3393 C CA  . TRP A 1 418 ? 22.715  -2.114  -4.131  1.00 79.25 418 A 1 
ATOM 3394 C C   . TRP A 1 418 ? 22.890  -1.264  -2.886  1.00 78.27 418 A 1 
ATOM 3395 O O   . TRP A 1 418 ? 23.774  -0.394  -2.825  1.00 75.43 418 A 1 
ATOM 3396 C CB  . TRP A 1 418 ? 23.934  -2.994  -4.372  1.00 78.50 418 A 1 
ATOM 3397 C CG  . TRP A 1 418 ? 24.362  -3.797  -3.196  1.00 79.32 418 A 1 
ATOM 3398 C CD1 . TRP A 1 418 ? 25.245  -3.401  -2.250  1.00 70.80 418 A 1 
ATOM 3399 C CD2 . TRP A 1 418 ? 23.956  -5.151  -2.820  1.00 76.91 418 A 1 
ATOM 3400 N NE1 . TRP A 1 418 ? 25.427  -4.424  -1.330  1.00 72.83 418 A 1 
ATOM 3401 C CE2 . TRP A 1 418 ? 24.669  -5.517  -1.650  1.00 75.35 418 A 1 
ATOM 3402 C CE3 . TRP A 1 418 ? 23.080  -6.091  -3.388  1.00 75.63 418 A 1 
ATOM 3403 C CZ2 . TRP A 1 418 ? 24.538  -6.792  -1.061  1.00 75.47 418 A 1 
ATOM 3404 C CZ3 . TRP A 1 418 ? 22.938  -7.353  -2.800  1.00 70.12 418 A 1 
ATOM 3405 C CH2 . TRP A 1 418 ? 23.663  -7.708  -1.650  1.00 70.82 418 A 1 
ATOM 3406 N N   . ARG A 1 419 ? 22.057  -1.497  -1.881  1.00 76.97 419 A 1 
ATOM 3407 C CA  . ARG A 1 419 ? 22.127  -0.789  -0.609  1.00 76.58 419 A 1 
ATOM 3408 C C   . ARG A 1 419 ? 22.105  -1.787  0.547   1.00 77.09 419 A 1 
ATOM 3409 O O   . ARG A 1 419 ? 21.019  -2.195  0.960   1.00 74.38 419 A 1 
ATOM 3410 C CB  . ARG A 1 419 ? 20.989  0.237   -0.538  1.00 72.02 419 A 1 
ATOM 3411 C CG  . ARG A 1 419 ? 21.224  1.208   0.611   1.00 64.80 419 A 1 
ATOM 3412 C CD  . ARG A 1 419 ? 20.071  2.200   0.655   1.00 63.01 419 A 1 
ATOM 3413 N NE  . ARG A 1 419 ? 20.409  3.351   1.486   1.00 57.39 419 A 1 
ATOM 3414 C CZ  . ARG A 1 419 ? 19.745  4.490   1.492   1.00 51.46 419 A 1 
ATOM 3415 N NH1 . ARG A 1 419 ? 18.611  4.613   0.852   1.00 49.21 419 A 1 
ATOM 3416 N NH2 . ARG A 1 419 ? 20.223  5.520   2.132   1.00 46.18 419 A 1 
ATOM 3417 N N   . PRO A 1 420 ? 23.275  -2.144  1.080   1.00 77.18 420 A 1 
ATOM 3418 C CA  . PRO A 1 420 ? 23.345  -2.949  2.293   1.00 74.48 420 A 1 
ATOM 3419 C C   . PRO A 1 420 ? 22.815  -2.169  3.502   1.00 73.12 420 A 1 
ATOM 3420 O O   . PRO A 1 420 ? 22.556  -0.959  3.440   1.00 67.99 420 A 1 
ATOM 3421 C CB  . PRO A 1 420 ? 24.824  -3.330  2.415   1.00 71.63 420 A 1 
ATOM 3422 C CG  . PRO A 1 420 ? 25.555  -2.144  1.781   1.00 69.45 420 A 1 
ATOM 3423 C CD  . PRO A 1 420 ? 24.610  -1.723  0.658   1.00 72.63 420 A 1 
ATOM 3424 N N   . GLN A 1 421 ? 22.676  -2.843  4.649   1.00 70.31 421 A 1 
ATOM 3425 C CA  . GLN A 1 421 ? 22.161  -2.229  5.891   1.00 67.47 421 A 1 
ATOM 3426 C C   . GLN A 1 421 ? 22.948  -0.982  6.345   1.00 66.03 421 A 1 
ATOM 3427 O O   . GLN A 1 421 ? 22.384  -0.107  7.005   1.00 59.05 421 A 1 
ATOM 3428 C CB  . GLN A 1 421 ? 22.166  -3.272  7.016   1.00 62.40 421 A 1 
ATOM 3429 C CG  . GLN A 1 421 ? 21.122  -4.392  6.829   1.00 56.41 421 A 1 
ATOM 3430 C CD  . GLN A 1 421 ? 21.110  -5.358  8.020   1.00 51.59 421 A 1 
ATOM 3431 O OE1 . GLN A 1 421 ? 21.813  -5.178  8.999   1.00 47.10 421 A 1 
ATOM 3432 N NE2 . GLN A 1 421 ? 20.308  -6.391  7.992   1.00 45.21 421 A 1 
ATOM 3433 N N   . SER A 1 422 ? 24.206  -0.833  5.931   1.00 62.60 422 A 1 
ATOM 3434 C CA  . SER A 1 422 ? 25.045  0.354   6.170   1.00 59.67 422 A 1 
ATOM 3435 C C   . SER A 1 422 ? 24.502  1.661   5.567   1.00 60.12 422 A 1 
ATOM 3436 O O   . SER A 1 422 ? 25.062  2.736   5.787   1.00 54.07 422 A 1 
ATOM 3437 C CB  . SER A 1 422 ? 26.465  0.092   5.645   1.00 53.86 422 A 1 
ATOM 3438 O OG  . SER A 1 422 ? 26.477  0.059   4.232   1.00 48.97 422 A 1 
ATOM 3439 N N   . ARG A 1 423 ? 23.405  1.605   4.826   1.00 57.43 423 A 1 
ATOM 3440 C CA  . ARG A 1 423 ? 22.704  2.719   4.160   1.00 57.17 423 A 1 
ATOM 3441 C C   . ARG A 1 423 ? 23.485  3.410   3.032   1.00 60.07 423 A 1 
ATOM 3442 O O   . ARG A 1 423 ? 22.933  4.325   2.419   1.00 54.74 423 A 1 
ATOM 3443 C CB  . ARG A 1 423 ? 22.198  3.764   5.168   1.00 49.44 423 A 1 
ATOM 3444 C CG  . ARG A 1 423 ? 21.290  3.202   6.269   1.00 43.74 423 A 1 
ATOM 3445 C CD  . ARG A 1 423 ? 20.790  4.372   7.124   1.00 39.83 423 A 1 
ATOM 3446 N NE  . ARG A 1 423 ? 19.853  3.924   8.160   1.00 35.56 423 A 1 
ATOM 3447 C CZ  . ARG A 1 423 ? 19.242  4.694   9.040   1.00 30.73 423 A 1 
ATOM 3448 N NH1 . ARG A 1 423 ? 19.415  5.993   9.058   1.00 29.23 423 A 1 
ATOM 3449 N NH2 . ARG A 1 423 ? 18.440  4.171   9.920   1.00 27.43 423 A 1 
ATOM 3450 N N   . LYS A 1 424 ? 24.696  3.020   2.734   1.00 64.93 424 A 1 
ATOM 3451 C CA  . LYS A 1 424 ? 25.415  3.532   1.565   1.00 66.87 424 A 1 
ATOM 3452 C C   . LYS A 1 424 ? 24.861  2.864   0.308   1.00 70.09 424 A 1 
ATOM 3453 O O   . LYS A 1 424 ? 24.754  1.644   0.264   1.00 67.44 424 A 1 
ATOM 3454 C CB  . LYS A 1 424 ? 26.923  3.325   1.753   1.00 61.92 424 A 1 
ATOM 3455 C CG  . LYS A 1 424 ? 27.743  4.023   0.669   1.00 54.59 424 A 1 
ATOM 3456 C CD  . LYS A 1 424 ? 29.247  3.875   0.964   1.00 49.17 424 A 1 
ATOM 3457 C CE  . LYS A 1 424 ? 30.086  4.447   -0.169  1.00 42.58 424 A 1 
ATOM 3458 N NZ  . LYS A 1 424 ? 31.525  4.111   0.006   1.00 37.33 424 A 1 
ATOM 3459 N N   . LEU A 1 425 ? 24.492  3.667   -0.689  1.00 67.84 425 A 1 
ATOM 3460 C CA  . LEU A 1 425 ? 24.057  3.164   -1.992  1.00 67.68 425 A 1 
ATOM 3461 C C   . LEU A 1 425 ? 25.281  2.950   -2.875  1.00 70.71 425 A 1 
ATOM 3462 O O   . LEU A 1 425 ? 26.081  3.867   -3.065  1.00 66.99 425 A 1 
ATOM 3463 C CB  . LEU A 1 425 ? 23.054  4.158   -2.609  1.00 62.13 425 A 1 
ATOM 3464 C CG  . LEU A 1 425 ? 22.403  3.674   -3.923  1.00 55.66 425 A 1 
ATOM 3465 C CD1 . LEU A 1 425 ? 21.401  2.546   -3.672  1.00 50.89 425 A 1 
ATOM 3466 C CD2 . LEU A 1 425 ? 21.643  4.830   -4.578  1.00 51.25 425 A 1 
ATOM 3467 N N   . TYR A 1 426 ? 25.414  1.749   -3.435  1.00 72.34 426 A 1 
ATOM 3468 C CA  . TYR A 1 426 ? 26.432  1.383   -4.396  1.00 73.83 426 A 1 
ATOM 3469 C C   . TYR A 1 426 ? 25.784  1.155   -5.770  1.00 75.75 426 A 1 
ATOM 3470 O O   . TYR A 1 426 ? 24.665  0.664   -5.866  1.00 74.57 426 A 1 
ATOM 3471 C CB  . TYR A 1 426 ? 27.186  0.142   -3.917  1.00 71.44 426 A 1 
ATOM 3472 C CG  . TYR A 1 426 ? 27.936  0.331   -2.612  1.00 68.60 426 A 1 
ATOM 3473 C CD1 . TYR A 1 426 ? 29.286  0.740   -2.616  1.00 63.53 426 A 1 
ATOM 3474 C CD2 . TYR A 1 426 ? 27.298  0.070   -1.383  1.00 62.23 426 A 1 
ATOM 3475 C CE1 . TYR A 1 426 ? 29.990  0.877   -1.419  1.00 58.61 426 A 1 
ATOM 3476 C CE2 . TYR A 1 426 ? 28.001  0.210   -0.176  1.00 58.67 426 A 1 
ATOM 3477 C CZ  . TYR A 1 426 ? 29.353  0.609   -0.192  1.00 59.40 426 A 1 
ATOM 3478 O OH  . TYR A 1 426 ? 30.051  0.730   0.986   1.00 56.27 426 A 1 
ATOM 3479 N N   . ALA A 1 427 ? 26.496  1.516   -6.829  1.00 78.52 427 A 1 
ATOM 3480 C CA  . ALA A 1 427 ? 26.147  1.142   -8.192  1.00 79.36 427 A 1 
ATOM 3481 C C   . ALA A 1 427 ? 27.065  -0.010  -8.607  1.00 81.55 427 A 1 
ATOM 3482 O O   . ALA A 1 427 ? 28.257  0.192   -8.808  1.00 80.12 427 A 1 
ATOM 3483 C CB  . ALA A 1 427 ? 26.274  2.367   -9.092  1.00 76.12 427 A 1 
ATOM 3484 N N   . ILE A 1 428 ? 26.513  -1.211  -8.681  1.00 82.63 428 A 1 
ATOM 3485 C CA  . ILE A 1 428 ? 27.264  -2.435  -8.926  1.00 84.52 428 A 1 
ATOM 3486 C C   . ILE A 1 428 ? 27.348  -2.703  -10.423 1.00 85.57 428 A 1 
ATOM 3487 O O   . ILE A 1 428 ? 26.328  -2.826  -11.093 1.00 84.67 428 A 1 
ATOM 3488 C CB  . ILE A 1 428 ? 26.634  -3.610  -8.155  1.00 83.89 428 A 1 
ATOM 3489 C CG1 . ILE A 1 428 ? 26.565  -3.359  -6.631  1.00 79.42 428 A 1 
ATOM 3490 C CG2 . ILE A 1 428 ? 27.373  -4.922  -8.442  1.00 76.64 428 A 1 
ATOM 3491 C CD1 . ILE A 1 428 ? 27.905  -3.036  -5.964  1.00 70.34 428 A 1 
ATOM 3492 N N   . LYS A 1 429 ? 28.575  -2.805  -10.938 1.00 87.41 429 A 1 
ATOM 3493 C CA  . LYS A 1 429 ? 28.882  -3.149  -12.326 1.00 87.93 429 A 1 
ATOM 3494 C C   . LYS A 1 429 ? 28.690  -4.637  -12.579 1.00 88.50 429 A 1 
ATOM 3495 O O   . LYS A 1 429 ? 28.073  -5.013  -13.574 1.00 86.76 429 A 1 
ATOM 3496 C CB  . LYS A 1 429 ? 30.324  -2.705  -12.625 1.00 86.00 429 A 1 
ATOM 3497 C CG  . LYS A 1 429 ? 30.844  -3.070  -14.033 1.00 82.23 429 A 1 
ATOM 3498 C CD  . LYS A 1 429 ? 32.306  -2.629  -14.134 1.00 80.55 429 A 1 
ATOM 3499 C CE  . LYS A 1 429 ? 32.995  -3.040  -15.426 1.00 72.83 429 A 1 
ATOM 3500 N NZ  . LYS A 1 429 ? 34.446  -2.685  -15.384 1.00 67.49 429 A 1 
ATOM 3501 N N   . SER A 1 430 ? 29.208  -5.474  -11.686 1.00 90.18 430 A 1 
ATOM 3502 C CA  . SER A 1 430 ? 29.067  -6.924  -11.774 1.00 90.62 430 A 1 
ATOM 3503 C C   . SER A 1 430 ? 28.838  -7.557  -10.406 1.00 90.94 430 A 1 
ATOM 3504 O O   . SER A 1 430 ? 29.287  -7.036  -9.382  1.00 89.19 430 A 1 
ATOM 3505 C CB  . SER A 1 430 ? 30.268  -7.559  -12.485 1.00 89.16 430 A 1 
ATOM 3506 O OG  . SER A 1 430 ? 31.434  -7.549  -11.682 1.00 74.81 430 A 1 
ATOM 3507 N N   . SER A 1 431 ? 28.139  -8.674  -10.403 1.00 91.72 431 A 1 
ATOM 3508 C CA  . SER A 1 431 ? 27.954  -9.507  -9.216  1.00 92.39 431 A 1 
ATOM 3509 C C   . SER A 1 431 ? 28.124  -10.977 -9.569  1.00 93.18 431 A 1 
ATOM 3510 O O   . SER A 1 431 ? 27.719  -11.418 -10.643 1.00 91.73 431 A 1 
ATOM 3511 C CB  . SER A 1 431 ? 26.585  -9.262  -8.565  1.00 90.81 431 A 1 
ATOM 3512 O OG  . SER A 1 431 ? 25.521  -9.740  -9.359  1.00 82.52 431 A 1 
ATOM 3513 N N   . LYS A 1 432 ? 28.692  -11.735 -8.646  1.00 93.31 432 A 1 
ATOM 3514 C CA  . LYS A 1 432 ? 28.713  -13.194 -8.657  1.00 93.89 432 A 1 
ATOM 3515 C C   . LYS A 1 432 ? 28.210  -13.706 -7.322  1.00 93.71 432 A 1 
ATOM 3516 O O   . LYS A 1 432 ? 28.571  -13.161 -6.279  1.00 92.02 432 A 1 
ATOM 3517 C CB  . LYS A 1 432 ? 30.126  -13.722 -8.948  1.00 92.51 432 A 1 
ATOM 3518 C CG  . LYS A 1 432 ? 30.678  -13.342 -10.324 1.00 89.33 432 A 1 
ATOM 3519 C CD  . LYS A 1 432 ? 32.077  -13.947 -10.492 1.00 88.68 432 A 1 
ATOM 3520 C CE  . LYS A 1 432 ? 32.685  -13.662 -11.865 1.00 83.07 432 A 1 
ATOM 3521 N NZ  . LYS A 1 432 ? 33.997  -14.348 -12.000 1.00 78.13 432 A 1 
ATOM 3522 N N   . MET A 1 433 ? 27.396  -14.744 -7.360  1.00 94.15 433 A 1 
ATOM 3523 C CA  . MET A 1 433 ? 27.072  -15.552 -6.183  1.00 94.79 433 A 1 
ATOM 3524 C C   . MET A 1 433 ? 27.565  -16.965 -6.453  1.00 95.07 433 A 1 
ATOM 3525 O O   . MET A 1 433 ? 27.315  -17.493 -7.536  1.00 93.59 433 A 1 
ATOM 3526 C CB  . MET A 1 433 ? 25.572  -15.564 -5.888  1.00 94.16 433 A 1 
ATOM 3527 C CG  . MET A 1 433 ? 24.948  -14.172 -5.805  1.00 91.48 433 A 1 
ATOM 3528 S SD  . MET A 1 433 ? 23.149  -14.176 -5.487  1.00 89.17 433 A 1 
ATOM 3529 C CE  . MET A 1 433 ? 23.067  -15.052 -3.910  1.00 78.59 433 A 1 
ATOM 3530 N N   . MET A 1 434 ? 28.277  -17.543 -5.509  1.00 95.05 434 A 1 
ATOM 3531 C CA  . MET A 1 434 ? 28.943  -18.821 -5.723  1.00 94.88 434 A 1 
ATOM 3532 C C   . MET A 1 434 ? 28.975  -19.656 -4.445  1.00 95.14 434 A 1 
ATOM 3533 O O   . MET A 1 434 ? 28.876  -19.125 -3.339  1.00 93.73 434 A 1 
ATOM 3534 C CB  . MET A 1 434 ? 30.340  -18.578 -6.313  1.00 92.13 434 A 1 
ATOM 3535 C CG  . MET A 1 434 ? 31.236  -17.663 -5.473  1.00 87.35 434 A 1 
ATOM 3536 S SD  . MET A 1 434 ? 32.824  -17.222 -6.270  1.00 86.69 434 A 1 
ATOM 3537 C CE  . MET A 1 434 ? 32.271  -16.047 -7.512  1.00 76.68 434 A 1 
ATOM 3538 N N   . LEU A 1 435 ? 29.078  -20.956 -4.621  1.00 93.80 435 A 1 
ATOM 3539 C CA  . LEU A 1 435 ? 29.060  -21.952 -3.559  1.00 94.02 435 A 1 
ATOM 3540 C C   . LEU A 1 435 ? 30.357  -22.751 -3.558  1.00 94.05 435 A 1 
ATOM 3541 O O   . LEU A 1 435 ? 30.871  -23.115 -4.616  1.00 92.07 435 A 1 
ATOM 3542 C CB  . LEU A 1 435 ? 27.860  -22.900 -3.750  1.00 92.90 435 A 1 
ATOM 3543 C CG  . LEU A 1 435 ? 26.477  -22.231 -3.670  1.00 91.72 435 A 1 
ATOM 3544 C CD1 . LEU A 1 435 ? 25.394  -23.261 -4.000  1.00 80.91 435 A 1 
ATOM 3545 C CD2 . LEU A 1 435 ? 26.197  -21.665 -2.279  1.00 82.15 435 A 1 
ATOM 3546 N N   . GLN A 1 436 ? 30.841  -23.066 -2.372  1.00 93.80 436 A 1 
ATOM 3547 C CA  . GLN A 1 436 ? 31.952  -23.992 -2.160  1.00 93.52 436 A 1 
ATOM 3548 C C   . GLN A 1 436 ? 31.672  -24.839 -0.915  1.00 93.75 436 A 1 
ATOM 3549 O O   . GLN A 1 436 ? 31.198  -24.290 0.077   1.00 91.87 436 A 1 
ATOM 3550 C CB  . GLN A 1 436 ? 33.251  -23.182 -2.020  1.00 90.92 436 A 1 
ATOM 3551 C CG  . GLN A 1 436 ? 34.506  -24.066 -1.972  1.00 86.20 436 A 1 
ATOM 3552 C CD  . GLN A 1 436 ? 35.796  -23.248 -1.926  1.00 86.23 436 A 1 
ATOM 3553 O OE1 . GLN A 1 436 ? 35.898  -22.220 -1.289  1.00 77.17 436 A 1 
ATOM 3554 N NE2 . GLN A 1 436 ? 36.824  -23.677 -2.606  1.00 74.94 436 A 1 
ATOM 3555 N N   . PRO A 1 437 ? 31.940  -26.144 -0.936  1.00 93.39 437 A 1 
ATOM 3556 C CA  . PRO A 1 437 ? 31.838  -26.961 0.272   1.00 92.50 437 A 1 
ATOM 3557 C C   . PRO A 1 437 ? 32.843  -26.490 1.334   1.00 92.12 437 A 1 
ATOM 3558 O O   . PRO A 1 437 ? 33.942  -26.034 1.018   1.00 88.93 437 A 1 
ATOM 3559 C CB  . PRO A 1 437 ? 32.081  -28.403 -0.190  1.00 90.61 437 A 1 
ATOM 3560 C CG  . PRO A 1 437 ? 32.905  -28.242 -1.462  1.00 87.61 437 A 1 
ATOM 3561 C CD  . PRO A 1 437 ? 32.410  -26.933 -2.053  1.00 90.81 437 A 1 
ATOM 3562 N N   . THR A 1 438 ? 32.449  -26.574 2.605   1.00 89.16 438 A 1 
ATOM 3563 C CA  . THR A 1 438 ? 33.289  -26.137 3.743   1.00 85.55 438 A 1 
ATOM 3564 C C   . THR A 1 438 ? 34.439  -27.085 4.066   1.00 82.55 438 A 1 
ATOM 3565 O O   . THR A 1 438 ? 35.350  -26.702 4.804   1.00 72.07 438 A 1 
ATOM 3566 C CB  . THR A 1 438 ? 32.452  -25.986 5.019   1.00 81.36 438 A 1 
ATOM 3567 O OG1 . THR A 1 438 ? 31.677  -27.136 5.253   1.00 71.56 438 A 1 
ATOM 3568 C CG2 . THR A 1 438 ? 31.499  -24.803 4.952   1.00 71.04 438 A 1 
ATOM 3569 N N   . THR A 1 439 ? 34.379  -28.299 3.573   1.00 72.49 439 A 1 
ATOM 3570 C CA  . THR A 1 439 ? 35.343  -29.378 3.827   1.00 67.02 439 A 1 
ATOM 3571 C C   . THR A 1 439 ? 36.321  -29.556 2.689   1.00 59.42 439 A 1 
ATOM 3572 O O   . THR A 1 439 ? 35.863  -29.526 1.524   1.00 51.80 439 A 1 
ATOM 3573 C CB  . THR A 1 439 ? 34.638  -30.713 4.055   1.00 59.72 439 A 1 
ATOM 3574 O OG1 . THR A 1 439 ? 33.700  -30.900 3.023   1.00 53.78 439 A 1 
ATOM 3575 C CG2 . THR A 1 439 ? 33.915  -30.742 5.402   1.00 50.99 439 A 1 
ATOM 3576 O OXT . THR A 1 439 ? 37.535  -29.765 3.025   1.00 48.46 439 A 1 
ATOM 3577 N N   . SER B 2 1   ? 7.074   71.086  -89.427 1.00 25.27 1   B 1 
ATOM 3578 C CA  . SER B 2 1   ? 7.434   69.679  -89.184 1.00 31.50 1   B 1 
ATOM 3579 C C   . SER B 2 1   ? 7.046   69.337  -87.751 1.00 32.58 1   B 1 
ATOM 3580 O O   . SER B 2 1   ? 7.718   69.836  -86.855 1.00 30.78 1   B 1 
ATOM 3581 C CB  . SER B 2 1   ? 8.934   69.477  -89.392 1.00 29.70 1   B 1 
ATOM 3582 O OG  . SER B 2 1   ? 9.293   70.085  -90.614 1.00 26.82 1   B 1 
ATOM 3583 N N   . PRO B 2 2   ? 5.935   68.675  -87.558 1.00 26.87 2   B 1 
ATOM 3584 C CA  . PRO B 2 2   ? 5.452   68.446  -86.208 1.00 31.87 2   B 1 
ATOM 3585 C C   . PRO B 2 2   ? 6.399   67.464  -85.516 1.00 33.29 2   B 1 
ATOM 3586 O O   . PRO B 2 2   ? 6.596   66.348  -86.002 1.00 31.15 2   B 1 
ATOM 3587 C CB  . PRO B 2 2   ? 4.023   67.910  -86.382 1.00 28.46 2   B 1 
ATOM 3588 C CG  . PRO B 2 2   ? 4.068   67.222  -87.739 1.00 28.05 2   B 1 
ATOM 3589 C CD  . PRO B 2 2   ? 5.126   68.018  -88.541 1.00 32.79 2   B 1 
ATOM 3590 N N   . VAL B 2 3   ? 7.042   67.899  -84.441 1.00 30.67 3   B 1 
ATOM 3591 C CA  . VAL B 2 3   ? 7.978   67.064  -83.680 1.00 35.14 3   B 1 
ATOM 3592 C C   . VAL B 2 3   ? 7.156   65.959  -83.007 1.00 34.08 3   B 1 
ATOM 3593 O O   . VAL B 2 3   ? 6.248   66.285  -82.235 1.00 32.89 3   B 1 
ATOM 3594 C CB  . VAL B 2 3   ? 8.766   67.894  -82.656 1.00 33.10 3   B 1 
ATOM 3595 C CG1 . VAL B 2 3   ? 9.802   67.048  -81.925 1.00 28.74 3   B 1 
ATOM 3596 C CG2 . VAL B 2 3   ? 9.504   69.061  -83.329 1.00 32.78 3   B 1 
ATOM 3597 N N   . PRO B 2 4   ? 7.379   64.701  -83.351 1.00 30.67 4   B 1 
ATOM 3598 C CA  . PRO B 2 4   ? 6.586   63.629  -82.778 1.00 35.61 4   B 1 
ATOM 3599 C C   . PRO B 2 4   ? 6.908   63.547  -81.283 1.00 36.58 4   B 1 
ATOM 3600 O O   . PRO B 2 4   ? 8.056   63.297  -80.903 1.00 34.90 4   B 1 
ATOM 3601 C CB  . PRO B 2 4   ? 6.970   62.375  -83.567 1.00 32.30 4   B 1 
ATOM 3602 C CG  . PRO B 2 4   ? 8.392   62.661  -84.039 1.00 31.75 4   B 1 
ATOM 3603 C CD  . PRO B 2 4   ? 8.427   64.188  -84.199 1.00 36.56 4   B 1 
ATOM 3604 N N   . PHE B 2 5   ? 5.910   63.823  -80.463 1.00 30.26 5   B 1 
ATOM 3605 C CA  . PHE B 2 5   ? 6.029   63.644  -79.019 1.00 33.88 5   B 1 
ATOM 3606 C C   . PHE B 2 5   ? 6.354   62.174  -78.754 1.00 31.85 5   B 1 
ATOM 3607 O O   . PHE B 2 5   ? 5.572   61.284  -79.089 1.00 29.82 5   B 1 
ATOM 3608 C CB  . PHE B 2 5   ? 4.755   64.112  -78.317 1.00 32.10 5   B 1 
ATOM 3609 C CG  . PHE B 2 5   ? 4.669   65.618  -78.148 1.00 31.27 5   B 1 
ATOM 3610 C CD1 . PHE B 2 5   ? 5.157   66.224  -76.973 1.00 29.68 5   B 1 
ATOM 3611 C CD2 . PHE B 2 5   ? 4.117   66.436  -79.160 1.00 30.92 5   B 1 
ATOM 3612 C CE1 . PHE B 2 5   ? 5.087   67.622  -76.802 1.00 27.26 5   B 1 
ATOM 3613 C CE2 . PHE B 2 5   ? 4.059   67.829  -78.994 1.00 28.25 5   B 1 
ATOM 3614 C CZ  . PHE B 2 5   ? 4.546   68.423  -77.818 1.00 30.61 5   B 1 
ATOM 3615 N N   . GLY B 2 6   ? 7.558   61.948  -78.290 1.00 33.86 6   B 1 
ATOM 3616 C CA  . GLY B 2 6   ? 8.049   60.611  -77.996 1.00 36.40 6   B 1 
ATOM 3617 C C   . GLY B 2 6   ? 7.142   59.912  -76.979 1.00 35.31 6   B 1 
ATOM 3618 O O   . GLY B 2 6   ? 6.546   60.576  -76.132 1.00 33.43 6   B 1 
ATOM 3619 N N   . PRO B 2 7   ? 7.008   58.608  -77.079 1.00 31.79 7   B 1 
ATOM 3620 C CA  . PRO B 2 7   ? 6.106   57.864  -76.221 1.00 35.26 7   B 1 
ATOM 3621 C C   . PRO B 2 7   ? 6.545   58.041  -74.769 1.00 35.76 7   B 1 
ATOM 3622 O O   . PRO B 2 7   ? 7.689   57.729  -74.421 1.00 33.54 7   B 1 
ATOM 3623 C CB  . PRO B 2 7   ? 6.182   56.406  -76.698 1.00 32.01 7   B 1 
ATOM 3624 C CG  . PRO B 2 7   ? 7.569   56.315  -77.343 1.00 32.05 7   B 1 
ATOM 3625 C CD  . PRO B 2 7   ? 7.793   57.724  -77.910 1.00 37.13 7   B 1 
ATOM 3626 N N   . GLU B 2 8   ? 5.654   58.574  -73.964 1.00 30.54 8   B 1 
ATOM 3627 C CA  . GLU B 2 8   ? 5.873   58.645  -72.522 1.00 32.02 8   B 1 
ATOM 3628 C C   . GLU B 2 8   ? 6.188   57.239  -72.020 1.00 29.75 8   B 1 
ATOM 3629 O O   . GLU B 2 8   ? 5.393   56.303  -72.167 1.00 28.92 8   B 1 
ATOM 3630 C CB  . GLU B 2 8   ? 4.682   59.255  -71.790 1.00 31.83 8   B 1 
ATOM 3631 C CG  . GLU B 2 8   ? 4.597   60.781  -71.987 1.00 29.78 8   B 1 
ATOM 3632 C CD  . GLU B 2 8   ? 3.437   61.445  -71.205 1.00 28.85 8   B 1 
ATOM 3633 O OE1 . GLU B 2 8   ? 3.562   62.660  -70.917 1.00 27.02 8   B 1 
ATOM 3634 O OE2 . GLU B 2 8   ? 2.450   60.739  -70.929 1.00 32.00 8   B 1 
ATOM 3635 N N   . GLY B 2 9   ? 7.404   57.078  -71.495 1.00 33.51 9   B 1 
ATOM 3636 C CA  . GLY B 2 9   ? 7.852   55.817  -70.951 1.00 35.99 9   B 1 
ATOM 3637 C C   . GLY B 2 9   ? 6.877   55.402  -69.857 1.00 34.94 9   B 1 
ATOM 3638 O O   . GLY B 2 9   ? 6.743   56.104  -68.865 1.00 33.11 9   B 1 
ATOM 3639 N N   . ARG B 2 10  ? 6.206   54.265  -70.051 1.00 31.30 10  B 1 
ATOM 3640 C CA  . ARG B 2 10  ? 5.438   53.624  -68.987 1.00 35.04 10  B 1 
ATOM 3641 C C   . ARG B 2 10  ? 6.387   53.484  -67.802 1.00 32.84 10  B 1 
ATOM 3642 O O   . ARG B 2 10  ? 7.334   52.704  -67.867 1.00 32.79 10  B 1 
ATOM 3643 C CB  . ARG B 2 10  ? 4.888   52.255  -69.419 1.00 34.55 10  B 1 
ATOM 3644 C CG  . ARG B 2 10  ? 3.608   52.368  -70.252 1.00 32.59 10  B 1 
ATOM 3645 C CD  . ARG B 2 10  ? 3.081   50.954  -70.598 1.00 32.75 10  B 1 
ATOM 3646 N NE  . ARG B 2 10  ? 1.776   51.016  -71.280 1.00 29.02 10  B 1 
ATOM 3647 C CZ  . ARG B 2 10  ? 1.085   49.985  -71.753 1.00 26.71 10  B 1 
ATOM 3648 N NH1 . ARG B 2 10  ? 1.551   48.775  -71.691 1.00 25.77 10  B 1 
ATOM 3649 N NH2 . ARG B 2 10  ? -0.081  50.156  -72.309 1.00 25.49 10  B 1 
ATOM 3650 N N   . LEU B 2 11  ? 6.145   54.277  -66.786 1.00 28.93 11  B 1 
ATOM 3651 C CA  . LEU B 2 11  ? 6.661   53.982  -65.461 1.00 31.49 11  B 1 
ATOM 3652 C C   . LEU B 2 11  ? 6.176   52.570  -65.138 1.00 30.46 11  B 1 
ATOM 3653 O O   . LEU B 2 11  ? 4.994   52.352  -64.866 1.00 30.64 11  B 1 
ATOM 3654 C CB  . LEU B 2 11  ? 6.135   55.030  -64.451 1.00 31.54 11  B 1 
ATOM 3655 C CG  . LEU B 2 11  ? 7.076   56.255  -64.335 1.00 29.83 11  B 1 
ATOM 3656 C CD1 . LEU B 2 11  ? 6.300   57.524  -63.980 1.00 29.99 11  B 1 
ATOM 3657 C CD2 . LEU B 2 11  ? 8.140   56.031  -63.267 1.00 34.17 11  B 1 
ATOM 3658 N N   . GLU B 2 12  ? 7.076   51.606  -65.305 1.00 30.90 12  B 1 
ATOM 3659 C CA  . GLU B 2 12  ? 6.879   50.309  -64.690 1.00 32.81 12  B 1 
ATOM 3660 C C   . GLU B 2 12  ? 6.814   50.587  -63.193 1.00 30.64 12  B 1 
ATOM 3661 O O   . GLU B 2 12  ? 7.847   50.744  -62.538 1.00 30.72 12  B 1 
ATOM 3662 C CB  . GLU B 2 12  ? 8.010   49.324  -65.008 1.00 33.82 12  B 1 
ATOM 3663 C CG  . GLU B 2 12  ? 7.914   48.717  -66.419 1.00 32.25 12  B 1 
ATOM 3664 C CD  . GLU B 2 12  ? 8.969   47.610  -66.673 1.00 31.18 12  B 1 
ATOM 3665 O OE1 . GLU B 2 12  ? 8.754   46.809  -67.615 1.00 28.23 12  B 1 
ATOM 3666 O OE2 . GLU B 2 12  ? 9.983   47.562  -65.929 1.00 32.68 12  B 1 
ATOM 3667 N N   . ASP B 2 13  ? 5.587   50.694  -62.687 1.00 30.93 13  B 1 
ATOM 3668 C CA  . ASP B 2 13  ? 5.343   50.546  -61.278 1.00 33.63 13  B 1 
ATOM 3669 C C   . ASP B 2 13  ? 5.956   49.201  -60.908 1.00 32.04 13  B 1 
ATOM 3670 O O   . ASP B 2 13  ? 5.399   48.130  -61.164 1.00 31.05 13  B 1 
ATOM 3671 C CB  . ASP B 2 13  ? 3.840   50.596  -60.948 1.00 32.20 13  B 1 
ATOM 3672 C CG  . ASP B 2 13  ? 3.341   51.987  -60.545 1.00 29.61 13  B 1 
ATOM 3673 O OD1 . ASP B 2 13  ? 4.155   52.766  -59.995 1.00 30.13 13  B 1 
ATOM 3674 O OD2 . ASP B 2 13  ? 2.129   52.239  -60.739 1.00 31.80 13  B 1 
ATOM 3675 N N   . LYS B 2 14  ? 7.190   49.279  -60.384 1.00 34.26 14  B 1 
ATOM 3676 C CA  . LYS B 2 14  ? 7.770   48.172  -59.652 1.00 38.07 14  B 1 
ATOM 3677 C C   . LYS B 2 14  ? 6.807   47.949  -58.504 1.00 34.89 14  B 1 
ATOM 3678 O O   . LYS B 2 14  ? 6.947   48.559  -57.446 1.00 33.79 14  B 1 
ATOM 3679 C CB  . LYS B 2 14  ? 9.187   48.482  -59.156 1.00 37.25 14  B 1 
ATOM 3680 C CG  . LYS B 2 14  ? 10.227  48.339  -60.270 1.00 35.41 14  B 1 
ATOM 3681 C CD  . LYS B 2 14  ? 11.643  48.563  -59.709 1.00 34.43 14  B 1 
ATOM 3682 C CE  . LYS B 2 14  ? 12.671  48.362  -60.824 1.00 29.68 14  B 1 
ATOM 3683 N NZ  . LYS B 2 14  ? 14.049  48.622  -60.357 1.00 28.41 14  B 1 
ATOM 3684 N N   . LEU B 2 15  ? 5.807   47.118  -58.769 1.00 32.21 15  B 1 
ATOM 3685 C CA  . LEU B 2 15  ? 5.041   46.428  -57.757 1.00 34.70 15  B 1 
ATOM 3686 C C   . LEU B 2 15  ? 6.100   45.857  -56.822 1.00 33.08 15  B 1 
ATOM 3687 O O   . LEU B 2 15  ? 6.725   44.838  -57.111 1.00 32.87 15  B 1 
ATOM 3688 C CB  . LEU B 2 15  ? 4.183   45.324  -58.409 1.00 34.33 15  B 1 
ATOM 3689 C CG  . LEU B 2 15  ? 2.802   45.821  -58.881 1.00 32.68 15  B 1 
ATOM 3690 C CD1 . LEU B 2 15  ? 2.230   44.893  -59.958 1.00 33.06 15  B 1 
ATOM 3691 C CD2 . LEU B 2 15  ? 1.812   45.857  -57.716 1.00 36.72 15  B 1 
ATOM 3692 N N   . HIS B 2 16  ? 6.378   46.618  -55.761 1.00 35.31 16  B 1 
ATOM 3693 C CA  . HIS B 2 16  ? 7.060   46.104  -54.610 1.00 37.04 16  B 1 
ATOM 3694 C C   . HIS B 2 16  ? 6.237   44.876  -54.246 1.00 34.66 16  B 1 
ATOM 3695 O O   . HIS B 2 16  ? 5.161   45.016  -53.679 1.00 33.97 16  B 1 
ATOM 3696 C CB  . HIS B 2 16  ? 7.088   47.130  -53.477 1.00 36.34 16  B 1 
ATOM 3697 C CG  . HIS B 2 16  ? 8.332   47.977  -53.487 1.00 34.68 16  B 1 
ATOM 3698 N ND1 . HIS B 2 16  ? 9.591   47.550  -53.131 1.00 33.52 16  B 1 
ATOM 3699 C CD2 . HIS B 2 16  ? 8.449   49.303  -53.806 1.00 33.87 16  B 1 
ATOM 3700 C CE1 . HIS B 2 16  ? 10.431  48.584  -53.236 1.00 31.80 16  B 1 
ATOM 3701 N NE2 . HIS B 2 16  ? 9.781   49.673  -53.645 1.00 31.67 16  B 1 
ATOM 3702 N N   . LYS B 2 17  ? 6.709   43.683  -54.676 1.00 36.39 17  B 1 
ATOM 3703 C CA  . LYS B 2 17  ? 6.184   42.433  -54.161 1.00 38.45 17  B 1 
ATOM 3704 C C   . LYS B 2 17  ? 6.138   42.676  -52.667 1.00 36.60 17  B 1 
ATOM 3705 O O   . LYS B 2 17  ? 7.207   42.969  -52.118 1.00 36.02 17  B 1 
ATOM 3706 C CB  . LYS B 2 17  ? 7.094   41.240  -54.473 1.00 37.88 17  B 1 
ATOM 3707 C CG  . LYS B 2 17  ? 6.790   40.630  -55.840 1.00 35.03 17  B 1 
ATOM 3708 C CD  . LYS B 2 17  ? 7.653   39.390  -56.072 1.00 33.55 17  B 1 
ATOM 3709 C CE  . LYS B 2 17  ? 7.273   38.722  -57.397 1.00 29.32 17  B 1 
ATOM 3710 N NZ  . LYS B 2 17  ? 8.089   37.520  -57.685 1.00 26.68 17  B 1 
ATOM 3711 N N   . PRO B 2 18  ? 4.948   42.725  -52.058 1.00 32.73 18  B 1 
ATOM 3712 C CA  . PRO B 2 18  ? 4.884   42.922  -50.632 1.00 35.24 18  B 1 
ATOM 3713 C C   . PRO B 2 18  ? 5.872   41.889  -50.101 1.00 35.25 18  B 1 
ATOM 3714 O O   . PRO B 2 18  ? 5.782   40.723  -50.487 1.00 34.20 18  B 1 
ATOM 3715 C CB  . PRO B 2 18  ? 3.424   42.673  -50.220 1.00 32.49 18  B 1 
ATOM 3716 C CG  . PRO B 2 18  ? 2.867   41.837  -51.369 1.00 32.74 18  B 1 
ATOM 3717 C CD  . PRO B 2 18  ? 3.681   42.294  -52.589 1.00 37.65 18  B 1 
ATOM 3718 N N   . LYS B 2 19  ? 6.893   42.353  -49.353 1.00 33.44 19  B 1 
ATOM 3719 C CA  . LYS B 2 19  ? 7.768   41.422  -48.644 1.00 34.92 19  B 1 
ATOM 3720 C C   . LYS B 2 19  ? 6.774   40.497  -47.970 1.00 33.16 19  B 1 
ATOM 3721 O O   . LYS B 2 19  ? 5.967   40.995  -47.201 1.00 32.14 19  B 1 
ATOM 3722 C CB  . LYS B 2 19  ? 8.631   42.113  -47.589 1.00 34.90 19  B 1 
ATOM 3723 C CG  . LYS B 2 19  ? 10.017  42.519  -48.108 1.00 32.05 19  B 1 
ATOM 3724 C CD  . LYS B 2 19  ? 10.821  43.161  -46.973 1.00 30.70 19  B 1 
ATOM 3725 C CE  . LYS B 2 19  ? 12.265  43.464  -47.394 1.00 26.73 19  B 1 
ATOM 3726 N NZ  . LYS B 2 19  ? 13.037  44.107  -46.312 1.00 25.05 19  B 1 
ATOM 3727 N N   . ALA B 2 20  ? 6.754   39.224  -48.361 1.00 32.17 20  B 1 
ATOM 3728 C CA  . ALA B 2 20  ? 5.935   38.248  -47.676 1.00 34.11 20  B 1 
ATOM 3729 C C   . ALA B 2 20  ? 6.350   38.436  -46.231 1.00 33.75 20  B 1 
ATOM 3730 O O   . ALA B 2 20  ? 7.512   38.180  -45.903 1.00 33.07 20  B 1 
ATOM 3731 C CB  . ALA B 2 20  ? 6.229   36.843  -48.206 1.00 32.76 20  B 1 
ATOM 3732 N N   . THR B 2 21  ? 5.491   39.075  -45.455 1.00 30.16 21  B 1 
ATOM 3733 C CA  . THR B 2 21  ? 5.670   39.176  -44.025 1.00 31.90 21  B 1 
ATOM 3734 C C   . THR B 2 21  ? 5.880   37.731  -43.649 1.00 31.40 21  B 1 
ATOM 3735 O O   . THR B 2 21  ? 4.964   36.925  -43.826 1.00 30.37 21  B 1 
ATOM 3736 C CB  . THR B 2 21  ? 4.429   39.758  -43.319 1.00 30.24 21  B 1 
ATOM 3737 O OG1 . THR B 2 21  ? 3.336   39.885  -44.200 1.00 27.90 21  B 1 
ATOM 3738 C CG2 . THR B 2 21  ? 4.720   41.154  -42.771 1.00 29.41 21  B 1 
ATOM 3739 N N   . GLN B 2 22  ? 7.134   37.381  -43.348 1.00 31.22 22  B 1 
ATOM 3740 C CA  . GLN B 2 22  ? 7.430   36.058  -42.825 1.00 32.17 22  B 1 
ATOM 3741 C C   . GLN B 2 22  ? 6.511   35.978  -41.625 1.00 31.31 22  B 1 
ATOM 3742 O O   . GLN B 2 22  ? 6.743   36.662  -40.635 1.00 30.44 22  B 1 
ATOM 3743 C CB  . GLN B 2 22  ? 8.906   35.929  -42.419 1.00 31.17 22  B 1 
ATOM 3744 C CG  . GLN B 2 22  ? 9.825   35.647  -43.611 1.00 28.75 22  B 1 
ATOM 3745 C CD  . GLN B 2 22  ? 11.303  35.504  -43.195 1.00 26.71 22  B 1 
ATOM 3746 O OE1 . GLN B 2 22  ? 11.754  36.001  -42.192 1.00 25.75 22  B 1 
ATOM 3747 N NE2 . GLN B 2 22  ? 12.105  34.828  -43.980 1.00 25.86 22  B 1 
ATOM 3748 N N   . THR B 2 23  ? 5.394   35.295  -41.785 1.00 32.30 23  B 1 
ATOM 3749 C CA  . THR B 2 23  ? 4.511   34.965  -40.694 1.00 33.20 23  B 1 
ATOM 3750 C C   . THR B 2 23  ? 5.428   34.200  -39.772 1.00 33.39 23  B 1 
ATOM 3751 O O   . THR B 2 23  ? 5.809   33.080  -40.101 1.00 32.34 23  B 1 
ATOM 3752 C CB  . THR B 2 23  ? 3.317   34.106  -41.148 1.00 30.82 23  B 1 
ATOM 3753 O OG1 . THR B 2 23  ? 3.566   33.483  -42.394 1.00 28.04 23  B 1 
ATOM 3754 C CG2 . THR B 2 23  ? 2.061   34.952  -41.327 1.00 28.88 23  B 1 
ATOM 3755 N N   . GLU B 2 24  ? 5.934   34.892  -38.741 1.00 37.00 24  B 1 
ATOM 3756 C CA  . GLU B 2 24  ? 6.849   34.295  -37.789 1.00 38.90 24  B 1 
ATOM 3757 C C   . GLU B 2 24  ? 6.164   33.030  -37.321 1.00 38.55 24  B 1 
ATOM 3758 O O   . GLU B 2 24  ? 5.093   33.087  -36.700 1.00 38.32 24  B 1 
ATOM 3759 C CB  . GLU B 2 24  ? 7.145   35.223  -36.611 1.00 38.06 24  B 1 
ATOM 3760 C CG  . GLU B 2 24  ? 8.201   36.281  -36.938 1.00 35.47 24  B 1 
ATOM 3761 C CD  . GLU B 2 24  ? 8.584   37.110  -35.703 1.00 33.02 24  B 1 
ATOM 3762 O OE1 . GLU B 2 24  ? 9.741   37.564  -35.661 1.00 27.96 24  B 1 
ATOM 3763 O OE2 . GLU B 2 24  ? 7.717   37.271  -34.816 1.00 33.47 24  B 1 
ATOM 3764 N N   . VAL B 2 25  ? 6.709   31.889  -37.744 1.00 49.66 25  B 1 
ATOM 3765 C CA  . VAL B 2 25  ? 6.129   30.596  -37.413 1.00 52.14 25  B 1 
ATOM 3766 C C   . VAL B 2 25  ? 6.230   30.523  -35.902 1.00 54.18 25  B 1 
ATOM 3767 O O   . VAL B 2 25  ? 7.318   30.328  -35.373 1.00 52.03 25  B 1 
ATOM 3768 C CB  . VAL B 2 25  ? 6.870   29.440  -38.108 1.00 47.62 25  B 1 
ATOM 3769 C CG1 . VAL B 2 25  ? 6.289   28.088  -37.696 1.00 41.60 25  B 1 
ATOM 3770 C CG2 . VAL B 2 25  ? 6.763   29.557  -39.639 1.00 44.52 25  B 1 
ATOM 3771 N N   . LYS B 2 26  ? 5.108   30.806  -35.224 1.00 58.62 26  B 1 
ATOM 3772 C CA  . LYS B 2 26  ? 5.076   30.788  -33.763 1.00 60.42 26  B 1 
ATOM 3773 C C   . LYS B 2 26  ? 5.652   29.450  -33.331 1.00 62.28 26  B 1 
ATOM 3774 O O   . LYS B 2 26  ? 5.168   28.421  -33.817 1.00 59.48 26  B 1 
ATOM 3775 C CB  . LYS B 2 26  ? 3.655   30.992  -33.207 1.00 56.05 26  B 1 
ATOM 3776 C CG  . LYS B 2 26  ? 3.247   32.468  -33.203 1.00 51.43 26  B 1 
ATOM 3777 C CD  . LYS B 2 26  ? 1.873   32.655  -32.531 1.00 47.47 26  B 1 
ATOM 3778 C CE  . LYS B 2 26  ? 1.523   34.139  -32.453 1.00 42.32 26  B 1 
ATOM 3779 N NZ  . LYS B 2 26  ? 0.212   34.387  -31.805 1.00 38.26 26  B 1 
ATOM 3780 N N   . PRO B 2 27  ? 6.691   29.436  -32.494 1.00 65.33 27  B 1 
ATOM 3781 C CA  . PRO B 2 27  ? 7.317   28.197  -32.087 1.00 67.79 27  B 1 
ATOM 3782 C C   . PRO B 2 27  ? 6.257   27.285  -31.476 1.00 74.30 27  B 1 
ATOM 3783 O O   . PRO B 2 27  ? 5.367   27.742  -30.759 1.00 69.52 27  B 1 
ATOM 3784 C CB  . PRO B 2 27  ? 8.431   28.592  -31.111 1.00 60.34 27  B 1 
ATOM 3785 C CG  . PRO B 2 27  ? 8.003   29.965  -30.605 1.00 58.46 27  B 1 
ATOM 3786 C CD  . PRO B 2 27  ? 7.270   30.574  -31.795 1.00 61.09 27  B 1 
ATOM 3787 N N   . SER B 2 28  ? 6.347   25.989  -31.778 1.00 80.65 28  B 1 
ATOM 3788 C CA  . SER B 2 28  ? 5.366   24.998  -31.331 1.00 85.95 28  B 1 
ATOM 3789 C C   . SER B 2 28  ? 5.306   24.845  -29.809 1.00 90.82 28  B 1 
ATOM 3790 O O   . SER B 2 28  ? 4.312   24.351  -29.282 1.00 86.10 28  B 1 
ATOM 3791 C CB  . SER B 2 28  ? 5.691   23.649  -31.977 1.00 77.03 28  B 1 
ATOM 3792 O OG  . SER B 2 28  ? 7.017   23.252  -31.689 1.00 67.40 28  B 1 
ATOM 3793 N N   . VAL B 2 29  ? 6.366   25.282  -29.119 1.00 92.20 29  B 1 
ATOM 3794 C CA  . VAL B 2 29  ? 6.445   25.359  -27.663 1.00 93.94 29  B 1 
ATOM 3795 C C   . VAL B 2 29  ? 6.855   26.773  -27.284 1.00 94.18 29  B 1 
ATOM 3796 O O   . VAL B 2 29  ? 7.889   27.258  -27.738 1.00 91.82 29  B 1 
ATOM 3797 C CB  . VAL B 2 29  ? 7.432   24.339  -27.088 1.00 93.38 29  B 1 
ATOM 3798 C CG1 . VAL B 2 29  ? 7.419   24.355  -25.556 1.00 87.81 29  B 1 
ATOM 3799 C CG2 . VAL B 2 29  ? 7.103   22.914  -27.549 1.00 88.15 29  B 1 
ATOM 3800 N N   . ARG B 2 30  ? 6.046   27.422  -26.446 1.00 95.01 30  B 1 
ATOM 3801 C CA  . ARG B 2 30  ? 6.297   28.773  -25.943 1.00 94.88 30  B 1 
ATOM 3802 C C   . ARG B 2 30  ? 6.416   28.749  -24.425 1.00 95.36 30  B 1 
ATOM 3803 O O   . ARG B 2 30  ? 5.782   27.939  -23.759 1.00 93.62 30  B 1 
ATOM 3804 C CB  . ARG B 2 30  ? 5.203   29.730  -26.419 1.00 92.51 30  B 1 
ATOM 3805 C CG  . ARG B 2 30  ? 5.143   29.835  -27.950 1.00 86.83 30  B 1 
ATOM 3806 C CD  . ARG B 2 30  ? 4.134   30.894  -28.416 1.00 83.07 30  B 1 
ATOM 3807 N NE  . ARG B 2 30  ? 2.751   30.519  -28.120 1.00 73.06 30  B 1 
ATOM 3808 C CZ  . ARG B 2 30  ? 1.682   31.310  -28.165 1.00 66.69 30  B 1 
ATOM 3809 N NH1 . ARG B 2 30  ? 1.786   32.546  -28.549 1.00 61.45 30  B 1 
ATOM 3810 N NH2 . ARG B 2 30  ? 0.526   30.863  -27.831 1.00 56.61 30  B 1 
ATOM 3811 N N   . PHE B 2 31  ? 7.221   29.652  -23.878 1.00 95.14 31  B 1 
ATOM 3812 C CA  . PHE B 2 31  ? 7.416   29.806  -22.445 1.00 95.42 31  B 1 
ATOM 3813 C C   . PHE B 2 31  ? 6.950   31.198  -22.054 1.00 95.28 31  B 1 
ATOM 3814 O O   . PHE B 2 31  ? 7.501   32.182  -22.535 1.00 93.31 31  B 1 
ATOM 3815 C CB  . PHE B 2 31  ? 8.890   29.588  -22.097 1.00 95.46 31  B 1 
ATOM 3816 C CG  . PHE B 2 31  ? 9.406   28.215  -22.451 1.00 96.18 31  B 1 
ATOM 3817 C CD1 . PHE B 2 31  ? 9.323   27.163  -21.522 1.00 92.89 31  B 1 
ATOM 3818 C CD2 . PHE B 2 31  ? 9.953   27.962  -23.723 1.00 93.22 31  B 1 
ATOM 3819 C CE1 . PHE B 2 31  ? 9.771   25.885  -21.860 1.00 92.87 31  B 1 
ATOM 3820 C CE2 . PHE B 2 31  ? 10.396  26.679  -24.069 1.00 92.77 31  B 1 
ATOM 3821 C CZ  . PHE B 2 31  ? 10.306  25.635  -23.133 1.00 94.94 31  B 1 
ATOM 3822 N N   . ASN B 2 32  ? 5.924   31.292  -21.211 1.00 94.75 32  B 1 
ATOM 3823 C CA  . ASN B 2 32  ? 5.361   32.557  -20.767 1.00 94.53 32  B 1 
ATOM 3824 C C   . ASN B 2 32  ? 5.587   32.713  -19.260 1.00 94.78 32  B 1 
ATOM 3825 O O   . ASN B 2 32  ? 5.013   31.969  -18.467 1.00 93.67 32  B 1 
ATOM 3826 C CB  . ASN B 2 32  ? 3.883   32.614  -21.188 1.00 93.35 32  B 1 
ATOM 3827 C CG  . ASN B 2 32  ? 3.274   33.978  -20.927 1.00 91.51 32  B 1 
ATOM 3828 O OD1 . ASN B 2 32  ? 3.020   34.349  -19.803 1.00 82.12 32  B 1 
ATOM 3829 N ND2 . ASN B 2 32  ? 3.002   34.750  -21.952 1.00 80.93 32  B 1 
ATOM 3830 N N   . LEU B 2 33  ? 6.446   33.670  -18.887 1.00 94.26 33  B 1 
ATOM 3831 C CA  . LEU B 2 33  ? 6.658   34.058  -17.504 1.00 94.18 33  B 1 
ATOM 3832 C C   . LEU B 2 33  ? 5.473   34.905  -17.046 1.00 93.74 33  B 1 
ATOM 3833 O O   . LEU B 2 33  ? 5.259   36.010  -17.550 1.00 91.73 33  B 1 
ATOM 3834 C CB  . LEU B 2 33  ? 7.995   34.812  -17.388 1.00 93.89 33  B 1 
ATOM 3835 C CG  . LEU B 2 33  ? 8.299   35.363  -15.979 1.00 92.93 33  B 1 
ATOM 3836 C CD1 . LEU B 2 33  ? 8.525   34.237  -14.966 1.00 87.87 33  B 1 
ATOM 3837 C CD2 . LEU B 2 33  ? 9.556   36.223  -16.023 1.00 87.92 33  B 1 
ATOM 3838 N N   . ARG B 2 34  ? 4.710   34.406  -16.088 1.00 93.79 34  B 1 
ATOM 3839 C CA  . ARG B 2 34  ? 3.577   35.110  -15.505 1.00 92.81 34  B 1 
ATOM 3840 C C   . ARG B 2 34  ? 4.075   36.045  -14.398 1.00 92.18 34  B 1 
ATOM 3841 O O   . ARG B 2 34  ? 4.533   35.582  -13.361 1.00 88.75 34  B 1 
ATOM 3842 C CB  . ARG B 2 34  ? 2.535   34.120  -14.992 1.00 91.73 34  B 1 
ATOM 3843 C CG  . ARG B 2 34  ? 1.900   33.254  -16.114 1.00 88.45 34  B 1 
ATOM 3844 C CD  . ARG B 2 34  ? 1.045   34.100  -17.061 1.00 85.05 34  B 1 
ATOM 3845 N NE  . ARG B 2 34  ? 0.361   33.262  -18.064 1.00 81.73 34  B 1 
ATOM 3846 C CZ  . ARG B 2 34  ? -0.836  33.498  -18.603 1.00 79.41 34  B 1 
ATOM 3847 N NH1 . ARG B 2 34  ? -1.550  34.535  -18.267 1.00 71.22 34  B 1 
ATOM 3848 N NH2 . ARG B 2 34  ? -1.314  32.696  -19.488 1.00 73.23 34  B 1 
ATOM 3849 N N   . THR B 2 35  ? 3.970   37.347  -14.624 1.00 88.20 35  B 1 
ATOM 3850 C CA  . THR B 2 35  ? 4.441   38.384  -13.699 1.00 85.74 35  B 1 
ATOM 3851 C C   . THR B 2 35  ? 3.353   38.890  -12.752 1.00 84.87 35  B 1 
ATOM 3852 O O   . THR B 2 35  ? 3.654   39.479  -11.716 1.00 77.31 35  B 1 
ATOM 3853 C CB  . THR B 2 35  ? 5.016   39.564  -14.489 1.00 81.96 35  B 1 
ATOM 3854 O OG1 . THR B 2 35  ? 4.075   39.978  -15.464 1.00 76.07 35  B 1 
ATOM 3855 C CG2 . THR B 2 35  ? 6.290   39.168  -15.242 1.00 73.07 35  B 1 
ATOM 3856 N N   . SER B 2 36  ? 2.086   38.613  -13.066 1.00 83.42 36  B 1 
ATOM 3857 C CA  . SER B 2 36  ? 0.932   39.019  -12.276 1.00 81.94 36  B 1 
ATOM 3858 C C   . SER B 2 36  ? 0.055   37.824  -11.891 1.00 82.79 36  B 1 
ATOM 3859 O O   . SER B 2 36  ? 0.024   36.799  -12.584 1.00 77.58 36  B 1 
ATOM 3860 C CB  . SER B 2 36  ? 0.120   40.068  -13.045 1.00 75.99 36  B 1 
ATOM 3861 O OG  . SER B 2 36  ? -0.959  40.516  -12.240 1.00 68.61 36  B 1 
ATOM 3862 N N   . LYS B 2 37  ? -0.666  37.967  -10.788 1.00 76.96 37  B 1 
ATOM 3863 C CA  . LYS B 2 37  ? -1.744  37.042  -10.407 1.00 75.35 37  B 1 
ATOM 3864 C C   . LYS B 2 37  ? -2.977  37.199  -11.282 1.00 77.02 37  B 1 
ATOM 3865 O O   . LYS B 2 37  ? -3.792  36.274  -11.338 1.00 71.67 37  B 1 
ATOM 3866 C CB  . LYS B 2 37  ? -2.161  37.273  -8.943  1.00 70.23 37  B 1 
ATOM 3867 C CG  . LYS B 2 37  ? -1.027  37.004  -7.962  1.00 68.08 37  B 1 
ATOM 3868 C CD  . LYS B 2 37  ? -1.555  37.119  -6.525  1.00 66.29 37  B 1 
ATOM 3869 C CE  . LYS B 2 37  ? -0.393  36.994  -5.553  1.00 60.63 37  B 1 
ATOM 3870 N NZ  . LYS B 2 37  ? -0.866  36.955  -4.162  1.00 56.12 37  B 1 
ATOM 3871 N N   . ASP B 2 38  ? -3.119  38.356  -11.911 1.00 79.07 38  B 1 
ATOM 3872 C CA  . ASP B 2 38  ? -4.224  38.648  -12.808 1.00 78.53 38  B 1 
ATOM 3873 C C   . ASP B 2 38  ? -4.089  37.820  -14.089 1.00 79.11 38  B 1 
ATOM 3874 O O   . ASP B 2 38  ? -3.079  37.935  -14.790 1.00 75.12 38  B 1 
ATOM 3875 C CB  . ASP B 2 38  ? -4.261  40.154  -13.081 1.00 74.26 38  B 1 
ATOM 3876 C CG  . ASP B 2 38  ? -5.524  40.585  -13.827 1.00 68.16 38  B 1 
ATOM 3877 O OD1 . ASP B 2 38  ? -6.206  39.693  -14.378 1.00 62.05 38  B 1 
ATOM 3878 O OD2 . ASP B 2 38  ? -5.790  41.803  -13.816 1.00 61.85 38  B 1 
ATOM 3879 N N   . PRO B 2 39  ? -5.067  36.949  -14.396 1.00 76.67 39  B 1 
ATOM 3880 C CA  . PRO B 2 39  ? -5.019  36.135  -15.607 1.00 75.18 39  B 1 
ATOM 3881 C C   . PRO B 2 39  ? -5.123  36.948  -16.897 1.00 77.14 39  B 1 
ATOM 3882 O O   . PRO B 2 39  ? -4.705  36.448  -17.936 1.00 72.86 39  B 1 
ATOM 3883 C CB  . PRO B 2 39  ? -6.192  35.161  -15.462 1.00 71.46 39  B 1 
ATOM 3884 C CG  . PRO B 2 39  ? -7.193  35.921  -14.596 1.00 69.34 39  B 1 
ATOM 3885 C CD  . PRO B 2 39  ? -6.283  36.712  -13.657 1.00 72.37 39  B 1 
ATOM 3886 N N   . GLU B 2 40  ? -5.661  38.169  -16.849 1.00 75.70 40  B 1 
ATOM 3887 C CA  . GLU B 2 40  ? -5.785  39.051  -18.012 1.00 75.61 40  B 1 
ATOM 3888 C C   . GLU B 2 40  ? -4.459  39.742  -18.358 1.00 77.69 40  B 1 
ATOM 3889 O O   . GLU B 2 40  ? -4.251  40.158  -19.498 1.00 72.60 40  B 1 
ATOM 3890 C CB  . GLU B 2 40  ? -6.885  40.089  -17.796 1.00 70.62 40  B 1 
ATOM 3891 C CG  . GLU B 2 40  ? -8.270  39.444  -17.591 1.00 62.96 40  B 1 
ATOM 3892 C CD  . GLU B 2 40  ? -9.440  40.433  -17.673 1.00 54.76 40  B 1 
ATOM 3893 O OE1 . GLU B 2 40  ? -10.581 39.933  -17.719 1.00 46.48 40  B 1 
ATOM 3894 O OE2 . GLU B 2 40  ? -9.210  41.652  -17.712 1.00 50.48 40  B 1 
ATOM 3895 N N   . HIS B 2 41  ? -3.533  39.828  -17.401 1.00 78.66 41  B 1 
ATOM 3896 C CA  . HIS B 2 41  ? -2.237  40.434  -17.640 1.00 79.14 41  B 1 
ATOM 3897 C C   . HIS B 2 41  ? -1.356  39.510  -18.490 1.00 80.44 41  B 1 
ATOM 3898 O O   . HIS B 2 41  ? -0.972  38.413  -18.071 1.00 75.13 41  B 1 
ATOM 3899 C CB  . HIS B 2 41  ? -1.589  40.824  -16.312 1.00 73.94 41  B 1 
ATOM 3900 C CG  . HIS B 2 41  ? -0.550  41.888  -16.474 1.00 67.71 41  B 1 
ATOM 3901 N ND1 . HIS B 2 41  ? 0.577   41.826  -17.256 1.00 58.30 41  B 1 
ATOM 3902 C CD2 . HIS B 2 41  ? -0.560  43.149  -15.916 1.00 57.37 41  B 1 
ATOM 3903 C CE1 . HIS B 2 41  ? 1.219   42.990  -17.182 1.00 53.99 41  B 1 
ATOM 3904 N NE2 . HIS B 2 41  ? 0.557   43.818  -16.358 1.00 55.34 41  B 1 
ATOM 3905 N N   . GLU B 2 42  ? -0.991  39.969  -19.694 1.00 79.64 42  B 1 
ATOM 3906 C CA  . GLU B 2 42  ? -0.044  39.251  -20.533 1.00 80.02 42  B 1 
ATOM 3907 C C   . GLU B 2 42  ? 1.324   39.149  -19.843 1.00 82.36 42  B 1 
ATOM 3908 O O   . GLU B 2 42  ? 1.934   40.142  -19.455 1.00 74.50 42  B 1 
ATOM 3909 C CB  . GLU B 2 42  ? 0.097   39.862  -21.935 1.00 72.47 42  B 1 
ATOM 3910 C CG  . GLU B 2 42  ? -1.114  39.572  -22.832 1.00 62.03 42  B 1 
ATOM 3911 C CD  . GLU B 2 42  ? -0.823  39.831  -24.328 1.00 54.91 42  B 1 
ATOM 3912 O OE1 . GLU B 2 42  ? -1.522  39.205  -25.169 1.00 47.24 42  B 1 
ATOM 3913 O OE2 . GLU B 2 42  ? 0.126   40.569  -24.633 1.00 50.50 42  B 1 
ATOM 3914 N N   . GLY B 2 43  ? 1.806   37.932  -19.686 1.00 84.41 43  B 1 
ATOM 3915 C CA  . GLY B 2 43  ? 3.148   37.669  -19.208 1.00 86.78 43  B 1 
ATOM 3916 C C   . GLY B 2 43  ? 4.199   37.797  -20.308 1.00 88.99 43  B 1 
ATOM 3917 O O   . GLY B 2 43  ? 3.895   37.934  -21.492 1.00 84.79 43  B 1 
ATOM 3918 N N   . CYS B 2 44  ? 5.446   37.701  -19.925 1.00 90.27 44  B 1 
ATOM 3919 C CA  . CYS B 2 44  ? 6.596   37.836  -20.808 1.00 91.06 44  B 1 
ATOM 3920 C C   . CYS B 2 44  ? 6.944   36.512  -21.486 1.00 92.83 44  B 1 
ATOM 3921 O O   . CYS B 2 44  ? 7.121   35.494  -20.821 1.00 90.38 44  B 1 
ATOM 3922 C CB  . CYS B 2 44  ? 7.765   38.333  -19.985 1.00 87.15 44  B 1 
ATOM 3923 S SG  . CYS B 2 44  ? 7.436   39.958  -19.260 1.00 79.91 44  B 1 
ATOM 3924 N N   . TYR B 2 45  ? 7.101   36.524  -22.801 1.00 92.25 45  B 1 
ATOM 3925 C CA  . TYR B 2 45  ? 7.575   35.354  -23.534 1.00 92.69 45  B 1 
ATOM 3926 C C   . TYR B 2 45  ? 9.094   35.213  -23.416 1.00 92.89 45  B 1 
ATOM 3927 O O   . TYR B 2 45  ? 9.847   36.101  -23.795 1.00 89.60 45  B 1 
ATOM 3928 C CB  . TYR B 2 45  ? 7.110   35.400  -24.988 1.00 90.58 45  B 1 
ATOM 3929 C CG  . TYR B 2 45  ? 5.627   35.117  -25.139 1.00 88.78 45  B 1 
ATOM 3930 C CD1 . TYR B 2 45  ? 5.153   33.790  -25.121 1.00 83.57 45  B 1 
ATOM 3931 C CD2 . TYR B 2 45  ? 4.715   36.179  -25.260 1.00 83.76 45  B 1 
ATOM 3932 C CE1 . TYR B 2 45  ? 3.786   33.521  -25.220 1.00 81.87 45  B 1 
ATOM 3933 C CE2 . TYR B 2 45  ? 3.337   35.918  -25.362 1.00 81.56 45  B 1 
ATOM 3934 C CZ  . TYR B 2 45  ? 2.872   34.588  -25.340 1.00 84.27 45  B 1 
ATOM 3935 O OH  . TYR B 2 45  ? 1.522   34.335  -25.426 1.00 81.40 45  B 1 
ATOM 3936 N N   . LEU B 2 46  ? 9.539   34.069  -22.932 1.00 92.53 46  B 1 
ATOM 3937 C CA  . LEU B 2 46  ? 10.942  33.703  -22.827 1.00 93.08 46  B 1 
ATOM 3938 C C   . LEU B 2 46  ? 11.344  32.856  -24.041 1.00 93.25 46  B 1 
ATOM 3939 O O   . LEU B 2 46  ? 10.612  31.965  -24.469 1.00 90.71 46  B 1 
ATOM 3940 C CB  . LEU B 2 46  ? 11.200  32.948  -21.512 1.00 92.12 46  B 1 
ATOM 3941 C CG  . LEU B 2 46  ? 10.720  33.659  -20.233 1.00 91.66 46  B 1 
ATOM 3942 C CD1 . LEU B 2 46  ? 11.099  32.806  -19.023 1.00 87.26 46  B 1 
ATOM 3943 C CD2 . LEU B 2 46  ? 11.334  35.047  -20.069 1.00 87.45 46  B 1 
ATOM 3944 N N   . SER B 2 47  ? 12.551  33.110  -24.559 1.00 91.45 47  B 1 
ATOM 3945 C CA  . SER B 2 47  ? 13.128  32.321  -25.640 1.00 91.16 47  B 1 
ATOM 3946 C C   . SER B 2 47  ? 14.599  32.017  -25.359 1.00 91.60 47  B 1 
ATOM 3947 O O   . SER B 2 47  ? 15.329  32.857  -24.833 1.00 88.15 47  B 1 
ATOM 3948 C CB  . SER B 2 47  ? 12.931  33.007  -26.990 1.00 87.50 47  B 1 
ATOM 3949 O OG  . SER B 2 47  ? 13.454  34.316  -26.986 1.00 76.24 47  B 1 
ATOM 3950 N N   . VAL B 2 48  ? 15.034  30.815  -25.695 1.00 91.91 48  B 1 
ATOM 3951 C CA  . VAL B 2 48  ? 16.421  30.371  -25.520 1.00 91.79 48  B 1 
ATOM 3952 C C   . VAL B 2 48  ? 17.366  31.306  -26.279 1.00 91.47 48  B 1 
ATOM 3953 O O   . VAL B 2 48  ? 17.162  31.562  -27.463 1.00 86.62 48  B 1 
ATOM 3954 C CB  . VAL B 2 48  ? 16.598  28.915  -25.983 1.00 89.62 48  B 1 
ATOM 3955 C CG1 . VAL B 2 48  ? 18.046  28.443  -25.892 1.00 83.13 48  B 1 
ATOM 3956 C CG2 . VAL B 2 48  ? 15.747  27.959  -25.130 1.00 83.99 48  B 1 
ATOM 3957 N N   . GLY B 2 49  ? 18.393  31.794  -25.589 1.00 89.42 49  B 1 
ATOM 3958 C CA  . GLY B 2 49  ? 19.389  32.711  -26.159 1.00 88.77 49  B 1 
ATOM 3959 C C   . GLY B 2 49  ? 19.055  34.199  -26.032 1.00 90.06 49  B 1 
ATOM 3960 O O   . GLY B 2 49  ? 19.933  35.023  -26.257 1.00 84.82 49  B 1 
ATOM 3961 N N   . HIS B 2 50  ? 17.836  34.572  -25.640 1.00 89.93 50  B 1 
ATOM 3962 C CA  . HIS B 2 50  ? 17.426  35.964  -25.477 1.00 89.95 50  B 1 
ATOM 3963 C C   . HIS B 2 50  ? 17.334  36.327  -23.994 1.00 90.52 50  B 1 
ATOM 3964 O O   . HIS B 2 50  ? 16.398  35.926  -23.306 1.00 87.08 50  B 1 
ATOM 3965 C CB  . HIS B 2 50  ? 16.105  36.212  -26.215 1.00 86.55 50  B 1 
ATOM 3966 C CG  . HIS B 2 50  ? 16.207  35.982  -27.696 1.00 81.38 50  B 1 
ATOM 3967 N ND1 . HIS B 2 50  ? 16.126  34.765  -28.334 1.00 69.28 50  B 1 
ATOM 3968 C CD2 . HIS B 2 50  ? 16.421  36.915  -28.669 1.00 69.10 50  B 1 
ATOM 3969 C CE1 . HIS B 2 50  ? 16.277  34.967  -29.644 1.00 67.70 50  B 1 
ATOM 3970 N NE2 . HIS B 2 50  ? 16.457  36.266  -29.894 1.00 69.54 50  B 1 
ATOM 3971 N N   . SER B 2 51  ? 18.309  37.086  -23.482 1.00 89.81 51  B 1 
ATOM 3972 C CA  . SER B 2 51  ? 18.357  37.471  -22.066 1.00 89.46 51  B 1 
ATOM 3973 C C   . SER B 2 51  ? 17.491  38.686  -21.733 1.00 90.05 51  B 1 
ATOM 3974 O O   . SER B 2 51  ? 17.036  38.796  -20.602 1.00 85.82 51  B 1 
ATOM 3975 C CB  . SER B 2 51  ? 19.798  37.742  -21.628 1.00 85.80 51  B 1 
ATOM 3976 O OG  . SER B 2 51  ? 20.624  36.622  -21.923 1.00 78.01 51  B 1 
ATOM 3977 N N   . GLN B 2 52  ? 17.229  39.564  -22.716 1.00 88.83 52  B 1 
ATOM 3978 C CA  . GLN B 2 52  ? 16.470  40.799  -22.500 1.00 88.11 52  B 1 
ATOM 3979 C C   . GLN B 2 52  ? 15.106  40.570  -21.821 1.00 89.03 52  B 1 
ATOM 3980 O O   . GLN B 2 52  ? 14.841  41.223  -20.815 1.00 86.62 52  B 1 
ATOM 3981 C CB  . GLN B 2 52  ? 16.330  41.554  -23.836 1.00 87.16 52  B 1 
ATOM 3982 C CG  . GLN B 2 52  ? 15.911  43.020  -23.619 1.00 78.88 52  B 1 
ATOM 3983 C CD  . GLN B 2 52  ? 17.018  43.799  -22.917 1.00 71.36 52  B 1 
ATOM 3984 O OE1 . GLN B 2 52  ? 18.170  43.742  -23.310 1.00 65.04 52  B 1 
ATOM 3985 N NE2 . GLN B 2 52  ? 16.717  44.522  -21.857 1.00 61.14 52  B 1 
ATOM 3986 N N   . PRO B 2 53  ? 14.277  39.600  -22.236 1.00 89.92 53  B 1 
ATOM 3987 C CA  . PRO B 2 53  ? 13.001  39.341  -21.566 1.00 89.39 53  B 1 
ATOM 3988 C C   . PRO B 2 53  ? 13.135  38.900  -20.104 1.00 90.18 53  B 1 
ATOM 3989 O O   . PRO B 2 53  ? 12.213  39.112  -19.320 1.00 87.89 53  B 1 
ATOM 3990 C CB  . PRO B 2 53  ? 12.308  38.256  -22.392 1.00 87.71 53  B 1 
ATOM 3991 C CG  . PRO B 2 53  ? 12.958  38.388  -23.769 1.00 86.18 53  B 1 
ATOM 3992 C CD  . PRO B 2 53  ? 14.384  38.792  -23.423 1.00 89.38 53  B 1 
ATOM 3993 N N   . LEU B 2 54  ? 14.258  38.296  -19.713 1.00 91.00 54  B 1 
ATOM 3994 C CA  . LEU B 2 54  ? 14.503  37.931  -18.316 1.00 90.36 54  B 1 
ATOM 3995 C C   . LEU B 2 54  ? 14.731  39.179  -17.460 1.00 90.29 54  B 1 
ATOM 3996 O O   . LEU B 2 54  ? 14.215  39.250  -16.345 1.00 87.70 54  B 1 
ATOM 3997 C CB  . LEU B 2 54  ? 15.714  36.989  -18.186 1.00 89.47 54  B 1 
ATOM 3998 C CG  . LEU B 2 54  ? 15.585  35.642  -18.917 1.00 88.70 54  B 1 
ATOM 3999 C CD1 . LEU B 2 54  ? 16.940  34.921  -18.903 1.00 84.22 54  B 1 
ATOM 4000 C CD2 . LEU B 2 54  ? 14.576  34.722  -18.238 1.00 84.02 54  B 1 
ATOM 4001 N N   . GLU B 2 55  ? 15.477  40.145  -17.982 1.00 89.80 55  B 1 
ATOM 4002 C CA  . GLU B 2 55  ? 15.748  41.414  -17.307 1.00 88.74 55  B 1 
ATOM 4003 C C   . GLU B 2 55  ? 14.493  42.291  -17.253 1.00 89.04 55  B 1 
ATOM 4004 O O   . GLU B 2 55  ? 14.079  42.702  -16.169 1.00 85.86 55  B 1 
ATOM 4005 C CB  . GLU B 2 55  ? 16.903  42.142  -18.005 1.00 87.18 55  B 1 
ATOM 4006 C CG  . GLU B 2 55  ? 18.237  41.400  -17.847 1.00 77.84 55  B 1 
ATOM 4007 C CD  . GLU B 2 55  ? 19.408  42.047  -18.595 1.00 70.66 55  B 1 
ATOM 4008 O OE1 . GLU B 2 55  ? 20.485  41.395  -18.651 1.00 61.97 55  B 1 
ATOM 4009 O OE2 . GLU B 2 55  ? 19.249  43.154  -19.151 1.00 63.86 55  B 1 
ATOM 4010 N N   . ASP B 2 56  ? 13.833  42.475  -18.398 1.00 89.18 56  B 1 
ATOM 4011 C CA  . ASP B 2 56  ? 12.639  43.322  -18.520 1.00 87.63 56  B 1 
ATOM 4012 C C   . ASP B 2 56  ? 11.499  42.858  -17.604 1.00 87.58 56  B 1 
ATOM 4013 O O   . ASP B 2 56  ? 10.733  43.666  -17.075 1.00 84.40 56  B 1 
ATOM 4014 C CB  . ASP B 2 56  ? 12.134  43.297  -19.977 1.00 86.47 56  B 1 
ATOM 4015 C CG  . ASP B 2 56  ? 13.079  43.912  -21.015 1.00 82.69 56  B 1 
ATOM 4016 O OD1 . ASP B 2 56  ? 14.045  44.612  -20.647 1.00 77.64 56  B 1 
ATOM 4017 O OD2 . ASP B 2 56  ? 12.832  43.678  -22.220 1.00 78.07 56  B 1 
ATOM 4018 N N   . CYS B 2 57  ? 11.390  41.551  -17.383 1.00 88.94 57  B 1 
ATOM 4019 C CA  . CYS B 2 57  ? 10.329  40.945  -16.584 1.00 87.87 57  B 1 
ATOM 4020 C C   . CYS B 2 57  ? 10.770  40.545  -15.177 1.00 88.51 57  B 1 
ATOM 4021 O O   . CYS B 2 57  ? 10.050  39.829  -14.482 1.00 84.97 57  B 1 
ATOM 4022 C CB  . CYS B 2 57  ? 9.715   39.798  -17.371 1.00 86.57 57  B 1 
ATOM 4023 S SG  . CYS B 2 57  ? 9.228   40.359  -19.023 1.00 82.08 57  B 1 
ATOM 4024 N N   . SER B 2 58  ? 11.955  41.031  -14.761 1.00 89.38 58  B 1 
ATOM 4025 C CA  . SER B 2 58  ? 12.499  40.836  -13.420 1.00 89.95 58  B 1 
ATOM 4026 C C   . SER B 2 58  ? 12.549  39.361  -12.990 1.00 91.08 58  B 1 
ATOM 4027 O O   . SER B 2 58  ? 12.167  39.010  -11.880 1.00 87.15 58  B 1 
ATOM 4028 C CB  . SER B 2 58  ? 11.744  41.708  -12.405 1.00 86.73 58  B 1 
ATOM 4029 O OG  . SER B 2 58  ? 11.803  43.067  -12.795 1.00 76.48 58  B 1 
ATOM 4030 N N   . PHE B 2 59  ? 13.032  38.492  -13.892 1.00 91.48 59  B 1 
ATOM 4031 C CA  . PHE B 2 59  ? 13.222  37.084  -13.557 1.00 92.45 59  B 1 
ATOM 4032 C C   . PHE B 2 59  ? 14.242  36.942  -12.417 1.00 92.56 59  B 1 
ATOM 4033 O O   . PHE B 2 59  ? 15.413  37.307  -12.561 1.00 90.58 59  B 1 
ATOM 4034 C CB  . PHE B 2 59  ? 13.651  36.302  -14.809 1.00 92.35 59  B 1 
ATOM 4035 C CG  . PHE B 2 59  ? 13.679  34.808  -14.605 1.00 93.74 59  B 1 
ATOM 4036 C CD1 . PHE B 2 59  ? 14.774  34.186  -13.980 1.00 90.84 59  B 1 
ATOM 4037 C CD2 . PHE B 2 59  ? 12.603  34.011  -15.041 1.00 90.49 59  B 1 
ATOM 4038 C CE1 . PHE B 2 59  ? 14.789  32.794  -13.778 1.00 90.09 59  B 1 
ATOM 4039 C CE2 . PHE B 2 59  ? 12.615  32.625  -14.851 1.00 89.75 59  B 1 
ATOM 4040 C CZ  . PHE B 2 59  ? 13.708  32.025  -14.221 1.00 92.38 59  B 1 
ATOM 4041 N N   . ASN B 2 60  ? 13.824  36.375  -11.287 1.00 92.77 60  B 1 
ATOM 4042 C CA  . ASN B 2 60  ? 14.690  36.214  -10.125 1.00 92.96 60  B 1 
ATOM 4043 C C   . ASN B 2 60  ? 15.464  34.891  -10.196 1.00 93.32 60  B 1 
ATOM 4044 O O   . ASN B 2 60  ? 14.905  33.822  -9.930  1.00 91.42 60  B 1 
ATOM 4045 C CB  . ASN B 2 60  ? 13.843  36.375  -8.854  1.00 91.03 60  B 1 
ATOM 4046 C CG  . ASN B 2 60  ? 14.680  36.341  -7.586  1.00 89.00 60  B 1 
ATOM 4047 O OD1 . ASN B 2 60  ? 15.846  35.991  -7.576  1.00 81.90 60  B 1 
ATOM 4048 N ND2 . ASN B 2 60  ? 14.093  36.695  -6.471  1.00 80.44 60  B 1 
ATOM 4049 N N   . MET B 2 61  ? 16.745  34.958  -10.519 1.00 92.54 61  B 1 
ATOM 4050 C CA  . MET B 2 61  ? 17.606  33.779  -10.688 1.00 92.77 61  B 1 
ATOM 4051 C C   . MET B 2 61  ? 17.814  32.973  -9.399  1.00 93.23 61  B 1 
ATOM 4052 O O   . MET B 2 61  ? 18.061  31.770  -9.467  1.00 90.80 61  B 1 
ATOM 4053 C CB  . MET B 2 61  ? 18.967  34.216  -11.252 1.00 91.27 61  B 1 
ATOM 4054 C CG  . MET B 2 61  ? 18.880  34.778  -12.668 1.00 87.28 61  B 1 
ATOM 4055 S SD  . MET B 2 61  ? 18.384  33.568  -13.943 1.00 86.12 61  B 1 
ATOM 4056 C CE  . MET B 2 61  ? 18.313  34.667  -15.374 1.00 75.35 61  B 1 
ATOM 4057 N N   . THR B 2 62  ? 17.694  33.591  -8.226  1.00 93.85 62  B 1 
ATOM 4058 C CA  . THR B 2 62  ? 17.904  32.928  -6.927  1.00 93.69 62  B 1 
ATOM 4059 C C   . THR B 2 62  ? 16.631  32.307  -6.354  1.00 94.12 62  B 1 
ATOM 4060 O O   . THR B 2 62  ? 16.691  31.462  -5.459  1.00 90.82 62  B 1 
ATOM 4061 C CB  . THR B 2 62  ? 18.511  33.903  -5.907  1.00 92.06 62  B 1 
ATOM 4062 O OG1 . THR B 2 62  ? 17.633  34.971  -5.630  1.00 83.10 62  B 1 
ATOM 4063 C CG2 . THR B 2 62  ? 19.828  34.503  -6.374  1.00 80.06 62  B 1 
ATOM 4064 N N   . ALA B 2 63  ? 15.476  32.711  -6.859  1.00 94.01 63  B 1 
ATOM 4065 C CA  . ALA B 2 63  ? 14.183  32.248  -6.377  1.00 94.21 63  B 1 
ATOM 4066 C C   . ALA B 2 63  ? 13.813  30.860  -6.926  1.00 95.08 63  B 1 
ATOM 4067 O O   . ALA B 2 63  ? 14.420  30.328  -7.856  1.00 93.13 63  B 1 
ATOM 4068 C CB  . ALA B 2 63  ? 13.127  33.299  -6.715  1.00 92.31 63  B 1 
ATOM 4069 N N   . LYS B 2 64  ? 12.755  30.278  -6.363  1.00 95.42 64  B 1 
ATOM 4070 C CA  . LYS B 2 64  ? 12.162  29.068  -6.943  1.00 95.76 64  B 1 
ATOM 4071 C C   . LYS B 2 64  ? 11.568  29.380  -8.309  1.00 96.35 64  B 1 
ATOM 4072 O O   . LYS B 2 64  ? 10.916  30.400  -8.489  1.00 94.79 64  B 1 
ATOM 4073 C CB  . LYS B 2 64  ? 11.072  28.494  -6.033  1.00 94.00 64  B 1 
ATOM 4074 C CG  . LYS B 2 64  ? 11.644  27.925  -4.726  1.00 85.96 64  B 1 
ATOM 4075 C CD  . LYS B 2 64  ? 10.482  27.423  -3.882  1.00 82.16 64  B 1 
ATOM 4076 C CE  . LYS B 2 64  ? 10.946  26.992  -2.501  1.00 74.09 64  B 1 
ATOM 4077 N NZ  . LYS B 2 64  ? 9.785   26.838  -1.602  1.00 66.30 64  B 1 
ATOM 4078 N N   . THR B 2 65  ? 11.728  28.456  -9.249  1.00 96.42 65  B 1 
ATOM 4079 C CA  . THR B 2 65  ? 11.155  28.567  -10.584 1.00 96.98 65  B 1 
ATOM 4080 C C   . THR B 2 65  ? 10.186  27.419  -10.833 1.00 97.42 65  B 1 
ATOM 4081 O O   . THR B 2 65  ? 10.580  26.251  -10.833 1.00 96.54 65  B 1 
ATOM 4082 C CB  . THR B 2 65  ? 12.239  28.638  -11.655 1.00 96.01 65  B 1 
ATOM 4083 O OG1 . THR B 2 65  ? 13.069  29.748  -11.403 1.00 89.95 65  B 1 
ATOM 4084 C CG2 . THR B 2 65  ? 11.664  28.835  -13.050 1.00 89.50 65  B 1 
ATOM 4085 N N   . PHE B 2 66  ? 8.931   27.732  -11.043 1.00 97.22 66  B 1 
ATOM 4086 C CA  . PHE B 2 66  ? 7.880   26.777  -11.361 1.00 97.43 66  B 1 
ATOM 4087 C C   . PHE B 2 66  ? 7.614   26.762  -12.868 1.00 97.45 66  B 1 
ATOM 4088 O O   . PHE B 2 66  ? 7.398   27.815  -13.464 1.00 96.50 66  B 1 
ATOM 4089 C CB  . PHE B 2 66  ? 6.605   27.112  -10.585 1.00 97.17 66  B 1 
ATOM 4090 C CG  . PHE B 2 66  ? 6.769   27.024  -9.082  1.00 97.29 66  B 1 
ATOM 4091 C CD1 . PHE B 2 66  ? 6.590   25.800  -8.422  1.00 93.96 66  B 1 
ATOM 4092 C CD2 . PHE B 2 66  ? 7.116   28.163  -8.340  1.00 94.18 66  B 1 
ATOM 4093 C CE1 . PHE B 2 66  ? 6.750   25.713  -7.037  1.00 93.80 66  B 1 
ATOM 4094 C CE2 . PHE B 2 66  ? 7.279   28.082  -6.947  1.00 93.46 66  B 1 
ATOM 4095 C CZ  . PHE B 2 66  ? 7.092   26.859  -6.297  1.00 95.47 66  B 1 
ATOM 4096 N N   . PHE B 2 67  ? 7.585   25.581  -13.468 1.00 97.73 67  B 1 
ATOM 4097 C CA  . PHE B 2 67  ? 7.107   25.373  -14.831 1.00 97.80 67  B 1 
ATOM 4098 C C   . PHE B 2 67  ? 5.793   24.609  -14.773 1.00 97.96 67  B 1 
ATOM 4099 O O   . PHE B 2 67  ? 5.772   23.461  -14.328 1.00 96.96 67  B 1 
ATOM 4100 C CB  . PHE B 2 67  ? 8.147   24.631  -15.682 1.00 97.48 67  B 1 
ATOM 4101 C CG  . PHE B 2 67  ? 9.346   25.468  -16.075 1.00 97.23 67  B 1 
ATOM 4102 C CD1 . PHE B 2 67  ? 9.452   25.969  -17.382 1.00 92.44 67  B 1 
ATOM 4103 C CD2 . PHE B 2 67  ? 10.358  25.742  -15.152 1.00 92.34 67  B 1 
ATOM 4104 C CE1 . PHE B 2 67  ? 10.557  26.750  -17.763 1.00 91.18 67  B 1 
ATOM 4105 C CE2 . PHE B 2 67  ? 11.462  26.535  -15.516 1.00 90.89 67  B 1 
ATOM 4106 C CZ  . PHE B 2 67  ? 11.557  27.034  -16.817 1.00 94.18 67  B 1 
ATOM 4107 N N   . ILE B 2 68  ? 4.718   25.217  -15.230 1.00 97.37 68  B 1 
ATOM 4108 C CA  . ILE B 2 68  ? 3.402   24.591  -15.322 1.00 97.34 68  B 1 
ATOM 4109 C C   . ILE B 2 68  ? 3.226   24.046  -16.736 1.00 97.24 68  B 1 
ATOM 4110 O O   . ILE B 2 68  ? 3.340   24.797  -17.707 1.00 96.16 68  B 1 
ATOM 4111 C CB  . ILE B 2 68  ? 2.270   25.566  -14.943 1.00 96.77 68  B 1 
ATOM 4112 C CG1 . ILE B 2 68  ? 2.484   26.147  -13.523 1.00 94.48 68  B 1 
ATOM 4113 C CG2 . ILE B 2 68  ? 0.918   24.838  -15.034 1.00 94.26 68  B 1 
ATOM 4114 C CD1 . ILE B 2 68  ? 1.511   27.283  -13.185 1.00 90.50 68  B 1 
ATOM 4115 N N   . ILE B 2 69  ? 2.942   22.759  -16.869 1.00 97.12 69  B 1 
ATOM 4116 C CA  . ILE B 2 69  ? 2.830   22.061  -18.141 1.00 97.44 69  B 1 
ATOM 4117 C C   . ILE B 2 69  ? 1.425   21.466  -18.241 1.00 97.08 69  B 1 
ATOM 4118 O O   . ILE B 2 69  ? 1.081   20.552  -17.491 1.00 95.84 69  B 1 
ATOM 4119 C CB  . ILE B 2 69  ? 3.921   20.978  -18.289 1.00 97.40 69  B 1 
ATOM 4120 C CG1 . ILE B 2 69  ? 5.339   21.509  -17.920 1.00 95.10 69  B 1 
ATOM 4121 C CG2 . ILE B 2 69  ? 3.910   20.463  -19.735 1.00 94.44 69  B 1 
ATOM 4122 C CD1 . ILE B 2 69  ? 6.383   20.396  -17.783 1.00 91.07 69  B 1 
ATOM 4123 N N   . HIS B 2 70  ? 0.627   21.968  -19.164 1.00 96.34 70  B 1 
ATOM 4124 C CA  . HIS B 2 70  ? -0.723  21.471  -19.392 1.00 96.15 70  B 1 
ATOM 4125 C C   . HIS B 2 70  ? -0.724  20.089  -20.072 1.00 96.22 70  B 1 
ATOM 4126 O O   . HIS B 2 70  ? 0.294   19.612  -20.572 1.00 95.19 70  B 1 
ATOM 4127 C CB  . HIS B 2 70  ? -1.539  22.517  -20.163 1.00 95.38 70  B 1 
ATOM 4128 C CG  . HIS B 2 70  ? -1.116  22.686  -21.590 1.00 95.76 70  B 1 
ATOM 4129 N ND1 . HIS B 2 70  ? -1.493  21.882  -22.649 1.00 88.18 70  B 1 
ATOM 4130 C CD2 . HIS B 2 70  ? -0.286  23.658  -22.100 1.00 87.66 70  B 1 
ATOM 4131 C CE1 . HIS B 2 70  ? -0.907  22.360  -23.749 1.00 89.23 70  B 1 
ATOM 4132 N NE2 . HIS B 2 70  ? -0.174  23.430  -23.457 1.00 90.37 70  B 1 
ATOM 4133 N N   . GLY B 2 71  ? -1.895  19.444  -20.087 1.00 95.00 71  B 1 
ATOM 4134 C CA  . GLY B 2 71  ? -2.093  18.152  -20.712 1.00 94.52 71  B 1 
ATOM 4135 C C   . GLY B 2 71  ? -2.681  18.222  -22.120 1.00 94.45 71  B 1 
ATOM 4136 O O   . GLY B 2 71  ? -2.607  19.244  -22.799 1.00 91.61 71  B 1 
ATOM 4137 N N   . TRP B 2 72  ? -3.281  17.109  -22.537 1.00 93.30 72  B 1 
ATOM 4138 C CA  . TRP B 2 72  ? -4.047  17.044  -23.782 1.00 92.62 72  B 1 
ATOM 4139 C C   . TRP B 2 72  ? -5.250  17.974  -23.715 1.00 91.99 72  B 1 
ATOM 4140 O O   . TRP B 2 72  ? -5.879  18.120  -22.673 1.00 89.26 72  B 1 
ATOM 4141 C CB  . TRP B 2 72  ? -4.485  15.606  -24.030 1.00 91.16 72  B 1 
ATOM 4142 C CG  . TRP B 2 72  ? -5.246  15.389  -25.304 1.00 89.96 72  B 1 
ATOM 4143 C CD1 . TRP B 2 72  ? -4.832  15.741  -26.545 1.00 83.35 72  B 1 
ATOM 4144 C CD2 . TRP B 2 72  ? -6.555  14.774  -25.478 1.00 87.35 72  B 1 
ATOM 4145 N NE1 . TRP B 2 72  ? -5.790  15.370  -27.477 1.00 82.78 72  B 1 
ATOM 4146 C CE2 . TRP B 2 72  ? -6.856  14.758  -26.867 1.00 85.48 72  B 1 
ATOM 4147 C CE3 . TRP B 2 72  ? -7.496  14.196  -24.593 1.00 83.43 72  B 1 
ATOM 4148 C CZ2 . TRP B 2 72  ? -8.036  14.169  -27.376 1.00 83.77 72  B 1 
ATOM 4149 C CZ3 . TRP B 2 72  ? -8.670  13.621  -25.095 1.00 80.09 72  B 1 
ATOM 4150 C CH2 . TRP B 2 72  ? -8.922  13.601  -26.468 1.00 80.48 72  B 1 
ATOM 4151 N N   . THR B 2 73  ? -5.581  18.607  -24.840 1.00 88.07 73  B 1 
ATOM 4152 C CA  . THR B 2 73  ? -6.740  19.487  -24.940 1.00 87.09 73  B 1 
ATOM 4153 C C   . THR B 2 73  ? -7.513  19.206  -26.222 1.00 86.62 73  B 1 
ATOM 4154 O O   . THR B 2 73  ? -6.925  19.013  -27.283 1.00 83.85 73  B 1 
ATOM 4155 C CB  . THR B 2 73  ? -6.334  20.964  -24.833 1.00 84.68 73  B 1 
ATOM 4156 O OG1 . THR B 2 73  ? -7.481  21.766  -24.953 1.00 75.99 73  B 1 
ATOM 4157 C CG2 . THR B 2 73  ? -5.331  21.425  -25.885 1.00 76.96 73  B 1 
ATOM 4158 N N   . MET B 2 74  ? -8.845  19.200  -26.115 1.00 83.63 74  B 1 
ATOM 4159 C CA  . MET B 2 74  ? -9.751  19.153  -27.264 1.00 81.89 74  B 1 
ATOM 4160 C C   . MET B 2 74  ? -10.232 20.552  -27.669 1.00 82.94 74  B 1 
ATOM 4161 O O   . MET B 2 74  ? -10.732 20.724  -28.770 1.00 76.94 74  B 1 
ATOM 4162 C CB  . MET B 2 74  ? -10.960 18.268  -26.950 1.00 76.53 74  B 1 
ATOM 4163 C CG  . MET B 2 74  ? -10.564 16.806  -26.716 1.00 68.05 74  B 1 
ATOM 4164 S SD  . MET B 2 74  ? -11.972 15.669  -26.604 1.00 60.54 74  B 1 
ATOM 4165 C CE  . MET B 2 74  ? -12.502 15.610  -28.316 1.00 52.70 74  B 1 
ATOM 4166 N N   . SER B 2 75  ? -10.102 21.534  -26.775 1.00 80.59 75  B 1 
ATOM 4167 C CA  . SER B 2 75  ? -10.560 22.903  -27.014 1.00 80.53 75  B 1 
ATOM 4168 C C   . SER B 2 75  ? -9.496  23.777  -27.686 1.00 82.64 75  B 1 
ATOM 4169 O O   . SER B 2 75  ? -9.827  24.777  -28.305 1.00 76.98 75  B 1 
ATOM 4170 C CB  . SER B 2 75  ? -11.002 23.529  -25.688 1.00 76.67 75  B 1 
ATOM 4171 O OG  . SER B 2 75  ? -9.926  23.530  -24.774 1.00 70.00 75  B 1 
ATOM 4172 N N   . GLY B 2 76  ? -8.216  23.406  -27.562 1.00 84.60 76  B 1 
ATOM 4173 C CA  . GLY B 2 76  ? -7.100  24.208  -28.066 1.00 85.69 76  B 1 
ATOM 4174 C C   . GLY B 2 76  ? -6.820  25.479  -27.262 1.00 87.84 76  B 1 
ATOM 4175 O O   . GLY B 2 76  ? -6.002  26.301  -27.681 1.00 84.04 76  B 1 
ATOM 4176 N N   . ILE B 2 77  ? -7.476  25.649  -26.117 1.00 86.17 77  B 1 
ATOM 4177 C CA  . ILE B 2 77  ? -7.301  26.777  -25.203 1.00 86.74 77  B 1 
ATOM 4178 C C   . ILE B 2 77  ? -6.881  26.287  -23.816 1.00 87.34 77  B 1 
ATOM 4179 O O   . ILE B 2 77  ? -7.039  25.113  -23.476 1.00 84.57 77  B 1 
ATOM 4180 C CB  . ILE B 2 77  ? -8.569  27.661  -25.137 1.00 82.85 77  B 1 
ATOM 4181 C CG1 . ILE B 2 77  ? -9.801  26.883  -24.637 1.00 72.42 77  B 1 
ATOM 4182 C CG2 . ILE B 2 77  ? -8.820  28.302  -26.517 1.00 70.64 77  B 1 
ATOM 4183 C CD1 . ILE B 2 77  ? -11.041 27.756  -24.401 1.00 63.83 77  B 1 
ATOM 4184 N N   . PHE B 2 78  ? -6.323  27.193  -23.010 1.00 88.96 78  B 1 
ATOM 4185 C CA  . PHE B 2 78  ? -6.015  26.887  -21.620 1.00 89.56 78  B 1 
ATOM 4186 C C   . PHE B 2 78  ? -7.290  26.731  -20.791 1.00 88.92 78  B 1 
ATOM 4187 O O   . PHE B 2 78  ? -8.212  27.533  -20.869 1.00 85.89 78  B 1 
ATOM 4188 C CB  . PHE B 2 78  ? -5.113  27.961  -21.005 1.00 88.58 78  B 1 
ATOM 4189 C CG  . PHE B 2 78  ? -3.715  28.011  -21.572 1.00 89.31 78  B 1 
ATOM 4190 C CD1 . PHE B 2 78  ? -2.948  26.838  -21.698 1.00 85.06 78  B 1 
ATOM 4191 C CD2 . PHE B 2 78  ? -3.149  29.247  -21.955 1.00 84.60 78  B 1 
ATOM 4192 C CE1 . PHE B 2 78  ? -1.643  26.893  -22.214 1.00 83.62 78  B 1 
ATOM 4193 C CE2 . PHE B 2 78  ? -1.850  29.305  -22.469 1.00 83.19 78  B 1 
ATOM 4194 C CZ  . PHE B 2 78  ? -1.097  28.127  -22.601 1.00 86.54 78  B 1 
ATOM 4195 N N   . GLU B 2 79  ? -7.294  25.728  -19.958 1.00 89.08 79  B 1 
ATOM 4196 C CA  . GLU B 2 79  ? -8.357  25.476  -19.001 1.00 88.75 79  B 1 
ATOM 4197 C C   . GLU B 2 79  ? -8.255  26.410  -17.785 1.00 89.92 79  B 1 
ATOM 4198 O O   . GLU B 2 79  ? -7.176  26.832  -17.385 1.00 87.99 79  B 1 
ATOM 4199 C CB  . GLU B 2 79  ? -8.300  24.002  -18.585 1.00 85.92 79  B 1 
ATOM 4200 C CG  . GLU B 2 79  ? -8.625  23.037  -19.738 1.00 79.87 79  B 1 
ATOM 4201 C CD  . GLU B 2 79  ? -10.119 23.054  -20.129 1.00 73.88 79  B 1 
ATOM 4202 O OE1 . GLU B 2 79  ? -10.522 22.232  -20.973 1.00 64.87 79  B 1 
ATOM 4203 O OE2 . GLU B 2 79  ? -10.901 23.801  -19.511 1.00 65.18 79  B 1 
ATOM 4204 N N   . ASN B 2 80  ? -9.387  26.684  -17.149 1.00 87.50 80  B 1 
ATOM 4205 C CA  . ASN B 2 80  ? -9.463  27.622  -16.024 1.00 87.73 80  B 1 
ATOM 4206 C C   . ASN B 2 80  ? -8.577  27.222  -14.832 1.00 89.54 80  B 1 
ATOM 4207 O O   . ASN B 2 80  ? -8.085  28.073  -14.089 1.00 87.47 80  B 1 
ATOM 4208 C CB  . ASN B 2 80  ? -10.953 27.732  -15.637 1.00 84.15 80  B 1 
ATOM 4209 C CG  . ASN B 2 80  ? -11.268 28.870  -14.672 1.00 73.24 80  B 1 
ATOM 4210 O OD1 . ASN B 2 80  ? -10.439 29.629  -14.224 1.00 62.06 80  B 1 
ATOM 4211 N ND2 . ASN B 2 80  ? -12.520 29.016  -14.296 1.00 62.40 80  B 1 
ATOM 4212 N N   . TRP B 2 81  ? -8.323  25.919  -14.659 1.00 91.14 81  B 1 
ATOM 4213 C CA  . TRP B 2 81  ? -7.443  25.442  -13.587 1.00 92.23 81  B 1 
ATOM 4214 C C   . TRP B 2 81  ? -6.020  26.007  -13.681 1.00 93.42 81  B 1 
ATOM 4215 O O   . TRP B 2 81  ? -5.367  26.198  -12.646 1.00 92.74 81  B 1 
ATOM 4216 C CB  . TRP B 2 81  ? -7.406  23.908  -13.590 1.00 92.02 81  B 1 
ATOM 4217 C CG  . TRP B 2 81  ? -6.737  23.252  -14.761 1.00 92.46 81  B 1 
ATOM 4218 C CD1 . TRP B 2 81  ? -7.356  22.644  -15.793 1.00 90.00 81  B 1 
ATOM 4219 C CD2 . TRP B 2 81  ? -5.295  23.118  -15.029 1.00 92.31 81  B 1 
ATOM 4220 N NE1 . TRP B 2 81  ? -6.416  22.154  -16.685 1.00 89.83 81  B 1 
ATOM 4221 C CE2 . TRP B 2 81  ? -5.140  22.434  -16.261 1.00 91.52 81  B 1 
ATOM 4222 C CE3 . TRP B 2 81  ? -4.131  23.521  -14.357 1.00 90.51 81  B 1 
ATOM 4223 C CZ2 . TRP B 2 81  ? -3.865  22.170  -16.825 1.00 90.61 81  B 1 
ATOM 4224 C CZ3 . TRP B 2 81  ? -2.861  23.260  -14.915 1.00 89.89 81  B 1 
ATOM 4225 C CH2 . TRP B 2 81  ? -2.731  22.602  -16.133 1.00 89.73 81  B 1 
ATOM 4226 N N   . LEU B 2 82  ? -5.533  26.332  -14.873 1.00 92.65 82  B 1 
ATOM 4227 C CA  . LEU B 2 82  ? -4.200  26.872  -15.091 1.00 93.46 82  B 1 
ATOM 4228 C C   . LEU B 2 82  ? -4.048  28.234  -14.392 1.00 94.08 82  B 1 
ATOM 4229 O O   . LEU B 2 82  ? -3.086  28.458  -13.659 1.00 93.17 82  B 1 
ATOM 4230 C CB  . LEU B 2 82  ? -3.935  26.984  -16.598 1.00 92.68 82  B 1 
ATOM 4231 C CG  . LEU B 2 82  ? -2.475  27.366  -16.939 1.00 90.90 82  B 1 
ATOM 4232 C CD1 . LEU B 2 82  ? -1.526  26.207  -16.679 1.00 83.48 82  B 1 
ATOM 4233 C CD2 . LEU B 2 82  ? -2.376  27.750  -18.407 1.00 82.76 82  B 1 
ATOM 4234 N N   . HIS B 2 83  ? -5.025  29.119  -14.568 1.00 92.33 83  B 1 
ATOM 4235 C CA  . HIS B 2 83  ? -5.039  30.436  -13.936 1.00 91.84 83  B 1 
ATOM 4236 C C   . HIS B 2 83  ? -5.132  30.339  -12.415 1.00 92.65 83  B 1 
ATOM 4237 O O   . HIS B 2 83  ? -4.414  31.045  -11.700 1.00 91.90 83  B 1 
ATOM 4238 C CB  . HIS B 2 83  ? -6.202  31.263  -14.504 1.00 89.39 83  B 1 
ATOM 4239 C CG  . HIS B 2 83  ? -6.131  31.428  -15.995 1.00 77.26 83  B 1 
ATOM 4240 N ND1 . HIS B 2 83  ? -5.172  32.126  -16.704 1.00 64.60 83  B 1 
ATOM 4241 C CD2 . HIS B 2 83  ? -6.980  30.877  -16.910 1.00 63.78 83  B 1 
ATOM 4242 C CE1 . HIS B 2 83  ? -5.447  31.999  -18.010 1.00 56.80 83  B 1 
ATOM 4243 N NE2 . HIS B 2 83  ? -6.536  31.245  -18.177 1.00 57.87 83  B 1 
ATOM 4244 N N   . LYS B 2 84  ? -5.944  29.421  -11.904 1.00 92.60 84  B 1 
ATOM 4245 C CA  . LYS B 2 84  ? -6.032  29.145  -10.467 1.00 92.76 84  B 1 
ATOM 4246 C C   . LYS B 2 84  ? -4.684  28.687  -9.902  1.00 93.96 84  B 1 
ATOM 4247 O O   . LYS B 2 84  ? -4.278  29.163  -8.841  1.00 93.23 84  B 1 
ATOM 4248 C CB  . LYS B 2 84  ? -7.115  28.088  -10.181 1.00 91.85 84  B 1 
ATOM 4249 C CG  . LYS B 2 84  ? -8.529  28.604  -10.469 1.00 83.80 84  B 1 
ATOM 4250 C CD  . LYS B 2 84  ? -9.568  27.512  -10.178 1.00 78.01 84  B 1 
ATOM 4251 C CE  . LYS B 2 84  ? -10.974 28.010  -10.495 1.00 67.85 84  B 1 
ATOM 4252 N NZ  . LYS B 2 84  ? -11.993 26.934  -10.353 1.00 60.07 84  B 1 
ATOM 4253 N N   . LEU B 2 85  ? -3.972  27.813  -10.611 1.00 94.34 85  B 1 
ATOM 4254 C CA  . LEU B 2 85  ? -2.667  27.320  -10.189 1.00 95.29 85  B 1 
ATOM 4255 C C   . LEU B 2 85  ? -1.596  28.430  -10.203 1.00 95.52 85  B 1 
ATOM 4256 O O   . LEU B 2 85  ? -0.861  28.568  -9.234  1.00 95.11 85  B 1 
ATOM 4257 C CB  . LEU B 2 85  ? -2.275  26.119  -11.072 1.00 95.75 85  B 1 
ATOM 4258 C CG  . LEU B 2 85  ? -0.917  25.489  -10.727 1.00 95.35 85  B 1 
ATOM 4259 C CD1 . LEU B 2 85  ? -0.832  25.008  -9.279  1.00 92.09 85  B 1 
ATOM 4260 C CD2 . LEU B 2 85  ? -0.665  24.285  -11.630 1.00 91.68 85  B 1 
ATOM 4261 N N   . VAL B 2 86  ? -1.546  29.248  -11.239 1.00 94.82 86  B 1 
ATOM 4262 C CA  . VAL B 2 86  ? -0.646  30.415  -11.310 1.00 94.61 86  B 1 
ATOM 4263 C C   . VAL B 2 86  ? -0.893  31.362  -10.134 1.00 94.66 86  B 1 
ATOM 4264 O O   . VAL B 2 86  ? 0.044   31.727  -9.419  1.00 94.17 86  B 1 
ATOM 4265 C CB  . VAL B 2 86  ? -0.814  31.162  -12.654 1.00 94.08 86  B 1 
ATOM 4266 C CG1 . VAL B 2 86  ? -0.079  32.507  -12.678 1.00 90.72 86  B 1 
ATOM 4267 C CG2 . VAL B 2 86  ? -0.271  30.339  -13.822 1.00 90.59 86  B 1 
ATOM 4268 N N   . SER B 2 87  ? -2.148  31.728  -9.887  1.00 93.89 87  B 1 
ATOM 4269 C CA  . SER B 2 87  ? -2.520  32.615  -8.780  1.00 93.20 87  B 1 
ATOM 4270 C C   . SER B 2 87  ? -2.152  32.024  -7.415  1.00 93.53 87  B 1 
ATOM 4271 O O   . SER B 2 87  ? -1.604  32.727  -6.553  1.00 92.65 87  B 1 
ATOM 4272 C CB  . SER B 2 87  ? -4.023  32.919  -8.862  1.00 92.04 87  B 1 
ATOM 4273 O OG  . SER B 2 87  ? -4.387  33.826  -7.842  1.00 77.97 87  B 1 
ATOM 4274 N N   . ALA B 2 88  ? -2.378  30.725  -7.216  1.00 94.35 88  B 1 
ATOM 4275 C CA  . ALA B 2 88  ? -2.033  30.025  -5.981  1.00 94.74 88  B 1 
ATOM 4276 C C   . ALA B 2 88  ? -0.515  29.981  -5.741  1.00 95.08 88  B 1 
ATOM 4277 O O   . ALA B 2 88  ? -0.066  30.250  -4.626  1.00 94.39 88  B 1 
ATOM 4278 C CB  . ALA B 2 88  ? -2.641  28.619  -6.041  1.00 94.86 88  B 1 
ATOM 4279 N N   . LEU B 2 89  ? 0.294   29.731  -6.779  1.00 94.79 89  B 1 
ATOM 4280 C CA  . LEU B 2 89  ? 1.756   29.744  -6.696  1.00 94.89 89  B 1 
ATOM 4281 C C   . LEU B 2 89  ? 2.287   31.134  -6.332  1.00 94.56 89  B 1 
ATOM 4282 O O   . LEU B 2 89  ? 3.038   31.251  -5.362  1.00 93.84 89  B 1 
ATOM 4283 C CB  . LEU B 2 89  ? 2.370   29.257  -8.022  1.00 95.41 89  B 1 
ATOM 4284 C CG  . LEU B 2 89  ? 2.250   27.735  -8.227  1.00 94.53 89  B 1 
ATOM 4285 C CD1 . LEU B 2 89  ? 2.611   27.386  -9.671  1.00 91.75 89  B 1 
ATOM 4286 C CD2 . LEU B 2 89  ? 3.193   26.955  -7.312  1.00 91.55 89  B 1 
ATOM 4287 N N   . HIS B 2 90  ? 1.828   32.190  -7.006  1.00 94.40 90  B 1 
ATOM 4288 C CA  . HIS B 2 90  ? 2.202   33.573  -6.663  1.00 93.42 90  B 1 
ATOM 4289 C C   . HIS B 2 90  ? 1.757   33.984  -5.256  1.00 93.12 90  B 1 
ATOM 4290 O O   . HIS B 2 90  ? 2.373   34.837  -4.621  1.00 91.47 90  B 1 
ATOM 4291 C CB  . HIS B 2 90  ? 1.572   34.535  -7.684  1.00 92.41 90  B 1 
ATOM 4292 C CG  . HIS B 2 90  ? 2.244   34.579  -9.015  1.00 89.20 90  B 1 
ATOM 4293 N ND1 . HIS B 2 90  ? 1.663   35.027  -10.190 1.00 74.47 90  B 1 
ATOM 4294 C CD2 . HIS B 2 90  ? 3.560   34.308  -9.301  1.00 75.12 90  B 1 
ATOM 4295 C CE1 . HIS B 2 90  ? 2.602   35.006  -11.143 1.00 77.63 90  B 1 
ATOM 4296 N NE2 . HIS B 2 90  ? 3.758   34.584  -10.638 1.00 78.75 90  B 1 
ATOM 4297 N N   . THR B 2 91  ? 0.672   33.409  -4.750  1.00 93.42 91  B 1 
ATOM 4298 C CA  . THR B 2 91  ? 0.192   33.693  -3.396  1.00 92.68 91  B 1 
ATOM 4299 C C   . THR B 2 91  ? 1.043   32.995  -2.347  1.00 92.85 91  B 1 
ATOM 4300 O O   . THR B 2 91  ? 1.332   33.582  -1.305  1.00 90.85 91  B 1 
ATOM 4301 C CB  . THR B 2 91  ? -1.287  33.324  -3.253  1.00 91.44 91  B 1 
ATOM 4302 O OG1 . THR B 2 91  ? -2.022  34.098  -4.184  1.00 82.50 91  B 1 
ATOM 4303 C CG2 . THR B 2 91  ? -1.847  33.653  -1.868  1.00 79.24 91  B 1 
ATOM 4304 N N   . ARG B 2 92  ? 1.473   31.773  -2.635  1.00 94.24 92  B 1 
ATOM 4305 C CA  . ARG B 2 92  ? 2.291   30.966  -1.720  1.00 94.63 92  B 1 
ATOM 4306 C C   . ARG B 2 92  ? 3.761   31.379  -1.720  1.00 94.56 92  B 1 
ATOM 4307 O O   . ARG B 2 92  ? 4.378   31.463  -0.655  1.00 92.57 92  B 1 
ATOM 4308 C CB  . ARG B 2 92  ? 2.112   29.486  -2.092  1.00 94.13 92  B 1 
ATOM 4309 C CG  . ARG B 2 92  ? 2.904   28.527  -1.193  1.00 92.67 92  B 1 
ATOM 4310 C CD  . ARG B 2 92  ? 2.575   28.727  0.288   1.00 91.00 92  B 1 
ATOM 4311 N NE  . ARG B 2 92  ? 3.269   27.745  1.132   1.00 89.43 92  B 1 
ATOM 4312 C CZ  . ARG B 2 92  ? 2.763   26.629  1.631   1.00 89.57 92  B 1 
ATOM 4313 N NH1 . ARG B 2 92  ? 1.543   26.253  1.386   1.00 82.80 92  B 1 
ATOM 4314 N NH2 . ARG B 2 92  ? 3.480   25.880  2.422   1.00 83.27 92  B 1 
ATOM 4315 N N   . GLU B 2 93  ? 4.339   31.614  -2.893  1.00 93.96 93  B 1 
ATOM 4316 C CA  . GLU B 2 93  ? 5.752   31.921  -3.115  1.00 93.82 93  B 1 
ATOM 4317 C C   . GLU B 2 93  ? 5.843   33.249  -3.888  1.00 93.71 93  B 1 
ATOM 4318 O O   . GLU B 2 93  ? 5.856   33.263  -5.116  1.00 91.57 93  B 1 
ATOM 4319 C CB  . GLU B 2 93  ? 6.419   30.771  -3.890  1.00 93.36 93  B 1 
ATOM 4320 C CG  . GLU B 2 93  ? 6.437   29.409  -3.158  1.00 90.62 93  B 1 
ATOM 4321 C CD  . GLU B 2 93  ? 7.457   29.280  -2.014  1.00 92.70 93  B 1 
ATOM 4322 O OE1 . GLU B 2 93  ? 7.517   28.172  -1.417  1.00 85.72 93  B 1 
ATOM 4323 O OE2 . GLU B 2 93  ? 8.256   30.199  -1.756  1.00 87.96 93  B 1 
ATOM 4324 N N   . LYS B 2 94  ? 5.861   34.362  -3.154  1.00 92.22 94  B 1 
ATOM 4325 C CA  . LYS B 2 94  ? 5.718   35.715  -3.733  1.00 90.65 94  B 1 
ATOM 4326 C C   . LYS B 2 94  ? 6.825   36.072  -4.714  1.00 90.02 94  B 1 
ATOM 4327 O O   . LYS B 2 94  ? 6.543   36.707  -5.720  1.00 83.46 94  B 1 
ATOM 4328 C CB  . LYS B 2 94  ? 5.658   36.770  -2.626  1.00 88.11 94  B 1 
ATOM 4329 C CG  . LYS B 2 94  ? 4.370   36.680  -1.794  1.00 79.75 94  B 1 
ATOM 4330 C CD  . LYS B 2 94  ? 4.359   37.797  -0.752  1.00 71.69 94  B 1 
ATOM 4331 C CE  . LYS B 2 94  ? 3.091   37.750  0.093   1.00 61.25 94  B 1 
ATOM 4332 N NZ  . LYS B 2 94  ? 3.103   38.810  1.135   1.00 52.91 94  B 1 
ATOM 4333 N N   . ASP B 2 95  ? 8.049   35.618  -4.426  1.00 91.50 95  B 1 
ATOM 4334 C CA  . ASP B 2 95  ? 9.229   35.956  -5.222  1.00 91.12 95  B 1 
ATOM 4335 C C   . ASP B 2 95  ? 9.522   34.908  -6.316  1.00 92.31 95  B 1 
ATOM 4336 O O   . ASP B 2 95  ? 10.512  35.014  -7.032  1.00 88.82 95  B 1 
ATOM 4337 C CB  . ASP B 2 95  ? 10.435  36.129  -4.285  1.00 88.11 95  B 1 
ATOM 4338 C CG  . ASP B 2 95  ? 10.129  37.077  -3.113  1.00 81.23 95  B 1 
ATOM 4339 O OD1 . ASP B 2 95  ? 9.502   38.129  -3.349  1.00 71.90 95  B 1 
ATOM 4340 O OD2 . ASP B 2 95  ? 10.435  36.673  -1.971  1.00 71.94 95  B 1 
ATOM 4341 N N   . ALA B 2 96  ? 8.700   33.876  -6.419  1.00 93.10 96  B 1 
ATOM 4342 C CA  . ALA B 2 96  ? 8.936   32.781  -7.348  1.00 93.90 96  B 1 
ATOM 4343 C C   . ALA B 2 96  ? 8.637   33.178  -8.799  1.00 94.36 96  B 1 
ATOM 4344 O O   . ALA B 2 96  ? 7.657   33.848  -9.095  1.00 92.63 96  B 1 
ATOM 4345 C CB  . ALA B 2 96  ? 8.106   31.563  -6.931  1.00 93.02 96  B 1 
ATOM 4346 N N   . ASN B 2 97  ? 9.454   32.650  -9.719  1.00 95.31 97  B 1 
ATOM 4347 C CA  . ASN B 2 97  ? 9.168   32.719  -11.147 1.00 95.39 97  B 1 
ATOM 4348 C C   . ASN B 2 97  ? 8.155   31.632  -11.503 1.00 95.99 97  B 1 
ATOM 4349 O O   . ASN B 2 97  ? 8.383   30.450  -11.221 1.00 95.09 97  B 1 
ATOM 4350 C CB  . ASN B 2 97  ? 10.466  32.551  -11.941 1.00 94.82 97  B 1 
ATOM 4351 C CG  . ASN B 2 97  ? 11.594  33.431  -11.435 1.00 94.39 97  B 1 
ATOM 4352 O OD1 . ASN B 2 97  ? 11.539  34.641  -11.445 1.00 86.83 97  B 1 
ATOM 4353 N ND2 . ASN B 2 97  ? 12.654  32.815  -10.951 1.00 86.37 97  B 1 
ATOM 4354 N N   . VAL B 2 98  ? 7.058   32.004  -12.151 1.00 95.72 98  B 1 
ATOM 4355 C CA  . VAL B 2 98  ? 6.027   31.060  -12.598 1.00 95.93 98  B 1 
ATOM 4356 C C   . VAL B 2 98  ? 5.953   31.094  -14.116 1.00 95.86 98  B 1 
ATOM 4357 O O   . VAL B 2 98  ? 5.441   32.046  -14.705 1.00 94.58 98  B 1 
ATOM 4358 C CB  . VAL B 2 98  ? 4.663   31.347  -11.944 1.00 95.48 98  B 1 
ATOM 4359 C CG1 . VAL B 2 98  ? 3.634   30.290  -12.368 1.00 92.33 98  B 1 
ATOM 4360 C CG2 . VAL B 2 98  ? 4.763   31.308  -10.412 1.00 91.79 98  B 1 
ATOM 4361 N N   . VAL B 2 99  ? 6.470   30.055  -14.753 1.00 96.12 99  B 1 
ATOM 4362 C CA  . VAL B 2 99  ? 6.509   29.917  -16.210 1.00 96.42 99  B 1 
ATOM 4363 C C   . VAL B 2 99  ? 5.444   28.930  -16.658 1.00 96.71 99  B 1 
ATOM 4364 O O   . VAL B 2 99  ? 5.427   27.773  -16.239 1.00 96.11 99  B 1 
ATOM 4365 C CB  . VAL B 2 99  ? 7.907   29.495  -16.700 1.00 96.07 99  B 1 
ATOM 4366 C CG1 . VAL B 2 99  ? 7.971   29.448  -18.234 1.00 92.73 99  B 1 
ATOM 4367 C CG2 . VAL B 2 99  ? 8.996   30.468  -16.222 1.00 92.11 99  B 1 
ATOM 4368 N N   . VAL B 2 100 ? 4.551   29.370  -17.545 1.00 96.12 100 B 1 
ATOM 4369 C CA  . VAL B 2 100 ? 3.596   28.494  -18.216 1.00 96.00 100 B 1 
ATOM 4370 C C   . VAL B 2 100 ? 4.210   27.999  -19.517 1.00 96.22 100 B 1 
ATOM 4371 O O   . VAL B 2 100 ? 4.604   28.791  -20.372 1.00 95.35 100 B 1 
ATOM 4372 C CB  . VAL B 2 100 ? 2.257   29.211  -18.456 1.00 95.23 100 B 1 
ATOM 4373 C CG1 . VAL B 2 100 ? 1.275   28.309  -19.211 1.00 91.95 100 B 1 
ATOM 4374 C CG2 . VAL B 2 100 ? 1.615   29.604  -17.119 1.00 91.73 100 B 1 
ATOM 4375 N N   . VAL B 2 101 ? 4.279   26.673  -19.674 1.00 96.47 101 B 1 
ATOM 4376 C CA  . VAL B 2 101 ? 4.699   26.038  -20.920 1.00 96.68 101 B 1 
ATOM 4377 C C   . VAL B 2 101 ? 3.471   25.845  -21.800 1.00 96.39 101 B 1 
ATOM 4378 O O   . VAL B 2 101 ? 2.609   25.022  -21.502 1.00 94.99 101 B 1 
ATOM 4379 C CB  . VAL B 2 101 ? 5.431   24.711  -20.672 1.00 96.58 101 B 1 
ATOM 4380 C CG1 . VAL B 2 101 ? 5.951   24.123  -21.984 1.00 93.42 101 B 1 
ATOM 4381 C CG2 . VAL B 2 101 ? 6.626   24.903  -19.722 1.00 92.92 101 B 1 
ATOM 4382 N N   . ASP B 2 102 ? 3.409   26.611  -22.887 1.00 95.71 102 B 1 
ATOM 4383 C CA  . ASP B 2 102 ? 2.367   26.513  -23.897 1.00 95.40 102 B 1 
ATOM 4384 C C   . ASP B 2 102 ? 2.838   25.609  -25.037 1.00 95.74 102 B 1 
ATOM 4385 O O   . ASP B 2 102 ? 3.714   25.970  -25.822 1.00 94.11 102 B 1 
ATOM 4386 C CB  . ASP B 2 102 ? 1.992   27.928  -24.366 1.00 93.67 102 B 1 
ATOM 4387 C CG  . ASP B 2 102 ? 1.031   27.956  -25.553 1.00 91.53 102 B 1 
ATOM 4388 O OD1 . ASP B 2 102 ? 0.530   26.896  -25.982 1.00 86.37 102 B 1 
ATOM 4389 O OD2 . ASP B 2 102 ? 0.822   29.061  -26.102 1.00 84.62 102 B 1 
ATOM 4390 N N   . TRP B 2 103 ? 2.239   24.425  -25.113 1.00 95.46 103 B 1 
ATOM 4391 C CA  . TRP B 2 103 ? 2.385   23.499  -26.218 1.00 95.94 103 B 1 
ATOM 4392 C C   . TRP B 2 103 ? 1.030   23.127  -26.839 1.00 95.96 103 B 1 
ATOM 4393 O O   . TRP B 2 103 ? 0.885   22.075  -27.448 1.00 93.77 103 B 1 
ATOM 4394 C CB  . TRP B 2 103 ? 3.223   22.284  -25.783 1.00 95.76 103 B 1 
ATOM 4395 C CG  . TRP B 2 103 ? 2.616   21.385  -24.758 1.00 96.26 103 B 1 
ATOM 4396 C CD1 . TRP B 2 103 ? 2.444   21.657  -23.447 1.00 95.14 103 B 1 
ATOM 4397 C CD2 . TRP B 2 103 ? 2.102   20.023  -24.948 1.00 96.20 103 B 1 
ATOM 4398 N NE1 . TRP B 2 103 ? 1.856   20.580  -22.811 1.00 94.86 103 B 1 
ATOM 4399 C CE2 . TRP B 2 103 ? 1.635   19.552  -23.687 1.00 95.64 103 B 1 
ATOM 4400 C CE3 . TRP B 2 103 ? 1.999   19.157  -26.055 1.00 95.11 103 B 1 
ATOM 4401 C CZ2 . TRP B 2 103 ? 1.074   18.258  -23.525 1.00 95.04 103 B 1 
ATOM 4402 C CZ3 . TRP B 2 103 ? 1.448   17.881  -25.896 1.00 94.30 103 B 1 
ATOM 4403 C CH2 . TRP B 2 103 ? 0.984   17.432  -24.647 1.00 94.13 103 B 1 
ATOM 4404 N N   . LEU B 2 104 ? 0.043   24.027  -26.745 1.00 94.20 104 B 1 
ATOM 4405 C CA  . LEU B 2 104 ? -1.311  23.830  -27.268 1.00 93.82 104 B 1 
ATOM 4406 C C   . LEU B 2 104 ? -1.343  23.337  -28.724 1.00 93.73 104 B 1 
ATOM 4407 O O   . LEU B 2 104 ? -2.089  22.393  -28.983 1.00 92.32 104 B 1 
ATOM 4408 C CB  . LEU B 2 104 ? -2.141  25.122  -27.131 1.00 92.86 104 B 1 
ATOM 4409 C CG  . LEU B 2 104 ? -2.534  25.487  -25.693 1.00 90.53 104 B 1 
ATOM 4410 C CD1 . LEU B 2 104 ? -3.107  26.906  -25.668 1.00 85.87 104 B 1 
ATOM 4411 C CD2 . LEU B 2 104 ? -3.597  24.540  -25.137 1.00 86.13 104 B 1 
ATOM 4412 N N   . PRO B 2 105 ? -0.510  23.838  -29.653 1.00 93.68 105 B 1 
ATOM 4413 C CA  . PRO B 2 105 ? -0.503  23.329  -31.030 1.00 92.79 105 B 1 
ATOM 4414 C C   . PRO B 2 105 ? -0.124  21.848  -31.153 1.00 93.15 105 B 1 
ATOM 4415 O O   . PRO B 2 105 ? -0.541  21.176  -32.094 1.00 90.85 105 B 1 
ATOM 4416 C CB  . PRO B 2 105 ? 0.499   24.209  -31.782 1.00 91.67 105 B 1 
ATOM 4417 C CG  . PRO B 2 105 ? 0.559   25.499  -30.957 1.00 89.89 105 B 1 
ATOM 4418 C CD  . PRO B 2 105 ? 0.373   24.973  -29.533 1.00 93.02 105 B 1 
ATOM 4419 N N   . LEU B 2 106 ? 0.675   21.330  -30.222 1.00 93.39 106 B 1 
ATOM 4420 C CA  . LEU B 2 106 ? 1.095   19.928  -30.177 1.00 93.63 106 B 1 
ATOM 4421 C C   . LEU B 2 106 ? 0.192   19.064  -29.282 1.00 93.76 106 B 1 
ATOM 4422 O O   . LEU B 2 106 ? 0.240   17.835  -29.369 1.00 91.18 106 B 1 
ATOM 4423 C CB  . LEU B 2 106 ? 2.556   19.853  -29.681 1.00 93.83 106 B 1 
ATOM 4424 C CG  . LEU B 2 106 ? 3.595   20.586  -30.543 1.00 93.04 106 B 1 
ATOM 4425 C CD1 . LEU B 2 106 ? 4.980   20.454  -29.884 1.00 88.35 106 B 1 
ATOM 4426 C CD2 . LEU B 2 106 ? 3.693   20.020  -31.957 1.00 88.01 106 B 1 
ATOM 4427 N N   . ALA B 2 107 ? -0.589  19.685  -28.404 1.00 93.26 107 B 1 
ATOM 4428 C CA  . ALA B 2 107 ? -1.529  19.036  -27.490 1.00 93.13 107 B 1 
ATOM 4429 C C   . ALA B 2 107 ? -2.946  18.932  -28.069 1.00 92.78 107 B 1 
ATOM 4430 O O   . ALA B 2 107 ? -3.672  17.987  -27.758 1.00 89.78 107 B 1 
ATOM 4431 C CB  . ALA B 2 107 ? -1.541  19.824  -26.177 1.00 92.70 107 B 1 
ATOM 4432 N N   . HIS B 2 108 ? -3.330  19.885  -28.925 1.00 91.93 108 B 1 
ATOM 4433 C CA  . HIS B 2 108 ? -4.601  19.893  -29.638 1.00 91.68 108 B 1 
ATOM 4434 C C   . HIS B 2 108 ? -4.512  19.047  -30.919 1.00 91.09 108 B 1 
ATOM 4435 O O   . HIS B 2 108 ? -4.610  19.540  -32.040 1.00 87.04 108 B 1 
ATOM 4436 C CB  . HIS B 2 108 ? -5.034  21.348  -29.893 1.00 90.28 108 B 1 
ATOM 4437 C CG  . HIS B 2 108 ? -6.415  21.468  -30.475 1.00 89.41 108 B 1 
ATOM 4438 N ND1 . HIS B 2 108 ? -6.816  22.418  -31.403 1.00 78.00 108 B 1 
ATOM 4439 C CD2 . HIS B 2 108 ? -7.507  20.701  -30.192 1.00 79.27 108 B 1 
ATOM 4440 C CE1 . HIS B 2 108 ? -8.110  22.224  -31.651 1.00 79.75 108 B 1 
ATOM 4441 N NE2 . HIS B 2 108 ? -8.565  21.187  -30.945 1.00 81.81 108 B 1 
ATOM 4442 N N   . GLN B 2 109 ? -4.274  17.767  -30.734 1.00 90.40 109 B 1 
ATOM 4443 C CA  . GLN B 2 109 ? -4.108  16.752  -31.770 1.00 90.60 109 B 1 
ATOM 4444 C C   . GLN B 2 109 ? -4.879  15.485  -31.364 1.00 90.71 109 B 1 
ATOM 4445 O O   . GLN B 2 109 ? -5.412  15.396  -30.253 1.00 85.81 109 B 1 
ATOM 4446 C CB  . GLN B 2 109 ? -2.608  16.455  -31.949 1.00 88.03 109 B 1 
ATOM 4447 C CG  . GLN B 2 109 ? -1.789  17.642  -32.513 1.00 85.39 109 B 1 
ATOM 4448 C CD  . GLN B 2 109 ? -2.189  18.039  -33.931 1.00 84.15 109 B 1 
ATOM 4449 O OE1 . GLN B 2 109 ? -2.732  17.261  -34.703 1.00 74.30 109 B 1 
ATOM 4450 N NE2 . GLN B 2 109 ? -1.926  19.265  -34.327 1.00 71.61 109 B 1 
ATOM 4451 N N   . LEU B 2 110 ? -4.914  14.479  -32.247 1.00 89.36 110 B 1 
ATOM 4452 C CA  . LEU B 2 110 ? -5.336  13.147  -31.813 1.00 89.79 110 B 1 
ATOM 4453 C C   . LEU B 2 110 ? -4.482  12.708  -30.618 1.00 89.50 110 B 1 
ATOM 4454 O O   . LEU B 2 110 ? -3.289  12.982  -30.557 1.00 86.68 110 B 1 
ATOM 4455 C CB  . LEU B 2 110 ? -5.211  12.138  -32.970 1.00 88.66 110 B 1 
ATOM 4456 C CG  . LEU B 2 110 ? -6.213  12.350  -34.119 1.00 78.62 110 B 1 
ATOM 4457 C CD1 . LEU B 2 110 ? -5.881  11.409  -35.269 1.00 69.83 110 B 1 
ATOM 4458 C CD2 . LEU B 2 110 ? -7.651  12.063  -33.680 1.00 72.04 110 B 1 
ATOM 4459 N N   . TYR B 2 111 ? -5.092  12.003  -29.669 1.00 89.70 111 B 1 
ATOM 4460 C CA  . TYR B 2 111 ? -4.410  11.639  -28.423 1.00 90.67 111 B 1 
ATOM 4461 C C   . TYR B 2 111 ? -3.065  10.927  -28.671 1.00 91.41 111 B 1 
ATOM 4462 O O   . TYR B 2 111 ? -2.069  11.249  -28.034 1.00 90.31 111 B 1 
ATOM 4463 C CB  . TYR B 2 111 ? -5.345  10.776  -27.566 1.00 89.78 111 B 1 
ATOM 4464 C CG  . TYR B 2 111 ? -4.715  10.375  -26.244 1.00 90.23 111 B 1 
ATOM 4465 C CD1 . TYR B 2 111 ? -4.167  9.081   -26.078 1.00 87.38 111 B 1 
ATOM 4466 C CD2 . TYR B 2 111 ? -4.636  11.307  -25.199 1.00 86.83 111 B 1 
ATOM 4467 C CE1 . TYR B 2 111 ? -3.553  8.733   -24.863 1.00 87.36 111 B 1 
ATOM 4468 C CE2 . TYR B 2 111 ? -4.017  10.965  -23.984 1.00 86.39 111 B 1 
ATOM 4469 C CZ  . TYR B 2 111 ? -3.477  9.679   -23.822 1.00 89.33 111 B 1 
ATOM 4470 O OH  . TYR B 2 111 ? -2.855  9.345   -22.638 1.00 87.94 111 B 1 
ATOM 4471 N N   . THR B 2 112 ? -3.019  10.015  -29.641 1.00 90.99 112 B 1 
ATOM 4472 C CA  . THR B 2 112 ? -1.792  9.292   -30.017 1.00 91.75 112 B 1 
ATOM 4473 C C   . THR B 2 112 ? -0.687  10.227  -30.510 1.00 92.74 112 B 1 
ATOM 4474 O O   . THR B 2 112 ? 0.483   10.023  -30.181 1.00 90.83 112 B 1 
ATOM 4475 C CB  . THR B 2 112 ? -2.090  8.272   -31.122 1.00 90.14 112 B 1 
ATOM 4476 O OG1 . THR B 2 112 ? -2.826  8.881   -32.169 1.00 79.90 112 B 1 
ATOM 4477 C CG2 . THR B 2 112 ? -2.945  7.124   -30.588 1.00 77.08 112 B 1 
ATOM 4478 N N   . ASP B 2 113 ? -1.048  11.265  -31.235 1.00 91.70 113 B 1 
ATOM 4479 C CA  . ASP B 2 113 ? -0.094  12.232  -31.766 1.00 92.44 113 B 1 
ATOM 4480 C C   . ASP B 2 113 ? 0.377   13.182  -30.661 1.00 93.05 113 B 1 
ATOM 4481 O O   . ASP B 2 113 ? 1.576   13.427  -30.525 1.00 91.69 113 B 1 
ATOM 4482 C CB  . ASP B 2 113 ? -0.724  13.000  -32.949 1.00 92.02 113 B 1 
ATOM 4483 C CG  . ASP B 2 113 ? -1.116  12.071  -34.094 1.00 88.41 113 B 1 
ATOM 4484 O OD1 . ASP B 2 113 ? -0.461  11.007  -34.248 1.00 80.99 113 B 1 
ATOM 4485 O OD2 . ASP B 2 113 ? -2.105  12.396  -34.786 1.00 81.74 113 B 1 
ATOM 4486 N N   . ALA B 2 114 ? -0.538  13.625  -29.802 1.00 93.34 114 B 1 
ATOM 4487 C CA  . ALA B 2 114 ? -0.194  14.380  -28.603 1.00 93.71 114 B 1 
ATOM 4488 C C   . ALA B 2 114 ? 0.767   13.596  -27.688 1.00 94.32 114 B 1 
ATOM 4489 O O   . ALA B 2 114 ? 1.761   14.157  -27.214 1.00 93.19 114 B 1 
ATOM 4490 C CB  . ALA B 2 114 ? -1.484  14.773  -27.880 1.00 93.63 114 B 1 
ATOM 4491 N N   . VAL B 2 115 ? 0.552   12.285  -27.513 1.00 94.17 115 B 1 
ATOM 4492 C CA  . VAL B 2 115 ? 1.475   11.405  -26.779 1.00 94.23 115 B 1 
ATOM 4493 C C   . VAL B 2 115 ? 2.860   11.399  -27.425 1.00 94.52 115 B 1 
ATOM 4494 O O   . VAL B 2 115 ? 3.861   11.549  -26.722 1.00 93.80 115 B 1 
ATOM 4495 C CB  . VAL B 2 115 ? 0.924   9.974   -26.666 1.00 93.73 115 B 1 
ATOM 4496 C CG1 . VAL B 2 115 ? 1.972   8.978   -26.145 1.00 88.55 115 B 1 
ATOM 4497 C CG2 . VAL B 2 115 ? -0.263  9.913   -25.697 1.00 88.59 115 B 1 
ATOM 4498 N N   . ASN B 2 116 ? 2.959   11.280  -28.751 1.00 94.59 116 B 1 
ATOM 4499 C CA  . ASN B 2 116 ? 4.243   11.319  -29.445 1.00 94.27 116 B 1 
ATOM 4500 C C   . ASN B 2 116 ? 4.937   12.682  -29.296 1.00 94.48 116 B 1 
ATOM 4501 O O   . ASN B 2 116 ? 6.156   12.741  -29.118 1.00 92.90 116 B 1 
ATOM 4502 C CB  . ASN B 2 116 ? 4.020   10.945  -30.914 1.00 93.46 116 B 1 
ATOM 4503 C CG  . ASN B 2 116 ? 3.712   9.464   -31.089 1.00 86.38 116 B 1 
ATOM 4504 O OD1 . ASN B 2 116 ? 4.210   8.612   -30.374 1.00 77.54 116 B 1 
ATOM 4505 N ND2 . ASN B 2 116 ? 2.911   9.120   -32.071 1.00 74.98 116 B 1 
ATOM 4506 N N   . ASN B 2 117 ? 4.167   13.762  -29.263 1.00 94.38 117 B 1 
ATOM 4507 C CA  . ASN B 2 117 ? 4.673   15.119  -29.096 1.00 94.87 117 B 1 
ATOM 4508 C C   . ASN B 2 117 ? 5.242   15.398  -27.695 1.00 95.44 117 B 1 
ATOM 4509 O O   . ASN B 2 117 ? 6.145   16.225  -27.568 1.00 94.40 117 B 1 
ATOM 4510 C CB  . ASN B 2 117 ? 3.557   16.105  -29.487 1.00 94.32 117 B 1 
ATOM 4511 C CG  . ASN B 2 117 ? 3.271   16.110  -30.981 1.00 93.46 117 B 1 
ATOM 4512 O OD1 . ASN B 2 117 ? 4.107   15.763  -31.797 1.00 87.02 117 B 1 
ATOM 4513 N ND2 . ASN B 2 117 ? 2.092   16.548  -31.379 1.00 86.38 117 B 1 
ATOM 4514 N N   . THR B 2 118 ? 4.826   14.653  -26.659 1.00 95.42 118 B 1 
ATOM 4515 C CA  . THR B 2 118 ? 5.330   14.838  -25.279 1.00 95.75 118 B 1 
ATOM 4516 C C   . THR B 2 118 ? 6.861   14.822  -25.194 1.00 95.85 118 B 1 
ATOM 4517 O O   . THR B 2 118 ? 7.464   15.624  -24.482 1.00 94.96 118 B 1 
ATOM 4518 C CB  . THR B 2 118 ? 4.811   13.768  -24.305 1.00 95.05 118 B 1 
ATOM 4519 O OG1 . THR B 2 118 ? 5.215   12.472  -24.685 1.00 87.33 118 B 1 
ATOM 4520 C CG2 . THR B 2 118 ? 3.294   13.787  -24.130 1.00 87.98 118 B 1 
ATOM 4521 N N   . ARG B 2 119 ? 7.509   13.950  -25.958 1.00 95.44 119 B 1 
ATOM 4522 C CA  . ARG B 2 119 ? 8.968   13.846  -25.989 1.00 95.36 119 B 1 
ATOM 4523 C C   . ARG B 2 119 ? 9.616   15.104  -26.562 1.00 95.76 119 B 1 
ATOM 4524 O O   . ARG B 2 119 ? 10.661  15.526  -26.068 1.00 94.42 119 B 1 
ATOM 4525 C CB  . ARG B 2 119 ? 9.359   12.595  -26.789 1.00 94.08 119 B 1 
ATOM 4526 C CG  . ARG B 2 119 ? 10.876  12.371  -26.771 1.00 87.31 119 B 1 
ATOM 4527 C CD  . ARG B 2 119 ? 11.256  11.119  -27.557 1.00 85.46 119 B 1 
ATOM 4528 N NE  . ARG B 2 119 ? 12.724  11.007  -27.678 1.00 76.56 119 B 1 
ATOM 4529 C CZ  . ARG B 2 119 ? 13.378  10.293  -28.566 1.00 69.49 119 B 1 
ATOM 4530 N NH1 . ARG B 2 119 ? 12.765  9.522   -29.429 1.00 61.86 119 B 1 
ATOM 4531 N NH2 . ARG B 2 119 ? 14.682  10.346  -28.618 1.00 61.63 119 B 1 
ATOM 4532 N N   . VAL B 2 120 ? 9.021   15.692  -27.596 1.00 95.30 120 B 1 
ATOM 4533 C CA  . VAL B 2 120 ? 9.515   16.921  -28.240 1.00 95.36 120 B 1 
ATOM 4534 C C   . VAL B 2 120 ? 9.393   18.093  -27.270 1.00 96.05 120 B 1 
ATOM 4535 O O   . VAL B 2 120 ? 10.361  18.821  -27.065 1.00 94.79 120 B 1 
ATOM 4536 C CB  . VAL B 2 120 ? 8.761   17.209  -29.550 1.00 93.65 120 B 1 
ATOM 4537 C CG1 . VAL B 2 120 ? 9.271   18.493  -30.225 1.00 84.74 120 B 1 
ATOM 4538 C CG2 . VAL B 2 120 ? 8.924   16.057  -30.550 1.00 83.93 120 B 1 
ATOM 4539 N N   . VAL B 2 121 ? 8.246   18.227  -26.610 1.00 96.05 121 B 1 
ATOM 4540 C CA  . VAL B 2 121 ? 8.011   19.275  -25.613 1.00 96.57 121 B 1 
ATOM 4541 C C   . VAL B 2 121 ? 8.979   19.141  -24.436 1.00 96.80 121 B 1 
ATOM 4542 O O   . VAL B 2 121 ? 9.596   20.126  -24.034 1.00 96.18 121 B 1 
ATOM 4543 C CB  . VAL B 2 121 ? 6.553   19.266  -25.122 1.00 96.31 121 B 1 
ATOM 4544 C CG1 . VAL B 2 121 ? 6.278   20.445  -24.190 1.00 92.93 121 B 1 
ATOM 4545 C CG2 . VAL B 2 121 ? 5.562   19.368  -26.295 1.00 92.07 121 B 1 
ATOM 4546 N N   . GLY B 2 122 ? 9.213   17.920  -23.944 1.00 96.40 122 B 1 
ATOM 4547 C CA  . GLY B 2 122 ? 10.215  17.646  -22.913 1.00 96.55 122 B 1 
ATOM 4548 C C   . GLY B 2 122 ? 11.620  18.084  -23.322 1.00 96.78 122 B 1 
ATOM 4549 O O   . GLY B 2 122 ? 12.353  18.654  -22.515 1.00 95.99 122 B 1 
ATOM 4550 N N   . HIS B 2 123 ? 11.989  17.889  -24.592 1.00 96.51 123 B 1 
ATOM 4551 C CA  . HIS B 2 123 ? 13.271  18.347  -25.123 1.00 96.27 123 B 1 
ATOM 4552 C C   . HIS B 2 123 ? 13.373  19.876  -25.184 1.00 96.31 123 B 1 
ATOM 4553 O O   . HIS B 2 123 ? 14.434  20.423  -24.896 1.00 95.24 123 B 1 
ATOM 4554 C CB  . HIS B 2 123 ? 13.513  17.725  -26.508 1.00 95.05 123 B 1 
ATOM 4555 C CG  . HIS B 2 123 ? 14.873  17.116  -26.645 1.00 87.42 123 B 1 
ATOM 4556 N ND1 . HIS B 2 123 ? 15.269  15.941  -26.051 1.00 73.43 123 B 1 
ATOM 4557 C CD2 . HIS B 2 123 ? 15.942  17.590  -27.349 1.00 74.17 123 B 1 
ATOM 4558 C CE1 . HIS B 2 123 ? 16.556  15.714  -26.391 1.00 72.42 123 B 1 
ATOM 4559 N NE2 . HIS B 2 123 ? 16.999  16.692  -27.189 1.00 73.53 123 B 1 
ATOM 4560 N N   . SER B 2 124 ? 12.301  20.565  -25.536 1.00 96.08 124 B 1 
ATOM 4561 C CA  . SER B 2 124 ? 12.248  22.036  -25.533 1.00 95.91 124 B 1 
ATOM 4562 C C   . SER B 2 124 ? 12.389  22.611  -24.123 1.00 96.32 124 B 1 
ATOM 4563 O O   . SER B 2 124 ? 13.162  23.542  -23.927 1.00 95.23 124 B 1 
ATOM 4564 C CB  . SER B 2 124 ? 10.944  22.528  -26.168 1.00 95.55 124 B 1 
ATOM 4565 O OG  . SER B 2 124 ? 10.888  22.131  -27.525 1.00 85.87 124 B 1 
ATOM 4566 N N   . ILE B 2 125 ? 11.732  22.007  -23.133 1.00 96.42 125 B 1 
ATOM 4567 C CA  . ILE B 2 125 ? 11.871  22.411  -21.726 1.00 96.72 125 B 1 
ATOM 4568 C C   . ILE B 2 125 ? 13.291  22.153  -21.230 1.00 96.77 125 B 1 
ATOM 4569 O O   . ILE B 2 125 ? 13.886  23.035  -20.604 1.00 95.86 125 B 1 
ATOM 4570 C CB  . ILE B 2 125 ? 10.831  21.701  -20.835 1.00 96.75 125 B 1 
ATOM 4571 C CG1 . ILE B 2 125 ? 9.393   22.093  -21.245 1.00 94.90 125 B 1 
ATOM 4572 C CG2 . ILE B 2 125 ? 11.052  22.062  -19.349 1.00 95.00 125 B 1 
ATOM 4573 C CD1 . ILE B 2 125 ? 8.319   21.167  -20.662 1.00 92.21 125 B 1 
ATOM 4574 N N   . ALA B 2 126 ? 13.886  21.014  -21.552 1.00 96.75 126 B 1 
ATOM 4575 C CA  . ALA B 2 126 ? 15.264  20.712  -21.187 1.00 96.56 126 B 1 
ATOM 4576 C C   . ALA B 2 126 ? 16.256  21.732  -21.768 1.00 96.21 126 B 1 
ATOM 4577 O O   . ALA B 2 126 ? 17.125  22.204  -21.041 1.00 95.28 126 B 1 
ATOM 4578 C CB  . ALA B 2 126 ? 15.604  19.287  -21.631 1.00 96.27 126 B 1 
ATOM 4579 N N   . ARG B 2 127 ? 16.087  22.151  -23.033 1.00 96.45 127 B 1 
ATOM 4580 C CA  . ARG B 2 127 ? 16.919  23.212  -23.634 1.00 96.06 127 B 1 
ATOM 4581 C C   . ARG B 2 127 ? 16.751  24.557  -22.932 1.00 96.04 127 B 1 
ATOM 4582 O O   . ARG B 2 127 ? 17.736  25.247  -22.729 1.00 94.47 127 B 1 
ATOM 4583 C CB  . ARG B 2 127 ? 16.606  23.396  -25.123 1.00 94.88 127 B 1 
ATOM 4584 C CG  . ARG B 2 127 ? 17.140  22.252  -25.985 1.00 81.37 127 B 1 
ATOM 4585 C CD  . ARG B 2 127 ? 16.837  22.580  -27.445 1.00 78.70 127 B 1 
ATOM 4586 N NE  . ARG B 2 127 ? 16.927  21.382  -28.310 1.00 66.94 127 B 1 
ATOM 4587 C CZ  . ARG B 2 127 ? 16.634  21.345  -29.596 1.00 59.55 127 B 1 
ATOM 4588 N NH1 . ARG B 2 127 ? 16.355  22.423  -30.272 1.00 53.51 127 B 1 
ATOM 4589 N NH2 . ARG B 2 127 ? 16.615  20.202  -30.229 1.00 50.97 127 B 1 
ATOM 4590 N N   . MET B 2 128 ? 15.536  24.926  -22.561 1.00 95.68 128 B 1 
ATOM 4591 C CA  . MET B 2 128 ? 15.291  26.149  -21.793 1.00 95.79 128 B 1 
ATOM 4592 C C   . MET B 2 128 ? 15.988  26.082  -20.427 1.00 96.09 128 B 1 
ATOM 4593 O O   . MET B 2 128 ? 16.679  27.015  -20.051 1.00 95.08 128 B 1 
ATOM 4594 C CB  . MET B 2 128 ? 13.773  26.375  -21.636 1.00 95.48 128 B 1 
ATOM 4595 C CG  . MET B 2 128 ? 13.432  27.618  -20.792 1.00 93.31 128 B 1 
ATOM 4596 S SD  . MET B 2 128 ? 14.087  29.203  -21.421 1.00 92.97 128 B 1 
ATOM 4597 C CE  . MET B 2 128 ? 12.969  29.491  -22.811 1.00 84.65 128 B 1 
ATOM 4598 N N   . LEU B 2 129 ? 15.874  24.966  -19.721 1.00 95.99 129 B 1 
ATOM 4599 C CA  . LEU B 2 129 ? 16.536  24.763  -18.432 1.00 95.82 129 B 1 
ATOM 4600 C C   . LEU B 2 129 ? 18.060  24.736  -18.549 1.00 95.41 129 B 1 
ATOM 4601 O O   . LEU B 2 129 ? 18.742  25.292  -17.689 1.00 94.16 129 B 1 
ATOM 4602 C CB  . LEU B 2 129 ? 16.041  23.454  -17.800 1.00 95.79 129 B 1 
ATOM 4603 C CG  . LEU B 2 129 ? 14.583  23.475  -17.312 1.00 95.13 129 B 1 
ATOM 4604 C CD1 . LEU B 2 129 ? 14.184  22.073  -16.854 1.00 91.75 129 B 1 
ATOM 4605 C CD2 . LEU B 2 129 ? 14.399  24.429  -16.131 1.00 91.73 129 B 1 
ATOM 4606 N N   . ASP B 2 130 ? 18.611  24.121  -19.585 1.00 95.26 130 B 1 
ATOM 4607 C CA  . ASP B 2 130 ? 20.053  24.110  -19.848 1.00 94.63 130 B 1 
ATOM 4608 C C   . ASP B 2 130 ? 20.578  25.521  -20.137 1.00 94.01 130 B 1 
ATOM 4609 O O   . ASP B 2 130 ? 21.616  25.895  -19.615 1.00 92.01 130 B 1 
ATOM 4610 C CB  . ASP B 2 130 ? 20.383  23.158  -21.007 1.00 94.22 130 B 1 
ATOM 4611 C CG  . ASP B 2 130 ? 20.366  21.667  -20.644 1.00 92.71 130 B 1 
ATOM 4612 O OD1 . ASP B 2 130 ? 20.362  21.317  -19.442 1.00 87.74 130 B 1 
ATOM 4613 O OD2 . ASP B 2 130 ? 20.470  20.844  -21.584 1.00 88.00 130 B 1 
ATOM 4614 N N   . TRP B 2 131 ? 19.839  26.333  -20.891 1.00 94.79 131 B 1 
ATOM 4615 C CA  . TRP B 2 131 ? 20.197  27.732  -21.131 1.00 94.52 131 B 1 
ATOM 4616 C C   . TRP B 2 131 ? 20.098  28.585  -19.862 1.00 94.58 131 B 1 
ATOM 4617 O O   . TRP B 2 131 ? 20.982  29.399  -19.601 1.00 92.48 131 B 1 
ATOM 4618 C CB  . TRP B 2 131 ? 19.311  28.299  -22.237 1.00 93.99 131 B 1 
ATOM 4619 C CG  . TRP B 2 131 ? 19.512  29.768  -22.456 1.00 93.50 131 B 1 
ATOM 4620 C CD1 . TRP B 2 131 ? 20.635  30.343  -22.935 1.00 90.51 131 B 1 
ATOM 4621 C CD2 . TRP B 2 131 ? 18.594  30.864  -22.136 1.00 92.73 131 B 1 
ATOM 4622 N NE1 . TRP B 2 131 ? 20.483  31.724  -22.943 1.00 90.16 131 B 1 
ATOM 4623 C CE2 . TRP B 2 131 ? 19.248  32.084  -22.462 1.00 91.71 131 B 1 
ATOM 4624 C CE3 . TRP B 2 131 ? 17.290  30.921  -21.612 1.00 90.97 131 B 1 
ATOM 4625 C CZ2 . TRP B 2 131 ? 18.619  33.337  -22.278 1.00 90.93 131 B 1 
ATOM 4626 C CZ3 . TRP B 2 131 ? 16.664  32.168  -21.430 1.00 89.03 131 B 1 
ATOM 4627 C CH2 . TRP B 2 131 ? 17.324  33.360  -21.763 1.00 88.91 131 B 1 
ATOM 4628 N N   . LEU B 2 132 ? 19.079  28.395  -19.035 1.00 94.48 132 B 1 
ATOM 4629 C CA  . LEU B 2 132 ? 18.968  29.091  -17.752 1.00 93.76 132 B 1 
ATOM 4630 C C   . LEU B 2 132 ? 20.105  28.711  -16.792 1.00 93.53 132 B 1 
ATOM 4631 O O   . LEU B 2 132 ? 20.557  29.564  -16.039 1.00 91.91 132 B 1 
ATOM 4632 C CB  . LEU B 2 132 ? 17.599  28.803  -17.111 1.00 93.91 132 B 1 
ATOM 4633 C CG  . LEU B 2 132 ? 16.401  29.495  -17.801 1.00 93.23 132 B 1 
ATOM 4634 C CD1 . LEU B 2 132 ? 15.101  28.975  -17.195 1.00 89.27 132 B 1 
ATOM 4635 C CD2 . LEU B 2 132 ? 16.434  31.010  -17.628 1.00 88.80 132 B 1 
ATOM 4636 N N   . GLN B 2 133 ? 20.622  27.493  -16.859 1.00 93.76 133 B 1 
ATOM 4637 C CA  . GLN B 2 133 ? 21.783  27.067  -16.063 1.00 92.68 133 B 1 
ATOM 4638 C C   . GLN B 2 133 ? 23.094  27.767  -16.453 1.00 92.02 133 B 1 
ATOM 4639 O O   . GLN B 2 133 ? 24.036  27.735  -15.667 1.00 88.25 133 B 1 
ATOM 4640 C CB  . GLN B 2 133 ? 21.988  25.556  -16.196 1.00 90.93 133 B 1 
ATOM 4641 C CG  . GLN B 2 133 ? 20.993  24.762  -15.346 1.00 87.52 133 B 1 
ATOM 4642 C CD  . GLN B 2 133 ? 21.222  23.265  -15.553 1.00 89.54 133 B 1 
ATOM 4643 O OE1 . GLN B 2 133 ? 21.922  22.613  -14.795 1.00 79.95 133 B 1 
ATOM 4644 N NE2 . GLN B 2 133 ? 20.653  22.689  -16.582 1.00 78.16 133 B 1 
ATOM 4645 N N   . GLU B 2 134 ? 23.181  28.347  -17.629 1.00 91.71 134 B 1 
ATOM 4646 C CA  . GLU B 2 134 ? 24.328  29.173  -18.025 1.00 90.40 134 B 1 
ATOM 4647 C C   . GLU B 2 134 ? 24.319  30.547  -17.330 1.00 90.01 134 B 1 
ATOM 4648 O O   . GLU B 2 134 ? 25.311  31.266  -17.405 1.00 85.74 134 B 1 
ATOM 4649 C CB  . GLU B 2 134 ? 24.356  29.354  -19.551 1.00 88.58 134 B 1 
ATOM 4650 C CG  . GLU B 2 134 ? 24.512  28.032  -20.327 1.00 83.35 134 B 1 
ATOM 4651 C CD  . GLU B 2 134 ? 24.373  28.191  -21.854 1.00 79.61 134 B 1 
ATOM 4652 O OE1 . GLU B 2 134 ? 24.443  27.148  -22.547 1.00 72.59 134 B 1 
ATOM 4653 O OE2 . GLU B 2 134 ? 24.179  29.319  -22.349 1.00 75.75 134 B 1 
ATOM 4654 N N   . LYS B 2 135 ? 23.233  30.924  -16.692 1.00 90.40 135 B 1 
ATOM 4655 C CA  . LYS B 2 135 ? 23.104  32.160  -15.931 1.00 88.85 135 B 1 
ATOM 4656 C C   . LYS B 2 135 ? 23.611  31.962  -14.508 1.00 88.41 135 B 1 
ATOM 4657 O O   . LYS B 2 135 ? 23.322  30.940  -13.881 1.00 83.97 135 B 1 
ATOM 4658 C CB  . LYS B 2 135 ? 21.645  32.645  -15.921 1.00 86.81 135 B 1 
ATOM 4659 C CG  . LYS B 2 135 ? 21.030  32.867  -17.321 1.00 84.58 135 B 1 
ATOM 4660 C CD  . LYS B 2 135 ? 21.784  33.953  -18.084 1.00 79.34 135 B 1 
ATOM 4661 C CE  . LYS B 2 135 ? 21.096  34.241  -19.409 1.00 75.82 135 B 1 
ATOM 4662 N NZ  . LYS B 2 135 ? 21.752  35.384  -20.093 1.00 69.19 135 B 1 
ATOM 4663 N N   . ASP B 2 136 ? 24.316  32.955  -13.995 1.00 87.13 136 B 1 
ATOM 4664 C CA  . ASP B 2 136 ? 24.761  32.970  -12.613 1.00 85.78 136 B 1 
ATOM 4665 C C   . ASP B 2 136 ? 23.567  32.859  -11.652 1.00 85.65 136 B 1 
ATOM 4666 O O   . ASP B 2 136 ? 22.450  33.290  -11.947 1.00 77.60 136 B 1 
ATOM 4667 C CB  . ASP B 2 136 ? 25.603  34.230  -12.335 1.00 81.65 136 B 1 
ATOM 4668 C CG  . ASP B 2 136 ? 26.930  34.242  -13.119 1.00 75.18 136 B 1 
ATOM 4669 O OD1 . ASP B 2 136 ? 27.514  33.145  -13.303 1.00 66.29 136 B 1 
ATOM 4670 O OD2 . ASP B 2 136 ? 27.344  35.339  -13.538 1.00 66.74 136 B 1 
ATOM 4671 N N   . ASP B 2 137 ? 23.810  32.231  -10.519 1.00 88.46 137 B 1 
ATOM 4672 C CA  . ASP B 2 137 ? 22.856  31.987  -9.431  1.00 89.50 137 B 1 
ATOM 4673 C C   . ASP B 2 137 ? 21.653  31.086  -9.754  1.00 91.58 137 B 1 
ATOM 4674 O O   . ASP B 2 137 ? 20.928  30.669  -8.836  1.00 87.00 137 B 1 
ATOM 4675 C CB  . ASP B 2 137 ? 22.431  33.309  -8.774  1.00 84.69 137 B 1 
ATOM 4676 C CG  . ASP B 2 137 ? 23.618  34.110  -8.226  1.00 79.81 137 B 1 
ATOM 4677 O OD1 . ASP B 2 137 ? 24.506  33.454  -7.639  1.00 71.24 137 B 1 
ATOM 4678 O OD2 . ASP B 2 137 ? 23.583  35.345  -8.347  1.00 71.93 137 B 1 
ATOM 4679 N N   . PHE B 2 138 ? 21.427  30.700  -11.014 1.00 91.27 138 B 1 
ATOM 4680 C CA  . PHE B 2 138 ? 20.350  29.770  -11.355 1.00 92.89 138 B 1 
ATOM 4681 C C   . PHE B 2 138 ? 20.713  28.326  -10.975 1.00 93.30 138 B 1 
ATOM 4682 O O   . PHE B 2 138 ? 21.703  27.752  -11.427 1.00 90.84 138 B 1 
ATOM 4683 C CB  . PHE B 2 138 ? 19.966  29.889  -12.824 1.00 92.60 138 B 1 
ATOM 4684 C CG  . PHE B 2 138 ? 18.719  29.101  -13.157 1.00 94.36 138 B 1 
ATOM 4685 C CD1 . PHE B 2 138 ? 18.819  27.785  -13.634 1.00 90.22 138 B 1 
ATOM 4686 C CD2 . PHE B 2 138 ? 17.451  29.676  -12.963 1.00 89.87 138 B 1 
ATOM 4687 C CE1 . PHE B 2 138 ? 17.667  27.051  -13.932 1.00 89.63 138 B 1 
ATOM 4688 C CE2 . PHE B 2 138 ? 16.294  28.945  -13.265 1.00 89.48 138 B 1
[truncated: 207,787 more chars]
