# Supplementary material for: Angiopoietin-like 3 monomers are abundant in human plasma but are unable to inhibit endothelial lipase
Source: JCI Insight. 2025 Oct 28;10(23):e197827. doi: 10.1172/jci.insight.197827 (PMC12867014; doi:10.1172/jci.insight.197827)
Supplement: undefined [file jciinsight-10-197827-s266.zip › jci.insight.197827.sdd10.cif]

# By using this file you agree to the legally binding terms of use found at alphafoldserver.com/output-terms
data_41ff02f622efe1f
#
_entry.id 41ff02f622efe1f
#
loop_
_atom_type.symbol
C 
N 
O 
S 
#
loop_
_audit_author.name
_audit_author.pdbx_ordinal
"Google DeepMind" 1 
"Isomorphic Labs" 2 
#
_audit_conform.dict_location https://raw.githubusercontent.com/ihmwg/ModelCIF/master/dist/mmcif_ma.dic
_audit_conform.dict_name     mmcif_ma.dic
_audit_conform.dict_version  1.4.5
#
loop_
_chem_comp.formula
_chem_comp.formula_weight
_chem_comp.id
_chem_comp.mon_nstd_flag
_chem_comp.name
_chem_comp.pdbx_smiles
_chem_comp.pdbx_synonyms
_chem_comp.type
"C3 H7 N O2"    89.093  ALA y ALANINE         C[C@H](N)C(O)=O                  ? "L-PEPTIDE LINKING" 
"C6 H15 N4 O2"  175.209 ARG y ARGININE        N[C@@H](CCCNC(N)=[NH2+])C(O)=O   ? "L-PEPTIDE LINKING" 
"C4 H8 N2 O3"   132.118 ASN y ASPARAGINE      N[C@@H](CC(N)=O)C(O)=O           ? "L-PEPTIDE LINKING" 
"C4 H7 N O4"    133.103 ASP y "ASPARTIC ACID" N[C@@H](CC(O)=O)C(O)=O           ? "L-PEPTIDE LINKING" 
"C3 H7 N O2 S"  121.158 CYS y CYSTEINE        N[C@@H](CS)C(O)=O                ? "L-PEPTIDE LINKING" 
"C5 H10 N2 O3"  146.144 GLN y GLUTAMINE       N[C@@H](CCC(N)=O)C(O)=O          ? "L-PEPTIDE LINKING" 
"C5 H9 N O4"    147.129 GLU y "GLUTAMIC ACID" N[C@@H](CCC(O)=O)C(O)=O          ? "L-PEPTIDE LINKING" 
"C2 H5 N O2"    75.067  GLY y GLYCINE         NCC(O)=O                         ? "PEPTIDE LINKING"   
"C6 H10 N3 O2"  156.162 HIS y HISTIDINE       N[C@@H](Cc1c[nH]c[nH+]1)C(O)=O   ? "L-PEPTIDE LINKING" 
"C6 H13 N O2"   131.173 ILE y ISOLEUCINE      CC[C@H](C)[C@H](N)C(O)=O         ? "L-PEPTIDE LINKING" 
"C6 H13 N O2"   131.173 LEU y LEUCINE         CC(C)C[C@H](N)C(O)=O             ? "L-PEPTIDE LINKING" 
"C6 H15 N2 O2"  147.195 LYS y LYSINE          N[C@@H](CCCC[NH3+])C(O)=O        ? "L-PEPTIDE LINKING" 
"C5 H11 N O2 S" 149.211 MET y METHIONINE      CSCC[C@H](N)C(O)=O               ? "L-PEPTIDE LINKING" 
"C9 H11 N O2"   165.189 PHE y PHENYLALANINE   N[C@@H](Cc1ccccc1)C(O)=O         ? "L-PEPTIDE LINKING" 
"C5 H9 N O2"    115.130 PRO y PROLINE         OC(=O)[C@@H]1CCCN1               ? "L-PEPTIDE LINKING" 
"C3 H7 N O3"    105.093 SER y SERINE          N[C@@H](CO)C(O)=O                ? "L-PEPTIDE LINKING" 
"C4 H9 N O3"    119.119 THR y THREONINE       C[C@@H](O)[C@H](N)C(O)=O         ? "L-PEPTIDE LINKING" 
"C11 H12 N2 O2" 204.225 TRP y TRYPTOPHAN      N[C@@H](Cc1c[nH]c2ccccc12)C(O)=O ? "L-PEPTIDE LINKING" 
"C9 H11 N O3"   181.189 TYR y TYROSINE        N[C@@H](Cc1ccc(O)cc1)C(O)=O      ? "L-PEPTIDE LINKING" 
"C5 H11 N O2"   117.146 VAL y VALINE          CC(C)[C@H](N)C(O)=O              ? "L-PEPTIDE LINKING" 
#
_citation.book_publisher          ?
_citation.country                 UK
_citation.id                      primary
_citation.journal_full            Nature
_citation.journal_id_ASTM         NATUAS
_citation.journal_id_CSD          0006
_citation.journal_id_ISSN         0028-0836
_citation.journal_volume          630
_citation.page_first              493
_citation.page_last               500
_citation.pdbx_database_id_DOI    10.1038/s41586-024-07487-w
_citation.pdbx_database_id_PubMed 38718835
_citation.title                   "Accurate structure prediction of biomolecular interactions with AlphaFold 3"
_citation.year                    2024
#
loop_
_citation_author.citation_id
_citation_author.name
_citation_author.ordinal
primary "Google DeepMind" 1 
primary "Isomorphic Labs" 2 
#
loop_
_entity.id
_entity.pdbx_description
_entity.type
1 . polymer 
2 . polymer 
#
loop_
_entity_poly.entity_id
_entity_poly.pdbx_strand_id
_entity_poly.type
1 A polypeptide(L) 
2 B polypeptide(L) 
#
loop_
_entity_poly_seq.entity_id
_entity_poly_seq.hetero
_entity_poly_seq.mon_id
_entity_poly_seq.num
1 n SER 1   
1 n ARG 2   
1 n VAL 3   
1 n ASP 4   
1 n PRO 5   
1 n ASP 6   
1 n LEU 7   
1 n SER 8   
1 n SER 9   
1 n PHE 10  
1 n ASP 11  
1 n SER 12  
1 n ALA 13  
1 n PRO 14  
1 n SER 15  
1 n GLU 16  
1 n PRO 17  
1 n LYS 18  
1 n SER 19  
1 n ARG 20  
1 n PHE 21  
1 n ALA 22  
1 n MET 23  
1 n LEU 24  
1 n ASP 25  
1 n ASP 26  
1 n VAL 27  
1 n LYS 28  
1 n ILE 29  
1 n LEU 30  
1 n ALA 31  
1 n ASN 32  
1 n GLY 33  
1 n LEU 34  
1 n LEU 35  
1 n GLN 36  
1 n LEU 37  
1 n GLY 38  
1 n HIS 39  
1 n GLY 40  
1 n LEU 41  
1 n LYS 42  
1 n ASP 43  
1 n PHE 44  
1 n VAL 45  
1 n HIS 46  
1 n LYS 47  
1 n THR 48  
1 n LYS 49  
1 n GLY 50  
1 n GLN 51  
1 n ILE 52  
1 n ASN 53  
1 n ASP 54  
1 n ILE 55  
1 n PHE 56  
1 n GLN 57  
1 n LYS 58  
1 n LEU 59  
1 n ASN 60  
1 n ILE 61  
1 n PHE 62  
1 n ASP 63  
1 n GLN 64  
1 n SER 65  
1 n PHE 66  
1 n TYR 67  
1 n ASP 68  
1 n LEU 69  
1 n SER 70  
1 n LEU 71  
1 n ARG 72  
1 n THR 73  
1 n ASN 74  
1 n GLU 75  
1 n ILE 76  
1 n LYS 77  
1 n GLU 78  
1 n GLU 79  
1 n GLU 80  
1 n LYS 81  
1 n GLU 82  
1 n LEU 83  
1 n ARG 84  
1 n ARG 85  
1 n THR 86  
1 n THR 87  
1 n SER 88  
1 n THR 89  
1 n LEU 90  
1 n GLN 91  
1 n VAL 92  
1 n LYS 93  
1 n ASN 94  
1 n GLU 95  
1 n GLU 96  
1 n VAL 97  
1 n LYS 98  
1 n ASN 99  
1 n MET 100 
1 n SER 101 
1 n VAL 102 
1 n GLU 103 
1 n LEU 104 
1 n ASN 105 
1 n SER 106 
1 n LYS 107 
1 n LEU 108 
1 n GLU 109 
1 n SER 110 
1 n LEU 111 
1 n LEU 112 
1 n GLU 113 
1 n GLU 114 
1 n LYS 115 
1 n THR 116 
1 n ALA 117 
1 n LEU 118 
1 n GLN 119 
1 n HIS 120 
1 n LYS 121 
1 n VAL 122 
1 n ARG 123 
1 n ALA 124 
1 n LEU 125 
1 n GLU 126 
1 n GLU 127 
1 n GLN 128 
1 n LEU 129 
1 n THR 130 
1 n ASN 131 
1 n LEU 132 
1 n ILE 133 
1 n LEU 134 
1 n SER 135 
1 n PRO 136 
1 n ALA 137 
1 n GLY 138 
1 n ALA 139 
1 n GLN 140 
1 n GLU 141 
1 n HIS 142 
1 n PRO 143 
1 n GLU 144 
1 n VAL 145 
1 n THR 146 
1 n SER 147 
1 n LEU 148 
1 n LYS 149 
1 n SER 150 
1 n PHE 151 
1 n VAL 152 
1 n GLU 153 
1 n GLN 154 
1 n GLN 155 
1 n ASP 156 
1 n ASN 157 
1 n SER 158 
1 n ILE 159 
1 n ARG 160 
1 n GLU 161 
1 n LEU 162 
1 n LEU 163 
1 n GLN 164 
1 n SER 165 
1 n VAL 166 
1 n GLU 167 
1 n GLU 168 
1 n GLN 169 
1 n TYR 170 
1 n LYS 171 
1 n GLN 172 
1 n LEU 173 
1 n SER 174 
1 n GLN 175 
1 n GLN 176 
1 n HIS 177 
1 n MET 178 
1 n GLN 179 
1 n ILE 180 
1 n LYS 181 
1 n GLU 182 
1 n ILE 183 
1 n GLU 184 
1 n LYS 185 
1 n GLN 186 
1 n LEU 187 
1 n ARG 188 
1 n LYS 189 
1 n THR 190 
1 n GLY 191 
1 n ILE 192 
1 n GLN 193 
1 n GLU 194 
1 n PRO 195 
1 n SER 196 
1 n GLU 197 
1 n ASN 198 
1 n SER 199 
1 n LEU 200 
1 n SER 201 
1 n SER 202 
1 n LYS 203 
1 n SER 204 
1 n ARG 205 
1 n ALA 206 
1 n PRO 207 
1 n ARG 208 
1 n THR 209 
1 n THR 210 
1 n PRO 211 
1 n PRO 212 
1 n LEU 213 
1 n GLN 214 
1 n LEU 215 
1 n ASN 216 
1 n GLU 217 
1 n THR 218 
1 n GLU 219 
1 n ASN 220 
1 n THR 221 
1 n GLU 222 
1 n GLN 223 
1 n ASP 224 
1 n ASP 225 
1 n LEU 226 
1 n PRO 227 
1 n ALA 228 
1 n ASP 229 
1 n CYS 230 
1 n SER 231 
1 n ALA 232 
1 n VAL 233 
1 n TYR 234 
1 n ASN 235 
1 n ARG 236 
1 n GLY 237 
1 n GLU 238 
1 n HIS 239 
1 n THR 240 
1 n SER 241 
1 n GLY 242 
1 n VAL 243 
1 n TYR 244 
1 n THR 245 
1 n ILE 246 
1 n LYS 247 
1 n PRO 248 
1 n ARG 249 
1 n ASN 250 
1 n SER 251 
1 n GLN 252 
1 n GLY 253 
1 n PHE 254 
1 n ASN 255 
1 n VAL 256 
1 n TYR 257 
1 n CYS 258 
1 n ASP 259 
1 n THR 260 
1 n GLN 261 
1 n SER 262 
1 n GLY 263 
1 n SER 264 
1 n PRO 265 
1 n TRP 266 
1 n THR 267 
1 n LEU 268 
1 n ILE 269 
1 n GLN 270 
1 n HIS 271 
1 n ARG 272 
1 n LYS 273 
1 n ASP 274 
1 n GLY 275 
1 n SER 276 
1 n GLN 277 
1 n ASP 278 
1 n PHE 279 
1 n ASN 280 
1 n GLU 281 
1 n THR 282 
1 n TRP 283 
1 n GLU 284 
1 n ASN 285 
1 n TYR 286 
1 n GLU 287 
1 n LYS 288 
1 n GLY 289 
1 n PHE 290 
1 n GLY 291 
1 n ARG 292 
1 n LEU 293 
1 n ASP 294 
1 n GLY 295 
1 n GLU 296 
1 n PHE 297 
1 n TRP 298 
1 n LEU 299 
1 n GLY 300 
1 n LEU 301 
1 n GLU 302 
1 n LYS 303 
1 n ILE 304 
1 n TYR 305 
1 n ALA 306 
1 n ILE 307 
1 n VAL 308 
1 n GLN 309 
1 n GLN 310 
1 n SER 311 
1 n ASN 312 
1 n TYR 313 
1 n ILE 314 
1 n LEU 315 
1 n ARG 316 
1 n LEU 317 
1 n GLU 318 
1 n LEU 319 
1 n GLN 320 
1 n ASP 321 
1 n TRP 322 
1 n LYS 323 
1 n ASP 324 
1 n SER 325 
1 n LYS 326 
1 n HIS 327 
1 n TYR 328 
1 n VAL 329 
1 n GLU 330 
1 n TYR 331 
1 n SER 332 
1 n PHE 333 
1 n HIS 334 
1 n LEU 335 
1 n GLY 336 
1 n SER 337 
1 n HIS 338 
1 n GLU 339 
1 n THR 340 
1 n ASN 341 
1 n TYR 342 
1 n THR 343 
1 n LEU 344 
1 n HIS 345 
1 n VAL 346 
1 n ALA 347 
1 n GLU 348 
1 n ILE 349 
1 n ALA 350 
1 n GLY 351 
1 n ASN 352 
1 n ILE 353 
1 n PRO 354 
1 n GLY 355 
1 n ALA 356 
1 n LEU 357 
1 n PRO 358 
1 n GLU 359 
1 n HIS 360 
1 n THR 361 
1 n ASP 362 
1 n LEU 363 
1 n MET 364 
1 n PHE 365 
1 n SER 366 
1 n THR 367 
1 n TRP 368 
1 n ASN 369 
1 n HIS 370 
1 n ARG 371 
1 n ALA 372 
1 n LYS 373 
1 n GLY 374 
1 n GLN 375 
1 n LEU 376 
1 n TYR 377 
1 n CYS 378 
1 n PRO 379 
1 n GLU 380 
1 n SER 381 
1 n TYR 382 
1 n SER 383 
1 n GLY 384 
1 n GLY 385 
1 n TRP 386 
1 n TRP 387 
1 n TRP 388 
1 n ASN 389 
1 n ASP 390 
1 n ILE 391 
1 n CYS 392 
1 n GLY 393 
1 n GLU 394 
1 n ASN 395 
1 n ASN 396 
1 n LEU 397 
1 n ASN 398 
1 n GLY 399 
1 n LYS 400 
1 n TYR 401 
1 n ASN 402 
1 n LYS 403 
1 n PRO 404 
1 n ARG 405 
1 n THR 406 
1 n LYS 407 
1 n SER 408 
1 n ARG 409 
1 n PRO 410 
1 n GLU 411 
1 n ARG 412 
1 n ARG 413 
1 n ARG 414 
1 n GLY 415 
1 n ILE 416 
1 n TYR 417 
1 n TRP 418 
1 n ARG 419 
1 n PRO 420 
1 n GLN 421 
1 n SER 422 
1 n ARG 423 
1 n LYS 424 
1 n LEU 425 
1 n TYR 426 
1 n ALA 427 
1 n ILE 428 
1 n LYS 429 
1 n SER 430 
1 n SER 431 
1 n LYS 432 
1 n MET 433 
1 n MET 434 
1 n LEU 435 
1 n GLN 436 
1 n PRO 437 
1 n THR 438 
1 n THR 439 
2 n SER 1   
2 n PRO 2   
2 n VAL 3   
2 n PRO 4   
2 n PHE 5   
2 n GLY 6   
2 n PRO 7   
2 n GLU 8   
2 n GLY 9   
2 n ARG 10  
2 n LEU 11  
2 n GLU 12  
2 n ASP 13  
2 n LYS 14  
2 n LEU 15  
2 n HIS 16  
2 n LYS 17  
2 n PRO 18  
2 n LYS 19  
2 n ALA 20  
2 n THR 21  
2 n GLN 22  
2 n THR 23  
2 n GLU 24  
2 n VAL 25  
2 n LYS 26  
2 n PRO 27  
2 n SER 28  
2 n VAL 29  
2 n ARG 30  
2 n PHE 31  
2 n ASN 32  
2 n LEU 33  
2 n ARG 34  
2 n THR 35  
2 n SER 36  
2 n LYS 37  
2 n ASP 38  
2 n PRO 39  
2 n GLU 40  
2 n HIS 41  
2 n GLU 42  
2 n GLY 43  
2 n CYS 44  
2 n TYR 45  
2 n LEU 46  
2 n SER 47  
2 n VAL 48  
2 n GLY 49  
2 n HIS 50  
2 n SER 51  
2 n GLN 52  
2 n PRO 53  
2 n LEU 54  
2 n GLU 55  
2 n ASP 56  
2 n CYS 57  
2 n SER 58  
2 n PHE 59  
2 n ASN 60  
2 n MET 61  
2 n THR 62  
2 n ALA 63  
2 n LYS 64  
2 n THR 65  
2 n PHE 66  
2 n PHE 67  
2 n ILE 68  
2 n ILE 69  
2 n HIS 70  
2 n GLY 71  
2 n TRP 72  
2 n THR 73  
2 n MET 74  
2 n SER 75  
2 n GLY 76  
2 n ILE 77  
2 n PHE 78  
2 n GLU 79  
2 n ASN 80  
2 n TRP 81  
2 n LEU 82  
2 n HIS 83  
2 n LYS 84  
2 n LEU 85  
2 n VAL 86  
2 n SER 87  
2 n ALA 88  
2 n LEU 89  
2 n HIS 90  
2 n THR 91  
2 n ARG 92  
2 n GLU 93  
2 n LYS 94  
2 n ASP 95  
2 n ALA 96  
2 n ASN 97  
2 n VAL 98  
2 n VAL 99  
2 n VAL 100 
2 n VAL 101 
2 n ASP 102 
2 n TRP 103 
2 n LEU 104 
2 n PRO 105 
2 n LEU 106 
2 n ALA 107 
2 n HIS 108 
2 n GLN 109 
2 n LEU 110 
2 n TYR 111 
2 n THR 112 
2 n ASP 113 
2 n ALA 114 
2 n VAL 115 
2 n ASN 116 
2 n ASN 117 
2 n THR 118 
2 n ARG 119 
2 n VAL 120 
2 n VAL 121 
2 n GLY 122 
2 n HIS 123 
2 n SER 124 
2 n ILE 125 
2 n ALA 126 
2 n ARG 127 
2 n MET 128 
2 n LEU 129 
2 n ASP 130 
2 n TRP 131 
2 n LEU 132 
2 n GLN 133 
2 n GLU 134 
2 n LYS 135 
2 n ASP 136 
2 n ASP 137 
2 n PHE 138 
2 n SER 139 
2 n LEU 140 
2 n GLY 141 
2 n ASN 142 
2 n VAL 143 
2 n HIS 144 
2 n LEU 145 
2 n ILE 146 
2 n GLY 147 
2 n TYR 148 
2 n SER 149 
2 n LEU 150 
2 n GLY 151 
2 n ALA 152 
2 n HIS 153 
2 n VAL 154 
2 n ALA 155 
2 n GLY 156 
2 n TYR 157 
2 n ALA 158 
2 n GLY 159 
2 n ASN 160 
2 n PHE 161 
2 n VAL 162 
2 n LYS 163 
2 n GLY 164 
2 n THR 165 
2 n VAL 166 
2 n GLY 167 
2 n ARG 168 
2 n ILE 169 
2 n THR 170 
2 n GLY 171 
2 n LEU 172 
2 n ASP 173 
2 n PRO 174 
2 n ALA 175 
2 n GLY 176 
2 n PRO 177 
2 n MET 178 
2 n PHE 179 
2 n GLU 180 
2 n GLY 181 
2 n ALA 182 
2 n ASP 183 
2 n ILE 184 
2 n HIS 185 
2 n LYS 186 
2 n ARG 187 
2 n LEU 188 
2 n SER 189 
2 n PRO 190 
2 n ASP 191 
2 n ASP 192 
2 n ALA 193 
2 n ASP 194 
2 n PHE 195 
2 n VAL 196 
2 n ASP 197 
2 n VAL 198 
2 n LEU 199 
2 n HIS 200 
2 n THR 201 
2 n TYR 202 
2 n THR 203 
2 n ARG 204 
2 n SER 205 
2 n PHE 206 
2 n GLY 207 
2 n LEU 208 
2 n SER 209 
2 n ILE 210 
2 n GLY 211 
2 n ILE 212 
2 n GLN 213 
2 n MET 214 
2 n PRO 215 
2 n VAL 216 
2 n GLY 217 
2 n HIS 218 
2 n ILE 219 
2 n ASP 220 
2 n ILE 221 
2 n TYR 222 
2 n PRO 223 
2 n ASN 224 
2 n GLY 225 
2 n GLY 226 
2 n ASP 227 
2 n PHE 228 
2 n GLN 229 
2 n PRO 230 
2 n GLY 231 
2 n CYS 232 
2 n GLY 233 
2 n LEU 234 
2 n ASN 235 
2 n ASP 236 
2 n VAL 237 
2 n LEU 238 
2 n GLY 239 
2 n SER 240 
2 n ILE 241 
2 n ALA 242 
2 n TYR 243 
2 n GLY 244 
2 n THR 245 
2 n ILE 246 
2 n THR 247 
2 n GLU 248 
2 n VAL 249 
2 n VAL 250 
2 n LYS 251 
2 n CYS 252 
2 n GLU 253 
2 n HIS 254 
2 n GLU 255 
2 n ARG 256 
2 n ALA 257 
2 n VAL 258 
2 n HIS 259 
2 n LEU 260 
2 n PHE 261 
2 n VAL 262 
2 n ASP 263 
2 n SER 264 
2 n LEU 265 
2 n VAL 266 
2 n ASN 267 
2 n GLN 268 
2 n ASP 269 
2 n LYS 270 
2 n PRO 271 
2 n SER 272 
2 n PHE 273 
2 n ALA 274 
2 n PHE 275 
2 n GLN 276 
2 n CYS 277 
2 n THR 278 
2 n ASP 279 
2 n SER 280 
2 n ASN 281 
2 n ARG 282 
2 n PHE 283 
2 n LYS 284 
2 n LYS 285 
2 n GLY 286 
2 n ILE 287 
2 n CYS 288 
2 n LEU 289 
2 n SER 290 
2 n CYS 291 
2 n ARG 292 
2 n LYS 293 
2 n ASN 294 
2 n ARG 295 
2 n CYS 296 
2 n ASN 297 
2 n SER 298 
2 n ILE 299 
2 n GLY 300 
2 n TYR 301 
2 n ASN 302 
2 n ALA 303 
2 n LYS 304 
2 n LYS 305 
2 n MET 306 
2 n ARG 307 
2 n ASN 308 
2 n LYS 309 
2 n ARG 310 
2 n ASN 311 
2 n SER 312 
2 n LYS 313 
2 n MET 314 
2 n TYR 315 
2 n LEU 316 
2 n LYS 317 
2 n THR 318 
2 n ARG 319 
2 n ALA 320 
2 n GLY 321 
2 n MET 322 
2 n PRO 323 
2 n PHE 324 
2 n ARG 325 
2 n VAL 326 
2 n TYR 327 
2 n HIS 328 
2 n TYR 329 
2 n GLN 330 
2 n MET 331 
2 n LYS 332 
2 n ILE 333 
2 n HIS 334 
2 n VAL 335 
2 n PHE 336 
2 n SER 337 
2 n TYR 338 
2 n LYS 339 
2 n ASN 340 
2 n MET 341 
2 n GLY 342 
2 n GLU 343 
2 n ILE 344 
2 n GLU 345 
2 n PRO 346 
2 n THR 347 
2 n PHE 348 
2 n TYR 349 
2 n VAL 350 
2 n THR 351 
2 n LEU 352 
2 n TYR 353 
2 n GLY 354 
2 n THR 355 
2 n ASN 356 
2 n ALA 357 
2 n ASP 358 
2 n SER 359 
2 n GLN 360 
2 n THR 361 
2 n LEU 362 
2 n PRO 363 
2 n LEU 364 
2 n GLU 365 
2 n ILE 366 
2 n VAL 367 
2 n GLU 368 
2 n ARG 369 
2 n ILE 370 
2 n GLU 371 
2 n GLN 372 
2 n ASN 373 
2 n ALA 374 
2 n THR 375 
2 n ASN 376 
2 n THR 377 
2 n PHE 378 
2 n LEU 379 
2 n VAL 380 
2 n TYR 381 
2 n THR 382 
2 n GLU 383 
2 n GLU 384 
2 n ASP 385 
2 n LEU 386 
2 n GLY 387 
2 n ASP 388 
2 n LEU 389 
2 n LEU 390 
2 n LYS 391 
2 n ILE 392 
2 n GLN 393 
2 n LEU 394 
2 n THR 395 
2 n TRP 396 
2 n GLU 397 
2 n GLY 398 
2 n ALA 399 
2 n SER 400 
2 n GLN 401 
2 n SER 402 
2 n TRP 403 
2 n TYR 404 
2 n ASN 405 
2 n LEU 406 
2 n TRP 407 
2 n LYS 408 
2 n GLU 409 
2 n PHE 410 
2 n ARG 411 
2 n SER 412 
2 n TYR 413 
2 n LEU 414 
2 n SER 415 
2 n GLN 416 
2 n PRO 417 
2 n ARG 418 
2 n ASN 419 
2 n PRO 420 
2 n GLY 421 
2 n ARG 422 
2 n GLU 423 
2 n LEU 424 
2 n ASN 425 
2 n ILE 426 
2 n ARG 427 
2 n ARG 428 
2 n ILE 429 
2 n ARG 430 
2 n VAL 431 
2 n LYS 432 
2 n SER 433 
2 n GLY 434 
2 n GLU 435 
2 n THR 436 
2 n GLN 437 
2 n ARG 438 
2 n LYS 439 
2 n LEU 440 
2 n THR 441 
2 n PHE 442 
2 n CYS 443 
2 n THR 444 
2 n GLU 445 
2 n ASP 446 
2 n PRO 447 
2 n GLU 448 
2 n ASN 449 
2 n THR 450 
2 n SER 451 
2 n ILE 452 
2 n SER 453 
2 n PRO 454 
2 n GLY 455 
2 n ARG 456 
2 n GLU 457 
2 n LEU 458 
2 n TRP 459 
2 n PHE 460 
2 n ARG 461 
2 n LYS 462 
2 n CYS 463 
2 n ARG 464 
2 n ASP 465 
2 n GLY 466 
2 n TRP 467 
2 n ARG 468 
2 n MET 469 
2 n LYS 470 
2 n ASN 471 
2 n GLU 472 
2 n THR 473 
2 n SER 474 
2 n PRO 475 
2 n THR 476 
2 n VAL 477 
2 n GLU 478 
2 n LEU 479 
2 n PRO 480 
#
_ma_data.content_type "model coordinates"
_ma_data.id           1
_ma_data.name         Model
#
_ma_model_list.data_id          1
_ma_model_list.model_group_id   1
_ma_model_list.model_group_name "AlphaFold-beta-20231127 (2b86f29d-618d-47cf-8aef-20020b1102eb @ 2025-03-28 11:29:25)"
_ma_model_list.model_id         1
_ma_model_list.model_name       "Top ranked model"
_ma_model_list.model_type       "Ab initio model"
_ma_model_list.ordinal_id       1
#
loop_
_ma_protocol_step.method_type
_ma_protocol_step.ordinal_id
_ma_protocol_step.protocol_id
_ma_protocol_step.step_id
"coevolution MSA" 1 1 1 
"template search" 2 1 2 
modeling          3 1 3 
#
loop_
_ma_qa_metric.id
_ma_qa_metric.mode
_ma_qa_metric.name
_ma_qa_metric.software_group_id
_ma_qa_metric.type
1 global pLDDT 1 pLDDT 
2 local  pLDDT 1 pLDDT 
#
_ma_qa_metric_global.metric_id    1
_ma_qa_metric_global.metric_value 72.80
_ma_qa_metric_global.model_id     1
_ma_qa_metric_global.ordinal_id   1
#
_ma_software_group.group_id    1
_ma_software_group.ordinal_id  1
_ma_software_group.software_id 1
#
loop_
_ma_target_entity.data_id
_ma_target_entity.entity_id
_ma_target_entity.origin
1 1 . 
1 2 . 
#
loop_
_ma_target_entity_instance.asym_id
_ma_target_entity_instance.details
_ma_target_entity_instance.entity_id
A . 1 
B . 2 
#
loop_
_pdbx_data_usage.details
_pdbx_data_usage.id
_pdbx_data_usage.type
_pdbx_data_usage.url
;NON-COMMERCIAL USE ONLY, BY USING THIS FILE YOU AGREE TO THE TERMS OF USE FOUND
AT alphafoldserver.com/output-terms.
;
1 license    ? 
;THE INFORMATION IS NOT INTENDED FOR, HAS NOT BEEN VALIDATED FOR, AND IS NOT
APPROVED FOR CLINICAL USE. IT SHOULD NOT BE USED FOR CLINICAL PURPOSE OR RELIED
ON FOR MEDICAL OR OTHER PROFESSIONAL ADVICE. IT IS THEORETICAL MODELLING ONLY
AND CAUTION SHOULD BE EXERCISED IN ITS USE. IT IS PROVIDED "AS-IS" WITHOUT ANY
WARRANTY OF ANY KIND, WHETHER EXPRESSED OR IMPLIED. NO WARRANTY IS GIVEN THAT
USE OF THE INFORMATION SHALL NOT INFRINGE THE RIGHTS OF ANY THIRD PARTY.
;
2 disclaimer ? 
#
loop_
_pdbx_poly_seq_scheme.asym_id
_pdbx_poly_seq_scheme.auth_seq_num
_pdbx_poly_seq_scheme.entity_id
_pdbx_poly_seq_scheme.hetero
_pdbx_poly_seq_scheme.mon_id
_pdbx_poly_seq_scheme.pdb_ins_code
_pdbx_poly_seq_scheme.pdb_seq_num
_pdbx_poly_seq_scheme.pdb_strand_id
_pdbx_poly_seq_scheme.seq_id
A 1   1 n SER . 1   A 1   
A 2   1 n ARG . 2   A 2   
A 3   1 n VAL . 3   A 3   
A 4   1 n ASP . 4   A 4   
A 5   1 n PRO . 5   A 5   
A 6   1 n ASP . 6   A 6   
A 7   1 n LEU . 7   A 7   
A 8   1 n SER . 8   A 8   
A 9   1 n SER . 9   A 9   
A 10  1 n PHE . 10  A 10  
A 11  1 n ASP . 11  A 11  
A 12  1 n SER . 12  A 12  
A 13  1 n ALA . 13  A 13  
A 14  1 n PRO . 14  A 14  
A 15  1 n SER . 15  A 15  
A 16  1 n GLU . 16  A 16  
A 17  1 n PRO . 17  A 17  
A 18  1 n LYS . 18  A 18  
A 19  1 n SER . 19  A 19  
A 20  1 n ARG . 20  A 20  
A 21  1 n PHE . 21  A 21  
A 22  1 n ALA . 22  A 22  
A 23  1 n MET . 23  A 23  
A 24  1 n LEU . 24  A 24  
A 25  1 n ASP . 25  A 25  
A 26  1 n ASP . 26  A 26  
A 27  1 n VAL . 27  A 27  
A 28  1 n LYS . 28  A 28  
A 29  1 n ILE . 29  A 29  
A 30  1 n LEU . 30  A 30  
A 31  1 n ALA . 31  A 31  
A 32  1 n ASN . 32  A 32  
A 33  1 n GLY . 33  A 33  
A 34  1 n LEU . 34  A 34  
A 35  1 n LEU . 35  A 35  
A 36  1 n GLN . 36  A 36  
A 37  1 n LEU . 37  A 37  
A 38  1 n GLY . 38  A 38  
A 39  1 n HIS . 39  A 39  
A 40  1 n GLY . 40  A 40  
A 41  1 n LEU . 41  A 41  
A 42  1 n LYS . 42  A 42  
A 43  1 n ASP . 43  A 43  
A 44  1 n PHE . 44  A 44  
A 45  1 n VAL . 45  A 45  
A 46  1 n HIS . 46  A 46  
A 47  1 n LYS . 47  A 47  
A 48  1 n THR . 48  A 48  
A 49  1 n LYS . 49  A 49  
A 50  1 n GLY . 50  A 50  
A 51  1 n GLN . 51  A 51  
A 52  1 n ILE . 52  A 52  
A 53  1 n ASN . 53  A 53  
A 54  1 n ASP . 54  A 54  
A 55  1 n ILE . 55  A 55  
A 56  1 n PHE . 56  A 56  
A 57  1 n GLN . 57  A 57  
A 58  1 n LYS . 58  A 58  
A 59  1 n LEU . 59  A 59  
A 60  1 n ASN . 60  A 60  
A 61  1 n ILE . 61  A 61  
A 62  1 n PHE . 62  A 62  
A 63  1 n ASP . 63  A 63  
A 64  1 n GLN . 64  A 64  
A 65  1 n SER . 65  A 65  
A 66  1 n PHE . 66  A 66  
A 67  1 n TYR . 67  A 67  
A 68  1 n ASP . 68  A 68  
A 69  1 n LEU . 69  A 69  
A 70  1 n SER . 70  A 70  
A 71  1 n LEU . 71  A 71  
A 72  1 n ARG . 72  A 72  
A 73  1 n THR . 73  A 73  
A 74  1 n ASN . 74  A 74  
A 75  1 n GLU . 75  A 75  
A 76  1 n ILE . 76  A 76  
A 77  1 n LYS . 77  A 77  
A 78  1 n GLU . 78  A 78  
A 79  1 n GLU . 79  A 79  
A 80  1 n GLU . 80  A 80  
A 81  1 n LYS . 81  A 81  
A 82  1 n GLU . 82  A 82  
A 83  1 n LEU . 83  A 83  
A 84  1 n ARG . 84  A 84  
A 85  1 n ARG . 85  A 85  
A 86  1 n THR . 86  A 86  
A 87  1 n THR . 87  A 87  
A 88  1 n SER . 88  A 88  
A 89  1 n THR . 89  A 89  
A 90  1 n LEU . 90  A 90  
A 91  1 n GLN . 91  A 91  
A 92  1 n VAL . 92  A 92  
A 93  1 n LYS . 93  A 93  
A 94  1 n ASN . 94  A 94  
A 95  1 n GLU . 95  A 95  
A 96  1 n GLU . 96  A 96  
A 97  1 n VAL . 97  A 97  
A 98  1 n LYS . 98  A 98  
A 99  1 n ASN . 99  A 99  
A 100 1 n MET . 100 A 100 
A 101 1 n SER . 101 A 101 
A 102 1 n VAL . 102 A 102 
A 103 1 n GLU . 103 A 103 
A 104 1 n LEU . 104 A 104 
A 105 1 n ASN . 105 A 105 
A 106 1 n SER . 106 A 106 
A 107 1 n LYS . 107 A 107 
A 108 1 n LEU . 108 A 108 
A 109 1 n GLU . 109 A 109 
A 110 1 n SER . 110 A 110 
A 111 1 n LEU . 111 A 111 
A 112 1 n LEU . 112 A 112 
A 113 1 n GLU . 113 A 113 
A 114 1 n GLU . 114 A 114 
A 115 1 n LYS . 115 A 115 
A 116 1 n THR . 116 A 116 
A 117 1 n ALA . 117 A 117 
A 118 1 n LEU . 118 A 118 
A 119 1 n GLN . 119 A 119 
A 120 1 n HIS . 120 A 120 
A 121 1 n LYS . 121 A 121 
A 122 1 n VAL . 122 A 122 
A 123 1 n ARG . 123 A 123 
A 124 1 n ALA . 124 A 124 
A 125 1 n LEU . 125 A 125 
A 126 1 n GLU . 126 A 126 
A 127 1 n GLU . 127 A 127 
A 128 1 n GLN . 128 A 128 
A 129 1 n LEU . 129 A 129 
A 130 1 n THR . 130 A 130 
A 131 1 n ASN . 131 A 131 
A 132 1 n LEU . 132 A 132 
A 133 1 n ILE . 133 A 133 
A 134 1 n LEU . 134 A 134 
A 135 1 n SER . 135 A 135 
A 136 1 n PRO . 136 A 136 
A 137 1 n ALA . 137 A 137 
A 138 1 n GLY . 138 A 138 
A 139 1 n ALA . 139 A 139 
A 140 1 n GLN . 140 A 140 
A 141 1 n GLU . 141 A 141 
A 142 1 n HIS . 142 A 142 
A 143 1 n PRO . 143 A 143 
A 144 1 n GLU . 144 A 144 
A 145 1 n VAL . 145 A 145 
A 146 1 n THR . 146 A 146 
A 147 1 n SER . 147 A 147 
A 148 1 n LEU . 148 A 148 
A 149 1 n LYS . 149 A 149 
A 150 1 n SER . 150 A 150 
A 151 1 n PHE . 151 A 151 
A 152 1 n VAL . 152 A 152 
A 153 1 n GLU . 153 A 153 
A 154 1 n GLN . 154 A 154 
A 155 1 n GLN . 155 A 155 
A 156 1 n ASP . 156 A 156 
A 157 1 n ASN . 157 A 157 
A 158 1 n SER . 158 A 158 
A 159 1 n ILE . 159 A 159 
A 160 1 n ARG . 160 A 160 
A 161 1 n GLU . 161 A 161 
A 162 1 n LEU . 162 A 162 
A 163 1 n LEU . 163 A 163 
A 164 1 n GLN . 164 A 164 
A 165 1 n SER . 165 A 165 
A 166 1 n VAL . 166 A 166 
A 167 1 n GLU . 167 A 167 
A 168 1 n GLU . 168 A 168 
A 169 1 n GLN . 169 A 169 
A 170 1 n TYR . 170 A 170 
A 171 1 n LYS . 171 A 171 
A 172 1 n GLN . 172 A 172 
A 173 1 n LEU . 173 A 173 
A 174 1 n SER . 174 A 174 
A 175 1 n GLN . 175 A 175 
A 176 1 n GLN . 176 A 176 
A 177 1 n HIS . 177 A 177 
A 178 1 n MET . 178 A 178 
A 179 1 n GLN . 179 A 179 
A 180 1 n ILE . 180 A 180 
A 181 1 n LYS . 181 A 181 
A 182 1 n GLU . 182 A 182 
A 183 1 n ILE . 183 A 183 
A 184 1 n GLU . 184 A 184 
A 185 1 n LYS . 185 A 185 
A 186 1 n GLN . 186 A 186 
A 187 1 n LEU . 187 A 187 
A 188 1 n ARG . 188 A 188 
A 189 1 n LYS . 189 A 189 
A 190 1 n THR . 190 A 190 
A 191 1 n GLY . 191 A 191 
A 192 1 n ILE . 192 A 192 
A 193 1 n GLN . 193 A 193 
A 194 1 n GLU . 194 A 194 
A 195 1 n PRO . 195 A 195 
A 196 1 n SER . 196 A 196 
A 197 1 n GLU . 197 A 197 
A 198 1 n ASN . 198 A 198 
A 199 1 n SER . 199 A 199 
A 200 1 n LEU . 200 A 200 
A 201 1 n SER . 201 A 201 
A 202 1 n SER . 202 A 202 
A 203 1 n LYS . 203 A 203 
A 204 1 n SER . 204 A 204 
A 205 1 n ARG . 205 A 205 
A 206 1 n ALA . 206 A 206 
A 207 1 n PRO . 207 A 207 
A 208 1 n ARG . 208 A 208 
A 209 1 n THR . 209 A 209 
A 210 1 n THR . 210 A 210 
A 211 1 n PRO . 211 A 211 
A 212 1 n PRO . 212 A 212 
A 213 1 n LEU . 213 A 213 
A 214 1 n GLN . 214 A 214 
A 215 1 n LEU . 215 A 215 
A 216 1 n ASN . 216 A 216 
A 217 1 n GLU . 217 A 217 
A 218 1 n THR . 218 A 218 
A 219 1 n GLU . 219 A 219 
A 220 1 n ASN . 220 A 220 
A 221 1 n THR . 221 A 221 
A 222 1 n GLU . 222 A 222 
A 223 1 n GLN . 223 A 223 
A 224 1 n ASP . 224 A 224 
A 225 1 n ASP . 225 A 225 
A 226 1 n LEU . 226 A 226 
A 227 1 n PRO . 227 A 227 
A 228 1 n ALA . 228 A 228 
A 229 1 n ASP . 229 A 229 
A 230 1 n CYS . 230 A 230 
A 231 1 n SER . 231 A 231 
A 232 1 n ALA . 232 A 232 
A 233 1 n VAL . 233 A 233 
A 234 1 n TYR . 234 A 234 
A 235 1 n ASN . 235 A 235 
A 236 1 n ARG . 236 A 236 
A 237 1 n GLY . 237 A 237 
A 238 1 n GLU . 238 A 238 
A 239 1 n HIS . 239 A 239 
A 240 1 n THR . 240 A 240 
A 241 1 n SER . 241 A 241 
A 242 1 n GLY . 242 A 242 
A 243 1 n VAL . 243 A 243 
A 244 1 n TYR . 244 A 244 
A 245 1 n THR . 245 A 245 
A 246 1 n ILE . 246 A 246 
A 247 1 n LYS . 247 A 247 
A 248 1 n PRO . 248 A 248 
A 249 1 n ARG . 249 A 249 
A 250 1 n ASN . 250 A 250 
A 251 1 n SER . 251 A 251 
A 252 1 n GLN . 252 A 252 
A 253 1 n GLY . 253 A 253 
A 254 1 n PHE . 254 A 254 
A 255 1 n ASN . 255 A 255 
A 256 1 n VAL . 256 A 256 
A 257 1 n TYR . 257 A 257 
A 258 1 n CYS . 258 A 258 
A 259 1 n ASP . 259 A 259 
A 260 1 n THR . 260 A 260 
A 261 1 n GLN . 261 A 261 
A 262 1 n SER . 262 A 262 
A 263 1 n GLY . 263 A 263 
A 264 1 n SER . 264 A 264 
A 265 1 n PRO . 265 A 265 
A 266 1 n TRP . 266 A 266 
A 267 1 n THR . 267 A 267 
A 268 1 n LEU . 268 A 268 
A 269 1 n ILE . 269 A 269 
A 270 1 n GLN . 270 A 270 
A 271 1 n HIS . 271 A 271 
A 272 1 n ARG . 272 A 272 
A 273 1 n LYS . 273 A 273 
A 274 1 n ASP . 274 A 274 
A 275 1 n GLY . 275 A 275 
A 276 1 n SER . 276 A 276 
A 277 1 n GLN . 277 A 277 
A 278 1 n ASP . 278 A 278 
A 279 1 n PHE . 279 A 279 
A 280 1 n ASN . 280 A 280 
A 281 1 n GLU . 281 A 281 
A 282 1 n THR . 282 A 282 
A 283 1 n TRP . 283 A 283 
A 284 1 n GLU . 284 A 284 
A 285 1 n ASN . 285 A 285 
A 286 1 n TYR . 286 A 286 
A 287 1 n GLU . 287 A 287 
A 288 1 n LYS . 288 A 288 
A 289 1 n GLY . 289 A 289 
A 290 1 n PHE . 290 A 290 
A 291 1 n GLY . 291 A 291 
A 292 1 n ARG . 292 A 292 
A 293 1 n LEU . 293 A 293 
A 294 1 n ASP . 294 A 294 
A 295 1 n GLY . 295 A 295 
A 296 1 n GLU . 296 A 296 
A 297 1 n PHE . 297 A 297 
A 298 1 n TRP . 298 A 298 
A 299 1 n LEU . 299 A 299 
A 300 1 n GLY . 300 A 300 
A 301 1 n LEU . 301 A 301 
A 302 1 n GLU . 302 A 302 
A 303 1 n LYS . 303 A 303 
A 304 1 n ILE . 304 A 304 
A 305 1 n TYR . 305 A 305 
A 306 1 n ALA . 306 A 306 
A 307 1 n ILE . 307 A 307 
A 308 1 n VAL . 308 A 308 
A 309 1 n GLN . 309 A 309 
A 310 1 n GLN . 310 A 310 
A 311 1 n SER . 311 A 311 
A 312 1 n ASN . 312 A 312 
A 313 1 n TYR . 313 A 313 
A 314 1 n ILE . 314 A 314 
A 315 1 n LEU . 315 A 315 
A 316 1 n ARG . 316 A 316 
A 317 1 n LEU . 317 A 317 
A 318 1 n GLU . 318 A 318 
A 319 1 n LEU . 319 A 319 
A 320 1 n GLN . 320 A 320 
A 321 1 n ASP . 321 A 321 
A 322 1 n TRP . 322 A 322 
A 323 1 n LYS . 323 A 323 
A 324 1 n ASP . 324 A 324 
A 325 1 n SER . 325 A 325 
A 326 1 n LYS . 326 A 326 
A 327 1 n HIS . 327 A 327 
A 328 1 n TYR . 328 A 328 
A 329 1 n VAL . 329 A 329 
A 330 1 n GLU . 330 A 330 
A 331 1 n TYR . 331 A 331 
A 332 1 n SER . 332 A 332 
A 333 1 n PHE . 333 A 333 
A 334 1 n HIS . 334 A 334 
A 335 1 n LEU . 335 A 335 
A 336 1 n GLY . 336 A 336 
A 337 1 n SER . 337 A 337 
A 338 1 n HIS . 338 A 338 
A 339 1 n GLU . 339 A 339 
A 340 1 n THR . 340 A 340 
A 341 1 n ASN . 341 A 341 
A 342 1 n TYR . 342 A 342 
A 343 1 n THR . 343 A 343 
A 344 1 n LEU . 344 A 344 
A 345 1 n HIS . 345 A 345 
A 346 1 n VAL . 346 A 346 
A 347 1 n ALA . 347 A 347 
A 348 1 n GLU . 348 A 348 
A 349 1 n ILE . 349 A 349 
A 350 1 n ALA . 350 A 350 
A 351 1 n GLY . 351 A 351 
A 352 1 n ASN . 352 A 352 
A 353 1 n ILE . 353 A 353 
A 354 1 n PRO . 354 A 354 
A 355 1 n GLY . 355 A 355 
A 356 1 n ALA . 356 A 356 
A 357 1 n LEU . 357 A 357 
A 358 1 n PRO . 358 A 358 
A 359 1 n GLU . 359 A 359 
A 360 1 n HIS . 360 A 360 
A 361 1 n THR . 361 A 361 
A 362 1 n ASP . 362 A 362 
A 363 1 n LEU . 363 A 363 
A 364 1 n MET . 364 A 364 
A 365 1 n PHE . 365 A 365 
A 366 1 n SER . 366 A 366 
A 367 1 n THR . 367 A 367 
A 368 1 n TRP . 368 A 368 
A 369 1 n ASN . 369 A 369 
A 370 1 n HIS . 370 A 370 
A 371 1 n ARG . 371 A 371 
A 372 1 n ALA . 372 A 372 
A 373 1 n LYS . 373 A 373 
A 374 1 n GLY . 374 A 374 
A 375 1 n GLN . 375 A 375 
A 376 1 n LEU . 376 A 376 
A 377 1 n TYR . 377 A 377 
A 378 1 n CYS . 378 A 378 
A 379 1 n PRO . 379 A 379 
A 380 1 n GLU . 380 A 380 
A 381 1 n SER . 381 A 381 
A 382 1 n TYR . 382 A 382 
A 383 1 n SER . 383 A 383 
A 384 1 n GLY . 384 A 384 
A 385 1 n GLY . 385 A 385 
A 386 1 n TRP . 386 A 386 
A 387 1 n TRP . 387 A 387 
A 388 1 n TRP . 388 A 388 
A 389 1 n ASN . 389 A 389 
A 390 1 n ASP . 390 A 390 
A 391 1 n ILE . 391 A 391 
A 392 1 n CYS . 392 A 392 
A 393 1 n GLY . 393 A 393 
A 394 1 n GLU . 394 A 394 
A 395 1 n ASN . 395 A 395 
A 396 1 n ASN . 396 A 396 
A 397 1 n LEU . 397 A 397 
A 398 1 n ASN . 398 A 398 
A 399 1 n GLY . 399 A 399 
A 400 1 n LYS . 400 A 400 
A 401 1 n TYR . 401 A 401 
A 402 1 n ASN . 402 A 402 
A 403 1 n LYS . 403 A 403 
A 404 1 n PRO . 404 A 404 
A 405 1 n ARG . 405 A 405 
A 406 1 n THR . 406 A 406 
A 407 1 n LYS . 407 A 407 
A 408 1 n SER . 408 A 408 
A 409 1 n ARG . 409 A 409 
A 410 1 n PRO . 410 A 410 
A 411 1 n GLU . 411 A 411 
A 412 1 n ARG . 412 A 412 
A 413 1 n ARG . 413 A 413 
A 414 1 n ARG . 414 A 414 
A 415 1 n GLY . 415 A 415 
A 416 1 n ILE . 416 A 416 
A 417 1 n TYR . 417 A 417 
A 418 1 n TRP . 418 A 418 
A 419 1 n ARG . 419 A 419 
A 420 1 n PRO . 420 A 420 
A 421 1 n GLN . 421 A 421 
A 422 1 n SER . 422 A 422 
A 423 1 n ARG . 423 A 423 
A 424 1 n LYS . 424 A 424 
A 425 1 n LEU . 425 A 425 
A 426 1 n TYR . 426 A 426 
A 427 1 n ALA . 427 A 427 
A 428 1 n ILE . 428 A 428 
A 429 1 n LYS . 429 A 429 
A 430 1 n SER . 430 A 430 
A 431 1 n SER . 431 A 431 
A 432 1 n LYS . 432 A 432 
A 433 1 n MET . 433 A 433 
A 434 1 n MET . 434 A 434 
A 435 1 n LEU . 435 A 435 
A 436 1 n GLN . 436 A 436 
A 437 1 n PRO . 437 A 437 
A 438 1 n THR . 438 A 438 
A 439 1 n THR . 439 A 439 
B 1   2 n SER . 1   B 1   
B 2   2 n PRO . 2   B 2   
B 3   2 n VAL . 3   B 3   
B 4   2 n PRO . 4   B 4   
B 5   2 n PHE . 5   B 5   
B 6   2 n GLY . 6   B 6   
B 7   2 n PRO . 7   B 7   
B 8   2 n GLU . 8   B 8   
B 9   2 n GLY . 9   B 9   
B 10  2 n ARG . 10  B 10  
B 11  2 n LEU . 11  B 11  
B 12  2 n GLU . 12  B 12  
B 13  2 n ASP . 13  B 13  
B 14  2 n LYS . 14  B 14  
B 15  2 n LEU . 15  B 15  
B 16  2 n HIS . 16  B 16  
B 17  2 n LYS . 17  B 17  
B 18  2 n PRO . 18  B 18  
B 19  2 n LYS . 19  B 19  
B 20  2 n ALA . 20  B 20  
B 21  2 n THR . 21  B 21  
B 22  2 n GLN . 22  B 22  
B 23  2 n THR . 23  B 23  
B 24  2 n GLU . 24  B 24  
B 25  2 n VAL . 25  B 25  
B 26  2 n LYS . 26  B 26  
B 27  2 n PRO . 27  B 27  
B 28  2 n SER . 28  B 28  
B 29  2 n VAL . 29  B 29  
B 30  2 n ARG . 30  B 30  
B 31  2 n PHE . 31  B 31  
B 32  2 n ASN . 32  B 32  
B 33  2 n LEU . 33  B 33  
B 34  2 n ARG . 34  B 34  
B 35  2 n THR . 35  B 35  
B 36  2 n SER . 36  B 36  
B 37  2 n LYS . 37  B 37  
B 38  2 n ASP . 38  B 38  
B 39  2 n PRO . 39  B 39  
B 40  2 n GLU . 40  B 40  
B 41  2 n HIS . 41  B 41  
B 42  2 n GLU . 42  B 42  
B 43  2 n GLY . 43  B 43  
B 44  2 n CYS . 44  B 44  
B 45  2 n TYR . 45  B 45  
B 46  2 n LEU . 46  B 46  
B 47  2 n SER . 47  B 47  
B 48  2 n VAL . 48  B 48  
B 49  2 n GLY . 49  B 49  
B 50  2 n HIS . 50  B 50  
B 51  2 n SER . 51  B 51  
B 52  2 n GLN . 52  B 52  
B 53  2 n PRO . 53  B 53  
B 54  2 n LEU . 54  B 54  
B 55  2 n GLU . 55  B 55  
B 56  2 n ASP . 56  B 56  
B 57  2 n CYS . 57  B 57  
B 58  2 n SER . 58  B 58  
B 59  2 n PHE . 59  B 59  
B 60  2 n ASN . 60  B 60  
B 61  2 n MET . 61  B 61  
B 62  2 n THR . 62  B 62  
B 63  2 n ALA . 63  B 63  
B 64  2 n LYS . 64  B 64  
B 65  2 n THR . 65  B 65  
B 66  2 n PHE . 66  B 66  
B 67  2 n PHE . 67  B 67  
B 68  2 n ILE . 68  B 68  
B 69  2 n ILE . 69  B 69  
B 70  2 n HIS . 70  B 70  
B 71  2 n GLY . 71  B 71  
B 72  2 n TRP . 72  B 72  
B 73  2 n THR . 73  B 73  
B 74  2 n MET . 74  B 74  
B 75  2 n SER . 75  B 75  
B 76  2 n GLY . 76  B 76  
B 77  2 n ILE . 77  B 77  
B 78  2 n PHE . 78  B 78  
B 79  2 n GLU . 79  B 79  
B 80  2 n ASN . 80  B 80  
B 81  2 n TRP . 81  B 81  
B 82  2 n LEU . 82  B 82  
B 83  2 n HIS . 83  B 83  
B 84  2 n LYS . 84  B 84  
B 85  2 n LEU . 85  B 85  
B 86  2 n VAL . 86  B 86  
B 87  2 n SER . 87  B 87  
B 88  2 n ALA . 88  B 88  
B 89  2 n LEU . 89  B 89  
B 90  2 n HIS . 90  B 90  
B 91  2 n THR . 91  B 91  
B 92  2 n ARG . 92  B 92  
B 93  2 n GLU . 93  B 93  
B 94  2 n LYS . 94  B 94  
B 95  2 n ASP . 95  B 95  
B 96  2 n ALA . 96  B 96  
B 97  2 n ASN . 97  B 97  
B 98  2 n VAL . 98  B 98  
B 99  2 n VAL . 99  B 99  
B 100 2 n VAL . 100 B 100 
B 101 2 n VAL . 101 B 101 
B 102 2 n ASP . 102 B 102 
B 103 2 n TRP . 103 B 103 
B 104 2 n LEU . 104 B 104 
B 105 2 n PRO . 105 B 105 
B 106 2 n LEU . 106 B 106 
B 107 2 n ALA . 107 B 107 
B 108 2 n HIS . 108 B 108 
B 109 2 n GLN . 109 B 109 
B 110 2 n LEU . 110 B 110 
B 111 2 n TYR . 111 B 111 
B 112 2 n THR . 112 B 112 
B 113 2 n ASP . 113 B 113 
B 114 2 n ALA . 114 B 114 
B 115 2 n VAL . 115 B 115 
B 116 2 n ASN . 116 B 116 
B 117 2 n ASN . 117 B 117 
B 118 2 n THR . 118 B 118 
B 119 2 n ARG . 119 B 119 
B 120 2 n VAL . 120 B 120 
B 121 2 n VAL . 121 B 121 
B 122 2 n GLY . 122 B 122 
B 123 2 n HIS . 123 B 123 
B 124 2 n SER . 124 B 124 
B 125 2 n ILE . 125 B 125 
B 126 2 n ALA . 126 B 126 
B 127 2 n ARG . 127 B 127 
B 128 2 n MET . 128 B 128 
B 129 2 n LEU . 129 B 129 
B 130 2 n ASP . 130 B 130 
B 131 2 n TRP . 131 B 131 
B 132 2 n LEU . 132 B 132 
B 133 2 n GLN . 133 B 133 
B 134 2 n GLU . 134 B 134 
B 135 2 n LYS . 135 B 135 
B 136 2 n ASP . 136 B 136 
B 137 2 n ASP . 137 B 137 
B 138 2 n PHE . 138 B 138 
B 139 2 n SER . 139 B 139 
B 140 2 n LEU . 140 B 140 
B 141 2 n GLY . 141 B 141 
B 142 2 n ASN . 142 B 142 
B 143 2 n VAL . 143 B 143 
B 144 2 n HIS . 144 B 144 
B 145 2 n LEU . 145 B 145 
B 146 2 n ILE . 146 B 146 
B 147 2 n GLY . 147 B 147 
B 148 2 n TYR . 148 B 148 
B 149 2 n SER . 149 B 149 
B 150 2 n LEU . 150 B 150 
B 151 2 n GLY . 151 B 151 
B 152 2 n ALA . 152 B 152 
B 153 2 n HIS . 153 B 153 
B 154 2 n VAL . 154 B 154 
B 155 2 n ALA . 155 B 155 
B 156 2 n GLY . 156 B 156 
B 157 2 n TYR . 157 B 157 
B 158 2 n ALA . 158 B 158 
B 159 2 n GLY . 159 B 159 
B 160 2 n ASN . 160 B 160 
B 161 2 n PHE . 161 B 161 
B 162 2 n VAL . 162 B 162 
B 163 2 n LYS . 163 B 163 
B 164 2 n GLY . 164 B 164 
B 165 2 n THR . 165 B 165 
B 166 2 n VAL . 166 B 166 
B 167 2 n GLY . 167 B 167 
B 168 2 n ARG . 168 B 168 
B 169 2 n ILE . 169 B 169 
B 170 2 n THR . 170 B 170 
B 171 2 n GLY . 171 B 171 
B 172 2 n LEU . 172 B 172 
B 173 2 n ASP . 173 B 173 
B 174 2 n PRO . 174 B 174 
B 175 2 n ALA . 175 B 175 
B 176 2 n GLY . 176 B 176 
B 177 2 n PRO . 177 B 177 
B 178 2 n MET . 178 B 178 
B 179 2 n PHE . 179 B 179 
B 180 2 n GLU . 180 B 180 
B 181 2 n GLY . 181 B 181 
B 182 2 n ALA . 182 B 182 
B 183 2 n ASP . 183 B 183 
B 184 2 n ILE . 184 B 184 
B 185 2 n HIS . 185 B 185 
B 186 2 n LYS . 186 B 186 
B 187 2 n ARG . 187 B 187 
B 188 2 n LEU . 188 B 188 
B 189 2 n SER . 189 B 189 
B 190 2 n PRO . 190 B 190 
B 191 2 n ASP . 191 B 191 
B 192 2 n ASP . 192 B 192 
B 193 2 n ALA . 193 B 193 
B 194 2 n ASP . 194 B 194 
B 195 2 n PHE . 195 B 195 
B 196 2 n VAL . 196 B 196 
B 197 2 n ASP . 197 B 197 
B 198 2 n VAL . 198 B 198 
B 199 2 n LEU . 199 B 199 
B 200 2 n HIS . 200 B 200 
B 201 2 n THR . 201 B 201 
B 202 2 n TYR . 202 B 202 
B 203 2 n THR . 203 B 203 
B 204 2 n ARG . 204 B 204 
B 205 2 n SER . 205 B 205 
B 206 2 n PHE . 206 B 206 
B 207 2 n GLY . 207 B 207 
B 208 2 n LEU . 208 B 208 
B 209 2 n SER . 209 B 209 
B 210 2 n ILE . 210 B 210 
B 211 2 n GLY . 211 B 211 
B 212 2 n ILE . 212 B 212 
B 213 2 n GLN . 213 B 213 
B 214 2 n MET . 214 B 214 
B 215 2 n PRO . 215 B 215 
B 216 2 n VAL . 216 B 216 
B 217 2 n GLY . 217 B 217 
B 218 2 n HIS . 218 B 218 
B 219 2 n ILE . 219 B 219 
B 220 2 n ASP . 220 B 220 
B 221 2 n ILE . 221 B 221 
B 222 2 n TYR . 222 B 222 
B 223 2 n PRO . 223 B 223 
B 224 2 n ASN . 224 B 224 
B 225 2 n GLY . 225 B 225 
B 226 2 n GLY . 226 B 226 
B 227 2 n ASP . 227 B 227 
B 228 2 n PHE . 228 B 228 
B 229 2 n GLN . 229 B 229 
B 230 2 n PRO . 230 B 230 
B 231 2 n GLY . 231 B 231 
B 232 2 n CYS . 232 B 232 
B 233 2 n GLY . 233 B 233 
B 234 2 n LEU . 234 B 234 
B 235 2 n ASN . 235 B 235 
B 236 2 n ASP . 236 B 236 
B 237 2 n VAL . 237 B 237 
B 238 2 n LEU . 238 B 238 
B 239 2 n GLY . 239 B 239 
B 240 2 n SER . 240 B 240 
B 241 2 n ILE . 241 B 241 
B 242 2 n ALA . 242 B 242 
B 243 2 n TYR . 243 B 243 
B 244 2 n GLY . 244 B 244 
B 245 2 n THR . 245 B 245 
B 246 2 n ILE . 246 B 246 
B 247 2 n THR . 247 B 247 
B 248 2 n GLU . 248 B 248 
B 249 2 n VAL . 249 B 249 
B 250 2 n VAL . 250 B 250 
B 251 2 n LYS . 251 B 251 
B 252 2 n CYS . 252 B 252 
B 253 2 n GLU . 253 B 253 
B 254 2 n HIS . 254 B 254 
B 255 2 n GLU . 255 B 255 
B 256 2 n ARG . 256 B 256 
B 257 2 n ALA . 257 B 257 
B 258 2 n VAL . 258 B 258 
B 259 2 n HIS . 259 B 259 
B 260 2 n LEU . 260 B 260 
B 261 2 n PHE . 261 B 261 
B 262 2 n VAL . 262 B 262 
B 263 2 n ASP . 263 B 263 
B 264 2 n SER . 264 B 264 
B 265 2 n LEU . 265 B 265 
B 266 2 n VAL . 266 B 266 
B 267 2 n ASN . 267 B 267 
B 268 2 n GLN . 268 B 268 
B 269 2 n ASP . 269 B 269 
B 270 2 n LYS . 270 B 270 
B 271 2 n PRO . 271 B 271 
B 272 2 n SER . 272 B 272 
B 273 2 n PHE . 273 B 273 
B 274 2 n ALA . 274 B 274 
B 275 2 n PHE . 275 B 275 
B 276 2 n GLN . 276 B 276 
B 277 2 n CYS . 277 B 277 
B 278 2 n THR . 278 B 278 
B 279 2 n ASP . 279 B 279 
B 280 2 n SER . 280 B 280 
B 281 2 n ASN . 281 B 281 
B 282 2 n ARG . 282 B 282 
B 283 2 n PHE . 283 B 283 
B 284 2 n LYS . 284 B 284 
B 285 2 n LYS . 285 B 285 
B 286 2 n GLY . 286 B 286 
B 287 2 n ILE . 287 B 287 
B 288 2 n CYS . 288 B 288 
B 289 2 n LEU . 289 B 289 
B 290 2 n SER . 290 B 290 
B 291 2 n CYS . 291 B 291 
B 292 2 n ARG . 292 B 292 
B 293 2 n LYS . 293 B 293 
B 294 2 n ASN . 294 B 294 
B 295 2 n ARG . 295 B 295 
B 296 2 n CYS . 296 B 296 
B 297 2 n ASN . 297 B 297 
B 298 2 n SER . 298 B 298 
B 299 2 n ILE . 299 B 299 
B 300 2 n GLY . 300 B 300 
B 301 2 n TYR . 301 B 301 
B 302 2 n ASN . 302 B 302 
B 303 2 n ALA . 303 B 303 
B 304 2 n LYS . 304 B 304 
B 305 2 n LYS . 305 B 305 
B 306 2 n MET . 306 B 306 
B 307 2 n ARG . 307 B 307 
B 308 2 n ASN . 308 B 308 
B 309 2 n LYS . 309 B 309 
B 310 2 n ARG . 310 B 310 
B 311 2 n ASN . 311 B 311 
B 312 2 n SER . 312 B 312 
B 313 2 n LYS . 313 B 313 
B 314 2 n MET . 314 B 314 
B 315 2 n TYR . 315 B 315 
B 316 2 n LEU . 316 B 316 
B 317 2 n LYS . 317 B 317 
B 318 2 n THR . 318 B 318 
B 319 2 n ARG . 319 B 319 
B 320 2 n ALA . 320 B 320 
B 321 2 n GLY . 321 B 321 
B 322 2 n MET . 322 B 322 
B 323 2 n PRO . 323 B 323 
B 324 2 n PHE . 324 B 324 
B 325 2 n ARG . 325 B 325 
B 326 2 n VAL . 326 B 326 
B 327 2 n TYR . 327 B 327 
B 328 2 n HIS . 328 B 328 
B 329 2 n TYR . 329 B 329 
B 330 2 n GLN . 330 B 330 
B 331 2 n MET . 331 B 331 
B 332 2 n LYS . 332 B 332 
B 333 2 n ILE . 333 B 333 
B 334 2 n HIS . 334 B 334 
B 335 2 n VAL . 335 B 335 
B 336 2 n PHE . 336 B 336 
B 337 2 n SER . 337 B 337 
B 338 2 n TYR . 338 B 338 
B 339 2 n LYS . 339 B 339 
B 340 2 n ASN . 340 B 340 
B 341 2 n MET . 341 B 341 
B 342 2 n GLY . 342 B 342 
B 343 2 n GLU . 343 B 343 
B 344 2 n ILE . 344 B 344 
B 345 2 n GLU . 345 B 345 
B 346 2 n PRO . 346 B 346 
B 347 2 n THR . 347 B 347 
B 348 2 n PHE . 348 B 348 
B 349 2 n TYR . 349 B 349 
B 350 2 n VAL . 350 B 350 
B 351 2 n THR . 351 B 351 
B 352 2 n LEU . 352 B 352 
B 353 2 n TYR . 353 B 353 
B 354 2 n GLY . 354 B 354 
B 355 2 n THR . 355 B 355 
B 356 2 n ASN . 356 B 356 
B 357 2 n ALA . 357 B 357 
B 358 2 n ASP . 358 B 358 
B 359 2 n SER . 359 B 359 
B 360 2 n GLN . 360 B 360 
B 361 2 n THR . 361 B 361 
B 362 2 n LEU . 362 B 362 
B 363 2 n PRO . 363 B 363 
B 364 2 n LEU . 364 B 364 
B 365 2 n GLU . 365 B 365 
B 366 2 n ILE . 366 B 366 
B 367 2 n VAL . 367 B 367 
B 368 2 n GLU . 368 B 368 
B 369 2 n ARG . 369 B 369 
B 370 2 n ILE . 370 B 370 
B 371 2 n GLU . 371 B 371 
B 372 2 n GLN . 372 B 372 
B 373 2 n ASN . 373 B 373 
B 374 2 n ALA . 374 B 374 
B 375 2 n THR . 375 B 375 
B 376 2 n ASN . 376 B 376 
B 377 2 n THR . 377 B 377 
B 378 2 n PHE . 378 B 378 
B 379 2 n LEU . 379 B 379 
B 380 2 n VAL . 380 B 380 
B 381 2 n TYR . 381 B 381 
B 382 2 n THR . 382 B 382 
B 383 2 n GLU . 383 B 383 
B 384 2 n GLU . 384 B 384 
B 385 2 n ASP . 385 B 385 
B 386 2 n LEU . 386 B 386 
B 387 2 n GLY . 387 B 387 
B 388 2 n ASP . 388 B 388 
B 389 2 n LEU . 389 B 389 
B 390 2 n LEU . 390 B 390 
B 391 2 n LYS . 391 B 391 
B 392 2 n ILE . 392 B 392 
B 393 2 n GLN . 393 B 393 
B 394 2 n LEU . 394 B 394 
B 395 2 n THR . 395 B 395 
B 396 2 n TRP . 396 B 396 
B 397 2 n GLU . 397 B 397 
B 398 2 n GLY . 398 B 398 
B 399 2 n ALA . 399 B 399 
B 400 2 n SER . 400 B 400 
B 401 2 n GLN . 401 B 401 
B 402 2 n SER . 402 B 402 
B 403 2 n TRP . 403 B 403 
B 404 2 n TYR . 404 B 404 
B 405 2 n ASN . 405 B 405 
B 406 2 n LEU . 406 B 406 
B 407 2 n TRP . 407 B 407 
B 408 2 n LYS . 408 B 408 
B 409 2 n GLU . 409 B 409 
B 410 2 n PHE . 410 B 410 
B 411 2 n ARG . 411 B 411 
B 412 2 n SER . 412 B 412 
B 413 2 n TYR . 413 B 413 
B 414 2 n LEU . 414 B 414 
B 415 2 n SER . 415 B 415 
B 416 2 n GLN . 416 B 416 
B 417 2 n PRO . 417 B 417 
B 418 2 n ARG . 418 B 418 
B 419 2 n ASN . 419 B 419 
B 420 2 n PRO . 420 B 420 
B 421 2 n GLY . 421 B 421 
B 422 2 n ARG . 422 B 422 
B 423 2 n GLU . 423 B 423 
B 424 2 n LEU . 424 B 424 
B 425 2 n ASN . 425 B 425 
B 426 2 n ILE . 426 B 426 
B 427 2 n ARG . 427 B 427 
B 428 2 n ARG . 428 B 428 
B 429 2 n ILE . 429 B 429 
B 430 2 n ARG . 430 B 430 
B 431 2 n VAL . 431 B 431 
B 432 2 n LYS . 432 B 432 
B 433 2 n SER . 433 B 433 
B 434 2 n GLY . 434 B 434 
B 435 2 n GLU . 435 B 435 
B 436 2 n THR . 436 B 436 
B 437 2 n GLN . 437 B 437 
B 438 2 n ARG . 438 B 438 
B 439 2 n LYS . 439 B 439 
B 440 2 n LEU . 440 B 440 
B 441 2 n THR . 441 B 441 
B 442 2 n PHE . 442 B 442 
B 443 2 n CYS . 443 B 443 
B 444 2 n THR . 444 B 444 
B 445 2 n GLU . 445 B 445 
B 446 2 n ASP . 446 B 446 
B 447 2 n PRO . 447 B 447 
B 448 2 n GLU . 448 B 448 
B 449 2 n ASN . 449 B 449 
B 450 2 n THR . 450 B 450 
B 451 2 n SER . 451 B 451 
B 452 2 n ILE . 452 B 452 
B 453 2 n SER . 453 B 453 
B 454 2 n PRO . 454 B 454 
B 455 2 n GLY . 455 B 455 
B 456 2 n ARG . 456 B 456 
B 457 2 n GLU . 457 B 457 
B 458 2 n LEU . 458 B 458 
B 459 2 n TRP . 459 B 459 
B 460 2 n PHE . 460 B 460 
B 461 2 n ARG . 461 B 461 
B 462 2 n LYS . 462 B 462 
B 463 2 n CYS . 463 B 463 
B 464 2 n ARG . 464 B 464 
B 465 2 n ASP . 465 B 465 
B 466 2 n GLY . 466 B 466 
B 467 2 n TRP . 467 B 467 
B 468 2 n ARG . 468 B 468 
B 469 2 n MET . 469 B 469 
B 470 2 n LYS . 470 B 470 
B 471 2 n ASN . 471 B 471 
B 472 2 n GLU . 472 B 472 
B 473 2 n THR . 473 B 473 
B 474 2 n SER . 474 B 474 
B 475 2 n PRO . 475 B 475 
B 476 2 n THR . 476 B 476 
B 477 2 n VAL . 477 B 477 
B 478 2 n GLU . 478 B 478 
B 479 2 n LEU . 479 B 479 
B 480 2 n PRO . 480 B 480 
#
_software.classification other
_software.date           ?
_software.description    "Structure prediction"
_software.name           AlphaFold
_software.pdbx_ordinal   1
_software.type           package
_software.version        "AlphaFold-beta-20231127 (2b86f29d-618d-47cf-8aef-20020b1102eb @ 2025-03-28 11:29:25)"
#
loop_
_struct_asym.entity_id
_struct_asym.id
1 A 
2 B 
#
loop_
_atom_site.group_PDB
_atom_site.id
_atom_site.type_symbol
_atom_site.label_atom_id
_atom_site.label_alt_id
_atom_site.label_comp_id
_atom_site.label_asym_id
_atom_site.label_entity_id
_atom_site.label_seq_id
_atom_site.pdbx_PDB_ins_code
_atom_site.Cartn_x
_atom_site.Cartn_y
_atom_site.Cartn_z
_atom_site.occupancy
_atom_site.B_iso_or_equiv
_atom_site.auth_seq_id
_atom_site.auth_asym_id
_atom_site.pdbx_PDB_model_num
ATOM 1    N N   . SER A 1 1   ? -24.068 27.637  -90.395 1.00 19.61 1   A 1 
ATOM 2    C CA  . SER A 1 1   ? -24.236 28.203  -89.036 1.00 23.22 1   A 1 
ATOM 3    C C   . SER A 1 1   ? -23.953 27.096  -88.020 1.00 24.21 1   A 1 
ATOM 4    O O   . SER A 1 1   ? -24.824 26.274  -87.788 1.00 22.59 1   A 1 
ATOM 5    C CB  . SER A 1 1   ? -25.658 28.737  -88.856 1.00 21.95 1   A 1 
ATOM 6    O OG  . SER A 1 1   ? -26.021 29.415  -90.039 1.00 20.52 1   A 1 
ATOM 7    N N   . ARG A 1 2   ? -22.714 27.033  -87.574 1.00 20.00 2   A 1 
ATOM 8    C CA  . ARG A 1 2   ? -22.340 26.070  -86.526 1.00 23.81 2   A 1 
ATOM 9    C C   . ARG A 1 2   ? -22.899 26.629  -85.219 1.00 22.84 2   A 1 
ATOM 10   O O   . ARG A 1 2   ? -22.491 27.703  -84.800 1.00 22.07 2   A 1 
ATOM 11   C CB  . ARG A 1 2   ? -20.820 25.882  -86.455 1.00 23.31 2   A 1 
ATOM 12   C CG  . ARG A 1 2   ? -20.283 24.979  -87.580 1.00 21.89 2   A 1 
ATOM 13   C CD  . ARG A 1 2   ? -18.762 24.802  -87.435 1.00 21.48 2   A 1 
ATOM 14   N NE  . ARG A 1 2   ? -18.222 23.870  -88.443 1.00 20.17 2   A 1 
ATOM 15   C CZ  . ARG A 1 2   ? -16.942 23.577  -88.637 1.00 19.88 2   A 1 
ATOM 16   N NH1 . ARG A 1 2   ? -16.009 24.128  -87.913 1.00 19.64 2   A 1 
ATOM 17   N NH2 . ARG A 1 2   ? -16.576 22.716  -89.555 1.00 20.30 2   A 1 
ATOM 18   N N   . VAL A 1 3   ? -23.892 25.961  -84.671 1.00 24.33 3   A 1 
ATOM 19   C CA  . VAL A 1 3   ? -24.473 26.330  -83.381 1.00 27.33 3   A 1 
ATOM 20   C C   . VAL A 1 3   ? -23.496 25.815  -82.335 1.00 25.49 3   A 1 
ATOM 21   O O   . VAL A 1 3   ? -23.418 24.601  -82.136 1.00 24.30 3   A 1 
ATOM 22   C CB  . VAL A 1 3   ? -25.887 25.746  -83.215 1.00 25.77 3   A 1 
ATOM 23   C CG1 . VAL A 1 3   ? -26.530 26.215  -81.921 1.00 23.69 3   A 1 
ATOM 24   C CG2 . VAL A 1 3   ? -26.804 26.163  -84.381 1.00 27.77 3   A 1 
ATOM 25   N N   . ASP A 1 4   ? -22.697 26.737  -81.801 1.00 24.93 4   A 1 
ATOM 26   C CA  . ASP A 1 4   ? -21.807 26.400  -80.698 1.00 26.67 4   A 1 
ATOM 27   C C   . ASP A 1 4   ? -22.660 26.043  -79.472 1.00 24.72 4   A 1 
ATOM 28   O O   . ASP A 1 4   ? -23.466 26.869  -79.040 1.00 23.96 4   A 1 
ATOM 29   C CB  . ASP A 1 4   ? -20.829 27.553  -80.409 1.00 25.84 4   A 1 
ATOM 30   C CG  . ASP A 1 4   ? -19.669 27.603  -81.407 1.00 23.98 4   A 1 
ATOM 31   O OD1 . ASP A 1 4   ? -19.171 26.513  -81.791 1.00 25.45 4   A 1 
ATOM 32   O OD2 . ASP A 1 4   ? -19.290 28.721  -81.816 1.00 27.70 4   A 1 
ATOM 33   N N   . PRO A 1 5   ? -22.592 24.831  -79.002 1.00 26.14 5   A 1 
ATOM 34   C CA  . PRO A 1 5   ? -23.388 24.438  -77.855 1.00 30.44 5   A 1 
ATOM 35   C C   . PRO A 1 5   ? -22.806 25.123  -76.612 1.00 31.20 5   A 1 
ATOM 36   O O   . PRO A 1 5   ? -21.645 24.900  -76.273 1.00 29.12 5   A 1 
ATOM 37   C CB  . PRO A 1 5   ? -23.308 22.907  -77.804 1.00 26.99 5   A 1 
ATOM 38   C CG  . PRO A 1 5   ? -21.942 22.611  -78.429 1.00 27.64 5   A 1 
ATOM 39   C CD  . PRO A 1 5   ? -21.722 23.757  -79.434 1.00 32.67 5   A 1 
ATOM 40   N N   . ASP A 1 6   ? -23.625 25.964  -76.011 1.00 25.64 6   A 1 
ATOM 41   C CA  . ASP A 1 6   ? -23.284 26.602  -74.736 1.00 27.92 6   A 1 
ATOM 42   C C   . ASP A 1 6   ? -23.048 25.521  -73.666 1.00 27.09 6   A 1 
ATOM 43   O O   . ASP A 1 6   ? -23.976 24.968  -73.065 1.00 26.20 6   A 1 
ATOM 44   C CB  . ASP A 1 6   ? -24.386 27.592  -74.305 1.00 26.22 6   A 1 
ATOM 45   C CG  . ASP A 1 6   ? -24.068 29.065  -74.582 1.00 24.26 6   A 1 
ATOM 46   O OD1 . ASP A 1 6   ? -22.870 29.419  -74.595 1.00 25.43 6   A 1 
ATOM 47   O OD2 . ASP A 1 6   ? -25.043 29.830  -74.732 1.00 26.79 6   A 1 
ATOM 48   N N   . LEU A 1 7   ? -21.778 25.187  -73.482 1.00 24.68 7   A 1 
ATOM 49   C CA  . LEU A 1 7   ? -21.313 24.366  -72.372 1.00 27.25 7   A 1 
ATOM 50   C C   . LEU A 1 7   ? -21.404 25.204  -71.095 1.00 25.74 7   A 1 
ATOM 51   O O   . LEU A 1 7   ? -20.409 25.755  -70.631 1.00 25.03 7   A 1 
ATOM 52   C CB  . LEU A 1 7   ? -19.879 23.868  -72.658 1.00 26.06 7   A 1 
ATOM 53   C CG  . LEU A 1 7   ? -19.831 22.586  -73.500 1.00 24.20 7   A 1 
ATOM 54   C CD1 . LEU A 1 7   ? -18.456 22.426  -74.163 1.00 25.15 7   A 1 
ATOM 55   C CD2 . LEU A 1 7   ? -20.087 21.337  -72.644 1.00 29.47 7   A 1 
ATOM 56   N N   . SER A 1 8   ? -22.603 25.330  -70.552 1.00 27.85 8   A 1 
ATOM 57   C CA  . SER A 1 8   ? -22.787 25.876  -69.206 1.00 30.09 8   A 1 
ATOM 58   C C   . SER A 1 8   ? -22.164 24.918  -68.187 1.00 29.22 8   A 1 
ATOM 59   O O   . SER A 1 8   ? -22.820 23.998  -67.694 1.00 28.64 8   A 1 
ATOM 60   C CB  . SER A 1 8   ? -24.279 26.142  -68.928 1.00 28.88 8   A 1 
ATOM 61   O OG  . SER A 1 8   ? -25.047 24.967  -69.081 1.00 28.91 8   A 1 
ATOM 62   N N   . SER A 1 9   ? -20.885 25.116  -67.978 1.00 27.62 9   A 1 
ATOM 63   C CA  . SER A 1 9   ? -20.166 24.427  -66.912 1.00 30.55 9   A 1 
ATOM 64   C C   . SER A 1 9   ? -20.731 24.901  -65.573 1.00 29.74 9   A 1 
ATOM 65   O O   . SER A 1 9   ? -20.360 25.949  -65.064 1.00 28.91 9   A 1 
ATOM 66   C CB  . SER A 1 9   ? -18.658 24.710  -67.023 1.00 28.82 9   A 1 
ATOM 67   O OG  . SER A 1 9   ? -18.403 26.091  -67.084 1.00 27.89 9   A 1 
ATOM 68   N N   . PHE A 1 10  ? -21.683 24.142  -65.062 1.00 29.29 10  A 1 
ATOM 69   C CA  . PHE A 1 10  ? -22.113 24.279  -63.677 1.00 30.69 10  A 1 
ATOM 70   C C   . PHE A 1 10  ? -20.951 23.832  -62.776 1.00 29.11 10  A 1 
ATOM 71   O O   . PHE A 1 10  ? -20.915 22.694  -62.309 1.00 26.98 10  A 1 
ATOM 72   C CB  . PHE A 1 10  ? -23.398 23.480  -63.428 1.00 27.99 10  A 1 
ATOM 73   C CG  . PHE A 1 10  ? -24.676 24.231  -63.734 1.00 27.89 10  A 1 
ATOM 74   C CD1 . PHE A 1 10  ? -25.319 24.968  -62.722 1.00 27.65 10  A 1 
ATOM 75   C CD2 . PHE A 1 10  ? -25.239 24.191  -65.019 1.00 28.98 10  A 1 
ATOM 76   C CE1 . PHE A 1 10  ? -26.518 25.654  -62.991 1.00 28.32 10  A 1 
ATOM 77   C CE2 . PHE A 1 10  ? -26.435 24.877  -65.294 1.00 29.15 10  A 1 
ATOM 78   C CZ  . PHE A 1 10  ? -27.073 25.601  -64.274 1.00 31.57 10  A 1 
ATOM 79   N N   . ASP A 1 11  ? -20.000 24.749  -62.551 1.00 32.00 11  A 1 
ATOM 80   C CA  . ASP A 1 11  ? -19.029 24.656  -61.467 1.00 34.03 11  A 1 
ATOM 81   C C   . ASP A 1 11  ? -19.775 24.806  -60.139 1.00 31.92 11  A 1 
ATOM 82   O O   . ASP A 1 11  ? -19.735 25.836  -59.459 1.00 30.42 11  A 1 
ATOM 83   C CB  . ASP A 1 11  ? -17.910 25.697  -61.634 1.00 32.13 11  A 1 
ATOM 84   C CG  . ASP A 1 11  ? -16.759 25.255  -62.534 1.00 29.47 11  A 1 
ATOM 85   O OD1 . ASP A 1 11  ? -16.512 24.033  -62.634 1.00 30.70 11  A 1 
ATOM 86   O OD2 . ASP A 1 11  ? -16.091 26.160  -63.086 1.00 32.00 11  A 1 
ATOM 87   N N   . SER A 1 12  ? -20.533 23.786  -59.799 1.00 33.85 12  A 1 
ATOM 88   C CA  . SER A 1 12  ? -21.065 23.654  -58.450 1.00 37.57 12  A 1 
ATOM 89   C C   . SER A 1 12  ? -19.886 23.365  -57.529 1.00 36.59 12  A 1 
ATOM 90   O O   . SER A 1 12  ? -19.542 22.202  -57.288 1.00 34.95 12  A 1 
ATOM 91   C CB  . SER A 1 12  ? -22.151 22.579  -58.393 1.00 35.71 12  A 1 
ATOM 92   O OG  . SER A 1 12  ? -21.694 21.343  -58.872 1.00 34.01 12  A 1 
ATOM 93   N N   . ALA A 1 13  ? -19.234 24.439  -57.090 1.00 36.34 13  A 1 
ATOM 94   C CA  . ALA A 1 13  ? -18.167 24.337  -56.119 1.00 39.52 13  A 1 
ATOM 95   C C   . ALA A 1 13  ? -18.689 23.523  -54.919 1.00 38.52 13  A 1 
ATOM 96   O O   . ALA A 1 13  ? -19.695 23.907  -54.322 1.00 36.99 13  A 1 
ATOM 97   C CB  . ALA A 1 13  ? -17.721 25.745  -55.705 1.00 38.00 13  A 1 
ATOM 98   N N   . PRO A 1 14  ? -18.065 22.389  -54.622 1.00 37.19 14  A 1 
ATOM 99   C CA  . PRO A 1 14  ? -18.530 21.573  -53.524 1.00 40.74 14  A 1 
ATOM 100  C C   . PRO A 1 14  ? -18.411 22.415  -52.249 1.00 41.74 14  A 1 
ATOM 101  O O   . PRO A 1 14  ? -17.324 22.878  -51.910 1.00 40.05 14  A 1 
ATOM 102  C CB  . PRO A 1 14  ? -17.636 20.327  -53.521 1.00 37.88 14  A 1 
ATOM 103  C CG  . PRO A 1 14  ? -16.360 20.799  -54.212 1.00 36.83 14  A 1 
ATOM 104  C CD  . PRO A 1 14  ? -16.851 21.866  -55.198 1.00 41.81 14  A 1 
ATOM 105  N N   . SER A 1 15  ? -19.537 22.665  -51.623 1.00 36.44 15  A 1 
ATOM 106  C CA  . SER A 1 15  ? -19.559 23.412  -50.370 1.00 39.98 15  A 1 
ATOM 107  C C   . SER A 1 15  ? -18.669 22.691  -49.361 1.00 40.34 15  A 1 
ATOM 108  O O   . SER A 1 15  ? -18.995 21.581  -48.934 1.00 38.73 15  A 1 
ATOM 109  C CB  . SER A 1 15  ? -20.997 23.539  -49.847 1.00 38.10 15  A 1 
ATOM 110  O OG  . SER A 1 15  ? -21.604 22.268  -49.758 1.00 35.35 15  A 1 
ATOM 111  N N   . GLU A 1 16  ? -17.536 23.310  -49.033 1.00 34.73 16  A 1 
ATOM 112  C CA  . GLU A 1 16  ? -16.609 22.739  -48.062 1.00 37.51 16  A 1 
ATOM 113  C C   . GLU A 1 16  ? -17.351 22.422  -46.760 1.00 35.66 16  A 1 
ATOM 114  O O   . GLU A 1 16  ? -18.093 23.275  -46.258 1.00 34.06 16  A 1 
ATOM 115  C CB  . GLU A 1 16  ? -15.465 23.707  -47.740 1.00 37.69 16  A 1 
ATOM 116  C CG  . GLU A 1 16  ? -14.382 23.794  -48.817 1.00 34.77 16  A 1 
ATOM 117  C CD  . GLU A 1 16  ? -13.215 24.696  -48.372 1.00 33.14 16  A 1 
ATOM 118  O OE1 . GLU A 1 16  ? -12.090 24.462  -48.846 1.00 29.59 16  A 1 
ATOM 119  O OE2 . GLU A 1 16  ? -13.453 25.612  -47.548 1.00 35.49 16  A 1 
ATOM 120  N N   . PRO A 1 17  ? -17.141 21.243  -46.183 1.00 36.34 17  A 1 
ATOM 121  C CA  . PRO A 1 17  ? -17.815 20.835  -44.954 1.00 39.89 17  A 1 
ATOM 122  C C   . PRO A 1 17  ? -17.197 21.547  -43.743 1.00 40.58 17  A 1 
ATOM 123  O O   . PRO A 1 17  ? -16.681 20.911  -42.823 1.00 38.65 17  A 1 
ATOM 124  C CB  . PRO A 1 17  ? -17.699 19.306  -44.946 1.00 37.72 17  A 1 
ATOM 125  C CG  . PRO A 1 17  ? -16.369 19.054  -45.644 1.00 37.41 17  A 1 
ATOM 126  C CD  . PRO A 1 17  ? -16.314 20.168  -46.701 1.00 41.41 17  A 1 
ATOM 127  N N   . LYS A 1 18  ? -17.233 22.894  -43.750 1.00 37.24 18  A 1 
ATOM 128  C CA  . LYS A 1 18  ? -16.692 23.746  -42.683 1.00 39.40 18  A 1 
ATOM 129  C C   . LYS A 1 18  ? -17.353 23.491  -41.333 1.00 38.18 18  A 1 
ATOM 130  O O   . LYS A 1 18  ? -16.680 23.554  -40.307 1.00 36.50 18  A 1 
ATOM 131  C CB  . LYS A 1 18  ? -16.814 25.232  -43.063 1.00 38.93 18  A 1 
ATOM 132  C CG  . LYS A 1 18  ? -15.750 25.644  -44.084 1.00 35.83 18  A 1 
ATOM 133  C CD  . LYS A 1 18  ? -15.787 27.154  -44.386 1.00 35.16 18  A 1 
ATOM 134  C CE  . LYS A 1 18  ? -14.660 27.482  -45.361 1.00 30.39 18  A 1 
ATOM 135  N NZ  . LYS A 1 18  ? -14.643 28.896  -45.761 1.00 29.81 18  A 1 
ATOM 136  N N   . SER A 1 19  ? -18.657 23.174  -41.338 1.00 40.30 19  A 1 
ATOM 137  C CA  . SER A 1 19  ? -19.405 23.078  -40.082 1.00 42.46 19  A 1 
ATOM 138  C C   . SER A 1 19  ? -18.935 21.937  -39.182 1.00 42.37 19  A 1 
ATOM 139  O O   . SER A 1 19  ? -18.843 22.107  -37.973 1.00 40.84 19  A 1 
ATOM 140  C CB  . SER A 1 19  ? -20.915 22.953  -40.338 1.00 40.85 19  A 1 
ATOM 141  O OG  . SER A 1 19  ? -21.248 21.654  -40.798 1.00 36.57 19  A 1 
ATOM 142  N N   . ARG A 1 20  ? -18.557 20.790  -39.756 1.00 40.87 20  A 1 
ATOM 143  C CA  . ARG A 1 20  ? -18.067 19.644  -38.977 1.00 44.24 20  A 1 
ATOM 144  C C   . ARG A 1 20  ? -16.745 19.936  -38.276 1.00 43.49 20  A 1 
ATOM 145  O O   . ARG A 1 20  ? -16.547 19.458  -37.166 1.00 41.11 20  A 1 
ATOM 146  C CB  . ARG A 1 20  ? -17.915 18.396  -39.851 1.00 43.31 20  A 1 
ATOM 147  C CG  . ARG A 1 20  ? -19.256 17.681  -40.036 1.00 40.29 20  A 1 
ATOM 148  C CD  . ARG A 1 20  ? -19.038 16.356  -40.770 1.00 39.09 20  A 1 
ATOM 149  N NE  . ARG A 1 20  ? -20.288 15.584  -40.873 1.00 33.76 20  A 1 
ATOM 150  C CZ  . ARG A 1 20  ? -20.442 14.401  -41.452 1.00 31.90 20  A 1 
ATOM 151  N NH1 . ARG A 1 20  ? -19.445 13.782  -42.026 1.00 28.94 20  A 1 
ATOM 152  N NH2 . ARG A 1 20  ? -21.600 13.818  -41.445 1.00 28.24 20  A 1 
ATOM 153  N N   . PHE A 1 21  ? -15.857 20.708  -38.924 1.00 46.33 21  A 1 
ATOM 154  C CA  . PHE A 1 21  ? -14.583 21.076  -38.318 1.00 48.31 21  A 1 
ATOM 155  C C   . PHE A 1 21  ? -14.770 22.062  -37.169 1.00 47.60 21  A 1 
ATOM 156  O O   . PHE A 1 21  ? -14.174 21.856  -36.115 1.00 44.35 21  A 1 
ATOM 157  C CB  . PHE A 1 21  ? -13.625 21.622  -39.381 1.00 46.25 21  A 1 
ATOM 158  C CG  . PHE A 1 21  ? -12.875 20.530  -40.101 1.00 43.09 21  A 1 
ATOM 159  C CD1 . PHE A 1 21  ? -11.693 20.010  -39.532 1.00 40.16 21  A 1 
ATOM 160  C CD2 . PHE A 1 21  ? -13.338 20.018  -41.317 1.00 38.33 21  A 1 
ATOM 161  C CE1 . PHE A 1 21  ? -10.981 18.989  -40.180 1.00 35.34 21  A 1 
ATOM 162  C CE2 . PHE A 1 21  ? -12.628 18.995  -41.970 1.00 34.21 21  A 1 
ATOM 163  C CZ  . PHE A 1 21  ? -11.446 18.483  -41.404 1.00 34.67 21  A 1 
ATOM 164  N N   . ALA A 1 22  ? -15.635 23.054  -37.344 1.00 49.48 22  A 1 
ATOM 165  C CA  . ALA A 1 22  ? -15.928 24.012  -36.281 1.00 51.74 22  A 1 
ATOM 166  C C   . ALA A 1 22  ? -16.523 23.319  -35.046 1.00 51.21 22  A 1 
ATOM 167  O O   . ALA A 1 22  ? -16.048 23.541  -33.937 1.00 49.19 22  A 1 
ATOM 168  C CB  . ALA A 1 22  ? -16.862 25.088  -36.829 1.00 49.80 22  A 1 
ATOM 169  N N   . MET A 1 23  ? -17.486 22.419  -35.259 1.00 46.83 23  A 1 
ATOM 170  C CA  . MET A 1 23  ? -18.012 21.614  -34.155 1.00 52.22 23  A 1 
ATOM 171  C C   . MET A 1 23  ? -16.961 20.739  -33.504 1.00 53.55 23  A 1 
ATOM 172  O O   . MET A 1 23  ? -16.935 20.605  -32.285 1.00 52.66 23  A 1 
ATOM 173  C CB  . MET A 1 23  ? -19.143 20.706  -34.641 1.00 50.32 23  A 1 
ATOM 174  C CG  . MET A 1 23  ? -20.484 21.391  -34.499 1.00 45.85 23  A 1 
ATOM 175  S SD  . MET A 1 23  ? -21.844 20.207  -34.664 1.00 41.38 23  A 1 
ATOM 176  C CE  . MET A 1 23  ? -22.901 20.932  -33.406 1.00 35.83 23  A 1 
ATOM 177  N N   . LEU A 1 24  ? -16.085 20.113  -34.303 1.00 52.85 24  A 1 
ATOM 178  C CA  . LEU A 1 24  ? -15.027 19.273  -33.775 1.00 54.92 24  A 1 
ATOM 179  C C   . LEU A 1 24  ? -14.023 20.096  -32.962 1.00 55.11 24  A 1 
ATOM 180  O O   . LEU A 1 24  ? -13.564 19.620  -31.927 1.00 53.40 24  A 1 
ATOM 181  C CB  . LEU A 1 24  ? -14.311 18.524  -34.900 1.00 54.91 24  A 1 
ATOM 182  C CG  . LEU A 1 24  ? -13.932 17.084  -34.492 1.00 50.10 24  A 1 
ATOM 183  C CD1 . LEU A 1 24  ? -15.018 16.105  -34.941 1.00 46.04 24  A 1 
ATOM 184  C CD2 . LEU A 1 24  ? -12.622 16.655  -35.126 1.00 47.64 24  A 1 
ATOM 185  N N   . ASP A 1 25  ? -13.701 21.308  -33.425 1.00 55.21 25  A 1 
ATOM 186  C CA  . ASP A 1 25  ? -12.809 22.213  -32.712 1.00 57.25 25  A 1 
ATOM 187  C C   . ASP A 1 25  ? -13.475 22.795  -31.468 1.00 55.94 25  A 1 
ATOM 188  O O   . ASP A 1 25  ? -12.826 22.841  -30.422 1.00 55.17 25  A 1 
ATOM 189  C CB  . ASP A 1 25  ? -12.283 23.312  -33.642 1.00 58.17 25  A 1 
ATOM 190  C CG  . ASP A 1 25  ? -11.086 22.863  -34.489 1.00 55.85 25  A 1 
ATOM 191  O OD1 . ASP A 1 25  ? -10.394 21.866  -34.126 1.00 51.71 25  A 1 
ATOM 192  O OD2 . ASP A 1 25  ? -10.799 23.552  -35.494 1.00 50.86 25  A 1 
ATOM 193  N N   . ASP A 1 26  ? -14.761 23.131  -31.511 1.00 57.05 26  A 1 
ATOM 194  C CA  . ASP A 1 26  ? -15.484 23.544  -30.306 1.00 58.79 26  A 1 
ATOM 195  C C   . ASP A 1 26  ? -15.605 22.409  -29.289 1.00 57.38 26  A 1 
ATOM 196  O O   . ASP A 1 26  ? -15.344 22.615  -28.108 1.00 57.37 26  A 1 
ATOM 197  C CB  . ASP A 1 26  ? -16.873 24.093  -30.648 1.00 58.57 26  A 1 
ATOM 198  C CG  . ASP A 1 26  ? -16.881 25.592  -30.917 1.00 56.69 26  A 1 
ATOM 199  O OD1 . ASP A 1 26  ? -16.182 26.320  -30.158 1.00 52.83 26  A 1 
ATOM 200  O OD2 . ASP A 1 26  ? -17.668 26.021  -31.780 1.00 51.76 26  A 1 
ATOM 201  N N   . VAL A 1 27  ? -15.908 21.190  -29.756 1.00 57.65 27  A 1 
ATOM 202  C CA  . VAL A 1 27  ? -15.915 20.004  -28.891 1.00 58.85 27  A 1 
ATOM 203  C C   . VAL A 1 27  ? -14.499 19.708  -28.390 1.00 57.66 27  A 1 
ATOM 204  O O   . VAL A 1 27  ? -14.349 19.327  -27.229 1.00 58.20 27  A 1 
ATOM 205  C CB  . VAL A 1 27  ? -16.536 18.791  -29.594 1.00 59.84 27  A 1 
ATOM 206  C CG1 . VAL A 1 27  ? -16.377 17.490  -28.804 1.00 55.49 27  A 1 
ATOM 207  C CG2 . VAL A 1 27  ? -18.041 18.984  -29.787 1.00 56.42 27  A 1 
ATOM 208  N N   . LYS A 1 28  ? -13.451 19.922  -29.195 1.00 57.38 28  A 1 
ATOM 209  C CA  . LYS A 1 28  ? -12.055 19.831  -28.740 1.00 59.20 28  A 1 
ATOM 210  C C   . LYS A 1 28  ? -11.723 20.868  -27.689 1.00 58.13 28  A 1 
ATOM 211  O O   . LYS A 1 28  ? -11.025 20.529  -26.747 1.00 61.22 28  A 1 
ATOM 212  C CB  . LYS A 1 28  ? -11.080 20.078  -29.887 1.00 61.05 28  A 1 
ATOM 213  C CG  . LYS A 1 28  ? -10.432 18.834  -30.458 1.00 57.95 28  A 1 
ATOM 214  C CD  . LYS A 1 28  ? -9.617  19.326  -31.649 1.00 56.60 28  A 1 
ATOM 215  C CE  . LYS A 1 28  ? -8.654  18.303  -32.180 1.00 49.92 28  A 1 
ATOM 216  N NZ  . LYS A 1 28  ? -8.111  18.757  -33.476 1.00 45.34 28  A 1 
ATOM 217  N N   . ILE A 1 29  ? -12.132 22.112  -27.894 1.00 59.48 29  A 1 
ATOM 218  C CA  . ILE A 1 29  ? -11.889 23.198  -26.943 1.00 60.73 29  A 1 
ATOM 219  C C   . ILE A 1 29  ? -12.636 22.898  -25.650 1.00 59.20 29  A 1 
ATOM 220  O O   . ILE A 1 29  ? -12.045 22.984  -24.581 1.00 59.11 29  A 1 
ATOM 221  C CB  . ILE A 1 29  ? -12.281 24.559  -27.548 1.00 60.98 29  A 1 
ATOM 222  C CG1 . ILE A 1 29  ? -11.267 24.951  -28.646 1.00 58.16 29  A 1 
ATOM 223  C CG2 . ILE A 1 29  ? -12.315 25.651  -26.470 1.00 57.64 29  A 1 
ATOM 224  C CD1 . ILE A 1 29  ? -11.774 26.075  -29.554 1.00 51.60 29  A 1 
ATOM 225  N N   . LEU A 1 30  ? -13.893 22.485  -25.781 1.00 58.60 30  A 1 
ATOM 226  C CA  . LEU A 1 30  ? -14.704 22.085  -24.638 1.00 58.90 30  A 1 
ATOM 227  C C   . LEU A 1 30  ? -14.111 20.867  -23.934 1.00 57.35 30  A 1 
ATOM 228  O O   . LEU A 1 30  ? -13.985 20.858  -22.713 1.00 58.47 30  A 1 
ATOM 229  C CB  . LEU A 1 30  ? -16.132 21.784  -25.119 1.00 59.30 30  A 1 
ATOM 230  C CG  . LEU A 1 30  ? -17.133 21.908  -23.959 1.00 55.27 30  A 1 
ATOM 231  C CD1 . LEU A 1 30  ? -17.657 23.329  -23.878 1.00 50.82 30  A 1 
ATOM 232  C CD2 . LEU A 1 30  ? -18.308 20.970  -24.158 1.00 51.41 30  A 1 
ATOM 233  N N   . ALA A 1 31  ? -13.678 19.867  -24.708 1.00 60.19 31  A 1 
ATOM 234  C CA  . ALA A 1 31  ? -13.023 18.684  -24.197 1.00 61.30 31  A 1 
ATOM 235  C C   . ALA A 1 31  ? -11.690 19.041  -23.553 1.00 60.19 31  A 1 
ATOM 236  O O   . ALA A 1 31  ? -11.439 18.642  -22.422 1.00 59.62 31  A 1 
ATOM 237  C CB  . ALA A 1 31  ? -12.884 17.643  -25.317 1.00 61.74 31  A 1 
ATOM 238  N N   . ASN A 1 32  ? -10.855 19.846  -24.197 1.00 60.86 32  A 1 
ATOM 239  C CA  . ASN A 1 32  ? -9.615  20.311  -23.589 1.00 61.66 32  A 1 
ATOM 240  C C   . ASN A 1 32  ? -9.872  21.133  -22.331 1.00 59.70 32  A 1 
ATOM 241  O O   . ASN A 1 32  ? -9.188  20.923  -21.343 1.00 59.37 32  A 1 
ATOM 242  C CB  . ASN A 1 32  ? -8.788  21.128  -24.585 1.00 62.09 32  A 1 
ATOM 243  C CG  . ASN A 1 32  ? -7.532  20.421  -25.033 1.00 58.64 32  A 1 
ATOM 244  O OD1 . ASN A 1 32  ? -6.922  19.642  -24.323 1.00 54.78 32  A 1 
ATOM 245  N ND2 . ASN A 1 32  ? -7.065  20.711  -26.228 1.00 54.38 32  A 1 
ATOM 246  N N   . GLY A 1 33  ? -10.861 22.021  -22.388 1.00 62.92 33  A 1 
ATOM 247  C CA  . GLY A 1 33  ? -11.294 22.807  -21.243 1.00 62.92 33  A 1 
ATOM 248  C C   . GLY A 1 33  ? -11.748 21.914  -20.100 1.00 62.16 33  A 1 
ATOM 249  O O   . GLY A 1 33  ? -11.227 22.023  -19.002 1.00 61.80 33  A 1 
ATOM 250  N N   . LEU A 1 34  ? -12.606 20.945  -20.395 1.00 60.59 34  A 1 
ATOM 251  C CA  . LEU A 1 34  ? -13.091 19.998  -19.404 1.00 60.88 34  A 1 
ATOM 252  C C   . LEU A 1 34  ? -12.027 19.037  -18.913 1.00 59.66 34  A 1 
ATOM 253  O O   . LEU A 1 34  ? -12.082 18.613  -17.758 1.00 60.15 34  A 1 
ATOM 254  C CB  . LEU A 1 34  ? -14.266 19.218  -19.987 1.00 60.89 34  A 1 
ATOM 255  C CG  . LEU A 1 34  ? -15.577 19.974  -19.784 1.00 58.48 34  A 1 
ATOM 256  C CD1 . LEU A 1 34  ? -16.595 19.619  -20.835 1.00 54.32 34  A 1 
ATOM 257  C CD2 . LEU A 1 34  ? -16.166 19.621  -18.417 1.00 55.43 34  A 1 
ATOM 258  N N   . LEU A 1 35  ? -11.042 18.681  -19.746 1.00 61.70 35  A 1 
ATOM 259  C CA  . LEU A 1 35  ? -9.951  17.819  -19.309 1.00 62.56 35  A 1 
ATOM 260  C C   . LEU A 1 35  ? -8.927  18.591  -18.503 1.00 61.13 35  A 1 
ATOM 261  O O   . LEU A 1 35  ? -8.429  18.077  -17.501 1.00 61.66 35  A 1 
ATOM 262  C CB  . LEU A 1 35  ? -9.322  17.099  -20.491 1.00 63.53 35  A 1 
ATOM 263  C CG  . LEU A 1 35  ? -8.557  15.841  -20.036 1.00 60.14 35  A 1 
ATOM 264  C CD1 . LEU A 1 35  ? -8.927  14.660  -20.918 1.00 55.24 35  A 1 
ATOM 265  C CD2 . LEU A 1 35  ? -7.058  16.033  -20.065 1.00 55.86 35  A 1 
ATOM 266  N N   . GLN A 1 36  ? -8.661  19.831  -18.901 1.00 60.48 36  A 1 
ATOM 267  C CA  . GLN A 1 36  ? -7.914  20.750  -18.053 1.00 61.40 36  A 1 
ATOM 268  C C   . GLN A 1 36  ? -8.675  21.044  -16.772 1.00 60.08 36  A 1 
ATOM 269  O O   . GLN A 1 36  ? -8.045  21.129  -15.724 1.00 60.57 36  A 1 
ATOM 270  C CB  . GLN A 1 36  ? -7.604  22.052  -18.790 1.00 61.45 36  A 1 
ATOM 271  C CG  . GLN A 1 36  ? -6.426  21.880  -19.749 1.00 58.76 36  A 1 
ATOM 272  C CD  . GLN A 1 36  ? -6.039  23.188  -20.437 1.00 55.97 36  A 1 
ATOM 273  O OE1 . GLN A 1 36  ? -6.744  24.181  -20.433 1.00 51.38 36  A 1 
ATOM 274  N NE2 . GLN A 1 36  ? -4.884  23.251  -21.045 1.00 50.38 36  A 1 
ATOM 275  N N   . LEU A 1 37  ? -10.002 21.130  -16.844 1.00 63.56 37  A 1 
ATOM 276  C CA  . LEU A 1 37  ? -10.850 21.270  -15.670 1.00 62.84 37  A 1 
ATOM 277  C C   . LEU A 1 37  ? -10.829 20.002  -14.826 1.00 61.21 37  A 1 
ATOM 278  O O   . LEU A 1 37  ? -10.643 20.091  -13.627 1.00 60.08 37  A 1 
ATOM 279  C CB  . LEU A 1 37  ? -12.277 21.619  -16.084 1.00 62.06 37  A 1 
ATOM 280  C CG  . LEU A 1 37  ? -13.000 22.372  -14.956 1.00 58.19 37  A 1 
ATOM 281  C CD1 . LEU A 1 37  ? -12.964 23.863  -15.248 1.00 54.07 37  A 1 
ATOM 282  C CD2 . LEU A 1 37  ? -14.437 21.905  -14.809 1.00 54.60 37  A 1 
ATOM 283  N N   . GLY A 1 38  ? -10.957 18.827  -15.429 1.00 65.77 38  A 1 
ATOM 284  C CA  . GLY A 1 38  ? -10.936 17.539  -14.740 1.00 65.14 38  A 1 
ATOM 285  C C   . GLY A 1 38  ? -9.570  17.223  -14.146 1.00 64.35 38  A 1 
ATOM 286  O O   . GLY A 1 38  ? -9.473  16.834  -12.982 1.00 63.64 38  A 1 
ATOM 287  N N   . HIS A 1 39  ? -8.482  17.483  -14.895 1.00 64.42 39  A 1 
ATOM 288  C CA  . HIS A 1 39  ? -7.123  17.427  -14.364 1.00 65.96 39  A 1 
ATOM 289  C C   . HIS A 1 39  ? -6.883  18.523  -13.347 1.00 65.45 39  A 1 
ATOM 290  O O   . HIS A 1 39  ? -6.336  18.222  -12.293 1.00 64.57 39  A 1 
ATOM 291  C CB  . HIS A 1 39  ? -6.059  17.537  -15.457 1.00 64.30 39  A 1 
ATOM 292  C CG  . HIS A 1 39  ? -5.560  16.193  -15.853 1.00 60.11 39  A 1 
ATOM 293  N ND1 . HIS A 1 39  ? -4.635  15.449  -15.141 1.00 54.13 39  A 1 
ATOM 294  C CD2 . HIS A 1 39  ? -5.942  15.472  -16.941 1.00 52.25 39  A 1 
ATOM 295  C CE1 . HIS A 1 39  ? -4.472  14.295  -15.796 1.00 50.38 39  A 1 
ATOM 296  N NE2 . HIS A 1 39  ? -5.239  14.262  -16.890 1.00 49.71 39  A 1 
ATOM 297  N N   . GLY A 1 40  ? -7.292  19.737  -13.652 1.00 66.46 40  A 1 
ATOM 298  C CA  . GLY A 1 40  ? -7.211  20.870  -12.758 1.00 66.71 40  A 1 
ATOM 299  C C   . GLY A 1 40  ? -7.986  20.596  -11.485 1.00 66.91 40  A 1 
ATOM 300  O O   . GLY A 1 40  ? -7.452  20.825  -10.403 1.00 66.25 40  A 1 
ATOM 301  N N   . LEU A 1 41  ? -9.160  20.004  -11.582 1.00 63.15 41  A 1 
ATOM 302  C CA  . LEU A 1 41  ? -9.959  19.559  -10.446 1.00 63.31 41  A 1 
ATOM 303  C C   . LEU A 1 41  ? -9.338  18.370  -9.739  1.00 62.31 41  A 1 
ATOM 304  O O   . LEU A 1 41  ? -9.353  18.344  -8.525  1.00 61.79 41  A 1 
ATOM 305  C CB  . LEU A 1 41  ? -11.383 19.201  -10.886 1.00 62.51 41  A 1 
ATOM 306  C CG  . LEU A 1 41  ? -12.316 20.410  -10.761 1.00 59.73 41  A 1 
ATOM 307  C CD1 . LEU A 1 41  ? -13.396 20.400  -11.822 1.00 55.52 41  A 1 
ATOM 308  C CD2 . LEU A 1 41  ? -12.969 20.394  -9.379  1.00 56.48 41  A 1 
ATOM 309  N N   . LYS A 1 42  ? -8.775  17.407  -10.462 1.00 65.45 42  A 1 
ATOM 310  C CA  . LYS A 1 42  ? -8.114  16.263  -9.840  1.00 67.00 42  A 1 
ATOM 311  C C   . LYS A 1 42  ? -6.827  16.694  -9.144  1.00 66.15 42  A 1 
ATOM 312  O O   . LYS A 1 42  ? -6.597  16.296  -8.002  1.00 66.16 42  A 1 
ATOM 313  C CB  . LYS A 1 42  ? -7.871  15.182  -10.899 1.00 66.21 42  A 1 
ATOM 314  C CG  . LYS A 1 42  ? -7.370  13.875  -10.275 1.00 61.51 42  A 1 
ATOM 315  C CD  . LYS A 1 42  ? -7.162  12.840  -11.379 1.00 59.73 42  A 1 
ATOM 316  C CE  . LYS A 1 42  ? -6.655  11.520  -10.800 1.00 51.86 42  A 1 
ATOM 317  N NZ  . LYS A 1 42  ? -6.424  10.524  -11.880 1.00 48.16 42  A 1 
ATOM 318  N N   . ASP A 1 43  ? -6.036  17.534  -9.805  1.00 68.97 43  A 1 
ATOM 319  C CA  . ASP A 1 43  ? -4.842  18.140  -9.237  1.00 69.78 43  A 1 
ATOM 320  C C   . ASP A 1 43  ? -5.209  19.116  -8.131  1.00 68.00 43  A 1 
ATOM 321  O O   . ASP A 1 43  ? -4.584  19.101  -7.084  1.00 67.13 43  A 1 
ATOM 322  C CB  . ASP A 1 43  ? -4.008  18.859  -10.308 1.00 69.23 43  A 1 
ATOM 323  C CG  . ASP A 1 43  ? -3.090  17.935  -11.107 1.00 65.20 43  A 1 
ATOM 324  O OD1 . ASP A 1 43  ? -2.898  16.775  -10.682 1.00 60.96 43  A 1 
ATOM 325  O OD2 . ASP A 1 43  ? -2.534  18.428  -12.109 1.00 59.34 43  A 1 
ATOM 326  N N   . PHE A 1 44  ? -6.261  19.906  -8.329  1.00 69.97 44  A 1 
ATOM 327  C CA  . PHE A 1 44  ? -6.846  20.758  -7.309  1.00 69.67 44  A 1 
ATOM 328  C C   . PHE A 1 44  ? -7.328  19.922  -6.150  1.00 68.75 44  A 1 
ATOM 329  O O   . PHE A 1 44  ? -6.936  20.181  -5.025  1.00 68.05 44  A 1 
ATOM 330  C CB  . PHE A 1 44  ? -7.992  21.590  -7.885  1.00 67.51 44  A 1 
ATOM 331  C CG  . PHE A 1 44  ? -8.634  22.462  -6.844  1.00 64.11 44  A 1 
ATOM 332  C CD1 . PHE A 1 44  ? -9.832  22.089  -6.210  1.00 58.71 44  A 1 
ATOM 333  C CD2 . PHE A 1 44  ? -7.989  23.641  -6.471  1.00 57.28 44  A 1 
ATOM 334  C CE1 . PHE A 1 44  ? -10.371 22.894  -5.197  1.00 53.27 44  A 1 
ATOM 335  C CE2 . PHE A 1 44  ? -8.529  24.444  -5.453  1.00 52.58 44  A 1 
ATOM 336  C CZ  . PHE A 1 44  ? -9.719  24.067  -4.816  1.00 53.57 44  A 1 
ATOM 337  N N   . VAL A 1 45  ? -8.081  18.861  -6.402  1.00 68.67 45  A 1 
ATOM 338  C CA  . VAL A 1 45  ? -8.526  17.926  -5.382  1.00 69.04 45  A 1 
ATOM 339  C C   . VAL A 1 45  ? -7.333  17.288  -4.687  1.00 67.75 45  A 1 
ATOM 340  O O   . VAL A 1 45  ? -7.326  17.226  -3.467  1.00 68.55 45  A 1 
ATOM 341  C CB  . VAL A 1 45  ? -9.479  16.876  -5.978  1.00 68.98 45  A 1 
ATOM 342  C CG1 . VAL A 1 45  ? -9.608  15.646  -5.103  1.00 63.78 45  A 1 
ATOM 343  C CG2 . VAL A 1 45  ? -10.876 17.479  -6.181  1.00 64.60 45  A 1 
ATOM 344  N N   . HIS A 1 46  ? -6.306  16.853  -5.406  1.00 69.46 46  A 1 
ATOM 345  C CA  . HIS A 1 46  ? -5.104  16.318  -4.775  1.00 70.21 46  A 1 
ATOM 346  C C   . HIS A 1 46  ? -4.343  17.369  -3.980  1.00 68.39 46  A 1 
ATOM 347  O O   . HIS A 1 46  ? -3.935  17.103  -2.857  1.00 68.75 46  A 1 
ATOM 348  C CB  . HIS A 1 46  ? -4.192  15.663  -5.823  1.00 69.01 46  A 1 
ATOM 349  C CG  . HIS A 1 46  ? -4.392  14.181  -5.867  1.00 63.56 46  A 1 
ATOM 350  N ND1 . HIS A 1 46  ? -3.943  13.281  -4.918  1.00 56.91 46  A 1 
ATOM 351  C CD2 . HIS A 1 46  ? -5.060  13.443  -6.817  1.00 55.22 46  A 1 
ATOM 352  C CE1 . HIS A 1 46  ? -4.330  12.051  -5.296  1.00 52.79 46  A 1 
ATOM 353  N NE2 . HIS A 1 46  ? -5.017  12.115  -6.435  1.00 51.93 46  A 1 
ATOM 354  N N   . LYS A 1 47  ? -4.202  18.570  -4.544  1.00 66.93 47  A 1 
ATOM 355  C CA  . LYS A 1 47  ? -3.509  19.690  -3.921  1.00 66.90 47  A 1 
ATOM 356  C C   . LYS A 1 47  ? -4.284  20.206  -2.721  1.00 65.17 47  A 1 
ATOM 357  O O   . LYS A 1 47  ? -3.692  20.395  -1.669  1.00 65.64 47  A 1 
ATOM 358  C CB  . LYS A 1 47  ? -3.276  20.768  -4.983  1.00 66.78 47  A 1 
ATOM 359  C CG  . LYS A 1 47  ? -2.276  21.843  -4.535  1.00 62.30 47  A 1 
ATOM 360  C CD  . LYS A 1 47  ? -2.075  22.830  -5.678  1.00 60.37 47  A 1 
ATOM 361  C CE  . LYS A 1 47  ? -1.022  23.882  -5.330  1.00 52.61 47  A 1 
ATOM 362  N NZ  . LYS A 1 47  ? -0.882  24.881  -6.407  1.00 49.49 47  A 1 
ATOM 363  N N   . THR A 1 48  ? -5.596  20.347  -2.847  1.00 68.74 48  A 1 
ATOM 364  C CA  . THR A 1 48  ? -6.475  20.727  -1.739  1.00 67.63 48  A 1 
ATOM 365  C C   . THR A 1 48  ? -6.551  19.613  -0.714  1.00 66.46 48  A 1 
ATOM 366  O O   . THR A 1 48  ? -6.562  19.909  0.457   1.00 65.78 48  A 1 
ATOM 367  C CB  . THR A 1 48  ? -7.890  21.115  -2.192  1.00 65.69 48  A 1 
ATOM 368  O OG1 . THR A 1 48  ? -7.875  21.906  -3.328  1.00 61.60 48  A 1 
ATOM 369  C CG2 . THR A 1 48  ? -8.662  21.930  -1.165  1.00 60.21 48  A 1 
ATOM 370  N N   . LYS A 1 49  ? -6.515  18.344  -1.106  1.00 66.98 49  A 1 
ATOM 371  C CA  . LYS A 1 49  ? -6.406  17.224  -0.149  1.00 67.88 49  A 1 
ATOM 372  C C   . LYS A 1 49  ? -5.052  17.256  0.552   1.00 66.75 49  A 1 
ATOM 373  O O   . LYS A 1 49  ? -5.000  17.031  1.754   1.00 67.41 49  A 1 
ATOM 374  C CB  . LYS A 1 49  ? -6.664  15.872  -0.825  1.00 67.37 49  A 1 
ATOM 375  C CG  . LYS A 1 49  ? -6.836  14.717  0.178   1.00 62.51 49  A 1 
ATOM 376  C CD  . LYS A 1 49  ? -7.294  13.427  -0.504  1.00 60.75 49  A 1 
ATOM 377  C CE  . LYS A 1 49  ? -7.594  12.352  0.547   1.00 53.19 49  A 1 
ATOM 378  N NZ  . LYS A 1 49  ? -8.121  11.092  -0.025  1.00 49.55 49  A 1 
ATOM 379  N N   . GLY A 1 50  ? -3.989  17.537  -0.184  1.00 70.53 50  A 1 
ATOM 380  C CA  . GLY A 1 50  ? -2.666  17.770  0.361   1.00 70.23 50  A 1 
ATOM 381  C C   . GLY A 1 50  ? -2.651  18.963  1.312   1.00 71.26 50  A 1 
ATOM 382  O O   . GLY A 1 50  ? -2.230  18.813  2.448   1.00 69.80 50  A 1 
ATOM 383  N N   . GLN A 1 51  ? -3.195  20.091  0.861   1.00 67.40 51  A 1 
ATOM 384  C CA  . GLN A 1 51  ? -3.321  21.302  1.669   1.00 68.42 51  A 1 
ATOM 385  C C   . GLN A 1 51  ? -4.220  21.085  2.885   1.00 68.85 51  A 1 
ATOM 386  O O   . GLN A 1 51  ? -3.833  21.479  3.976   1.00 69.39 51  A 1 
ATOM 387  C CB  . GLN A 1 51  ? -3.858  22.458  0.827   1.00 67.55 51  A 1 
ATOM 388  C CG  . GLN A 1 51  ? -2.767  23.053  -0.079  1.00 65.01 51  A 1 
ATOM 389  C CD  . GLN A 1 51  ? -3.324  24.120  -1.022  1.00 62.27 51  A 1 
ATOM 390  O OE1 . GLN A 1 51  ? -4.443  24.081  -1.483  1.00 57.90 51  A 1 
ATOM 391  N NE2 . GLN A 1 51  ? -2.543  25.123  -1.362  1.00 55.31 51  A 1 
ATOM 392  N N   . ILE A 1 52  ? -5.359  20.424  2.719   1.00 66.04 52  A 1 
ATOM 393  C CA  . ILE A 1 52  ? -6.260  20.091  3.821   1.00 66.16 52  A 1 
ATOM 394  C C   . ILE A 1 52  ? -5.578  19.125  4.791   1.00 64.36 52  A 1 
ATOM 395  O O   . ILE A 1 52  ? -5.642  19.344  5.989   1.00 64.15 52  A 1 
ATOM 396  C CB  . ILE A 1 52  ? -7.601  19.549  3.288   1.00 66.75 52  A 1 
ATOM 397  C CG1 . ILE A 1 52  ? -8.439  20.719  2.735   1.00 64.95 52  A 1 
ATOM 398  C CG2 . ILE A 1 52  ? -8.391  18.802  4.365   1.00 63.10 52  A 1 
ATOM 399  C CD1 . ILE A 1 52  ? -9.710  20.288  1.995   1.00 58.09 52  A 1 
ATOM 400  N N   . ASN A 1 53  ? -4.876  18.108  4.295   1.00 70.89 53  A 1 
ATOM 401  C CA  . ASN A 1 53  ? -4.093  17.227  5.163   1.00 69.99 53  A 1 
ATOM 402  C C   . ASN A 1 53  ? -2.965  17.978  5.865   1.00 68.90 53  A 1 
ATOM 403  O O   . ASN A 1 53  ? -2.697  17.708  7.031   1.00 67.85 53  A 1 
ATOM 404  C CB  . ASN A 1 53  ? -3.515  16.061  4.361   1.00 69.49 53  A 1 
ATOM 405  C CG  . ASN A 1 53  ? -4.496  14.924  4.123   1.00 66.01 53  A 1 
ATOM 406  O OD1 . ASN A 1 53  ? -5.578  14.831  4.653   1.00 60.20 53  A 1 
ATOM 407  N ND2 . ASN A 1 53  ? -4.098  13.956  3.326   1.00 59.31 53  A 1 
ATOM 408  N N   . ASP A 1 54  ? -2.322  18.920  5.186   1.00 70.32 54  A 1 
ATOM 409  C CA  . ASP A 1 54  ? -1.260  19.748  5.761   1.00 71.18 54  A 1 
ATOM 410  C C   . ASP A 1 54  ? -1.838  20.735  6.788   1.00 69.75 54  A 1 
ATOM 411  O O   . ASP A 1 54  ? -1.271  20.926  7.866   1.00 69.74 54  A 1 
ATOM 412  C CB  . ASP A 1 54  ? -0.517  20.463  4.627   1.00 70.52 54  A 1 
ATOM 413  C CG  . ASP A 1 54  ? 0.940   20.801  4.970   1.00 65.36 54  A 1 
ATOM 414  O OD1 . ASP A 1 54  ? 1.629   19.904  5.503   1.00 60.75 54  A 1 
ATOM 415  O OD2 . ASP A 1 54  ? 1.358   21.931  4.670   1.00 58.63 54  A 1 
ATOM 416  N N   . ILE A 1 55  ? -3.014  21.290  6.487   1.00 68.24 55  A 1 
ATOM 417  C CA  . ILE A 1 55  ? -3.800  22.108  7.410   1.00 67.24 55  A 1 
ATOM 418  C C   . ILE A 1 55  ? -4.234  21.275  8.617   1.00 65.42 55  A 1 
ATOM 419  O O   . ILE A 1 55  ? -4.067  21.727  9.744   1.00 65.81 55  A 1 
ATOM 420  C CB  . ILE A 1 55  ? -4.999  22.732  6.678   1.00 67.59 55  A 1 
ATOM 421  C CG1 . ILE A 1 55  ? -4.536  23.883  5.757   1.00 65.27 55  A 1 
ATOM 422  C CG2 . ILE A 1 55  ? -6.041  23.283  7.649   1.00 64.20 55  A 1 
ATOM 423  C CD1 . ILE A 1 55  ? -5.598  24.331  4.745   1.00 59.47 55  A 1 
ATOM 424  N N   . PHE A 1 56  ? -4.705  20.049  8.410   1.00 64.31 56  A 1 
ATOM 425  C CA  . PHE A 1 56  ? -5.073  19.160  9.504   1.00 64.08 56  A 1 
ATOM 426  C C   . PHE A 1 56  ? -3.865  18.662  10.287  1.00 62.71 56  A 1 
ATOM 427  O O   . PHE A 1 56  ? -3.952  18.559  11.509  1.00 61.89 56  A 1 
ATOM 428  C CB  . PHE A 1 56  ? -5.874  17.977  8.983   1.00 62.59 56  A 1 
ATOM 429  C CG  . PHE A 1 56  ? -7.344  18.230  8.803   1.00 59.63 56  A 1 
ATOM 430  C CD1 . PHE A 1 56  ? -8.112  18.677  9.886   1.00 55.34 56  A 1 
ATOM 431  C CD2 . PHE A 1 56  ? -7.972  17.912  7.592   1.00 53.91 56  A 1 
ATOM 432  C CE1 . PHE A 1 56  ? -9.509  18.783  9.767   1.00 49.92 56  A 1 
ATOM 433  C CE2 . PHE A 1 56  ? -9.368  18.011  7.472   1.00 49.02 56  A 1 
ATOM 434  C CZ  . PHE A 1 56  ? -10.141 18.439  8.560   1.00 50.70 56  A 1 
ATOM 435  N N   . GLN A 1 57  ? -2.727  18.388  9.641   1.00 67.19 57  A 1 
ATOM 436  C CA  . GLN A 1 57  ? -1.480  18.127  10.362  1.00 68.38 57  A 1 
ATOM 437  C C   . GLN A 1 57  ? -1.075  19.333  11.190  1.00 67.92 57  A 1 
ATOM 438  O O   . GLN A 1 57  ? -0.703  19.168  12.346  1.00 67.42 57  A 1 
ATOM 439  C CB  . GLN A 1 57  ? -0.347  17.747  9.413   1.00 67.95 57  A 1 
ATOM 440  C CG  . GLN A 1 57  ? -0.262  16.232  9.222   1.00 64.10 57  A 1 
ATOM 441  C CD  . GLN A 1 57  ? 0.966   15.818  8.420   1.00 60.27 57  A 1 
ATOM 442  O OE1 . GLN A 1 57  ? 1.600   16.589  7.720   1.00 54.18 57  A 1 
ATOM 443  N NE2 . GLN A 1 57  ? 1.366   14.579  8.504   1.00 52.06 57  A 1 
ATOM 444  N N   . LYS A 1 58  ? -1.175  20.531  10.620  1.00 67.30 58  A 1 
ATOM 445  C CA  . LYS A 1 58  ? -0.914  21.768  11.346  1.00 67.60 58  A 1 
ATOM 446  C C   . LYS A 1 58  ? -1.920  21.992  12.460  1.00 66.12 58  A 1 
ATOM 447  O O   . LYS A 1 58  ? -1.506  22.417  13.523  1.00 67.48 58  A 1 
ATOM 448  C CB  . LYS A 1 58  ? -0.886  22.953  10.395  1.00 67.74 58  A 1 
ATOM 449  C CG  . LYS A 1 58  ? 0.420   22.961  9.597   1.00 66.30 58  A 1 
ATOM 450  C CD  . LYS A 1 58  ? 0.365   24.083  8.574   1.00 64.62 58  A 1 
ATOM 451  C CE  . LYS A 1 58  ? 1.659   24.071  7.785   1.00 57.07 58  A 1 
ATOM 452  N NZ  . LYS A 1 58  ? 1.681   25.172  6.813   1.00 53.46 58  A 1 
ATOM 453  N N   . LEU A 1 59  ? -3.191  21.664  12.242  1.00 63.67 59  A 1 
ATOM 454  C CA  . LEU A 1 59  ? -4.225  21.694  13.281  1.00 62.24 59  A 1 
ATOM 455  C C   . LEU A 1 59  ? -3.957  20.680  14.382  1.00 60.84 59  A 1 
ATOM 456  O O   . LEU A 1 59  ? -4.096  21.033  15.537  1.00 59.91 59  A 1 
ATOM 457  C CB  . LEU A 1 59  ? -5.600  21.444  12.670  1.00 61.88 59  A 1 
ATOM 458  C CG  . LEU A 1 59  ? -6.264  22.724  12.160  1.00 59.59 59  A 1 
ATOM 459  C CD1 . LEU A 1 59  ? -7.415  22.356  11.238  1.00 55.14 59  A 1 
ATOM 460  C CD2 . LEU A 1 59  ? -6.824  23.564  13.309  1.00 57.14 59  A 1 
ATOM 461  N N   . ASN A 1 60  ? -3.511  19.468  14.059  1.00 65.32 60  A 1 
ATOM 462  C CA  . ASN A 1 60  ? -3.102  18.501  15.067  1.00 66.28 60  A 1 
ATOM 463  C C   . ASN A 1 60  ? -1.881  18.983  15.836  1.00 63.73 60  A 1 
ATOM 464  O O   . ASN A 1 60  ? -1.855  18.897  17.057  1.00 65.00 60  A 1 
ATOM 465  C CB  . ASN A 1 60  ? -2.834  17.129  14.426  1.00 66.70 60  A 1 
ATOM 466  C CG  . ASN A 1 60  ? -3.980  16.148  14.617  1.00 62.87 60  A 1 
ATOM 467  O OD1 . ASN A 1 60  ? -4.835  16.288  15.459  1.00 58.19 60  A 1 
ATOM 468  N ND2 . ASN A 1 60  ? -3.995  15.078  13.848  1.00 57.33 60  A 1 
ATOM 469  N N   . ILE A 1 61  ? -0.880  19.542  15.133  1.00 65.29 61  A 1 
ATOM 470  C CA  . ILE A 1 61  ? 0.268   20.188  15.784  1.00 65.57 61  A 1 
ATOM 471  C C   . ILE A 1 61  ? -0.213  21.363  16.635  1.00 64.34 61  A 1 
ATOM 472  O O   . ILE A 1 61  ? 0.301   21.571  17.728  1.00 62.94 61  A 1 
ATOM 473  C CB  . ILE A 1 61  ? 1.314   20.637  14.745  1.00 64.65 61  A 1 
ATOM 474  C CG1 . ILE A 1 61  ? 1.971   19.413  14.065  1.00 61.38 61  A 1 
ATOM 475  C CG2 . ILE A 1 61  ? 2.419   21.510  15.378  1.00 61.33 61  A 1 
ATOM 476  C CD1 . ILE A 1 61  ? 2.705   19.760  12.764  1.00 55.59 61  A 1 
ATOM 477  N N   . PHE A 1 62  ? -1.209  22.100  16.136  1.00 62.27 62  A 1 
ATOM 478  C CA  . PHE A 1 62  ? -1.817  23.222  16.823  1.00 60.66 62  A 1 
ATOM 479  C C   . PHE A 1 62  ? -2.586  22.779  18.062  1.00 58.56 62  A 1 
ATOM 480  O O   . PHE A 1 62  ? -2.386  23.372  19.119  1.00 58.92 62  A 1 
ATOM 481  C CB  . PHE A 1 62  ? -2.720  23.963  15.847  1.00 59.85 62  A 1 
ATOM 482  C CG  . PHE A 1 62  ? -3.073  25.355  16.257  1.00 56.81 62  A 1 
ATOM 483  C CD1 . PHE A 1 62  ? -4.204  25.616  17.035  1.00 52.91 62  A 1 
ATOM 484  C CD2 . PHE A 1 62  ? -2.266  26.411  15.793  1.00 51.74 62  A 1 
ATOM 485  C CE1 . PHE A 1 62  ? -4.538  26.935  17.353  1.00 47.98 62  A 1 
ATOM 486  C CE2 . PHE A 1 62  ? -2.604  27.730  16.113  1.00 47.45 62  A 1 
ATOM 487  C CZ  . PHE A 1 62  ? -3.739  27.990  16.894  1.00 49.63 62  A 1 
ATOM 488  N N   . ASP A 1 63  ? -3.387  21.714  17.976  1.00 64.15 63  A 1 
ATOM 489  C CA  . ASP A 1 63  ? -4.109  21.140  19.110  1.00 64.58 63  A 1 
ATOM 490  C C   . ASP A 1 63  ? -3.136  20.560  20.137  1.00 64.00 63  A 1 
ATOM 491  O O   . ASP A 1 63  ? -3.300  20.760  21.334  1.00 62.76 63  A 1 
ATOM 492  C CB  . ASP A 1 63  ? -5.087  20.055  18.633  1.00 62.08 63  A 1 
ATOM 493  C CG  . ASP A 1 63  ? -6.571  20.403  18.810  1.00 57.51 63  A 1 
ATOM 494  O OD1 . ASP A 1 63  ? -6.891  21.502  19.320  1.00 53.80 63  A 1 
ATOM 495  O OD2 . ASP A 1 63  ? -7.395  19.534  18.449  1.00 52.49 63  A 1 
ATOM 496  N N   . GLN A 1 64  ? -2.076  19.905  19.670  1.00 61.69 64  A 1 
ATOM 497  C CA  . GLN A 1 64  ? -1.030  19.378  20.538  1.00 64.37 64  A 1 
ATOM 498  C C   . GLN A 1 64  ? -0.242  20.514  21.205  1.00 65.31 64  A 1 
ATOM 499  O O   . GLN A 1 64  ? -0.038  20.501  22.414  1.00 63.65 64  A 1 
ATOM 500  C CB  . GLN A 1 64  ? -0.158  18.435  19.720  1.00 63.54 64  A 1 
ATOM 501  C CG  . GLN A 1 64  ? 0.502   17.351  20.588  1.00 59.24 64  A 1 
ATOM 502  C CD  . GLN A 1 64  ? 1.055   16.194  19.754  1.00 55.11 64  A 1 
ATOM 503  O OE1 . GLN A 1 64  ? 1.214   16.251  18.544  1.00 50.15 64  A 1 
ATOM 504  N NE2 . GLN A 1 64  ? 1.378   15.090  20.377  1.00 47.37 64  A 1 
ATOM 505  N N   . SER A 1 65  ? 0.098   21.552  20.437  1.00 62.65 65  A 1 
ATOM 506  C CA  . SER A 1 65  ? 0.728   22.768  20.972  1.00 63.35 65  A 1 
ATOM 507  C C   . SER A 1 65  ? -0.212  23.508  21.930  1.00 62.51 65  A 1 
ATOM 508  O O   . SER A 1 65  ? 0.234   24.020  22.947  1.00 61.97 65  A 1 
ATOM 509  C CB  . SER A 1 65  ? 1.136   23.734  19.855  1.00 61.66 65  A 1 
ATOM 510  O OG  . SER A 1 65  ? 2.044   23.148  18.960  1.00 55.93 65  A 1 
ATOM 511  N N   . PHE A 1 66  ? -1.512  23.531  21.615  1.00 60.21 66  A 1 
ATOM 512  C CA  . PHE A 1 66  ? -2.540  24.113  22.472  1.00 60.29 66  A 1 
ATOM 513  C C   . PHE A 1 66  ? -2.705  23.326  23.770  1.00 59.13 66  A 1 
ATOM 514  O O   . PHE A 1 66  ? -2.823  23.920  24.843  1.00 59.25 66  A 1 
ATOM 515  C CB  . PHE A 1 66  ? -3.863  24.171  21.700  1.00 59.46 66  A 1 
ATOM 516  C CG  . PHE A 1 66  ? -4.977  24.786  22.501  1.00 57.21 66  A 1 
ATOM 517  C CD1 . PHE A 1 66  ? -5.853  23.988  23.257  1.00 54.11 66  A 1 
ATOM 518  C CD2 . PHE A 1 66  ? -5.099  26.184  22.542  1.00 52.84 66  A 1 
ATOM 519  C CE1 . PHE A 1 66  ? -6.837  24.581  24.060  1.00 49.00 66  A 1 
ATOM 520  C CE2 . PHE A 1 66  ? -6.077  26.780  23.346  1.00 47.78 66  A 1 
ATOM 521  C CZ  . PHE A 1 66  ? -6.936  25.973  24.109  1.00 50.36 66  A 1 
ATOM 522  N N   . TYR A 1 67  ? -2.670  21.990  23.687  1.00 65.83 67  A 1 
ATOM 523  C CA  . TYR A 1 67  ? -2.705  21.118  24.853  1.00 66.89 67  A 1 
ATOM 524  C C   . TYR A 1 67  ? -1.453  21.296  25.725  1.00 66.08 67  A 1 
ATOM 525  O O   . TYR A 1 67  ? -1.580  21.511  26.929  1.00 64.76 67  A 1 
ATOM 526  C CB  . TYR A 1 67  ? -2.865  19.666  24.396  1.00 66.49 67  A 1 
ATOM 527  C CG  . TYR A 1 67  ? -2.910  18.719  25.569  1.00 65.93 67  A 1 
ATOM 528  C CD1 . TYR A 1 67  ? -1.811  17.895  25.865  1.00 60.12 67  A 1 
ATOM 529  C CD2 . TYR A 1 67  ? -4.042  18.699  26.400  1.00 59.60 67  A 1 
ATOM 530  C CE1 . TYR A 1 67  ? -1.841  17.050  26.977  1.00 54.26 67  A 1 
ATOM 531  C CE2 . TYR A 1 67  ? -4.085  17.859  27.517  1.00 55.75 67  A 1 
ATOM 532  C CZ  . TYR A 1 67  ? -2.985  17.031  27.807  1.00 58.04 67  A 1 
ATOM 533  O OH  . TYR A 1 67  ? -3.020  16.210  28.901  1.00 56.10 67  A 1 
ATOM 534  N N   . ASP A 1 68  ? -0.264  21.315  25.124  1.00 68.16 68  A 1 
ATOM 535  C CA  . ASP A 1 68  ? 0.983   21.598  25.831  1.00 69.40 68  A 1 
ATOM 536  C C   . ASP A 1 68  ? 0.976   23.000  26.443  1.00 68.13 68  A 1 
ATOM 537  O O   . ASP A 1 68  ? 1.424   23.199  27.576  1.00 68.54 68  A 1 
ATOM 538  C CB  . ASP A 1 68  ? 2.173   21.470  24.873  1.00 69.50 68  A 1 
ATOM 539  C CG  . ASP A 1 68  ? 2.602   20.027  24.585  1.00 64.75 68  A 1 
ATOM 540  O OD1 . ASP A 1 68  ? 2.113   19.098  25.275  1.00 60.91 68  A 1 
ATOM 541  O OD2 . ASP A 1 68  ? 3.492   19.873  23.719  1.00 59.17 68  A 1 
ATOM 542  N N   . LEU A 1 69  ? 0.417   23.962  25.722  1.00 68.09 69  A 1 
ATOM 543  C CA  . LEU A 1 69  ? 0.222   25.310  26.233  1.00 66.68 69  A 1 
ATOM 544  C C   . LEU A 1 69  ? -0.741  25.331  27.419  1.00 65.90 69  A 1 
ATOM 545  O O   . LEU A 1 69  ? -0.457  25.988  28.424  1.00 66.26 69  A 1 
ATOM 546  C CB  . LEU A 1 69  ? -0.298  26.224  25.117  1.00 66.57 69  A 1 
ATOM 547  C CG  . LEU A 1 69  ? 0.362   27.604  25.144  1.00 63.04 69  A 1 
ATOM 548  C CD1 . LEU A 1 69  ? 1.607   27.623  24.259  1.00 56.93 69  A 1 
ATOM 549  C CD2 . LEU A 1 69  ? -0.617  28.642  24.627  1.00 59.33 69  A 1 
ATOM 550  N N   . SER A 1 70  ? -1.854  24.593  27.330  1.00 68.88 70  A 1 
ATOM 551  C CA  . SER A 1 70  ? -2.838  24.472  28.399  1.00 68.37 70  A 1 
ATOM 552  C C   . SER A 1 70  ? -2.236  23.806  29.640  1.00 68.45 70  A 1 
ATOM 553  O O   . SER A 1 70  ? -2.409  24.315  30.751  1.00 69.14 70  A 1 
ATOM 554  C CB  . SER A 1 70  ? -4.054  23.685  27.900  1.00 67.08 70  A 1 
ATOM 555  O OG  . SER A 1 70  ? -5.042  23.613  28.904  1.00 59.73 70  A 1 
ATOM 556  N N   . LEU A 1 71  ? -1.459  22.740  29.453  1.00 68.77 71  A 1 
ATOM 557  C CA  . LEU A 1 71  ? -0.705  22.085  30.527  1.00 69.64 71  A 1 
ATOM 558  C C   . LEU A 1 71  ? 0.270   23.050  31.189  1.00 69.90 71  A 1 
ATOM 559  O O   . LEU A 1 71  ? 0.188   23.252  32.400  1.00 70.03 71  A 1 
ATOM 560  C CB  . LEU A 1 71  ? 0.042   20.863  29.959  1.00 69.01 71  A 1 
ATOM 561  C CG  . LEU A 1 71  ? -0.776  19.565  30.060  1.00 64.30 71  A 1 
ATOM 562  C CD1 . LEU A 1 71  ? -0.232  18.540  29.074  1.00 58.94 71  A 1 
ATOM 563  C CD2 . LEU A 1 71  ? -0.691  18.967  31.463  1.00 59.86 71  A 1 
ATOM 564  N N   . ARG A 1 72  ? 1.113   23.728  30.404  1.00 68.78 72  A 1 
ATOM 565  C CA  . ARG A 1 72  ? 2.050   24.719  30.931  1.00 70.02 72  A 1 
ATOM 566  C C   . ARG A 1 72  ? 1.333   25.882  31.610  1.00 71.05 72  A 1 
ATOM 567  O O   . ARG A 1 72  ? 1.800   26.370  32.631  1.00 70.87 72  A 1 
ATOM 568  C CB  . ARG A 1 72  ? 2.957   25.244  29.810  1.00 70.06 72  A 1 
ATOM 569  C CG  . ARG A 1 72  ? 3.990   24.192  29.394  1.00 65.55 72  A 1 
ATOM 570  C CD  . ARG A 1 72  ? 4.867   24.746  28.281  1.00 65.05 72  A 1 
ATOM 571  N NE  . ARG A 1 72  ? 5.850   23.742  27.840  1.00 56.86 72  A 1 
ATOM 572  C CZ  . ARG A 1 72  ? 6.825   23.908  26.965  1.00 51.66 72  A 1 
ATOM 573  N NH1 . ARG A 1 72  ? 7.051   25.048  26.377  1.00 46.59 72  A 1 
ATOM 574  N NH2 . ARG A 1 72  ? 7.595   22.905  26.669  1.00 46.17 72  A 1 
ATOM 575  N N   . THR A 1 73  ? 0.196   26.307  31.076  1.00 70.34 73  A 1 
ATOM 576  C CA  . THR A 1 73  ? -0.605  27.381  31.682  1.00 69.03 73  A 1 
ATOM 577  C C   . THR A 1 73  ? -1.168  26.960  33.042  1.00 68.87 73  A 1 
ATOM 578  O O   . THR A 1 73  ? -1.243  27.786  33.939  1.00 69.04 73  A 1 
ATOM 579  C CB  . THR A 1 73  ? -1.743  27.837  30.762  1.00 68.37 73  A 1 
ATOM 580  O OG1 . THR A 1 73  ? -1.281  28.118  29.469  1.00 62.46 73  A 1 
ATOM 581  C CG2 . THR A 1 73  ? -2.383  29.133  31.224  1.00 61.25 73  A 1 
ATOM 582  N N   . ASN A 1 74  ? -1.529  25.672  33.189  1.00 68.40 74  A 1 
ATOM 583  C CA  . ASN A 1 74  ? -1.964  25.129  34.474  1.00 68.78 74  A 1 
ATOM 584  C C   . ASN A 1 74  ? -0.799  24.967  35.459  1.00 68.30 74  A 1 
ATOM 585  O O   . ASN A 1 74  ? -0.954  25.345  36.614  1.00 68.74 74  A 1 
ATOM 586  C CB  . ASN A 1 74  ? -2.718  23.811  34.248  1.00 68.10 74  A 1 
ATOM 587  C CG  . ASN A 1 74  ? -4.143  24.005  33.761  1.00 65.09 74  A 1 
ATOM 588  O OD1 . ASN A 1 74  ? -4.775  25.035  33.939  1.00 59.92 74  A 1 
ATOM 589  N ND2 . ASN A 1 74  ? -4.711  22.987  33.153  1.00 58.86 74  A 1 
ATOM 590  N N   . GLU A 1 75  ? 0.373   24.511  35.012  1.00 67.32 75  A 1 
ATOM 591  C CA  . GLU A 1 75  ? 1.579   24.450  35.846  1.00 68.34 75  A 1 
ATOM 592  C C   . GLU A 1 75  ? 1.983   25.840  36.364  1.00 67.96 75  A 1 
ATOM 593  O O   . GLU A 1 75  ? 2.207   26.023  37.561  1.00 67.84 75  A 1 
ATOM 594  C CB  . GLU A 1 75  ? 2.738   23.823  35.060  1.00 66.82 75  A 1 
ATOM 595  C CG  . GLU A 1 75  ? 2.587   22.302  34.891  1.00 60.45 75  A 1 
ATOM 596  C CD  . GLU A 1 75  ? 3.700   21.655  34.048  1.00 57.58 75  A 1 
ATOM 597  O OE1 . GLU A 1 75  ? 3.792   20.402  34.083  1.00 50.67 75  A 1 
ATOM 598  O OE2 . GLU A 1 75  ? 4.422   22.377  33.332  1.00 54.32 75  A 1 
ATOM 599  N N   . ILE A 1 76  ? 1.944   26.852  35.483  1.00 68.30 76  A 1 
ATOM 600  C CA  . ILE A 1 76  ? 2.213   28.242  35.872  1.00 67.14 76  A 1 
ATOM 601  C C   . ILE A 1 76  ? 1.201   28.747  36.918  1.00 66.10 76  A 1 
ATOM 602  O O   . ILE A 1 76  ? 1.556   29.562  37.777  1.00 67.51 76  A 1 
ATOM 603  C CB  . ILE A 1 76  ? 2.210   29.148  34.622  1.00 67.22 76  A 1 
ATOM 604  C CG1 . ILE A 1 76  ? 3.412   28.846  33.699  1.00 64.44 76  A 1 
ATOM 605  C CG2 . ILE A 1 76  ? 2.254   30.644  34.983  1.00 62.53 76  A 1 
ATOM 606  C CD1 . ILE A 1 76  ? 3.232   29.414  32.292  1.00 58.99 76  A 1 
ATOM 607  N N   . LYS A 1 77  ? -0.062  28.269  36.851  1.00 66.07 77  A 1 
ATOM 608  C CA  . LYS A 1 77  ? -1.095  28.678  37.809  1.00 66.56 77  A 1 
ATOM 609  C C   . LYS A 1 77  ? -0.792  28.229  39.240  1.00 66.23 77  A 1 
ATOM 610  O O   . LYS A 1 77  ? -1.264  28.881  40.172  1.00 67.82 77  A 1 
ATOM 611  C CB  . LYS A 1 77  ? -2.466  28.135  37.377  1.00 65.76 77  A 1 
ATOM 612  C CG  . LYS A 1 77  ? -3.436  29.255  36.998  1.00 61.41 77  A 1 
ATOM 613  C CD  . LYS A 1 77  ? -4.765  28.656  36.558  1.00 59.05 77  A 1 
ATOM 614  C CE  . LYS A 1 77  ? -5.762  29.768  36.219  1.00 51.74 77  A 1 
ATOM 615  N NZ  . LYS A 1 77  ? -7.022  29.217  35.667  1.00 47.39 77  A 1 
ATOM 616  N N   . GLU A 1 78  ? -0.068  27.118  39.401  1.00 66.43 78  A 1 
ATOM 617  C CA  . GLU A 1 78  ? 0.272   26.589  40.718  1.00 66.97 78  A 1 
ATOM 618  C C   . GLU A 1 78  ? 1.449   27.324  41.371  1.00 66.51 78  A 1 
ATOM 619  O O   . GLU A 1 78  ? 1.427   27.508  42.591  1.00 65.65 78  A 1 
ATOM 620  C CB  . GLU A 1 78  ? 0.514   25.071  40.641  1.00 65.28 78  A 1 
ATOM 621  C CG  . GLU A 1 78  ? -0.801  24.296  40.416  1.00 60.81 78  A 1 
ATOM 622  C CD  . GLU A 1 78  ? -0.672  22.775  40.616  1.00 55.71 78  A 1 
ATOM 623  O OE1 . GLU A 1 78  ? -1.723  22.150  40.882  1.00 49.31 78  A 1 
ATOM 624  O OE2 . GLU A 1 78  ? 0.447   22.241  40.529  1.00 51.69 78  A 1 
ATOM 625  N N   . GLU A 1 79  ? 2.437   27.790  40.608  1.00 66.03 79  A 1 
ATOM 626  C CA  . GLU A 1 79  ? 3.668   28.336  41.186  1.00 66.45 79  A 1 
ATOM 627  C C   . GLU A 1 79  ? 3.569   29.776  41.710  1.00 65.30 79  A 1 
ATOM 628  O O   . GLU A 1 79  ? 3.833   30.003  42.892  1.00 65.41 79  A 1 
ATOM 629  C CB  . GLU A 1 79  ? 4.845   28.183  40.207  1.00 65.42 79  A 1 
ATOM 630  C CG  . GLU A 1 79  ? 5.359   26.738  40.127  1.00 59.63 79  A 1 
ATOM 631  C CD  . GLU A 1 79  ? 6.676   26.616  39.335  1.00 56.57 79  A 1 
ATOM 632  O OE1 . GLU A 1 79  ? 7.434   25.651  39.615  1.00 50.79 79  A 1 
ATOM 633  O OE2 . GLU A 1 79  ? 6.937   27.474  38.467  1.00 53.44 79  A 1 
ATOM 634  N N   . GLU A 1 80  ? 3.201   30.764  40.894  1.00 63.60 80  A 1 
ATOM 635  C CA  . GLU A 1 80  ? 3.356   32.160  41.322  1.00 64.09 80  A 1 
ATOM 636  C C   . GLU A 1 80  ? 2.108   33.042  41.192  1.00 63.02 80  A 1 
ATOM 637  O O   . GLU A 1 80  ? 1.425   33.117  40.168  1.00 63.99 80  A 1 
ATOM 638  C CB  . GLU A 1 80  ? 4.565   32.832  40.653  1.00 63.40 80  A 1 
ATOM 639  C CG  . GLU A 1 80  ? 5.865   32.637  41.451  1.00 56.66 80  A 1 
ATOM 640  C CD  . GLU A 1 80  ? 7.020   33.499  40.910  1.00 54.27 80  A 1 
ATOM 641  O OE1 . GLU A 1 80  ? 7.965   33.751  41.700  1.00 49.25 80  A 1 
ATOM 642  O OE2 . GLU A 1 80  ? 6.934   33.928  39.747  1.00 51.02 80  A 1 
ATOM 643  N N   . LYS A 1 81  ? 1.844   33.826  42.268  1.00 62.48 81  A 1 
ATOM 644  C CA  . LYS A 1 81  ? 0.753   34.820  42.324  1.00 62.41 81  A 1 
ATOM 645  C C   . LYS A 1 81  ? 0.889   35.953  41.300  1.00 62.45 81  A 1 
ATOM 646  O O   . LYS A 1 81  ? -0.137  36.426  40.821  1.00 62.90 81  A 1 
ATOM 647  C CB  . LYS A 1 81  ? 0.668   35.447  43.724  1.00 61.97 81  A 1 
ATOM 648  C CG  . LYS A 1 81  ? -0.179  34.633  44.721  1.00 58.78 81  A 1 
ATOM 649  C CD  . LYS A 1 81  ? -0.207  35.353  46.071  1.00 56.61 81  A 1 
ATOM 650  C CE  . LYS A 1 81  ? -1.089  34.608  47.073  1.00 48.37 81  A 1 
ATOM 651  N NZ  . LYS A 1 81  ? -0.979  35.190  48.446  1.00 44.49 81  A 1 
ATOM 652  N N   . GLU A 1 82  ? 2.098   36.416  41.027  1.00 55.70 82  A 1 
ATOM 653  C CA  . GLU A 1 82  ? 2.323   37.529  40.088  1.00 56.64 82  A 1 
ATOM 654  C C   . GLU A 1 82  ? 2.028   37.121  38.644  1.00 55.23 82  A 1 
ATOM 655  O O   . GLU A 1 82  ? 1.449   37.898  37.881  1.00 56.15 82  A 1 
ATOM 656  C CB  . GLU A 1 82  ? 3.754   38.067  40.207  1.00 56.81 82  A 1 
ATOM 657  C CG  . GLU A 1 82  ? 3.786   39.308  41.102  1.00 51.77 82  A 1 
ATOM 658  C CD  . GLU A 1 82  ? 5.158   39.997  41.136  1.00 49.37 82  A 1 
ATOM 659  O OE1 . GLU A 1 82  ? 5.154   41.209  41.467  1.00 43.35 82  A 1 
ATOM 660  O OE2 . GLU A 1 82  ? 6.161   39.338  40.825  1.00 45.97 82  A 1 
ATOM 661  N N   . LEU A 1 83  ? 2.342   35.882  38.315  1.00 63.05 83  A 1 
ATOM 662  C CA  . LEU A 1 83  ? 2.052   35.315  36.997  1.00 61.25 83  A 1 
ATOM 663  C C   . LEU A 1 83  ? 0.553   35.215  36.688  1.00 60.50 83  A 1 
ATOM 664  O O   . LEU A 1 83  ? 0.199   35.037  35.523  1.00 61.38 83  A 1 
ATOM 665  C CB  . LEU A 1 83  ? 2.768   33.964  36.846  1.00 61.40 83  A 1 
ATOM 666  C CG  . LEU A 1 83  ? 4.160   34.119  36.204  1.00 57.53 83  A 1 
ATOM 667  C CD1 . LEU A 1 83  ? 5.261   33.527  37.083  1.00 52.92 83  A 1 
ATOM 668  C CD2 . LEU A 1 83  ? 4.219   33.428  34.846  1.00 54.09 83  A 1 
ATOM 669  N N   . ARG A 1 84  ? -0.353  35.416  37.666  1.00 65.17 84  A 1 
ATOM 670  C CA  . ARG A 1 84  ? -1.802  35.395  37.429  1.00 65.74 84  A 1 
ATOM 671  C C   . ARG A 1 84  ? -2.249  36.297  36.278  1.00 65.80 84  A 1 
ATOM 672  O O   . ARG A 1 84  ? -3.164  35.911  35.546  1.00 67.88 84  A 1 
ATOM 673  C CB  . ARG A 1 84  ? -2.582  35.810  38.684  1.00 65.79 84  A 1 
ATOM 674  C CG  . ARG A 1 84  ? -2.795  34.635  39.634  1.00 62.43 84  A 1 
ATOM 675  C CD  . ARG A 1 84  ? -3.649  35.080  40.825  1.00 62.22 84  A 1 
ATOM 676  N NE  . ARG A 1 84  ? -3.944  33.957  41.715  1.00 54.25 84  A 1 
ATOM 677  C CZ  . ARG A 1 84  ? -4.711  33.995  42.793  1.00 49.39 84  A 1 
ATOM 678  N NH1 . ARG A 1 84  ? -5.288  35.096  43.187  1.00 45.87 84  A 1 
ATOM 679  N NH2 . ARG A 1 84  ? -4.919  32.910  43.486  1.00 45.66 84  A 1 
ATOM 680  N N   . ARG A 1 85  ? -1.652  37.492  36.130  1.00 67.62 85  A 1 
ATOM 681  C CA  . ARG A 1 85  ? -2.007  38.400  35.026  1.00 69.04 85  A 1 
ATOM 682  C C   . ARG A 1 85  ? -1.618  37.825  33.667  1.00 70.02 85  A 1 
ATOM 683  O O   . ARG A 1 85  ? -2.443  37.812  32.766  1.00 69.78 85  A 1 
ATOM 684  C CB  . ARG A 1 85  ? -1.388  39.787  35.229  1.00 68.86 85  A 1 
ATOM 685  C CG  . ARG A 1 85  ? -2.433  40.796  35.723  1.00 63.91 85  A 1 
ATOM 686  C CD  . ARG A 1 85  ? -1.818  42.188  35.812  1.00 63.64 85  A 1 
ATOM 687  N NE  . ARG A 1 85  ? -2.801  43.194  36.247  1.00 54.89 85  A 1 
ATOM 688  C CZ  . ARG A 1 85  ? -2.530  44.467  36.524  1.00 49.29 85  A 1 
ATOM 689  N NH1 . ARG A 1 85  ? -1.317  44.945  36.420  1.00 45.48 85  A 1 
ATOM 690  N NH2 . ARG A 1 85  ? -3.478  45.259  36.912  1.00 44.60 85  A 1 
ATOM 691  N N   . THR A 1 86  ? -0.393  37.319  33.559  1.00 69.73 86  A 1 
ATOM 692  C CA  . THR A 1 86  ? 0.090   36.659  32.346  1.00 69.02 86  A 1 
ATOM 693  C C   . THR A 1 86  ? -0.698  35.386  32.053  1.00 69.17 86  A 1 
ATOM 694  O O   . THR A 1 86  ? -1.085  35.169  30.908  1.00 68.31 86  A 1 
ATOM 695  C CB  . THR A 1 86  ? 1.595   36.332  32.414  1.00 68.08 86  A 1 
ATOM 696  O OG1 . THR A 1 86  ? 2.153   36.699  33.654  1.00 62.22 86  A 1 
ATOM 697  C CG2 . THR A 1 86  ? 2.362   37.082  31.345  1.00 60.53 86  A 1 
ATOM 698  N N   . THR A 1 87  ? -1.036  34.610  33.079  1.00 66.67 87  A 1 
ATOM 699  C CA  . THR A 1 87  ? -1.860  33.403  32.957  1.00 65.22 87  A 1 
ATOM 700  C C   . THR A 1 87  ? -3.273  33.730  32.493  1.00 64.61 87  A 1 
ATOM 701  O O   . THR A 1 87  ? -3.790  33.033  31.640  1.00 66.14 87  A 1 
ATOM 702  C CB  . THR A 1 87  ? -1.962  32.621  34.275  1.00 65.07 87  A 1 
ATOM 703  O OG1 . THR A 1 87  ? -0.760  32.608  34.990  1.00 60.30 87  A 1 
ATOM 704  C CG2 . THR A 1 87  ? -2.306  31.157  34.036  1.00 59.60 87  A 1 
ATOM 705  N N   . SER A 1 88  ? -3.892  34.810  32.997  1.00 71.31 88  A 1 
ATOM 706  C CA  . SER A 1 88  ? -5.217  35.219  32.516  1.00 71.60 88  A 1 
ATOM 707  C C   . SER A 1 88  ? -5.185  35.665  31.061  1.00 72.85 88  A 1 
ATOM 708  O O   . SER A 1 88  ? -6.056  35.280  30.285  1.00 71.86 88  A 1 
ATOM 709  C CB  . SER A 1 88  ? -5.831  36.317  33.396  1.00 70.05 88  A 1 
ATOM 710  O OG  . SER A 1 88  ? -5.128  37.536  33.328  1.00 63.13 88  A 1 
ATOM 711  N N   . THR A 1 89  ? -4.142  36.397  30.667  1.00 71.09 89  A 1 
ATOM 712  C CA  . THR A 1 89  ? -3.964  36.807  29.264  1.00 72.67 89  A 1 
ATOM 713  C C   . THR A 1 89  ? -3.700  35.602  28.362  1.00 74.27 89  A 1 
ATOM 714  O O   . THR A 1 89  ? -4.215  35.546  27.243  1.00 73.07 89  A 1 
ATOM 715  C CB  . THR A 1 89  ? -2.815  37.810  29.120  1.00 71.46 89  A 1 
ATOM 716  O OG1 . THR A 1 89  ? -2.840  38.778  30.134  1.00 64.63 89  A 1 
ATOM 717  C CG2 . THR A 1 89  ? -2.911  38.583  27.800  1.00 63.20 89  A 1 
ATOM 718  N N   . LEU A 1 90  ? -2.948  34.621  28.842  1.00 73.22 90  A 1 
ATOM 719  C CA  . LEU A 1 90  ? -2.714  33.354  28.160  1.00 72.09 90  A 1 
ATOM 720  C C   . LEU A 1 90  ? -3.988  32.520  28.053  1.00 72.41 90  A 1 
ATOM 721  O O   . LEU A 1 90  ? -4.222  31.949  27.004  1.00 74.13 90  A 1 
ATOM 722  C CB  . LEU A 1 90  ? -1.613  32.569  28.896  1.00 72.10 90  A 1 
ATOM 723  C CG  . LEU A 1 90  ? -0.205  32.977  28.442  1.00 68.09 90  A 1 
ATOM 724  C CD1 . LEU A 1 90  ? 0.842   32.633  29.501  1.00 61.04 90  A 1 
ATOM 725  C CD2 . LEU A 1 90  ? 0.173   32.246  27.159  1.00 63.40 90  A 1 
ATOM 726  N N   . GLN A 1 91  ? -4.821  32.485  29.087  1.00 69.75 91  A 1 
ATOM 727  C CA  . GLN A 1 91  ? -6.115  31.806  29.051  1.00 70.97 91  A 1 
ATOM 728  C C   . GLN A 1 91  ? -7.053  32.439  28.027  1.00 71.95 91  A 1 
ATOM 729  O O   . GLN A 1 91  ? -7.649  31.700  27.243  1.00 73.84 91  A 1 
ATOM 730  C CB  . GLN A 1 91  ? -6.786  31.774  30.429  1.00 69.79 91  A 1 
ATOM 731  C CG  . GLN A 1 91  ? -6.220  30.647  31.286  1.00 64.82 91  A 1 
ATOM 732  C CD  . GLN A 1 91  ? -7.018  30.449  32.569  1.00 60.72 91  A 1 
ATOM 733  O OE1 . GLN A 1 91  ? -7.192  31.329  33.407  1.00 56.01 91  A 1 
ATOM 734  N NE2 . GLN A 1 91  ? -7.541  29.262  32.789  1.00 52.96 91  A 1 
ATOM 735  N N   . VAL A 1 92  ? -7.137  33.767  27.989  1.00 76.14 92  A 1 
ATOM 736  C CA  . VAL A 1 92  ? -7.962  34.464  26.994  1.00 76.85 92  A 1 
ATOM 737  C C   . VAL A 1 92  ? -7.448  34.174  25.582  1.00 77.36 92  A 1 
ATOM 738  O O   . VAL A 1 92  ? -8.230  33.793  24.716  1.00 76.08 92  A 1 
ATOM 739  C CB  . VAL A 1 92  ? -8.008  35.977  27.266  1.00 75.69 92  A 1 
ATOM 740  C CG1 . VAL A 1 92  ? -8.723  36.750  26.158  1.00 69.97 92  A 1 
ATOM 741  C CG2 . VAL A 1 92  ? -8.760  36.262  28.565  1.00 70.29 92  A 1 
ATOM 742  N N   . LYS A 1 93  ? -6.132  34.262  25.367  1.00 71.97 93  A 1 
ATOM 743  C CA  . LYS A 1 93  ? -5.545  33.904  24.073  1.00 73.43 93  A 1 
ATOM 744  C C   . LYS A 1 93  ? -5.753  32.434  23.720  1.00 73.69 93  A 1 
ATOM 745  O O   . LYS A 1 93  ? -5.979  32.128  22.556  1.00 74.11 93  A 1 
ATOM 746  C CB  . LYS A 1 93  ? -4.055  34.241  24.040  1.00 73.16 93  A 1 
ATOM 747  C CG  . LYS A 1 93  ? -3.820  35.736  23.823  1.00 69.29 93  A 1 
ATOM 748  C CD  . LYS A 1 93  ? -2.324  35.996  23.662  1.00 66.28 93  A 1 
ATOM 749  C CE  . LYS A 1 93  ? -2.079  37.463  23.310  1.00 58.43 93  A 1 
ATOM 750  N NZ  . LYS A 1 93  ? -0.652  37.714  22.999  1.00 53.60 93  A 1 
ATOM 751  N N   . ASN A 1 94  ? -5.698  31.519  24.690  1.00 73.89 94  A 1 
ATOM 752  C CA  . ASN A 1 94  ? -5.996  30.114  24.472  1.00 73.44 94  A 1 
ATOM 753  C C   . ASN A 1 94  ? -7.469  29.898  24.102  1.00 72.42 94  A 1 
ATOM 754  O O   . ASN A 1 94  ? -7.741  29.112  23.202  1.00 74.30 94  A 1 
ATOM 755  C CB  . ASN A 1 94  ? -5.627  29.290  25.720  1.00 72.73 94  A 1 
ATOM 756  C CG  . ASN A 1 94  ? -4.199  28.789  25.719  1.00 68.23 94  A 1 
ATOM 757  O OD1 . ASN A 1 94  ? -3.408  29.009  24.826  1.00 61.66 94  A 1 
ATOM 758  N ND2 . ASN A 1 94  ? -3.833  28.037  26.744  1.00 60.45 94  A 1 
ATOM 759  N N   . GLU A 1 95  ? -8.407  30.596  24.736  1.00 72.72 95  A 1 
ATOM 760  C CA  . GLU A 1 95  ? -9.810  30.537  24.339  1.00 74.99 95  A 1 
ATOM 761  C C   . GLU A 1 95  ? -10.031 31.101  22.938  1.00 75.39 95  A 1 
ATOM 762  O O   . GLU A 1 95  ? -10.714 30.468  22.134  1.00 74.33 95  A 1 
ATOM 763  C CB  . GLU A 1 95  ? -10.715 31.259  25.341  1.00 74.88 95  A 1 
ATOM 764  C CG  . GLU A 1 95  ? -11.086 30.352  26.515  1.00 68.76 95  A 1 
ATOM 765  C CD  . GLU A 1 95  ? -12.109 30.987  27.464  1.00 62.72 95  A 1 
ATOM 766  O OE1 . GLU A 1 95  ? -12.766 30.204  28.194  1.00 55.56 95  A 1 
ATOM 767  O OE2 . GLU A 1 95  ? -12.223 32.222  27.474  1.00 56.50 95  A 1 
ATOM 768  N N   . GLU A 1 96  ? -9.413  32.238  22.602  1.00 75.03 96  A 1 
ATOM 769  C CA  . GLU A 1 96  ? -9.462  32.782  21.248  1.00 75.93 96  A 1 
ATOM 770  C C   . GLU A 1 96  ? -8.887  31.800  20.226  1.00 75.32 96  A 1 
ATOM 771  O O   . GLU A 1 96  ? -9.506  31.547  19.195  1.00 75.75 96  A 1 
ATOM 772  C CB  . GLU A 1 96  ? -8.693  34.101  21.161  1.00 76.13 96  A 1 
ATOM 773  C CG  . GLU A 1 96  ? -9.466  35.279  21.762  1.00 69.54 96  A 1 
ATOM 774  C CD  . GLU A 1 96  ? -8.688  36.604  21.667  1.00 65.76 96  A 1 
ATOM 775  O OE1 . GLU A 1 96  ? -9.331  37.661  21.830  1.00 58.28 96  A 1 
ATOM 776  O OE2 . GLU A 1 96  ? -7.451  36.569  21.452  1.00 61.17 96  A 1 
ATOM 777  N N   . VAL A 1 97  ? -7.734  31.207  20.522  1.00 74.68 97  A 1 
ATOM 778  C CA  . VAL A 1 97  ? -7.084  30.201  19.671  1.00 73.90 97  A 1 
ATOM 779  C C   . VAL A 1 97  ? -7.959  28.956  19.528  1.00 72.25 97  A 1 
ATOM 780  O O   . VAL A 1 97  ? -8.081  28.430  18.429  1.00 73.59 97  A 1 
ATOM 781  C CB  . VAL A 1 97  ? -5.693  29.876  20.243  1.00 74.10 97  A 1 
ATOM 782  C CG1 . VAL A 1 97  ? -5.107  28.568  19.734  1.00 68.60 97  A 1 
ATOM 783  C CG2 . VAL A 1 97  ? -4.698  30.987  19.896  1.00 68.30 97  A 1 
ATOM 784  N N   . LYS A 1 98  ? -8.596  28.507  20.610  1.00 73.88 98  A 1 
ATOM 785  C CA  . LYS A 1 98  ? -9.514  27.377  20.587  1.00 75.12 98  A 1 
ATOM 786  C C   . LYS A 1 98  ? -10.750 27.676  19.744  1.00 75.15 98  A 1 
ATOM 787  O O   . LYS A 1 98  ? -11.120 26.861  18.909  1.00 76.47 98  A 1 
ATOM 788  C CB  . LYS A 1 98  ? -9.886  26.993  22.021  1.00 74.98 98  A 1 
ATOM 789  C CG  . LYS A 1 98  ? -10.697 25.691  22.075  1.00 69.47 98  A 1 
ATOM 790  C CD  . LYS A 1 98  ? -11.009 25.333  23.535  1.00 66.26 98  A 1 
ATOM 791  C CE  . LYS A 1 98  ? -11.775 24.017  23.585  1.00 57.17 98  A 1 
ATOM 792  N NZ  . LYS A 1 98  ? -12.105 23.638  24.975  1.00 51.88 98  A 1 
ATOM 793  N N   . ASN A 1 99  ? -11.332 28.834  19.912  1.00 76.86 99  A 1 
ATOM 794  C CA  . ASN A 1 99  ? -12.477 29.268  19.116  1.00 77.10 99  A 1 
ATOM 795  C C   . ASN A 1 99  ? -12.102 29.400  17.641  1.00 76.28 99  A 1 
ATOM 796  O O   . ASN A 1 99  ? -12.805 28.873  16.792  1.00 75.81 99  A 1 
ATOM 797  C CB  . ASN A 1 99  ? -13.027 30.588  19.683  1.00 77.47 99  A 1 
ATOM 798  C CG  . ASN A 1 99  ? -13.764 30.397  21.000  1.00 76.00 99  A 1 
ATOM 799  O OD1 . ASN A 1 99  ? -14.208 29.316  21.363  1.00 68.73 99  A 1 
ATOM 800  N ND2 . ASN A 1 99  ? -13.940 31.462  21.749  1.00 67.41 99  A 1 
ATOM 801  N N   . MET A 1 100 ? -10.951 29.995  17.347  1.00 74.52 100 A 1 
ATOM 802  C CA  . MET A 1 100 ? -10.423 30.043  15.988  1.00 74.71 100 A 1 
ATOM 803  C C   . MET A 1 100 ? -10.148 28.642  15.427  1.00 74.53 100 A 1 
ATOM 804  O O   . MET A 1 100 ? -10.436 28.409  14.260  1.00 75.10 100 A 1 
ATOM 805  C CB  . MET A 1 100 ? -9.150  30.884  15.919  1.00 75.39 100 A 1 
ATOM 806  C CG  . MET A 1 100 ? -9.420  32.390  15.975  1.00 70.19 100 A 1 
ATOM 807  S SD  . MET A 1 100 ? -7.945  33.409  15.651  1.00 65.69 100 A 1 
ATOM 808  C CE  . MET A 1 100 ? -7.029  33.179  17.192  1.00 55.81 100 A 1 
ATOM 809  N N   . SER A 1 101 ? -9.640  27.698  16.222  1.00 73.87 101 A 1 
ATOM 810  C CA  . SER A 1 101 ? -9.413  26.314  15.801  1.00 72.90 101 A 1 
ATOM 811  C C   . SER A 1 101 ? -10.726 25.596  15.475  1.00 71.67 101 A 1 
ATOM 812  O O   . SER A 1 101 ? -10.827 24.932  14.445  1.00 73.78 101 A 1 
ATOM 813  C CB  . SER A 1 101 ? -8.648  25.545  16.883  1.00 72.39 101 A 1 
ATOM 814  O OG  . SER A 1 101 ? -8.298  24.259  16.410  1.00 63.99 101 A 1 
ATOM 815  N N   . VAL A 1 102 ? -11.755 25.783  16.299  1.00 78.64 102 A 1 
ATOM 816  C CA  . VAL A 1 102 ? -13.092 25.238  16.057  1.00 79.35 102 A 1 
ATOM 817  C C   . VAL A 1 102 ? -13.713 25.847  14.803  1.00 79.37 102 A 1 
ATOM 818  O O   . VAL A 1 102 ? -14.246 25.121  13.969  1.00 78.89 102 A 1 
ATOM 819  C CB  . VAL A 1 102 ? -14.004 25.445  17.284  1.00 79.10 102 A 1 
ATOM 820  C CG1 . VAL A 1 102 ? -15.457 25.051  17.013  1.00 73.78 102 A 1 
ATOM 821  C CG2 . VAL A 1 102 ? -13.523 24.590  18.470  1.00 73.29 102 A 1 
ATOM 822  N N   . GLU A 1 103 ? -13.606 27.163  14.634  1.00 75.89 103 A 1 
ATOM 823  C CA  . GLU A 1 103 ? -14.103 27.847  13.438  1.00 77.75 103 A 1 
ATOM 824  C C   . GLU A 1 103 ? -13.351 27.395  12.178  1.00 76.82 103 A 1 
ATOM 825  O O   . GLU A 1 103 ? -13.957 27.175  11.133  1.00 77.58 103 A 1 
ATOM 826  C CB  . GLU A 1 103 ? -13.981 29.363  13.638  1.00 78.44 103 A 1 
ATOM 827  C CG  . GLU A 1 103 ? -14.847 30.121  12.630  1.00 69.65 103 A 1 
ATOM 828  C CD  . GLU A 1 103 ? -14.597 31.635  12.603  1.00 65.42 103 A 1 
ATOM 829  O OE1 . GLU A 1 103 ? -14.940 32.240  11.557  1.00 57.34 103 A 1 
ATOM 830  O OE2 . GLU A 1 103 ? -14.022 32.182  13.563  1.00 59.56 103 A 1 
ATOM 831  N N   . LEU A 1 104 ? -12.041 27.193  12.290  1.00 74.59 104 A 1 
ATOM 832  C CA  . LEU A 1 104 ? -11.213 26.703  11.200  1.00 73.50 104 A 1 
ATOM 833  C C   . LEU A 1 104 ? -11.558 25.257  10.834  1.00 72.62 104 A 1 
ATOM 834  O O   . LEU A 1 104 ? -11.642 24.945  9.654   1.00 73.83 104 A 1 
ATOM 835  C CB  . LEU A 1 104 ? -9.739  26.832  11.590  1.00 74.61 104 A 1 
ATOM 836  C CG  . LEU A 1 104 ? -8.856  27.037  10.353  1.00 69.37 104 A 1 
ATOM 837  C CD1 . LEU A 1 104 ? -8.587  28.527  10.127  1.00 61.71 104 A 1 
ATOM 838  C CD2 . LEU A 1 104 ? -7.526  26.343  10.545  1.00 63.83 104 A 1 
ATOM 839  N N   . ASN A 1 105 ? -11.796 24.402  11.825  1.00 73.07 105 A 1 
ATOM 840  C CA  . ASN A 1 105 ? -12.277 23.042  11.599  1.00 73.72 105 A 1 
ATOM 841  C C   . ASN A 1 105 ? -13.633 23.042  10.893  1.00 73.36 105 A 1 
ATOM 842  O O   . ASN A 1 105 ? -13.776 22.363  9.884   1.00 75.35 105 A 1 
ATOM 843  C CB  . ASN A 1 105 ? -12.342 22.260  12.925  1.00 72.71 105 A 1 
ATOM 844  C CG  . ASN A 1 105 ? -11.049 21.527  13.247  1.00 68.32 105 A 1 
ATOM 845  O OD1 . ASN A 1 105 ? -10.227 21.246  12.395  1.00 61.42 105 A 1 
ATOM 846  N ND2 . ASN A 1 105 ? -10.849 21.144  14.487  1.00 60.50 105 A 1 
ATOM 847  N N   . SER A 1 106 ? -14.566 23.857  11.336  1.00 77.66 106 A 1 
ATOM 848  C CA  . SER A 1 106 ? -15.873 23.991  10.687  1.00 78.77 106 A 1 
ATOM 849  C C   . SER A 1 106 ? -15.751 24.457  9.228   1.00 79.59 106 A 1 
ATOM 850  O O   . SER A 1 106 ? -16.417 23.910  8.345   1.00 78.84 106 A 1 
ATOM 851  C CB  . SER A 1 106 ? -16.728 24.976  11.490  1.00 79.03 106 A 1 
ATOM 852  O OG  . SER A 1 106 ? -17.967 25.207  10.847  1.00 70.20 106 A 1 
ATOM 853  N N   . LYS A 1 107 ? -14.873 25.432  8.951   1.00 74.11 107 A 1 
ATOM 854  C CA  . LYS A 1 107 ? -14.608 25.888  7.579   1.00 74.95 107 A 1 
ATOM 855  C C   . LYS A 1 107 ? -13.922 24.818  6.733   1.00 74.60 107 A 1 
ATOM 856  O O   . LYS A 1 107 ? -14.219 24.692  5.549   1.00 77.61 107 A 1 
ATOM 857  C CB  . LYS A 1 107 ? -13.771 27.173  7.610   1.00 76.19 107 A 1 
ATOM 858  C CG  . LYS A 1 107 ? -14.626 28.399  7.959   1.00 71.10 107 A 1 
ATOM 859  C CD  . LYS A 1 107 ? -13.754 29.653  8.072   1.00 68.96 107 A 1 
ATOM 860  C CE  . LYS A 1 107 ? -14.644 30.861  8.372   1.00 60.62 107 A 1 
ATOM 861  N NZ  . LYS A 1 107 ? -13.870 32.036  8.819   1.00 55.59 107 A 1 
ATOM 862  N N   . LEU A 1 108 ? -13.015 24.029  7.316   1.00 74.53 108 A 1 
ATOM 863  C CA  . LEU A 1 108 ? -12.348 22.913  6.658   1.00 74.15 108 A 1 
ATOM 864  C C   . LEU A 1 108 ? -13.303 21.783  6.308   1.00 73.33 108 A 1 
ATOM 865  O O   . LEU A 1 108 ? -13.205 21.205  5.228   1.00 74.35 108 A 1 
ATOM 866  C CB  . LEU A 1 108 ? -11.243 22.390  7.581   1.00 74.15 108 A 1 
ATOM 867  C CG  . LEU A 1 108 ? -9.913  23.105  7.314   1.00 69.76 108 A 1 
ATOM 868  C CD1 . LEU A 1 108 ? -9.003  23.024  8.523   1.00 61.88 108 A 1 
ATOM 869  C CD2 . LEU A 1 108 ? -9.216  22.460  6.130   1.00 65.01 108 A 1 
ATOM 870  N N   . GLU A 1 109 ? -14.229 21.503  7.200   1.00 75.40 109 A 1 
ATOM 871  C CA  . GLU A 1 109 ? -15.306 20.554  6.981   1.00 76.95 109 A 1 
ATOM 872  C C   . GLU A 1 109 ? -16.187 20.996  5.803   1.00 77.01 109 A 1 
ATOM 873  O O   . GLU A 1 109 ? -16.347 20.239  4.840   1.00 76.49 109 A 1 
ATOM 874  C CB  . GLU A 1 109 ? -16.102 20.395  8.281   1.00 76.17 109 A 1 
ATOM 875  C CG  . GLU A 1 109 ? -15.398 19.481  9.288   1.00 70.14 109 A 1 
ATOM 876  C CD  . GLU A 1 109 ? -16.232 19.173  10.542  1.00 63.87 109 A 1 
ATOM 877  O OE1 . GLU A 1 109 ? -15.851 18.212  11.259  1.00 56.01 109 A 1 
ATOM 878  O OE2 . GLU A 1 109 ? -17.243 19.856  10.792  1.00 57.65 109 A 1 
ATOM 879  N N   . SER A 1 110 ? -16.634 22.245  5.792   1.00 79.35 110 A 1 
ATOM 880  C CA  . SER A 1 110 ? -17.382 22.832  4.677   1.00 80.59 110 A 1 
ATOM 881  C C   . SER A 1 110 ? -16.611 22.735  3.357   1.00 81.66 110 A 1 
ATOM 882  O O   . SER A 1 110 ? -17.164 22.310  2.342   1.00 81.04 110 A 1 
ATOM 883  C CB  . SER A 1 110 ? -17.724 24.286  5.020   1.00 80.66 110 A 1 
ATOM 884  O OG  . SER A 1 110 ? -18.058 25.065  3.888   1.00 69.91 110 A 1 
ATOM 885  N N   . LEU A 1 111 ? -15.318 23.037  3.360   1.00 77.55 111 A 1 
ATOM 886  C CA  . LEU A 1 111 ? -14.457 22.904  2.181   1.00 76.53 111 A 1 
ATOM 887  C C   . LEU A 1 111 ? -14.346 21.465  1.683   1.00 75.85 111 A 1 
ATOM 888  O O   . LEU A 1 111 ? -14.270 21.226  0.477   1.00 79.47 111 A 1 
ATOM 889  C CB  . LEU A 1 111 ? -13.059 23.431  2.528   1.00 78.37 111 A 1 
ATOM 890  C CG  . LEU A 1 111 ? -12.895 24.901  2.139   1.00 71.33 111 A 1 
ATOM 891  C CD1 . LEU A 1 111 ? -11.795 25.545  2.961   1.00 63.72 111 A 1 
ATOM 892  C CD2 . LEU A 1 111 ? -12.480 25.033  0.679   1.00 65.36 111 A 1 
ATOM 893  N N   . LEU A 1 112 ? -14.306 20.494  2.580   1.00 76.86 112 A 1 
ATOM 894  C CA  . LEU A 1 112 ? -14.280 19.078  2.238   1.00 76.97 112 A 1 
ATOM 895  C C   . LEU A 1 112 ? -15.584 18.611  1.600   1.00 77.27 112 A 1 
ATOM 896  O O   . LEU A 1 112 ? -15.537 17.851  0.635   1.00 78.03 112 A 1 
ATOM 897  C CB  . LEU A 1 112 ? -13.968 18.268  3.503   1.00 76.63 112 A 1 
ATOM 898  C CG  . LEU A 1 112 ? -12.455 18.070  3.686   1.00 71.42 112 A 1 
ATOM 899  C CD1 . LEU A 1 112 ? -12.121 17.773  5.137   1.00 63.64 112 A 1 
ATOM 900  C CD2 . LEU A 1 112 ? -11.980 16.909  2.814   1.00 65.85 112 A 1 
ATOM 901  N N   . GLU A 1 113 ? -16.711 19.091  2.091   1.00 79.48 113 A 1 
ATOM 902  C CA  . GLU A 1 113 ? -18.015 18.826  1.498   1.00 80.23 113 A 1 
ATOM 903  C C   . GLU A 1 113 ? -18.109 19.422  0.097   1.00 80.01 113 A 1 
ATOM 904  O O   . GLU A 1 113 ? -18.405 18.695  -0.859  1.00 79.01 113 A 1 
ATOM 905  C CB  . GLU A 1 113 ? -19.147 19.378  2.368   1.00 79.46 113 A 1 
ATOM 906  C CG  . GLU A 1 113 ? -19.378 18.501  3.595   1.00 72.43 113 A 1 
ATOM 907  C CD  . GLU A 1 113 ? -20.628 18.896  4.388   1.00 66.87 113 A 1 
ATOM 908  O OE1 . GLU A 1 113 ? -21.113 18.020  5.135   1.00 58.16 113 A 1 
ATOM 909  O OE2 . GLU A 1 113 ? -21.102 20.040  4.237   1.00 60.99 113 A 1 
ATOM 910  N N   . GLU A 1 114 ? -17.787 20.700  -0.056  1.00 80.51 114 A 1 
ATOM 911  C CA  . GLU A 1 114 ? -17.783 21.372  -1.347  1.00 81.08 114 A 1 
ATOM 912  C C   . GLU A 1 114 ? -16.870 20.673  -2.348  1.00 80.71 114 A 1 
ATOM 913  O O   . GLU A 1 114 ? -17.252 20.444  -3.494  1.00 79.87 114 A 1 
ATOM 914  C CB  . GLU A 1 114 ? -17.328 22.826  -1.207  1.00 81.10 114 A 1 
ATOM 915  C CG  . GLU A 1 114 ? -18.429 23.734  -0.658  1.00 73.70 114 A 1 
ATOM 916  C CD  . GLU A 1 114 ? -18.026 25.216  -0.657  1.00 69.12 114 A 1 
ATOM 917  O OE1 . GLU A 1 114 ? -18.936 26.053  -0.458  1.00 61.40 114 A 1 
ATOM 918  O OE2 . GLU A 1 114 ? -16.833 25.508  -0.871  1.00 62.77 114 A 1 
ATOM 919  N N   . LYS A 1 115 ? -15.689 20.265  -1.909  1.00 79.74 115 A 1 
ATOM 920  C CA  . LYS A 1 115 ? -14.742 19.531  -2.742  1.00 79.02 115 A 1 
ATOM 921  C C   . LYS A 1 115 ? -15.270 18.163  -3.171  1.00 77.88 115 A 1 
ATOM 922  O O   . LYS A 1 115 ? -15.040 17.755  -4.311  1.00 80.82 115 A 1 
ATOM 923  C CB  . LYS A 1 115 ? -13.463 19.399  -1.931  1.00 79.97 115 A 1 
ATOM 924  C CG  . LYS A 1 115 ? -12.417 18.560  -2.646  1.00 78.18 115 A 1 
ATOM 925  C CD  . LYS A 1 115 ? -11.223 18.511  -1.724  1.00 72.60 115 A 1 
ATOM 926  C CE  . LYS A 1 115 ? -10.227 17.532  -2.280  1.00 64.49 115 A 1 
ATOM 927  N NZ  . LYS A 1 115 ? -9.038  17.557  -1.446  1.00 58.68 115 A 1 
ATOM 928  N N   . THR A 1 116 ? -15.939 17.451  -2.287  1.00 80.30 116 A 1 
ATOM 929  C CA  . THR A 1 116 ? -16.534 16.141  -2.605  1.00 79.54 116 A 1 
ATOM 930  C C   . THR A 1 116 ? -17.689 16.314  -3.592  1.00 80.67 116 A 1 
ATOM 931  O O   . THR A 1 116 ? -17.774 15.592  -4.583  1.00 80.68 116 A 1 
ATOM 932  C CB  . THR A 1 116 ? -17.006 15.409  -1.342  1.00 78.54 116 A 1 
ATOM 933  O OG1 . THR A 1 116 ? -16.031 15.452  -0.332  1.00 71.93 116 A 1 
ATOM 934  C CG2 . THR A 1 116 ? -17.237 13.923  -1.630  1.00 67.63 116 A 1 
ATOM 935  N N   . ALA A 1 117 ? -18.511 17.336  -3.396  1.00 81.96 117 A 1 
ATOM 936  C CA  . ALA A 1 117 ? -19.556 17.725  -4.335  1.00 82.98 117 A 1 
ATOM 937  C C   . ALA A 1 117 ? -18.970 18.114  -5.705  1.00 83.12 117 A 1 
ATOM 938  O O   . ALA A 1 117 ? -19.484 17.688  -6.738  1.00 81.64 117 A 1 
ATOM 939  C CB  . ALA A 1 117 ? -20.370 18.865  -3.716  1.00 82.27 117 A 1 
ATOM 940  N N   . LEU A 1 118 ? -17.853 18.845  -5.730  1.00 80.83 118 A 1 
ATOM 941  C CA  . LEU A 1 118 ? -17.120 19.181  -6.956  1.00 78.54 118 A 1 
ATOM 942  C C   . LEU A 1 118 ? -16.604 17.939  -7.671  1.00 77.84 118 A 1 
ATOM 943  O O   . LEU A 1 118 ? -16.771 17.824  -8.878  1.00 80.74 118 A 1 
ATOM 944  C CB  . LEU A 1 118 ? -15.972 20.147  -6.646  1.00 79.85 118 A 1 
ATOM 945  C CG  . LEU A 1 118 ? -16.195 21.544  -7.266  1.00 73.52 118 A 1 
ATOM 946  C CD1 . LEU A 1 118 ? -16.268 22.627  -6.203  1.00 64.78 118 A 1 
ATOM 947  C CD2 . LEU A 1 118 ? -15.059 21.889  -8.212  1.00 66.72 118 A 1 
ATOM 948  N N   . GLN A 1 119 ? -16.042 16.975  -6.961  1.00 78.22 119 A 1 
ATOM 949  C CA  . GLN A 1 119 ? -15.593 15.711  -7.556  1.00 79.17 119 A 1 
ATOM 950  C C   . GLN A 1 119 ? -16.736 14.952  -8.228  1.00 79.17 119 A 1 
ATOM 951  O O   . GLN A 1 119 ? -16.553 14.402  -9.311  1.00 80.24 119 A 1 
ATOM 952  C CB  . GLN A 1 119 ? -14.971 14.802  -6.500  1.00 78.79 119 A 1 
ATOM 953  C CG  . GLN A 1 119 ? -13.522 15.165  -6.188  1.00 74.65 119 A 1 
ATOM 954  C CD  . GLN A 1 119 ? -12.907 14.184  -5.187  1.00 70.69 119 A 1 
ATOM 955  O OE1 . GLN A 1 119 ? -13.531 13.696  -4.272  1.00 65.52 119 A 1 
ATOM 956  N NE2 . GLN A 1 119 ? -11.655 13.831  -5.329  1.00 61.18 119 A 1 
ATOM 957  N N   . HIS A 1 120 ? -17.915 14.934  -7.606  1.00 82.17 120 A 1 
ATOM 958  C CA  . HIS A 1 120 ? -19.100 14.328  -8.201  1.00 82.87 120 A 1 
ATOM 959  C C   . HIS A 1 120 ? -19.557 15.056  -9.456  1.00 82.50 120 A 1 
ATOM 960  O O   . HIS A 1 120 ? -19.808 14.412  -10.474 1.00 81.96 120 A 1 
ATOM 961  C CB  . HIS A 1 120 ? -20.236 14.262  -7.177  1.00 82.63 120 A 1 
ATOM 962  C CG  . HIS A 1 120 ? -20.160 12.990  -6.416  1.00 77.12 120 A 1 
ATOM 963  N ND1 . HIS A 1 120 ? -20.446 11.738  -6.945  1.00 65.67 120 A 1 
ATOM 964  C CD2 . HIS A 1 120 ? -19.629 12.813  -5.172  1.00 65.51 120 A 1 
ATOM 965  C CE1 . HIS A 1 120 ? -20.074 10.832  -6.045  1.00 61.87 120 A 1 
ATOM 966  N NE2 . HIS A 1 120 ? -19.583 11.439  -4.951  1.00 62.06 120 A 1 
ATOM 967  N N   . LYS A 1 121 ? -19.611 16.389  -9.417  1.00 80.44 121 A 1 
ATOM 968  C CA  . LYS A 1 121 ? -19.959 17.204  -10.577 1.00 79.95 121 A 1 
ATOM 969  C C   . LYS A 1 121 ? -18.973 17.010  -11.724 1.00 79.59 121 A 1 
ATOM 970  O O   . LYS A 1 121 ? -19.400 16.919  -12.869 1.00 80.55 121 A 1 
ATOM 971  C CB  . LYS A 1 121 ? -20.041 18.674  -10.173 1.00 80.55 121 A 1 
ATOM 972  C CG  . LYS A 1 121 ? -21.333 19.001  -9.397  1.00 74.47 121 A 1 
ATOM 973  C CD  . LYS A 1 121 ? -21.308 20.475  -9.005  1.00 71.73 121 A 1 
ATOM 974  C CE  . LYS A 1 121 ? -22.597 20.916  -8.316  1.00 63.48 121 A 1 
ATOM 975  N NZ  . LYS A 1 121 ? -22.529 22.362  -7.967  1.00 58.00 121 A 1 
ATOM 976  N N   . VAL A 1 122 ? -17.677 16.884  -11.438 1.00 77.94 122 A 1 
ATOM 977  C CA  . VAL A 1 122 ? -16.651 16.600  -12.444 1.00 76.11 122 A 1 
ATOM 978  C C   . VAL A 1 122 ? -16.858 15.242  -13.084 1.00 74.44 122 A 1 
ATOM 979  O O   . VAL A 1 122 ? -16.820 15.151  -14.302 1.00 77.48 122 A 1 
ATOM 980  C CB  . VAL A 1 122 ? -15.244 16.693  -11.848 1.00 76.42 122 A 1 
ATOM 981  C CG1 . VAL A 1 122 ? -14.141 16.181  -12.785 1.00 70.98 122 A 1 
ATOM 982  C CG2 . VAL A 1 122 ? -14.943 18.151  -11.553 1.00 70.40 122 A 1 
ATOM 983  N N   . ARG A 1 123 ? -17.139 14.208  -12.305 1.00 79.41 123 A 1 
ATOM 984  C CA  . ARG A 1 123 ? -17.461 12.894  -12.871 1.00 79.26 123 A 1 
ATOM 985  C C   . ARG A 1 123 ? -18.687 12.937  -13.770 1.00 79.21 123 A 1 
ATOM 986  O O   . ARG A 1 123 ? -18.647 12.381  -14.857 1.00 79.79 123 A 1 
ATOM 987  C CB  . ARG A 1 123 ? -17.673 11.853  -11.764 1.00 79.32 123 A 1 
ATOM 988  C CG  . ARG A 1 123 ? -16.394 11.081  -11.484 1.00 72.94 123 A 1 
ATOM 989  C CD  . ARG A 1 123 ? -16.713 9.970   -10.481 1.00 70.03 123 A 1 
ATOM 990  N NE  . ARG A 1 123 ? -15.562 9.104   -10.258 1.00 61.78 123 A 1 
ATOM 991  C CZ  . ARG A 1 123 ? -15.483 8.156   -9.336  1.00 55.37 123 A 1 
ATOM 992  N NH1 . ARG A 1 123 ? -16.480 7.922   -8.517  1.00 51.04 123 A 1 
ATOM 993  N NH2 . ARG A 1 123 ? -14.416 7.430   -9.224  1.00 51.19 123 A 1 
ATOM 994  N N   . ALA A 1 124 ? -19.732 13.606  -13.341 1.00 80.81 124 A 1 
ATOM 995  C CA  . ALA A 1 124 ? -20.935 13.777  -14.150 1.00 81.65 124 A 1 
ATOM 996  C C   . ALA A 1 124 ? -20.644 14.533  -15.455 1.00 81.10 124 A 1 
ATOM 997  O O   . ALA A 1 124 ? -21.140 14.158  -16.518 1.00 79.51 124 A 1 
ATOM 998  C CB  . ALA A 1 124 ? -21.993 14.487  -13.296 1.00 81.56 124 A 1 
ATOM 999  N N   . LEU A 1 125 ? -19.794 15.562  -15.409 1.00 78.57 125 A 1 
ATOM 1000 C CA  . LEU A 1 125 ? -19.301 16.281  -16.582 1.00 74.45 125 A 1 
ATOM 1001 C C   . LEU A 1 125 ? -18.484 15.388  -17.511 1.00 72.60 125 A 1 
ATOM 1002 O O   . LEU A 1 125 ? -18.668 15.437  -18.721 1.00 74.82 125 A 1 
ATOM 1003 C CB  . LEU A 1 125 ? -18.413 17.444  -16.109 1.00 76.13 125 A 1 
ATOM 1004 C CG  . LEU A 1 125 ? -19.138 18.788  -16.082 1.00 71.71 125 A 1 
ATOM 1005 C CD1 . LEU A 1 125 ? -18.390 19.725  -15.139 1.00 63.38 125 A 1 
ATOM 1006 C CD2 . LEU A 1 125 ? -19.142 19.419  -17.464 1.00 65.85 125 A 1 
ATOM 1007 N N   . GLU A 1 126 ? -17.586 14.574  -16.966 1.00 75.97 126 A 1 
ATOM 1008 C CA  . GLU A 1 126 ? -16.785 13.626  -17.728 1.00 74.94 126 A 1 
ATOM 1009 C C   . GLU A 1 126 ? -17.685 12.615  -18.454 1.00 73.32 126 A 1 
ATOM 1010 O O   . GLU A 1 126 ? -17.492 12.386  -19.646 1.00 74.33 126 A 1 
ATOM 1011 C CB  . GLU A 1 126 ? -15.791 12.898  -16.810 1.00 74.28 126 A 1 
ATOM 1012 C CG  . GLU A 1 126 ? -14.585 13.764  -16.418 1.00 69.11 126 A 1 
ATOM 1013 C CD  . GLU A 1 126 ? -13.570 13.039  -15.505 1.00 64.47 126 A 1 
ATOM 1014 O OE1 . GLU A 1 126 ? -12.415 13.534  -15.406 1.00 59.10 126 A 1 
ATOM 1015 O OE2 . GLU A 1 126 ? -13.911 11.995  -14.907 1.00 60.70 126 A 1 
ATOM 1016 N N   . GLU A 1 127 ? -18.698 12.089  -17.804 1.00 78.10 127 A 1 
ATOM 1017 C CA  . GLU A 1 127 ? -19.681 11.194  -18.413 1.00 77.30 127 A 1 
ATOM 1018 C C   . GLU A 1 127 ? -20.502 11.896  -19.512 1.00 75.99 127 A 1 
ATOM 1019 O O   . GLU A 1 127 ? -20.611 11.374  -20.622 1.00 74.45 127 A 1 
ATOM 1020 C CB  . GLU A 1 127 ? -20.627 10.621  -17.348 1.00 76.93 127 A 1 
ATOM 1021 C CG  . GLU A 1 127 ? -19.961 9.496   -16.545 1.00 71.59 127 A 1 
ATOM 1022 C CD  . GLU A 1 127 ? -20.872 8.887   -15.472 1.00 66.52 127 A 1 
ATOM 1023 O OE1 . GLU A 1 127 ? -20.439 7.876   -14.865 1.00 59.73 127 A 1 
ATOM 1024 O OE2 . GLU A 1 127 ? -21.975 9.424   -15.234 1.00 61.97 127 A 1 
ATOM 1025 N N   . GLN A 1 128 ? -21.018 13.094  -19.254 1.00 74.39 128 A 1 
ATOM 1026 C CA  . GLN A 1 128 ? -21.766 13.862  -20.249 1.00 72.83 128 A 1 
ATOM 1027 C C   . GLN A 1 128 ? -20.920 14.176  -21.480 1.00 71.69 128 A 1 
ATOM 1028 O O   . GLN A 1 128 ? -21.402 14.056  -22.608 1.00 71.05 128 A 1 
ATOM 1029 C CB  . GLN A 1 128 ? -22.276 15.178  -19.648 1.00 73.62 128 A 1 
ATOM 1030 C CG  . GLN A 1 128 ? -23.583 14.982  -18.867 1.00 71.27 128 A 1 
ATOM 1031 C CD  . GLN A 1 128 ? -24.152 16.297  -18.351 1.00 68.18 128 A 1 
ATOM 1032 O OE1 . GLN A 1 128 ? -23.500 17.322  -18.260 1.00 63.37 128 A 1 
ATOM 1033 N NE2 . GLN A 1 128 ? -25.419 16.322  -17.988 1.00 59.68 128 A 1 
ATOM 1034 N N   . LEU A 1 129 ? -19.658 14.527  -21.279 1.00 73.27 129 A 1 
ATOM 1035 C CA  . LEU A 1 129 ? -18.778 14.832  -22.401 1.00 70.90 129 A 1 
ATOM 1036 C C   . LEU A 1 129 ? -18.365 13.584  -23.177 1.00 68.57 129 A 1 
ATOM 1037 O O   . LEU A 1 129 ? -18.245 13.636  -24.395 1.00 68.63 129 A 1 
ATOM 1038 C CB  . LEU A 1 129 ? -17.570 15.607  -21.905 1.00 71.28 129 A 1 
ATOM 1039 C CG  . LEU A 1 129 ? -17.110 16.539  -23.037 1.00 67.03 129 A 1 
ATOM 1040 C CD1 . LEU A 1 129 ? -17.413 17.981  -22.676 1.00 60.37 129 A 1 
ATOM 1041 C CD2 . LEU A 1 129 ? -15.654 16.370  -23.347 1.00 62.26 129 A 1 
ATOM 1042 N N   . THR A 1 130 ? -18.208 12.478  -22.503 1.00 74.10 130 A 1 
ATOM 1043 C CA  . THR A 1 130 ? -17.993 11.174  -23.136 1.00 72.08 130 A 1 
ATOM 1044 C C   . THR A 1 130 ? -19.157 10.836  -24.062 1.00 70.73 130 A 1 
ATOM 1045 O O   . THR A 1 130 ? -18.939 10.488  -25.217 1.00 69.23 130 A 1 
ATOM 1046 C CB  . THR A 1 130 ? -17.805 10.071  -22.081 1.00 71.12 130 A 1 
ATOM 1047 O OG1 . THR A 1 130 ? -16.719 10.390  -21.245 1.00 66.84 130 A 1 
ATOM 1048 C CG2 . THR A 1 130 ? -17.481 8.720   -22.686 1.00 63.18 130 A 1 
ATOM 1049 N N   . ASN A 1 131 ? -20.374 11.044  -23.604 1.00 76.31 131 A 1 
ATOM 1050 C CA  . ASN A 1 131 ? -21.573 10.849  -24.415 1.00 75.27 131 A 1 
ATOM 1051 C C   . ASN A 1 131 ? -21.648 11.822  -25.601 1.00 72.91 131 A 1 
ATOM 1052 O O   . ASN A 1 131 ? -22.005 11.402  -26.699 1.00 70.02 131 A 1 
ATOM 1053 C CB  . ASN A 1 131 ? -22.806 10.958  -23.509 1.00 74.13 131 A 1 
ATOM 1054 C CG  . ASN A 1 131 ? -22.934 9.781   -22.561 1.00 72.81 131 A 1 
ATOM 1055 O OD1 . ASN A 1 131 ? -22.428 8.694   -22.786 1.00 67.11 131 A 1 
ATOM 1056 N ND2 . ASN A 1 131 ? -23.649 9.947   -21.470 1.00 65.69 131 A 1 
ATOM 1057 N N   . LEU A 1 132 ? -21.264 13.079  -25.427 1.00 73.33 132 A 1 
ATOM 1058 C CA  . LEU A 1 132 ? -21.202 14.074  -26.492 1.00 69.97 132 A 1 
ATOM 1059 C C   . LEU A 1 132 ? -20.171 13.730  -27.571 1.00 66.74 132 A 1 
ATOM 1060 O O   . LEU A 1 132 ? -20.455 13.869  -28.753 1.00 64.48 132 A 1 
ATOM 1061 C CB  . LEU A 1 132 ? -20.903 15.460  -25.880 1.00 69.46 132 A 1 
ATOM 1062 C CG  . LEU A 1 132 ? -22.168 16.295  -25.701 1.00 65.61 132 A 1 
ATOM 1063 C CD1 . LEU A 1 132 ? -22.025 17.260  -24.533 1.00 59.53 132 A 1 
ATOM 1064 C CD2 . LEU A 1 132 ? -22.448 17.117  -26.966 1.00 60.78 132 A 1 
ATOM 1065 N N   . ILE A 1 133 ? -18.987 13.253  -27.190 1.00 68.49 133 A 1 
ATOM 1066 C CA  . ILE A 1 133 ? -17.923 12.869  -28.135 1.00 67.09 133 A 1 
ATOM 1067 C C   . ILE A 1 133 ? -18.298 11.586  -28.892 1.00 64.47 133 A 1 
ATOM 1068 O O   . ILE A 1 133 ? -17.980 11.456  -30.073 1.00 61.58 133 A 1 
ATOM 1069 C CB  . ILE A 1 133 ? -16.574 12.725  -27.409 1.00 66.53 133 A 1 
ATOM 1070 C CG1 . ILE A 1 133 ? -16.081 14.098  -26.889 1.00 64.38 133 A 1 
ATOM 1071 C CG2 . ILE A 1 133 ? -15.498 12.140  -28.347 1.00 61.82 133 A 1 
ATOM 1072 C CD1 . ILE A 1 133 ? -14.922 13.989  -25.890 1.00 57.21 133 A 1 
ATOM 1073 N N   . LEU A 1 134 ? -18.969 10.661  -28.243 1.00 67.71 134 A 1 
ATOM 1074 C CA  . LEU A 1 134 ? -19.444 9.426   -28.864 1.00 67.56 134 A 1 
ATOM 1075 C C   . LEU A 1 134 ? -20.656 9.645   -29.778 1.00 65.50 134 A 1 
ATOM 1076 O O   . LEU A 1 134 ? -20.921 8.817   -30.651 1.00 60.27 134 A 1 
ATOM 1077 C CB  . LEU A 1 134 ? -19.778 8.402   -27.766 1.00 65.05 134 A 1 
ATOM 1078 C CG  . LEU A 1 134 ? -18.536 7.804   -27.071 1.00 61.29 134 A 1 
ATOM 1079 C CD1 . LEU A 1 134 ? -18.984 6.998   -25.859 1.00 56.75 134 A 1 
ATOM 1080 C CD2 . LEU A 1 134 ? -17.768 6.869   -28.000 1.00 56.34 134 A 1 
ATOM 1081 N N   . SER A 1 135 ? -21.375 10.749  -29.622 1.00 64.91 135 A 1 
ATOM 1082 C CA  . SER A 1 135 ? -22.513 11.085  -30.467 1.00 63.76 135 A 1 
ATOM 1083 C C   . SER A 1 135 ? -22.035 11.426  -31.887 1.00 61.06 135 A 1 
ATOM 1084 O O   . SER A 1 135 ? -21.097 12.204  -32.055 1.00 56.14 135 A 1 
ATOM 1085 C CB  . SER A 1 135 ? -23.320 12.235  -29.867 1.00 59.36 135 A 1 
ATOM 1086 O OG  . SER A 1 135 ? -23.905 11.808  -28.659 1.00 54.45 135 A 1 
ATOM 1087 N N   . PRO A 1 136 ? -22.649 10.881  -32.944 1.00 56.55 136 A 1 
ATOM 1088 C CA  . PRO A 1 136 ? -22.212 11.131  -34.304 1.00 56.88 136 A 1 
ATOM 1089 C C   . PRO A 1 136 ? -22.349 12.615  -34.655 1.00 56.26 136 A 1 
ATOM 1090 O O   . PRO A 1 136 ? -23.368 13.243  -34.368 1.00 52.98 136 A 1 
ATOM 1091 C CB  . PRO A 1 136 ? -23.071 10.208  -35.181 1.00 52.74 136 A 1 
ATOM 1092 C CG  . PRO A 1 136 ? -24.310 9.945   -34.325 1.00 51.86 136 A 1 
ATOM 1093 C CD  . PRO A 1 136 ? -23.780 9.988   -32.900 1.00 54.11 136 A 1 
ATOM 1094 N N   . ALA A 1 137 ? -21.357 13.150  -35.355 1.00 52.35 137 A 1 
ATOM 1095 C CA  . ALA A 1 137 ? -21.150 14.575  -35.667 1.00 53.01 137 A 1 
ATOM 1096 C C   . ALA A 1 137 ? -22.239 15.281  -36.513 1.00 52.28 137 A 1 
ATOM 1097 O O   . ALA A 1 137 ? -21.973 16.329  -37.108 1.00 48.47 137 A 1 
ATOM 1098 C CB  . ALA A 1 137 ? -19.782 14.674  -36.365 1.00 49.35 137 A 1 
ATOM 1099 N N   . GLY A 1 138 ? -23.404 14.715  -36.679 1.00 44.37 138 A 1 
ATOM 1100 C CA  . GLY A 1 138 ? -24.488 15.291  -37.474 1.00 46.74 138 A 1 
ATOM 1101 C C   . GLY A 1 138 ? -25.393 16.263  -36.728 1.00 46.49 138 A 1 
ATOM 1102 O O   . GLY A 1 138 ? -26.079 17.039  -37.386 1.00 43.48 138 A 1 
ATOM 1103 N N   . ALA A 1 139 ? -25.416 16.216  -35.419 1.00 44.21 139 A 1 
ATOM 1104 C CA  . ALA A 1 139 ? -26.316 17.067  -34.659 1.00 46.47 139 A 1 
ATOM 1105 C C   . ALA A 1 139 ? -25.835 18.532  -34.662 1.00 46.43 139 A 1 
ATOM 1106 O O   . ALA A 1 139 ? -24.632 18.792  -34.693 1.00 44.24 139 A 1 
ATOM 1107 C CB  . ALA A 1 139 ? -26.488 16.467  -33.259 1.00 44.08 139 A 1 
ATOM 1108 N N   . GLN A 1 140 ? -26.772 19.480  -34.682 1.00 47.85 140 A 1 
ATOM 1109 C CA  . GLN A 1 140 ? -26.524 20.930  -34.596 1.00 50.90 140 A 1 
ATOM 1110 C C   . GLN A 1 140 ? -25.747 21.299  -33.323 1.00 51.84 140 A 1 
ATOM 1111 O O   . GLN A 1 140 ? -25.570 20.446  -32.455 1.00 49.65 140 A 1 
ATOM 1112 C CB  . GLN A 1 140 ? -27.885 21.650  -34.613 1.00 48.20 140 A 1 
ATOM 1113 C CG  . GLN A 1 140 ? -28.509 21.745  -36.012 1.00 43.69 140 A 1 
ATOM 1114 C CD  . GLN A 1 140 ? -29.911 22.357  -35.993 1.00 40.15 140 A 1 
ATOM 1115 O OE1 . GLN A 1 140 ? -30.670 22.234  -35.059 1.00 38.58 140 A 1 
ATOM 1116 N NE2 . GLN A 1 140 ? -30.316 23.011  -37.054 1.00 37.47 140 A 1 
ATOM 1117 N N   . GLU A 1 141 ? -25.354 22.573  -33.199 1.00 48.98 141 A 1 
ATOM 1118 C CA  . GLU A 1 141 ? -24.866 23.155  -31.931 1.00 52.52 141 A 1 
ATOM 1119 C C   . GLU A 1 141 ? -25.855 22.840  -30.803 1.00 52.97 141 A 1 
ATOM 1120 O O   . GLU A 1 141 ? -26.836 23.556  -30.588 1.00 51.05 141 A 1 
ATOM 1121 C CB  . GLU A 1 141 ? -24.702 24.681  -32.042 1.00 50.74 141 A 1 
ATOM 1122 C CG  . GLU A 1 141 ? -23.451 25.118  -32.804 1.00 47.09 141 A 1 
ATOM 1123 C CD  . GLU A 1 141 ? -23.292 26.653  -32.854 1.00 44.20 141 A 1 
ATOM 1124 O OE1 . GLU A 1 141 ? -22.143 27.100  -33.038 1.00 40.40 141 A 1 
ATOM 1125 O OE2 . GLU A 1 141 ? -24.311 27.358  -32.744 1.00 42.81 141 A 1 
ATOM 1126 N N   . HIS A 1 142 ? -25.654 21.712  -30.183 1.00 57.82 142 A 1 
ATOM 1127 C CA  . HIS A 1 142 ? -26.605 21.269  -29.182 1.00 60.40 142 A 1 
ATOM 1128 C C   . HIS A 1 142 ? -26.506 22.223  -27.995 1.00 61.94 142 A 1 
ATOM 1129 O O   . HIS A 1 142 ? -25.394 22.514  -27.539 1.00 60.18 142 A 1 
ATOM 1130 C CB  . HIS A 1 142 ? -26.376 19.802  -28.799 1.00 56.55 142 A 1 
ATOM 1131 C CG  . HIS A 1 142 ? -27.307 18.872  -29.522 1.00 52.50 142 A 1 
ATOM 1132 N ND1 . HIS A 1 142 ? -28.677 18.886  -29.431 1.00 49.17 142 A 1 
ATOM 1133 C CD2 . HIS A 1 142 ? -26.983 17.865  -30.392 1.00 47.11 142 A 1 
ATOM 1134 C CE1 . HIS A 1 142 ? -29.165 17.915  -30.220 1.00 44.93 142 A 1 
ATOM 1135 N NE2 . HIS A 1 142 ? -28.160 17.274  -30.814 1.00 44.75 142 A 1 
ATOM 1136 N N   . PRO A 1 143 ? -27.635 22.696  -27.487 1.00 63.26 143 A 1 
ATOM 1137 C CA  . PRO A 1 143 ? -27.668 23.564  -26.313 1.00 65.87 143 A 1 
ATOM 1138 C C   . PRO A 1 143 ? -26.945 22.943  -25.113 1.00 67.00 143 A 1 
ATOM 1139 O O   . PRO A 1 143 ? -26.476 23.654  -24.228 1.00 65.31 143 A 1 
ATOM 1140 C CB  . PRO A 1 143 ? -29.158 23.803  -26.039 1.00 64.31 143 A 1 
ATOM 1141 C CG  . PRO A 1 143 ? -29.866 22.624  -26.710 1.00 64.21 143 A 1 
ATOM 1142 C CD  . PRO A 1 143 ? -28.975 22.334  -27.908 1.00 67.22 143 A 1 
ATOM 1143 N N   . GLU A 1 144 ? -26.767 21.637  -25.143 1.00 63.54 144 A 1 
ATOM 1144 C CA  . GLU A 1 144 ? -25.935 20.893  -24.201 1.00 64.74 144 A 1 
ATOM 1145 C C   . GLU A 1 144 ? -24.469 21.343  -24.207 1.00 64.40 144 A 1 
ATOM 1146 O O   . GLU A 1 144 ? -23.881 21.432  -23.143 1.00 62.24 144 A 1 
ATOM 1147 C CB  . GLU A 1 144 ? -26.013 19.397  -24.516 1.00 63.10 144 A 1 
ATOM 1148 C CG  . GLU A 1 144 ? -27.418 18.838  -24.289 1.00 58.95 144 A 1 
ATOM 1149 C CD  . GLU A 1 144 ? -27.515 17.334  -24.562 1.00 54.50 144 A 1 
ATOM 1150 O OE1 . GLU A 1 144 ? -28.498 16.740  -24.072 1.00 49.52 144 A 1 
ATOM 1151 O OE2 . GLU A 1 144 ? -26.632 16.802  -25.271 1.00 50.69 144 A 1 
ATOM 1152 N N   . VAL A 1 145 ? -23.886 21.693  -25.372 1.00 65.31 145 A 1 
ATOM 1153 C CA  . VAL A 1 145 ? -22.496 22.179  -25.446 1.00 66.25 145 A 1 
ATOM 1154 C C   . VAL A 1 145 ? -22.359 23.542  -24.770 1.00 66.27 145 A 1 
ATOM 1155 O O   . VAL A 1 145 ? -21.404 23.781  -24.030 1.00 66.30 145 A 1 
ATOM 1156 C CB  . VAL A 1 145 ? -22.008 22.249  -26.909 1.00 64.49 145 A 1 
ATOM 1157 C CG1 . VAL A 1 145 ? -20.590 22.815  -27.024 1.00 59.15 145 A 1 
ATOM 1158 C CG2 . VAL A 1 145 ? -21.996 20.861  -27.553 1.00 60.07 145 A 1 
ATOM 1159 N N   . THR A 1 146 ? -23.328 24.422  -24.997 1.00 69.74 146 A 1 
ATOM 1160 C CA  . THR A 1 146 ? -23.378 25.737  -24.343 1.00 71.66 146 A 1 
ATOM 1161 C C   . THR A 1 146 ? -23.633 25.596  -22.841 1.00 72.38 146 A 1 
ATOM 1162 O O   . THR A 1 146 ? -22.973 26.262  -22.046 1.00 71.22 146 A 1 
ATOM 1163 C CB  . THR A 1 146 ? -24.462 26.623  -24.974 1.00 69.80 146 A 1 
ATOM 1164 O OG1 . THR A 1 146 ? -24.594 26.374  -26.347 1.00 65.02 146 A 1 
ATOM 1165 C CG2 . THR A 1 146 ? -24.113 28.108  -24.833 1.00 61.62 146 A 1 
ATOM 1166 N N   . SER A 1 147 ? -24.520 24.699  -22.469 1.00 72.12 147 A 1 
ATOM 1167 C CA  . SER A 1 147 ? -24.768 24.333  -21.073 1.00 73.07 147 A 1 
ATOM 1168 C C   . SER A 1 147 ? -23.509 23.769  -20.412 1.00 72.80 147 A 1 
ATOM 1169 O O   . SER A 1 147 ? -23.144 24.213  -19.324 1.00 72.35 147 A 1 
ATOM 1170 C CB  . SER A 1 147 ? -25.914 23.330  -20.995 1.00 72.03 147 A 1 
ATOM 1171 O OG  . SER A 1 147 ? -26.132 22.935  -19.658 1.00 64.14 147 A 1 
ATOM 1172 N N   . LEU A 1 148 ? -22.780 22.886  -21.110 1.00 70.46 148 A 1 
ATOM 1173 C CA  . LEU A 1 148 ? -21.505 22.374  -20.623 1.00 68.71 148 A 1 
ATOM 1174 C C   . LEU A 1 148 ? -20.459 23.483  -20.480 1.00 67.78 148 A 1 
ATOM 1175 O O   . LEU A 1 148 ? -19.801 23.526  -19.455 1.00 69.04 148 A 1 
ATOM 1176 C CB  . LEU A 1 148 ? -20.973 21.242  -21.511 1.00 68.81 148 A 1 
ATOM 1177 C CG  . LEU A 1 148 ? -21.141 19.854  -20.870 1.00 64.79 148 A 1 
ATOM 1178 C CD1 . LEU A 1 148 ? -22.206 19.021  -21.576 1.00 58.36 148 A 1 
ATOM 1179 C CD2 . LEU A 1 148 ? -19.843 19.072  -20.935 1.00 59.32 148 A 1 
ATOM 1180 N N   . LYS A 1 149 ? -20.331 24.388  -21.465 1.00 69.94 149 A 1 
ATOM 1181 C CA  . LYS A 1 149 ? -19.414 25.537  -21.361 1.00 70.17 149 A 1 
ATOM 1182 C C   . LYS A 1 149 ? -19.724 26.395  -20.134 1.00 70.39 149 A 1 
ATOM 1183 O O   . LYS A 1 149 ? -18.820 26.680  -19.350 1.00 72.18 149 A 1 
ATOM 1184 C CB  . LYS A 1 149 ? -19.426 26.404  -22.645 1.00 68.89 149 A 1 
ATOM 1185 C CG  . LYS A 1 149 ? -18.366 25.968  -23.671 1.00 63.68 149 A 1 
ATOM 1186 C CD  . LYS A 1 149 ? -18.371 26.857  -24.921 1.00 60.95 149 A 1 
ATOM 1187 C CE  . LYS A 1 149 ? -17.260 26.453  -25.905 1.00 54.41 149 A 1 
ATOM 1188 N NZ  . LYS A 1 149 ? -17.340 27.120  -27.229 1.00 49.16 149 A 1 
ATOM 1189 N N   . SER A 1 150 ? -20.992 26.754  -19.943 1.00 74.72 150 A 1 
ATOM 1190 C CA  . SER A 1 150 ? -21.402 27.541  -18.780 1.00 75.63 150 A 1 
ATOM 1191 C C   . SER A 1 150 ? -21.169 26.798  -17.459 1.00 75.91 150 A 1 
ATOM 1192 O O   . SER A 1 150 ? -20.705 27.389  -16.487 1.00 74.71 150 A 1 
ATOM 1193 C CB  . SER A 1 150 ? -22.872 27.965  -18.903 1.00 75.33 150 A 1 
ATOM 1194 O OG  . SER A 1 150 ? -23.764 26.887  -18.741 1.00 66.78 150 A 1 
ATOM 1195 N N   . PHE A 1 151 ? -21.403 25.494  -17.458 1.00 75.56 151 A 1 
ATOM 1196 C CA  . PHE A 1 151 ? -21.168 24.665  -16.288 1.00 74.71 151 A 1 
ATOM 1197 C C   . PHE A 1 151 ? -19.676 24.530  -15.982 1.00 74.44 151 A 1 
ATOM 1198 O O   . PHE A 1 151 ? -19.288 24.570  -14.816 1.00 73.08 151 A 1 
ATOM 1199 C CB  . PHE A 1 151 ? -21.833 23.307  -16.519 1.00 73.18 151 A 1 
ATOM 1200 C CG  . PHE A 1 151 ? -21.870 22.454  -15.274 1.00 71.73 151 A 1 
ATOM 1201 C CD1 . PHE A 1 151 ? -21.024 21.341  -15.147 1.00 64.11 151 A 1 
ATOM 1202 C CD2 . PHE A 1 151 ? -22.774 22.755  -14.248 1.00 63.62 151 A 1 
ATOM 1203 C CE1 . PHE A 1 151 ? -21.096 20.526  -14.005 1.00 59.24 151 A 1 
ATOM 1204 C CE2 . PHE A 1 151 ? -22.846 21.937  -13.108 1.00 58.57 151 A 1 
ATOM 1205 C CZ  . PHE A 1 151 ? -22.006 20.827  -12.986 1.00 60.46 151 A 1 
ATOM 1206 N N   . VAL A 1 152 ? -18.838 24.431  -17.029 1.00 70.17 152 A 1 
ATOM 1207 C CA  . VAL A 1 152 ? -17.382 24.435  -16.897 1.00 68.92 152 A 1 
ATOM 1208 C C   . VAL A 1 152 ? -16.890 25.751  -16.304 1.00 67.08 152 A 1 
ATOM 1209 O O   . VAL A 1 152 ? -16.132 25.712  -15.343 1.00 69.65 152 A 1 
ATOM 1210 C CB  . VAL A 1 152 ? -16.715 24.167  -18.254 1.00 69.22 152 A 1 
ATOM 1211 C CG1 . VAL A 1 152 ? -15.210 24.462  -18.287 1.00 64.40 152 A 1 
ATOM 1212 C CG2 . VAL A 1 152 ? -16.900 22.716  -18.638 1.00 64.01 152 A 1 
ATOM 1213 N N   . GLU A 1 153 ? -17.346 26.887  -16.832 1.00 74.30 153 A 1 
ATOM 1214 C CA  . GLU A 1 153 ? -16.994 28.188  -16.256 1.00 75.27 153 A 1 
ATOM 1215 C C   . GLU A 1 153 ? -17.447 28.304  -14.799 1.00 74.06 153 A 1 
ATOM 1216 O O   . GLU A 1 153 ? -16.706 28.804  -13.950 1.00 74.48 153 A 1 
ATOM 1217 C CB  . GLU A 1 153 ? -17.618 29.329  -17.072 1.00 75.45 153 A 1 
ATOM 1218 C CG  . GLU A 1 153 ? -16.778 29.685  -18.298 1.00 68.90 153 A 1 
ATOM 1219 C CD  . GLU A 1 153 ? -17.339 30.878  -19.065 1.00 62.31 153 A 1 
ATOM 1220 O OE1 . GLU A 1 153 ? -16.537 31.543  -19.774 1.00 56.50 153 A 1 
ATOM 1221 O OE2 . GLU A 1 153 ? -18.562 31.124  -18.986 1.00 57.21 153 A 1 
ATOM 1222 N N   . GLN A 1 154 ? -18.636 27.809  -14.501 1.00 76.88 154 A 1 
ATOM 1223 C CA  . GLN A 1 154 ? -19.159 27.822  -13.143 1.00 77.72 154 A 1 
ATOM 1224 C C   . GLN A 1 154 ? -18.325 26.936  -12.212 1.00 77.44 154 A 1 
ATOM 1225 O O   . GLN A 1 154 ? -18.018 27.345  -11.092 1.00 75.64 154 A 1 
ATOM 1226 C CB  . GLN A 1 154 ? -20.634 27.416  -13.178 1.00 78.58 154 A 1 
ATOM 1227 C CG  . GLN A 1 154 ? -21.377 27.894  -11.927 1.00 71.78 154 A 1 
ATOM 1228 C CD  . GLN A 1 154 ? -22.878 27.601  -11.985 1.00 67.58 154 A 1 
ATOM 1229 O OE1 . GLN A 1 154 ? -23.373 26.808  -12.766 1.00 61.54 154 A 1 
ATOM 1230 N NE2 . GLN A 1 154 ? -23.656 28.217  -11.128 1.00 57.82 154 A 1 
ATOM 1231 N N   . GLN A 1 155 ? -17.909 25.758  -12.687 1.00 72.48 155 A 1 
ATOM 1232 C CA  . GLN A 1 155 ? -17.000 24.892  -11.941 1.00 71.03 155 A 1 
ATOM 1233 C C   . GLN A 1 155 ? -15.629 25.547  -11.738 1.00 70.53 155 A 1 
ATOM 1234 O O   . GLN A 1 155 ? -15.093 25.484  -10.645 1.00 71.61 155 A 1 
ATOM 1235 C CB  . GLN A 1 155 ? -16.830 23.536  -12.642 1.00 71.26 155 A 1 
ATOM 1236 C CG  . GLN A 1 155 ? -18.050 22.607  -12.525 1.00 66.91 155 A 1 
ATOM 1237 C CD  . GLN A 1 155 ? -18.379 22.239  -11.089 1.00 62.96 155 A 1 
ATOM 1238 O OE1 . GLN A 1 155 ? -17.586 21.707  -10.338 1.00 57.78 155 A 1 
ATOM 1239 N NE2 . GLN A 1 155 ? -19.580 22.531  -10.657 1.00 54.86 155 A 1 
ATOM 1240 N N   . ASP A 1 156 ? -15.086 26.190  -12.777 1.00 71.28 156 A 1 
ATOM 1241 C CA  . ASP A 1 156 ? -13.788 26.864  -12.694 1.00 72.42 156 A 1 
ATOM 1242 C C   . ASP A 1 156 ? -13.828 28.031  -11.691 1.00 72.15 156 A 1 
ATOM 1243 O O   . ASP A 1 156 ? -12.907 28.211  -10.902 1.00 72.39 156 A 1 
ATOM 1244 C CB  . ASP A 1 156 ? -13.340 27.323  -14.093 1.00 70.77 156 A 1 
ATOM 1245 C CG  . ASP A 1 156 ? -11.818 27.460  -14.222 1.00 65.15 156 A 1 
ATOM 1246 O OD1 . ASP A 1 156 ? -11.105 26.531  -13.774 1.00 58.85 156 A 1 
ATOM 1247 O OD2 . ASP A 1 156 ? -11.354 28.485  -14.771 1.00 58.34 156 A 1 
ATOM 1248 N N   . ASN A 1 157 ? -14.945 28.771  -11.670 1.00 75.93 157 A 1 
ATOM 1249 C CA  . ASN A 1 157 ? -15.169 29.802  -10.670 1.00 77.35 157 A 1 
ATOM 1250 C C   . ASN A 1 157 ? -15.304 29.219  -9.259  1.00 77.57 157 A 1 
ATOM 1251 O O   . ASN A 1 157 ? -14.604 29.684  -8.355  1.00 75.65 157 A 1 
ATOM 1252 C CB  . ASN A 1 157 ? -16.393 30.647  -11.052 1.00 76.74 157 A 1 
ATOM 1253 C CG  . ASN A 1 157 ? -16.093 31.636  -12.167 1.00 74.48 157 A 1 
ATOM 1254 O OD1 . ASN A 1 157 ? -14.965 32.030  -12.421 1.00 67.46 157 A 1 
ATOM 1255 N ND2 . ASN A 1 157 ? -17.120 32.100  -12.838 1.00 66.63 157 A 1 
ATOM 1256 N N   . SER A 1 158 ? -16.086 28.159  -9.085  1.00 73.24 158 A 1 
ATOM 1257 C CA  . SER A 1 158 ? -16.194 27.475  -7.790  1.00 74.36 158 A 1 
ATOM 1258 C C   . SER A 1 158 ? -14.840 26.922  -7.317  1.00 74.05 158 A 1 
ATOM 1259 O O   . SER A 1 158 ? -14.522 26.992  -6.138  1.00 73.77 158 A 1 
ATOM 1260 C CB  . SER A 1 158 ? -17.198 26.323  -7.855  1.00 74.57 158 A 1 
ATOM 1261 O OG  . SER A 1 158 ? -18.506 26.794  -8.086  1.00 66.72 158 A 1 
ATOM 1262 N N   . ILE A 1 159 ? -14.024 26.418  -8.239  1.00 70.47 159 A 1 
ATOM 1263 C CA  . ILE A 1 159 ? -12.662 25.970  -7.944  1.00 68.25 159 A 1 
ATOM 1264 C C   . ILE A 1 159 ? -11.780 27.126  -7.487  1.00 66.48 159 A 1 
ATOM 1265 O O   . ILE A 1 159 ? -11.013 26.961  -6.533  1.00 69.97 159 A 1 
ATOM 1266 C CB  . ILE A 1 159 ? -12.065 25.278  -9.185  1.00 69.34 159 A 1 
ATOM 1267 C CG1 . ILE A 1 159 ? -12.692 23.892  -9.338  1.00 67.34 159 A 1 
ATOM 1268 C CG2 . ILE A 1 159 ? -10.534 25.145  -9.135  1.00 64.09 159 A 1 
ATOM 1269 C CD1 . ILE A 1 159 ? -12.431 23.297  -10.724 1.00 59.25 159 A 1 
ATOM 1270 N N   . ARG A 1 160 ? -11.868 28.279  -8.175  1.00 72.54 160 A 1 
ATOM 1271 C CA  . ARG A 1 160 ? -11.111 29.471  -7.786  1.00 72.75 160 A 1 
ATOM 1272 C C   . ARG A 1 160 ? -11.538 29.985  -6.420  1.00 73.23 160 A 1 
ATOM 1273 O O   . ARG A 1 160 ? -10.666 30.287  -5.616  1.00 74.81 160 A 1 
ATOM 1274 C CB  . ARG A 1 160 ? -11.251 30.574  -8.832  1.00 73.35 160 A 1 
ATOM 1275 C CG  . ARG A 1 160 ? -10.405 30.277  -10.071 1.00 68.67 160 A 1 
ATOM 1276 C CD  . ARG A 1 160 ? -10.605 31.398  -11.072 1.00 66.91 160 A 1 
ATOM 1277 N NE  . ARG A 1 160 ? -10.078 31.025  -12.390 1.00 59.38 160 A 1 
ATOM 1278 C CZ  . ARG A 1 160 ? -9.935  31.824  -13.428 1.00 53.08 160 A 1 
ATOM 1279 N NH1 . ARG A 1 160 ? -10.137 33.118  -13.341 1.00 48.80 160 A 1 
ATOM 1280 N NH2 . ARG A 1 160 ? -9.601  31.323  -14.573 1.00 48.94 160 A 1 
ATOM 1281 N N   . GLU A 1 161 ? -12.833 30.018  -6.154  1.00 77.95 161 A 1 
ATOM 1282 C CA  . GLU A 1 161 ? -13.351 30.396  -4.839  1.00 78.13 161 A 1 
ATOM 1283 C C   . GLU A 1 161 ? -12.876 29.429  -3.750  1.00 76.90 161 A 1 
ATOM 1284 O O   . GLU A 1 161 ? -12.390 29.874  -2.702  1.00 75.67 161 A 1 
ATOM 1285 C CB  . GLU A 1 161 ? -14.880 30.451  -4.861  1.00 79.02 161 A 1 
ATOM 1286 C CG  . GLU A 1 161 ? -15.392 31.722  -5.545  1.00 72.66 161 A 1 
ATOM 1287 C CD  . GLU A 1 161 ? -16.925 31.840  -5.538  1.00 67.30 161 A 1 
ATOM 1288 O OE1 . GLU A 1 161 ? -17.406 32.955  -5.814  1.00 59.53 161 A 1 
ATOM 1289 O OE2 . GLU A 1 161 ? -17.601 30.825  -5.282  1.00 61.28 161 A 1 
ATOM 1290 N N   . LEU A 1 162 ? -12.910 28.133  -4.020  1.00 72.47 162 A 1 
ATOM 1291 C CA  . LEU A 1 162 ? -12.382 27.132  -3.095  1.00 69.64 162 A 1 
ATOM 1292 C C   . LEU A 1 162 ? -10.880 27.306  -2.854  1.00 68.47 162 A 1 
ATOM 1293 O O   . LEU A 1 162 ? -10.425 27.220  -1.717  1.00 72.01 162 A 1 
ATOM 1294 C CB  . LEU A 1 162 ? -12.676 25.713  -3.603  1.00 71.63 162 A 1 
ATOM 1295 C CG  . LEU A 1 162 ? -13.663 24.933  -2.715  1.00 66.94 162 A 1 
ATOM 1296 C CD1 . LEU A 1 162 ? -14.940 24.578  -3.467  1.00 59.96 162 A 1 
ATOM 1297 C CD2 . LEU A 1 162 ? -13.041 23.627  -2.228  1.00 62.04 162 A 1 
ATOM 1298 N N   . LEU A 1 163 ? -10.102 27.565  -3.911  1.00 69.81 163 A 1 
ATOM 1299 C CA  . LEU A 1 163 ? -8.671  27.849  -3.803  1.00 69.39 163 A 1 
ATOM 1300 C C   . LEU A 1 163 ? -8.417  29.054  -2.912  1.00 68.93 163 A 1 
ATOM 1301 O O   . LEU A 1 163 ? -7.552  28.998  -2.042  1.00 70.91 163 A 1 
ATOM 1302 C CB  . LEU A 1 163 ? -8.061  28.118  -5.190  1.00 70.14 163 A 1 
ATOM 1303 C CG  . LEU A 1 163 ? -7.402  26.867  -5.804  1.00 65.97 163 A 1 
ATOM 1304 C CD1 . LEU A 1 163 ? -7.247  27.014  -7.309  1.00 59.74 163 A 1 
ATOM 1305 C CD2 . LEU A 1 163 ? -6.018  26.628  -5.204  1.00 61.51 163 A 1 
ATOM 1306 N N   . GLN A 1 164 ? -9.185  30.112  -3.144  1.00 74.50 164 A 1 
ATOM 1307 C CA  . GLN A 1 164 ? -9.050  31.355  -2.409  1.00 75.54 164 A 1 
ATOM 1308 C C   . GLN A 1 164 ? -9.407  31.168  -0.933  1.00 75.42 164 A 1 
ATOM 1309 O O   . GLN A 1 164 ? -8.664  31.598  -0.056  1.00 74.34 164 A 1 
ATOM 1310 C CB  . GLN A 1 164 ? -9.895  32.408  -3.125  1.00 76.20 164 A 1 
ATOM 1311 C CG  . GLN A 1 164 ? -9.371  33.822  -2.880  1.00 70.07 164 A 1 
ATOM 1312 C CD  . GLN A 1 164 ? -10.034 34.865  -3.804  1.00 65.22 164 A 1 
ATOM 1313 O OE1 . GLN A 1 164 ? -10.909 34.584  -4.602  1.00 59.92 164 A 1 
ATOM 1314 N NE2 . GLN A 1 164 ? -9.621  36.104  -3.729  1.00 56.32 164 A 1 
ATOM 1315 N N   . SER A 1 165 ? -10.474 30.414  -0.671  1.00 72.53 165 A 1 
ATOM 1316 C CA  . SER A 1 165 ? -10.899 30.059  0.688   1.00 72.97 165 A 1 
ATOM 1317 C C   . SER A 1 165 ? -9.850  29.199  1.409   1.00 73.46 165 A 1 
ATOM 1318 O O   . SER A 1 165 ? -9.485  29.479  2.548   1.00 72.11 165 A 1 
ATOM 1319 C CB  . SER A 1 165 ? -12.247 29.345  0.616   1.00 73.68 165 A 1 
ATOM 1320 O OG  . SER A 1 165 ? -12.741 29.117  1.922   1.00 66.66 165 A 1 
ATOM 1321 N N   . VAL A 1 166 ? -9.279  28.204  0.725   1.00 69.80 166 A 1 
ATOM 1322 C CA  . VAL A 1 166 ? -8.184  27.390  1.276   1.00 67.66 166 A 1 
ATOM 1323 C C   . VAL A 1 166 ? -6.950  28.245  1.549   1.00 65.37 166 A 1 
ATOM 1324 O O   . VAL A 1 166 ? -6.282  28.052  2.561   1.00 69.02 166 A 1 
ATOM 1325 C CB  . VAL A 1 166 ? -7.831  26.221  0.340   1.00 68.41 166 A 1 
ATOM 1326 C CG1 . VAL A 1 166 ? -6.570  25.455  0.776   1.00 64.70 166 A 1 
ATOM 1327 C CG2 . VAL A 1 166 ? -8.937  25.175  0.303   1.00 64.48 166 A 1 
ATOM 1328 N N   . GLU A 1 167 ? -6.633  29.178  0.653   1.00 70.61 167 A 1 
ATOM 1329 C CA  . GLU A 1 167 ? -5.482  30.055  0.817   1.00 72.11 167 A 1 
ATOM 1330 C C   . GLU A 1 167 ? -5.666  31.033  1.988   1.00 71.28 167 A 1 
ATOM 1331 O O   . GLU A 1 167 ? -4.733  31.259  2.760   1.00 71.93 167 A 1 
ATOM 1332 C CB  . GLU A 1 167 ? -5.212  30.776  -0.517  1.00 72.34 167 A 1 
ATOM 1333 C CG  . GLU A 1 167 ? -3.750  31.222  -0.634  1.00 65.85 167 A 1 
ATOM 1334 C CD  . GLU A 1 167 ? -3.402  31.858  -1.989  1.00 60.31 167 A 1 
ATOM 1335 O OE1 . GLU A 1 167 ? -2.182  31.892  -2.298  1.00 54.47 167 A 1 
ATOM 1336 O OE2 . GLU A 1 167 ? -4.308  32.335  -2.686  1.00 55.16 167 A 1 
ATOM 1337 N N   . GLU A 1 168 ? -6.887  31.545  2.175   1.00 75.81 168 A 1 
ATOM 1338 C CA  . GLU A 1 168 ? -7.251  32.334  3.348   1.00 76.52 168 A 1 
ATOM 1339 C C   . GLU A 1 168 ? -7.168  31.519  4.638   1.00 76.08 168 A 1 
ATOM 1340 O O   . GLU A 1 168 ? -6.564  31.976  5.609   1.00 74.27 168 A 1 
ATOM 1341 C CB  . GLU A 1 168 ? -8.654  32.930  3.206   1.00 76.67 168 A 1 
ATOM 1342 C CG  . GLU A 1 168 ? -8.635  34.228  2.399   1.00 70.53 168 A 1 
ATOM 1343 C CD  . GLU A 1 168 ? -9.973  34.968  2.427   1.00 63.69 168 A 1 
ATOM 1344 O OE1 . GLU A 1 168 ? -9.930  36.206  2.221   1.00 57.27 168 A 1 
ATOM 1345 O OE2 . GLU A 1 168 ? -11.007 34.323  2.676   1.00 58.14 168 A 1 
ATOM 1346 N N   . GLN A 1 169 ? -7.686  30.290  4.630   1.00 68.68 169 A 1 
ATOM 1347 C CA  . GLN A 1 169 ? -7.557  29.395  5.783   1.00 67.68 169 A 1 
ATOM 1348 C C   . GLN A 1 169 ? -6.098  29.098  6.104   1.00 67.14 169 A 1 
ATOM 1349 O O   . GLN A 1 169 ? -5.704  29.125  7.264   1.00 70.15 169 A 1 
ATOM 1350 C CB  . GLN A 1 169 ? -8.306  28.095  5.532   1.00 69.59 169 A 1 
ATOM 1351 C CG  . GLN A 1 169 ? -9.814  28.268  5.729   1.00 65.69 169 A 1 
ATOM 1352 C CD  . GLN A 1 169 ? -10.528 26.930  5.801   1.00 62.89 169 A 1 
ATOM 1353 O OE1 . GLN A 1 169 ? -9.971  25.868  5.558   1.00 57.64 169 A 1 
ATOM 1354 N NE2 . GLN A 1 169 ? -11.791 26.918  6.164   1.00 53.60 169 A 1 
ATOM 1355 N N   . TYR A 1 170 ? -5.274  28.876  5.074   1.00 66.33 170 A 1 
ATOM 1356 C CA  . TYR A 1 170 ? -3.845  28.660  5.261   1.00 67.37 170 A 1 
ATOM 1357 C C   . TYR A 1 170 ? -3.142  29.887  5.858   1.00 65.84 170 A 1 
ATOM 1358 O O   . TYR A 1 170 ? -2.281  29.740  6.728   1.00 69.20 170 A 1 
ATOM 1359 C CB  . TYR A 1 170 ? -3.223  28.263  3.920   1.00 67.05 170 A 1 
ATOM 1360 C CG  . TYR A 1 170 ? -1.934  27.501  4.078   1.00 63.37 170 A 1 
ATOM 1361 C CD1 . TYR A 1 170 ? -0.699  28.175  4.179   1.00 58.71 170 A 1 
ATOM 1362 C CD2 . TYR A 1 170 ? -1.960  26.088  4.104   1.00 56.42 170 A 1 
ATOM 1363 C CE1 . TYR A 1 170 ? 0.495   27.456  4.278   1.00 51.48 170 A 1 
ATOM 1364 C CE2 . TYR A 1 170 ? -0.767  25.364  4.189   1.00 51.68 170 A 1 
ATOM 1365 C CZ  . TYR A 1 170 ? 0.458   26.051  4.273   1.00 53.49 170 A 1 
ATOM 1366 O OH  . TYR A 1 170 ? 1.634   25.337  4.322   1.00 50.79 170 A 1 
ATOM 1367 N N   . LYS A 1 171 ? -3.537  31.085  5.443   1.00 74.52 171 A 1 
ATOM 1368 C CA  . LYS A 1 171 ? -3.063  32.332  6.049   1.00 75.28 171 A 1 
ATOM 1369 C C   . LYS A 1 171 ? -3.492  32.456  7.506   1.00 76.02 171 A 1 
ATOM 1370 O O   . LYS A 1 171 ? -2.647  32.778  8.347   1.00 76.52 171 A 1 
ATOM 1371 C CB  . LYS A 1 171 ? -3.551  33.552  5.262   1.00 75.48 171 A 1 
ATOM 1372 C CG  . LYS A 1 171 ? -2.602  33.917  4.112   1.00 70.13 171 A 1 
ATOM 1373 C CD  . LYS A 1 171 ? -3.175  35.113  3.349   1.00 67.26 171 A 1 
ATOM 1374 C CE  . LYS A 1 171 ? -2.244  35.531  2.210   1.00 58.07 171 A 1 
ATOM 1375 N NZ  . LYS A 1 171 ? -2.939  36.456  1.272   1.00 52.18 171 A 1 
ATOM 1376 N N   . GLN A 1 172 ? -4.759  32.170  7.810   1.00 73.19 172 A 1 
ATOM 1377 C CA  . GLN A 1 172 ? -5.255  32.184  9.187   1.00 74.15 172 A 1 
ATOM 1378 C C   . GLN A 1 172 ? -4.505  31.183  10.060  1.00 74.37 172 A 1 
ATOM 1379 O O   . GLN A 1 172 ? -4.029  31.541  11.139  1.00 74.48 172 A 1 
ATOM 1380 C CB  . GLN A 1 172 ? -6.760  31.888  9.212   1.00 75.20 172 A 1 
ATOM 1381 C CG  . GLN A 1 172 ? -7.603  33.118  8.839   1.00 69.68 172 A 1 
ATOM 1382 C CD  . GLN A 1 172 ? -9.106  32.852  8.935   1.00 65.72 172 A 1 
ATOM 1383 O OE1 . GLN A 1 172 ? -9.579  31.728  8.993   1.00 61.36 172 A 1 
ATOM 1384 N NE2 . GLN A 1 172 ? -9.923  33.882  8.968   1.00 57.02 172 A 1 
ATOM 1385 N N   . LEU A 1 173 ? -4.296  29.974  9.565   1.00 69.67 173 A 1 
ATOM 1386 C CA  . LEU A 1 173 ? -3.535  28.934  10.268  1.00 67.80 173 A 1 
ATOM 1387 C C   . LEU A 1 173 ? -2.081  29.339  10.508  1.00 66.89 173 A 1 
ATOM 1388 O O   . LEU A 1 173 ? -1.529  29.124  11.590  1.00 69.38 173 A 1 
ATOM 1389 C CB  . LEU A 1 173 ? -3.618  27.644  9.439   1.00 68.88 173 A 1 
ATOM 1390 C CG  . LEU A 1 173 ? -4.084  26.447  10.279  1.00 65.18 173 A 1 
ATOM 1391 C CD1 . LEU A 1 173 ? -4.935  25.540  9.411   1.00 57.99 173 A 1 
ATOM 1392 C CD2 . LEU A 1 173 ? -2.929  25.642  10.820  1.00 60.13 173 A 1 
ATOM 1393 N N   . SER A 1 174 ? -1.465  29.969  9.514   1.00 72.40 174 A 1 
ATOM 1394 C CA  . SER A 1 174 ? -0.114  30.511  9.650   1.00 73.36 174 A 1 
ATOM 1395 C C   . SER A 1 174 ? -0.048  31.616  10.702  1.00 73.55 174 A 1 
ATOM 1396 O O   . SER A 1 174 ? 0.900   31.652  11.486  1.00 74.97 174 A 1 
ATOM 1397 C CB  . SER A 1 174 ? 0.376   31.023  8.296   1.00 73.30 174 A 1 
ATOM 1398 O OG  . SER A 1 174 ? 1.731   31.431  8.394   1.00 65.51 174 A 1 
ATOM 1399 N N   . GLN A 1 175 ? -1.050  32.487  10.748  1.00 75.59 175 A 1 
ATOM 1400 C CA  . GLN A 1 175 ? -1.151  33.513  11.788  1.00 77.49 175 A 1 
ATOM 1401 C C   . GLN A 1 175 ? -1.344  32.906  13.175  1.00 77.97 175 A 1 
ATOM 1402 O O   . GLN A 1 175 ? -0.626  33.285  14.100  1.00 76.62 175 A 1 
ATOM 1403 C CB  . GLN A 1 175 ? -2.291  34.486  11.485  1.00 77.71 175 A 1 
ATOM 1404 C CG  . GLN A 1 175 ? -1.866  35.602  10.525  1.00 71.25 175 A 1 
ATOM 1405 C CD  . GLN A 1 175 ? -2.982  36.623  10.283  1.00 66.58 175 A 1 
ATOM 1406 O OE1 . GLN A 1 175 ? -4.151  36.361  10.496  1.00 61.12 175 A 1 
ATOM 1407 N NE2 . GLN A 1 175 ? -2.675  37.815  9.834   1.00 57.11 175 A 1 
ATOM 1408 N N   . GLN A 1 176 ? -2.239  31.937  13.308  1.00 71.43 176 A 1 
ATOM 1409 C CA  . GLN A 1 176 ? -2.447  31.232  14.559  1.00 70.92 176 A 1 
ATOM 1410 C C   . GLN A 1 176 ? -1.177  30.522  15.031  1.00 70.76 176 A 1 
ATOM 1411 O O   . GLN A 1 176 ? -0.785  30.631  16.194  1.00 73.03 176 A 1 
ATOM 1412 C CB  . GLN A 1 176 ? -3.569  30.202  14.389  1.00 73.08 176 A 1 
ATOM 1413 C CG  . GLN A 1 176 ? -4.969  30.822  14.342  1.00 69.56 176 A 1 
ATOM 1414 C CD  . GLN A 1 176 ? -6.039  29.734  14.185  1.00 65.95 176 A 1 
ATOM 1415 O OE1 . GLN A 1 176 ? -5.772  28.604  13.819  1.00 60.61 176 A 1 
ATOM 1416 N NE2 . GLN A 1 176 ? -7.278  30.022  14.459  1.00 55.82 176 A 1 
ATOM 1417 N N   . HIS A 1 177 ? -0.469  29.871  14.102  1.00 71.20 177 A 1 
ATOM 1418 C CA  . HIS A 1 177 ? 0.794   29.208  14.415  1.00 71.63 177 A 1 
ATOM 1419 C C   . HIS A 1 177 ? 1.874   30.206  14.863  1.00 70.90 177 A 1 
ATOM 1420 O O   . HIS A 1 177 ? 2.656   29.909  15.774  1.00 73.19 177 A 1 
ATOM 1421 C CB  . HIS A 1 177 ? 1.253   28.397  13.204  1.00 71.22 177 A 1 
ATOM 1422 C CG  . HIS A 1 177 ? 2.322   27.410  13.550  1.00 66.81 177 A 1 
ATOM 1423 N ND1 . HIS A 1 177 ? 2.164   26.274  14.311  1.00 57.99 177 A 1 
ATOM 1424 C CD2 . HIS A 1 177 ? 3.655   27.452  13.199  1.00 58.14 177 A 1 
ATOM 1425 C CE1 . HIS A 1 177 ? 3.355   25.656  14.409  1.00 54.03 177 A 1 
ATOM 1426 N NE2 . HIS A 1 177 ? 4.290   26.339  13.745  1.00 53.35 177 A 1 
ATOM 1427 N N   . MET A 1 178 ? 1.918   31.398  14.264  1.00 74.30 178 A 1 
ATOM 1428 C CA  . MET A 1 178 ? 2.791   32.466  14.747  1.00 76.34 178 A 1 
ATOM 1429 C C   . MET A 1 178 ? 2.395   32.946  16.144  1.00 76.93 178 A 1 
ATOM 1430 O O   . MET A 1 178 ? 3.273   33.106  16.980  1.00 76.88 178 A 1 
ATOM 1431 C CB  . MET A 1 178 ? 2.834   33.642  13.767  1.00 76.53 178 A 1 
ATOM 1432 C CG  . MET A 1 178 ? 3.762   33.354  12.582  1.00 70.29 178 A 1 
ATOM 1433 S SD  . MET A 1 178 ? 4.313   34.837  11.678  1.00 64.07 178 A 1 
ATOM 1434 C CE  . MET A 1 178 ? 2.761   35.337  10.887  1.00 54.70 178 A 1 
ATOM 1435 N N   . GLN A 1 179 ? 1.100   33.125  16.402  1.00 74.87 179 A 1 
ATOM 1436 C CA  . GLN A 1 179 ? 0.612   33.507  17.730  1.00 76.47 179 A 1 
ATOM 1437 C C   . GLN A 1 179 ? 0.979   32.464  18.788  1.00 76.66 179 A 1 
ATOM 1438 O O   . GLN A 1 179 ? 1.477   32.838  19.848  1.00 77.58 179 A 1 
ATOM 1439 C CB  . GLN A 1 179 ? -0.900  33.723  17.704  1.00 77.77 179 A 1 
ATOM 1440 C CG  . GLN A 1 179 ? -1.305  35.044  17.023  1.00 73.95 179 A 1 
ATOM 1441 C CD  . GLN A 1 179 ? -2.826  35.229  16.997  1.00 70.38 179 A 1 
ATOM 1442 O OE1 . GLN A 1 179 ? -3.599  34.348  17.304  1.00 64.90 179 A 1 
ATOM 1443 N NE2 . GLN A 1 179 ? -3.315  36.392  16.629  1.00 60.80 179 A 1 
ATOM 1444 N N   . ILE A 1 180 ? 0.807   31.177  18.487  1.00 73.24 180 A 1 
ATOM 1445 C CA  . ILE A 1 180 ? 1.218   30.095  19.392  1.00 70.53 180 A 1 
ATOM 1446 C C   . ILE A 1 180 ? 2.717   30.147  19.662  1.00 69.19 180 A 1 
ATOM 1447 O O   . ILE A 1 180 ? 3.124   30.127  20.818  1.00 72.54 180 A 1 
ATOM 1448 C CB  . ILE A 1 180 ? 0.808   28.706  18.850  1.00 71.88 180 A 1 
ATOM 1449 C CG1 . ILE A 1 180 ? -0.712  28.552  19.012  1.00 69.90 180 A 1 
ATOM 1450 C CG2 . ILE A 1 180 ? 1.535   27.576  19.593  1.00 65.71 180 A 1 
ATOM 1451 C CD1 . ILE A 1 180 ? -1.237  27.265  18.398  1.00 60.56 180 A 1 
ATOM 1452 N N   . LYS A 1 181 ? 3.534   30.265  18.619  1.00 71.97 181 A 1 
ATOM 1453 C CA  . LYS A 1 181 ? 4.990   30.401  18.794  1.00 72.29 181 A 1 
ATOM 1454 C C   . LYS A 1 181 ? 5.362   31.592  19.655  1.00 72.44 181 A 1 
ATOM 1455 O O   . LYS A 1 181 ? 6.327   31.524  20.419  1.00 74.04 181 A 1 
ATOM 1456 C CB  . LYS A 1 181 ? 5.688   30.522  17.441  1.00 71.96 181 A 1 
ATOM 1457 C CG  . LYS A 1 181 ? 5.998   29.134  16.871  1.00 67.01 181 A 1 
ATOM 1458 C CD  . LYS A 1 181 ? 6.822   29.284  15.588  1.00 63.45 181 A 1 
ATOM 1459 C CE  . LYS A 1 181 ? 7.265   27.901  15.149  1.00 55.82 181 A 1 
ATOM 1460 N NZ  . LYS A 1 181 ? 8.035   27.941  13.886  1.00 50.72 181 A 1 
ATOM 1461 N N   . GLU A 1 182 ? 4.632   32.679  19.520  1.00 75.30 182 A 1 
ATOM 1462 C CA  . GLU A 1 182 ? 4.873   33.879  20.314  1.00 76.25 182 A 1 
ATOM 1463 C C   . GLU A 1 182 ? 4.489   33.667  21.782  1.00 74.91 182 A 1 
ATOM 1464 O O   . GLU A 1 182 ? 5.245   34.050  22.679  1.00 75.01 182 A 1 
ATOM 1465 C CB  . GLU A 1 182 ? 4.155   35.056  19.651  1.00 76.88 182 A 1 
ATOM 1466 C CG  . GLU A 1 182 ? 4.681   36.410  20.149  1.00 69.16 182 A 1 
ATOM 1467 C CD  . GLU A 1 182 ? 4.878   37.427  19.009  1.00 63.90 182 A 1 
ATOM 1468 O OE1 . GLU A 1 182 ? 5.776   38.284  19.169  1.00 57.63 182 A 1 
ATOM 1469 O OE2 . GLU A 1 182 ? 4.168   37.338  17.982  1.00 59.02 182 A 1 
ATOM 1470 N N   . ILE A 1 183 ? 3.386   32.962  22.018  1.00 78.33 183 A 1 
ATOM 1471 C CA  . ILE A 1 183 ? 2.952   32.541  23.357  1.00 75.78 183 A 1 
ATOM 1472 C C   . ILE A 1 183 ? 3.957   31.550  23.968  1.00 74.83 183 A 1 
ATOM 1473 O O   . ILE A 1 183 ? 4.388   31.748  25.102  1.00 76.09 183 A 1 
ATOM 1474 C CB  . ILE A 1 183 ? 1.523   31.961  23.296  1.00 77.41 183 A 1 
ATOM 1475 C CG1 . ILE A 1 183 ? 0.488   33.047  22.920  1.00 74.45 183 A 1 
ATOM 1476 C CG2 . ILE A 1 183 ? 1.133   31.363  24.643  1.00 70.95 183 A 1 
ATOM 1477 C CD1 . ILE A 1 183 ? -0.878  32.484  22.495  1.00 65.28 183 A 1 
ATOM 1478 N N   . GLU A 1 184 ? 4.402   30.550  23.224  1.00 72.21 184 A 1 
ATOM 1479 C CA  . GLU A 1 184 ? 5.452   29.622  23.654  1.00 71.88 184 A 1 
ATOM 1480 C C   . GLU A 1 184 ? 6.746   30.351  24.002  1.00 70.15 184 A 1 
ATOM 1481 O O   . GLU A 1 184 ? 7.407   30.051  24.996  1.00 72.66 184 A 1 
ATOM 1482 C CB  . GLU A 1 184 ? 5.783   28.618  22.551  1.00 72.07 184 A 1 
ATOM 1483 C CG  . GLU A 1 184 ? 4.758   27.489  22.389  1.00 65.85 184 A 1 
ATOM 1484 C CD  . GLU A 1 184 ? 5.196   26.483  21.311  1.00 61.30 184 A 1 
ATOM 1485 O OE1 . GLU A 1 184 ? 4.575   25.403  21.241  1.00 56.08 184 A 1 
ATOM 1486 O OE2 . GLU A 1 184 ? 6.153   26.788  20.549  1.00 56.87 184 A 1 
ATOM 1487 N N   . LYS A 1 185 ? 7.108   31.340  23.205  1.00 74.35 185 A 1 
ATOM 1488 C CA  . LYS A 1 185 ? 8.298   32.152  23.444  1.00 74.38 185 A 1 
ATOM 1489 C C   . LYS A 1 185 ? 8.168   32.993  24.714  1.00 73.88 185 A 1 
ATOM 1490 O O   . LYS A 1 185 ? 9.164   33.199  25.404  1.00 73.58 185 A 1 
ATOM 1491 C CB  . LYS A 1 185 ? 8.561   33.008  22.208  1.00 74.30 185 A 1 
ATOM 1492 C CG  . LYS A 1 185 ? 9.990   33.565  22.144  1.00 68.72 185 A 1 
ATOM 1493 C CD  . LYS A 1 185 ? 10.142  34.366  20.854  1.00 65.78 185 A 1 
ATOM 1494 C CE  . LYS A 1 185 ? 11.571  34.856  20.649  1.00 57.20 185 A 1 
ATOM 1495 N NZ  . LYS A 1 185 ? 11.682  35.648  19.393  1.00 52.44 185 A 1 
ATOM 1496 N N   . GLN A 1 186 ? 6.968   33.479  25.013  1.00 72.55 186 A 1 
ATOM 1497 C CA  . GLN A 1 186 ? 6.677   34.154  26.279  1.00 72.08 186 A 1 
ATOM 1498 C C   . GLN A 1 186 ? 6.750   33.180  27.462  1.00 70.79 186 A 1 
ATOM 1499 O O   . GLN A 1 186 ? 7.427   33.491  28.442  1.00 69.66 186 A 1 
ATOM 1500 C CB  . GLN A 1 186 ? 5.324   34.865  26.221  1.00 72.81 186 A 1 
ATOM 1501 C CG  . GLN A 1 186 ? 5.413   36.166  25.402  1.00 69.80 186 A 1 
ATOM 1502 C CD  . GLN A 1 186 ? 4.097   36.952  25.365  1.00 65.66 186 A 1 
ATOM 1503 O OE1 . GLN A 1 186 ? 3.046   36.530  25.825  1.00 61.52 186 A 1 
ATOM 1504 N NE2 . GLN A 1 186 ? 4.108   38.142  24.811  1.00 57.26 186 A 1 
ATOM 1505 N N   . LEU A 1 187 ? 6.167   32.000  27.340  1.00 73.29 187 A 1 
ATOM 1506 C CA  . LEU A 1 187 ? 6.237   30.944  28.358  1.00 70.43 187 A 1 
ATOM 1507 C C   . LEU A 1 187 ? 7.675   30.510  28.645  1.00 68.79 187 A 1 
ATOM 1508 O O   . LEU A 1 187 ? 8.070   30.390  29.805  1.00 67.47 187 A 1 
ATOM 1509 C CB  . LEU A 1 187 ? 5.403   29.738  27.889  1.00 70.66 187 A 1 
ATOM 1510 C CG  . LEU A 1 187 ? 3.895   29.939  28.074  1.00 65.91 187 A 1 
ATOM 1511 C CD1 . LEU A 1 187 ? 3.124   28.900  27.263  1.00 59.28 187 A 1 
ATOM 1512 C CD2 . LEU A 1 187 ? 3.499   29.763  29.536  1.00 61.70 187 A 1 
ATOM 1513 N N   . ARG A 1 188 ? 8.509   30.351  27.615  1.00 67.40 188 A 1 
ATOM 1514 C CA  . ARG A 1 188 ? 9.931   30.045  27.807  1.00 67.44 188 A 1 
ATOM 1515 C C   . ARG A 1 188 ? 10.695  31.154  28.530  1.00 65.31 188 A 1 
ATOM 1516 O O   . ARG A 1 188 ? 11.638  30.863  29.243  1.00 64.60 188 A 1 
ATOM 1517 C CB  . ARG A 1 188 ? 10.615  29.756  26.463  1.00 67.46 188 A 1 
ATOM 1518 C CG  . ARG A 1 188 ? 10.211  28.403  25.881  1.00 63.67 188 A 1 
ATOM 1519 C CD  . ARG A 1 188 ? 10.965  28.178  24.560  1.00 62.64 188 A 1 
ATOM 1520 N NE  . ARG A 1 188 ? 10.417  27.057  23.813  1.00 55.08 188 A 1 
ATOM 1521 C CZ  . ARG A 1 188 ? 11.060  26.273  22.968  1.00 49.97 188 A 1 
ATOM 1522 N NH1 . ARG A 1 188 ? 12.313  26.416  22.681  1.00 47.20 188 A 1 
ATOM 1523 N NH2 . ARG A 1 188 ? 10.426  25.301  22.386  1.00 46.98 188 A 1 
ATOM 1524 N N   . LYS A 1 189 ? 10.300  32.402  28.330  1.00 70.17 189 A 1 
ATOM 1525 C CA  . LYS A 1 189 ? 10.921  33.526  29.038  1.00 70.10 189 A 1 
ATOM 1526 C C   . LYS A 1 189 ? 10.586  33.552  30.527  1.00 68.09 189 A 1 
ATOM 1527 O O   . LYS A 1 189 ? 11.399  34.053  31.298  1.00 64.40 189 A 1 
ATOM 1528 C CB  . LYS A 1 189 ? 10.525  34.860  28.407  1.00 68.66 189 A 1 
ATOM 1529 C CG  . LYS A 1 189 ? 11.363  35.204  27.171  1.00 64.55 189 A 1 
ATOM 1530 C CD  . LYS A 1 189 ? 10.939  36.586  26.673  1.00 62.05 189 A 1 
ATOM 1531 C CE  . LYS A 1 189 ? 11.808  37.058  25.520  1.00 54.22 189 A 1 
ATOM 1532 N NZ  . LYS A 1 189 ? 11.482  38.466  25.159  1.00 50.05 189 A 1 
ATOM 1533 N N   . THR A 1 190 ? 9.432   33.030  30.919  1.00 64.82 190 A 1 
ATOM 1534 C CA  . THR A 1 190 ? 9.005   32.990  32.330  1.00 62.78 190 A 1 
ATOM 1535 C C   . THR A 1 190 ? 9.690   31.889  33.150  1.00 59.98 190 A 1 
ATOM 1536 O O   . THR A 1 190 ? 9.242   31.588  34.258  1.00 54.32 190 A 1 
ATOM 1537 C CB  . THR A 1 190 ? 7.476   32.941  32.471  1.00 60.37 190 A 1 
ATOM 1538 O OG1 . THR A 1 190 ? 6.862   32.139  31.494  1.00 57.00 190 A 1 
ATOM 1539 C CG2 . THR A 1 190 ? 6.878   34.340  32.293  1.00 55.20 190 A 1 
ATOM 1540 N N   . GLY A 1 191 ? 10.785  31.320  32.678  1.00 54.50 191 A 1 
ATOM 1541 C CA  . GLY A 1 191 ? 11.695  30.509  33.488  1.00 53.39 191 A 1 
ATOM 1542 C C   . GLY A 1 191 ? 11.355  29.023  33.605  1.00 51.52 191 A 1 
ATOM 1543 O O   . GLY A 1 191 ? 12.129  28.292  34.225  1.00 48.79 191 A 1 
ATOM 1544 N N   . ILE A 1 192 ? 10.273  28.574  32.991  1.00 48.50 192 A 1 
ATOM 1545 C CA  . ILE A 1 192 ? 9.977   27.140  32.925  1.00 47.79 192 A 1 
ATOM 1546 C C   . ILE A 1 192 ? 11.053  26.480  32.056  1.00 45.62 192 A 1 
ATOM 1547 O O   . ILE A 1 192 ? 11.043  26.611  30.827  1.00 43.00 192 A 1 
ATOM 1548 C CB  . ILE A 1 192 ? 8.556   26.857  32.428  1.00 44.68 192 A 1 
ATOM 1549 C CG1 . ILE A 1 192 ? 7.522   27.564  33.331  1.00 42.28 192 A 1 
ATOM 1550 C CG2 . ILE A 1 192 ? 8.290   25.339  32.406  1.00 43.67 192 A 1 
ATOM 1551 C CD1 . ILE A 1 192 ? 6.089   27.455  32.825  1.00 40.78 192 A 1 
ATOM 1552 N N   . GLN A 1 193 ? 12.007  25.818  32.707  1.00 39.05 193 A 1 
ATOM 1553 C CA  . GLN A 1 193 ? 13.034  25.058  32.015  1.00 40.44 193 A 1 
ATOM 1554 C C   . GLN A 1 193 ? 12.367  23.935  31.225  1.00 39.25 193 A 1 
ATOM 1555 O O   . GLN A 1 193 ? 11.739  23.047  31.801  1.00 37.55 193 A 1 
ATOM 1556 C CB  . GLN A 1 193 ? 14.078  24.494  32.995  1.00 39.09 193 A 1 
ATOM 1557 C CG  . GLN A 1 193 ? 15.080  25.563  33.466  1.00 36.05 193 A 1 
ATOM 1558 C CD  . GLN A 1 193 ? 16.204  24.988  34.342  1.00 33.60 193 A 1 
ATOM 1559 O OE1 . GLN A 1 193 ? 16.198  23.855  34.788  1.00 32.91 193 A 1 
ATOM 1560 N NE2 . GLN A 1 193 ? 17.236  25.763  34.619  1.00 32.31 193 A 1 
ATOM 1561 N N   . GLU A 1 194 ? 12.528  23.957  29.917  1.00 36.33 194 A 1 
ATOM 1562 C CA  . GLU A 1 194 ? 12.188  22.800  29.098  1.00 36.96 194 A 1 
ATOM 1563 C C   . GLU A 1 194 ? 12.989  21.589  29.582  1.00 34.78 194 A 1 
ATOM 1564 O O   . GLU A 1 194 ? 14.221  21.681  29.672  1.00 32.74 194 A 1 
ATOM 1565 C CB  . GLU A 1 194 ? 12.483  23.041  27.609  1.00 36.59 194 A 1 
ATOM 1566 C CG  . GLU A 1 194 ? 11.344  23.784  26.914  1.00 34.14 194 A 1 
ATOM 1567 C CD  . GLU A 1 194 ? 11.566  24.002  25.419  1.00 32.46 194 A 1 
ATOM 1568 O OE1 . GLU A 1 194 ? 10.577  23.993  24.657  1.00 30.18 194 A 1 
ATOM 1569 O OE2 . GLU A 1 194 ? 12.705  24.318  24.996  1.00 33.65 194 A 1 
ATOM 1570 N N   . PRO A 1 195 ? 12.346  20.453  29.888  1.00 33.36 195 A 1 
ATOM 1571 C CA  . PRO A 1 195 ? 13.092  19.228  30.049  1.00 34.95 195 A 1 
ATOM 1572 C C   . PRO A 1 195 ? 13.876  18.978  28.759  1.00 34.68 195 A 1 
ATOM 1573 O O   . PRO A 1 195 ? 13.350  19.118  27.656  1.00 32.84 195 A 1 
ATOM 1574 C CB  . PRO A 1 195 ? 12.059  18.139  30.362  1.00 31.55 195 A 1 
ATOM 1575 C CG  . PRO A 1 195 ? 10.764  18.680  29.754  1.00 31.10 195 A 1 
ATOM 1576 C CD  . PRO A 1 195 ? 10.919  20.200  29.853  1.00 35.65 195 A 1 
ATOM 1577 N N   . SER A 1 196 ? 15.149  18.654  28.902  1.00 30.33 196 A 1 
ATOM 1578 C CA  . SER A 1 196 ? 16.056  18.466  27.777  1.00 31.38 196 A 1 
ATOM 1579 C C   . SER A 1 196 ? 15.572  17.329  26.868  1.00 30.71 196 A 1 
ATOM 1580 O O   . SER A 1 196 ? 15.782  16.153  27.177  1.00 29.10 196 A 1 
ATOM 1581 C CB  . SER A 1 196 ? 17.465  18.169  28.308  1.00 29.46 196 A 1 
ATOM 1582 O OG  . SER A 1 196 ? 17.438  17.075  29.206  1.00 27.54 196 A 1 
ATOM 1583 N N   . GLU A 1 197 ? 14.950  17.673  25.753  1.00 26.81 197 A 1 
ATOM 1584 C CA  . GLU A 1 197 ? 14.694  16.718  24.688  1.00 27.17 197 A 1 
ATOM 1585 C C   . GLU A 1 197 ? 16.024  16.150  24.185  1.00 25.99 197 A 1 
ATOM 1586 O O   . GLU A 1 197 ? 16.852  16.855  23.599  1.00 24.26 197 A 1 
ATOM 1587 C CB  . GLU A 1 197 ? 13.910  17.345  23.527  1.00 26.03 197 A 1 
ATOM 1588 C CG  . GLU A 1 197 ? 12.411  17.500  23.811  1.00 24.46 197 A 1 
ATOM 1589 C CD  . GLU A 1 197 ? 11.625  17.902  22.547  1.00 23.73 197 A 1 
ATOM 1590 O OE1 . GLU A 1 197 ? 10.425  17.562  22.481  1.00 21.75 197 A 1 
ATOM 1591 O OE2 . GLU A 1 197 ? 12.245  18.514  21.639  1.00 27.03 197 A 1 
ATOM 1592 N N   . ASN A 1 198 ? 16.232  14.861  24.428  1.00 26.03 198 A 1 
ATOM 1593 C CA  . ASN A 1 198 ? 17.360  14.154  23.836  1.00 27.13 198 A 1 
ATOM 1594 C C   . ASN A 1 198 ? 17.227  14.189  22.312  1.00 26.21 198 A 1 
ATOM 1595 O O   . ASN A 1 198 ? 16.355  13.544  21.728  1.00 24.24 198 A 1 
ATOM 1596 C CB  . ASN A 1 198 ? 17.409  12.711  24.374  1.00 24.97 198 A 1 
ATOM 1597 C CG  . ASN A 1 198 ? 18.319  12.544  25.575  1.00 22.09 198 A 1 
ATOM 1598 O OD1 . ASN A 1 198 ? 19.348  13.183  25.709  1.00 21.45 198 A 1 
ATOM 1599 N ND2 . ASN A 1 198 ? 18.013  11.630  26.464  1.00 21.63 198 A 1 
ATOM 1600 N N   . SER A 1 199 ? 18.118  14.911  21.676  1.00 25.99 199 A 1 
ATOM 1601 C CA  . SER A 1 199 ? 18.207  15.037  20.221  1.00 27.94 199 A 1 
ATOM 1602 C C   . SER A 1 199 ? 18.586  13.691  19.590  1.00 27.15 199 A 1 
ATOM 1603 O O   . SER A 1 199 ? 19.763  13.405  19.353  1.00 26.11 199 A 1 
ATOM 1604 C CB  . SER A 1 199 ? 19.206  16.143  19.857  1.00 26.40 199 A 1 
ATOM 1605 O OG  . SER A 1 199 ? 20.498  15.842  20.340  1.00 25.11 199 A 1 
ATOM 1606 N N   . LEU A 1 200 ? 17.601  12.865  19.298  1.00 25.55 200 A 1 
ATOM 1607 C CA  . LEU A 1 200 ? 17.781  11.715  18.420  1.00 26.57 200 A 1 
ATOM 1608 C C   . LEU A 1 200 ? 18.081  12.233  17.008  1.00 25.72 200 A 1 
ATOM 1609 O O   . LEU A 1 200 ? 17.188  12.446  16.192  1.00 24.10 200 A 1 
ATOM 1610 C CB  . LEU A 1 200 ? 16.555  10.791  18.489  1.00 24.23 200 A 1 
ATOM 1611 C CG  . LEU A 1 200 ? 16.658  9.745   19.613  1.00 22.96 200 A 1 
ATOM 1612 C CD1 . LEU A 1 200 ? 15.270  9.200   19.955  1.00 22.81 200 A 1 
ATOM 1613 C CD2 . LEU A 1 200 ? 17.535  8.568   19.188  1.00 25.33 200 A 1 
ATOM 1614 N N   . SER A 1 201 ? 19.360  12.445  16.732  1.00 25.96 201 A 1 
ATOM 1615 C CA  . SER A 1 201 ? 19.841  12.820  15.402  1.00 27.58 201 A 1 
ATOM 1616 C C   . SER A 1 201 ? 19.585  11.666  14.431  1.00 27.30 201 A 1 
ATOM 1617 O O   . SER A 1 201 ? 20.399  10.750  14.294  1.00 26.26 201 A 1 
ATOM 1618 C CB  . SER A 1 201 ? 21.319  13.221  15.457  1.00 26.02 201 A 1 
ATOM 1619 O OG  . SER A 1 201 ? 22.159  12.117  15.751  1.00 24.53 201 A 1 
ATOM 1620 N N   . SER A 1 202 ? 18.455  11.698  13.749  1.00 22.52 202 A 1 
ATOM 1621 C CA  . SER A 1 202 ? 18.165  10.821  12.629  1.00 23.57 202 A 1 
ATOM 1622 C C   . SER A 1 202 ? 19.109  11.178  11.475  1.00 23.59 202 A 1 
ATOM 1623 O O   . SER A 1 202 ? 18.803  12.028  10.642  1.00 21.94 202 A 1 
ATOM 1624 C CB  . SER A 1 202 ? 16.681  10.916  12.235  1.00 21.52 202 A 1 
ATOM 1625 O OG  . SER A 1 202 ? 16.321  12.245  11.936  1.00 20.25 202 A 1 
ATOM 1626 N N   . LYS A 1 203 ? 20.281  10.551  11.441  1.00 22.81 203 A 1 
ATOM 1627 C CA  . LYS A 1 203 ? 21.185  10.658  10.288  1.00 26.10 203 A 1 
ATOM 1628 C C   . LYS A 1 203 ? 20.443  10.116  9.064   1.00 24.98 203 A 1 
ATOM 1629 O O   . LYS A 1 203 ? 20.353  8.901   8.881   1.00 23.42 203 A 1 
ATOM 1630 C CB  . LYS A 1 203 ? 22.499  9.904   10.520  1.00 24.44 203 A 1 
ATOM 1631 C CG  . LYS A 1 203 ? 23.490  10.710  11.377  1.00 22.49 203 A 1 
ATOM 1632 C CD  . LYS A 1 203 ? 24.837  9.986   11.508  1.00 21.80 203 A 1 
ATOM 1633 C CE  . LYS A 1 203 ? 25.816  10.862  12.289  1.00 19.03 203 A 1 
ATOM 1634 N NZ  . LYS A 1 203 ? 27.139  10.222  12.495  1.00 18.41 203 A 1 
ATOM 1635 N N   . SER A 1 204 ? 19.931  11.022  8.245   1.00 21.34 204 A 1 
ATOM 1636 C CA  . SER A 1 204 ? 19.408  10.715  6.924   1.00 23.06 204 A 1 
ATOM 1637 C C   . SER A 1 204 ? 20.535  10.082  6.107   1.00 23.17 204 A 1 
ATOM 1638 O O   . SER A 1 204 ? 21.472  10.757  5.685   1.00 22.01 204 A 1 
ATOM 1639 C CB  . SER A 1 204 ? 18.859  11.989  6.262   1.00 21.16 204 A 1 
ATOM 1640 O OG  . SER A 1 204 ? 19.847  12.994  6.219   1.00 19.47 204 A 1 
ATOM 1641 N N   . ARG A 1 205 ? 20.489  8.763   5.934   1.00 20.12 205 A 1 
ATOM 1642 C CA  . ARG A 1 205 ? 21.400  8.099   5.003   1.00 21.60 205 A 1 
ATOM 1643 C C   . ARG A 1 205 ? 21.042  8.576   3.602   1.00 21.27 205 A 1 
ATOM 1644 O O   . ARG A 1 205 ? 20.023  8.152   3.071   1.00 19.97 205 A 1 
ATOM 1645 C CB  . ARG A 1 205 ? 21.309  6.569   5.117   1.00 20.25 205 A 1 
ATOM 1646 C CG  . ARG A 1 205 ? 22.215  6.026   6.224   1.00 18.62 205 A 1 
ATOM 1647 C CD  . ARG A 1 205 ? 22.148  4.494   6.228   1.00 17.89 205 A 1 
ATOM 1648 N NE  . ARG A 1 205 ? 23.127  3.906   7.166   1.00 16.43 205 A 1 
ATOM 1649 C CZ  . ARG A 1 205 ? 23.293  2.608   7.424   1.00 15.48 205 A 1 
ATOM 1650 N NH1 . ARG A 1 205 ? 22.544  1.712   6.850   1.00 14.31 205 A 1 
ATOM 1651 N NH2 . ARG A 1 205 ? 24.207  2.217   8.252   1.00 13.61 205 A 1 
ATOM 1652 N N   . ALA A 1 206 ? 21.875  9.439   3.053   1.00 23.21 206 A 1 
ATOM 1653 C CA  . ALA A 1 206 ? 21.773  9.836   1.661   1.00 24.55 206 A 1 
ATOM 1654 C C   . ALA A 1 206 ? 21.684  8.573   0.779   1.00 24.72 206 A 1 
ATOM 1655 O O   . ALA A 1 206 ? 22.448  7.621   1.010   1.00 23.50 206 A 1 
ATOM 1656 C CB  . ALA A 1 206 ? 22.986  10.703  1.296   1.00 22.95 206 A 1 
ATOM 1657 N N   . PRO A 1 207 ? 20.750  8.530   -0.183  1.00 24.43 207 A 1 
ATOM 1658 C CA  . PRO A 1 207 ? 20.710  7.445   -1.141  1.00 25.11 207 A 1 
ATOM 1659 C C   . PRO A 1 207 ? 22.062  7.424   -1.858  1.00 26.25 207 A 1 
ATOM 1660 O O   . PRO A 1 207 ? 22.507  8.445   -2.383  1.00 24.45 207 A 1 
ATOM 1661 C CB  . PRO A 1 207 ? 19.520  7.744   -2.064  1.00 22.84 207 A 1 
ATOM 1662 C CG  . PRO A 1 207 ? 19.338  9.259   -1.952  1.00 23.01 207 A 1 
ATOM 1663 C CD  . PRO A 1 207 ? 19.813  9.580   -0.540  1.00 26.77 207 A 1 
ATOM 1664 N N   . ARG A 1 208 ? 22.748  6.280   -1.828  1.00 22.99 208 A 1 
ATOM 1665 C CA  . ARG A 1 208 ? 23.958  6.105   -2.634  1.00 25.25 208 A 1 
ATOM 1666 C C   . ARG A 1 208 ? 23.522  6.151   -4.094  1.00 24.76 208 A 1 
ATOM 1667 O O   . ARG A 1 208 ? 23.067  5.143   -4.627  1.00 23.34 208 A 1 
ATOM 1668 C CB  . ARG A 1 208 ? 24.677  4.790   -2.314  1.00 24.00 208 A 1 
ATOM 1669 C CG  . ARG A 1 208 ? 25.594  4.897   -1.088  1.00 21.92 208 A 1 
ATOM 1670 C CD  . ARG A 1 208 ? 26.341  3.572   -0.899  1.00 20.92 208 A 1 
ATOM 1671 N NE  . ARG A 1 208 ? 27.348  3.651   0.172   1.00 18.98 208 A 1 
ATOM 1672 C CZ  . ARG A 1 208 ? 28.173  2.678   0.552   1.00 17.54 208 A 1 
ATOM 1673 N NH1 . ARG A 1 208 ? 28.116  1.496   0.003   1.00 16.28 208 A 1 
ATOM 1674 N NH2 . ARG A 1 208 ? 29.051  2.882   1.480   1.00 15.31 208 A 1 
ATOM 1675 N N   . THR A 1 209 ? 23.632  7.312   -4.709  1.00 23.01 209 A 1 
ATOM 1676 C CA  . THR A 1 209 ? 23.602  7.449   -6.155  1.00 25.34 209 A 1 
ATOM 1677 C C   . THR A 1 209 ? 24.691  6.528   -6.704  1.00 25.36 209 A 1 
ATOM 1678 O O   . THR A 1 209 ? 25.864  6.683   -6.380  1.00 23.50 209 A 1 
ATOM 1679 C CB  . THR A 1 209 ? 23.855  8.902   -6.587  1.00 22.86 209 A 1 
ATOM 1680 O OG1 . THR A 1 209 ? 24.771  9.529   -5.717  1.00 20.62 209 A 1 
ATOM 1681 C CG2 . THR A 1 209 ? 22.564  9.719   -6.525  1.00 20.74 209 A 1 
ATOM 1682 N N   . THR A 1 210 ? 24.264  5.509   -7.442  1.00 27.72 210 A 1 
ATOM 1683 C CA  . THR A 1 210 ? 25.191  4.683   -8.204  1.00 29.39 210 A 1 
ATOM 1684 C C   . THR A 1 210 ? 25.889  5.640   -9.172  1.00 28.91 210 A 1 
ATOM 1685 O O   . THR A 1 210 ? 25.179  6.274   -9.947  1.00 27.04 210 A 1 
ATOM 1686 C CB  . THR A 1 210 ? 24.461  3.574   -8.984  1.00 27.27 210 A 1 
ATOM 1687 O OG1 . THR A 1 210 ? 23.267  3.186   -8.332  1.00 25.16 210 A 1 
ATOM 1688 C CG2 . THR A 1 210 ? 25.328  2.323   -9.089  1.00 25.97 210 A 1 
ATOM 1689 N N   . PRO A 1 211 ? 27.196  5.837   -9.068  1.00 29.50 211 A 1 
ATOM 1690 C CA  . PRO A 1 211 ? 27.861  6.774   -9.951  1.00 30.75 211 A 1 
ATOM 1691 C C   . PRO A 1 211 ? 27.605  6.305   -11.388 1.00 30.67 211 A 1 
ATOM 1692 O O   . PRO A 1 211 ? 27.755  5.107   -11.649 1.00 29.11 211 A 1 
ATOM 1693 C CB  . PRO A 1 211 ? 29.341  6.752   -9.556  1.00 28.88 211 A 1 
ATOM 1694 C CG  . PRO A 1 211 ? 29.505  5.399   -8.862  1.00 28.68 211 A 1 
ATOM 1695 C CD  . PRO A 1 211 ? 28.140  5.135   -8.240  1.00 32.37 211 A 1 
ATOM 1696 N N   . PRO A 1 212 ? 27.167  7.193   -12.295 1.00 27.18 212 A 1 
ATOM 1697 C CA  . PRO A 1 212 ? 27.130  6.841   -13.700 1.00 27.47 212 A 1 
ATOM 1698 C C   . PRO A 1 212 ? 28.531  6.362   -14.083 1.00 27.88 212 A 1 
ATOM 1699 O O   . PRO A 1 212 ? 29.525  6.882   -13.569 1.00 26.93 212 A 1 
ATOM 1700 C CB  . PRO A 1 212 ? 26.695  8.107   -14.443 1.00 25.88 212 A 1 
ATOM 1701 C CG  . PRO A 1 212 ? 27.098  9.233   -13.491 1.00 25.96 212 A 1 
ATOM 1702 C CD  . PRO A 1 212 ? 26.980  8.613   -12.102 1.00 29.69 212 A 1 
ATOM 1703 N N   . LEU A 1 213 ? 28.587  5.349   -14.933 1.00 34.57 213 A 1 
ATOM 1704 C CA  . LEU A 1 213 ? 29.840  5.023   -15.608 1.00 35.85 213 A 1 
ATOM 1705 C C   . LEU A 1 213 ? 30.290  6.309   -16.298 1.00 35.48 213 A 1 
ATOM 1706 O O   . LEU A 1 213 ? 29.680  6.722   -17.281 1.00 33.74 213 A 1 
ATOM 1707 C CB  . LEU A 1 213 ? 29.605  3.870   -16.607 1.00 34.17 213 A 1 
ATOM 1708 C CG  . LEU A 1 213 ? 29.865  2.478   -15.993 1.00 31.43 213 A 1 
ATOM 1709 C CD1 . LEU A 1 213 ? 28.975  1.421   -16.641 1.00 30.99 213 A 1 
ATOM 1710 C CD2 . LEU A 1 213 ? 31.316  2.057   -16.190 1.00 32.53 213 A 1 
ATOM 1711 N N   . GLN A 1 214 ? 31.265  6.975   -15.722 1.00 28.29 214 A 1 
ATOM 1712 C CA  . GLN A 1 214 ? 31.942  8.068   -16.396 1.00 29.40 214 A 1 
ATOM 1713 C C   . GLN A 1 214 ? 32.579  7.445   -17.642 1.00 28.27 214 A 1 
ATOM 1714 O O   . GLN A 1 214 ? 33.615  6.790   -17.561 1.00 27.08 214 A 1 
ATOM 1715 C CB  . GLN A 1 214 ? 32.985  8.733   -15.486 1.00 28.88 214 A 1 
ATOM 1716 C CG  . GLN A 1 214 ? 32.367  9.746   -14.515 1.00 27.41 214 A 1 
ATOM 1717 C CD  . GLN A 1 214 ? 33.405  10.434  -13.624 1.00 25.07 214 A 1 
ATOM 1718 O OE1 . GLN A 1 214 ? 34.428  9.881   -13.261 1.00 24.65 214 A 1 
ATOM 1719 N NE2 . GLN A 1 214 ? 33.160  11.653  -13.196 1.00 24.74 214 A 1 
ATOM 1720 N N   . LEU A 1 215 ? 31.883  7.610   -18.759 1.00 31.38 215 A 1 
ATOM 1721 C CA  . LEU A 1 215 ? 32.544  7.644   -20.045 1.00 31.57 215 A 1 
ATOM 1722 C C   . LEU A 1 215 ? 33.504  8.824   -19.950 1.00 30.42 215 A 1 
ATOM 1723 O O   . LEU A 1 215 ? 33.087  9.969   -20.114 1.00 29.11 215 A 1 
ATOM 1724 C CB  . LEU A 1 215 ? 31.495  7.817   -21.161 1.00 29.43 215 A 1 
ATOM 1725 C CG  . LEU A 1 215 ? 30.758  6.513   -21.519 1.00 27.22 215 A 1 
ATOM 1726 C CD1 . LEU A 1 215 ? 29.426  6.819   -22.204 1.00 27.21 215 A 1 
ATOM 1727 C CD2 . LEU A 1 215 ? 31.595  5.654   -22.462 1.00 28.71 215 A 1 
ATOM 1728 N N   . ASN A 1 216 ? 34.721  8.551   -19.580 1.00 33.95 216 A 1 
ATOM 1729 C CA  . ASN A 1 216 ? 35.779  9.502   -19.846 1.00 34.81 216 A 1 
ATOM 1730 C C   . ASN A 1 216 ? 35.807  9.640   -21.364 1.00 33.39 216 A 1 
ATOM 1731 O O   . ASN A 1 216 ? 36.260  8.726   -22.055 1.00 31.19 216 A 1 
ATOM 1732 C CB  . ASN A 1 216 ? 37.118  9.013   -19.269 1.00 32.78 216 A 1 
ATOM 1733 C CG  . ASN A 1 216 ? 37.299  9.320   -17.789 1.00 29.56 216 A 1 
ATOM 1734 O OD1 . ASN A 1 216 ? 36.568  10.061  -17.153 1.00 29.24 216 A 1 
ATOM 1735 N ND2 . ASN A 1 216 ? 38.330  8.772   -17.184 1.00 29.25 216 A 1 
ATOM 1736 N N   . GLU A 1 217 ? 35.264  10.744  -21.852 1.00 29.57 217 A 1 
ATOM 1737 C CA  . GLU A 1 217 ? 35.558  11.242  -23.182 1.00 30.39 217 A 1 
ATOM 1738 C C   . GLU A 1 217 ? 37.065  11.502  -23.224 1.00 29.23 217 A 1 
ATOM 1739 O O   . GLU A 1 217 ? 37.544  12.565  -22.834 1.00 27.94 217 A 1 
ATOM 1740 C CB  . GLU A 1 217 ? 34.756  12.520  -23.483 1.00 29.79 217 A 1 
ATOM 1741 C CG  . GLU A 1 217 ? 33.263  12.256  -23.720 1.00 28.13 217 A 1 
ATOM 1742 C CD  . GLU A 1 217 ? 32.457  13.539  -24.026 1.00 27.43 217 A 1 
ATOM 1743 O OE1 . GLU A 1 217 ? 31.363  13.386  -24.612 1.00 24.48 217 A 1 
ATOM 1744 O OE2 . GLU A 1 217 ? 32.908  14.637  -23.641 1.00 28.87 217 A 1 
ATOM 1745 N N   . THR A 1 218 ? 37.804  10.469  -23.591 1.00 37.60 218 A 1 
ATOM 1746 C CA  . THR A 1 218 ? 39.196  10.667  -23.965 1.00 39.13 218 A 1 
ATOM 1747 C C   . THR A 1 218 ? 39.182  11.447  -25.269 1.00 37.89 218 A 1 
ATOM 1748 O O   . THR A 1 218 ? 38.381  11.140  -26.157 1.00 35.54 218 A 1 
ATOM 1749 C CB  . THR A 1 218 ? 39.958  9.343   -24.103 1.00 36.76 218 A 1 
ATOM 1750 O OG1 . THR A 1 218 ? 39.483  8.356   -23.204 1.00 33.70 218 A 1 
ATOM 1751 C CG2 . THR A 1 218 ? 41.443  9.526   -23.791 1.00 34.69 218 A 1 
ATOM 1752 N N   . GLU A 1 219 ? 40.003  12.463  -25.371 1.00 33.30 219 A 1 
ATOM 1753 C CA  . GLU A 1 219 ? 40.069  13.350  -26.531 1.00 34.78 219 A 1 
ATOM 1754 C C   . GLU A 1 219 ? 40.250  12.596  -27.858 1.00 33.86 219 A 1 
ATOM 1755 O O   . GLU A 1 219 ? 40.818  11.510  -27.921 1.00 32.36 219 A 1 
ATOM 1756 C CB  . GLU A 1 219 ? 41.205  14.365  -26.346 1.00 33.65 219 A 1 
ATOM 1757 C CG  . GLU A 1 219 ? 40.905  15.430  -25.259 1.00 31.08 219 A 1 
ATOM 1758 C CD  . GLU A 1 219 ? 42.044  16.452  -25.122 1.00 30.51 219 A 1 
ATOM 1759 O OE1 . GLU A 1 219 ? 41.724  17.623  -24.838 1.00 26.74 219 A 1 
ATOM 1760 O OE2 . GLU A 1 219 ? 43.208  16.059  -25.284 1.00 31.31 219 A 1 
ATOM 1761 N N   . ASN A 1 220 ? 39.782  13.216  -28.937 1.00 38.88 220 A 1 
ATOM 1762 C CA  . ASN A 1 220 ? 39.702  12.664  -30.295 1.00 40.15 220 A 1 
ATOM 1763 C C   . ASN A 1 220 ? 41.001  12.109  -30.893 1.00 38.83 220 A 1 
ATOM 1764 O O   . ASN A 1 220 ? 40.923  11.288  -31.802 1.00 36.37 220 A 1 
ATOM 1765 C CB  . ASN A 1 220 ? 39.197  13.783  -31.230 1.00 37.41 220 A 1 
ATOM 1766 C CG  . ASN A 1 220 ? 37.683  13.875  -31.345 1.00 33.58 220 A 1 
ATOM 1767 O OD1 . ASN A 1 220 ? 36.949  12.932  -31.180 1.00 33.62 220 A 1 
ATOM 1768 N ND2 . ASN A 1 220 ? 37.174  15.040  -31.692 1.00 32.88 220 A 1 
ATOM 1769 N N   . THR A 1 221 ? 42.148  12.617  -30.494 1.00 35.39 221 A 1 
ATOM 1770 C CA  . THR A 1 221 ? 43.367  12.502  -31.311 1.00 37.23 221 A 1 
ATOM 1771 C C   . THR A 1 221 ? 43.975  11.106  -31.359 1.00 37.32 221 A 1 
ATOM 1772 O O   . THR A 1 221 ? 44.198  10.585  -32.444 1.00 35.02 221 A 1 
ATOM 1773 C CB  . THR A 1 221 ? 44.454  13.501  -30.884 1.00 33.52 221 A 1 
ATOM 1774 O OG1 . THR A 1 221 ? 44.182  14.065  -29.612 1.00 30.26 221 A 1 
ATOM 1775 C CG2 . THR A 1 221 ? 44.553  14.669  -31.859 1.00 30.92 221 A 1 
ATOM 1776 N N   . GLU A 1 222 ? 44.255  10.495  -30.220 1.00 43.86 222 A 1 
ATOM 1777 C CA  . GLU A 1 222 ? 45.013  9.223   -30.164 1.00 46.24 222 A 1 
ATOM 1778 C C   . GLU A 1 222 ? 44.146  7.963   -30.356 1.00 46.07 222 A 1 
ATOM 1779 O O   . GLU A 1 222 ? 44.580  6.848   -30.082 1.00 43.86 222 A 1 
ATOM 1780 C CB  . GLU A 1 222 ? 45.840  9.152   -28.874 1.00 43.53 222 A 1 
ATOM 1781 C CG  . GLU A 1 222 ? 47.002  10.149  -28.863 1.00 39.69 222 A 1 
ATOM 1782 C CD  . GLU A 1 222 ? 47.911  9.984   -27.635 1.00 37.92 222 A 1 
ATOM 1783 O OE1 . GLU A 1 222 ? 49.040  10.506  -27.699 1.00 33.48 222 A 1 
ATOM 1784 O OE2 . GLU A 1 222 ? 47.468  9.367   -26.643 1.00 36.80 222 A 1 
ATOM 1785 N N   . GLN A 1 223 ? 42.903  8.090   -30.837 1.00 51.13 223 A 1 
ATOM 1786 C CA  . GLN A 1 223 ? 42.017  6.935   -30.993 1.00 52.74 223 A 1 
ATOM 1787 C C   . GLN A 1 223 ? 42.510  5.910   -32.019 1.00 55.20 223 A 1 
ATOM 1788 O O   . GLN A 1 223 ? 42.138  4.742   -31.914 1.00 51.73 223 A 1 
ATOM 1789 C CB  . GLN A 1 223 ? 40.599  7.379   -31.361 1.00 48.50 223 A 1 
ATOM 1790 C CG  . GLN A 1 223 ? 39.812  7.907   -30.159 1.00 44.90 223 A 1 
ATOM 1791 C CD  . GLN A 1 223 ? 38.305  7.969   -30.432 1.00 42.06 223 A 1 
ATOM 1792 O OE1 . GLN A 1 223 ? 37.795  7.595   -31.477 1.00 39.99 223 A 1 
ATOM 1793 N NE2 . GLN A 1 223 ? 37.521  8.402   -29.464 1.00 39.17 223 A 1 
ATOM 1794 N N   . ASP A 1 224 ? 43.285  6.311   -33.012 1.00 61.19 224 A 1 
ATOM 1795 C CA  . ASP A 1 224 ? 43.692  5.409   -34.097 1.00 63.59 224 A 1 
ATOM 1796 C C   . ASP A 1 224 ? 44.730  4.366   -33.683 1.00 67.54 224 A 1 
ATOM 1797 O O   . ASP A 1 224 ? 44.861  3.339   -34.347 1.00 62.85 224 A 1 
ATOM 1798 C CB  . ASP A 1 224 ? 44.144  6.220   -35.320 1.00 56.20 224 A 1 
ATOM 1799 C CG  . ASP A 1 224 ? 42.968  6.726   -36.165 1.00 50.55 224 A 1 
ATOM 1800 O OD1 . ASP A 1 224 ? 41.844  6.180   -36.008 1.00 46.50 224 A 1 
ATOM 1801 O OD2 . ASP A 1 224 ? 43.203  7.635   -36.989 1.00 44.25 224 A 1 
ATOM 1802 N N   . ASP A 1 225 ? 45.385  4.567   -32.552 1.00 74.81 225 A 1 
ATOM 1803 C CA  . ASP A 1 225 ? 46.406  3.642   -32.065 1.00 79.36 225 A 1 
ATOM 1804 C C   . ASP A 1 225 ? 45.921  2.760   -30.896 1.00 83.38 225 A 1 
ATOM 1805 O O   . ASP A 1 225 ? 46.715  2.221   -30.133 1.00 78.74 225 A 1 
ATOM 1806 C CB  . ASP A 1 225 ? 47.715  4.403   -31.790 1.00 71.38 225 A 1 
ATOM 1807 C CG  . ASP A 1 225 ? 48.951  3.496   -31.875 1.00 62.09 225 A 1 
ATOM 1808 O OD1 . ASP A 1 225 ? 48.814  2.321   -32.282 1.00 55.76 225 A 1 
ATOM 1809 O OD2 . ASP A 1 225 ? 50.039  3.959   -31.497 1.00 53.42 225 A 1 
ATOM 1810 N N   . LEU A 1 226 ? 44.612  2.592   -30.735 1.00 84.56 226 A 1 
ATOM 1811 C CA  . LEU A 1 226 ? 44.100  1.675   -29.714 1.00 87.19 226 A 1 
ATOM 1812 C C   . LEU A 1 226 ? 44.182  0.209   -30.181 1.00 89.03 226 A 1 
ATOM 1813 O O   . LEU A 1 226 ? 43.917  -0.101  -31.340 1.00 86.32 226 A 1 
ATOM 1814 C CB  . LEU A 1 226 ? 42.667  2.062   -29.302 1.00 83.88 226 A 1 
ATOM 1815 C CG  . LEU A 1 226 ? 42.605  3.329   -28.428 1.00 80.73 226 A 1 
ATOM 1816 C CD1 . LEU A 1 226 ? 41.145  3.755   -28.255 1.00 72.60 226 A 1 
ATOM 1817 C CD2 . LEU A 1 226 ? 43.180  3.100   -27.027 1.00 72.95 226 A 1 
ATOM 1818 N N   . PRO A 1 227 ? 44.539  -0.723  -29.275 1.00 90.16 227 A 1 
ATOM 1819 C CA  . PRO A 1 227 ? 44.597  -2.139  -29.599 1.00 90.86 227 A 1 
ATOM 1820 C C   . PRO A 1 227 ? 43.213  -2.699  -29.958 1.00 91.44 227 A 1 
ATOM 1821 O O   . PRO A 1 227 ? 42.202  -2.335  -29.364 1.00 89.08 227 A 1 
ATOM 1822 C CB  . PRO A 1 227 ? 45.199  -2.816  -28.366 1.00 89.12 227 A 1 
ATOM 1823 C CG  . PRO A 1 227 ? 44.832  -1.872  -27.219 1.00 87.13 227 A 1 
ATOM 1824 C CD  . PRO A 1 227 ? 44.865  -0.495  -27.880 1.00 89.82 227 A 1 
ATOM 1825 N N   . ALA A 1 228 ? 43.168  -3.619  -30.912 1.00 90.94 228 A 1 
ATOM 1826 C CA  . ALA A 1 228 ? 41.921  -4.178  -31.445 1.00 91.14 228 A 1 
ATOM 1827 C C   . ALA A 1 228 ? 41.237  -5.185  -30.497 1.00 92.03 228 A 1 
ATOM 1828 O O   . ALA A 1 228 ? 40.023  -5.368  -30.551 1.00 88.65 228 A 1 
ATOM 1829 C CB  . ALA A 1 228 ? 42.248  -4.817  -32.793 1.00 88.84 228 A 1 
ATOM 1830 N N   . ASP A 1 229 ? 42.036  -5.847  -29.658 1.00 91.48 229 A 1 
ATOM 1831 C CA  . ASP A 1 229 ? 41.572  -6.822  -28.666 1.00 91.70 229 A 1 
ATOM 1832 C C   . ASP A 1 229 ? 42.620  -7.023  -27.556 1.00 92.51 229 A 1 
ATOM 1833 O O   . ASP A 1 229 ? 43.681  -6.382  -27.548 1.00 90.38 229 A 1 
ATOM 1834 C CB  . ASP A 1 229 ? 41.216  -8.151  -29.374 1.00 89.26 229 A 1 
ATOM 1835 C CG  . ASP A 1 229 ? 42.384  -8.843  -30.078 1.00 88.45 229 A 1 
ATOM 1836 O OD1 . ASP A 1 229 ? 43.551  -8.602  -29.715 1.00 80.08 229 A 1 
ATOM 1837 O OD2 . ASP A 1 229 ? 42.098  -9.676  -30.966 1.00 80.68 229 A 1 
ATOM 1838 N N   . CYS A 1 230 ? 42.337  -7.919  -26.603 1.00 91.04 230 A 1 
ATOM 1839 C CA  . CYS A 1 230 ? 43.275  -8.213  -25.524 1.00 91.45 230 A 1 
ATOM 1840 C C   . CYS A 1 230 ? 44.567  -8.899  -25.987 1.00 91.51 230 A 1 
ATOM 1841 O O   . CYS A 1 230 ? 45.581  -8.797  -25.293 1.00 89.58 230 A 1 
ATOM 1842 C CB  . CYS A 1 230 ? 42.585  -9.058  -24.448 1.00 91.32 230 A 1 
ATOM 1843 S SG  . CYS A 1 230 ? 41.366  -8.100  -23.498 1.00 89.59 230 A 1 
ATOM 1844 N N   . SER A 1 231 ? 44.569  -9.554  -27.126 1.00 91.77 231 A 1 
ATOM 1845 C CA  . SER A 1 231 ? 45.798  -10.098 -27.710 1.00 90.69 231 A 1 
ATOM 1846 C C   . SER A 1 231 ? 46.693  -8.971  -28.215 1.00 90.74 231 A 1 
ATOM 1847 O O   . SER A 1 231 ? 47.894  -8.988  -27.973 1.00 88.53 231 A 1 
ATOM 1848 C CB  . SER A 1 231 ? 45.478  -11.073 -28.849 1.00 89.56 231 A 1 
ATOM 1849 O OG  . SER A 1 231 ? 44.661  -12.113 -28.358 1.00 77.76 231 A 1 
ATOM 1850 N N   . ALA A 1 232 ? 46.116  -7.943  -28.834 1.00 91.14 232 A 1 
ATOM 1851 C CA  . ALA A 1 232 ? 46.841  -6.752  -29.231 1.00 90.30 232 A 1 
ATOM 1852 C C   . ALA A 1 232 ? 47.364  -5.962  -28.010 1.00 90.73 232 A 1 
ATOM 1853 O O   . ALA A 1 232 ? 48.493  -5.482  -28.049 1.00 88.70 232 A 1 
ATOM 1854 C CB  . ALA A 1 232 ? 45.949  -5.902  -30.126 1.00 89.48 232 A 1 
ATOM 1855 N N   . VAL A 1 233 ? 46.578  -5.899  -26.915 1.00 90.20 233 A 1 
ATOM 1856 C CA  . VAL A 1 233 ? 47.042  -5.328  -25.634 1.00 89.65 233 A 1 
ATOM 1857 C C   . VAL A 1 233 ? 48.272  -6.084  -25.129 1.00 89.83 233 A 1 
ATOM 1858 O O   . VAL A 1 233 ? 49.291  -5.475  -24.830 1.00 88.09 233 A 1 
ATOM 1859 C CB  . VAL A 1 233 ? 45.917  -5.353  -24.575 1.00 89.04 233 A 1 
ATOM 1860 C CG1 . VAL A 1 233 ? 46.406  -4.923  -23.188 1.00 80.68 233 A 1 
ATOM 1861 C CG2 . VAL A 1 233 ? 44.768  -4.412  -24.941 1.00 80.92 233 A 1 
ATOM 1862 N N   . TYR A 1 234 ? 48.197  -7.411  -25.099 1.00 90.07 234 A 1 
ATOM 1863 C CA  . TYR A 1 234 ? 49.294  -8.261  -24.640 1.00 89.77 234 A 1 
ATOM 1864 C C   . TYR A 1 234 ? 50.550  -8.115  -25.516 1.00 89.77 234 A 1 
ATOM 1865 O O   . TYR A 1 234 ? 51.656  -7.968  -24.998 1.00 87.07 234 A 1 
ATOM 1866 C CB  . TYR A 1 234 ? 48.795  -9.708  -24.617 1.00 88.39 234 A 1 
ATOM 1867 C CG  . TYR A 1 234 ? 49.707  -10.656 -23.889 1.00 87.40 234 A 1 
ATOM 1868 C CD1 . TYR A 1 234 ? 50.725  -11.351 -24.577 1.00 78.95 234 A 1 
ATOM 1869 C CD2 . TYR A 1 234 ? 49.547  -10.861 -22.505 1.00 79.13 234 A 1 
ATOM 1870 C CE1 . TYR A 1 234 ? 51.573  -12.234 -23.896 1.00 78.72 234 A 1 
ATOM 1871 C CE2 . TYR A 1 234 ? 50.388  -11.746 -21.811 1.00 77.87 234 A 1 
ATOM 1872 C CZ  . TYR A 1 234 ? 51.400  -12.425 -22.510 1.00 84.06 234 A 1 
ATOM 1873 O OH  . TYR A 1 234 ? 52.241  -13.283 -21.831 1.00 81.68 234 A 1 
ATOM 1874 N N   . ASN A 1 235 ? 50.372  -8.071  -26.812 1.00 89.44 235 A 1 
ATOM 1875 C CA  . ASN A 1 235 ? 51.473  -7.898  -27.767 1.00 87.91 235 A 1 
ATOM 1876 C C   . ASN A 1 235 ? 52.143  -6.515  -27.686 1.00 86.95 235 A 1 
ATOM 1877 O O   . ASN A 1 235 ? 53.289  -6.368  -28.097 1.00 83.92 235 A 1 
ATOM 1878 C CB  . ASN A 1 235 ? 50.953  -8.178  -29.181 1.00 86.63 235 A 1 
ATOM 1879 C CG  . ASN A 1 235 ? 50.602  -9.638  -29.422 1.00 83.12 235 A 1 
ATOM 1880 O OD1 . ASN A 1 235 ? 50.985  -10.538 -28.704 1.00 75.45 235 A 1 
ATOM 1881 N ND2 . ASN A 1 235 ? 49.859  -9.919  -30.470 1.00 74.78 235 A 1 
ATOM 1882 N N   . ARG A 1 236 ? 51.448  -5.519  -27.124 1.00 87.95 236 A 1 
ATOM 1883 C CA  . ARG A 1 236 ? 52.018  -4.193  -26.822 1.00 87.14 236 A 1 
ATOM 1884 C C   . ARG A 1 236 ? 52.823  -4.165  -25.514 1.00 86.94 236 A 1 
ATOM 1885 O O   . ARG A 1 236 ? 53.382  -3.125  -25.176 1.00 81.20 236 A 1 
ATOM 1886 C CB  . ARG A 1 236 ? 50.911  -3.126  -26.828 1.00 84.75 236 A 1 
ATOM 1887 C CG  . ARG A 1 236 ? 50.405  -2.814  -28.246 1.00 79.99 236 A 1 
ATOM 1888 C CD  . ARG A 1 236 ? 49.253  -1.794  -28.182 1.00 78.72 236 A 1 
ATOM 1889 N NE  . ARG A 1 236 ? 48.695  -1.520  -29.506 1.00 73.31 236 A 1 
ATOM 1890 C CZ  . ARG A 1 236 ? 48.264  -0.351  -29.969 1.00 68.70 236 A 1 
ATOM 1891 N NH1 . ARG A 1 236 ? 48.206  0.726   -29.238 1.00 64.72 236 A 1 
ATOM 1892 N NH2 . ARG A 1 236 ? 47.878  -0.232  -31.197 1.00 61.69 236 A 1 
ATOM 1893 N N   . GLY A 1 237 ? 52.889  -5.287  -24.788 1.00 87.86 237 A 1 
ATOM 1894 C CA  . GLY A 1 237 ? 53.670  -5.420  -23.544 1.00 87.05 237 A 1 
ATOM 1895 C C   . GLY A 1 237 ? 52.847  -5.357  -22.263 1.00 88.13 237 A 1 
ATOM 1896 O O   . GLY A 1 237 ? 53.403  -5.516  -21.179 1.00 82.99 237 A 1 
ATOM 1897 N N   . GLU A 1 238 ? 51.517  -5.200  -22.347 1.00 86.99 238 A 1 
ATOM 1898 C CA  . GLU A 1 238 ? 50.611  -5.199  -21.198 1.00 87.04 238 A 1 
ATOM 1899 C C   . GLU A 1 238 ? 50.199  -6.636  -20.830 1.00 87.62 238 A 1 
ATOM 1900 O O   . GLU A 1 238 ? 49.190  -7.164  -21.291 1.00 84.17 238 A 1 
ATOM 1901 C CB  . GLU A 1 238 ? 49.402  -4.312  -21.515 1.00 84.73 238 A 1 
ATOM 1902 C CG  . GLU A 1 238 ? 49.739  -2.814  -21.560 1.00 79.67 238 A 1 
ATOM 1903 C CD  . GLU A 1 238 ? 50.098  -2.225  -20.183 1.00 76.17 238 A 1 
ATOM 1904 O OE1 . GLU A 1 238 ? 50.548  -1.062  -20.161 1.00 67.58 238 A 1 
ATOM 1905 O OE2 . GLU A 1 238 ? 49.893  -2.922  -19.162 1.00 68.36 238 A 1 
ATOM 1906 N N   . HIS A 1 239 ? 50.993  -7.277  -19.970 1.00 89.56 239 A 1 
ATOM 1907 C CA  . HIS A 1 239 ? 50.798  -8.690  -19.617 1.00 88.82 239 A 1 
ATOM 1908 C C   . HIS A 1 239 ? 49.975  -8.926  -18.347 1.00 89.37 239 A 1 
ATOM 1909 O O   . HIS A 1 239 ? 49.738  -10.076 -17.956 1.00 84.66 239 A 1 
ATOM 1910 C CB  . HIS A 1 239 ? 52.168  -9.372  -19.528 1.00 86.12 239 A 1 
ATOM 1911 C CG  . HIS A 1 239 ? 52.958  -9.277  -20.802 1.00 84.65 239 A 1 
ATOM 1912 N ND1 . HIS A 1 239 ? 52.531  -9.586  -22.067 1.00 73.01 239 A 1 
ATOM 1913 C CD2 . HIS A 1 239 ? 54.251  -8.850  -20.916 1.00 73.11 239 A 1 
ATOM 1914 C CE1 . HIS A 1 239 ? 53.541  -9.345  -22.918 1.00 73.60 239 A 1 
ATOM 1915 N NE2 . HIS A 1 239 ? 54.603  -8.908  -22.258 1.00 75.11 239 A 1 
ATOM 1916 N N   . THR A 1 240 ? 49.536  -7.874  -17.689 1.00 89.67 240 A 1 
ATOM 1917 C CA  . THR A 1 240 ? 48.744  -7.983  -16.461 1.00 89.75 240 A 1 
ATOM 1918 C C   . THR A 1 240 ? 47.255  -8.103  -16.770 1.00 90.59 240 A 1 
ATOM 1919 O O   . THR A 1 240 ? 46.724  -7.389  -17.617 1.00 87.16 240 A 1 
ATOM 1920 C CB  . THR A 1 240 ? 49.011  -6.815  -15.504 1.00 87.14 240 A 1 
ATOM 1921 O OG1 . THR A 1 240 ? 48.857  -5.574  -16.147 1.00 76.55 240 A 1 
ATOM 1922 C CG2 . THR A 1 240 ? 50.434  -6.864  -14.946 1.00 73.67 240 A 1 
ATOM 1923 N N   . SER A 1 241 ? 46.556  -8.985  -16.060 1.00 91.48 241 A 1 
ATOM 1924 C CA  . SER A 1 241 ? 45.096  -9.017  -16.139 1.00 91.30 241 A 1 
ATOM 1925 C C   . SER A 1 241 ? 44.507  -7.706  -15.619 1.00 91.26 241 A 1 
ATOM 1926 O O   . SER A 1 241 ? 44.898  -7.230  -14.551 1.00 88.18 241 A 1 
ATOM 1927 C CB  . SER A 1 241 ? 44.509  -10.180 -15.336 1.00 89.83 241 A 1 
ATOM 1928 O OG  . SER A 1 241 ? 45.012  -11.426 -15.779 1.00 80.64 241 A 1 
ATOM 1929 N N   . GLY A 1 242 ? 43.536  -7.162  -16.332 1.00 91.40 242 A 1 
ATOM 1930 C CA  . GLY A 1 242 ? 42.946  -5.890  -15.954 1.00 91.38 242 A 1 
ATOM 1931 C C   . GLY A 1 242 ? 41.965  -5.350  -16.983 1.00 92.65 242 A 1 
ATOM 1932 O O   . GLY A 1 242 ? 41.619  -6.015  -17.953 1.00 90.53 242 A 1 
ATOM 1933 N N   . VAL A 1 243 ? 41.495  -4.139  -16.732 1.00 92.18 243 A 1 
ATOM 1934 C CA  . VAL A 1 243 ? 40.618  -3.414  -17.649 1.00 92.18 243 A 1 
ATOM 1935 C C   . VAL A 1 243 ? 41.478  -2.596  -18.608 1.00 91.80 243 A 1 
ATOM 1936 O O   . VAL A 1 243 ? 42.273  -1.786  -18.163 1.00 89.34 243 A 1 
ATOM 1937 C CB  . VAL A 1 243 ? 39.623  -2.527  -16.895 1.00 90.59 243 A 1 
ATOM 1938 C CG1 . VAL A 1 243 ? 38.697  -1.785  -17.866 1.00 81.88 243 A 1 
ATOM 1939 C CG2 . VAL A 1 243 ? 38.738  -3.367  -15.959 1.00 80.85 243 A 1 
ATOM 1940 N N   . TYR A 1 244 ? 41.258  -2.802  -19.899 1.00 91.15 244 A 1 
ATOM 1941 C CA  . TYR A 1 244 ? 41.952  -2.096  -20.963 1.00 91.06 244 A 1 
ATOM 1942 C C   . TYR A 1 244 ? 40.944  -1.526  -21.957 1.00 91.66 244 A 1 
ATOM 1943 O O   . TYR A 1 244 ? 39.857  -2.080  -22.140 1.00 89.26 244 A 1 
ATOM 1944 C CB  . TYR A 1 244 ? 42.935  -3.038  -21.663 1.00 89.78 244 A 1 
ATOM 1945 C CG  . TYR A 1 244 ? 44.055  -3.519  -20.766 1.00 89.02 244 A 1 
ATOM 1946 C CD1 . TYR A 1 244 ? 45.244  -2.769  -20.650 1.00 79.26 244 A 1 
ATOM 1947 C CD2 . TYR A 1 244 ? 43.919  -4.710  -20.028 1.00 79.21 244 A 1 
ATOM 1948 C CE1 . TYR A 1 244 ? 46.287  -3.206  -19.815 1.00 77.25 244 A 1 
ATOM 1949 C CE2 . TYR A 1 244 ? 44.952  -5.155  -19.186 1.00 76.99 244 A 1 
ATOM 1950 C CZ  . TYR A 1 244 ? 46.135  -4.396  -19.092 1.00 85.04 244 A 1 
ATOM 1951 O OH  . TYR A 1 244 ? 47.153  -4.823  -18.264 1.00 83.90 244 A 1 
ATOM 1952 N N   . THR A 1 245 ? 41.301  -0.423  -22.599 1.00 91.73 245 A 1 
ATOM 1953 C CA  . THR A 1 245 ? 40.522  0.146   -23.699 1.00 91.35 245 A 1 
ATOM 1954 C C   . THR A 1 245 ? 40.972  -0.489  -25.003 1.00 91.43 245 A 1 
ATOM 1955 O O   . THR A 1 245 ? 42.158  -0.461  -25.326 1.00 89.23 245 A 1 
ATOM 1956 C CB  . THR A 1 245 ? 40.646  1.668   -23.752 1.00 89.72 245 A 1 
ATOM 1957 O OG1 . THR A 1 245 ? 40.353  2.211   -22.484 1.00 81.16 245 A 1 
ATOM 1958 C CG2 . THR A 1 245 ? 39.656  2.290   -24.730 1.00 79.34 245 A 1 
ATOM 1959 N N   . ILE A 1 246 ? 40.027  -1.038  -25.764 1.00 91.37 246 A 1 
ATOM 1960 C CA  . ILE A 1 246 ? 40.250  -1.571  -27.109 1.00 91.56 246 A 1 
ATOM 1961 C C   . ILE A 1 246 ? 39.380  -0.831  -28.120 1.00 91.65 246 A 1 
ATOM 1962 O O   . ILE A 1 246 ? 38.324  -0.300  -27.768 1.00 89.93 246 A 1 
ATOM 1963 C CB  . ILE A 1 246 ? 40.033  -3.097  -27.171 1.00 90.79 246 A 1 
ATOM 1964 C CG1 . ILE A 1 246 ? 38.567  -3.507  -26.905 1.00 84.54 246 A 1 
ATOM 1965 C CG2 . ILE A 1 246 ? 41.000  -3.823  -26.216 1.00 81.54 246 A 1 
ATOM 1966 C CD1 . ILE A 1 246 ? 38.257  -4.950  -27.304 1.00 81.82 246 A 1 
ATOM 1967 N N   . LYS A 1 247 ? 39.793  -0.820  -29.376 1.00 91.39 247 A 1 
ATOM 1968 C CA  . LYS A 1 247 ? 39.036  -0.265  -30.493 1.00 91.65 247 A 1 
ATOM 1969 C C   . LYS A 1 247 ? 39.024  -1.278  -31.642 1.00 91.68 247 A 1 
ATOM 1970 O O   . LYS A 1 247 ? 39.935  -1.266  -32.468 1.00 88.68 247 A 1 
ATOM 1971 C CB  . LYS A 1 247 ? 39.621  1.096   -30.882 1.00 89.76 247 A 1 
ATOM 1972 C CG  . LYS A 1 247 ? 38.787  1.819   -31.962 1.00 86.31 247 A 1 
ATOM 1973 C CD  . LYS A 1 247 ? 39.472  3.124   -32.375 1.00 83.19 247 A 1 
ATOM 1974 C CE  . LYS A 1 247 ? 38.730  3.804   -33.525 1.00 77.01 247 A 1 
ATOM 1975 N NZ  . LYS A 1 247 ? 39.500  4.949   -34.076 1.00 69.01 247 A 1 
ATOM 1976 N N   . PRO A 1 248 ? 38.010  -2.160  -31.699 1.00 91.67 248 A 1 
ATOM 1977 C CA  . PRO A 1 248 ? 37.833  -3.037  -32.840 1.00 90.83 248 A 1 
ATOM 1978 C C   . PRO A 1 248 ? 37.631  -2.241  -34.134 1.00 90.30 248 A 1 
ATOM 1979 O O   . PRO A 1 248 ? 37.174  -1.092  -34.106 1.00 86.86 248 A 1 
ATOM 1980 C CB  . PRO A 1 248 ? 36.614  -3.904  -32.515 1.00 89.41 248 A 1 
ATOM 1981 C CG  . PRO A 1 248 ? 36.492  -3.815  -30.993 1.00 87.47 248 A 1 
ATOM 1982 C CD  . PRO A 1 248 ? 36.990  -2.409  -30.703 1.00 89.93 248 A 1 
ATOM 1983 N N   . ARG A 1 249 ? 37.949  -2.845  -35.288 1.00 89.00 249 A 1 
ATOM 1984 C CA  . ARG A 1 249 ? 37.705  -2.205  -36.587 1.00 87.41 249 A 1 
ATOM 1985 C C   . ARG A 1 249 ? 36.233  -1.836  -36.735 1.00 86.86 249 A 1 
ATOM 1986 O O   . ARG A 1 249 ? 35.355  -2.596  -36.373 1.00 79.51 249 A 1 
ATOM 1987 C CB  . ARG A 1 249 ? 38.132  -3.110  -37.740 1.00 84.35 249 A 1 
ATOM 1988 C CG  . ARG A 1 249 ? 39.648  -3.275  -37.818 1.00 74.98 249 A 1 
ATOM 1989 C CD  . ARG A 1 249 ? 40.016  -4.113  -39.046 1.00 72.34 249 A 1 
ATOM 1990 N NE  . ARG A 1 249 ? 41.263  -4.833  -38.841 1.00 63.26 249 A 1 
ATOM 1991 C CZ  . ARG A 1 249 ? 41.712  -5.850  -39.559 1.00 57.42 249 A 1 
ATOM 1992 N NH1 . ARG A 1 249 ? 41.125  -6.208  -40.676 1.00 53.50 249 A 1 
ATOM 1993 N NH2 . ARG A 1 249 ? 42.733  -6.533  -39.153 1.00 51.32 249 A 1 
ATOM 1994 N N   . ASN A 1 250 ? 35.974  -0.665  -37.308 1.00 85.63 250 A 1 
ATOM 1995 C CA  . ASN A 1 250 ? 34.627  -0.135  -37.513 1.00 85.62 250 A 1 
ATOM 1996 C C   . ASN A 1 250 ? 33.777  -0.003  -36.229 1.00 86.48 250 A 1 
ATOM 1997 O O   . ASN A 1 250 ? 32.554  0.073   -36.308 1.00 80.31 250 A 1 
ATOM 1998 C CB  . ASN A 1 250 ? 33.906  -0.921  -38.625 1.00 82.03 250 A 1 
ATOM 1999 C CG  . ASN A 1 250 ? 34.659  -0.916  -39.940 1.00 76.25 250 A 1 
ATOM 2000 O OD1 . ASN A 1 250 ? 35.466  -0.061  -40.235 1.00 67.52 250 A 1 
ATOM 2001 N ND2 . ASN A 1 250 ? 34.395  -1.891  -40.798 1.00 65.49 250 A 1 
ATOM 2002 N N   . SER A 1 251 ? 34.408  0.052   -35.070 1.00 87.46 251 A 1 
ATOM 2003 C CA  . SER A 1 251 ? 33.752  0.294   -33.792 1.00 87.67 251 A 1 
ATOM 2004 C C   . SER A 1 251 ? 34.379  1.498   -33.088 1.00 88.40 251 A 1 
ATOM 2005 O O   . SER A 1 251 ? 35.521  1.866   -33.337 1.00 83.71 251 A 1 
ATOM 2006 C CB  . SER A 1 251 ? 33.844  -0.954  -32.920 1.00 85.34 251 A 1 
ATOM 2007 O OG  . SER A 1 251 ? 33.125  -0.782  -31.713 1.00 76.80 251 A 1 
ATOM 2008 N N   . GLN A 1 252 ? 33.625  2.086   -32.179 1.00 88.54 252 A 1 
ATOM 2009 C CA  . GLN A 1 252 ? 34.188  2.992   -31.193 1.00 88.55 252 A 1 
ATOM 2010 C C   . GLN A 1 252 ? 35.026  2.222   -30.169 1.00 89.85 252 A 1 
ATOM 2011 O O   . GLN A 1 252 ? 34.867  1.006   -29.991 1.00 86.49 252 A 1 
ATOM 2012 C CB  . GLN A 1 252 ? 33.084  3.817   -30.525 1.00 84.92 252 A 1 
ATOM 2013 C CG  . GLN A 1 252 ? 32.404  4.762   -31.534 1.00 75.27 252 A 1 
ATOM 2014 C CD  . GLN A 1 252 ? 31.377  5.693   -30.872 1.00 67.18 252 A 1 
ATOM 2015 O OE1 . GLN A 1 252 ? 31.068  5.598   -29.706 1.00 57.89 252 A 1 
ATOM 2016 N NE2 . GLN A 1 252 ? 30.815  6.620   -31.601 1.00 54.86 252 A 1 
ATOM 2017 N N   . GLY A 1 253 ? 35.908  2.933   -29.485 1.00 90.13 253 A 1 
ATOM 2018 C CA  . GLY A 1 253 ? 36.671  2.368   -28.383 1.00 90.90 253 A 1 
ATOM 2019 C C   . GLY A 1 253 ? 35.780  2.050   -27.181 1.00 91.99 253 A 1 
ATOM 2020 O O   . GLY A 1 253 ? 34.849  2.790   -26.856 1.00 88.53 253 A 1 
ATOM 2021 N N   . PHE A 1 254 ? 36.057  0.938   -26.494 1.00 91.17 254 A 1 
ATOM 2022 C CA  . PHE A 1 254 ? 35.392  0.569   -25.255 1.00 92.00 254 A 1 
ATOM 2023 C C   . PHE A 1 254 ? 36.313  -0.237  -24.339 1.00 92.80 254 A 1 
ATOM 2024 O O   . PHE A 1 254 ? 37.311  -0.810  -24.771 1.00 90.17 254 A 1 
ATOM 2025 C CB  . PHE A 1 254 ? 34.088  -0.183  -25.544 1.00 90.70 254 A 1 
ATOM 2026 C CG  . PHE A 1 254 ? 34.224  -1.403  -26.429 1.00 91.37 254 A 1 
ATOM 2027 C CD1 . PHE A 1 254 ? 33.922  -1.307  -27.804 1.00 79.79 254 A 1 
ATOM 2028 C CD2 . PHE A 1 254 ? 34.627  -2.638  -25.904 1.00 79.11 254 A 1 
ATOM 2029 C CE1 . PHE A 1 254 ? 34.015  -2.429  -28.636 1.00 78.57 254 A 1 
ATOM 2030 C CE2 . PHE A 1 254 ? 34.725  -3.770  -26.732 1.00 78.03 254 A 1 
ATOM 2031 C CZ  . PHE A 1 254 ? 34.416  -3.670  -28.100 1.00 87.79 254 A 1 
ATOM 2032 N N   . ASN A 1 255 ? 35.953  -0.297  -23.077 1.00 92.06 255 A 1 
ATOM 2033 C CA  . ASN A 1 255 ? 36.717  -1.045  -22.089 1.00 92.64 255 A 1 
ATOM 2034 C C   . ASN A 1 255 ? 36.332  -2.527  -22.093 1.00 92.76 255 A 1 
ATOM 2035 O O   . ASN A 1 255 ? 35.156  -2.883  -22.184 1.00 90.72 255 A 1 
ATOM 2036 C CB  . ASN A 1 255 ? 36.554  -0.405  -20.706 1.00 91.38 255 A 1 
ATOM 2037 C CG  . ASN A 1 255 ? 37.170  0.986   -20.630 1.00 90.89 255 A 1 
ATOM 2038 O OD1 . ASN A 1 255 ? 38.027  1.362   -21.397 1.00 81.95 255 A 1 
ATOM 2039 N ND2 . ASN A 1 255 ? 36.745  1.790   -19.685 1.00 81.38 255 A 1 
ATOM 2040 N N   . VAL A 1 256 ? 37.332  -3.379  -21.931 1.00 92.56 256 A 1 
ATOM 2041 C CA  . VAL A 1 256 ? 37.206  -4.829  -21.769 1.00 92.90 256 A 1 
ATOM 2042 C C   . VAL A 1 256 ? 38.075  -5.292  -20.606 1.00 93.19 256 A 1 
ATOM 2043 O O   . VAL A 1 256 ? 39.006  -4.605  -20.192 1.00 91.31 256 A 1 
ATOM 2044 C CB  . VAL A 1 256 ? 37.586  -5.600  -23.042 1.00 91.98 256 A 1 
ATOM 2045 C CG1 . VAL A 1 256 ? 36.616  -5.285  -24.181 1.00 80.55 256 A 1 
ATOM 2046 C CG2 . VAL A 1 256 ? 39.015  -5.325  -23.503 1.00 80.85 256 A 1 
ATOM 2047 N N   . TYR A 1 257 ? 37.780  -6.473  -20.067 1.00 92.91 257 A 1 
ATOM 2048 C CA  . TYR A 1 257 ? 38.673  -7.140  -19.124 1.00 93.14 257 A 1 
ATOM 2049 C C   . TYR A 1 257 ? 39.541  -8.144  -19.878 1.00 93.25 257 A 1 
ATOM 2050 O O   . TYR A 1 257 ? 39.021  -9.092  -20.469 1.00 91.91 257 A 1 
ATOM 2051 C CB  . TYR A 1 257 ? 37.869  -7.785  -17.998 1.00 92.83 257 A 1 
ATOM 2052 C CG  . TYR A 1 257 ? 38.740  -8.279  -16.867 1.00 92.75 257 A 1 
ATOM 2053 C CD1 . TYR A 1 257 ? 39.345  -9.551  -16.927 1.00 84.41 257 A 1 
ATOM 2054 C CD2 . TYR A 1 257 ? 38.978  -7.454  -15.750 1.00 84.41 257 A 1 
ATOM 2055 C CE1 . TYR A 1 257 ? 40.172  -9.999  -15.885 1.00 83.41 257 A 1 
ATOM 2056 C CE2 . TYR A 1 257 ? 39.803  -7.894  -14.701 1.00 82.76 257 A 1 
ATOM 2057 C CZ  . TYR A 1 257 ? 40.402  -9.164  -14.767 1.00 88.67 257 A 1 
ATOM 2058 O OH  . TYR A 1 257 ? 41.211  -9.596  -13.747 1.00 87.19 257 A 1 
ATOM 2059 N N   . CYS A 1 258 ? 40.843  -7.956  -19.833 1.00 92.88 258 A 1 
ATOM 2060 C CA  . CYS A 1 258 ? 41.823  -8.886  -20.376 1.00 92.58 258 A 1 
ATOM 2061 C C   . CYS A 1 258 ? 42.264  -9.849  -19.268 1.00 92.30 258 A 1 
ATOM 2062 O O   . CYS A 1 258 ? 42.721  -9.412  -18.214 1.00 90.27 258 A 1 
ATOM 2063 C CB  . CYS A 1 258 ? 42.991  -8.108  -20.980 1.00 91.77 258 A 1 
ATOM 2064 S SG  . CYS A 1 258 ? 42.497  -7.053  -22.373 1.00 88.95 258 A 1 
ATOM 2065 N N   . ASP A 1 259 ? 42.107  -11.147 -19.497 1.00 93.14 259 A 1 
ATOM 2066 C CA  . ASP A 1 259 ? 42.541  -12.201 -18.575 1.00 92.42 259 A 1 
ATOM 2067 C C   . ASP A 1 259 ? 43.794  -12.873 -19.133 1.00 92.39 259 A 1 
ATOM 2068 O O   . ASP A 1 259 ? 43.762  -13.466 -20.209 1.00 89.81 259 A 1 
ATOM 2069 C CB  . ASP A 1 259 ? 41.396  -13.197 -18.326 1.00 90.46 259 A 1 
ATOM 2070 C CG  . ASP A 1 259 ? 41.638  -14.134 -17.138 1.00 88.21 259 A 1 
ATOM 2071 O OD1 . ASP A 1 259 ? 42.781  -14.274 -16.666 1.00 78.26 259 A 1 
ATOM 2072 O OD2 . ASP A 1 259 ? 40.639  -14.713 -16.624 1.00 78.16 259 A 1 
ATOM 2073 N N   . THR A 1 260 ? 44.874  -12.797 -18.391 1.00 91.45 260 A 1 
ATOM 2074 C CA  . THR A 1 260 ? 46.167  -13.368 -18.757 1.00 89.82 260 A 1 
ATOM 2075 C C   . THR A 1 260 ? 46.595  -14.486 -17.814 1.00 88.40 260 A 1 
ATOM 2076 O O   . THR A 1 260 ? 47.712  -14.983 -17.887 1.00 83.56 260 A 1 
ATOM 2077 C CB  . THR A 1 260 ? 47.253  -12.277 -18.829 1.00 88.07 260 A 1 
ATOM 2078 O OG1 . THR A 1 260 ? 47.387  -11.658 -17.570 1.00 80.14 260 A 1 
ATOM 2079 C CG2 . THR A 1 260 ? 46.914  -11.194 -19.854 1.00 78.93 260 A 1 
ATOM 2080 N N   . GLN A 1 261 ? 45.691  -14.942 -16.916 1.00 87.63 261 A 1 
ATOM 2081 C CA  . GLN A 1 261 ? 46.015  -15.938 -15.889 1.00 84.96 261 A 1 
ATOM 2082 C C   . GLN A 1 261 ? 46.457  -17.291 -16.467 1.00 84.93 261 A 1 
ATOM 2083 O O   . GLN A 1 261 ? 47.206  -18.017 -15.819 1.00 79.61 261 A 1 
ATOM 2084 C CB  . GLN A 1 261 ? 44.803  -16.172 -14.976 1.00 80.70 261 A 1 
ATOM 2085 C CG  . GLN A 1 261 ? 44.559  -14.986 -14.038 1.00 71.74 261 A 1 
ATOM 2086 C CD  . GLN A 1 261 ? 43.372  -15.203 -13.087 1.00 66.41 261 A 1 
ATOM 2087 O OE1 . GLN A 1 261 ? 42.660  -16.198 -13.099 1.00 57.38 261 A 1 
ATOM 2088 N NE2 . GLN A 1 261 ? 43.130  -14.260 -12.212 1.00 55.46 261 A 1 
ATOM 2089 N N   . SER A 1 262 ? 45.994  -17.633 -17.675 1.00 83.42 262 A 1 
ATOM 2090 C CA  . SER A 1 262 ? 46.393  -18.853 -18.378 1.00 81.57 262 A 1 
ATOM 2091 C C   . SER A 1 262 ? 47.757  -18.759 -19.072 1.00 82.66 262 A 1 
ATOM 2092 O O   . SER A 1 262 ? 48.188  -19.728 -19.690 1.00 76.29 262 A 1 
ATOM 2093 C CB  . SER A 1 262 ? 45.302  -19.252 -19.379 1.00 78.82 262 A 1 
ATOM 2094 O OG  . SER A 1 262 ? 45.076  -18.197 -20.295 1.00 73.23 262 A 1 
ATOM 2095 N N   . GLY A 1 263 ? 48.401  -17.609 -18.997 1.00 82.61 263 A 1 
ATOM 2096 C CA  . GLY A 1 263 ? 49.635  -17.322 -19.737 1.00 81.79 263 A 1 
ATOM 2097 C C   . GLY A 1 263 ? 49.407  -16.878 -21.182 1.00 84.00 263 A 1 
ATOM 2098 O O   . GLY A 1 263 ? 50.367  -16.531 -21.865 1.00 78.94 263 A 1 
ATOM 2099 N N   . SER A 1 264 ? 48.132  -16.859 -21.628 1.00 87.04 264 A 1 
ATOM 2100 C CA  . SER A 1 264 ? 47.734  -16.304 -22.913 1.00 87.97 264 A 1 
ATOM 2101 C C   . SER A 1 264 ? 46.647  -15.238 -22.710 1.00 90.46 264 A 1 
ATOM 2102 O O   . SER A 1 264 ? 45.873  -15.324 -21.755 1.00 87.55 264 A 1 
ATOM 2103 C CB  . SER A 1 264 ? 47.275  -17.407 -23.874 1.00 83.36 264 A 1 
ATOM 2104 O OG  . SER A 1 264 ? 46.159  -18.117 -23.385 1.00 74.20 264 A 1 
ATOM 2105 N N   . PRO A 1 265 ? 46.584  -14.220 -23.570 1.00 90.38 265 A 1 
ATOM 2106 C CA  . PRO A 1 265 ? 45.624  -13.134 -23.416 1.00 91.23 265 A 1 
ATOM 2107 C C   . PRO A 1 265 ? 44.232  -13.549 -23.902 1.00 92.15 265 A 1 
ATOM 2108 O O   . PRO A 1 265 ? 44.051  -13.909 -25.067 1.00 89.43 265 A 1 
ATOM 2109 C CB  . PRO A 1 265 ? 46.202  -11.982 -24.246 1.00 88.87 265 A 1 
ATOM 2110 C CG  . PRO A 1 265 ? 46.985  -12.694 -25.346 1.00 84.78 265 A 1 
ATOM 2111 C CD  . PRO A 1 265 ? 47.516  -13.945 -24.650 1.00 88.03 265 A 1 
ATOM 2112 N N   . TRP A 1 266 ? 43.239  -13.426 -23.047 1.00 92.79 266 A 1 
ATOM 2113 C CA  . TRP A 1 266 ? 41.840  -13.658 -23.378 1.00 93.57 266 A 1 
ATOM 2114 C C   . TRP A 1 266 ? 41.007  -12.398 -23.134 1.00 94.03 266 A 1 
ATOM 2115 O O   . TRP A 1 266 ? 41.113  -11.768 -22.086 1.00 91.63 266 A 1 
ATOM 2116 C CB  . TRP A 1 266 ? 41.287  -14.833 -22.564 1.00 92.87 266 A 1 
ATOM 2117 C CG  . TRP A 1 266 ? 41.839  -16.173 -22.935 1.00 92.57 266 A 1 
ATOM 2118 C CD1 . TRP A 1 266 ? 42.954  -16.736 -22.421 1.00 87.97 266 A 1 
ATOM 2119 C CD2 . TRP A 1 266 ? 41.308  -17.132 -23.899 1.00 90.75 266 A 1 
ATOM 2120 N NE1 . TRP A 1 266 ? 43.164  -17.979 -23.002 1.00 88.23 266 A 1 
ATOM 2121 C CE2 . TRP A 1 266 ? 42.178  -18.249 -23.915 1.00 89.83 266 A 1 
ATOM 2122 C CE3 . TRP A 1 266 ? 40.189  -17.140 -24.755 1.00 89.81 266 A 1 
ATOM 2123 C CZ2 . TRP A 1 266 ? 41.947  -19.356 -24.769 1.00 89.95 266 A 1 
ATOM 2124 C CZ3 . TRP A 1 266 ? 39.955  -18.248 -25.604 1.00 87.40 266 A 1 
ATOM 2125 C CH2 . TRP A 1 266 ? 40.828  -19.331 -25.606 1.00 87.62 266 A 1 
ATOM 2126 N N   . THR A 1 267 ? 40.135  -12.081 -24.069 1.00 93.32 267 A 1 
ATOM 2127 C CA  . THR A 1 267 ? 39.136  -11.018 -23.894 1.00 93.12 267 A 1 
ATOM 2128 C C   . THR A 1 267 ? 37.904  -11.612 -23.230 1.00 93.51 267 A 1 
ATOM 2129 O O   . THR A 1 267 ? 37.191  -12.400 -23.845 1.00 92.18 267 A 1 
ATOM 2130 C CB  . THR A 1 267 ? 38.765  -10.369 -25.238 1.00 92.45 267 A 1 
ATOM 2131 O OG1 . THR A 1 267 ? 39.925  -9.916  -25.905 1.00 83.36 267 A 1 
ATOM 2132 C CG2 . THR A 1 267 ? 37.859  -9.164  -25.058 1.00 81.43 267 A 1 
ATOM 2133 N N   . LEU A 1 268 ? 37.629  -11.240 -21.981 1.00 93.99 268 A 1 
ATOM 2134 C CA  . LEU A 1 268 ? 36.419  -11.703 -21.308 1.00 94.24 268 A 1 
ATOM 2135 C C   . LEU A 1 268 ? 35.190  -11.019 -21.893 1.00 94.36 268 A 1 
ATOM 2136 O O   . LEU A 1 268 ? 35.118  -9.794  -21.963 1.00 92.79 268 A 1 
ATOM 2137 C CB  . LEU A 1 268 ? 36.495  -11.485 -19.785 1.00 93.04 268 A 1 
ATOM 2138 C CG  . LEU A 1 268 ? 37.092  -12.675 -19.008 1.00 88.48 268 A 1 
ATOM 2139 C CD1 . LEU A 1 268 ? 38.572  -12.871 -19.307 1.00 74.31 268 A 1 
ATOM 2140 C CD2 . LEU A 1 268 ? 36.929  -12.459 -17.506 1.00 74.42 268 A 1 
ATOM 2141 N N   . ILE A 1 269 ? 34.177  -11.819 -22.230 1.00 93.82 269 A 1 
ATOM 2142 C CA  . ILE A 1 269 ? 32.860  -11.328 -22.668 1.00 93.63 269 A 1 
ATOM 2143 C C   . ILE A 1 269 ? 31.783  -11.535 -21.604 1.00 93.86 269 A 1 
ATOM 2144 O O   . ILE A 1 269 ? 30.770  -10.841 -21.589 1.00 91.81 269 A 1 
ATOM 2145 C CB  . ILE A 1 269 ? 32.467  -11.941 -24.024 1.00 92.28 269 A 1 
ATOM 2146 C CG1 . ILE A 1 269 ? 32.281  -13.474 -23.962 1.00 85.01 269 A 1 
ATOM 2147 C CG2 . ILE A 1 269 ? 33.512  -11.551 -25.084 1.00 82.17 269 A 1 
ATOM 2148 C CD1 . ILE A 1 269 ? 31.644  -14.070 -25.222 1.00 82.20 269 A 1 
ATOM 2149 N N   . GLN A 1 270 ? 32.014  -12.469 -20.695 1.00 94.12 270 A 1 
ATOM 2150 C CA  . GLN A 1 270 ? 31.157  -12.714 -19.535 1.00 94.43 270 A 1 
ATOM 2151 C C   . GLN A 1 270 ? 31.994  -13.151 -18.344 1.00 94.33 270 A 1 
ATOM 2152 O O   . GLN A 1 270 ? 32.924  -13.940 -18.486 1.00 92.67 270 A 1 
ATOM 2153 C CB  . GLN A 1 270 ? 30.101  -13.767 -19.898 1.00 93.11 270 A 1 
ATOM 2154 C CG  . GLN A 1 270 ? 29.018  -14.006 -18.833 1.00 90.50 270 A 1 
ATOM 2155 C CD  . GLN A 1 270 ? 28.883  -15.463 -18.413 1.00 90.69 270 A 1 
ATOM 2156 O OE1 . GLN A 1 270 ? 29.824  -16.189 -18.163 1.00 80.39 270 A 1 
ATOM 2157 N NE2 . GLN A 1 270 ? 27.680  -15.954 -18.284 1.00 79.44 270 A 1 
ATOM 2158 N N   . HIS A 1 271 ? 31.615  -12.692 -17.149 1.00 94.33 271 A 1 
ATOM 2159 C CA  . HIS A 1 271 ? 32.146  -13.229 -15.904 1.00 94.17 271 A 1 
ATOM 2160 C C   . HIS A 1 271 ? 31.044  -13.290 -14.855 1.00 94.01 271 A 1 
ATOM 2161 O O   . HIS A 1 271 ? 30.329  -12.319 -14.633 1.00 92.24 271 A 1 
ATOM 2162 C CB  . HIS A 1 271 ? 33.328  -12.382 -15.444 1.00 93.08 271 A 1 
ATOM 2163 C CG  . HIS A 1 271 ? 34.126  -12.933 -14.298 1.00 91.98 271 A 1 
ATOM 2164 N ND1 . HIS A 1 271 ? 35.086  -12.219 -13.598 1.00 78.61 271 A 1 
ATOM 2165 C CD2 . HIS A 1 271 ? 34.140  -14.204 -13.776 1.00 80.59 271 A 1 
ATOM 2166 C CE1 . HIS A 1 271 ? 35.644  -13.035 -12.703 1.00 81.27 271 A 1 
ATOM 2167 N NE2 . HIS A 1 271 ? 35.103  -14.247 -12.768 1.00 83.84 271 A 1 
ATOM 2168 N N   . ARG A 1 272 ? 30.905  -14.430 -14.187 1.00 93.05 272 A 1 
ATOM 2169 C CA  . ARG A 1 272 ? 30.016  -14.623 -13.050 1.00 92.62 272 A 1 
ATOM 2170 C C   . ARG A 1 272 ? 30.759  -15.334 -11.928 1.00 92.45 272 A 1 
ATOM 2171 O O   . ARG A 1 272 ? 31.428  -16.329 -12.196 1.00 90.02 272 A 1 
ATOM 2172 C CB  . ARG A 1 272 ? 28.778  -15.422 -13.444 1.00 90.80 272 A 1 
ATOM 2173 C CG  . ARG A 1 272 ? 28.078  -14.820 -14.666 1.00 86.82 272 A 1 
ATOM 2174 C CD  . ARG A 1 272 ? 26.692  -15.415 -14.851 1.00 85.54 272 A 1 
ATOM 2175 N NE  . ARG A 1 272 ? 25.797  -14.928 -13.795 1.00 84.98 272 A 1 
ATOM 2176 C CZ  . ARG A 1 272 ? 24.520  -15.263 -13.666 1.00 87.28 272 A 1 
ATOM 2177 N NH1 . ARG A 1 272 ? 23.967  -16.117 -14.471 1.00 75.85 272 A 1 
ATOM 2178 N NH2 . ARG A 1 272 ? 23.787  -14.725 -12.744 1.00 79.99 272 A 1 
ATOM 2179 N N   . LYS A 1 273 ? 30.623  -14.831 -10.685 1.00 90.09 273 A 1 
ATOM 2180 C CA  . LYS A 1 273 ? 31.366  -15.373 -9.533  1.00 88.58 273 A 1 
ATOM 2181 C C   . LYS A 1 273 ? 30.613  -15.378 -8.213  1.00 87.51 273 A 1 
ATOM 2182 O O   . LYS A 1 273 ? 30.892  -16.234 -7.362  1.00 81.42 273 A 1 
ATOM 2183 C CB  . LYS A 1 273 ? 32.716  -14.639 -9.416  1.00 85.60 273 A 1 
ATOM 2184 C CG  . LYS A 1 273 ? 32.594  -13.131 -9.112  1.00 81.08 273 A 1 
ATOM 2185 C CD  . LYS A 1 273 ? 33.961  -12.432 -9.156  1.00 80.22 273 A 1 
ATOM 2186 C CE  . LYS A 1 273 ? 33.792  -10.963 -8.793  1.00 72.68 273 A 1 
ATOM 2187 N NZ  . LYS A 1 273 ? 35.010  -10.155 -9.039  1.00 67.04 273 A 1 
ATOM 2188 N N   . ASP A 1 274 ? 29.655  -14.473 -8.014  1.00 86.51 274 A 1 
ATOM 2189 C CA  . ASP A 1 274 ? 29.003  -14.307 -6.710  1.00 84.68 274 A 1 
ATOM 2190 C C   . ASP A 1 274 ? 27.502  -13.978 -6.773  1.00 83.83 274 A 1 
ATOM 2191 O O   . ASP A 1 274 ? 26.810  -14.021 -5.749  1.00 76.81 274 A 1 
ATOM 2192 C CB  . ASP A 1 274 ? 29.792  -13.265 -5.886  1.00 82.19 274 A 1 
ATOM 2193 C CG  . ASP A 1 274 ? 29.887  -11.881 -6.535  1.00 81.22 274 A 1 
ATOM 2194 O OD1 . ASP A 1 274 ? 29.035  -11.544 -7.379  1.00 74.08 274 A 1 
ATOM 2195 O OD2 . ASP A 1 274 ? 30.820  -11.137 -6.166  1.00 74.52 274 A 1 
ATOM 2196 N N   . GLY A 1 275 ? 26.957  -13.700 -7.931  1.00 84.18 275 A 1 
ATOM 2197 C CA  . GLY A 1 275 ? 25.567  -13.295 -8.134  1.00 83.32 275 A 1 
ATOM 2198 C C   . GLY A 1 275 ? 25.284  -11.855 -7.699  1.00 84.05 275 A 1 
ATOM 2199 O O   . GLY A 1 275 ? 24.150  -11.545 -7.333  1.00 80.17 275 A 1 
ATOM 2200 N N   . SER A 1 276 ? 26.306  -11.001 -7.676  1.00 85.05 276 A 1 
ATOM 2201 C CA  . SER A 1 276 ? 26.157  -9.573  -7.390  1.00 84.27 276 A 1 
ATOM 2202 C C   . SER A 1 276 ? 25.386  -8.830  -8.480  1.00 84.01 276 A 1 
ATOM 2203 O O   . SER A 1 276 ? 24.543  -7.999  -8.144  1.00 80.44 276 A 1 
ATOM 2204 C CB  . SER A 1 276 ? 27.523  -8.912  -7.165  1.00 82.90 276 A 1 
ATOM 2205 O OG  . SER A 1 276 ? 28.411  -9.191  -8.221  1.00 78.57 276 A 1 
ATOM 2206 N N   . GLN A 1 277 ? 25.583  -9.185  -9.750  1.00 86.82 277 A 1 
ATOM 2207 C CA  . GLN A 1 277 ? 24.868  -8.643  -10.898 1.00 87.41 277 A 1 
ATOM 2208 C C   . GLN A 1 277 ? 23.610  -9.462  -11.209 1.00 86.91 277 A 1 
ATOM 2209 O O   . GLN A 1 277 ? 23.648  -10.696 -11.220 1.00 84.23 277 A 1 
ATOM 2210 C CB  . GLN A 1 277 ? 25.832  -8.566  -12.099 1.00 86.82 277 A 1 
ATOM 2211 C CG  . GLN A 1 277 ? 25.206  -7.960  -13.370 1.00 84.24 277 A 1 
ATOM 2212 C CD  . GLN A 1 277 ? 24.697  -6.535  -13.172 1.00 85.21 277 A 1 
ATOM 2213 O OE1 . GLN A 1 277 ? 25.316  -5.722  -12.516 1.00 76.76 277 A 1 
ATOM 2214 N NE2 . GLN A 1 277 ? 23.557  -6.202  -13.724 1.00 74.85 277 A 1 
ATOM 2215 N N   . ASP A 1 278 ? 22.493  -8.791  -11.490 1.00 86.05 278 A 1 
ATOM 2216 C CA  . ASP A 1 278 ? 21.346  -9.447  -12.090 1.00 85.42 278 A 1 
ATOM 2217 C C   . ASP A 1 278 ? 21.581  -9.611  -13.596 1.00 86.18 278 A 1 
ATOM 2218 O O   . ASP A 1 278 ? 21.921  -8.659  -14.286 1.00 83.46 278 A 1 
ATOM 2219 C CB  . ASP A 1 278 ? 20.040  -8.692  -11.785 1.00 81.70 278 A 1 
ATOM 2220 C CG  . ASP A 1 278 ? 18.801  -9.587  -11.981 1.00 78.03 278 A 1 
ATOM 2221 O OD1 . ASP A 1 278 ? 18.933  -10.658 -12.621 1.00 69.38 278 A 1 
ATOM 2222 O OD2 . ASP A 1 278 ? 17.744  -9.271  -11.393 1.00 69.01 278 A 1 
ATOM 2223 N N   . PHE A 1 279 ? 21.439  -10.836 -14.081 1.00 85.42 279 A 1 
ATOM 2224 C CA  . PHE A 1 279 ? 21.570  -11.177 -15.493 1.00 87.04 279 A 1 
ATOM 2225 C C   . PHE A 1 279 ? 20.208  -11.293 -16.181 1.00 86.11 279 A 1 
ATOM 2226 O O   . PHE A 1 279 ? 20.153  -11.623 -17.361 1.00 82.97 279 A 1 
ATOM 2227 C CB  . PHE A 1 279 ? 22.438  -12.435 -15.659 1.00 88.37 279 A 1 
ATOM 2228 C CG  . PHE A 1 279 ? 23.926  -12.157 -15.646 1.00 89.26 279 A 1 
ATOM 2229 C CD1 . PHE A 1 279 ? 24.679  -12.285 -16.836 1.00 77.56 279 A 1 
ATOM 2230 C CD2 . PHE A 1 279 ? 24.570  -11.749 -14.471 1.00 78.47 279 A 1 
ATOM 2231 C CE1 . PHE A 1 279 ? 26.054  -12.011 -16.840 1.00 77.02 279 A 1 
ATOM 2232 C CE2 . PHE A 1 279 ? 25.951  -11.462 -14.477 1.00 77.10 279 A 1 
ATOM 2233 C CZ  . PHE A 1 279 ? 26.689  -11.592 -15.657 1.00 88.45 279 A 1 
ATOM 2234 N N   . ASN A 1 280 ? 19.104  -11.035 -15.469 1.00 85.92 280 A 1 
ATOM 2235 C CA  . ASN A 1 280 ? 17.779  -11.007 -16.064 1.00 84.06 280 A 1 
ATOM 2236 C C   . ASN A 1 280 ? 17.486  -9.639  -16.698 1.00 84.12 280 A 1 
ATOM 2237 O O   . ASN A 1 280 ? 16.558  -8.943  -16.299 1.00 81.24 280 A 1 
ATOM 2238 C CB  . ASN A 1 280 ? 16.727  -11.447 -15.039 1.00 80.30 280 A 1 
ATOM 2239 C CG  . ASN A 1 280 ? 15.401  -11.720 -15.714 1.00 75.83 280 A 1 
ATOM 2240 O OD1 . ASN A 1 280 ? 15.299  -12.494 -16.650 1.00 67.23 280 A 1 
ATOM 2241 N ND2 . ASN A 1 280 ? 14.330  -11.133 -15.242 1.00 66.86 280 A 1 
ATOM 2242 N N   . GLU A 1 281 ? 18.295  -9.272  -17.665 1.00 84.49 281 A 1 
ATOM 2243 C CA  . GLU A 1 281 ? 18.289  -7.962  -18.307 1.00 84.99 281 A 1 
ATOM 2244 C C   . GLU A 1 281 ? 17.496  -7.940  -19.616 1.00 84.80 281 A 1 
ATOM 2245 O O   . GLU A 1 281 ? 17.064  -8.970  -20.147 1.00 82.23 281 A 1 
ATOM 2246 C CB  . GLU A 1 281 ? 19.750  -7.511  -18.510 1.00 83.71 281 A 1 
ATOM 2247 C CG  . GLU A 1 281 ? 20.434  -7.076  -17.195 1.00 78.53 281 A 1 
ATOM 2248 C CD  . GLU A 1 281 ? 19.806  -5.815  -16.588 1.00 79.96 281 A 1 
ATOM 2249 O OE1 . GLU A 1 281 ? 20.089  -5.545  -15.397 1.00 69.79 281 A 1 
ATOM 2250 O OE2 . GLU A 1 281 ? 19.044  -5.124  -17.301 1.00 71.14 281 A 1 
ATOM 2251 N N   . THR A 1 282 ? 17.278  -6.741  -20.132 1.00 84.59 282 A 1 
ATOM 2252 C CA  . THR A 1 282 ? 16.608  -6.521  -21.415 1.00 84.78 282 A 1 
ATOM 2253 C C   . THR A 1 282 ? 17.516  -6.881  -22.597 1.00 86.00 282 A 1 
ATOM 2254 O O   . THR A 1 282 ? 18.730  -6.943  -22.459 1.00 85.03 282 A 1 
ATOM 2255 C CB  . THR A 1 282 ? 16.145  -5.060  -21.561 1.00 82.48 282 A 1 
ATOM 2256 O OG1 . THR A 1 282 ? 17.244  -4.184  -21.539 1.00 75.83 282 A 1 
ATOM 2257 C CG2 . THR A 1 282 ? 15.194  -4.619  -20.448 1.00 74.55 282 A 1 
ATOM 2258 N N   . TRP A 1 283 ? 16.903  -7.070  -23.770 1.00 85.53 283 A 1 
ATOM 2259 C CA  . TRP A 1 283 ? 17.651  -7.227  -25.023 1.00 87.24 283 A 1 
ATOM 2260 C C   . TRP A 1 283 ? 18.646  -6.090  -25.235 1.00 88.46 283 A 1 
ATOM 2261 O O   . TRP A 1 283 ? 19.825  -6.342  -25.437 1.00 87.33 283 A 1 
ATOM 2262 C CB  . TRP A 1 283 ? 16.673  -7.294  -26.194 1.00 86.19 283 A 1 
ATOM 2263 C CG  . TRP A 1 283 ? 17.334  -7.378  -27.531 1.00 86.45 283 A 1 
ATOM 2264 C CD1 . TRP A 1 283 ? 17.655  -6.332  -28.320 1.00 80.72 283 A 1 
ATOM 2265 C CD2 . TRP A 1 283 ? 17.793  -8.577  -28.241 1.00 84.57 283 A 1 
ATOM 2266 N NE1 . TRP A 1 283 ? 18.288  -6.795  -29.479 1.00 81.03 283 A 1 
ATOM 2267 C CE2 . TRP A 1 283 ? 18.385  -8.160  -29.463 1.00 82.23 283 A 1 
ATOM 2268 C CE3 . TRP A 1 283 ? 17.752  -9.958  -27.963 1.00 83.44 283 A 1 
ATOM 2269 C CZ2 . TRP A 1 283 ? 18.936  -9.093  -30.387 1.00 82.84 283 A 1 
ATOM 2270 C CZ3 . TRP A 1 283 ? 18.296  -10.881 -28.874 1.00 80.19 283 A 1 
ATOM 2271 C CH2 . TRP A 1 283 ? 18.884  -10.454 -30.072 1.00 80.16 283 A 1 
ATOM 2272 N N   . GLU A 1 284 ? 18.200  -4.858  -25.088 1.00 86.47 284 A 1 
ATOM 2273 C CA  . GLU A 1 284 ? 19.038  -3.670  -25.257 1.00 87.59 284 A 1 
ATOM 2274 C C   . GLU A 1 284 ? 20.240  -3.664  -24.299 1.00 88.79 284 A 1 
ATOM 2275 O O   . GLU A 1 284 ? 21.352  -3.335  -24.689 1.00 87.40 284 A 1 
ATOM 2276 C CB  . GLU A 1 284 ? 18.148  -2.439  -25.038 1.00 86.58 284 A 1 
ATOM 2277 C CG  . GLU A 1 284 ? 18.857  -1.134  -25.420 1.00 74.65 284 A 1 
ATOM 2278 C CD  . GLU A 1 284 ? 17.997  0.118   -25.180 1.00 65.51 284 A 1 
ATOM 2279 O OE1 . GLU A 1 284 ? 18.552  1.225   -25.388 1.00 55.55 284 A 1 
ATOM 2280 O OE2 . GLU A 1 284 ? 16.829  -0.005  -24.765 1.00 55.48 284 A 1 
ATOM 2281 N N   . ASN A 1 285 ? 20.044  -4.100  -23.049 1.00 88.13 285 A 1 
ATOM 2282 C CA  . ASN A 1 285 ? 21.141  -4.211  -22.092 1.00 89.14 285 A 1 
ATOM 2283 C C   . ASN A 1 285 ? 22.093  -5.359  -22.445 1.00 90.09 285 A 1 
ATOM 2284 O O   . ASN A 1 285 ? 23.299  -5.234  -22.236 1.00 88.70 285 A 1 
ATOM 2285 C CB  . ASN A 1 285 ? 20.583  -4.351  -20.672 1.00 87.93 285 A 1 
ATOM 2286 C CG  . ASN A 1 285 ? 19.974  -3.067  -20.122 1.00 86.31 285 A 1 
ATOM 2287 O OD1 . ASN A 1 285 ? 20.042  -1.996  -20.699 1.00 76.26 285 A 1 
ATOM 2288 N ND2 . ASN A 1 285 ? 19.375  -3.140  -18.961 1.00 75.16 285 A 1 
ATOM 2289 N N   . TYR A 1 286 ? 21.578  -6.461  -23.015 1.00 90.39 286 A 1 
ATOM 2290 C CA  . TYR A 1 286 ? 22.429  -7.533  -23.540 1.00 91.40 286 A 1 
ATOM 2291 C C   . TYR A 1 286 ? 23.225  -7.112  -24.776 1.00 92.42 286 A 1 
ATOM 2292 O O   . TYR A 1 286 ? 24.345  -7.576  -24.941 1.00 91.23 286 A 1 
ATOM 2293 C CB  . TYR A 1 286 ? 21.594  -8.790  -23.825 1.00 90.97 286 A 1 
ATOM 2294 C CG  . TYR A 1 286 ? 21.560  -9.738  -22.649 1.00 90.41 286 A 1 
ATOM 2295 C CD1 . TYR A 1 286 ? 22.681  -10.538 -22.364 1.00 79.35 286 A 1 
ATOM 2296 C CD2 . TYR A 1 286 ? 20.439  -9.792  -21.796 1.00 79.20 286 A 1 
ATOM 2297 C CE1 . TYR A 1 286 ? 22.688  -11.385 -21.248 1.00 78.79 286 A 1 
ATOM 2298 C CE2 . TYR A 1 286 ? 20.435  -10.633 -20.677 1.00 77.68 286 A 1 
ATOM 2299 C CZ  . TYR A 1 286 ? 21.571  -11.425 -20.399 1.00 87.31 286 A 1 
ATOM 2300 O OH  . TYR A 1 286 ? 21.590  -12.229 -19.289 1.00 85.89 286 A 1 
ATOM 2301 N N   . GLU A 1 287 ? 22.677  -6.217  -25.603 1.00 91.03 287 A 1 
ATOM 2302 C CA  . GLU A 1 287 ? 23.411  -5.644  -26.734 1.00 91.41 287 A 1 
ATOM 2303 C C   . GLU A 1 287 ? 24.505  -4.682  -26.263 1.00 91.71 287 A 1 
ATOM 2304 O O   . GLU A 1 287 ? 25.669  -4.832  -26.643 1.00 90.30 287 A 1 
ATOM 2305 C CB  . GLU A 1 287 ? 22.463  -4.930  -27.698 1.00 89.63 287 A 1 
ATOM 2306 C CG  . GLU A 1 287 ? 21.607  -5.940  -28.448 1.00 83.76 287 A 1 
ATOM 2307 C CD  . GLU A 1 287 ? 20.795  -5.287  -29.568 1.00 84.90 287 A 1 
ATOM 2308 O OE1 . GLU A 1 287 ? 20.940  -5.767  -30.713 1.00 75.31 287 A 1 
ATOM 2309 O OE2 . GLU A 1 287 ? 20.039  -4.345  -29.283 1.00 77.08 287 A 1 
ATOM 2310 N N   . LYS A 1 288 ? 24.179  -3.745  -25.386 1.00 90.52 288 A 1 
ATOM 2311 C CA  . LYS A 1 288 ? 25.099  -2.698  -24.913 1.00 90.15 288 A 1 
ATOM 2312 C C   . LYS A 1 288 ? 26.094  -3.188  -23.863 1.00 90.77 288 A 1 
ATOM 2313 O O   . LYS A 1 288 ? 27.188  -2.638  -23.733 1.00 86.34 288 A 1 
ATOM 2314 C CB  . LYS A 1 288 ? 24.289  -1.506  -24.396 1.00 88.16 288 A 1 
ATOM 2315 C CG  . LYS A 1 288 ? 23.537  -0.811  -25.547 1.00 83.96 288 A 1 
ATOM 2316 C CD  . LYS A 1 288 ? 22.700  0.376   -25.052 1.00 75.52 288 A 1 
ATOM 2317 C CE  . LYS A 1 288 ? 22.015  1.019   -26.255 1.00 67.55 288 A 1 
ATOM 2318 N NZ  . LYS A 1 288 ? 21.038  2.069   -25.870 1.00 58.73 288 A 1 
ATOM 2319 N N   . GLY A 1 289 ? 25.728  -4.218  -23.133 1.00 91.46 289 A 1 
ATOM 2320 C CA  . GLY A 1 289 ? 26.464  -4.746  -21.998 1.00 91.99 289 A 1 
ATOM 2321 C C   . GLY A 1 289 ? 26.051  -4.125  -20.666 1.00 92.29 289 A 1 
ATOM 2322 O O   . GLY A 1 289 ? 25.489  -3.039  -20.599 1.00 89.26 289 A 1 
ATOM 2323 N N   . PHE A 1 290 ? 26.340  -4.848  -19.581 1.00 91.11 290 A 1 
ATOM 2324 C CA  . PHE A 1 290 ? 25.996  -4.433  -18.225 1.00 91.60 290 A 1 
ATOM 2325 C C   . PHE A 1 290 ? 26.936  -5.049  -17.184 1.00 92.04 290 A 1 
ATOM 2326 O O   . PHE A 1 290 ? 27.668  -5.997  -17.461 1.00 88.48 290 A 1 
ATOM 2327 C CB  . PHE A 1 290 ? 24.531  -4.798  -17.928 1.00 90.01 290 A 1 
ATOM 2328 C CG  . PHE A 1 290 ? 24.197  -6.271  -18.092 1.00 90.27 290 A 1 
ATOM 2329 C CD1 . PHE A 1 290 ? 23.614  -6.726  -19.300 1.00 77.74 290 A 1 
ATOM 2330 C CD2 . PHE A 1 290 ? 24.452  -7.192  -17.067 1.00 77.21 290 A 1 
ATOM 2331 C CE1 . PHE A 1 290 ? 23.297  -8.083  -19.467 1.00 76.02 290 A 1 
ATOM 2332 C CE2 . PHE A 1 290 ? 24.145  -8.554  -17.229 1.00 75.05 290 A 1 
ATOM 2333 C CZ  . PHE A 1 290 ? 23.561  -9.006  -18.428 1.00 86.80 290 A 1 
ATOM 2334 N N   . GLY A 1 291 ? 26.889  -4.536  -15.973 1.00 89.90 291 A 1 
ATOM 2335 C CA  . GLY A 1 291 ? 27.722  -4.996  -14.865 1.00 89.82 291 A 1 
ATOM 2336 C C   . GLY A 1 291 ? 29.030  -4.228  -14.739 1.00 90.41 291 A 1 
ATOM 2337 O O   . GLY A 1 291 ? 29.144  -3.077  -15.163 1.00 86.96 291 A 1 
ATOM 2338 N N   . ARG A 1 292 ? 30.011  -4.853  -14.093 1.00 89.31 292 A 1 
ATOM 2339 C CA  . ARG A 1 292 ? 31.318  -4.246  -13.826 1.00 89.82 292 A 1 
ATOM 2340 C C   . ARG A 1 292 ? 32.424  -5.167  -14.320 1.00 90.20 292 A 1 
ATOM 2341 O O   . ARG A 1 292 ? 32.482  -6.314  -13.894 1.00 86.35 292 A 1 
ATOM 2342 C CB  . ARG A 1 292 ? 31.503  -3.995  -12.327 1.00 85.74 292 A 1 
ATOM 2343 C CG  . ARG A 1 292 ? 30.507  -2.980  -11.766 1.00 75.49 292 A 1 
ATOM 2344 C CD  . ARG A 1 292 ? 30.854  -2.720  -10.289 1.00 71.29 292 A 1 
ATOM 2345 N NE  . ARG A 1 292 ? 29.917  -1.803  -9.669  1.00 60.16 292 A 1 
ATOM 2346 C CZ  . ARG A 1 292 ? 30.028  -1.291  -8.445  1.00 51.57 292 A 1 
ATOM 2347 N NH1 . ARG A 1 292 ? 31.042  -1.610  -7.688  1.00 47.86 292 A 1 
ATOM 2348 N NH2 . ARG A 1 292 ? 29.128  -0.470  -7.995  1.00 45.65 292 A 1 
ATOM 2349 N N   . LEU A 1 293 ? 33.318  -4.635  -15.121 1.00 90.47 293 A 1 
ATOM 2350 C CA  . LEU A 1 293 ? 34.417  -5.411  -15.706 1.00 90.72 293 A 1 
ATOM 2351 C C   . LEU A 1 293 ? 35.362  -6.011  -14.647 1.00 90.76 293 A 1 
ATOM 2352 O O   . LEU A 1 293 ? 35.916  -7.079  -14.853 1.00 88.06 293 A 1 
ATOM 2353 C CB  . LEU A 1 293 ? 35.200  -4.512  -16.680 1.00 90.23 293 A 1 
ATOM 2354 C CG  . LEU A 1 293 ? 34.407  -4.079  -17.933 1.00 89.08 293 A 1 
ATOM 2355 C CD1 . LEU A 1 293 ? 35.227  -3.089  -18.748 1.00 78.43 293 A 1 
ATOM 2356 C CD2 . LEU A 1 293 ? 34.065  -5.259  -18.837 1.00 78.52 293 A 1 
ATOM 2357 N N   . ASP A 1 294 ? 35.493  -5.383  -13.493 1.00 90.23 294 A 1 
ATOM 2358 C CA  . ASP A 1 294 ? 36.241  -5.890  -12.340 1.00 88.37 294 A 1 
ATOM 2359 C C   . ASP A 1 294 ? 35.437  -6.881  -11.466 1.00 88.80 294 A 1 
ATOM 2360 O O   . ASP A 1 294 ? 35.939  -7.451  -10.485 1.00 83.27 294 A 1 
ATOM 2361 C CB  . ASP A 1 294 ? 36.722  -4.682  -11.510 1.00 85.01 294 A 1 
ATOM 2362 C CG  . ASP A 1 294 ? 35.587  -3.882  -10.850 1.00 78.42 294 A 1 
ATOM 2363 O OD1 . ASP A 1 294 ? 34.489  -3.765  -11.450 1.00 68.19 294 A 1 
ATOM 2364 O OD2 . ASP A 1 294 ? 35.776  -3.399  -9.707  1.00 68.85 294 A 1 
ATOM 2365 N N   . GLY A 1 295 ? 34.156  -7.106  -11.809 1.00 89.95 295 A 1 
ATOM 2366 C CA  . GLY A 1 295 ? 33.208  -7.910  -11.058 1.00 89.75 295 A 1 
ATOM 2367 C C   . GLY A 1 295 ? 32.512  -8.958  -11.905 1.00 91.00 295 A 1 
ATOM 2368 O O   . GLY A 1 295 ? 33.143  -9.771  -12.580 1.00 88.22 295 A 1 
ATOM 2369 N N   . GLU A 1 296 ? 31.181  -8.960  -11.822 1.00 91.77 296 A 1 
ATOM 2370 C CA  . GLU A 1 296 ? 30.326  -9.699  -12.741 1.00 92.33 296 A 1 
ATOM 2371 C C   . GLU A 1 296 ? 29.865  -8.767  -13.865 1.00 92.38 296 A 1 
ATOM 2372 O O   . GLU A 1 296 ? 29.444  -7.643  -13.593 1.00 89.71 296 A 1 
ATOM 2373 C CB  . GLU A 1 296 ? 29.105  -10.294 -12.030 1.00 90.10 296 A 1 
ATOM 2374 C CG  . GLU A 1 296 ? 29.466  -11.376 -11.004 1.00 86.74 296 A 1 
ATOM 2375 C CD  . GLU A 1 296 ? 28.225  -12.172 -10.547 1.00 88.76 296 A 1 
ATOM 2376 O OE1 . GLU A 1 296 ? 28.346  -13.403 -10.363 1.00 79.05 296 A 1 
ATOM 2377 O OE2 . GLU A 1 296 ? 27.137  -11.597 -10.373 1.00 80.89 296 A 1 
ATOM 2378 N N   . PHE A 1 297 ? 29.932  -9.245  -15.090 1.00 93.25 297 A 1 
ATOM 2379 C CA  . PHE A 1 297 ? 29.500  -8.464  -16.239 1.00 93.73 297 A 1 
ATOM 2380 C C   . PHE A 1 297 ? 29.110  -9.334  -17.431 1.00 94.11 297 A 1 
ATOM 2381 O O   . PHE A 1 297 ? 29.486  -10.501 -17.535 1.00 92.78 297 A 1 
ATOM 2382 C CB  . PHE A 1 297 ? 30.595  -7.466  -16.642 1.00 92.77 297 A 1 
ATOM 2383 C CG  . PHE A 1 297 ? 31.827  -8.091  -17.261 1.00 92.58 297 A 1 
ATOM 2384 C CD1 . PHE A 1 297 ? 32.884  -8.542  -16.446 1.00 85.62 297 A 1 
ATOM 2385 C CD2 . PHE A 1 297 ? 31.934  -8.231  -18.652 1.00 84.94 297 A 1 
ATOM 2386 C CE1 . PHE A 1 297 ? 34.021  -9.122  -17.015 1.00 84.22 297 A 1 
ATOM 2387 C CE2 . PHE A 1 297 ? 33.067  -8.811  -19.225 1.00 83.09 297 A 1 
ATOM 2388 C CZ  . PHE A 1 297 ? 34.120  -9.263  -18.413 1.00 88.44 297 A 1 
ATOM 2389 N N   . TRP A 1 298 ? 28.377  -8.716  -18.342 1.00 93.71 298 A 1 
ATOM 2390 C CA  . TRP A 1 298 ? 28.199  -9.125  -19.722 1.00 94.20 298 A 1 
ATOM 2391 C C   . TRP A 1 298 ? 28.732  -8.010  -20.616 1.00 94.35 298 A 1 
ATOM 2392 O O   . TRP A 1 298 ? 28.337  -6.856  -20.433 1.00 91.96 298 A 1 
ATOM 2393 C CB  . TRP A 1 298 ? 26.726  -9.387  -19.985 1.00 93.93 298 A 1 
ATOM 2394 C CG  . TRP A 1 298 ? 26.408  -9.740  -21.396 1.00 94.06 298 A 1 
ATOM 2395 C CD1 . TRP A 1 298 ? 25.873  -8.913  -22.320 1.00 90.48 298 A 1 
ATOM 2396 C CD2 . TRP A 1 298 ? 26.640  -11.013 -22.068 1.00 92.85 298 A 1 
ATOM 2397 N NE1 . TRP A 1 298 ? 25.739  -9.590  -23.523 1.00 90.52 298 A 1 
ATOM 2398 C CE2 . TRP A 1 298 ? 26.204  -10.879 -23.413 1.00 92.11 298 A 1 
ATOM 2399 C CE3 . TRP A 1 298 ? 27.175  -12.258 -21.664 1.00 92.59 298 A 1 
ATOM 2400 C CZ2 . TRP A 1 298 ? 26.301  -11.947 -24.334 1.00 92.50 298 A 1 
ATOM 2401 C CZ3 . TRP A 1 298 ? 27.270  -13.319 -22.584 1.00 89.72 298 A 1 
ATOM 2402 C CH2 . TRP A 1 298 ? 26.839  -13.156 -23.900 1.00 90.14 298 A 1 
ATOM 2403 N N   . LEU A 1 299 ? 29.629  -8.307  -21.556 1.00 93.53 299 A 1 
ATOM 2404 C CA  . LEU A 1 299 ? 30.308  -7.271  -22.349 1.00 93.79 299 A 1 
ATOM 2405 C C   . LEU A 1 299 ? 29.336  -6.507  -23.255 1.00 93.64 299 A 1 
ATOM 2406 O O   . LEU A 1 299 ? 29.465  -5.291  -23.399 1.00 91.77 299 A 1 
ATOM 2407 C CB  . LEU A 1 299 ? 31.452  -7.923  -23.146 1.00 93.48 299 A 1 
ATOM 2408 C CG  . LEU A 1 299 ? 32.270  -6.924  -23.994 1.00 92.43 299 A 1 
ATOM 2409 C CD1 . LEU A 1 299 ? 32.964  -5.856  -23.138 1.00 81.32 299 A 1 
ATOM 2410 C CD2 . LEU A 1 299 ? 33.342  -7.669  -24.780 1.00 81.17 299 A 1 
ATOM 2411 N N   . GLY A 1 300 ? 28.361  -7.208  -23.827 1.00 93.31 300 A 1 
ATOM 2412 C CA  . GLY A 1 300 ? 27.420  -6.676  -24.798 1.00 93.68 300 A 1 
ATOM 2413 C C   . GLY A 1 300 ? 27.583  -7.327  -26.167 1.00 94.29 300 A 1 
ATOM 2414 O O   . GLY A 1 300 ? 28.704  -7.472  -26.652 1.00 92.35 300 A 1 
ATOM 2415 N N   . LEU A 1 301 ? 26.465  -7.725  -26.789 1.00 93.66 301 A 1 
ATOM 2416 C CA  . LEU A 1 301 ? 26.469  -8.439  -28.066 1.00 93.52 301 A 1 
ATOM 2417 C C   . LEU A 1 301 ? 27.070  -7.603  -29.195 1.00 93.75 301 A 1 
ATOM 2418 O O   . LEU A 1 301 ? 27.866  -8.124  -29.967 1.00 92.78 301 A 1 
ATOM 2419 C CB  . LEU A 1 301 ? 25.036  -8.859  -28.421 1.00 92.77 301 A 1 
ATOM 2420 C CG  . LEU A 1 301 ? 24.467  -9.967  -27.522 1.00 91.28 301 A 1 
ATOM 2421 C CD1 . LEU A 1 301 ? 22.954  -10.057 -27.696 1.00 80.46 301 A 1 
ATOM 2422 C CD2 . LEU A 1 301 ? 25.071  -11.332 -27.868 1.00 81.74 301 A 1 
ATOM 2423 N N   . GLU A 1 302 ? 26.776  -6.307  -29.245 1.00 93.12 302 A 1 
ATOM 2424 C CA  . GLU A 1 302 ? 27.365  -5.388  -30.224 1.00 92.75 302 A 1 
ATOM 2425 C C   . GLU A 1 302 ? 28.889  -5.354  -30.126 1.00 92.85 302 A 1 
ATOM 2426 O O   . GLU A 1 302 ? 29.592  -5.430  -31.131 1.00 91.17 302 A 1 
ATOM 2427 C CB  . GLU A 1 302 ? 26.837  -3.961  -29.992 1.00 91.09 302 A 1 
ATOM 2428 C CG  . GLU A 1 302 ? 25.344  -3.790  -30.303 1.00 83.65 302 A 1 
ATOM 2429 C CD  . GLU A 1 302 ? 24.829  -2.382  -29.973 1.00 82.92 302 A 1 
ATOM 2430 O OE1 . GLU A 1 302 ? 23.689  -2.069  -30.371 1.00 73.51 302 A 1 
ATOM 2431 O OE2 . GLU A 1 302 ? 25.548  -1.620  -29.283 1.00 76.93 302 A 1 
ATOM 2432 N N   . LYS A 1 303 ? 29.417  -5.291  -28.909 1.00 93.08 303 A 1 
ATOM 2433 C CA  . LYS A 1 303 ? 30.861  -5.268  -28.663 1.00 93.13 303 A 1 
ATOM 2434 C C   . LYS A 1 303 ? 31.511  -6.606  -28.994 1.00 93.38 303 A 1 
ATOM 2435 O O   . LYS A 1 303 ? 32.579  -6.625  -29.597 1.00 92.05 303 A 1 
ATOM 2436 C CB  . LYS A 1 303 ? 31.140  -4.887  -27.206 1.00 92.56 303 A 1 
ATOM 2437 C CG  . LYS A 1 303 ? 30.650  -3.469  -26.865 1.00 91.14 303 A 1 
ATOM 2438 C CD  . LYS A 1 303 ? 30.874  -3.198  -25.371 1.00 89.02 303 A 1 
ATOM 2439 C CE  . LYS A 1 303 ? 30.250  -1.858  -24.992 1.00 84.90 303 A 1 
ATOM 2440 N NZ  . LYS A 1 303 ? 30.142  -1.723  -23.527 1.00 79.35 303 A 1 
ATOM 2441 N N   . ILE A 1 304 ? 30.858  -7.707  -28.623 1.00 93.80 304 A 1 
ATOM 2442 C CA  . ILE A 1 304 ? 31.317  -9.052  -28.971 1.00 93.73 304 A 1 
ATOM 2443 C C   . ILE A 1 304 ? 31.369  -9.194  -30.496 1.00 93.49 304 A 1 
ATOM 2444 O O   . ILE A 1 304 ? 32.396  -9.606  -31.024 1.00 92.08 304 A 1 
ATOM 2445 C CB  . ILE A 1 304 ? 30.414  -10.131 -28.336 1.00 93.72 304 A 1 
ATOM 2446 C CG1 . ILE A 1 304 ? 30.517  -10.095 -26.794 1.00 90.27 304 A 1 
ATOM 2447 C CG2 . ILE A 1 304 ? 30.806  -11.538 -28.838 1.00 88.67 304 A 1 
ATOM 2448 C CD1 . ILE A 1 304 ? 29.390  -10.858 -26.087 1.00 84.88 304 A 1 
ATOM 2449 N N   . TYR A 1 305 ? 30.298  -8.789  -31.190 1.00 93.48 305 A 1 
ATOM 2450 C CA  . TYR A 1 305 ? 30.230  -8.831  -32.640 1.00 93.07 305 A 1 
ATOM 2451 C C   . TYR A 1 305 ? 31.335  -7.984  -33.277 1.00 92.96 305 A 1 
ATOM 2452 O O   . TYR A 1 305 ? 32.046  -8.471  -34.152 1.00 91.80 305 A 1 
ATOM 2453 C CB  . TYR A 1 305 ? 28.841  -8.389  -33.099 1.00 92.74 305 A 1 
ATOM 2454 C CG  . TYR A 1 305 ? 28.647  -8.463  -34.590 1.00 91.83 305 A 1 
ATOM 2455 C CD1 . TYR A 1 305 ? 28.691  -7.298  -35.390 1.00 81.50 305 A 1 
ATOM 2456 C CD2 . TYR A 1 305 ? 28.445  -9.720  -35.209 1.00 82.64 305 A 1 
ATOM 2457 C CE1 . TYR A 1 305 ? 28.528  -7.380  -36.783 1.00 82.95 305 A 1 
ATOM 2458 C CE2 . TYR A 1 305 ? 28.281  -9.805  -36.604 1.00 82.07 305 A 1 
ATOM 2459 C CZ  . TYR A 1 305 ? 28.336  -8.638  -37.378 1.00 88.66 305 A 1 
ATOM 2460 O OH  . TYR A 1 305 ? 28.179  -8.724  -38.738 1.00 87.67 305 A 1 
ATOM 2461 N N   . ALA A 1 306 ? 31.549  -6.768  -32.781 1.00 92.70 306 A 1 
ATOM 2462 C CA  . ALA A 1 306 ? 32.612  -5.899  -33.274 1.00 92.08 306 A 1 
ATOM 2463 C C   . ALA A 1 306 ? 34.020  -6.524  -33.114 1.00 92.05 306 A 1 
ATOM 2464 O O   . ALA A 1 306 ? 34.858  -6.372  -34.002 1.00 90.01 306 A 1 
ATOM 2465 C CB  . ALA A 1 306 ? 32.523  -4.560  -32.551 1.00 91.45 306 A 1 
ATOM 2466 N N   . ILE A 1 307 ? 34.257  -7.247  -32.019 1.00 92.14 307 A 1 
ATOM 2467 C CA  . ILE A 1 307 ? 35.522  -7.957  -31.809 1.00 92.08 307 A 1 
ATOM 2468 C C   . ILE A 1 307 ? 35.657  -9.100  -32.818 1.00 91.75 307 A 1 
ATOM 2469 O O   . ILE A 1 307 ? 36.648  -9.157  -33.537 1.00 89.85 307 A 1 
ATOM 2470 C CB  . ILE A 1 307 ? 35.650  -8.449  -30.348 1.00 92.19 307 A 1 
ATOM 2471 C CG1 . ILE A 1 307 ? 35.762  -7.253  -29.381 1.00 88.23 307 A 1 
ATOM 2472 C CG2 . ILE A 1 307 ? 36.882  -9.357  -30.177 1.00 87.18 307 A 1 
ATOM 2473 C CD1 . ILE A 1 307 ? 35.491  -7.636  -27.902 1.00 84.69 307 A 1 
ATOM 2474 N N   . VAL A 1 308 ? 34.658  -9.977  -32.914 1.00 92.27 308 A 1 
ATOM 2475 C CA  . VAL A 1 308 ? 34.770  -11.226 -33.690 1.00 91.75 308 A 1 
ATOM 2476 C C   . VAL A 1 308 ? 34.736  -11.027 -35.211 1.00 91.20 308 A 1 
ATOM 2477 O O   . VAL A 1 308 ? 35.162  -11.913 -35.942 1.00 88.08 308 A 1 
ATOM 2478 C CB  . VAL A 1 308 ? 33.734  -12.279 -33.268 1.00 90.70 308 A 1 
ATOM 2479 C CG1 . VAL A 1 308 ? 33.843  -12.572 -31.774 1.00 79.07 308 A 1 
ATOM 2480 C CG2 . VAL A 1 308 ? 32.296  -11.888 -33.606 1.00 79.16 308 A 1 
ATOM 2481 N N   . GLN A 1 309 ? 34.284  -9.861  -35.672 1.00 91.71 309 A 1 
ATOM 2482 C CA  . GLN A 1 309 ? 34.340  -9.493  -37.092 1.00 90.69 309 A 1 
ATOM 2483 C C   . GLN A 1 309 ? 35.760  -9.178  -37.597 1.00 90.28 309 A 1 
ATOM 2484 O O   . GLN A 1 309 ? 35.970  -9.019  -38.798 1.00 86.26 309 A 1 
ATOM 2485 C CB  . GLN A 1 309 ? 33.406  -8.303  -37.334 1.00 89.00 309 A 1 
ATOM 2486 C CG  . GLN A 1 309 ? 31.916  -8.728  -37.386 1.00 83.35 309 A 1 
ATOM 2487 C CD  . GLN A 1 309 ? 31.594  -9.569  -38.615 1.00 79.23 309 A 1 
ATOM 2488 O OE1 . GLN A 1 309 ? 32.169  -9.424  -39.677 1.00 68.71 309 A 1 
ATOM 2489 N NE2 . GLN A 1 309 ? 30.642  -10.467 -38.524 1.00 66.44 309 A 1 
ATOM 2490 N N   . GLN A 1 310 ? 36.724  -9.061  -36.700 1.00 90.77 310 A 1 
ATOM 2491 C CA  . GLN A 1 310 ? 38.091  -8.666  -37.081 1.00 89.07 310 A 1 
ATOM 2492 C C   . GLN A 1 310 ? 38.913  -9.813  -37.667 1.00 89.04 310 A 1 
ATOM 2493 O O   . GLN A 1 310 ? 39.764  -9.590  -38.533 1.00 84.41 310 A 1 
ATOM 2494 C CB  . GLN A 1 310 ? 38.804  -8.090  -35.857 1.00 87.15 310 A 1 
ATOM 2495 C CG  . GLN A 1 310 ? 38.055  -6.879  -35.293 1.00 85.30 310 A 1 
ATOM 2496 C CD  . GLN A 1 310 ? 38.832  -6.263  -34.143 1.00 87.81 310 A 1 
ATOM 2497 O OE1 . GLN A 1 310 ? 39.470  -5.249  -34.315 1.00 79.00 310 A 1 
ATOM 2498 N NE2 . GLN A 1 310 ? 38.819  -6.873  -32.976 1.00 77.84 310 A 1 
ATOM 2499 N N   . SER A 1 311 ? 38.695  -11.026 -37.170 1.00 89.36 311 A 1 
ATOM 2500 C CA  . SER A 1 311 ? 39.390  -12.249 -37.548 1.00 88.97 311 A 1 
ATOM 2501 C C   . SER A 1 311 ? 38.614  -13.468 -37.045 1.00 90.16 311 A 1 
ATOM 2502 O O   . SER A 1 311 ? 37.526  -13.344 -36.476 1.00 86.17 311 A 1 
ATOM 2503 C CB  . SER A 1 311 ? 40.821  -12.234 -36.985 1.00 85.59 311 A 1 
ATOM 2504 O OG  . SER A 1 311 ? 40.834  -12.168 -35.579 1.00 78.30 311 A 1 
ATOM 2505 N N   . ASN A 1 312 ? 39.146  -14.664 -37.239 1.00 89.45 312 A 1 
ATOM 2506 C CA  . ASN A 1 312 ? 38.601  -15.855 -36.607 1.00 89.91 312 A 1 
ATOM 2507 C C   . ASN A 1 312 ? 38.980  -15.874 -35.120 1.00 90.76 312 A 1 
ATOM 2508 O O   . ASN A 1 312 ? 40.125  -15.597 -34.767 1.00 87.37 312 A 1 
ATOM 2509 C CB  . ASN A 1 312 ? 39.092  -17.113 -37.338 1.00 87.04 312 A 1 
ATOM 2510 C CG  . ASN A 1 312 ? 38.533  -17.229 -38.745 1.00 81.17 312 A 1 
ATOM 2511 O OD1 . ASN A 1 312 ? 37.464  -16.758 -39.072 1.00 71.09 312 A 1 
ATOM 2512 N ND2 . ASN A 1 312 ? 39.250  -17.881 -39.625 1.00 70.05 312 A 1 
ATOM 2513 N N   . TYR A 1 313 ? 38.026  -16.219 -34.273 1.00 90.42 313 A 1 
ATOM 2514 C CA  . TYR A 1 313 ? 38.224  -16.320 -32.828 1.00 91.97 313 A 1 
ATOM 2515 C C   . TYR A 1 313 ? 37.827  -17.699 -32.310 1.00 92.24 313 A 1 
ATOM 2516 O O   . TYR A 1 313 ? 37.016  -18.408 -32.896 1.00 89.28 313 A 1 
ATOM 2517 C CB  . TYR A 1 313 ? 37.448  -15.203 -32.103 1.00 91.49 313 A 1 
ATOM 2518 C CG  . TYR A 1 313 ? 38.100  -13.836 -32.147 1.00 91.73 313 A 1 
ATOM 2519 C CD1 . TYR A 1 313 ? 38.837  -13.356 -31.053 1.00 80.00 313 A 1 
ATOM 2520 C CD2 . TYR A 1 313 ? 37.968  -13.033 -33.295 1.00 80.56 313 A 1 
ATOM 2521 C CE1 . TYR A 1 313 ? 39.458  -12.098 -31.100 1.00 79.58 313 A 1 
ATOM 2522 C CE2 . TYR A 1 313 ? 38.588  -11.780 -33.362 1.00 79.09 313 A 1 
ATOM 2523 C CZ  . TYR A 1 313 ? 39.341  -11.306 -32.263 1.00 89.09 313 A 1 
ATOM 2524 O OH  . TYR A 1 313 ? 39.968  -10.091 -32.343 1.00 88.50 313 A 1 
ATOM 2525 N N   . ILE A 1 314 ? 38.396  -18.047 -31.172 1.00 93.39 314 A 1 
ATOM 2526 C CA  . ILE A 1 314 ? 37.984  -19.172 -30.346 1.00 93.44 314 A 1 
ATOM 2527 C C   . ILE A 1 314 ? 37.140  -18.626 -29.200 1.00 93.85 314 A 1 
ATOM 2528 O O   . ILE A 1 314 ? 37.536  -17.667 -28.530 1.00 92.02 314 A 1 
ATOM 2529 C CB  . ILE A 1 314 ? 39.214  -19.965 -29.836 1.00 91.41 314 A 1 
ATOM 2530 C CG1 . ILE A 1 314 ? 40.020  -20.534 -31.028 1.00 81.49 314 A 1 
ATOM 2531 C CG2 . ILE A 1 314 ? 38.771  -21.098 -28.892 1.00 80.75 314 A 1 
ATOM 2532 C CD1 . ILE A 1 314 ? 41.366  -21.158 -30.629 1.00 74.60 314 A 1 
ATOM 2533 N N   . LEU A 1 315 ? 35.996  -19.250 -28.961 1.00 93.12 315 A 1 
ATOM 2534 C CA  . LEU A 1 315 ? 35.179  -19.022 -27.777 1.00 92.83 315 A 1 
ATOM 2535 C C   . LEU A 1 315 ? 35.517  -20.081 -26.727 1.00 93.01 315 A 1 
ATOM 2536 O O   . LEU A 1 315 ? 35.261  -21.263 -26.934 1.00 91.61 315 A 1 
ATOM 2537 C CB  . LEU A 1 315 ? 33.692  -19.055 -28.175 1.00 92.46 315 A 1 
ATOM 2538 C CG  . LEU A 1 315 ? 32.714  -18.998 -26.989 1.00 91.41 315 A 1 
ATOM 2539 C CD1 . LEU A 1 315 ? 32.792  -17.671 -26.240 1.00 79.47 315 A 1 
ATOM 2540 C CD2 . LEU A 1 315 ? 31.283  -19.177 -27.486 1.00 79.77 315 A 1 
ATOM 2541 N N   . ARG A 1 316 ? 36.022  -19.658 -25.584 1.00 93.57 316 A 1 
ATOM 2542 C CA  . ARG A 1 316 ? 36.289  -20.524 -24.443 1.00 93.60 316 A 1 
ATOM 2543 C C   . ARG A 1 316 ? 35.264  -20.278 -23.341 1.00 93.68 316 A 1 
ATOM 2544 O O   . ARG A 1 316 ? 35.078  -19.145 -22.900 1.00 92.47 316 A 1 
ATOM 2545 C CB  . ARG A 1 316 ? 37.737  -20.321 -23.984 1.00 92.74 316 A 1 
ATOM 2546 C CG  . ARG A 1 316 ? 38.129  -21.206 -22.799 1.00 90.19 316 A 1 
ATOM 2547 C CD  . ARG A 1 316 ? 39.600  -20.941 -22.460 1.00 88.12 316 A 1 
ATOM 2548 N NE  . ARG A 1 316 ? 40.052  -21.704 -21.288 1.00 84.84 316 A 1 
ATOM 2549 C CZ  . ARG A 1 316 ? 40.786  -22.812 -21.284 1.00 82.55 316 A 1 
ATOM 2550 N NH1 . ARG A 1 316 ? 41.185  -23.395 -22.373 1.00 73.12 316 A 1 
ATOM 2551 N NH2 . ARG A 1 316 ? 41.126  -23.339 -20.158 1.00 77.99 316 A 1 
ATOM 2552 N N   . LEU A 1 317 ? 34.650  -21.358 -22.863 1.00 92.24 317 A 1 
ATOM 2553 C CA  . LEU A 1 317 ? 33.830  -21.346 -21.666 1.00 91.66 317 A 1 
ATOM 2554 C C   . LEU A 1 317 ? 34.614  -22.009 -20.532 1.00 91.36 317 A 1 
ATOM 2555 O O   . LEU A 1 317 ? 34.986  -23.173 -20.642 1.00 89.27 317 A 1 
ATOM 2556 C CB  . LEU A 1 317 ? 32.502  -22.097 -21.910 1.00 90.67 317 A 1 
ATOM 2557 C CG  . LEU A 1 317 ? 31.698  -21.642 -23.135 1.00 88.73 317 A 1 
ATOM 2558 C CD1 . LEU A 1 317 ? 30.390  -22.446 -23.217 1.00 77.07 317 A 1 
ATOM 2559 C CD2 . LEU A 1 317 ? 31.317  -20.173 -23.068 1.00 78.09 317 A 1 
ATOM 2560 N N   . GLU A 1 318 ? 34.845  -21.285 -19.447 1.00 92.12 318 A 1 
ATOM 2561 C CA  . GLU A 1 318 ? 35.414  -21.840 -18.221 1.00 91.81 318 A 1 
ATOM 2562 C C   . GLU A 1 318 ? 34.373  -21.856 -17.110 1.00 92.00 318 A 1 
ATOM 2563 O O   . GLU A 1 318 ? 33.743  -20.843 -16.796 1.00 90.13 318 A 1 
ATOM 2564 C CB  . GLU A 1 318 ? 36.648  -21.066 -17.754 1.00 90.21 318 A 1 
ATOM 2565 C CG  . GLU A 1 318 ? 37.889  -21.403 -18.575 1.00 80.75 318 A 1 
ATOM 2566 C CD  . GLU A 1 318 ? 39.179  -20.837 -17.964 1.00 82.33 318 A 1 
ATOM 2567 O OE1 . GLU A 1 318 ? 40.256  -21.194 -18.493 1.00 75.58 318 A 1 
ATOM 2568 O OE2 . GLU A 1 318 ? 39.110  -20.093 -16.967 1.00 77.48 318 A 1 
ATOM 2569 N N   . LEU A 1 319 ? 34.220  -23.011 -16.479 1.00 89.90 319 A 1 
ATOM 2570 C CA  . LEU A 1 319 ? 33.275  -23.241 -15.403 1.00 89.24 319 A 1 
ATOM 2571 C C   . LEU A 1 319 ? 34.010  -23.769 -14.179 1.00 88.93 319 A 1 
ATOM 2572 O O   . LEU A 1 319 ? 34.805  -24.699 -14.275 1.00 86.67 319 A 1 
ATOM 2573 C CB  . LEU A 1 319 ? 32.189  -24.234 -15.862 1.00 87.33 319 A 1 
ATOM 2574 C CG  . LEU A 1 319 ? 31.451  -23.851 -17.155 1.00 84.68 319 A 1 
ATOM 2575 C CD1 . LEU A 1 319 ? 30.418  -24.926 -17.488 1.00 76.58 319 A 1 
ATOM 2576 C CD2 . LEU A 1 319 ? 30.717  -22.522 -17.042 1.00 75.70 319 A 1 
ATOM 2577 N N   . GLN A 1 320 ? 33.701  -23.198 -13.016 1.00 88.84 320 A 1 
ATOM 2578 C CA  . GLN A 1 320 ? 34.201  -23.682 -11.743 1.00 88.58 320 A 1 
ATOM 2579 C C   . GLN A 1 320 ? 33.027  -24.120 -10.862 1.00 87.95 320 A 1 
ATOM 2580 O O   . GLN A 1 320 ? 32.068  -23.371 -10.673 1.00 86.09 320 A 1 
ATOM 2581 C CB  . GLN A 1 320 ? 35.080  -22.606 -11.089 1.00 87.32 320 A 1 
ATOM 2582 C CG  . GLN A 1 320 ? 35.908  -23.171 -9.929  1.00 78.60 320 A 1 
ATOM 2583 C CD  . GLN A 1 320 ? 36.833  -22.125 -9.287  1.00 77.56 320 A 1 
ATOM 2584 O OE1 . GLN A 1 320 ? 36.708  -20.930 -9.482  1.00 69.91 320 A 1 
ATOM 2585 N NE2 . GLN A 1 320 ? 37.785  -22.535 -8.487  1.00 66.67 320 A 1 
ATOM 2586 N N   . ASP A 1 321 ? 33.123  -25.352 -10.332 1.00 85.27 321 A 1 
ATOM 2587 C CA  . ASP A 1 321 ? 32.133  -25.854 -9.389  1.00 83.41 321 A 1 
ATOM 2588 C C   . ASP A 1 321 ? 32.450  -25.452 -7.938  1.00 83.40 321 A 1 
ATOM 2589 O O   . ASP A 1 321 ? 33.445  -24.780 -7.631  1.00 80.67 321 A 1 
ATOM 2590 C CB  . ASP A 1 321 ? 31.917  -27.374 -9.611  1.00 80.45 321 A 1 
ATOM 2591 C CG  . ASP A 1 321 ? 33.021  -28.294 -9.072  1.00 76.23 321 A 1 
ATOM 2592 O OD1 . ASP A 1 321 ? 33.934  -27.807 -8.390  1.00 69.20 321 A 1 
ATOM 2593 O OD2 . ASP A 1 321 ? 32.895  -29.527 -9.247  1.00 70.18 321 A 1 
ATOM 2594 N N   . TRP A 1 322 ? 31.572  -25.843 -6.999  1.00 81.34 322 A 1 
ATOM 2595 C CA  . TRP A 1 322 ? 31.763  -25.578 -5.576  1.00 80.34 322 A 1 
ATOM 2596 C C   . TRP A 1 322 ? 32.813  -26.472 -4.897  1.00 78.86 322 A 1 
ATOM 2597 O O   . TRP A 1 322 ? 33.035  -26.345 -3.690  1.00 75.03 322 A 1 
ATOM 2598 C CB  . TRP A 1 322 ? 30.414  -25.672 -4.862  1.00 79.98 322 A 1 
ATOM 2599 C CG  . TRP A 1 322 ? 29.495  -24.548 -5.197  1.00 80.10 322 A 1 
ATOM 2600 C CD1 . TRP A 1 322 ? 28.514  -24.568 -6.124  1.00 74.24 322 A 1 
ATOM 2601 C CD2 . TRP A 1 322 ? 29.518  -23.187 -4.653  1.00 78.85 322 A 1 
ATOM 2602 N NE1 . TRP A 1 322 ? 27.912  -23.315 -6.195  1.00 76.08 322 A 1 
ATOM 2603 C CE2 . TRP A 1 322 ? 28.507  -22.442 -5.311  1.00 77.59 322 A 1 
ATOM 2604 C CE3 . TRP A 1 322 ? 30.300  -22.540 -3.675  1.00 77.56 322 A 1 
ATOM 2605 C CZ2 . TRP A 1 322 ? 28.285  -21.079 -5.024  1.00 76.90 322 A 1 
ATOM 2606 C CZ3 . TRP A 1 322 ? 30.079  -21.182 -3.389  1.00 74.56 322 A 1 
ATOM 2607 C CH2 . TRP A 1 322 ? 29.082  -20.452 -4.062  1.00 74.71 322 A 1 
ATOM 2608 N N   . LYS A 1 323 ? 33.436  -27.391 -5.628  1.00 81.64 323 A 1 
ATOM 2609 C CA  . LYS A 1 323 ? 34.618  -28.150 -5.189  1.00 80.73 323 A 1 
ATOM 2610 C C   . LYS A 1 323 ? 35.902  -27.562 -5.782  1.00 81.98 323 A 1 
ATOM 2611 O O   . LYS A 1 323 ? 36.938  -28.210 -5.711  1.00 78.04 323 A 1 
ATOM 2612 C CB  . LYS A 1 323 ? 34.483  -29.627 -5.567  1.00 77.76 323 A 1 
ATOM 2613 C CG  . LYS A 1 323 ? 33.271  -30.342 -4.951  1.00 70.57 323 A 1 
ATOM 2614 C CD  . LYS A 1 323 ? 33.316  -31.777 -5.457  1.00 64.24 323 A 1 
ATOM 2615 C CE  . LYS A 1 323 ? 32.169  -32.637 -4.934  1.00 55.69 323 A 1 
ATOM 2616 N NZ  . LYS A 1 323 ? 32.268  -33.977 -5.553  1.00 49.21 323 A 1 
ATOM 2617 N N   . ASP A 1 324 ? 35.791  -26.374 -6.370  1.00 81.01 324 A 1 
ATOM 2618 C CA  . ASP A 1 324 ? 36.855  -25.681 -7.082  1.00 81.32 324 A 1 
ATOM 2619 C C   . ASP A 1 324 ? 37.419  -26.452 -8.293  1.00 83.06 324 A 1 
ATOM 2620 O O   . ASP A 1 324 ? 38.458  -26.091 -8.828  1.00 79.39 324 A 1 
ATOM 2621 C CB  . ASP A 1 324 ? 37.901  -25.139 -6.093  1.00 78.56 324 A 1 
ATOM 2622 C CG  . ASP A 1 324 ? 37.259  -24.186 -5.077  1.00 75.43 324 A 1 
ATOM 2623 O OD1 . ASP A 1 324 ? 36.517  -23.261 -5.497  1.00 68.59 324 A 1 
ATOM 2624 O OD2 . ASP A 1 324 ? 37.459  -24.372 -3.859  1.00 67.92 324 A 1 
ATOM 2625 N N   . SER A 1 325 ? 36.689  -27.483 -8.757  1.00 83.76 325 A 1 
ATOM 2626 C CA  . SER A 1 325 ? 37.026  -28.178 -9.994  1.00 83.54 325 A 1 
ATOM 2627 C C   . SER A 1 325 ? 36.750  -27.254 -11.174 1.00 84.76 325 A 1 
ATOM 2628 O O   . SER A 1 325 ? 35.642  -26.729 -11.303 1.00 82.85 325 A 1 
ATOM 2629 C CB  . SER A 1 325 ? 36.233  -29.470 -10.181 1.00 80.76 325 A 1 
ATOM 2630 O OG  . SER A 1 325 ? 36.160  -30.225 -8.982  1.00 70.72 325 A 1 
ATOM 2631 N N   . LYS A 1 326 ? 37.740  -27.071 -12.035 1.00 85.43 326 A 1 
ATOM 2632 C CA  . LYS A 1 326 ? 37.617  -26.279 -13.252 1.00 84.92 326 A 1 
ATOM 2633 C C   . LYS A 1 326 ? 37.357  -27.181 -14.446 1.00 84.77 326 A 1 
ATOM 2634 O O   . LYS A 1 326 ? 38.011  -28.206 -14.624 1.00 81.63 326 A 1 
ATOM 2635 C CB  . LYS A 1 326 ? 38.864  -25.414 -13.480 1.00 82.79 326 A 1 
ATOM 2636 C CG  . LYS A 1 326 ? 39.011  -24.308 -12.422 1.00 75.68 326 A 1 
ATOM 2637 C CD  . LYS A 1 326 ? 40.183  -23.400 -12.784 1.00 72.85 326 A 1 
ATOM 2638 C CE  . LYS A 1 326 ? 40.331  -22.253 -11.789 1.00 63.68 326 A 1 
ATOM 2639 N NZ  . LYS A 1 326 ? 41.367  -21.279 -12.247 1.00 57.15 326 A 1 
ATOM 2640 N N   . HIS A 1 327 ? 36.427  -26.764 -15.264 1.00 87.22 327 A 1 
ATOM 2641 C CA  . HIS A 1 327 ? 36.098  -27.379 -16.538 1.00 86.33 327 A 1 
ATOM 2642 C C   . HIS A 1 327 ? 36.121  -26.309 -17.619 1.00 87.81 327 A 1 
ATOM 2643 O O   . HIS A 1 327 ? 35.825  -25.148 -17.346 1.00 86.22 327 A 1 
ATOM 2644 C CB  . HIS A 1 327 ? 34.729  -28.050 -16.444 1.00 83.74 327 A 1 
ATOM 2645 C CG  . HIS A 1 327 ? 34.661  -29.135 -15.413 1.00 80.46 327 A 1 
ATOM 2646 N ND1 . HIS A 1 327 ? 35.083  -30.440 -15.572 1.00 67.98 327 A 1 
ATOM 2647 C CD2 . HIS A 1 327 ? 34.200  -29.027 -14.121 1.00 68.17 327 A 1 
ATOM 2648 C CE1 . HIS A 1 327 ? 34.877  -31.092 -14.421 1.00 67.05 327 A 1 
ATOM 2649 N NE2 . HIS A 1 327 ? 34.342  -30.267 -13.515 1.00 67.77 327 A 1 
ATOM 2650 N N   . TYR A 1 328 ? 36.465  -26.694 -18.820 1.00 87.77 328 A 1 
ATOM 2651 C CA  . TYR A 1 328 ? 36.470  -25.786 -19.954 1.00 88.59 328 A 1 
ATOM 2652 C C   . TYR A 1 328 ? 35.989  -26.486 -21.224 1.00 88.91 328 A 1 
ATOM 2653 O O   . TYR A 1 328 ? 36.027  -27.715 -21.319 1.00 87.13 328 A 1 
ATOM 2654 C CB  . TYR A 1 328 ? 37.862  -25.164 -20.146 1.00 86.80 328 A 1 
ATOM 2655 C CG  . TYR A 1 328 ? 38.872  -26.082 -20.794 1.00 84.83 328 A 1 
ATOM 2656 C CD1 . TYR A 1 328 ? 39.574  -27.047 -20.042 1.00 78.46 328 A 1 
ATOM 2657 C CD2 . TYR A 1 328 ? 39.106  -25.995 -22.184 1.00 78.09 328 A 1 
ATOM 2658 C CE1 . TYR A 1 328 ? 40.494  -27.913 -20.659 1.00 75.69 328 A 1 
ATOM 2659 C CE2 . TYR A 1 328 ? 40.024  -26.853 -22.809 1.00 75.65 328 A 1 
ATOM 2660 C CZ  . TYR A 1 328 ? 40.717  -27.804 -22.042 1.00 79.61 328 A 1 
ATOM 2661 O OH  . TYR A 1 328 ? 41.616  -28.645 -22.654 1.00 76.71 328 A 1 
ATOM 2662 N N   . VAL A 1 329 ? 35.564  -25.684 -22.169 1.00 89.21 329 A 1 
ATOM 2663 C CA  . VAL A 1 329 ? 35.326  -26.093 -23.551 1.00 90.21 329 A 1 
ATOM 2664 C C   . VAL A 1 329 ? 35.690  -24.931 -24.457 1.00 91.19 329 A 1 
ATOM 2665 O O   . VAL A 1 329 ? 35.469  -23.772 -24.099 1.00 90.79 329 A 1 
ATOM 2666 C CB  . VAL A 1 329 ? 33.890  -26.601 -23.736 1.00 88.83 329 A 1 
ATOM 2667 C CG1 . VAL A 1 329 ? 32.830  -25.528 -23.459 1.00 76.30 329 A 1 
ATOM 2668 C CG2 . VAL A 1 329 ? 33.666  -27.183 -25.126 1.00 76.77 329 A 1 
ATOM 2669 N N   . GLU A 1 330 ? 36.262  -25.245 -25.607 1.00 91.42 330 A 1 
ATOM 2670 C CA  . GLU A 1 330 ? 36.636  -24.291 -26.640 1.00 91.76 330 A 1 
ATOM 2671 C C   . GLU A 1 330 ? 35.892  -24.612 -27.929 1.00 91.88 330 A 1 
ATOM 2672 O O   . GLU A 1 330 ? 35.819  -25.779 -28.345 1.00 89.57 330 A 1 
ATOM 2673 C CB  . GLU A 1 330 ? 38.156  -24.287 -26.857 1.00 90.44 330 A 1 
ATOM 2674 C CG  . GLU A 1 330 ? 38.861  -23.648 -25.663 1.00 86.69 330 A 1 
ATOM 2675 C CD  . GLU A 1 330 ? 40.394  -23.679 -25.728 1.00 88.08 330 A 1 
ATOM 2676 O OE1 . GLU A 1 330 ? 41.003  -23.348 -24.675 1.00 78.32 330 A 1 
ATOM 2677 O OE2 . GLU A 1 330 ? 40.964  -24.054 -26.766 1.00 80.80 330 A 1 
ATOM 2678 N N   . TYR A 1 331 ? 35.353  -23.595 -28.550 1.00 92.07 331 A 1 
ATOM 2679 C CA  . TYR A 1 331 ? 34.600  -23.687 -29.790 1.00 92.36 331 A 1 
ATOM 2680 C C   . TYR A 1 331 ? 35.231  -22.807 -30.866 1.00 92.93 331 A 1 
ATOM 2681 O O   . TYR A 1 331 ? 35.538  -21.640 -30.610 1.00 91.25 331 A 1 
ATOM 2682 C CB  . TYR A 1 331 ? 33.146  -23.274 -29.554 1.00 91.26 331 A 1 
ATOM 2683 C CG  . TYR A 1 331 ? 32.397  -24.156 -28.585 1.00 90.71 331 A 1 
ATOM 2684 C CD1 . TYR A 1 331 ? 31.865  -25.378 -29.025 1.00 80.28 331 A 1 
ATOM 2685 C CD2 . TYR A 1 331 ? 32.203  -23.765 -27.245 1.00 81.34 331 A 1 
ATOM 2686 C CE1 . TYR A 1 331 ? 31.144  -26.212 -28.152 1.00 80.12 331 A 1 
ATOM 2687 C CE2 . TYR A 1 331 ? 31.481  -24.590 -26.358 1.00 79.87 331 A 1 
ATOM 2688 C CZ  . TYR A 1 331 ? 30.958  -25.811 -26.826 1.00 86.88 331 A 1 
ATOM 2689 O OH  . TYR A 1 331 ? 30.247  -26.627 -25.978 1.00 84.72 331 A 1 
ATOM 2690 N N   . SER A 1 332 ? 35.330  -23.339 -32.089 1.00 91.69 332 A 1 
ATOM 2691 C CA  . SER A 1 332 ? 35.272  -22.475 -33.261 1.00 91.27 332 A 1 
ATOM 2692 C C   . SER A 1 332 ? 33.825  -22.036 -33.460 1.00 91.63 332 A 1 
ATOM 2693 O O   . SER A 1 332 ? 32.902  -22.795 -33.161 1.00 89.39 332 A 1 
ATOM 2694 C CB  . SER A 1 332 ? 35.803  -23.177 -34.514 1.00 90.00 332 A 1 
ATOM 2695 O OG  . SER A 1 332 ? 35.019  -24.289 -34.871 1.00 78.54 332 A 1 
ATOM 2696 N N   . PHE A 1 333 ? 33.616  -20.824 -33.943 1.00 90.51 333 A 1 
ATOM 2697 C CA  . PHE A 1 333 ? 32.261  -20.312 -34.076 1.00 91.09 333 A 1 
ATOM 2698 C C   . PHE A 1 333 ? 32.127  -19.261 -35.169 1.00 91.20 333 A 1 
ATOM 2699 O O   . PHE A 1 333 ? 33.096  -18.612 -35.571 1.00 88.88 333 A 1 
ATOM 2700 C CB  . PHE A 1 333 ? 31.777  -19.766 -32.721 1.00 90.05 333 A 1 
ATOM 2701 C CG  . PHE A 1 333 ? 32.452  -18.494 -32.270 1.00 90.69 333 A 1 
ATOM 2702 C CD1 . PHE A 1 333 ? 33.723  -18.536 -31.659 1.00 83.02 333 A 1 
ATOM 2703 C CD2 . PHE A 1 333 ? 31.844  -17.243 -32.482 1.00 83.88 333 A 1 
ATOM 2704 C CE1 . PHE A 1 333 ? 34.377  -17.361 -31.280 1.00 82.62 333 A 1 
ATOM 2705 C CE2 . PHE A 1 333 ? 32.493  -16.063 -32.099 1.00 83.00 333 A 1 
ATOM 2706 C CZ  . PHE A 1 333 ? 33.763  -16.115 -31.506 1.00 88.46 333 A 1 
ATOM 2707 N N   . HIS A 1 334 ? 30.896  -19.071 -35.610 1.00 91.54 334 A 1 
ATOM 2708 C CA  . HIS A 1 334 ? 30.449  -17.891 -36.335 1.00 91.17 334 A 1 
ATOM 2709 C C   . HIS A 1 334 ? 29.374  -17.184 -35.526 1.00 91.52 334 A 1 
ATOM 2710 O O   . HIS A 1 334 ? 28.506  -17.826 -34.936 1.00 89.88 334 A 1 
ATOM 2711 C CB  . HIS A 1 334 ? 29.954  -18.270 -37.733 1.00 88.90 334 A 1 
ATOM 2712 C CG  . HIS A 1 334 ? 31.058  -18.354 -38.751 1.00 79.59 334 A 1 
ATOM 2713 N ND1 . HIS A 1 334 ? 32.416  -18.220 -38.538 1.00 66.83 334 A 1 
ATOM 2714 C CD2 . HIS A 1 334 ? 30.909  -18.513 -40.110 1.00 65.57 334 A 1 
ATOM 2715 C CE1 . HIS A 1 334 ? 33.047  -18.305 -39.710 1.00 60.43 334 A 1 
ATOM 2716 N NE2 . HIS A 1 334 ? 32.169  -18.478 -40.693 1.00 62.07 334 A 1 
ATOM 2717 N N   . LEU A 1 335 ? 29.446  -15.865 -35.496 1.00 90.63 335 A 1 
ATOM 2718 C CA  . LEU A 1 335 ? 28.448  -15.013 -34.872 1.00 91.58 335 A 1 
ATOM 2719 C C   . LEU A 1 335 ? 27.833  -14.107 -35.941 1.00 91.59 335 A 1 
ATOM 2720 O O   . LEU A 1 335 ? 28.554  -13.374 -36.619 1.00 88.78 335 A 1 
ATOM 2721 C CB  . LEU A 1 335 ? 29.102  -14.216 -33.725 1.00 90.77 335 A 1 
ATOM 2722 C CG  . LEU A 1 335 ? 28.092  -13.402 -32.890 1.00 90.35 335 A 1 
ATOM 2723 C CD1 . LEU A 1 335 ? 27.209  -14.309 -32.031 1.00 79.12 335 A 1 
ATOM 2724 C CD2 . LEU A 1 335 ? 28.837  -12.458 -31.949 1.00 79.56 335 A 1 
ATOM 2725 N N   . GLY A 1 336 ? 26.519  -14.181 -36.085 1.00 91.51 336 A 1 
ATOM 2726 C CA  . GLY A 1 336 ? 25.755  -13.318 -36.974 1.00 91.23 336 A 1 
ATOM 2727 C C   . GLY A 1 336 ? 25.542  -11.914 -36.414 1.00 91.61 336 A 1 
ATOM 2728 O O   . GLY A 1 336 ? 25.763  -11.639 -35.233 1.00 89.55 336 A 1 
ATOM 2729 N N   . SER A 1 337 ? 25.091  -11.014 -37.286 1.00 90.78 337 A 1 
ATOM 2730 C CA  . SER A 1 337 ? 24.786  -9.630  -36.937 1.00 90.29 337 A 1 
ATOM 2731 C C   . SER A 1 337 ? 23.525  -9.502  -36.068 1.00 89.95 337 A 1 
ATOM 2732 O O   . SER A 1 337 ? 22.791  -10.466 -35.839 1.00 87.27 337 A 1 
ATOM 2733 C CB  . SER A 1 337 ? 24.617  -8.807  -38.225 1.00 88.59 337 A 1 
ATOM 2734 O OG  . SER A 1 337 ? 23.464  -9.237  -38.929 1.00 82.87 337 A 1 
ATOM 2735 N N   . HIS A 1 338 ? 23.231  -8.271  -35.638 1.00 90.48 338 A 1 
ATOM 2736 C CA  . HIS A 1 338 ? 21.962  -7.916  -34.993 1.00 89.33 338 A 1 
ATOM 2737 C C   . HIS A 1 338 ? 20.742  -8.410  -35.770 1.00 89.46 338 A 1 
ATOM 2738 O O   . HIS A 1 338 ? 19.802  -8.958  -35.191 1.00 86.43 338 A 1 
ATOM 2739 C CB  . HIS A 1 338 ? 21.930  -6.391  -34.846 1.00 86.84 338 A 1 
ATOM 2740 C CG  . HIS A 1 338 ? 20.602  -5.880  -34.344 1.00 83.25 338 A 1 
ATOM 2741 N ND1 . HIS A 1 338 ? 20.165  -5.903  -33.043 1.00 69.85 338 A 1 
ATOM 2742 C CD2 . HIS A 1 338 ? 19.581  -5.354  -35.096 1.00 70.07 338 A 1 
ATOM 2743 C CE1 . HIS A 1 338 ? 18.917  -5.407  -33.011 1.00 67.77 338 A 1 
ATOM 2744 N NE2 . HIS A 1 338 ? 18.530  -5.062  -34.247 1.00 67.79 338 A 1 
ATOM 2745 N N   . GLU A 1 339 ? 20.773  -8.297  -37.112 1.00 87.26 339 A 1 
ATOM 2746 C CA  . GLU A 1 339 ? 19.668  -8.696  -37.997 1.00 86.23 339 A 1 
ATOM 2747 C C   . GLU A 1 339 ? 19.362  -10.197 -37.927 1.00 86.26 339 A 1 
ATOM 2748 O O   . GLU A 1 339 ? 18.230  -10.621 -38.131 1.00 83.00 339 A 1 
ATOM 2749 C CB  . GLU A 1 339 ? 20.040  -8.344  -39.443 1.00 85.77 339 A 1 
ATOM 2750 C CG  . GLU A 1 339 ? 20.229  -6.832  -39.653 1.00 79.02 339 A 1 
ATOM 2751 C CD  . GLU A 1 339 ? 20.811  -6.482  -41.030 1.00 70.61 339 A 1 
ATOM 2752 O OE1 . GLU A 1 339 ? 20.883  -5.264  -41.320 1.00 60.61 339 A 1 
ATOM 2753 O OE2 . GLU A 1 339 ? 21.196  -7.414  -41.773 1.00 62.00 339 A 1 
ATOM 2754 N N   . THR A 1 340 ? 20.358  -11.003 -37.587 1.00 86.62 340 A 1 
ATOM 2755 C CA  . THR A 1 340 ? 20.219  -12.452 -37.401 1.00 85.90 340 A 1 
ATOM 2756 C C   . THR A 1 340 ? 19.924  -12.830 -35.946 1.00 86.36 340 A 1 
ATOM 2757 O O   . THR A 1 340 ? 20.010  -14.009 -35.594 1.00 83.24 340 A 1 
ATOM 2758 C CB  . THR A 1 340 ? 21.446  -13.206 -37.934 1.00 84.92 340 A 1 
ATOM 2759 O OG1 . THR A 1 340 ? 22.587  -12.929 -37.155 1.00 79.16 340 A 1 
ATOM 2760 C CG2 . THR A 1 340 ? 21.784  -12.852 -39.386 1.00 78.73 340 A 1 
ATOM 2761 N N   . ASN A 1 341 ? 19.602  -11.866 -35.089 1.00 88.31 341 A 1 
ATOM 2762 C CA  . ASN A 1 341 ? 19.514  -12.034 -33.628 1.00 87.95 341 A 1 
ATOM 2763 C C   . ASN A 1 341 ? 20.809  -12.592 -33.016 1.00 88.94 341 A 1 
ATOM 2764 O O   . ASN A 1 341 ? 20.773  -13.413 -32.099 1.00 86.70 341 A 1 
ATOM 2765 C CB  . ASN A 1 341 ? 18.273  -12.856 -33.234 1.00 85.33 341 A 1 
ATOM 2766 C CG  . ASN A 1 341 ? 16.981  -12.236 -33.703 1.00 82.51 341 A 1 
ATOM 2767 O OD1 . ASN A 1 341 ? 16.598  -11.144 -33.324 1.00 73.35 341 A 1 
ATOM 2768 N ND2 . ASN A 1 341 ? 16.224  -12.937 -34.523 1.00 72.46 341 A 1 
ATOM 2769 N N   . TYR A 1 342 ? 21.946  -12.154 -33.534 1.00 89.57 342 A 1 
ATOM 2770 C CA  . TYR A 1 342 ? 23.263  -12.633 -33.137 1.00 91.07 342 A 1 
ATOM 2771 C C   . TYR A 1 342 ? 23.355  -14.165 -33.165 1.00 91.47 342 A 1 
ATOM 2772 O O   . TYR A 1 342 ? 23.798  -14.785 -32.200 1.00 89.21 342 A 1 
ATOM 2773 C CB  . TYR A 1 342 ? 23.677  -12.030 -31.792 1.00 91.03 342 A 1 
ATOM 2774 C CG  . TYR A 1 342 ? 23.672  -10.520 -31.779 1.00 90.90 342 A 1 
ATOM 2775 C CD1 . TYR A 1 342 ? 24.793  -9.794  -32.247 1.00 80.59 342 A 1 
ATOM 2776 C CD2 . TYR A 1 342 ? 22.545  -9.822  -31.311 1.00 81.19 342 A 1 
ATOM 2777 C CE1 . TYR A 1 342 ? 24.801  -8.392  -32.221 1.00 80.58 342 A 1 
ATOM 2778 C CE2 . TYR A 1 342 ? 22.540  -8.418  -31.292 1.00 79.40 342 A 1 
ATOM 2779 C CZ  . TYR A 1 342 ? 23.669  -7.707  -31.740 1.00 89.12 342 A 1 
ATOM 2780 O OH  . TYR A 1 342 ? 23.667  -6.342  -31.715 1.00 88.20 342 A 1 
ATOM 2781 N N   . THR A 1 343 ? 22.907  -14.767 -34.272 1.00 90.38 343 A 1 
ATOM 2782 C CA  . THR A 1 343 ? 22.944  -16.218 -34.448 1.00 90.79 343 A 1 
ATOM 2783 C C   . THR A 1 343 ? 24.360  -16.740 -34.260 1.00 91.29 343 A 1 
ATOM 2784 O O   . THR A 1 343 ? 25.292  -16.303 -34.936 1.00 89.46 343 A 1 
ATOM 2785 C CB  . THR A 1 343 ? 22.405  -16.634 -35.818 1.00 88.84 343 A 1 
ATOM 2786 O OG1 . THR A 1 343 ? 21.055  -16.252 -35.905 1.00 74.91 343 A 1 
ATOM 2787 C CG2 . THR A 1 343 ? 22.434  -18.140 -36.031 1.00 72.65 343 A 1 
ATOM 2788 N N   . LEU A 1 344 ? 24.505  -17.688 -33.334 1.00 90.43 344 A 1 
ATOM 2789 C CA  . LEU A 1 344 ? 25.765  -18.341 -33.023 1.00 90.96 344 A 1 
ATOM 2790 C C   . LEU A 1 344 ? 25.750  -19.747 -33.606 1.00 90.86 344 A 1 
ATOM 2791 O O   . LEU A 1 344 ? 24.827  -20.515 -33.344 1.00 88.84 344 A 1 
ATOM 2792 C CB  . LEU A 1 344 ? 25.951  -18.329 -31.497 1.00 90.61 344 A 1 
ATOM 2793 C CG  . LEU A 1 344 ? 27.272  -18.958 -31.005 1.00 89.98 344 A 1 
ATOM 2794 C CD1 . LEU A 1 344 ? 28.481  -18.098 -31.355 1.00 78.17 344 A 1 
ATOM 2795 C CD2 . LEU A 1 344 ? 27.233  -19.120 -29.486 1.00 78.30 344 A 1 
ATOM 2796 N N   . HIS A 1 345 ? 26.793  -20.094 -34.353 1.00 90.37 345 A 1 
ATOM 2797 C CA  . HIS A 1 345 ? 27.031  -21.445 -34.850 1.00 90.48 345 A 1 
ATOM 2798 C C   . HIS A 1 345 ? 28.376  -21.910 -34.301 1.00 90.85 345 A 1 
ATOM 2799 O O   . HIS A 1 345 ? 29.373  -21.229 -34.485 1.00 88.42 345 A 1 
ATOM 2800 C CB  . HIS A 1 345 ? 27.002  -21.422 -36.378 1.00 88.02 345 A 1 
ATOM 2801 C CG  . HIS A 1 345 ? 26.699  -22.767 -36.964 1.00 82.90 345 A 1 
ATOM 2802 N ND1 . HIS A 1 345 ? 25.465  -23.184 -37.426 1.00 69.02 345 A 1 
ATOM 2803 C CD2 . HIS A 1 345 ? 27.561  -23.802 -37.178 1.00 70.85 345 A 1 
ATOM 2804 C CE1 . HIS A 1 345 ? 25.594  -24.421 -37.906 1.00 69.20 345 A 1 
ATOM 2805 N NE2 . HIS A 1 345 ? 26.849  -24.840 -37.777 1.00 70.73 345 A 1 
ATOM 2806 N N   . VAL A 1 346 ? 28.380  -23.021 -33.563 1.00 90.23 346 A 1 
ATOM 2807 C CA  . VAL A 1 346 ? 29.579  -23.493 -32.868 1.00 90.31 346 A 1 
ATOM 2808 C C   . VAL A 1 346 ? 29.965  -24.909 -33.285 1.00 89.83 346 A 1 
ATOM 2809 O O   . VAL A 1 346 ? 29.108  -25.745 -33.548 1.00 87.42 346 A 1 
ATOM 2810 C CB  . VAL A 1 346 ? 29.468  -23.405 -31.334 1.00 89.14 346 A 1 
ATOM 2811 C CG1 . VAL A 1 346 ? 29.236  -21.964 -30.863 1.00 79.90 346 A 1 
ATOM 2812 C CG2 . VAL A 1 346 ? 28.361  -24.284 -30.738 1.00 79.07 346 A 1 
ATOM 2813 N N   . ALA A 1 347 ? 31.283  -25.190 -33.261 1.00 89.83 347 A 1 
ATOM 2814 C CA  . ALA A 1 347 ? 31.845  -26.528 -33.356 1.00 89.53 347 A 1 
ATOM 2815 C C   . ALA A 1 347 ? 32.907  -26.692 -32.265 1.00 89.97 347 A 1 
ATOM 2816 O O   . ALA A 1 347 ? 33.779  -25.839 -32.123 1.00 87.27 347 A 1 
ATOM 2817 C CB  . ALA A 1 347 ? 32.406  -26.732 -34.764 1.00 87.87 347 A 1 
ATOM 2818 N N   . GLU A 1 348 ? 32.835  -27.761 -31.483 1.00 88.13 348 A 1 
ATOM 2819 C CA  . GLU A 1 348 ? 33.796  -28.015 -30.404 1.00 87.32 348 A 1 
ATOM 2820 C C   . GLU A 1 348 ? 35.190  -28.295 -30.987 1.00 86.73 348 A 1 
ATOM 2821 O O   . GLU A 1 348 ? 35.354  -29.118 -31.888 1.00 83.49 348 A 1 
ATOM 2822 C CB  . GLU A 1 348 ? 33.303  -29.159 -29.499 1.00 84.48 348 A 1 
ATOM 2823 C CG  . GLU A 1 348 ? 34.164  -29.328 -28.242 1.00 77.93 348 A 1 
ATOM 2824 C CD  . GLU A 1 348 ? 33.628  -30.364 -27.223 1.00 75.37 348 A 1 
ATOM 2825 O OE1 . GLU A 1 348 ? 34.453  -31.056 -26.593 1.00 67.08 348 A 1 
ATOM 2826 O OE2 . GLU A 1 348 ? 32.399  -30.439 -27.012 1.00 69.68 348 A 1 
ATOM 2827 N N   . ILE A 1 349 ? 36.192  -27.631 -30.466 1.00 87.86 349 A 1 
ATOM 2828 C CA  . ILE A 1 349 ? 37.601  -27.842 -30.812 1.00 86.97 349 A 1 
ATOM 2829 C C   . ILE A 1 349 ? 38.267  -28.725 -29.756 1.00 86.67 349 A 1 
ATOM 2830 O O   . ILE A 1 349 ? 38.929  -29.707 -30.072 1.00 80.89 349 A 1 
ATOM 2831 C CB  . ILE A 1 349 ? 38.352  -26.498 -30.915 1.00 84.91 349 A 1 
ATOM 2832 C CG1 . ILE A 1 349 ? 37.725  -25.550 -31.958 1.00 76.50 349 A 1 
ATOM 2833 C CG2 . ILE A 1 349 ? 39.836  -26.746 -31.268 1.00 74.48 349 A 1 
ATOM 2834 C CD1 . ILE A 1 349 ? 38.301  -24.130 -31.890 1.00 71.09 349 A 1 
ATOM 2835 N N   . ALA A 1 350 ? 38.084  -28.354 -28.491 1.00 87.68 350 A 1 
ATOM 2836 C CA  . ALA A 1 350 ? 38.696  -29.027 -27.365 1.00 87.11 350 A 1 
ATOM 2837 C C   . ALA A 1 350 ? 37.902  -28.766 -26.088 1.00 87.49 350 A 1 
ATOM 2838 O O   . ALA A 1 350 ? 37.283  -27.722 -25.915 1.00 82.73 350 A 1 
ATOM 2839 C CB  . ALA A 1 350 ? 40.139  -28.534 -27.205 1.00 83.78 350 A 1 
ATOM 2840 N N   . GLY A 1 351 ? 37.960  -29.690 -25.131 1.00 84.81 351 A 1 
ATOM 2841 C CA  . GLY A 1 351 ? 37.346  -29.466 -23.838 1.00 83.53 351 A 1 
ATOM 2842 C C   . GLY A 1 351 ? 37.014  -30.726 -23.074 1.00 83.80 351 A 1 
ATOM 2843 O O   . GLY A 1 351 ? 37.259  -31.850 -23.496 1.00 78.22 351 A 1 
ATOM 2844 N N   . ASN A 1 352 ? 36.441  -30.522 -21.887 1.00 83.84 352 A 1 
ATOM 2845 C CA  . ASN A 1 352 ? 36.000  -31.589 -20.999 1.00 81.51 352 A 1 
ATOM 2846 C C   . ASN A 1 352 ? 34.548  -31.403 -20.522 1.00 80.62 352 A 1 
ATOM 2847 O O   . ASN A 1 352 ? 34.115  -32.050 -19.567 1.00 75.18 352 A 1 
ATOM 2848 C CB  . ASN A 1 352 ? 37.030  -31.759 -19.872 1.00 78.20 352 A 1 
ATOM 2849 C CG  . ASN A 1 352 ? 37.164  -30.537 -18.975 1.00 75.04 352 A 1 
ATOM 2850 O OD1 . ASN A 1 352 ? 36.388  -29.610 -18.985 1.00 65.95 352 A 1 
ATOM 2851 N ND2 . ASN A 1 352 ? 38.180  -30.521 -18.139 1.00 69.22 352 A 1 
ATOM 2852 N N   . ILE A 1 353 ? 33.796  -30.530 -21.199 1.00 81.50 353 A 1 
ATOM 2853 C CA  . ILE A 1 353 ? 32.373  -30.278 -20.957 1.00 80.38 353 A 1 
ATOM 2854 C C   . ILE A 1 353 ? 31.588  -30.611 -22.227 1.00 79.60 353 A 1 
ATOM 2855 O O   . ILE A 1 353 ? 31.304  -29.735 -23.034 1.00 76.84 353 A 1 
ATOM 2856 C CB  . ILE A 1 353 ? 32.115  -28.818 -20.527 1.00 78.77 353 A 1 
ATOM 2857 C CG1 . ILE A 1 353 ? 33.050  -28.318 -19.419 1.00 74.30 353 A 1 
ATOM 2858 C CG2 . ILE A 1 353 ? 30.660  -28.725 -20.044 1.00 72.31 353 A 1 
ATOM 2859 C CD1 . ILE A 1 353 ? 32.938  -26.803 -19.197 1.00 68.95 353 A 1 
ATOM 2860 N N   . PRO A 1 354 ? 31.194  -31.878 -22.424 1.00 76.84 354 A 1 
ATOM 2861 C CA  . PRO A 1 354 ? 30.442  -32.240 -23.609 1.00 74.70 354 A 1 
ATOM 2862 C C   . PRO A 1 354 ? 29.035  -31.634 -23.590 1.00 75.41 354 A 1 
ATOM 2863 O O   . PRO A 1 354 ? 28.330  -31.702 -22.573 1.00 70.73 354 A 1 
ATOM 2864 C CB  . PRO A 1 354 ? 30.416  -33.773 -23.615 1.00 71.14 354 A 1 
ATOM 2865 C CG  . PRO A 1 354 ? 30.571  -34.121 -22.139 1.00 68.90 354 A 1 
ATOM 2866 C CD  . PRO A 1 354 ? 31.443  -33.013 -21.573 1.00 71.83 354 A 1 
ATOM 2867 N N   . GLY A 1 355 ? 28.616  -31.099 -24.726 1.00 76.60 355 A 1 
ATOM 2868 C CA  . GLY A 1 355 ? 27.266  -30.581 -24.948 1.00 76.09 355 A 1 
ATOM 2869 C C   . GLY A 1 355 ? 26.938  -29.288 -24.189 1.00 78.82 355 A 1 
ATOM 2870 O O   . GLY A 1 355 ? 25.784  -29.070 -23.832 1.00 74.12 355 A 1 
ATOM 2871 N N   . ALA A 1 356 ? 27.945  -28.454 -23.924 1.00 81.59 356 A 1 
ATOM 2872 C CA  . ALA A 1 356 ? 27.735  -27.156 -23.289 1.00 82.12 356 A 1 
ATOM 2873 C C   . ALA A 1 356 ? 26.878  -26.215 -24.152 1.00 83.93 356 A 1 
ATOM 2874 O O   . ALA A 1 356 ? 25.964  -25.559 -23.638 1.00 81.71 356 A 1 
ATOM 2875 C CB  . ALA A 1 356 ? 29.095  -26.532 -22.975 1.00 80.08 356 A 1 
ATOM 2876 N N   . LEU A 1 357 ? 27.149  -26.203 -25.445 1.00 83.16 357 A 1 
ATOM 2877 C CA  . LEU A 1 357 ? 26.319  -25.585 -26.475 1.00 84.72 357 A 1 
ATOM 2878 C C   . LEU A 1 357 ? 25.956  -26.656 -27.513 1.00 85.04 357 A 1 
ATOM 2879 O O   . LEU A 1 357 ? 26.766  -27.551 -27.755 1.00 83.01 357 A 1 
ATOM 2880 C CB  . LEU A 1 357 ? 27.069  -24.403 -27.115 1.00 84.73 357 A 1 
ATOM 2881 C CG  . LEU A 1 357 ? 27.259  -23.195 -26.182 1.00 84.39 357 A 1 
ATOM 2882 C CD1 . LEU A 1 357 ? 28.206  -22.171 -26.814 1.00 74.68 357 A 1 
ATOM 2883 C CD2 . LEU A 1 357 ? 25.931  -22.485 -25.899 1.00 75.38 357 A 1 
ATOM 2884 N N   . PRO A 1 358 ? 24.746  -26.590 -28.094 1.00 83.47 358 A 1 
ATOM 2885 C CA  . PRO A 1 358 ? 24.426  -27.411 -29.255 1.00 83.20 358 A 1 
ATOM 2886 C C   . PRO A 1 358 ? 25.350  -27.055 -30.428 1.00 84.62 358 A 1 
ATOM 2887 O O   . PRO A 1 358 ? 25.452  -25.888 -30.797 1.00 82.31 358 A 1 
ATOM 2888 C CB  . PRO A 1 358 ? 22.960  -27.124 -29.581 1.00 80.29 358 A 1 
ATOM 2889 C CG  . PRO A 1 358 ? 22.398  -26.522 -28.288 1.00 78.22 358 A 1 
ATOM 2890 C CD  . PRO A 1 358 ? 23.610  -25.795 -27.703 1.00 80.88 358 A 1 
ATOM 2891 N N   . GLU A 1 359 ? 25.989  -28.057 -30.984 1.00 84.12 359 A 1 
ATOM 2892 C CA  . GLU A 1 359 ? 26.915  -27.888 -32.096 1.00 83.84 359 A 1 
ATOM 2893 C C   . GLU A 1 359 ? 26.201  -28.038 -33.446 1.00 82.58 359 A 1 
ATOM 2894 O O   . GLU A 1 359 ? 25.157  -28.696 -33.539 1.00 78.54 359 A 1 
ATOM 2895 C CB  . GLU A 1 359 ? 28.053  -28.907 -31.983 1.00 82.11 359 A 1 
ATOM 2896 C CG  . GLU A 1 359 ? 28.936  -28.688 -30.751 1.00 78.72 359 A 1 
ATOM 2897 C CD  . GLU A 1 359 ? 29.936  -29.831 -30.638 1.00 80.86 359 A 1 
ATOM 2898 O OE1 . GLU A 1 359 ? 29.760  -30.654 -29.708 1.00 72.17 359 A 1 
ATOM 2899 O OE2 . GLU A 1 359 ? 30.823  -29.914 -31.501 1.00 76.83 359 A 1 
ATOM 2900 N N   . HIS A 1 360 ? 26.776  -27.466 -34.470 1.00 84.96 360 A 1 
ATOM 2901 C CA  . HIS A 1 360 ? 26.319  -27.585 -35.864 1.00 84.54 360 A 1 
ATOM 2902 C C   . HIS A 1 360 ? 24.852  -27.185 -36.077 1.00 84.69 360 A 1 
ATOM 2903 O O   . HIS A 1 360 ? 24.173  -27.698 -36.968 1.00 80.02 360 A 1 
ATOM 2904 C CB  . HIS A 1 360 ? 26.654  -28.984 -36.411 1.00 82.50 360 A 1 
ATOM 2905 C CG  . HIS A 1 360 ? 28.090  -29.366 -36.196 1.00 82.06 360 A 1 
ATOM 2906 N ND1 . HIS A 1 360 ? 29.190  -28.736 -36.720 1.00 71.68 360 A 1 
ATOM 2907 C CD2 . HIS A 1 360 ? 28.558  -30.390 -35.406 1.00 71.08 360 A 1 
ATOM 2908 C CE1 . HIS A 1 360 ? 30.290  -29.357 -36.268 1.00 71.43 360 A 1 
ATOM 2909 N NE2 . HIS A 1 360 ? 29.938  -30.364 -35.466 1.00 71.65 360 A 1 
ATOM 2910 N N   . THR A 1 361 ? 24.369  -26.270 -35.267 1.00 84.49 361 A 1 
ATOM 2911 C CA  . THR A 1 361 ? 23.011  -25.742 -35.365 1.00 84.27 361 A 1 
ATOM 2912 C C   . THR A 1 361 ? 23.001  -24.247 -35.075 1.00 85.75 361 A 1 
ATOM 2913 O O   . THR A 1 361 ? 23.816  -23.751 -34.294 1.00 82.63 361 A 1 
ATOM 2914 C CB  . THR A 1 361 ? 22.058  -26.521 -34.444 1.00 80.18 361 A 1 
ATOM 2915 O OG1 . THR A 1 361 ? 20.713  -26.199 -34.734 1.00 69.52 361 A 1 
ATOM 2916 C CG2 . THR A 1 361 ? 22.271  -26.272 -32.956 1.00 68.49 361 A 1 
ATOM 2917 N N   . ASP A 1 362 ? 22.061  -23.547 -35.692 1.00 84.23 362 A 1 
ATOM 2918 C CA  . ASP A 1 362 ? 21.891  -22.125 -35.468 1.00 84.03 362 A 1 
ATOM 2919 C C   . ASP A 1 362 ? 21.238  -21.860 -34.107 1.00 84.18 362 A 1 
ATOM 2920 O O   . ASP A 1 362 ? 20.142  -22.330 -33.800 1.00 81.79 362 A 1 
ATOM 2921 C CB  . ASP A 1 362 ? 21.069  -21.498 -36.608 1.00 82.49 362 A 1 
ATOM 2922 C CG  . ASP A 1 362 ? 21.819  -21.449 -37.941 1.00 80.38 362 A 1 
ATOM 2923 O OD1 . ASP A 1 362 ? 23.063  -21.529 -37.921 1.00 74.16 362 A 1 
ATOM 2924 O OD2 . ASP A 1 362 ? 21.128  -21.305 -38.971 1.00 75.05 362 A 1 
ATOM 2925 N N   . LEU A 1 363 ? 21.942  -21.094 -33.287 1.00 86.88 363 A 1 
ATOM 2926 C CA  . LEU A 1 363 ? 21.529  -20.705 -31.951 1.00 87.27 363 A 1 
ATOM 2927 C C   . LEU A 1 363 ? 21.264  -19.203 -31.945 1.00 88.19 363 A 1 
ATOM 2928 O O   . LEU A 1 363 ? 22.196  -18.399 -31.933 1.00 87.26 363 A 1 
ATOM 2929 C CB  . LEU A 1 363 ? 22.617  -21.082 -30.934 1.00 86.33 363 A 1 
ATOM 2930 C CG  . LEU A 1 363 ? 23.073  -22.548 -30.968 1.00 84.84 363 A 1 
ATOM 2931 C CD1 . LEU A 1 363 ? 24.207  -22.753 -29.947 1.00 76.07 363 A 1 
ATOM 2932 C CD2 . LEU A 1 363 ? 21.942  -23.503 -30.616 1.00 76.63 363 A 1 
ATOM 2933 N N   . MET A 1 364 ? 20.001  -18.812 -31.925 1.00 86.30 364 A 1 
ATOM 2934 C CA  . MET A 1 364 ? 19.632  -17.401 -31.868 1.00 86.23 364 A 1 
ATOM 2935 C C   . MET A 1 364 ? 19.677  -16.874 -30.443 1.00 86.69 364 A 1 
ATOM 2936 O O   . MET A 1 364 ? 19.204  -17.534 -29.514 1.00 84.87 364 A 1 
ATOM 2937 C CB  . MET A 1 364 ? 18.255  -17.192 -32.487 1.00 84.16 364 A 1 
ATOM 2938 C CG  . MET A 1 364 ? 18.257  -17.437 -33.998 1.00 76.06 364 A 1 
ATOM 2939 S SD  . MET A 1 364 ? 16.605  -17.325 -34.752 1.00 72.80 364 A 1 
ATOM 2940 C CE  . MET A 1 364 ? 15.950  -18.941 -34.281 1.00 62.41 364 A 1 
ATOM 2941 N N   . PHE A 1 365 ? 20.207  -15.668 -30.259 1.00 87.23 365 A 1 
ATOM 2942 C CA  . PHE A 1 365 ? 20.168  -15.034 -28.945 1.00 87.96 365 A 1 
ATOM 2943 C C   . PHE A 1 365 ? 18.737  -14.626 -28.583 1.00 86.69 365 A 1 
ATOM 2944 O O   . PHE A 1 365 ? 17.983  -14.126 -29.411 1.00 84.73 365 A 1 
ATOM 2945 C CB  . PHE A 1 365 ? 21.141  -13.863 -28.875 1.00 89.23 365 A 1 
ATOM 2946 C CG  . PHE A 1 365 ? 21.527  -13.516 -27.453 1.00 89.83 365 A 1 
ATOM 2947 C CD1 . PHE A 1 365 ? 20.840  -12.528 -26.735 1.00 82.01 365 A 1 
ATOM 2948 C CD2 . PHE A 1 365 ? 22.579  -14.211 -26.828 1.00 81.75 365 A 1 
ATOM 2949 C CE1 . PHE A 1 365 ? 21.209  -12.227 -25.411 1.00 82.65 365 A 1 
ATOM 2950 C CE2 . PHE A 1 365 ? 22.944  -13.914 -25.509 1.00 81.28 365 A 1 
ATOM 2951 C CZ  . PHE A 1 365 ? 22.264  -12.917 -24.798 1.00 89.24 365 A 1 
ATOM 2952 N N   . SER A 1 366 ? 18.349  -14.846 -27.355 1.00 85.94 366 A 1 
ATOM 2953 C CA  . SER A 1 366 ? 17.020  -14.495 -26.868 1.00 84.83 366 A 1 
ATOM 2954 C C   . SER A 1 366 ? 17.055  -14.002 -25.431 1.00 85.29 366 A 1 
ATOM 2955 O O   . SER A 1 366 ? 17.760  -14.551 -24.593 1.00 83.43 366 A 1 
ATOM 2956 C CB  . SER A 1 366 ? 16.073  -15.691 -26.960 1.00 82.06 366 A 1 
ATOM 2957 O OG  . SER A 1 366 ? 15.830  -15.984 -28.320 1.00 69.49 366 A 1 
ATOM 2958 N N   . THR A 1 367 ? 16.238  -13.000 -25.167 1.00 83.03 367 A 1 
ATOM 2959 C CA  . THR A 1 367 ? 15.976  -12.482 -23.825 1.00 82.36 367 A 1 
ATOM 2960 C C   . THR A 1 367 ? 14.485  -12.590 -23.507 1.00 80.10 367 A 1 
ATOM 2961 O O   . THR A 1 367 ? 13.675  -13.003 -24.341 1.00 76.41 367 A 1 
ATOM 2962 C CB  . THR A 1 367 ? 16.458  -11.030 -23.678 1.00 83.09 367 A 1 
ATOM 2963 O OG1 . THR A 1 367 ? 15.685  -10.193 -24.498 1.00 75.26 367 A 1 
ATOM 2964 C CG2 . THR A 1 367 ? 17.924  -10.838 -24.038 1.00 73.99 367 A 1 
ATOM 2965 N N   . TRP A 1 368 ? 14.099  -12.206 -22.294 1.00 76.17 368 A 1 
ATOM 2966 C CA  . TRP A 1 368 ? 12.683  -12.233 -21.922 1.00 72.64 368 A 1 
ATOM 2967 C C   . TRP A 1 368 ? 11.819  -11.254 -22.738 1.00 71.70 368 A 1 
ATOM 2968 O O   . TRP A 1 368 ? 10.618  -11.514 -22.905 1.00 67.99 368 A 1 
ATOM 2969 C CB  . TRP A 1 368 ? 12.564  -11.970 -20.414 1.00 69.73 368 A 1 
ATOM 2970 C CG  . TRP A 1 368 ? 13.063  -10.629 -19.955 1.00 67.21 368 A 1 
ATOM 2971 C CD1 . TRP A 1 368 ? 14.217  -10.390 -19.306 1.00 59.54 368 A 1 
ATOM 2972 C CD2 . TRP A 1 368 ? 12.419  -9.331  -20.120 1.00 62.96 368 A 1 
ATOM 2973 N NE1 . TRP A 1 368 ? 14.342  -9.028  -19.054 1.00 56.70 368 A 1 
ATOM 2974 C CE2 . TRP A 1 368 ? 13.273  -8.340  -19.552 1.00 59.40 368 A 1 
ATOM 2975 C CE3 . TRP A 1 368 ? 11.224  -8.904  -20.706 1.00 58.40 368 A 1 
ATOM 2976 C CZ2 . TRP A 1 368 ? 12.961  -6.964  -19.592 1.00 56.89 368 A 1 
ATOM 2977 C CZ3 . TRP A 1 368 ? 10.912  -7.538  -20.743 1.00 54.90 368 A 1 
ATOM 2978 C CH2 . TRP A 1 368 ? 11.761  -6.584  -20.203 1.00 53.47 368 A 1 
ATOM 2979 N N   . ASN A 1 369 ? 12.373  -10.155 -23.244 1.00 74.41 369 A 1 
ATOM 2980 C CA  . ASN A 1 369 ? 11.664  -9.128  -24.011 1.00 74.15 369 A 1 
ATOM 2981 C C   . ASN A 1 369 ? 11.935  -9.171  -25.522 1.00 73.58 369 A 1 
ATOM 2982 O O   . ASN A 1 369 ? 11.273  -8.453  -26.266 1.00 70.97 369 A 1 
ATOM 2983 C CB  . ASN A 1 369 ? 11.960  -7.737  -23.422 1.00 73.03 369 A 1 
ATOM 2984 C CG  . ASN A 1 369 ? 13.381  -7.260  -23.676 1.00 73.24 369 A 1 
ATOM 2985 O OD1 . ASN A 1 369 ? 14.342  -7.994  -23.524 1.00 67.28 369 A 1 
ATOM 2986 N ND2 . ASN A 1 369 ? 13.544  -6.014  -24.038 1.00 69.38 369 A 1 
ATOM 2987 N N   . HIS A 1 370 ? 12.851  -10.000 -25.969 1.00 77.76 370 A 1 
ATOM 2988 C CA  . HIS A 1 370 ? 13.138  -10.184 -27.382 1.00 77.34 370 A 1 
ATOM 2989 C C   . HIS A 1 370 ? 13.360  -11.667 -27.668 1.00 75.84 370 A 1 
ATOM 2990 O O   . HIS A 1 370 ? 14.291  -12.288 -27.161 1.00 71.99 370 A 1 
ATOM 2991 C CB  . HIS A 1 370 ? 14.341  -9.338  -27.793 1.00 76.47 370 A 1 
ATOM 2992 C CG  . HIS A 1 370 ? 14.561  -9.304  -29.278 1.00 76.20 370 A 1 
ATOM 2993 N ND1 . HIS A 1 370 ? 14.162  -8.289  -30.120 1.00 65.93 370 A 1 
ATOM 2994 C CD2 . HIS A 1 370 ? 15.193  -10.239 -30.052 1.00 66.98 370 A 1 
ATOM 2995 C CE1 . HIS A 1 370 ? 14.558  -8.604  -31.360 1.00 67.86 370 A 1 
ATOM 2996 N NE2 . HIS A 1 370 ? 15.172  -9.787  -31.350 1.00 68.29 370 A 1 
ATOM 2997 N N   . ARG A 1 371 ? 12.457  -12.231 -28.477 1.00 73.43 371 A 1 
ATOM 2998 C CA  . ARG A 1 371 ? 12.513  -13.634 -28.864 1.00 69.45 371 A 1 
ATOM 2999 C C   . ARG A 1 371 ? 12.503  -13.716 -30.375 1.00 68.25 371 A 1 
ATOM 3000 O O   . ARG A 1 371 ? 11.657  -13.090 -31.017 1.00 62.32 371 A 1 
ATOM 3001 C CB  . ARG A 1 371 ? 11.350  -14.422 -28.258 1.00 64.09 371 A 1 
ATOM 3002 C CG  . ARG A 1 371 ? 11.464  -14.439 -26.734 1.00 56.76 371 A 1 
ATOM 3003 C CD  . ARG A 1 371 ? 10.330  -15.250 -26.112 1.00 54.18 371 A 1 
ATOM 3004 N NE  . ARG A 1 371 ? 10.459  -15.247 -24.646 1.00 49.54 371 A 1 
ATOM 3005 C CZ  . ARG A 1 371 ? 9.696   -15.886 -23.788 1.00 44.83 371 A 1 
ATOM 3006 N NH1 . ARG A 1 371 ? 8.657   -16.559 -24.174 1.00 43.44 371 A 1 
ATOM 3007 N NH2 . ARG A 1 371 ? 9.974   -15.865 -22.524 1.00 41.00 371 A 1 
ATOM 3008 N N   . ALA A 1 372 ? 13.415  -14.506 -30.916 1.00 65.78 372 A 1 
ATOM 3009 C CA  . ALA A 1 372 ? 13.441  -14.760 -32.336 1.00 62.60 372 A 1 
ATOM 3010 C C   . ALA A 1 372 ? 12.141  -15.442 -32.788 1.00 62.33 372 A 1 
ATOM 3011 O O   . ALA A 1 372 ? 11.527  -16.217 -32.048 1.00 57.82 372 A 1 
ATOM 3012 C CB  . ALA A 1 372 ? 14.684  -15.586 -32.659 1.00 57.50 372 A 1 
ATOM 3013 N N   . LYS A 1 373 ? 11.696  -15.131 -33.999 1.00 56.74 373 A 1 
ATOM 3014 C CA  . LYS A 1 373 ? 10.526  -15.789 -34.588 1.00 54.70 373 A 1 
ATOM 3015 C C   . LYS A 1 373 ? 10.752  -17.301 -34.630 1.00 55.34 373 A 1 
ATOM 3016 O O   . LYS A 1 373 ? 11.803  -17.751 -35.061 1.00 50.25 373 A 1 
ATOM 3017 C CB  . LYS A 1 373 ? 10.252  -15.270 -36.005 1.00 49.62 373 A 1 
ATOM 3018 C CG  . LYS A 1 373 ? 9.545   -13.904 -36.023 1.00 44.65 373 A 1 
ATOM 3019 C CD  . LYS A 1 373 ? 9.236   -13.509 -37.471 1.00 40.69 373 A 1 
ATOM 3020 C CE  . LYS A 1 373 ? 8.461   -12.195 -37.545 1.00 35.07 373 A 1 
ATOM 3021 N NZ  . LYS A 1 373 ? 8.203   -11.797 -38.953 1.00 31.32 373 A 1 
ATOM 3022 N N   . GLY A 1 374 ? 9.734   -18.043 -34.218 1.00 53.93 374 A 1 
ATOM 3023 C CA  . GLY A 1 374 ? 9.768   -19.504 -34.213 1.00 52.02 374 A 1 
ATOM 3024 C C   . GLY A 1 374 ? 10.391  -20.134 -32.966 1.00 53.45 374 A 1 
ATOM 3025 O O   . GLY A 1 374 ? 10.121  -21.303 -32.696 1.00 49.71 374 A 1 
ATOM 3026 N N   . GLN A 1 375 ? 11.152  -19.388 -32.183 1.00 56.83 375 A 1 
ATOM 3027 C CA  . GLN A 1 375 ? 11.616  -19.924 -30.901 1.00 55.54 375 A 1 
ATOM 3028 C C   . GLN A 1 375 ? 10.440  -20.225 -29.987 1.00 56.05 375 A 1 
ATOM 3029 O O   . GLN A 1 375 ? 9.618   -19.361 -29.672 1.00 51.97 375 A 1 
ATOM 3030 C CB  . GLN A 1 375 ? 12.608  -18.997 -30.201 1.00 51.17 375 A 1 
ATOM 3031 C CG  . GLN A 1 375 ? 14.014  -19.170 -30.775 1.00 46.50 375 A 1 
ATOM 3032 C CD  . GLN A 1 375 ? 15.061  -18.513 -29.888 1.00 42.97 375 A 1 
ATOM 3033 O OE1 . GLN A 1 375 ? 14.775  -17.698 -29.025 1.00 41.41 375 A 1 
ATOM 3034 N NE2 . GLN A 1 375 ? 16.315  -18.859 -30.050 1.00 40.16 375 A 1 
ATOM 3035 N N   . LEU A 1 376 ? 10.429  -21.464 -29.490 1.00 53.05 376 A 1 
ATOM 3036 C CA  . LEU A 1 376 ? 9.505   -21.842 -28.438 1.00 51.38 376 A 1 
ATOM 3037 C C   . LEU A 1 376 ? 9.663   -20.881 -27.265 1.00 52.53 376 A 1 
ATOM 3038 O O   . LEU A 1 376 ? 10.753  -20.556 -26.801 1.00 47.96 376 A 1 
ATOM 3039 C CB  . LEU A 1 376 ? 9.753   -23.300 -28.021 1.00 45.89 376 A 1 
ATOM 3040 C CG  . LEU A 1 376 ? 8.970   -24.309 -28.884 1.00 41.26 376 A 1 
ATOM 3041 C CD1 . LEU A 1 376 ? 9.564   -25.705 -28.760 1.00 37.44 376 A 1 
ATOM 3042 C CD2 . LEU A 1 376 ? 7.498   -24.399 -28.446 1.00 36.38 376 A 1 
ATOM 3043 N N   . TYR A 1 377 ? 8.523   -20.432 -26.765 1.00 48.81 377 A 1 
ATOM 3044 C CA  . TYR A 1 377 ? 8.478   -19.522 -25.640 1.00 48.68 377 A 1 
ATOM 3045 C C   . TYR A 1 377 ? 9.215   -20.123 -24.442 1.00 50.69 377 A 1 
ATOM 3046 O O   . TYR A 1 377 ? 8.671   -20.978 -23.747 1.00 47.36 377 A 1 
ATOM 3047 C CB  . TYR A 1 377 ? 7.009   -19.229 -25.306 1.00 43.87 377 A 1 
ATOM 3048 C CG  . TYR A 1 377 ? 6.357   -18.216 -26.222 1.00 39.77 377 A 1 
ATOM 3049 C CD1 . TYR A 1 377 ? 6.706   -16.860 -26.113 1.00 35.80 377 A 1 
ATOM 3050 C CD2 . TYR A 1 377 ? 5.379   -18.602 -27.155 1.00 34.72 377 A 1 
ATOM 3051 C CE1 . TYR A 1 377 ? 6.064   -15.901 -26.894 1.00 30.98 377 A 1 
ATOM 3052 C CE2 . TYR A 1 377 ? 4.735   -17.640 -27.936 1.00 30.99 377 A 1 
ATOM 3053 C CZ  . TYR A 1 377 ? 5.070   -16.279 -27.804 1.00 30.15 377 A 1 
ATOM 3054 O OH  . TYR A 1 377 ? 4.432   -15.323 -28.533 1.00 28.11 377 A 1 
ATOM 3055 N N   . CYS A 1 378 ? 10.430  -19.625 -24.167 1.00 57.48 378 A 1 
ATOM 3056 C CA  . CYS A 1 378 ? 11.117  -19.969 -22.937 1.00 57.19 378 A 1 
ATOM 3057 C C   . CYS A 1 378 ? 10.159  -19.740 -21.758 1.00 56.36 378 A 1 
ATOM 3058 O O   . CYS A 1 378 ? 9.611   -18.637 -21.637 1.00 54.19 378 A 1 
ATOM 3059 C CB  . CYS A 1 378 ? 12.374  -19.127 -22.745 1.00 55.70 378 A 1 
ATOM 3060 S SG  . CYS A 1 378 ? 13.714  -19.295 -23.958 1.00 53.20 378 A 1 
ATOM 3061 N N   . PRO A 1 379 ? 9.924   -20.739 -20.912 1.00 54.48 379 A 1 
ATOM 3062 C CA  . PRO A 1 379 ? 9.083   -20.574 -19.738 1.00 52.33 379 A 1 
ATOM 3063 C C   . PRO A 1 379 ? 9.583   -19.424 -18.860 1.00 53.53 379 A 1 
ATOM 3064 O O   . PRO A 1 379 ? 10.768  -19.120 -18.848 1.00 50.52 379 A 1 
ATOM 3065 C CB  . PRO A 1 379 ? 9.136   -21.921 -19.012 1.00 47.96 379 A 1 
ATOM 3066 C CG  . PRO A 1 379 ? 9.539   -22.918 -20.088 1.00 46.94 379 A 1 
ATOM 3067 C CD  . PRO A 1 379 ? 10.405  -22.087 -21.028 1.00 48.88 379 A 1 
ATOM 3068 N N   . GLU A 1 380 ? 8.708   -18.826 -18.061 1.00 48.46 380 A 1 
ATOM 3069 C CA  . GLU A 1 380 ? 9.090   -17.757 -17.114 1.00 47.16 380 A 1 
ATOM 3070 C C   . GLU A 1 380 ? 10.232  -18.144 -16.148 1.00 48.66 380 A 1 
ATOM 3071 O O   . GLU A 1 380 ? 10.845  -17.279 -15.521 1.00 44.98 380 A 1 
ATOM 3072 C CB  . GLU A 1 380 ? 7.893   -17.401 -16.215 1.00 42.55 380 A 1 
ATOM 3073 C CG  . GLU A 1 380 ? 6.716   -16.690 -16.883 1.00 37.82 380 A 1 
ATOM 3074 C CD  . GLU A 1 380 ? 5.577   -16.468 -15.868 1.00 33.88 380 A 1 
ATOM 3075 O OE1 . GLU A 1 380 ? 4.957   -15.389 -15.886 1.00 30.35 380 A 1 
ATOM 3076 O OE2 . GLU A 1 380 ? 5.298   -17.400 -15.057 1.00 31.28 380 A 1 
ATOM 3077 N N   . SER A 1 381 ? 10.486  -19.436 -15.989 1.00 51.50 381 A 1 
ATOM 3078 C CA  . SER A 1 381 ? 11.603  -19.943 -15.195 1.00 50.40 381 A 1 
ATOM 3079 C C   . SER A 1 381 ? 12.964  -19.648 -15.813 1.00 53.00 381 A 1 
ATOM 3080 O O   . SER A 1 381 ? 13.951  -19.633 -15.074 1.00 49.03 381 A 1 
ATOM 3081 C CB  . SER A 1 381 ? 11.458  -21.450 -15.004 1.00 44.51 381 A 1 
ATOM 3082 O OG  . SER A 1 381 ? 11.281  -22.119 -16.231 1.00 40.36 381 A 1 
ATOM 3083 N N   . TYR A 1 382 ? 13.015  -19.430 -17.115 1.00 62.16 382 A 1 
ATOM 3084 C CA  . TYR A 1 382 ? 14.228  -19.043 -17.802 1.00 62.51 382 A 1 
ATOM 3085 C C   . TYR A 1 382 ? 14.393  -17.531 -17.692 1.00 65.21 382 A 1 
ATOM 3086 O O   . TYR A 1 382 ? 13.556  -16.762 -18.152 1.00 62.34 382 A 1 
ATOM 3087 C CB  . TYR A 1 382 ? 14.225  -19.524 -19.258 1.00 57.38 382 A 1 
ATOM 3088 C CG  . TYR A 1 382 ? 14.235  -21.034 -19.367 1.00 52.69 382 A 1 
ATOM 3089 C CD1 . TYR A 1 382 ? 15.432  -21.753 -19.207 1.00 47.86 382 A 1 
ATOM 3090 C CD2 . TYR A 1 382 ? 13.039  -21.734 -19.600 1.00 45.75 382 A 1 
ATOM 3091 C CE1 . TYR A 1 382 ? 15.439  -23.151 -19.274 1.00 41.81 382 A 1 
ATOM 3092 C CE2 . TYR A 1 382 ? 13.033  -23.140 -19.670 1.00 42.24 382 A 1 
ATOM 3093 C CZ  . TYR A 1 382 ? 14.232  -23.847 -19.505 1.00 40.64 382 A 1 
ATOM 3094 O OH  . TYR A 1 382 ? 14.218  -25.210 -19.554 1.00 36.97 382 A 1 
ATOM 3095 N N   . SER A 1 383 ? 15.480  -17.143 -17.054 1.00 71.17 383 A 1 
ATOM 3096 C CA  . SER A 1 383 ? 15.894  -15.765 -16.881 1.00 72.58 383 A 1 
ATOM 3097 C C   . SER A 1 383 ? 17.213  -15.519 -17.615 1.00 75.27 383 A 1 
ATOM 3098 O O   . SER A 1 383 ? 17.981  -16.458 -17.809 1.00 71.99 383 A 1 
ATOM 3099 C CB  . SER A 1 383 ? 16.024  -15.440 -15.392 1.00 67.53 383 A 1 
ATOM 3100 O OG  . SER A 1 383 ? 17.031  -16.214 -14.779 1.00 59.89 383 A 1 
ATOM 3101 N N   . GLY A 1 384 ? 17.481  -14.270 -17.936 1.00 78.96 384 A 1 
ATOM 3102 C CA  . GLY A 1 384 ? 18.692  -13.882 -18.632 1.00 79.87 384 A 1 
ATOM 3103 C C   . GLY A 1 384 ? 18.570  -13.959 -20.156 1.00 81.62 384 A 1 
ATOM 3104 O O   . GLY A 1 384 ? 17.501  -14.246 -20.693 1.00 78.48 384 A 1 
ATOM 3105 N N   . GLY A 1 385 ? 19.666  -13.691 -20.827 1.00 86.02 385 A 1 
ATOM 3106 C CA  . GLY A 1 385 ? 19.814  -13.798 -22.269 1.00 87.04 385 A 1 
ATOM 3107 C C   . GLY A 1 385 ? 20.801  -14.908 -22.613 1.00 87.78 385 A 1 
ATOM 3108 O O   . GLY A 1 385 ? 21.838  -15.039 -21.965 1.00 86.16 385 A 1 
ATOM 3109 N N   . TRP A 1 386 ? 20.471  -15.712 -23.622 1.00 87.78 386 A 1 
ATOM 3110 C CA  . TRP A 1 386 ? 21.310  -16.826 -24.045 1.00 88.67 386 A 1 
ATOM 3111 C C   . TRP A 1 386 ? 21.019  -17.230 -25.487 1.00 88.49 386 A 1 
ATOM 3112 O O   . TRP A 1 386 ? 19.974  -16.870 -26.041 1.00 86.58 386 A 1 
ATOM 3113 C CB  . TRP A 1 386 ? 21.094  -18.020 -23.103 1.00 88.49 386 A 1 
ATOM 3114 C CG  . TRP A 1 386 ? 22.175  -19.056 -23.169 1.00 88.20 386 A 1 
ATOM 3115 C CD1 . TRP A 1 386 ? 22.056  -20.297 -23.688 1.00 85.16 386 A 1 
ATOM 3116 C CD2 . TRP A 1 386 ? 23.557  -18.918 -22.752 1.00 87.92 386 A 1 
ATOM 3117 N NE1 . TRP A 1 386 ? 23.273  -20.945 -23.626 1.00 85.39 386 A 1 
ATOM 3118 C CE2 . TRP A 1 386 ? 24.226  -20.128 -23.072 1.00 86.78 386 A 1 
ATOM 3119 C CE3 . TRP A 1 386 ? 24.306  -17.885 -22.167 1.00 87.35 386 A 1 
ATOM 3120 C CZ2 . TRP A 1 386 ? 25.600  -20.300 -22.830 1.00 87.29 386 A 1 
ATOM 3121 C CZ3 . TRP A 1 386 ? 25.677  -18.067 -21.919 1.00 84.83 386 A 1 
ATOM 3122 C CH2 . TRP A 1 386 ? 26.319  -19.253 -22.256 1.00 85.19 386 A 1 
ATOM 3123 N N   . TRP A 1 387 ? 21.908  -17.983 -26.071 1.00 87.16 387 A 1 
ATOM 3124 C CA  . TRP A 1 387 ? 21.715  -18.593 -27.380 1.00 87.93 387 A 1 
ATOM 3125 C C   . TRP A 1 387 ? 20.957  -19.909 -27.260 1.00 86.73 387 A 1 
ATOM 3126 O O   . TRP A 1 387 ? 21.351  -20.811 -26.525 1.00 83.80 387 A 1 
ATOM 3127 C CB  . TRP A 1 387 ? 23.060  -18.806 -28.059 1.00 88.95 387 A 1 
ATOM 3128 C CG  . TRP A 1 387 ? 23.776  -17.542 -28.406 1.00 89.61 387 A 1 
ATOM 3129 C CD1 . TRP A 1 387 ? 23.593  -16.808 -29.515 1.00 86.36 387 A 1 
ATOM 3130 C CD2 . TRP A 1 387 ? 24.824  -16.870 -27.635 1.00 89.90 387 A 1 
ATOM 3131 N NE1 . TRP A 1 387 ? 24.464  -15.722 -29.508 1.00 88.52 387 A 1 
ATOM 3132 C CE2 . TRP A 1 387 ? 25.243  -15.741 -28.380 1.00 89.89 387 A 1 
ATOM 3133 C CE3 . TRP A 1 387 ? 25.465  -17.134 -26.408 1.00 90.44 387 A 1 
ATOM 3134 C CZ2 . TRP A 1 387 ? 26.284  -14.903 -27.923 1.00 90.86 387 A 1 
ATOM 3135 C CZ3 . TRP A 1 387 ? 26.491  -16.294 -25.954 1.00 88.24 387 A 1 
ATOM 3136 C CH2 . TRP A 1 387 ? 26.894  -15.193 -26.710 1.00 88.65 387 A 1 
ATOM 3137 N N   . TRP A 1 388 ? 19.876  -20.012 -28.013 1.00 84.02 388 A 1 
ATOM 3138 C CA  . TRP A 1 388 ? 19.038  -21.199 -28.051 1.00 83.06 388 A 1 
ATOM 3139 C C   . TRP A 1 388 ? 18.777  -21.624 -29.495 1.00 83.10 388 A 1 
ATOM 3140 O O   . TRP A 1 388 ? 18.676  -20.776 -30.387 1.00 80.20 388 A 1 
ATOM 3141 C CB  . TRP A 1 388 ? 17.703  -20.925 -27.352 1.00 79.96 388 A 1 
ATOM 3142 C CG  . TRP A 1 388 ? 17.783  -20.270 -26.014 1.00 78.11 388 A 1 
ATOM 3143 C CD1 . TRP A 1 388 ? 17.546  -18.972 -25.754 1.00 67.80 388 A 1 
ATOM 3144 C CD2 . TRP A 1 388 ? 18.120  -20.877 -24.731 1.00 72.78 388 A 1 
ATOM 3145 N NE1 . TRP A 1 388 ? 17.691  -18.726 -24.392 1.00 67.21 388 A 1 
ATOM 3146 C CE2 . TRP A 1 388 ? 18.032  -19.873 -23.726 1.00 69.27 388 A 1 
ATOM 3147 C CE3 . TRP A 1 388 ? 18.466  -22.181 -24.332 1.00 66.65 388 A 1 
ATOM 3148 C CZ2 . TRP A 1 388 ? 18.271  -20.160 -22.368 1.00 65.56 388 A 1 
ATOM 3149 C CZ3 . TRP A 1 388 ? 18.714  -22.454 -22.973 1.00 60.34 388 A 1 
ATOM 3150 C CH2 . TRP A 1 388 ? 18.615  -21.465 -22.014 1.00 62.27 388 A 1 
ATOM 3151 N N   . ASN A 1 389 ? 18.580  -22.916 -29.700 1.00 80.24 389 A 1 
ATOM 3152 C CA  . ASN A 1 389 ? 17.827  -23.411 -30.839 1.00 77.64 389 A 1 
ATOM 3153 C C   . ASN A 1 389 ? 16.312  -23.272 -30.557 1.00 75.66 389 A 1 
ATOM 3154 O O   . ASN A 1 389 ? 15.898  -22.454 -29.730 1.00 67.69 389 A 1 
ATOM 3155 C CB  . ASN A 1 389 ? 18.305  -24.842 -31.174 1.00 73.79 389 A 1 
ATOM 3156 C CG  . ASN A 1 389 ? 18.034  -25.876 -30.094 1.00 67.78 389 A 1 
ATOM 3157 O OD1 . ASN A 1 389 ? 17.462  -25.625 -29.053 1.00 58.71 389 A 1 
ATOM 3158 N ND2 . ASN A 1 389 ? 18.436  -27.105 -30.335 1.00 60.61 389 A 1 
ATOM 3159 N N   . ASP A 1 390 ? 15.490  -24.098 -31.182 1.00 71.54 390 A 1 
ATOM 3160 C CA  . ASP A 1 390 ? 14.035  -24.032 -31.021 1.00 68.48 390 A 1 
ATOM 3161 C C   . ASP A 1 390 ? 13.564  -24.183 -29.564 1.00 67.57 390 A 1 
ATOM 3162 O O   . ASP A 1 390 ? 12.545  -23.639 -29.160 1.00 62.00 390 A 1 
ATOM 3163 C CB  . ASP A 1 390 ? 13.390  -25.124 -31.879 1.00 63.55 390 A 1 
ATOM 3164 C CG  . ASP A 1 390 ? 13.799  -25.063 -33.353 1.00 58.33 390 A 1 
ATOM 3165 O OD1 . ASP A 1 390 ? 14.095  -23.943 -33.827 1.00 52.52 390 A 1 
ATOM 3166 O OD2 . ASP A 1 390 ? 13.867  -26.154 -33.962 1.00 51.96 390 A 1 
ATOM 3167 N N   . ILE A 1 391 ? 14.325  -24.911 -28.736 1.00 66.97 391 A 1 
ATOM 3168 C CA  . ILE A 1 391 ? 13.939  -25.245 -27.360 1.00 66.25 391 A 1 
ATOM 3169 C C   . ILE A 1 391 ? 14.922  -24.613 -26.372 1.00 67.93 391 A 1 
ATOM 3170 O O   . ILE A 1 391 ? 16.120  -24.892 -26.383 1.00 64.24 391 A 1 
ATOM 3171 C CB  . ILE A 1 391 ? 13.808  -26.770 -27.156 1.00 61.16 391 A 1 
ATOM 3172 C CG1 . ILE A 1 391 ? 12.836  -27.383 -28.196 1.00 54.79 391 A 1 
ATOM 3173 C CG2 . ILE A 1 391 ? 13.335  -27.067 -25.728 1.00 52.36 391 A 1 
ATOM 3174 C CD1 . ILE A 1 391 ? 12.735  -28.910 -28.137 1.00 47.31 391 A 1 
ATOM 3175 N N   . CYS A 1 392 ? 14.376  -23.833 -25.441 1.00 69.27 392 A 1 
ATOM 3176 C CA  . CYS A 1 392 ? 15.158  -23.300 -24.334 1.00 68.18 392 A 1 
ATOM 3177 C C   . CYS A 1 392 ? 15.604  -24.433 -23.393 1.00 67.64 392 A 1 
ATOM 3178 O O   . CYS A 1 392 ? 14.772  -25.094 -22.770 1.00 63.79 392 A 1 
ATOM 3179 C CB  . CYS A 1 392 ? 14.325  -22.252 -23.596 1.00 66.18 392 A 1 
ATOM 3180 S SG  . CYS A 1 392 ? 13.667  -20.952 -24.683 1.00 62.17 392 A 1 
ATOM 3181 N N   . GLY A 1 393 ? 16.902  -24.636 -23.267 1.00 69.21 393 A 1 
ATOM 3182 C CA  . GLY A 1 393 ? 17.504  -25.659 -22.419 1.00 68.28 393 A 1 
ATOM 3183 C C   . GLY A 1 393 ? 17.842  -25.182 -21.004 1.00 70.46 393 A 1 
ATOM 3184 O O   . GLY A 1 393 ? 17.537  -24.067 -20.593 1.00 66.68 393 A 1 
ATOM 3185 N N   . GLU A 1 394 ? 18.513  -26.027 -20.245 1.00 70.18 394 A 1 
ATOM 3186 C CA  . GLU A 1 394 ? 19.024  -25.700 -18.902 1.00 71.17 394 A 1 
ATOM 3187 C C   . GLU A 1 394 ? 20.533  -25.358 -18.915 1.00 74.42 394 A 1 
ATOM 3188 O O   . GLU A 1 394 ? 21.193  -25.397 -17.881 1.00 71.04 394 A 1 
ATOM 3189 C CB  . GLU A 1 394 ? 18.692  -26.830 -17.903 1.00 66.37 394 A 1 
ATOM 3190 C CG  . GLU A 1 394 ? 17.187  -27.039 -17.681 1.00 60.13 394 A 1 
ATOM 3191 C CD  . GLU A 1 394 ? 16.897  -28.113 -16.605 1.00 55.08 394 A 1 
ATOM 3192 O OE1 . GLU A 1 394 ? 15.832  -28.064 -15.955 1.00 50.35 394 A 1 
ATOM 3193 O OE2 . GLU A 1 394 ? 17.731  -29.024 -16.406 1.00 51.15 394 A 1 
ATOM 3194 N N   . ASN A 1 395 ? 21.074  -25.055 -20.088 1.00 78.96 395 A 1 
ATOM 3195 C CA  . ASN A 1 395 ? 22.490  -24.755 -20.323 1.00 79.79 395 A 1 
ATOM 3196 C C   . ASN A 1 395 ? 22.806  -23.250 -20.320 1.00 81.47 395 A 1 
ATOM 3197 O O   . ASN A 1 395 ? 23.813  -22.826 -20.872 1.00 78.27 395 A 1 
ATOM 3198 C CB  . ASN A 1 395 ? 22.953  -25.471 -21.611 1.00 76.21 395 A 1 
ATOM 3199 C CG  . ASN A 1 395 ? 22.218  -25.005 -22.852 1.00 71.73 395 A 1 
ATOM 3200 O OD1 . ASN A 1 395 ? 21.048  -24.690 -22.839 1.00 61.20 395 A 1 
ATOM 3201 N ND2 . ASN A 1 395 ? 22.890  -24.981 -23.984 1.00 64.80 395 A 1 
ATOM 3202 N N   . ASN A 1 396 ? 21.947  -22.445 -19.703 1.00 83.64 396 A 1 
ATOM 3203 C CA  . ASN A 1 396 ? 22.079  -20.995 -19.690 1.00 85.06 396 A 1 
ATOM 3204 C C   . ASN A 1 396 ? 23.060  -20.517 -18.608 1.00 86.03 396 A 1 
ATOM 3205 O O   . ASN A 1 396 ? 22.731  -20.484 -17.424 1.00 84.50 396 A 1 
ATOM 3206 C CB  . ASN A 1 396 ? 20.675  -20.395 -19.528 1.00 82.62 396 A 1 
ATOM 3207 C CG  . ASN A 1 396 ? 20.663  -18.880 -19.602 1.00 81.77 396 A 1 
ATOM 3208 O OD1 . ASN A 1 396 ? 21.681  -18.219 -19.658 1.00 73.81 396 A 1 
ATOM 3209 N ND2 . ASN A 1 396 ? 19.497  -18.286 -19.587 1.00 74.94 396 A 1 
ATOM 3210 N N   . LEU A 1 397 ? 24.250  -20.087 -19.017 1.00 87.33 397 A 1 
ATOM 3211 C CA  . LEU A 1 397 ? 25.248  -19.498 -18.111 1.00 88.46 397 A 1 
ATOM 3212 C C   . LEU A 1 397 ? 24.869  -18.083 -17.652 1.00 88.90 397 A 1 
ATOM 3213 O O   . LEU A 1 397 ? 25.359  -17.631 -16.617 1.00 86.65 397 A 1 
ATOM 3214 C CB  . LEU A 1 397 ? 26.632  -19.504 -18.782 1.00 88.05 397 A 1 
ATOM 3215 C CG  . LEU A 1 397 ? 27.212  -20.903 -19.050 1.00 87.29 397 A 1 
ATOM 3216 C CD1 . LEU A 1 397 ? 28.584  -20.781 -19.710 1.00 77.83 397 A 1 
ATOM 3217 C CD2 . LEU A 1 397 ? 27.379  -21.708 -17.757 1.00 78.09 397 A 1 
ATOM 3218 N N   . ASN A 1 398 ? 23.950  -17.421 -18.347 1.00 88.89 398 A 1 
ATOM 3219 C CA  . ASN A 1 398 ? 23.350  -16.152 -17.946 1.00 89.09 398 A 1 
ATOM 3220 C C   . ASN A 1 398 ? 22.070  -16.343 -17.116 1.00 87.70 398 A 1 
ATOM 3221 O O   . ASN A 1 398 ? 21.365  -15.395 -16.799 1.00 83.62 398 A 1 
ATOM 3222 C CB  . ASN A 1 398 ? 23.145  -15.273 -19.191 1.00 89.55 398 A 1 
ATOM 3223 C CG  . ASN A 1 398 ? 24.456  -14.855 -19.834 1.00 90.09 398 A 1 
ATOM 3224 O OD1 . ASN A 1 398 ? 25.501  -14.806 -19.211 1.00 80.69 398 A 1 
ATOM 3225 N ND2 . ASN A 1 398 ? 24.432  -14.512 -21.107 1.00 80.71 398 A 1 
ATOM 3226 N N   . GLY A 1 399 ? 21.776  -17.574 -16.727 1.00 86.11 399 A 1 
ATOM 3227 C CA  . GLY A 1 399 ? 20.649  -17.906 -15.869 1.00 84.51 399 A 1 
ATOM 3228 C C   . GLY A 1 399 ? 20.783  -17.359 -14.448 1.00 84.58 399 A 1 
ATOM 3229 O O   . GLY A 1 399 ? 21.759  -16.726 -14.054 1.00 82.40 399 A 1 
ATOM 3230 N N   . LYS A 1 400 ? 19.780  -17.618 -13.639 1.00 83.05 400 A 1 
ATOM 3231 C CA  . LYS A 1 400 ? 19.720  -17.088 -12.276 1.00 82.08 400 A 1 
ATOM 3232 C C   . LYS A 1 400 ? 20.834  -17.633 -11.388 1.00 82.63 400 A 1 
ATOM 3233 O O   . LYS A 1 400 ? 20.910  -18.836 -11.146 1.00 80.27 400 A 1 
ATOM 3234 C CB  . LYS A 1 400 ? 18.334  -17.384 -11.700 1.00 77.73 400 A 1 
ATOM 3235 C CG  . LYS A 1 400 ? 18.157  -16.801 -10.300 1.00 69.20 400 A 1 
ATOM 3236 C CD  . LYS A 1 400 ? 16.703  -16.939 -9.852  1.00 64.32 400 A 1 
ATOM 3237 C CE  . LYS A 1 400 ? 16.515  -16.248 -8.504  1.00 56.27 400 A 1 
ATOM 3238 N NZ  . LYS A 1 400 ? 15.075  -16.007 -8.228  1.00 50.58 400 A 1 
ATOM 3239 N N   . TYR A 1 401 ? 21.610  -16.737 -10.775 1.00 81.62 401 A 1 
ATOM 3240 C CA  . TYR A 1 401 ? 22.531  -17.095 -9.697  1.00 82.59 401 A 1 
ATOM 3241 C C   . TYR A 1 401 ? 21.758  -17.265 -8.387  1.00 80.77 401 A 1 
ATOM 3242 O O   . TYR A 1 401 ? 21.211  -16.317 -7.818  1.00 76.67 401 A 1 
ATOM 3243 C CB  . TYR A 1 401 ? 23.645  -16.050 -9.588  1.00 83.08 401 A 1 
ATOM 3244 C CG  . TYR A 1 401 ? 24.867  -16.579 -8.866  1.00 84.74 401 A 1 
ATOM 3245 C CD1 . TYR A 1 401 ? 24.912  -16.671 -7.469  1.00 76.49 401 A 1 
ATOM 3246 C CD2 . TYR A 1 401 ? 25.993  -16.996 -9.622  1.00 76.41 401 A 1 
ATOM 3247 C CE1 . TYR A 1 401 ? 26.046  -17.169 -6.820  1.00 76.63 401 A 1 
ATOM 3248 C CE2 . TYR A 1 401 ? 27.137  -17.491 -8.988  1.00 75.53 401 A 1 
ATOM 3249 C CZ  . TYR A 1 401 ? 27.166  -17.576 -7.578  1.00 84.10 401 A 1 
ATOM 3250 O OH  . TYR A 1 401 ? 28.290  -18.068 -6.951  1.00 81.77 401 A 1 
ATOM 3251 N N   . ASN A 1 402 ? 21.677  -18.483 -7.897  1.00 82.66 402 A 1 
ATOM 3252 C CA  . ASN A 1 402 ? 20.899  -18.794 -6.710  1.00 78.71 402 A 1 
ATOM 3253 C C   . ASN A 1 402 ? 21.663  -18.394 -5.446  1.00 76.34 402 A 1 
ATOM 3254 O O   . ASN A 1 402 ? 22.584  -19.083 -5.003  1.00 71.33 402 A 1 
ATOM 3255 C CB  . ASN A 1 402 ? 20.486  -20.273 -6.711  1.00 75.51 402 A 1 
ATOM 3256 C CG  . ASN A 1 402 ? 19.518  -20.570 -7.836  1.00 69.54 402 A 1 
ATOM 3257 O OD1 . ASN A 1 402 ? 18.343  -20.227 -7.775  1.00 61.63 402 A 1 
ATOM 3258 N ND2 . ASN A 1 402 ? 19.983  -21.218 -8.884  1.00 61.29 402 A 1 
ATOM 3259 N N   . LYS A 1 403 ? 21.224  -17.306 -4.826  1.00 72.25 403 A 1 
ATOM 3260 C CA  . LYS A 1 403 ? 21.727  -16.876 -3.518  1.00 68.75 403 A 1 
ATOM 3261 C C   . LYS A 1 403 ? 21.116  -17.745 -2.408  1.00 66.76 403 A 1 
ATOM 3262 O O   . LYS A 1 403 ? 19.954  -18.141 -2.489  1.00 61.46 403 A 1 
ATOM 3263 C CB  . LYS A 1 403 ? 21.465  -15.374 -3.298  1.00 64.46 403 A 1 
ATOM 3264 C CG  . LYS A 1 403 ? 22.251  -14.513 -4.313  1.00 59.52 403 A 1 
ATOM 3265 C CD  . LYS A 1 403 ? 22.074  -12.997 -4.102  1.00 55.55 403 A 1 
ATOM 3266 C CE  . LYS A 1 403 ? 22.883  -12.289 -5.189  1.00 49.08 403 A 1 
ATOM 3267 N NZ  . LYS A 1 403 ? 22.832  -10.804 -5.164  1.00 44.36 403 A 1 
ATOM 3268 N N   . PRO A 1 404 ? 21.871  -18.052 -1.337  1.00 64.86 404 A 1 
ATOM 3269 C CA  . PRO A 1 404 ? 21.326  -18.747 -0.188  1.00 61.12 404 A 1 
ATOM 3270 C C   . PRO A 1 404 ? 20.271  -17.865 0.485   1.00 60.04 404 A 1 
ATOM 3271 O O   . PRO A 1 404 ? 20.571  -16.770 0.941   1.00 55.47 404 A 1 
ATOM 3272 C CB  . PRO A 1 404 ? 22.525  -19.032 0.722   1.00 56.21 404 A 1 
ATOM 3273 C CG  . PRO A 1 404 ? 23.489  -17.891 0.398   1.00 53.79 404 A 1 
ATOM 3274 C CD  . PRO A 1 404 ? 23.234  -17.623 -1.090  1.00 55.04 404 A 1 
ATOM 3275 N N   . ARG A 1 405 ? 19.037  -18.354 0.580   1.00 53.76 405 A 1 
ATOM 3276 C CA  . ARG A 1 405 ? 17.968  -17.618 1.282   1.00 51.88 405 A 1 
ATOM 3277 C C   . ARG A 1 405 ? 18.138  -17.616 2.800   1.00 50.76 405 A 1 
ATOM 3278 O O   . ARG A 1 405 ? 17.707  -16.682 3.466   1.00 46.21 405 A 1 
ATOM 3279 C CB  . ARG A 1 405 ? 16.584  -18.188 0.931   1.00 47.57 405 A 1 
ATOM 3280 C CG  . ARG A 1 405 ? 16.121  -17.810 -0.488  1.00 42.62 405 A 1 
ATOM 3281 C CD  . ARG A 1 405 ? 14.668  -18.273 -0.699  1.00 38.88 405 A 1 
ATOM 3282 N NE  . ARG A 1 405 ? 14.144  -17.857 -2.006  1.00 34.52 405 A 1 
ATOM 3283 C CZ  . ARG A 1 405 ? 12.900  -18.023 -2.457  1.00 31.85 405 A 1 
ATOM 3284 N NH1 . ARG A 1 405 ? 11.993  -18.639 -1.744  1.00 29.27 405 A 1 
ATOM 3285 N NH2 . ARG A 1 405 ? 12.557  -17.572 -3.624  1.00 27.98 405 A 1 
ATOM 3286 N N   . THR A 1 406 ? 18.717  -18.677 3.343   1.00 51.66 406 A 1 
ATOM 3287 C CA  . THR A 1 406 ? 18.945  -18.845 4.776   1.00 51.76 406 A 1 
ATOM 3288 C C   . THR A 1 406 ? 20.403  -19.211 5.004   1.00 52.45 406 A 1 
ATOM 3289 O O   . THR A 1 406 ? 20.964  -19.962 4.209   1.00 48.34 406 A 1 
ATOM 3290 C CB  . THR A 1 406 ? 18.031  -19.930 5.387   1.00 46.95 406 A 1 
ATOM 3291 O OG1 . THR A 1 406 ? 18.069  -21.109 4.617   1.00 42.53 406 A 1 
ATOM 3292 C CG2 . THR A 1 406 ? 16.574  -19.487 5.453   1.00 40.17 406 A 1 
ATOM 3293 N N   . LYS A 1 407 ? 20.982  -18.756 6.120   1.00 50.84 407 A 1 
ATOM 3294 C CA  . LYS A 1 407 ? 22.382  -19.051 6.494   1.00 51.07 407 A 1 
ATOM 3295 C C   . LYS A 1 407 ? 22.730  -20.549 6.457   1.00 51.86 407 A 1 
ATOM 3296 O O   . LYS A 1 407 ? 23.873  -20.893 6.203   1.00 47.98 407 A 1 
ATOM 3297 C CB  . LYS A 1 407 ? 22.688  -18.508 7.909   1.00 46.99 407 A 1 
ATOM 3298 C CG  . LYS A 1 407 ? 22.827  -16.979 7.987   1.00 42.53 407 A 1 
ATOM 3299 C CD  . LYS A 1 407 ? 23.298  -16.553 9.396   1.00 38.95 407 A 1 
ATOM 3300 C CE  . LYS A 1 407 ? 23.548  -15.041 9.495   1.00 32.99 407 A 1 
ATOM 3301 N NZ  . LYS A 1 407 ? 24.095  -14.639 10.813  1.00 29.39 407 A 1 
ATOM 3302 N N   . SER A 1 408 ? 21.754  -21.428 6.708   1.00 48.73 408 A 1 
ATOM 3303 C CA  . SER A 1 408 ? 21.960  -22.878 6.789   1.00 48.85 408 A 1 
ATOM 3304 C C   . SER A 1 408 ? 21.957  -23.616 5.450   1.00 50.87 408 A 1 
ATOM 3305 O O   . SER A 1 408 ? 22.189  -24.823 5.429   1.00 47.47 408 A 1 
ATOM 3306 C CB  . SER A 1 408 ? 20.891  -23.489 7.692   1.00 43.49 408 A 1 
ATOM 3307 O OG  . SER A 1 408 ? 19.601  -23.311 7.135   1.00 39.57 408 A 1 
ATOM 3308 N N   . ARG A 1 409 ? 21.644  -22.966 4.325   1.00 47.89 409 A 1 
ATOM 3309 C CA  . ARG A 1 409 ? 21.664  -23.670 3.041   1.00 49.03 409 A 1 
ATOM 3310 C C   . ARG A 1 409 ? 23.108  -23.928 2.617   1.00 50.53 409 A 1 
ATOM 3311 O O   . ARG A 1 409 ? 23.862  -22.961 2.459   1.00 47.00 409 A 1 
ATOM 3312 C CB  . ARG A 1 409 ? 20.877  -22.940 1.943   1.00 44.70 409 A 1 
ATOM 3313 C CG  . ARG A 1 409 ? 19.406  -23.336 2.003   1.00 40.14 409 A 1 
ATOM 3314 C CD  . ARG A 1 409 ? 18.664  -22.805 0.781   1.00 37.37 409 A 1 
ATOM 3315 N NE  . ARG A 1 409 ? 17.258  -23.263 0.771   1.00 33.84 409 A 1 
ATOM 3316 C CZ  . ARG A 1 409 ? 16.373  -23.034 -0.195  1.00 31.46 409 A 1 
ATOM 3317 N NH1 . ARG A 1 409 ? 16.680  -22.344 -1.256  1.00 29.24 409 A 1 
ATOM 3318 N NH2 . ARG A 1 409 ? 15.162  -23.508 -0.094  1.00 28.21 409 A 1 
ATOM 3319 N N   . PRO A 1 410 ? 23.467  -25.202 2.409   1.00 50.95 410 A 1 
ATOM 3320 C CA  . PRO A 1 410 ? 24.822  -25.563 2.034   1.00 51.76 410 A 1 
ATOM 3321 C C   . PRO A 1 410 ? 25.214  -24.892 0.716   1.00 53.91 410 A 1 
ATOM 3322 O O   . PRO A 1 410 ? 24.384  -24.727 -0.181  1.00 51.63 410 A 1 
ATOM 3323 C CB  . PRO A 1 410 ? 24.843  -27.098 1.963   1.00 48.01 410 A 1 
ATOM 3324 C CG  . PRO A 1 410 ? 23.381  -27.483 1.750   1.00 47.10 410 A 1 
ATOM 3325 C CD  . PRO A 1 410 ? 22.617  -26.382 2.474   1.00 49.13 410 A 1 
ATOM 3326 N N   . GLU A 1 411 ? 26.488  -24.562 0.600   1.00 53.65 411 A 1 
ATOM 3327 C CA  . GLU A 1 411 ? 27.045  -23.847 -0.555  1.00 53.79 411 A 1 
ATOM 3328 C C   . GLU A 1 411 ? 26.746  -24.544 -1.880  1.00 55.03 411 A 1 
ATOM 3329 O O   . GLU A 1 411 ? 26.462  -23.882 -2.869  1.00 51.16 411 A 1 
ATOM 3330 C CB  . GLU A 1 411 ? 28.548  -23.678 -0.377  1.00 50.32 411 A 1 
ATOM 3331 C CG  . GLU A 1 411 ? 28.842  -22.812 0.848   1.00 46.10 411 A 1 
ATOM 3332 C CD  . GLU A 1 411 ? 30.298  -22.395 0.935   1.00 42.37 411 A 1 
ATOM 3333 O OE1 . GLU A 1 411 ? 30.485  -21.232 1.362   1.00 39.24 411 A 1 
ATOM 3334 O OE2 . GLU A 1 411 ? 31.147  -23.240 0.593   1.00 40.95 411 A 1 
ATOM 3335 N N   . ARG A 1 412 ? 26.675  -25.880 -1.871  1.00 54.33 412 A 1 
ATOM 3336 C CA  . ARG A 1 412 ? 26.336  -26.707 -3.043  1.00 54.54 412 A 1 
ATOM 3337 C C   . ARG A 1 412 ? 25.003  -26.371 -3.719  1.00 56.37 412 A 1 
ATOM 3338 O O   . ARG A 1 412 ? 24.753  -26.857 -4.818  1.00 53.18 412 A 1 
ATOM 3339 C CB  . ARG A 1 412 ? 26.312  -28.193 -2.638  1.00 50.73 412 A 1 
ATOM 3340 C CG  . ARG A 1 412 ? 27.682  -28.715 -2.202  1.00 45.92 412 A 1 
ATOM 3341 C CD  . ARG A 1 412 ? 27.587  -30.224 -1.933  1.00 42.07 412 A 1 
ATOM 3342 N NE  . ARG A 1 412 ? 28.869  -30.770 -1.472  1.00 38.55 412 A 1 
ATOM 3343 C CZ  . ARG A 1 412 ? 29.101  -32.030 -1.118  1.00 34.76 412 A 1 
ATOM 3344 N NH1 . ARG A 1 412 ? 28.167  -32.943 -1.179  1.00 33.31 412 A 1 
ATOM 3345 N NH2 . ARG A 1 412 ? 30.275  -32.376 -0.690  1.00 31.73 412 A 1 
ATOM 3346 N N   . ARG A 1 413 ? 24.122  -25.616 -3.067  1.00 61.60 413 A 1 
ATOM 3347 C CA  . ARG A 1 413 ? 22.853  -25.152 -3.649  1.00 61.81 413 A 1 
ATOM 3348 C C   . ARG A 1 413 ? 22.893  -23.680 -4.065  1.00 66.13 413 A 1 
ATOM 3349 O O   . ARG A 1 413 ? 21.839  -23.088 -4.310  1.00 62.64 413 A 1 
ATOM 3350 C CB  . ARG A 1 413 ? 21.677  -25.451 -2.712  1.00 55.59 413 A 1 
ATOM 3351 C CG  . ARG A 1 413 ? 21.406  -26.952 -2.556  1.00 48.46 413 A 1 
ATOM 3352 C CD  . ARG A 1 413 ? 20.074  -27.159 -1.814  1.00 44.16 413 A 1 
ATOM 3353 N NE  . ARG A 1 413 ? 19.768  -28.589 -1.653  1.00 39.01 413 A 1 
ATOM 3354 C CZ  . ARG A 1 413 ? 18.656  -29.102 -1.146  1.00 34.46 413 A 1 
ATOM 3355 N NH1 . ARG A 1 413 ? 17.681  -28.346 -0.718  1.00 31.57 413 A 1 
ATOM 3356 N NH2 . ARG A 1 413 ? 18.506  -30.389 -1.062  1.00 29.87 413 A 1 
ATOM 3357 N N   . ARG A 1 414 ? 24.068  -23.080 -4.090  1.00 70.75 414 A 1 
ATOM 3358 C CA  . ARG A 1 414 ? 24.310  -21.740 -4.608  1.00 72.88 414 A 1 
ATOM 3359 C C   . ARG A 1 414 ? 24.801  -21.821 -6.051  1.00 76.86 414 A 1 
ATOM 3360 O O   . ARG A 1 414 ? 25.196  -22.896 -6.507  1.00 73.75 414 A 1 
ATOM 3361 C CB  . ARG A 1 414 ? 25.322  -20.989 -3.727  1.00 67.92 414 A 1 
ATOM 3362 C CG  . ARG A 1 414 ? 24.959  -20.948 -2.243  1.00 59.34 414 A 1 
ATOM 3363 C CD  . ARG A 1 414 ? 26.013  -20.133 -1.487  1.00 56.65 414 A 1 
ATOM 3364 N NE  . ARG A 1 414 ? 25.761  -20.106 -0.029  1.00 49.46 414 A 1 
ATOM 3365 C CZ  . ARG A 1 414 ? 26.589  -19.611 0.883   1.00 43.82 414 A 1 
ATOM 3366 N NH1 . ARG A 1 414 ? 27.689  -18.999 0.547   1.00 41.99 414 A 1 
ATOM 3367 N NH2 . ARG A 1 414 ? 26.336  -19.742 2.141   1.00 38.14 414 A 1 
ATOM 3368 N N   . GLY A 1 415 ? 24.792  -20.692 -6.714  1.00 77.84 415 A 1 
ATOM 3369 C CA  . GLY A 1 415 ? 25.329  -20.559 -8.054  1.00 79.55 415 A 1 
ATOM 3370 C C   . GLY A 1 415 ? 24.304  -20.817 -9.153  1.00 81.61 415 A 1 
ATOM 3371 O O   . GLY A 1 415 ? 23.093  -20.826 -8.921  1.00 78.99 415 A 1 
ATOM 3372 N N   . ILE A 1 416 ? 24.808  -21.000 -10.358 1.00 81.79 416 A 1 
ATOM 3373 C CA  . ILE A 1 416 ? 24.015  -21.225 -11.562 1.00 82.95 416 A 1 
ATOM 3374 C C   . ILE A 1 416 ? 23.754  -22.727 -11.678 1.00 82.16 416 A 1 
ATOM 3375 O O   . ILE A 1 416 ? 24.689  -23.519 -11.713 1.00 80.05 416 A 1 
ATOM 3376 C CB  . ILE A 1 416 ? 24.748  -20.672 -12.804 1.00 83.43 416 A 1 
ATOM 3377 C CG1 . ILE A 1 416 ? 25.114  -19.180 -12.634 1.00 80.33 416 A 1 
ATOM 3378 C CG2 . ILE A 1 416 ? 23.870  -20.852 -14.055 1.00 78.66 416 A 1 
ATOM 3379 C CD1 . ILE A 1 416 ? 26.234  -18.734 -13.602 1.00 74.54 416 A 1 
ATOM 3380 N N   . TYR A 1 417 ? 22.474  -23.105 -11.725 1.00 78.85 417 A 1 
ATOM 3381 C CA  . TYR A 1 417 ? 22.132  -24.470 -12.102 1.00 77.42 417 A 1 
ATOM 3382 C C   . TYR A 1 417 ? 22.252  -24.611 -13.611 1.00 77.63 417 A 1 
ATOM 3383 O O   . TYR A 1 417 ? 21.565  -23.923 -14.352 1.00 76.11 417 A 1 
ATOM 3384 C CB  . TYR A 1 417 ? 20.729  -24.838 -11.618 1.00 73.94 417 A 1 
ATOM 3385 C CG  . TYR A 1 417 ? 20.603  -24.941 -10.120 1.00 68.89 417 A 1 
ATOM 3386 C CD1 . TYR A 1 417 ? 21.462  -25.777 -9.380  1.00 62.84 417 A 1 
ATOM 3387 C CD2 . TYR A 1 417 ? 19.611  -24.192 -9.446  1.00 61.48 417 A 1 
ATOM 3388 C CE1 . TYR A 1 417 ? 21.351  -25.863 -7.977  1.00 56.88 417 A 1 
ATOM 3389 C CE2 . TYR A 1 417 ? 19.487  -24.276 -8.051  1.00 57.55 417 A 1 
ATOM 3390 C CZ  . TYR A 1 417 ? 20.359  -25.107 -7.326  1.00 57.69 417 A 1 
ATOM 3391 O OH  . TYR A 1 417 ? 20.252  -25.178 -5.960  1.00 53.79 417 A 1 
ATOM 3392 N N   . TRP A 1 418 ? 23.117  -25.498 -14.026 1.00 79.60 418 A 1 
ATOM 3393 C CA  . TRP A 1 418 ? 23.456  -25.664 -15.417 1.00 80.06 418 A 1 
ATOM 3394 C C   . TRP A 1 418 ? 23.495  -27.137 -15.788 1.00 78.99 418 A 1 
ATOM 3395 O O   . TRP A 1 418 ? 24.085  -27.955 -15.080 1.00 75.85 418 A 1 
ATOM 3396 C CB  . TRP A 1 418 ? 24.790  -24.975 -15.677 1.00 79.15 418 A 1 
ATOM 3397 C CG  . TRP A 1 418 ? 25.231  -24.990 -17.087 1.00 79.85 418 A 1 
ATOM 3398 C CD1 . TRP A 1 418 ? 24.817  -24.146 -18.060 1.00 71.22 418 A 1 
ATOM 3399 C CD2 . TRP A 1 418 ? 26.226  -25.867 -17.706 1.00 77.47 418 A 1 
ATOM 3400 N NE1 . TRP A 1 418 ? 25.503  -24.418 -19.230 1.00 73.27 418 A 1 
ATOM 3401 C CE2 . TRP A 1 418 ? 26.388  -25.454 -19.053 1.00 75.91 418 A 1 
ATOM 3402 C CE3 . TRP A 1 418 ? 27.014  -26.934 -17.233 1.00 76.20 418 A 1 
ATOM 3403 C CZ2 . TRP A 1 418 ? 27.331  -26.055 -19.904 1.00 76.16 418 A 1 
ATOM 3404 C CZ3 . TRP A 1 418 ? 27.941  -27.543 -18.083 1.00 70.72 418 A 1 
ATOM 3405 C CH2 . TRP A 1 418 ? 28.105  -27.106 -19.401 1.00 71.50 418 A 1 
ATOM 3406 N N   . ARG A 1 419 ? 22.815  -27.483 -16.864 1.00 78.08 419 A 1 
ATOM 3407 C CA  . ARG A 1 419 ? 22.757  -28.847 -17.376 1.00 77.67 419 A 1 
ATOM 3408 C C   . ARG A 1 419 ? 23.074  -28.810 -18.867 1.00 77.88 419 A 1 
ATOM 3409 O O   . ARG A 1 419 ? 22.255  -28.322 -19.638 1.00 75.22 419 A 1 
ATOM 3410 C CB  . ARG A 1 419 ? 21.379  -29.465 -17.072 1.00 73.54 419 A 1 
ATOM 3411 C CG  . ARG A 1 419 ? 21.313  -30.925 -17.529 1.00 66.84 419 A 1 
ATOM 3412 C CD  . ARG A 1 419 ? 19.921  -31.528 -17.315 1.00 65.08 419 A 1 
ATOM 3413 N NE  . ARG A 1 419 ? 19.645  -31.856 -15.898 1.00 59.24 419 A 1 
ATOM 3414 C CZ  . ARG A 1 419 ? 18.449  -31.888 -15.329 1.00 53.16 419 A 1 
ATOM 3415 N NH1 . ARG A 1 419 ? 17.378  -31.531 -15.980 1.00 50.58 419 A 1 
ATOM 3416 N NH2 . ARG A 1 419 ? 18.301  -32.277 -14.106 1.00 47.70 419 A 1 
ATOM 3417 N N   . PRO A 1 420 ? 24.229  -29.333 -19.267 1.00 76.96 420 A 1 
ATOM 3418 C CA  . PRO A 1 420 ? 24.506  -29.547 -20.674 1.00 74.07 420 A 1 
ATOM 3419 C C   . PRO A 1 420 ? 23.558  -30.619 -21.216 1.00 72.82 420 A 1 
ATOM 3420 O O   . PRO A 1 420 ? 23.163  -31.518 -20.467 1.00 67.51 420 A 1 
ATOM 3421 C CB  . PRO A 1 420 ? 25.979  -29.962 -20.721 1.00 71.11 420 A 1 
ATOM 3422 C CG  . PRO A 1 420 ? 26.220  -30.632 -19.371 1.00 69.08 420 A 1 
ATOM 3423 C CD  . PRO A 1 420 ? 25.273  -29.893 -18.426 1.00 72.34 420 A 1 
ATOM 3424 N N   . GLN A 1 421 ? 23.188  -30.523 -22.499 1.00 69.61 421 A 1 
ATOM 3425 C CA  . GLN A 1 421 ? 22.088  -31.253 -23.165 1.00 66.76 421 A 1 
ATOM 3426 C C   . GLN A 1 421 ? 21.712  -32.631 -22.588 1.00 65.53 421 A 1 
ATOM 3427 O O   . GLN A 1 421 ? 20.545  -32.879 -22.283 1.00 58.48 421 A 1 
ATOM 3428 C CB  . GLN A 1 421 ? 22.433  -31.440 -24.647 1.00 61.50 421 A 1 
ATOM 3429 C CG  . GLN A 1 421 ? 22.182  -30.200 -25.518 1.00 55.53 421 A 1 
ATOM 3430 C CD  . GLN A 1 421 ? 22.491  -30.477 -26.993 1.00 50.73 421 A 1 
ATOM 3431 O OE1 . GLN A 1 421 ? 23.127  -31.452 -27.348 1.00 46.27 421 A 1 
ATOM 3432 N NE2 . GLN A 1 421 ? 22.042  -29.647 -27.898 1.00 44.43 421 A 1 
ATOM 3433 N N   . SER A 1 422 ? 22.659  -33.540 -22.441 1.00 60.50 422 A 1 
ATOM 3434 C CA  . SER A 1 422 ? 22.382  -34.954 -22.152 1.00 57.68 422 A 1 
ATOM 3435 C C   . SER A 1 422 ? 22.777  -35.433 -20.748 1.00 58.82 422 A 1 
ATOM 3436 O O   . SER A 1 422 ? 22.647  -36.626 -20.451 1.00 52.62 422 A 1 
ATOM 3437 C CB  . SER A 1 422 ? 23.056  -35.816 -23.228 1.00 50.77 422 A 1 
ATOM 3438 O OG  . SER A 1 422 ? 24.455  -35.617 -23.211 1.00 46.14 422 A 1 
ATOM 3439 N N   . ARG A 1 423 ? 23.329  -34.570 -19.883 1.00 64.13 423 A 1 
ATOM 3440 C CA  . ARG A 1 423 ? 24.067  -35.038 -18.703 1.00 64.05 423 A 1 
ATOM 3441 C C   . ARG A 1 423 ? 23.611  -34.454 -17.360 1.00 66.06 423 A 1 
ATOM 3442 O O   . ARG A 1 423 ? 22.467  -34.021 -17.176 1.00 60.72 423 A 1 
ATOM 3443 C CB  . ARG A 1 423 ? 25.586  -34.901 -18.946 1.00 57.76 423 A 1 
ATOM 3444 C CG  . ARG A 1 423 ? 26.094  -35.828 -20.057 1.00 52.20 423 A 1 
ATOM 3445 C CD  . ARG A 1 423 ? 27.612  -35.951 -19.978 1.00 48.50 423 A 1 
ATOM 3446 N NE  . ARG A 1 423 ? 28.141  -36.769 -21.075 1.00 44.07 423 A 1 
ATOM 3447 C CZ  . ARG A 1 423 ? 29.394  -37.178 -21.206 1.00 38.53 423 A 1 
ATOM 3448 N NH1 . ARG A 1 423 ? 30.295  -36.909 -20.301 1.00 36.20 423 A 1 
ATOM 3449 N NH2 . ARG A 1 423 ? 29.768  -37.845 -22.256 1.00 34.47 423 A 1 
ATOM 3450 N N   . LYS A 1 424 ? 24.498  -34.542 -16.383 1.00 66.43 424 A 1 
ATOM 3451 C CA  . LYS A 1 424 ? 24.256  -34.190 -14.979 1.00 68.57 424 A 1 
ATOM 3452 C C   . LYS A 1 424 ? 23.990  -32.693 -14.821 1.00 71.97 424 A 1 
ATOM 3453 O O   . LYS A 1 424 ? 24.518  -31.876 -15.568 1.00 69.12 424 A 1 
ATOM 3454 C CB  . LYS A 1 424 ? 25.444  -34.635 -14.111 1.00 63.45 424 A 1 
ATOM 3455 C CG  . LYS A 1 424 ? 25.548  -36.167 -14.009 1.00 55.69 424 A 1 
ATOM 3456 C CD  . LYS A 1 424 ? 26.767  -36.592 -13.170 1.00 50.12 424 A 1 
ATOM 3457 C CE  . LYS A 1 424 ? 26.844  -38.118 -13.101 1.00 43.07 424 A 1 
ATOM 3458 N NZ  . LYS A 1 424 ? 28.088  -38.595 -12.439 1.00 37.50 424 A 1 
ATOM 3459 N N   . LEU A 1 425 ? 23.208  -32.357 -13.801 1.00 68.94 425 A 1 
ATOM 3460 C CA  . LEU A 1 425 ? 23.034  -30.979 -13.350 1.00 68.57 425 A 1 
ATOM 3461 C C   . LEU A 1 425 ? 24.252  -30.553 -12.533 1.00 71.41 425 A 1 
ATOM 3462 O O   . LEU A 1 425 ? 24.570  -31.173 -11.516 1.00 67.45 425 A 1 
ATOM 3463 C CB  . LEU A 1 425 ? 21.740  -30.895 -12.518 1.00 62.98 425 A 1 
ATOM 3464 C CG  . LEU A 1 425 ? 21.353  -29.461 -12.089 1.00 56.70 425 A 1 
ATOM 3465 C CD1 . LEU A 1 425 ? 20.772  -28.664 -13.257 1.00 51.44 425 A 1 
ATOM 3466 C CD2 . LEU A 1 425 ? 20.276  -29.518 -10.995 1.00 52.29 425 A 1 
ATOM 3467 N N   . TYR A 1 426 ? 24.905  -29.486 -12.952 1.00 73.24 426 A 1 
ATOM 3468 C CA  . TYR A 1 426 ? 26.015  -28.865 -12.248 1.00 74.63 426 A 1 
ATOM 3469 C C   . TYR A 1 426 ? 25.535  -27.625 -11.492 1.00 76.68 426 A 1 
ATOM 3470 O O   . TYR A 1 426 ? 24.640  -26.907 -11.936 1.00 75.25 426 A 1 
ATOM 3471 C CB  . TYR A 1 426 ? 27.141  -28.541 -13.238 1.00 72.03 426 A 1 
ATOM 3472 C CG  . TYR A 1 426 ? 27.747  -29.776 -13.877 1.00 68.89 426 A 1 
ATOM 3473 C CD1 . TYR A 1 426 ? 28.799  -30.466 -13.245 1.00 63.67 426 A 1 
ATOM 3474 C CD2 . TYR A 1 426 ? 27.261  -30.251 -15.114 1.00 62.32 426 A 1 
ATOM 3475 C CE1 . TYR A 1 426 ? 29.359  -31.609 -13.826 1.00 58.62 426 A 1 
ATOM 3476 C CE2 . TYR A 1 426 ? 27.811  -31.404 -15.700 1.00 58.69 426 A 1 
ATOM 3477 C CZ  . TYR A 1 426 ? 28.857  -32.080 -15.054 1.00 59.42 426 A 1 
ATOM 3478 O OH  . TYR A 1 426 ? 29.407  -33.201 -15.627 1.00 56.32 426 A 1 
ATOM 3479 N N   . ALA A 1 427 ? 26.119  -27.379 -10.322 1.00 78.72 427 A 1 
ATOM 3480 C CA  . ALA A 1 427 ? 25.959  -26.133 -9.588  1.00 79.77 427 A 1 
ATOM 3481 C C   . ALA A 1 427 ? 27.243  -25.316 -9.756  1.00 81.96 427 A 1 
ATOM 3482 O O   . ALA A 1 427 ? 28.254  -25.629 -9.128  1.00 80.50 427 A 1 
ATOM 3483 C CB  . ALA A 1 427 ? 25.623  -26.453 -8.126  1.00 76.53 427 A 1 
ATOM 3484 N N   . ILE A 1 428 ? 27.201  -24.338 -10.622 1.00 82.73 428 A 1 
ATOM 3485 C CA  . ILE A 1 428 ? 28.364  -23.552 -11.024 1.00 84.62 428 A 1 
ATOM 3486 C C   . ILE A 1 428 ? 28.563  -22.401 -10.057 1.00 85.45 428 A 1 
ATOM 3487 O O   . ILE A 1 428 ? 27.664  -21.586 -9.854  1.00 84.60 428 A 1 
ATOM 3488 C CB  . ILE A 1 428 ? 28.207  -23.078 -12.482 1.00 83.91 428 A 1 
ATOM 3489 C CG1 . ILE A 1 428 ? 28.140  -24.292 -13.414 1.00 79.37 428 A 1 
ATOM 3490 C CG2 . ILE A 1 428 ? 29.367  -22.145 -12.879 1.00 76.62 428 A 1 
ATOM 3491 C CD1 . ILE A 1 428 ? 27.871  -23.908 -14.860 1.00 70.27 428 A 1 
ATOM 3492 N N   . LYS A 1 429 ? 29.745  -22.323 -9.470  1.00 87.21 429 A 1 
ATOM 3493 C CA  . LYS A 1 429 ? 30.190  -21.226 -8.609  1.00 87.63 429 A 1 
ATOM 3494 C C   . LYS A 1 429 ? 30.605  -20.010 -9.430  1.00 88.20 429 A 1 
ATOM 3495 O O   . LYS A 1 429 ? 30.246  -18.886 -9.084  1.00 86.39 429 A 1 
ATOM 3496 C CB  . LYS A 1 429 ? 31.349  -21.747 -7.745  1.00 85.70 429 A 1 
ATOM 3497 C CG  . LYS A 1 429 ? 32.003  -20.697 -6.813  1.00 81.83 429 A 1 
ATOM 3498 C CD  . LYS A 1 429 ? 33.214  -21.332 -6.129  1.00 80.06 429 A 1 
ATOM 3499 C CE  . LYS A 1 429 ? 34.028  -20.357 -5.285  1.00 72.32 429 A 1 
ATOM 3500 N NZ  . LYS A 1 429 ? 35.289  -20.997 -4.816  1.00 66.90 429 A 1 
ATOM 3501 N N   . SER A 1 430 ? 31.356  -20.232 -10.485 1.00 90.18 430 A 1 
ATOM 3502 C CA  . SER A 1 430 ? 31.913  -19.197 -11.348 1.00 90.62 430 A 1 
ATOM 3503 C C   . SER A 1 430 ? 31.867  -19.643 -12.806 1.00 90.94 430 A 1 
ATOM 3504 O O   . SER A 1 430 ? 32.065  -20.822 -13.101 1.00 89.27 430 A 1 
ATOM 3505 C CB  . SER A 1 430 ? 33.337  -18.858 -10.888 1.00 89.08 430 A 1 
ATOM 3506 O OG  . SER A 1 430 ? 34.163  -18.339 -11.906 1.00 74.30 430 A 1 
ATOM 3507 N N   . SER A 1 431 ? 31.609  -18.700 -13.706 1.00 91.62 431 A 1 
ATOM 3508 C CA  . SER A 1 431 ? 31.731  -18.894 -15.144 1.00 92.26 431 A 1 
ATOM 3509 C C   . SER A 1 431 ? 32.497  -17.740 -15.770 1.00 92.98 431 A 1 
ATOM 3510 O O   . SER A 1 431 ? 32.331  -16.589 -15.363 1.00 91.55 431 A 1 
ATOM 3511 C CB  . SER A 1 431 ? 30.361  -19.060 -15.811 1.00 90.72 431 A 1 
ATOM 3512 O OG  . SER A 1 431 ? 29.594  -17.877 -15.757 1.00 82.37 431 A 1 
ATOM 3513 N N   . LYS A 1 432 ? 33.282  -18.040 -16.773 1.00 93.11 432 A 1 
ATOM 3514 C CA  . LYS A 1 432 ? 33.891  -17.076 -17.678 1.00 93.57 432 A 1 
ATOM 3515 C C   . LYS A 1 432 ? 33.622  -17.496 -19.111 1.00 93.41 432 A 1 
ATOM 3516 O O   . LYS A 1 432 ? 33.697  -18.681 -19.432 1.00 91.70 432 A 1 
ATOM 3517 C CB  . LYS A 1 432 ? 35.411  -16.968 -17.434 1.00 92.15 432 A 1 
ATOM 3518 C CG  . LYS A 1 432 ? 35.801  -16.465 -16.044 1.00 88.76 432 A 1 
ATOM 3519 C CD  . LYS A 1 432 ? 37.327  -16.390 -15.953 1.00 88.19 432 A 1 
ATOM 3520 C CE  . LYS A 1 432 ? 37.825  -15.842 -14.619 1.00 82.58 432 A 1 
ATOM 3521 N NZ  . LYS A 1 432 ? 39.312  -15.731 -14.641 1.00 77.68 432 A 1 
ATOM 3522 N N   . MET A 1 433 ? 33.313  -16.538 -19.956 1.00 93.99 433 A 1 
ATOM 3523 C CA  . MET A 1 433 ? 33.308  -16.700 -21.410 1.00 94.49 433 A 1 
ATOM 3524 C C   . MET A 1 433 ? 34.358  -15.756 -21.977 1.00 94.79 433 A 1 
ATOM 3525 O O   . MET A 1 433 ? 34.396  -14.592 -21.589 1.00 93.36 433 A 1 
ATOM 3526 C CB  . MET A 1 433 ? 31.940  -16.401 -22.017 1.00 93.80 433 A 1 
ATOM 3527 C CG  . MET A 1 433 ? 30.808  -17.204 -21.382 1.00 90.94 433 A 1 
ATOM 3528 S SD  . MET A 1 433 ? 29.150  -16.854 -22.075 1.00 88.55 433 A 1 
ATOM 3529 C CE  . MET A 1 433 ? 29.388  -17.295 -23.810 1.00 78.09 433 A 1 
ATOM 3530 N N   . MET A 1 434 ? 35.212  -16.270 -22.831 1.00 94.87 434 A 1 
ATOM 3531 C CA  . MET A 1 434 ? 36.404  -15.569 -23.276 1.00 94.68 434 A 1 
ATOM 3532 C C   . MET A 1 434 ? 36.619  -15.779 -24.767 1.00 94.94 434 A 1 
ATOM 3533 O O   . MET A 1 434 ? 36.274  -16.825 -25.306 1.00 93.43 434 A 1 
ATOM 3534 C CB  . MET A 1 434 ? 37.627  -16.068 -22.489 1.00 91.72 434 A 1 
ATOM 3535 C CG  . MET A 1 434 ? 37.427  -15.998 -20.971 1.00 86.50 434 A 1 
ATOM 3536 S SD  . MET A 1 434 ? 38.849  -16.476 -19.947 1.00 85.78 434 A 1 
ATOM 3537 C CE  . MET A 1 434 ? 38.846  -18.250 -20.217 1.00 75.72 434 A 1 
ATOM 3538 N N   . LEU A 1 435 ? 37.213  -14.791 -25.400 1.00 93.40 435 A 1 
ATOM 3539 C CA  . LEU A 1 435 ? 37.570  -14.809 -26.815 1.00 93.62 435 A 1 
ATOM 3540 C C   . LEU A 1 435 ? 39.078  -14.677 -26.964 1.00 93.66 435 A 1 
ATOM 3541 O O   . LEU A 1 435 ? 39.715  -13.883 -26.275 1.00 91.66 435 A 1 
ATOM 3542 C CB  . LEU A 1 435 ? 36.854  -13.675 -27.550 1.00 92.49 435 A 1 
ATOM 3543 C CG  . LEU A 1 435 ? 35.313  -13.750 -27.536 1.00 91.23 435 A 1 
ATOM 3544 C CD1 . LEU A 1 435 ? 34.744  -12.485 -28.176 1.00 80.48 435 A 1 
ATOM 3545 C CD2 . LEU A 1 435 ? 34.800  -14.961 -28.307 1.00 81.68 435 A 1 
ATOM 3546 N N   . GLN A 1 436 ? 39.615  -15.417 -27.909 1.00 93.30 436 A 1 
ATOM 3547 C CA  . GLN A 1 436 ? 40.999  -15.281 -28.350 1.00 93.02 436 A 1 
ATOM 3548 C C   . GLN A 1 436 ? 41.054  -15.456 -29.868 1.00 93.19 436 A 1 
ATOM 3549 O O   . GLN A 1 436 ? 40.389  -16.352 -30.376 1.00 91.17 436 A 1 
ATOM 3550 C CB  . GLN A 1 436 ? 41.851  -16.320 -27.621 1.00 90.29 436 A 1 
ATOM 3551 C CG  . GLN A 1 436 ? 43.355  -16.117 -27.842 1.00 85.29 436 A 1 
ATOM 3552 C CD  . GLN A 1 436 ? 44.202  -17.114 -27.047 1.00 85.25 436 A 1 
ATOM 3553 O OE1 . GLN A 1 436 ? 43.797  -18.205 -26.704 1.00 76.18 436 A 1 
ATOM 3554 N NE2 . GLN A 1 436 ? 45.423  -16.773 -26.732 1.00 73.98 436 A 1 
ATOM 3555 N N   . PRO A 1 437 ? 41.803  -14.640 -30.601 1.00 92.68 437 A 1 
ATOM 3556 C CA  . PRO A 1 437 ? 41.981  -14.862 -32.027 1.00 91.80 437 A 1 
ATOM 3557 C C   . PRO A 1 437 ? 42.682  -16.202 -32.274 1.00 91.42 437 A 1 
ATOM 3558 O O   . PRO A 1 437 ? 43.598  -16.593 -31.539 1.00 88.15 437 A 1 
ATOM 3559 C CB  . PRO A 1 437 ? 42.791  -13.663 -32.531 1.00 89.82 437 A 1 
ATOM 3560 C CG  . PRO A 1 437 ? 43.536  -13.196 -31.286 1.00 86.70 437 A 1 
ATOM 3561 C CD  . PRO A 1 437 ? 42.587  -13.522 -30.148 1.00 89.96 437 A 1 
ATOM 3562 N N   . THR A 1 438 ? 42.232  -16.914 -33.298 1.00 88.35 438 A 1 
ATOM 3563 C CA  . THR A 1 438 ? 42.974  -18.076 -33.793 1.00 84.55 438 A 1 
ATOM 3564 C C   . THR A 1 438 ? 44.247  -17.578 -34.469 1.00 81.56 438 A 1 
ATOM 3565 O O   . THR A 1 438 ? 44.178  -16.757 -35.379 1.00 71.13 438 A 1 
ATOM 3566 C CB  . THR A 1 438 ? 42.160  -18.913 -34.787 1.00 80.08 438 A 1 
ATOM 3567 O OG1 . THR A 1 438 ? 41.617  -18.114 -35.810 1.00 70.54 438 A 1 
ATOM 3568 C CG2 . THR A 1 438 ? 40.998  -19.630 -34.118 1.00 69.97 438 A 1 
ATOM 3569 N N   . THR A 1 439 ? 45.361  -18.064 -34.001 1.00 72.26 439 A 1 
ATOM 3570 C CA  . THR A 1 439 ? 46.659  -17.840 -34.642 1.00 67.22 439 A 1 
ATOM 3571 C C   . THR A 1 439 ? 46.763  -18.541 -35.990 1.00 59.82 439 A 1 
ATOM 3572 O O   . THR A 1 439 ? 46.250  -19.676 -36.099 1.00 52.41 439 A 1 
ATOM 3573 C CB  . THR A 1 439 ? 47.814  -18.328 -33.768 1.00 59.96 439 A 1 
ATOM 3574 O OG1 . THR A 1 439 ? 47.471  -19.577 -33.225 1.00 54.13 439 A 1 
ATOM 3575 C CG2 . THR A 1 439 ? 48.091  -17.353 -32.620 1.00 51.28 439 A 1 
ATOM 3576 O OXT . THR A 1 439 ? 47.390  -17.895 -36.900 1.00 48.84 439 A 1 
ATOM 3577 N N   . SER B 2 1   ? -41.540 27.956  106.359 1.00 24.16 1   B 1 
ATOM 3578 C CA  . SER B 2 1   ? -40.351 27.826  105.497 1.00 30.20 1   B 1 
ATOM 3579 C C   . SER B 2 1   ? -40.833 27.515  104.084 1.00 31.16 1   B 1 
ATOM 3580 O O   . SER B 2 1   ? -41.299 26.398  103.884 1.00 29.55 1   B 1 
ATOM 3581 C CB  . SER B 2 1   ? -39.439 26.712  106.003 1.00 28.47 1   B 1 
ATOM 3582 O OG  . SER B 2 1   ? -39.265 26.878  107.389 1.00 25.69 1   B 1 
ATOM 3583 N N   . PRO B 2 2   ? -40.870 28.507  103.203 1.00 25.37 2   B 1 
ATOM 3584 C CA  . PRO B 2 2   ? -41.456 28.289  101.885 1.00 29.68 2   B 1 
ATOM 3585 C C   . PRO B 2 2   ? -40.566 27.311  101.121 1.00 30.88 2   B 1 
ATOM 3586 O O   . PRO B 2 2   ? -39.362 27.551  100.968 1.00 28.92 2   B 1 
ATOM 3587 C CB  . PRO B 2 2   ? -41.531 29.684  101.246 1.00 26.59 2   B 1 
ATOM 3588 C CG  . PRO B 2 2   ? -40.410 30.454  101.924 1.00 26.20 2   B 1 
ATOM 3589 C CD  . PRO B 2 2   ? -40.302 29.810  103.322 1.00 30.65 2   B 1 
ATOM 3590 N N   . VAL B 2 3   ? -41.158 26.166  100.726 1.00 30.57 3   B 1 
ATOM 3591 C CA  . VAL B 2 3   ? -40.449 25.144  99.955  1.00 34.94 3   B 1 
ATOM 3592 C C   . VAL B 2 3   ? -40.125 25.765  98.588  1.00 33.89 3   B 1 
ATOM 3593 O O   . VAL B 2 3   ? -41.052 26.215  97.917  1.00 32.64 3   B 1 
ATOM 3594 C CB  . VAL B 2 3   ? -41.277 23.858  99.818  1.00 32.93 3   B 1 
ATOM 3595 C CG1 . VAL B 2 3   ? -40.485 22.758  99.114  1.00 28.53 3   B 1 
ATOM 3596 C CG2 . VAL B 2 3   ? -41.696 23.319  101.194 1.00 32.47 3   B 1 
ATOM 3597 N N   . PRO B 2 4   ? -38.837 25.889  98.242  1.00 29.59 4   B 1 
ATOM 3598 C CA  . PRO B 2 4   ? -38.479 26.532  96.985  1.00 34.21 4   B 1 
ATOM 3599 C C   . PRO B 2 4   ? -39.031 25.689  95.838  1.00 35.08 4   B 1 
ATOM 3600 O O   . PRO B 2 4   ? -38.704 24.509  95.717  1.00 33.42 4   B 1 
ATOM 3601 C CB  . PRO B 2 4   ? -36.942 26.636  96.991  1.00 31.09 4   B 1 
ATOM 3602 C CG  . PRO B 2 4   ? -36.514 25.492  97.901  1.00 30.53 4   B 1 
ATOM 3603 C CD  . PRO B 2 4   ? -37.671 25.350  98.897  1.00 35.17 4   B 1 
ATOM 3604 N N   . PHE B 2 5   ? -39.914 26.313  95.077  1.00 29.19 5   B 1 
ATOM 3605 C CA  . PHE B 2 5   ? -40.402 25.696  93.853  1.00 32.37 5   B 1 
ATOM 3606 C C   . PHE B 2 5   ? -39.191 25.388  92.974  1.00 30.35 5   B 1 
ATOM 3607 O O   . PHE B 2 5   ? -38.458 26.288  92.567  1.00 28.55 5   B 1 
ATOM 3608 C CB  . PHE B 2 5   ? -41.422 26.616  93.161  1.00 30.73 5   B 1 
ATOM 3609 C CG  . PHE B 2 5   ? -42.811 26.552  93.753  1.00 29.85 5   B 1 
ATOM 3610 C CD1 . PHE B 2 5   ? -43.772 25.677  93.192  1.00 28.31 5   B 1 
ATOM 3611 C CD2 . PHE B 2 5   ? -43.176 27.344  94.858  1.00 29.44 5   B 1 
ATOM 3612 C CE1 . PHE B 2 5   ? -45.072 25.602  93.729  1.00 26.05 5   B 1 
ATOM 3613 C CE2 . PHE B 2 5   ? -44.475 27.260  95.403  1.00 27.07 5   B 1 
ATOM 3614 C CZ  . PHE B 2 5   ? -45.418 26.390  94.839  1.00 29.21 5   B 1 
ATOM 3615 N N   . GLY B 2 6   ? -38.948 24.111  92.804  1.00 32.75 6   B 1 
ATOM 3616 C CA  . GLY B 2 6   ? -37.861 23.648  91.945  1.00 35.00 6   B 1 
ATOM 3617 C C   . GLY B 2 6   ? -38.045 24.217  90.542  1.00 33.81 6   B 1 
ATOM 3618 O O   . GLY B 2 6   ? -39.175 24.326  90.076  1.00 32.04 6   B 1 
ATOM 3619 N N   . PRO B 2 7   ? -36.961 24.628  89.911  1.00 30.87 7   B 1 
ATOM 3620 C CA  . PRO B 2 7   ? -37.041 25.277  88.618  1.00 34.29 7   B 1 
ATOM 3621 C C   . PRO B 2 7   ? -37.709 24.333  87.619  1.00 34.66 7   B 1 
ATOM 3622 O O   . PRO B 2 7   ? -37.280 23.187  87.465  1.00 32.45 7   B 1 
ATOM 3623 C CB  . PRO B 2 7   ? -35.598 25.635  88.228  1.00 31.08 7   B 1 
ATOM 3624 C CG  . PRO B 2 7   ? -34.756 24.626  89.021  1.00 31.05 7   B 1 
ATOM 3625 C CD  . PRO B 2 7   ? -35.579 24.378  90.289  1.00 35.84 7   B 1 
ATOM 3626 N N   . GLU B 2 8   ? -38.786 24.823  87.019  1.00 29.44 8   B 1 
ATOM 3627 C CA  . GLU B 2 8   ? -39.441 24.102  85.941  1.00 30.62 8   B 1 
ATOM 3628 C C   . GLU B 2 8   ? -38.394 23.757  84.883  1.00 28.45 8   B 1 
ATOM 3629 O O   . GLU B 2 8   ? -37.731 24.638  84.329  1.00 27.70 8   B 1 
ATOM 3630 C CB  . GLU B 2 8   ? -40.597 24.909  85.335  1.00 30.45 8   B 1 
ATOM 3631 C CG  . GLU B 2 8   ? -41.825 24.956  86.261  1.00 28.46 8   B 1 
ATOM 3632 C CD  . GLU B 2 8   ? -43.016 25.740  85.669  1.00 27.54 8   B 1 
ATOM 3633 O OE1 . GLU B 2 8   ? -44.166 25.467  86.107  1.00 25.83 8   B 1 
ATOM 3634 O OE2 . GLU B 2 8   ? -42.775 26.609  84.808  1.00 30.67 8   B 1 
ATOM 3635 N N   . GLY B 2 9   ? -38.206 22.443  84.673  1.00 32.41 9   B 1 
ATOM 3636 C CA  . GLY B 2 9   ? -37.270 21.947  83.683  1.00 34.79 9   B 1 
ATOM 3637 C C   . GLY B 2 9   ? -37.693 22.494  82.330  1.00 33.84 9   B 1 
ATOM 3638 O O   . GLY B 2 9   ? -38.746 22.121  81.826  1.00 32.05 9   B 1 
ATOM 3639 N N   . ARG B 2 10  ? -36.874 23.399  81.798  1.00 30.30 10  B 1 
ATOM 3640 C CA  . ARG B 2 10  ? -37.036 23.827  80.414  1.00 33.84 10  B 1 
ATOM 3641 C C   . ARG B 2 10  ? -37.093 22.556  79.568  1.00 31.74 10  B 1 
ATOM 3642 O O   . ARG B 2 10  ? -36.117 21.818  79.513  1.00 31.62 10  B 1 
ATOM 3643 C CB  . ARG B 2 10  ? -35.889 24.734  79.956  1.00 33.35 10  B 1 
ATOM 3644 C CG  . ARG B 2 10  ? -36.091 26.189  80.392  1.00 31.39 10  B 1 
ATOM 3645 C CD  . ARG B 2 10  ? -34.947 27.070  79.849  1.00 31.50 10  B 1 
ATOM 3646 N NE  . ARG B 2 10  ? -35.186 28.489  80.128  1.00 27.87 10  B 1 
ATOM 3647 C CZ  . ARG B 2 10  ? -34.380 29.498  79.827  1.00 25.68 10  B 1 
ATOM 3648 N NH1 . ARG B 2 10  ? -33.236 29.299  79.244  1.00 24.77 10  B 1 
ATOM 3649 N NH2 . ARG B 2 10  ? -34.721 30.731  80.102  1.00 24.42 10  B 1 
ATOM 3650 N N   . LEU B 2 11  ? -38.249 22.294  78.978  1.00 28.63 11  B 1 
ATOM 3651 C CA  . LEU B 2 11  ? -38.362 21.395  77.843  1.00 30.97 11  B 1 
ATOM 3652 C C   . LEU B 2 11  ? -37.383 21.922  76.796  1.00 29.96 11  B 1 
ATOM 3653 O O   . LEU B 2 11  ? -37.639 22.932  76.145  1.00 30.13 11  B 1 
ATOM 3654 C CB  . LEU B 2 11  ? -39.821 21.383  77.328  1.00 30.97 11  B 1 
ATOM 3655 C CG  . LEU B 2 11  ? -40.696 20.340  78.057  1.00 29.22 11  B 1 
ATOM 3656 C CD1 . LEU B 2 11  ? -42.162 20.772  78.100  1.00 29.38 11  B 1 
ATOM 3657 C CD2 . LEU B 2 11  ? -40.622 18.986  77.358  1.00 33.38 11  B 1 
ATOM 3658 N N   . GLU B 2 12  ? -36.205 21.302  76.732  1.00 30.40 12  B 1 
ATOM 3659 C CA  . GLU B 2 12  ? -35.330 21.479  75.589  1.00 32.21 12  B 1 
ATOM 3660 C C   . GLU B 2 12  ? -36.122 20.966  74.390  1.00 30.04 12  B 1 
ATOM 3661 O O   . GLU B 2 12  ? -36.247 19.756  74.188  1.00 30.13 12  B 1 
ATOM 3662 C CB  . GLU B 2 12  ? -33.999 20.727  75.733  1.00 33.14 12  B 1 
ATOM 3663 C CG  . GLU B 2 12  ? -32.990 21.441  76.640  1.00 31.57 12  B 1 
ATOM 3664 C CD  . GLU B 2 12  ? -31.599 20.761  76.662  1.00 30.63 12  B 1 
ATOM 3665 O OE1 . GLU B 2 12  ? -30.616 21.448  77.032  1.00 27.77 12  B 1 
ATOM 3666 O OE2 . GLU B 2 12  ? -31.515 19.555  76.311  1.00 32.09 12  B 1 
ATOM 3667 N N   . ASP B 2 13  ? -36.699 21.901  73.649  1.00 30.33 13  B 1 
ATOM 3668 C CA  . ASP B 2 13  ? -37.144 21.629  72.301  1.00 32.63 13  B 1 
ATOM 3669 C C   . ASP B 2 13  ? -35.941 21.038  71.581  1.00 31.14 13  B 1 
ATOM 3670 O O   . ASP B 2 13  ? -35.013 21.738  71.155  1.00 30.05 13  B 1 
ATOM 3671 C CB  . ASP B 2 13  ? -37.653 22.906  71.597  1.00 31.21 13  B 1 
ATOM 3672 C CG  . ASP B 2 13  ? -39.153 23.152  71.754  1.00 28.50 13  B 1 
ATOM 3673 O OD1 . ASP B 2 13  ? -39.899 22.155  71.867  1.00 28.94 13  B 1 
ATOM 3674 O OD2 . ASP B 2 13  ? -39.542 24.342  71.700  1.00 30.42 13  B 1 
ATOM 3675 N N   . LYS B 2 14  ? -35.932 19.703  71.517  1.00 33.06 14  B 1 
ATOM 3676 C CA  . LYS B 2 14  ? -35.084 18.991  70.578  1.00 36.67 14  B 1 
ATOM 3677 C C   . LYS B 2 14  ? -35.574 19.432  69.203  1.00 33.46 14  B 1 
ATOM 3678 O O   . LYS B 2 14  ? -36.404 18.767  68.594  1.00 32.40 14  B 1 
ATOM 3679 C CB  . LYS B 2 14  ? -35.179 17.468  70.758  1.00 35.92 14  B 1 
ATOM 3680 C CG  . LYS B 2 14  ? -34.347 16.966  71.940  1.00 34.07 14  B 1 
ATOM 3681 C CD  . LYS B 2 14  ? -34.388 15.428  72.002  1.00 33.18 14  B 1 
ATOM 3682 C CE  . LYS B 2 14  ? -33.502 14.924  73.139  1.00 28.56 14  B 1 
ATOM 3683 N NZ  . LYS B 2 14  ? -33.541 13.451  73.260  1.00 27.43 14  B 1 
ATOM 3684 N N   . LEU B 2 15  ? -35.062 20.582  68.779  1.00 31.11 15  B 1 
ATOM 3685 C CA  . LEU B 2 15  ? -34.994 20.942  67.381  1.00 33.30 15  B 1 
ATOM 3686 C C   . LEU B 2 15  ? -34.419 19.712  66.697  1.00 31.65 15  B 1 
ATOM 3687 O O   . LEU B 2 15  ? -33.218 19.440  66.756  1.00 31.41 15  B 1 
ATOM 3688 C CB  . LEU B 2 15  ? -34.082 22.179  67.208  1.00 32.84 15  B 1 
ATOM 3689 C CG  . LEU B 2 15  ? -34.842 23.518  67.334  1.00 31.15 15  B 1 
ATOM 3690 C CD1 . LEU B 2 15  ? -33.890 24.652  67.730  1.00 31.51 15  B 1 
ATOM 3691 C CD2 . LEU B 2 15  ? -35.501 23.893  66.004  1.00 34.94 15  B 1 
ATOM 3692 N N   . HIS B 2 16  ? -35.321 18.901  66.140  1.00 33.91 16  B 1 
ATOM 3693 C CA  . HIS B 2 16  ? -34.972 17.931  65.133  1.00 35.54 16  B 1 
ATOM 3694 C C   . HIS B 2 16  ? -34.322 18.756  64.040  1.00 33.39 16  B 1 
ATOM 3695 O O   . HIS B 2 16  ? -35.009 19.296  63.181  1.00 32.65 16  B 1 
ATOM 3696 C CB  . HIS B 2 16  ? -36.211 17.170  64.635  1.00 34.93 16  B 1 
ATOM 3697 C CG  . HIS B 2 16  ? -36.524 15.930  65.426  1.00 33.28 16  B 1 
ATOM 3698 N ND1 . HIS B 2 16  ? -35.755 15.341  66.409  1.00 32.16 16  B 1 
ATOM 3699 C CD2 . HIS B 2 16  ? -37.613 15.097  65.239  1.00 32.49 16  B 1 
ATOM 3700 C CE1 . HIS B 2 16  ? -36.356 14.209  66.802  1.00 30.65 16  B 1 
ATOM 3701 N NE2 . HIS B 2 16  ? -37.483 14.023  66.113  1.00 30.49 16  B 1 
ATOM 3702 N N   . LYS B 2 17  ? -32.991 18.913  64.141  1.00 35.46 17  B 1 
ATOM 3703 C CA  . LYS B 2 17  ? -32.216 19.317  62.986  1.00 37.57 17  B 1 
ATOM 3704 C C   . LYS B 2 17  ? -32.723 18.408  61.884  1.00 35.80 17  B 1 
ATOM 3705 O O   . LYS B 2 17  ? -32.640 17.192  62.079  1.00 35.13 17  B 1 
ATOM 3706 C CB  . LYS B 2 17  ? -30.707 19.120  63.190  1.00 37.03 17  B 1 
ATOM 3707 C CG  . LYS B 2 17  ? -30.070 20.323  63.896  1.00 34.18 17  B 1 
ATOM 3708 C CD  . LYS B 2 17  ? -28.551 20.154  63.992  1.00 32.78 17  B 1 
ATOM 3709 C CE  . LYS B 2 17  ? -27.918 21.400  64.602  1.00 28.67 17  B 1 
ATOM 3710 N NZ  . LYS B 2 17  ? -26.449 21.284  64.726  1.00 26.14 17  B 1 
ATOM 3711 N N   . PRO B 2 18  ? -33.349 18.945  60.834  1.00 31.53 18  B 1 
ATOM 3712 C CA  . PRO B 2 18  ? -33.758 18.110  59.728  1.00 33.94 18  B 1 
ATOM 3713 C C   . PRO B 2 18  ? -32.500 17.322  59.391  1.00 33.88 18  B 1 
ATOM 3714 O O   . PRO B 2 18  ? -31.429 17.923  59.250  1.00 32.84 18  B 1 
ATOM 3715 C CB  . PRO B 2 18  ? -34.216 19.063  58.614  1.00 31.32 18  B 1 
ATOM 3716 C CG  . PRO B 2 18  ? -33.537 20.386  58.959  1.00 31.52 18  B 1 
ATOM 3717 C CD  . PRO B 2 18  ? -33.414 20.345  60.485  1.00 36.30 18  B 1 
ATOM 3718 N N   . LYS B 2 19  ? -32.593 15.982  59.434  1.00 32.84 19  B 1 
ATOM 3719 C CA  . LYS B 2 19  ? -31.519 15.158  58.897  1.00 34.02 19  B 1 
ATOM 3720 C C   . LYS B 2 19  ? -31.303 15.761  57.524  1.00 32.26 19  B 1 
ATOM 3721 O O   . LYS B 2 19  ? -32.221 15.700  56.718  1.00 31.31 19  B 1 
ATOM 3722 C CB  . LYS B 2 19  ? -31.917 13.679  58.778  1.00 34.05 19  B 1 
ATOM 3723 C CG  . LYS B 2 19  ? -31.527 12.847  60.001  1.00 31.24 19  B 1 
ATOM 3724 C CD  . LYS B 2 19  ? -31.923 11.380  59.776  1.00 29.94 19  B 1 
ATOM 3725 C CE  . LYS B 2 19  ? -31.419 10.473  60.906  1.00 26.02 19  B 1 
ATOM 3726 N NZ  . LYS B 2 19  ? -31.807 9.062   60.696  1.00 24.49 19  B 1 
ATOM 3727 N N   . ALA B 2 20  ? -30.180 16.426  57.333  1.00 31.16 20  B 1 
ATOM 3728 C CA  . ALA B 2 20  ? -29.791 16.845  56.009  1.00 32.61 20  B 1 
ATOM 3729 C C   . ALA B 2 20  ? -29.916 15.553  55.215  1.00 32.28 20  B 1 
ATOM 3730 O O   . ALA B 2 20  ? -29.229 14.582  55.539  1.00 31.50 20  B 1 
ATOM 3731 C CB  . ALA B 2 20  ? -28.366 17.399  56.025  1.00 31.24 20  B 1 
ATOM 3732 N N   . THR B 2 21  ? -30.894 15.498  54.328  1.00 29.58 21  B 1 
ATOM 3733 C CA  . THR B 2 21  ? -31.007 14.430  53.364  1.00 30.80 21  B 1 
ATOM 3734 C C   . THR B 2 21  ? -29.641 14.443  52.726  1.00 30.40 21  B 1 
ATOM 3735 O O   . THR B 2 21  ? -29.305 15.408  52.040  1.00 29.33 21  B 1 
ATOM 3736 C CB  . THR B 2 21  ? -32.108 14.706  52.312  1.00 29.27 21  B 1 
ATOM 3737 O OG1 . THR B 2 21  ? -32.844 15.874  52.619  1.00 26.84 21  B 1 
ATOM 3738 C CG2 . THR B 2 21  ? -33.110 13.556  52.248  1.00 28.26 21  B 1 
ATOM 3739 N N   . GLN B 2 22  ? -28.798 13.487  53.130  1.00 30.72 22  B 1 
ATOM 3740 C CA  . GLN B 2 22  ? -27.547 13.262  52.424  1.00 31.49 22  B 1 
ATOM 3741 C C   . GLN B 2 22  ? -28.026 13.043  51.005  1.00 30.61 22  B 1 
ATOM 3742 O O   . GLN B 2 22  ? -28.651 12.026  50.722  1.00 29.61 22  B 1 
ATOM 3743 C CB  . GLN B 2 22  ? -26.795 12.039  52.963  1.00 30.41 22  B 1 
ATOM 3744 C CG  . GLN B 2 22  ? -25.977 12.362  54.215  1.00 27.89 22  B 1 
ATOM 3745 C CD  . GLN B 2 22  ? -25.188 11.145  54.733  1.00 25.93 22  B 1 
ATOM 3746 O OE1 . GLN B 2 22  ? -25.527 9.999   54.511  1.00 24.92 22  B 1 
ATOM 3747 N NE2 . GLN B 2 22  ? -24.124 11.354  55.461  1.00 25.08 22  B 1 
ATOM 3748 N N   . THR B 2 23  ? -27.908 14.066  50.197  1.00 31.40 23  B 1 
ATOM 3749 C CA  . THR B 2 23  ? -28.121 13.965  48.771  1.00 32.10 23  B 1 
ATOM 3750 C C   . THR B 2 23  ? -27.139 12.884  48.403  1.00 32.36 23  B 1 
ATOM 3751 O O   . THR B 2 23  ? -25.935 13.127  48.486  1.00 31.22 23  B 1 
ATOM 3752 C CB  . THR B 2 23  ? -27.803 15.286  48.044  1.00 29.69 23  B 1 
ATOM 3753 O OG1 . THR B 2 23  ? -27.892 16.400  48.904  1.00 26.78 23  B 1 
ATOM 3754 C CG2 . THR B 2 23  ? -28.785 15.531  46.900  1.00 27.50 23  B 1 
ATOM 3755 N N   . GLU B 2 24  ? -27.634 11.665  48.214  1.00 35.60 24  B 1 
ATOM 3756 C CA  . GLU B 2 24  ? -26.783 10.542  47.865  1.00 37.30 24  B 1 
ATOM 3757 C C   . GLU B 2 24  ? -26.004 11.011  46.650  1.00 37.09 24  B 1 
ATOM 3758 O O   . GLU B 2 24  ? -26.592 11.249  45.591  1.00 36.69 24  B 1 
ATOM 3759 C CB  . GLU B 2 24  ? -27.582 9.276   47.537  1.00 36.34 24  B 1 
ATOM 3760 C CG  . GLU B 2 24  ? -27.978 8.485   48.779  1.00 33.64 24  B 1 
ATOM 3761 C CD  . GLU B 2 24  ? -28.678 7.161   48.428  1.00 31.31 24  B 1 
ATOM 3762 O OE1 . GLU B 2 24  ? -28.574 6.226   49.244  1.00 26.41 24  B 1 
ATOM 3763 O OE2 . GLU B 2 24  ? -29.315 7.108   47.350  1.00 32.01 24  B 1 
ATOM 3764 N N   . VAL B 2 25  ? -24.717 11.276  46.871  1.00 48.55 25  B 1 
ATOM 3765 C CA  . VAL B 2 25  ? -23.847 11.702  45.789  1.00 50.84 25  B 1 
ATOM 3766 C C   . VAL B 2 25  ? -23.852 10.518  44.854  1.00 52.89 25  B 1 
ATOM 3767 O O   . VAL B 2 25  ? -23.221 9.501   45.145  1.00 50.78 25  B 1 
ATOM 3768 C CB  . VAL B 2 25  ? -22.426 12.044  46.289  1.00 46.40 25  B 1 
ATOM 3769 C CG1 . VAL B 2 25  ? -21.513 12.442  45.128  1.00 40.57 25  B 1 
ATOM 3770 C CG2 . VAL B 2 25  ? -22.467 13.218  47.283  1.00 43.00 25  B 1 
ATOM 3771 N N   . LYS B 2 26  ? -24.692 10.597  43.815  1.00 57.42 26  B 1 
ATOM 3772 C CA  . LYS B 2 26  ? -24.807 9.510   42.844  1.00 58.92 26  B 1 
ATOM 3773 C C   . LYS B 2 26  ? -23.388 9.189   42.407  1.00 60.85 26  B 1 
ATOM 3774 O O   . LYS B 2 26  ? -22.686 10.123  41.992  1.00 57.96 26  B 1 
ATOM 3775 C CB  . LYS B 2 26  ? -25.689 9.886   41.639  1.00 54.62 26  B 1 
ATOM 3776 C CG  . LYS B 2 26  ? -27.179 9.724   41.951  1.00 50.03 26  B 1 
ATOM 3777 C CD  . LYS B 2 26  ? -28.016 9.976   40.686  1.00 46.18 26  B 1 
ATOM 3778 C CE  . LYS B 2 26  ? -29.499 9.728   40.975  1.00 41.08 26  B 1 
ATOM 3779 N NZ  . LYS B 2 26  ? -30.347 9.938   39.780  1.00 37.25 26  B 1 
ATOM 3780 N N   . PRO B 2 27  ? -22.935 7.946   42.563  1.00 64.03 27  B 1 
ATOM 3781 C CA  . PRO B 2 27  ? -21.577 7.596   42.203  1.00 66.17 27  B 1 
ATOM 3782 C C   . PRO B 2 27  ? -21.359 7.994   40.746  1.00 72.90 27  B 1 
ATOM 3783 O O   . PRO B 2 27  ? -22.204 7.731   39.880  1.00 68.15 27  B 1 
ATOM 3784 C CB  . PRO B 2 27  ? -21.446 6.095   42.467  1.00 58.82 27  B 1 
ATOM 3785 C CG  . PRO B 2 27  ? -22.886 5.588   42.445  1.00 56.74 27  B 1 
ATOM 3786 C CD  . PRO B 2 27  ? -23.690 6.774   42.961  1.00 59.30 27  B 1 
ATOM 3787 N N   . SER B 2 28  ? -20.246 8.647   40.477  1.00 79.75 28  B 1 
ATOM 3788 C CA  . SER B 2 28  ? -19.905 9.136   39.144  1.00 85.36 28  B 1 
ATOM 3789 C C   . SER B 2 28  ? -19.709 8.007   38.130  1.00 90.62 28  B 1 
ATOM 3790 O O   . SER B 2 28  ? -19.774 8.237   36.929  1.00 85.94 28  B 1 
ATOM 3791 C CB  . SER B 2 28  ? -18.639 9.986   39.231  1.00 76.03 28  B 1 
ATOM 3792 O OG  . SER B 2 28  ? -17.597 9.278   39.874  1.00 66.38 28  B 1 
ATOM 3793 N N   . VAL B 2 29  ? -19.502 6.788   38.644  1.00 92.20 29  B 1 
ATOM 3794 C CA  . VAL B 2 29  ? -19.424 5.557   37.862  1.00 93.94 29  B 1 
ATOM 3795 C C   . VAL B 2 29  ? -20.451 4.577   38.407  1.00 94.25 29  B 1 
ATOM 3796 O O   . VAL B 2 29  ? -20.445 4.269   39.597  1.00 91.89 29  B 1 
ATOM 3797 C CB  . VAL B 2 29  ? -18.019 4.940   37.902  1.00 93.36 29  B 1 
ATOM 3798 C CG1 . VAL B 2 29  ? -17.925 3.724   36.982  1.00 87.86 29  B 1 
ATOM 3799 C CG2 . VAL B 2 29  ? -16.950 5.954   37.475  1.00 88.24 29  B 1 
ATOM 3800 N N   . ARG B 2 30  ? -21.325 4.086   37.534  1.00 95.21 30  B 1 
ATOM 3801 C CA  . ARG B 2 30  ? -22.351 3.095   37.867  1.00 95.08 30  B 1 
ATOM 3802 C C   . ARG B 2 30  ? -22.152 1.831   37.046  1.00 95.68 30  B 1 
ATOM 3803 O O   . ARG B 2 30  ? -21.690 1.888   35.915  1.00 93.86 30  B 1 
ATOM 3804 C CB  . ARG B 2 30  ? -23.752 3.691   37.666  1.00 92.84 30  B 1 
ATOM 3805 C CG  . ARG B 2 30  ? -23.997 4.927   38.553  1.00 87.37 30  B 1 
ATOM 3806 C CD  . ARG B 2 30  ? -25.443 5.421   38.453  1.00 83.53 30  B 1 
ATOM 3807 N NE  . ARG B 2 30  ? -25.766 5.947   37.123  1.00 73.54 30  B 1 
ATOM 3808 C CZ  . ARG B 2 30  ? -26.972 6.261   36.663  1.00 67.20 30  B 1 
ATOM 3809 N NH1 . ARG B 2 30  ? -28.025 6.152   37.415  1.00 61.87 30  B 1 
ATOM 3810 N NH2 . ARG B 2 30  ? -27.122 6.672   35.449  1.00 57.04 30  B 1 
ATOM 3811 N N   . PHE B 2 31  ? -22.523 0.696   37.615  1.00 95.34 31  B 1 
ATOM 3812 C CA  . PHE B 2 31  ? -22.428 -0.600  36.965  1.00 95.72 31  B 1 
ATOM 3813 C C   . PHE B 2 31  ? -23.837 -1.164  36.830  1.00 95.47 31  B 1 
ATOM 3814 O O   . PHE B 2 31  ? -24.496 -1.386  37.834  1.00 93.65 31  B 1 
ATOM 3815 C CB  . PHE B 2 31  ? -21.528 -1.530  37.774  1.00 95.68 31  B 1 
ATOM 3816 C CG  . PHE B 2 31  ? -20.113 -1.018  37.932  1.00 96.38 31  B 1 
ATOM 3817 C CD1 . PHE B 2 31  ? -19.135 -1.341  36.985  1.00 93.26 31  B 1 
ATOM 3818 C CD2 . PHE B 2 31  ? -19.769 -0.192  39.016  1.00 93.62 31  B 1 
ATOM 3819 C CE1 . PHE B 2 31  ? -17.834 -0.846  37.110  1.00 93.28 31  B 1 
ATOM 3820 C CE2 . PHE B 2 31  ? -18.472 0.309   39.146  1.00 93.19 31  B 1 
ATOM 3821 C CZ  . PHE B 2 31  ? -17.498 -0.019  38.192  1.00 95.19 31  B 1 
ATOM 3822 N N   . ASN B 2 32  ? -24.288 -1.378  35.607  1.00 94.99 32  B 1 
ATOM 3823 C CA  . ASN B 2 32  ? -25.624 -1.880  35.328  1.00 94.73 32  B 1 
ATOM 3824 C C   . ASN B 2 32  ? -25.522 -3.256  34.662  1.00 95.08 32  B 1 
ATOM 3825 O O   . ASN B 2 32  ? -25.076 -3.360  33.516  1.00 93.87 32  B 1 
ATOM 3826 C CB  . ASN B 2 32  ? -26.374 -0.836  34.491  1.00 93.52 32  B 1 
ATOM 3827 C CG  . ASN B 2 32  ? -27.836 -1.205  34.313  1.00 91.68 32  B 1 
ATOM 3828 O OD1 . ASN B 2 32  ? -28.197 -1.973  33.451  1.00 82.20 32  B 1 
ATOM 3829 N ND2 . ASN B 2 32  ? -28.717 -0.652  35.112  1.00 80.99 32  B 1 
ATOM 3830 N N   . LEU B 2 33  ? -25.938 -4.296  35.398  1.00 94.56 33  B 1 
ATOM 3831 C CA  . LEU B 2 33  ? -26.039 -5.646  34.871  1.00 94.47 33  B 1 
ATOM 3832 C C   . LEU B 2 33  ? -27.282 -5.738  33.979  1.00 94.04 33  B 1 
ATOM 3833 O O   . LEU B 2 33  ? -28.411 -5.618  34.465  1.00 91.97 33  B 1 
ATOM 3834 C CB  . LEU B 2 33  ? -26.087 -6.650  36.045  1.00 94.16 33  B 1 
ATOM 3835 C CG  . LEU B 2 33  ? -26.281 -8.122  35.618  1.00 93.24 33  B 1 
ATOM 3836 C CD1 . LEU B 2 33  ? -25.069 -8.653  34.853  1.00 88.19 33  B 1 
ATOM 3837 C CD2 . LEU B 2 33  ? -26.477 -8.986  36.862  1.00 88.17 33  B 1 
ATOM 3838 N N   . ARG B 2 34  ? -27.082 -5.962  32.698  1.00 94.06 34  B 1 
ATOM 3839 C CA  . ARG B 2 34  ? -28.165 -6.125  31.730  1.00 93.11 34  B 1 
ATOM 3840 C C   . ARG B 2 34  ? -28.653 -7.573  31.760  1.00 92.45 34  B 1 
ATOM 3841 O O   . ARG B 2 34  ? -27.959 -8.475  31.306  1.00 89.04 34  B 1 
ATOM 3842 C CB  . ARG B 2 34  ? -27.701 -5.707  30.337  1.00 92.02 34  B 1 
ATOM 3843 C CG  . ARG B 2 34  ? -27.306 -4.208  30.236  1.00 88.72 34  B 1 
ATOM 3844 C CD  . ARG B 2 34  ? -28.505 -3.287  30.461  1.00 85.19 34  B 1 
ATOM 3845 N NE  . ARG B 2 34  ? -28.145 -1.874  30.223  1.00 81.81 34  B 1 
ATOM 3846 C CZ  . ARG B 2 34  ? -28.998 -0.865  30.061  1.00 79.43 34  B 1 
ATOM 3847 N NH1 . ARG B 2 34  ? -30.292 -1.044  30.111  1.00 71.17 34  B 1 
ATOM 3848 N NH2 . ARG B 2 34  ? -28.555 0.330   29.860  1.00 73.23 34  B 1 
ATOM 3849 N N   . THR B 2 35  ? -29.858 -7.786  32.269  1.00 88.70 35  B 1 
ATOM 3850 C CA  . THR B 2 35  ? -30.476 -9.113  32.407  1.00 86.24 35  B 1 
ATOM 3851 C C   . THR B 2 35  ? -31.298 -9.530  31.188  1.00 85.38 35  B 1 
ATOM 3852 O O   . THR B 2 35  ? -31.571 -10.710 30.995  1.00 77.79 35  B 1 
ATOM 3853 C CB  . THR B 2 35  ? -31.361 -9.150  33.653  1.00 82.48 35  B 1 
ATOM 3854 O OG1 . THR B 2 35  ? -32.270 -8.059  33.615  1.00 76.44 35  B 1 
ATOM 3855 C CG2 . THR B 2 35  ? -30.538 -9.004  34.933  1.00 73.43 35  B 1 
ATOM 3856 N N   . SER B 2 36  ? -31.654 -8.572  30.334  1.00 83.82 36  B 1 
ATOM 3857 C CA  . SER B 2 36  ? -32.438 -8.781  29.122  1.00 82.44 36  B 1 
ATOM 3858 C C   . SER B 2 36  ? -31.726 -8.242  27.888  1.00 83.17 36  B 1 
ATOM 3859 O O   . SER B 2 36  ? -30.920 -7.312  27.957  1.00 77.89 36  B 1 
ATOM 3860 C CB  . SER B 2 36  ? -33.818 -8.138  29.284  1.00 76.44 36  B 1 
ATOM 3861 O OG  . SER B 2 36  ? -34.602 -8.405  28.132  1.00 69.02 36  B 1 
ATOM 3862 N N   . LYS B 2 37  ? -32.052 -8.830  26.732  1.00 77.39 37  B 1 
ATOM 3863 C CA  . LYS B 2 37  ? -31.670 -8.288  25.420  1.00 75.66 37  B 1 
ATOM 3864 C C   . LYS B 2 37  ? -32.462 -7.041  25.054  1.00 77.32 37  B 1 
ATOM 3865 O O   . LYS B 2 37  ? -32.037 -6.302  24.171  1.00 72.04 37  B 1 
ATOM 3866 C CB  . LYS B 2 37  ? -31.886 -9.345  24.325  1.00 70.51 37  B 1 
ATOM 3867 C CG  . LYS B 2 37  ? -31.048 -10.599 24.541  1.00 68.41 37  B 1 
ATOM 3868 C CD  . LYS B 2 37  ? -31.242 -11.557 23.362  1.00 66.77 37  B 1 
ATOM 3869 C CE  . LYS B 2 37  ? -30.529 -12.866 23.659  1.00 61.08 37  B 1 
ATOM 3870 N NZ  . LYS B 2 37  ? -30.571 -13.771 22.504  1.00 56.64 37  B 1 
ATOM 3871 N N   . ASP B 2 38  ? -33.604 -6.873  25.697  1.00 79.86 38  B 1 
ATOM 3872 C CA  . ASP B 2 38  ? -34.470 -5.728  25.483  1.00 79.23 38  B 1 
ATOM 3873 C C   . ASP B 2 38  ? -33.820 -4.466  26.071  1.00 79.61 38  B 1 
ATOM 3874 O O   . ASP B 2 38  ? -33.535 -4.431  27.270  1.00 75.58 38  B 1 
ATOM 3875 C CB  . ASP B 2 38  ? -35.838 -6.025  26.096  1.00 75.00 38  B 1 
ATOM 3876 C CG  . ASP B 2 38  ? -36.888 -4.972  25.748  1.00 68.91 38  B 1 
ATOM 3877 O OD1 . ASP B 2 38  ? -36.490 -3.892  25.264  1.00 62.71 38  B 1 
ATOM 3878 O OD2 . ASP B 2 38  ? -38.077 -5.285  25.966  1.00 62.53 38  B 1 
ATOM 3879 N N   . PRO B 2 39  ? -33.549 -3.450  25.242  1.00 77.18 39  B 1 
ATOM 3880 C CA  . PRO B 2 39  ? -32.941 -2.219  25.716  1.00 75.57 39  B 1 
ATOM 3881 C C   . PRO B 2 39  ? -33.833 -1.419  26.659  1.00 77.44 39  B 1 
ATOM 3882 O O   . PRO B 2 39  ? -33.308 -0.598  27.409  1.00 73.10 39  B 1 
ATOM 3883 C CB  . PRO B 2 39  ? -32.624 -1.428  24.444  1.00 71.91 39  B 1 
ATOM 3884 C CG  . PRO B 2 39  ? -33.657 -1.915  23.443  1.00 69.68 39  B 1 
ATOM 3885 C CD  . PRO B 2 39  ? -33.821 -3.382  23.818  1.00 72.71 39  B 1 
ATOM 3886 N N   . GLU B 2 40  ? -35.154 -1.642  26.636  1.00 76.40 40  B 1 
ATOM 3887 C CA  . GLU B 2 40  ? -36.110 -0.951  27.504  1.00 76.31 40  B 1 
ATOM 3888 C C   . GLU B 2 40  ? -36.144 -1.532  28.922  1.00 78.49 40  B 1 
ATOM 3889 O O   . GLU B 2 40  ? -36.551 -0.849  29.861  1.00 73.29 40  B 1 
ATOM 3890 C CB  . GLU B 2 40  ? -37.512 -0.970  26.891  1.00 71.34 40  B 1 
ATOM 3891 C CG  . GLU B 2 40  ? -37.571 -0.256  25.525  1.00 63.61 40  B 1 
ATOM 3892 C CD  . GLU B 2 40  ? -38.998 -0.001  25.015  1.00 55.33 40  B 1 
ATOM 3893 O OE1 . GLU B 2 40  ? -39.104 0.741   24.013  1.00 46.92 40  B 1 
ATOM 3894 O OE2 . GLU B 2 40  ? -39.966 -0.510  25.612  1.00 50.93 40  B 1 
ATOM 3895 N N   . HIS B 2 41  ? -35.666 -2.776  29.109  1.00 79.75 41  B 1 
ATOM 3896 C CA  . HIS B 2 41  ? -35.571 -3.350  30.438  1.00 80.24 41  B 1 
ATOM 3897 C C   . HIS B 2 41  ? -34.461 -2.691  31.248  1.00 81.44 41  B 1 
ATOM 3898 O O   . HIS B 2 41  ? -33.272 -2.773  30.911  1.00 76.13 41  B 1 
ATOM 3899 C CB  . HIS B 2 41  ? -35.400 -4.871  30.385  1.00 74.88 41  B 1 
ATOM 3900 C CG  . HIS B 2 41  ? -36.695 -5.587  30.598  1.00 68.42 41  B 1 
ATOM 3901 N ND1 . HIS B 2 41  ? -37.790 -5.558  29.769  1.00 58.90 41  B 1 
ATOM 3902 C CD2 . HIS B 2 41  ? -37.048 -6.361  31.679  1.00 57.92 41  B 1 
ATOM 3903 C CE1 . HIS B 2 41  ? -38.766 -6.286  30.327  1.00 54.54 41  B 1 
ATOM 3904 N NE2 . HIS B 2 41  ? -38.346 -6.799  31.488  1.00 55.85 41  B 1 
ATOM 3905 N N   . GLU B 2 42  ? -34.843 -2.074  32.371  1.00 80.84 42  B 1 
ATOM 3906 C CA  . GLU B 2 42  ? -33.882 -1.622  33.359  1.00 81.12 42  B 1 
ATOM 3907 C C   . GLU B 2 42  ? -33.127 -2.826  33.936  1.00 83.35 42  B 1 
ATOM 3908 O O   . GLU B 2 42  ? -33.701 -3.732  34.528  1.00 75.45 42  B 1 
ATOM 3909 C CB  . GLU B 2 42  ? -34.526 -0.788  34.470  1.00 73.56 42  B 1 
ATOM 3910 C CG  . GLU B 2 42  ? -34.932 0.621   33.998  1.00 62.68 42  B 1 
ATOM 3911 C CD  . GLU B 2 42  ? -35.262 1.568   35.170  1.00 55.64 42  B 1 
ATOM 3912 O OE1 . GLU B 2 42  ? -35.147 2.799   34.966  1.00 48.00 42  B 1 
ATOM 3913 O OE2 . GLU B 2 42  ? -35.569 1.072   36.269  1.00 50.70 42  B 1 
ATOM 3914 N N   . GLY B 2 43  ? -31.818 -2.820  33.742  1.00 84.71 43  B 1 
ATOM 3915 C CA  . GLY B 2 43  ? -30.942 -3.778  34.380  1.00 86.99 43  B 1 
ATOM 3916 C C   . GLY B 2 43  ? -30.702 -3.461  35.857  1.00 89.28 43  B 1 
ATOM 3917 O O   . GLY B 2 43  ? -31.105 -2.426  36.379  1.00 85.05 43  B 1 
ATOM 3918 N N   . CYS B 2 44  ? -30.007 -4.349  36.522  1.00 90.47 44  B 1 
ATOM 3919 C CA  . CYS B 2 44  ? -29.703 -4.249  37.935  1.00 91.38 44  B 1 
ATOM 3920 C C   . CYS B 2 44  ? -28.441 -3.430  38.182  1.00 93.13 44  B 1 
ATOM 3921 O O   . CYS B 2 44  ? -27.383 -3.726  37.623  1.00 90.69 44  B 1 
ATOM 3922 C CB  . CYS B 2 44  ? -29.541 -5.652  38.480  1.00 87.46 44  B 1 
ATOM 3923 S SG  . CYS B 2 44  ? -31.069 -6.611  38.329  1.00 80.28 44  B 1 
ATOM 3924 N N   . TYR B 2 45  ? -28.526 -2.431  39.046  1.00 92.65 45  B 1 
ATOM 3925 C CA  . TYR B 2 45  ? -27.355 -1.678  39.457  1.00 92.98 45  B 1 
ATOM 3926 C C   . TYR B 2 45  ? -26.534 -2.460  40.482  1.00 93.28 45  B 1 
ATOM 3927 O O   . TYR B 2 45  ? -27.035 -2.842  41.540  1.00 90.15 45  B 1 
ATOM 3928 C CB  . TYR B 2 45  ? -27.739 -0.292  39.969  1.00 91.01 45  B 1 
ATOM 3929 C CG  . TYR B 2 45  ? -28.149 0.646   38.846  1.00 89.26 45  B 1 
ATOM 3930 C CD1 . TYR B 2 45  ? -27.166 1.316   38.092  1.00 84.09 45  B 1 
ATOM 3931 C CD2 . TYR B 2 45  ? -29.509 0.832   38.533  1.00 84.36 45  B 1 
ATOM 3932 C CE1 . TYR B 2 45  ? -27.531 2.153   37.037  1.00 82.43 45  B 1 
ATOM 3933 C CE2 . TYR B 2 45  ? -29.885 1.671   37.474  1.00 82.19 45  B 1 
ATOM 3934 C CZ  . TYR B 2 45  ? -28.892 2.334   36.722  1.00 84.75 45  B 1 
ATOM 3935 O OH  . TYR B 2 45  ? -29.260 3.151   35.681  1.00 81.86 45  B 1 
ATOM 3936 N N   . LEU B 2 46  ? -25.267 -2.676  40.166  1.00 92.93 46  B 1 
ATOM 3937 C CA  . LEU B 2 46  ? -24.298 -3.312  41.042  1.00 93.45 46  B 1 
ATOM 3938 C C   . LEU B 2 46  ? -23.507 -2.236  41.790  1.00 93.69 46  B 1 
ATOM 3939 O O   . LEU B 2 46  ? -23.136 -1.211  41.229  1.00 91.21 46  B 1 
ATOM 3940 C CB  . LEU B 2 46  ? -23.374 -4.231  40.236  1.00 92.49 46  B 1 
ATOM 3941 C CG  . LEU B 2 46  ? -24.074 -5.269  39.343  1.00 92.07 46  B 1 
ATOM 3942 C CD1 . LEU B 2 46  ? -23.017 -6.136  38.659  1.00 87.72 46  B 1 
ATOM 3943 C CD2 . LEU B 2 46  ? -25.015 -6.177  40.137  1.00 87.92 46  B 1 
ATOM 3944 N N   . SER B 2 47  ? -23.211 -2.511  43.061  1.00 92.05 47  B 1 
ATOM 3945 C CA  . SER B 2 47  ? -22.369 -1.638  43.873  1.00 91.69 47  B 1 
ATOM 3946 C C   . SER B 2 47  ? -21.406 -2.462  44.717  1.00 92.20 47  B 1 
ATOM 3947 O O   . SER B 2 47  ? -21.762 -3.519  45.235  1.00 88.72 47  B 1 
ATOM 3948 C CB  . SER B 2 47  ? -23.219 -0.698  44.727  1.00 87.99 47  B 1 
ATOM 3949 O OG  . SER B 2 47  ? -24.168 -1.409  45.488  1.00 76.62 47  B 1 
ATOM 3950 N N   . VAL B 2 48  ? -20.185 -1.985  44.848  1.00 92.21 48  B 1 
ATOM 3951 C CA  . VAL B 2 48  ? -19.135 -2.641  45.630  1.00 92.18 48  B 1 
ATOM 3952 C C   . VAL B 2 48  ? -19.592 -2.815  47.077  1.00 91.86 48  B 1 
ATOM 3953 O O   . VAL B 2 48  ? -20.019 -1.860  47.714  1.00 87.35 48  B 1 
ATOM 3954 C CB  . VAL B 2 48  ? -17.815 -1.844  45.558  1.00 90.17 48  B 1 
ATOM 3955 C CG1 . VAL B 2 48  ? -16.722 -2.462  46.425  1.00 83.77 48  B 1 
ATOM 3956 C CG2 . VAL B 2 48  ? -17.289 -1.777  44.118  1.00 84.60 48  B 1 
ATOM 3957 N N   . GLY B 2 49  ? -19.479 -4.043  47.584  1.00 89.92 49  B 1 
ATOM 3958 C CA  . GLY B 2 49  ? -19.885 -4.398  48.949  1.00 89.28 49  B 1 
ATOM 3959 C C   . GLY B 2 49  ? -21.339 -4.847  49.097  1.00 90.57 49  B 1 
ATOM 3960 O O   . GLY B 2 49  ? -21.686 -5.389  50.140  1.00 85.42 49  B 1 
ATOM 3961 N N   . HIS B 2 50  ? -22.176 -4.692  48.082  1.00 90.43 50  B 1 
ATOM 3962 C CA  . HIS B 2 50  ? -23.577 -5.108  48.114  1.00 90.48 50  B 1 
ATOM 3963 C C   . HIS B 2 50  ? -23.791 -6.373  47.272  1.00 91.02 50  B 1 
ATOM 3964 O O   . HIS B 2 50  ? -23.823 -6.314  46.047  1.00 87.66 50  B 1 
ATOM 3965 C CB  . HIS B 2 50  ? -24.472 -3.951  47.675  1.00 87.14 50  B 1 
ATOM 3966 C CG  . HIS B 2 50  ? -24.461 -2.802  48.639  1.00 82.12 50  B 1 
ATOM 3967 N ND1 . HIS B 2 50  ? -25.209 -2.712  49.798  1.00 69.93 50  B 1 
ATOM 3968 C CD2 . HIS B 2 50  ? -23.702 -1.663  48.573  1.00 69.83 50  B 1 
ATOM 3969 C CE1 . HIS B 2 50  ? -24.908 -1.547  50.394  1.00 68.43 50  B 1 
ATOM 3970 N NE2 . HIS B 2 50  ? -24.001 -0.883  49.686  1.00 70.30 50  B 1 
ATOM 3971 N N   . SER B 2 51  ? -23.954 -7.518  47.928  1.00 90.41 51  B 1 
ATOM 3972 C CA  . SER B 2 51  ? -24.140 -8.801  47.235  1.00 90.18 51  B 1 
ATOM 3973 C C   . SER B 2 51  ? -25.581 -9.049  46.783  1.00 90.85 51  B 1 
ATOM 3974 O O   . SER B 2 51  ? -25.781 -9.781  45.824  1.00 86.63 51  B 1 
ATOM 3975 C CB  . SER B 2 51  ? -23.685 -9.965  48.117  1.00 86.71 51  B 1 
ATOM 3976 O OG  . SER B 2 51  ? -22.353 -9.757  48.566  1.00 78.75 51  B 1 
ATOM 3977 N N   . GLN B 2 52  ? -26.578 -8.438  47.451  1.00 90.03 52  B 1 
ATOM 3978 C CA  . GLN B 2 52  ? -27.989 -8.670  47.166  1.00 89.41 52  B 1 
ATOM 3979 C C   . GLN B 2 52  ? -28.358 -8.471  45.683  1.00 90.23 52  B 1 
ATOM 3980 O O   . GLN B 2 52  ? -28.967 -9.377  45.110  1.00 88.09 52  B 1 
ATOM 3981 C CB  . GLN B 2 52  ? -28.857 -7.811  48.102  1.00 88.57 52  B 1 
ATOM 3982 C CG  . GLN B 2 52  ? -30.321 -8.296  48.132  1.00 80.31 52  B 1 
ATOM 3983 C CD  . GLN B 2 52  ? -30.413 -9.687  48.770  1.00 73.14 52  B 1 
ATOM 3984 O OE1 . GLN B 2 52  ? -29.853 -9.933  49.822  1.00 66.44 52  B 1 
ATOM 3985 N NE2 . GLN B 2 52  ? -31.098 -10.625 48.152  1.00 62.45 52  B 1 
ATOM 3986 N N   . PRO B 2 53  ? -27.933 -7.396  45.006  1.00 90.62 53  B 1 
ATOM 3987 C CA  . PRO B 2 53  ? -28.232 -7.225  43.583  1.00 90.19 53  B 1 
ATOM 3988 C C   . PRO B 2 53  ? -27.640 -8.312  42.681  1.00 90.96 53  B 1 
ATOM 3989 O O   . PRO B 2 53  ? -28.187 -8.581  41.621  1.00 88.59 53  B 1 
ATOM 3990 C CB  . PRO B 2 53  ? -27.666 -5.848  43.208  1.00 88.48 53  B 1 
ATOM 3991 C CG  . PRO B 2 53  ? -27.625 -5.099  44.542  1.00 86.93 53  B 1 
ATOM 3992 C CD  . PRO B 2 53  ? -27.293 -6.217  45.527  1.00 90.15 53  B 1 
ATOM 3993 N N   . LEU B 2 54  ? -26.522 -8.941  43.080  1.00 91.60 54  B 1 
ATOM 3994 C CA  . LEU B 2 54  ? -25.946 -10.051 42.323  1.00 91.09 54  B 1 
ATOM 3995 C C   . LEU B 2 54  ? -26.850 -11.289 42.388  1.00 90.85 54  B 1 
ATOM 3996 O O   . LEU B 2 54  ? -27.047 -11.950 41.374  1.00 88.45 54  B 1 
ATOM 3997 C CB  . LEU B 2 54  ? -24.541 -10.409 42.852  1.00 90.13 54  B 1 
ATOM 3998 C CG  . LEU B 2 54  ? -23.492 -9.299  42.751  1.00 89.42 54  B 1 
ATOM 3999 C CD1 . LEU B 2 54  ? -22.243 -9.688  43.542  1.00 84.98 54  B 1 
ATOM 4000 C CD2 . LEU B 2 54  ? -23.063 -9.065  41.305  1.00 84.73 54  B 1 
ATOM 4001 N N   . GLU B 2 55  ? -27.411 -11.567 43.577  1.00 90.90 55  B 1 
ATOM 4002 C CA  . GLU B 2 55  ? -28.335 -12.689 43.783  1.00 89.94 55  B 1 
ATOM 4003 C C   . GLU B 2 55  ? -29.682 -12.430 43.108  1.00 90.24 55  B 1 
ATOM 4004 O O   . GLU B 2 55  ? -30.130 -13.249 42.302  1.00 87.15 55  B 1 
ATOM 4005 C CB  . GLU B 2 55  ? -28.508 -12.942 45.286  1.00 88.40 55  B 1 
ATOM 4006 C CG  . GLU B 2 55  ? -27.221 -13.462 45.937  1.00 78.88 55  B 1 
ATOM 4007 C CD  . GLU B 2 55  ? -27.337 -13.690 47.448  1.00 71.64 55  B 1 
ATOM 4008 O OE1 . GLU B 2 55  ? -26.277 -13.968 48.072  1.00 62.93 55  B 1 
ATOM 4009 O OE2 . GLU B 2 55  ? -28.445 -13.567 48.006  1.00 64.53 55  B 1 
ATOM 4010 N N   . ASP B 2 56  ? -30.263 -11.260 43.347  1.00 90.26 56  B 1 
ATOM 4011 C CA  . ASP B 2 56  ? -31.576 -10.876 42.808  1.00 88.83 56  B 1 
ATOM 4012 C C   . ASP B 2 56  ? -31.609 -10.898 41.277  1.00 88.87 56  B 1 
ATOM 4013 O O   . ASP B 2 56  ? -32.616 -11.247 40.659  1.00 85.80 56  B 1 
ATOM 4014 C CB  . ASP B 2 56  ? -31.938 -9.457  43.283  1.00 87.72 56  B 1 
ATOM 4015 C CG  . ASP B 2 56  ? -32.163 -9.306  44.796  1.00 83.89 56  B 1 
ATOM 4016 O OD1 . ASP B 2 56  ? -32.305 -10.317 45.511  1.00 78.89 56  B 1 
ATOM 4017 O OD2 . ASP B 2 56  ? -32.212 -8.140  45.248  1.00 79.36 56  B 1 
ATOM 4018 N N   . CYS B 2 57  ? -30.492 -10.557 40.649  1.00 89.84 57  B 1 
ATOM 4019 C CA  . CYS B 2 57  ? -30.377 -10.479 39.196  1.00 88.87 57  B 1 
ATOM 4020 C C   . CYS B 2 57  ? -29.671 -11.680 38.581  1.00 89.31 57  B 1 
ATOM 4021 O O   . CYS B 2 57  ? -29.322 -11.657 37.400  1.00 85.87 57  B 1 
ATOM 4022 C CB  . CYS B 2 57  ? -29.731 -9.145  38.836  1.00 87.62 57  B 1 
ATOM 4023 S SG  . CYS B 2 57  ? -30.619 -7.781  39.640  1.00 83.08 57  B 1 
ATOM 4024 N N   . SER B 2 58  ? -29.492 -12.741 39.370  1.00 90.48 58  B 1 
ATOM 4025 C CA  . SER B 2 58  ? -28.932 -14.015 38.931  1.00 90.87 58  B 1 
ATOM 4026 C C   . SER B 2 58  ? -27.558 -13.878 38.257  1.00 91.89 58  B 1 
ATOM 4027 O O   . SER B 2 58  ? -27.310 -14.468 37.208  1.00 88.03 58  B 1 
ATOM 4028 C CB  . SER B 2 58  ? -29.935 -14.774 38.055  1.00 87.83 58  B 1 
ATOM 4029 O OG  . SER B 2 58  ? -31.151 -14.965 38.759  1.00 77.50 58  B 1 
ATOM 4030 N N   . PHE B 2 59  ? -26.663 -13.080 38.855  1.00 92.05 59  B 1 
ATOM 4031 C CA  . PHE B 2 59  ? -25.298 -12.968 38.376  1.00 92.86 59  B 1 
ATOM 4032 C C   . PHE B 2 59  ? -24.600 -14.336 38.440  1.00 92.99 59  B 1 
ATOM 4033 O O   . PHE B 2 59  ? -24.439 -14.917 39.512  1.00 91.08 59  B 1 
ATOM 4034 C CB  . PHE B 2 59  ? -24.537 -11.908 39.176  1.00 92.71 59  B 1 
ATOM 4035 C CG  . PHE B 2 59  ? -23.173 -11.585 38.609  1.00 94.11 59  B 1 
ATOM 4036 C CD1 . PHE B 2 59  ? -22.068 -12.409 38.877  1.00 91.26 59  B 1 
ATOM 4037 C CD2 . PHE B 2 59  ? -22.991 -10.446 37.804  1.00 90.90 59  B 1 
ATOM 4038 C CE1 . PHE B 2 59  ? -20.805 -12.114 38.347  1.00 90.49 59  B 1 
ATOM 4039 C CE2 . PHE B 2 59  ? -21.736 -10.138 37.265  1.00 90.12 59  B 1 
ATOM 4040 C CZ  . PHE B 2 59  ? -20.647 -10.971 37.540  1.00 92.73 59  B 1 
ATOM 4041 N N   . ASN B 2 60  ? -24.165 -14.858 37.295  1.00 93.38 60  B 1 
ATOM 4042 C CA  . ASN B 2 60  ? -23.531 -16.166 37.219  1.00 93.47 60  B 1 
ATOM 4043 C C   . ASN B 2 60  ? -22.014 -16.041 37.417  1.00 93.82 60  B 1 
ATOM 4044 O O   . ASN B 2 60  ? -21.296 -15.643 36.505  1.00 92.00 60  B 1 
ATOM 4045 C CB  . ASN B 2 60  ? -23.929 -16.828 35.896  1.00 91.56 60  B 1 
ATOM 4046 C CG  . ASN B 2 60  ? -23.401 -18.253 35.771  1.00 89.57 60  B 1 
ATOM 4047 O OD1 . ASN B 2 60  ? -22.571 -18.714 36.531  1.00 82.42 60  B 1 
ATOM 4048 N ND2 . ASN B 2 60  ? -23.872 -18.984 34.794  1.00 80.95 60  B 1 
ATOM 4049 N N   . MET B 2 61  ? -21.536 -16.421 38.600  1.00 93.04 61  B 1 
ATOM 4050 C CA  . MET B 2 61  ? -20.125 -16.296 38.972  1.00 93.29 61  B 1 
ATOM 4051 C C   . MET B 2 61  ? -19.179 -17.162 38.123  1.00 93.63 61  B 1 
ATOM 4052 O O   . MET B 2 61  ? -18.010 -16.818 37.969  1.00 91.20 61  B 1 
ATOM 4053 C CB  . MET B 2 61  ? -19.942 -16.652 40.456  1.00 91.79 61  B 1 
ATOM 4054 C CG  . MET B 2 61  ? -20.641 -15.657 41.395  1.00 87.90 61  B 1 
ATOM 4055 S SD  . MET B 2 61  ? -19.936 -13.976 41.361  1.00 86.79 61  B 1 
ATOM 4056 C CE  . MET B 2 61  ? -21.119 -13.157 42.455  1.00 76.05 61  B 1 
ATOM 4057 N N   . THR B 2 62  ? -19.661 -18.258 37.541  1.00 94.27 62  B 1 
ATOM 4058 C CA  . THR B 2 62  ? -18.843 -19.178 36.729  1.00 94.06 62  B 1 
ATOM 4059 C C   . THR B 2 62  ? -18.830 -18.833 35.244  1.00 94.52 62  B 1 
ATOM 4060 O O   . THR B 2 62  ? -17.977 -19.315 34.491  1.00 91.24 62  B 1 
ATOM 4061 C CB  . THR B 2 62  ? -19.316 -20.624 36.908  1.00 92.53 62  B 1 
ATOM 4062 O OG1 . THR B 2 62  ? -20.641 -20.798 36.466  1.00 83.66 62  B 1 
ATOM 4063 C CG2 . THR B 2 62  ? -19.267 -21.087 38.365  1.00 80.59 62  B 1 
ATOM 4064 N N   . ALA B 2 63  ? -19.768 -18.011 34.810  1.00 94.41 63  B 1 
ATOM 4065 C CA  . ALA B 2 63  ? -19.895 -17.619 33.416  1.00 94.51 63  B 1 
ATOM 4066 C C   . ALA B 2 63  ? -18.900 -16.507 33.035  1.00 95.27 63  B 1 
ATOM 4067 O O   . ALA B 2 63  ? -18.273 -15.868 33.870  1.00 93.36 63  B 1 
ATOM 4068 C CB  . ALA B 2 63  ? -21.343 -17.210 33.142  1.00 92.62 63  B 1 
ATOM 4069 N N   . LYS B 2 64  ? -18.794 -16.250 31.732  1.00 95.62 64  B 1 
ATOM 4070 C CA  . LYS B 2 64  ? -18.057 -15.079 31.258  1.00 95.75 64  B 1 
ATOM 4071 C C   . LYS B 2 64  ? -18.759 -13.804 31.706  1.00 96.48 64  B 1 
ATOM 4072 O O   . LYS B 2 64  ? -19.981 -13.713 31.640  1.00 94.87 64  B 1 
ATOM 4073 C CB  . LYS B 2 64  ? -17.937 -15.085 29.739  1.00 94.01 64  B 1 
ATOM 4074 C CG  . LYS B 2 64  ? -17.018 -16.202 29.231  1.00 86.08 64  B 1 
ATOM 4075 C CD  . LYS B 2 64  ? -17.004 -16.140 27.712  1.00 82.25 64  B 1 
ATOM 4076 C CE  . LYS B 2 64  ? -16.230 -17.310 27.122  1.00 74.27 64  B 1 
ATOM 4077 N NZ  . LYS B 2 64  ? -16.521 -17.436 25.683  1.00 66.52 64  B 1 
ATOM 4078 N N   . THR B 2 65  ? -17.970 -12.818 32.090  1.00 96.42 65  B 1 
ATOM 4079 C CA  . THR B 2 65  ? -18.475 -11.502 32.463  1.00 96.99 65  B 1 
ATOM 4080 C C   . THR B 2 65  ? -17.919 -10.450 31.517  1.00 97.42 65  B 1 
ATOM 4081 O O   . THR B 2 65  ? -16.706 -10.250 31.444  1.00 96.52 65  B 1 
ATOM 4082 C CB  . THR B 2 65  ? -18.156 -11.177 33.922  1.00 96.07 65  B 1 
ATOM 4083 O OG1 . THR B 2 65  ? -18.735 -12.167 34.746  1.00 90.16 65  B 1 
ATOM 4084 C CG2 . THR B 2 65  ? -18.744 -9.843  34.356  1.00 89.71 65  B 1 
ATOM 4085 N N   . PHE B 2 66  ? -18.789 -9.792  30.796  1.00 97.22 66  B 1 
ATOM 4086 C CA  . PHE B 2 66  ? -18.449 -8.702  29.897  1.00 97.43 66  B 1 
ATOM 4087 C C   . PHE B 2 66  ? -18.718 -7.358  30.569  1.00 97.49 66  B 1 
ATOM 4088 O O   . PHE B 2 66  ? -19.817 -7.128  31.065  1.00 96.48 66  B 1 
ATOM 4089 C CB  . PHE B 2 66  ? -19.240 -8.829  28.593  1.00 97.16 66  B 1 
ATOM 4090 C CG  . PHE B 2 66  ? -18.942 -10.098 27.820  1.00 97.28 66  B 1 
ATOM 4091 C CD1 . PHE B 2 66  ? -17.864 -10.140 26.923  1.00 93.98 66  B 1 
ATOM 4092 C CD2 . PHE B 2 66  ? -19.736 -11.238 28.000  1.00 94.18 66  B 1 
ATOM 4093 C CE1 . PHE B 2 66  ? -17.582 -11.316 26.214  1.00 93.81 66  B 1 
ATOM 4094 C CE2 . PHE B 2 66  ? -19.450 -12.420 27.292  1.00 93.47 66  B 1 
ATOM 4095 C CZ  . PHE B 2 66  ? -18.375 -12.453 26.401  1.00 95.46 66  B 1 
ATOM 4096 N N   . PHE B 2 67  ? -17.747 -6.470  30.544  1.00 97.63 67  B 1 
ATOM 4097 C CA  . PHE B 2 67  ? -17.927 -5.073  30.911  1.00 97.80 67  B 1 
ATOM 4098 C C   . PHE B 2 67  ? -17.845 -4.233  29.639  1.00 97.86 67  B 1 
ATOM 4099 O O   . PHE B 2 67  ? -16.800 -4.199  28.996  1.00 96.88 67  B 1 
ATOM 4100 C CB  . PHE B 2 67  ? -16.883 -4.636  31.945  1.00 97.45 67  B 1 
ATOM 4101 C CG  . PHE B 2 67  ? -17.115 -5.182  33.335  1.00 97.23 67  B 1 
ATOM 4102 C CD1 . PHE B 2 67  ? -17.647 -4.351  34.336  1.00 92.63 67  B 1 
ATOM 4103 C CD2 . PHE B 2 67  ? -16.800 -6.510  33.641  1.00 92.52 67  B 1 
ATOM 4104 C CE1 . PHE B 2 67  ? -17.872 -4.849  35.635  1.00 91.34 67  B 1 
ATOM 4105 C CE2 . PHE B 2 67  ? -17.032 -7.024  34.931  1.00 91.09 67  B 1 
ATOM 4106 C CZ  . PHE B 2 67  ? -17.566 -6.192  35.918  1.00 94.26 67  B 1 
ATOM 4107 N N   . ILE B 2 68  ? -18.926 -3.563  29.297  1.00 97.35 68  B 1 
ATOM 4108 C CA  . ILE B 2 68  ? -18.988 -2.644  28.161  1.00 97.34 68  B 1 
ATOM 4109 C C   . ILE B 2 68  ? -18.743 -1.234  28.679  1.00 97.24 68  B 1 
ATOM 4110 O O   . ILE B 2 68  ? -19.463 -0.765  29.557  1.00 96.17 68  B 1 
ATOM 4111 C CB  . ILE B 2 68  ? -20.320 -2.757  27.400  1.00 96.74 68  B 1 
ATOM 4112 C CG1 . ILE B 2 68  ? -20.570 -4.204  26.926  1.00 94.40 68  B 1 
ATOM 4113 C CG2 . ILE B 2 68  ? -20.305 -1.785  26.203  1.00 94.15 68  B 1 
ATOM 4114 C CD1 . ILE B 2 68  ? -21.972 -4.414  26.330  1.00 90.42 68  B 1 
ATOM 4115 N N   . ILE B 2 69  ? -17.752 -0.559  28.129  1.00 97.12 69  B 1 
ATOM 4116 C CA  . ILE B 2 69  ? -17.325 0.762   28.559  1.00 97.44 69  B 1 
ATOM 4117 C C   . ILE B 2 69  ? -17.470 1.721   27.377  1.00 97.08 69  B 1 
ATOM 4118 O O   . ILE B 2 69  ? -16.771 1.577   26.372  1.00 95.90 69  B 1 
ATOM 4119 C CB  . ILE B 2 69  ? -15.883 0.733   29.109  1.00 97.38 69  B 1 
ATOM 4120 C CG1 . ILE B 2 69  ? -15.652 -0.425  30.118  1.00 95.06 69  B 1 
ATOM 4121 C CG2 . ILE B 2 69  ? -15.583 2.087   29.768  1.00 94.41 69  B 1 
ATOM 4122 C CD1 . ILE B 2 69  ? -14.177 -0.649  30.458  1.00 90.99 69  B 1 
ATOM 4123 N N   . HIS B 2 70  ? -18.371 2.670   27.495  1.00 96.34 70  B 1 
ATOM 4124 C CA  . HIS B 2 70  ? -18.591 3.673   26.459  1.00 96.26 70  B 1 
ATOM 4125 C C   . HIS B 2 70  ? -17.447 4.694   26.394  1.00 96.32 70  B 1 
ATOM 4126 O O   . HIS B 2 70  ? -16.610 4.777   27.294  1.00 95.33 70  B 1 
ATOM 4127 C CB  . HIS B 2 70  ? -19.965 4.327   26.640  1.00 95.37 70  B 1 
ATOM 4128 C CG  . HIS B 2 70  ? -20.056 5.204   27.859  1.00 95.79 70  B 1 
ATOM 4129 N ND1 . HIS B 2 70  ? -19.598 6.502   27.955  1.00 88.22 70  B 1 
ATOM 4130 C CD2 . HIS B 2 70  ? -20.610 4.881   29.075  1.00 87.62 70  B 1 
ATOM 4131 C CE1 . HIS B 2 70  ? -19.871 6.933   29.192  1.00 89.26 70  B 1 
ATOM 4132 N NE2 . HIS B 2 70  ? -20.479 5.985   29.893  1.00 90.37 70  B 1 
ATOM 4133 N N   . GLY B 2 71  ? -17.415 5.472   25.321  1.00 95.00 71  B 1 
ATOM 4134 C CA  . GLY B 2 71  ? -16.446 6.531   25.129  1.00 94.42 71  B 1 
ATOM 4135 C C   . GLY B 2 71  ? -16.940 7.914   25.534  1.00 94.46 71  B 1 
ATOM 4136 O O   . GLY B 2 71  ? -17.891 8.055   26.307  1.00 91.53 71  B 1 
ATOM 4137 N N   . TRP B 2 72  ? -16.289 8.920   24.983  1.00 93.40 72  B 1 
ATOM 4138 C CA  . TRP B 2 72  ? -16.725 10.309  25.115  1.00 92.72 72  B 1 
ATOM 4139 C C   . TRP B 2 72  ? -18.103 10.519  24.493  1.00 92.06 72  B 1 
ATOM 4140 O O   . TRP B 2 72  ? -18.438 9.900   23.482  1.00 89.18 72  B 1 
ATOM 4141 C CB  . TRP B 2 72  ? -15.697 11.224  24.465  1.00 91.02 72  B 1 
ATOM 4142 C CG  . TRP B 2 72  ? -15.985 12.690  24.579  1.00 89.65 72  B 1 
ATOM 4143 C CD1 . TRP B 2 72  ? -16.170 13.372  25.732  1.00 82.52 72  B 1 
ATOM 4144 C CD2 . TRP B 2 72  ? -16.106 13.667  23.501  1.00 86.59 72  B 1 
ATOM 4145 N NE1 . TRP B 2 72  ? -16.358 14.723  25.446  1.00 81.92 72  B 1 
ATOM 4146 C CE2 . TRP B 2 72  ? -16.304 14.944  24.094  1.00 84.62 72  B 1 
ATOM 4147 C CE3 . TRP B 2 72  ? -16.011 13.595  22.092  1.00 82.30 72  B 1 
ATOM 4148 C CZ2 . TRP B 2 72  ? -16.371 16.123  23.316  1.00 82.63 72  B 1 
ATOM 4149 C CZ3 . TRP B 2 72  ? -16.090 14.758  21.323  1.00 78.84 72  B 1 
ATOM 4150 C CH2 . TRP B 2 72  ? -16.253 16.003  21.933  1.00 79.28 72  B 1 
ATOM 4151 N N   . THR B 2 73  ? -18.894 11.387  25.092  1.00 88.27 73  B 1 
ATOM 4152 C CA  . THR B 2 73  ? -20.216 11.732  24.580  1.00 87.18 73  B 1 
ATOM 4153 C C   . THR B 2 73  ? -20.455 13.232  24.675  1.00 86.72 73  B 1 
ATOM 4154 O O   . THR B 2 73  ? -20.160 13.858  25.690  1.00 84.05 73  B 1 
ATOM 4155 C CB  . THR B 2 73  ? -21.319 10.925  25.278  1.00 84.82 73  B 1 
ATOM 4156 O OG1 . THR B 2 73  ? -22.568 11.303  24.758  1.00 76.44 73  B 1 
ATOM 4157 C CG2 . THR B 2 73  ? -21.372 11.105  26.792  1.00 77.40 73  B 1 
ATOM 4158 N N   . MET B 2 74  ? -21.035 13.778  23.617  1.00 84.13 74  B 1 
ATOM 4159 C CA  . MET B 2 74  ? -21.527 15.159  23.574  1.00 82.36 74  B 1 
ATOM 4160 C C   . MET B 2 74  ? -22.997 15.256  23.980  1.00 83.54 74  B 1 
ATOM 4161 O O   . MET B 2 74  ? -23.470 16.330  24.338  1.00 77.45 74  B 1 
ATOM 4162 C CB  . MET B 2 74  ? -21.346 15.714  22.156  1.00 77.00 74  B 1 
ATOM 4163 C CG  . MET B 2 74  ? -19.881 15.989  21.812  1.00 68.42 74  B 1 
ATOM 4164 S SD  . MET B 2 74  ? -19.164 17.377  22.749  1.00 60.83 74  B 1 
ATOM 4165 C CE  . MET B 2 74  ? -19.836 18.770  21.834  1.00 52.92 74  B 1 
ATOM 4166 N N   . SER B 2 75  ? -23.728 14.138  23.887  1.00 81.09 75  B 1 
ATOM 4167 C CA  . SER B 2 75  ? -25.165 14.102  24.163  1.00 81.13 75  B 1 
ATOM 4168 C C   . SER B 2 75  ? -25.475 13.791  25.627  1.00 83.34 75  B 1 
ATOM 4169 O O   . SER B 2 75  ? -26.572 14.090  26.098  1.00 77.73 75  B 1 
ATOM 4170 C CB  . SER B 2 75  ? -25.827 13.068  23.245  1.00 77.29 75  B 1 
ATOM 4171 O OG  . SER B 2 75  ? -25.252 11.794  23.466  1.00 70.52 75  B 1 
ATOM 4172 N N   . GLY B 2 76  ? -24.538 13.193  26.353  1.00 84.80 76  B 1 
ATOM 4173 C CA  . GLY B 2 76  ? -24.758 12.743  27.736  1.00 85.79 76  B 1 
ATOM 4174 C C   . GLY B 2 76  ? -25.677 11.529  27.861  1.00 87.94 76  B 1 
ATOM 4175 O O   . GLY B 2 76  ? -26.085 11.184  28.970  1.00 84.08 76  B 1 
ATOM 4176 N N   . ILE B 2 77  ? -26.000 10.883  26.753  1.00 86.98 77  B 1 
ATOM 4177 C CA  . ILE B 2 77  ? -26.822 9.671   26.695  1.00 87.44 77  B 1 
ATOM 4178 C C   . ILE B 2 77  ? -26.052 8.534   26.021  1.00 87.94 77  B 1 
ATOM 4179 O O   . ILE B 2 77  ? -25.076 8.759   25.307  1.00 85.08 77  B 1 
ATOM 4180 C CB  . ILE B 2 77  ? -28.180 9.931   25.999  1.00 83.60 77  B 1 
ATOM 4181 C CG1 . ILE B 2 77  ? -28.012 10.413  24.540  1.00 73.08 77  B 1 
ATOM 4182 C CG2 . ILE B 2 77  ? -29.006 10.928  26.835  1.00 71.21 77  B 1 
ATOM 4183 C CD1 . ILE B 2 77  ? -29.330 10.519  23.761  1.00 64.44 77  B 1 
ATOM 4184 N N   . PHE B 2 78  ? -26.493 7.300   26.260  1.00 89.45 78  B 1 
ATOM 4185 C CA  . PHE B 2 78  ? -25.937 6.149   25.566  1.00 89.86 78  B 1 
ATOM 4186 C C   . PHE B 2 78  ? -26.322 6.154   24.089  1.00 89.22 78  B 1 
ATOM 4187 O O   . PHE B 2 78  ? -27.465 6.412   23.718  1.00 86.19 78  B 1 
ATOM 4188 C CB  . PHE B 2 78  ? -26.383 4.843   26.222  1.00 88.94 78  B 1 
ATOM 4189 C CG  . PHE B 2 78  ? -25.824 4.607   27.611  1.00 89.68 78  B 1 
ATOM 4190 C CD1 . PHE B 2 78  ? -24.444 4.704   27.843  1.00 85.39 78  B 1 
ATOM 4191 C CD2 . PHE B 2 78  ? -26.686 4.275   28.675  1.00 85.04 78  B 1 
ATOM 4192 C CE1 . PHE B 2 78  ? -23.927 4.476   29.133  1.00 84.01 78  B 1 
ATOM 4193 C CE2 . PHE B 2 78  ? -26.176 4.047   29.958  1.00 83.58 78  B 1 
ATOM 4194 C CZ  . PHE B 2 78  ? -24.795 4.152   30.188  1.00 86.79 78  B 1 
ATOM 4195 N N   . GLU B 2 79  ? -25.367 5.766   23.274  1.00 89.45 79  B 1 
ATOM 4196 C CA  . GLU B 2 79  ? -25.551 5.601   21.842  1.00 89.09 79  B 1 
ATOM 4197 C C   . GLU B 2 79  ? -26.206 4.260   21.505  1.00 90.22 79  B 1 
ATOM 4198 O O   . GLU B 2 79  ? -26.037 3.261   22.199  1.00 88.33 79  B 1 
ATOM 4199 C CB  . GLU B 2 79  ? -24.180 5.736   21.169  1.00 86.24 79  B 1 
ATOM 4200 C CG  . GLU B 2 79  ? -23.585 7.154   21.291  1.00 80.14 79  B 1 
ATOM 4201 C CD  . GLU B 2 79  ? -24.322 8.192   20.424  1.00 74.10 79  B 1 
ATOM 4202 O OE1 . GLU B 2 79  ? -23.886 9.352   20.372  1.00 65.20 79  B 1 
ATOM 4203 O OE2 . GLU B 2 79  ? -25.269 7.815   19.698  1.00 65.40 79  B 1 
ATOM 4204 N N   . ASN B 2 80  ? -26.906 4.208   20.378  1.00 88.00 80  B 1 
ATOM 4205 C CA  . ASN B 2 80  ? -27.639 3.012   19.951  1.00 88.23 80  B 1 
ATOM 4206 C C   . ASN B 2 80  ? -26.758 1.768   19.767  1.00 89.94 80  B 1 
ATOM 4207 O O   . ASN B 2 80  ? -27.244 0.640   19.878  1.00 87.97 80  B 1 
ATOM 4208 C CB  . ASN B 2 80  ? -28.382 3.326   18.638  1.00 84.76 80  B 1 
ATOM 4209 C CG  . ASN B 2 80  ? -29.621 4.185   18.844  1.00 73.84 80  B 1 
ATOM 4210 O OD1 . ASN B 2 80  ? -30.165 4.267   19.915  1.00 62.70 80  B 1 
ATOM 4211 N ND2 . ASN B 2 80  ? -30.114 4.818   17.804  1.00 63.05 80  B 1 
ATOM 4212 N N   . TRP B 2 81  ? -25.473 1.953   19.483  1.00 91.14 81  B 1 
ATOM 4213 C CA  . TRP B 2 81  ? -24.545 0.835   19.344  1.00 92.23 81  B 1 
ATOM 4214 C C   . TRP B 2 81  ? -24.390 0.025   20.640  1.00 93.42 81  B 1 
ATOM 4215 O O   . TRP B 2 81  ? -24.172 -1.191  20.568  1.00 92.72 81  B 1 
ATOM 4216 C CB  . TRP B 2 81  ? -23.178 1.351   18.866  1.00 91.97 81  B 1 
ATOM 4217 C CG  . TRP B 2 81  ? -22.397 2.187   19.838  1.00 92.43 81  B 1 
ATOM 4218 C CD1 . TRP B 2 81  ? -22.249 3.529   19.786  1.00 89.90 81  B 1 
ATOM 4219 C CD2 . TRP B 2 81  ? -21.638 1.748   21.015  1.00 92.28 81  B 1 
ATOM 4220 N NE1 . TRP B 2 81  ? -21.463 3.953   20.842  1.00 89.72 81  B 1 
ATOM 4221 C CE2 . TRP B 2 81  ? -21.071 2.897   21.633  1.00 91.48 81  B 1 
ATOM 4222 C CE3 . TRP B 2 81  ? -21.382 0.499   21.612  1.00 90.43 81  B 1 
ATOM 4223 C CZ2 . TRP B 2 81  ? -20.299 2.817   22.816  1.00 90.59 81  B 1 
ATOM 4224 C CZ3 . TRP B 2 81  ? -20.614 0.420   22.789  1.00 89.85 81  B 1 
ATOM 4225 C CH2 . TRP B 2 81  ? -20.091 1.559   23.389  1.00 89.70 81  B 1 
ATOM 4226 N N   . LEU B 2 82  ? -24.557 0.643   21.790  1.00 92.76 82  B 1 
ATOM 4227 C CA  . LEU B 2 82  ? -24.433 -0.015  23.085  1.00 93.69 82  B 1 
ATOM 4228 C C   . LEU B 2 82  ? -25.485 -1.121  23.236  1.00 94.15 82  B 1 
ATOM 4229 O O   . LEU B 2 82  ? -25.154 -2.250  23.581  1.00 93.25 82  B 1 
ATOM 4230 C CB  . LEU B 2 82  ? -24.575 1.041   24.195  1.00 92.85 82  B 1 
ATOM 4231 C CG  . LEU B 2 82  ? -24.210 0.497   25.588  1.00 91.12 82  B 1 
ATOM 4232 C CD1 . LEU B 2 82  ? -22.702 0.434   25.771  1.00 83.72 82  B 1 
ATOM 4233 C CD2 . LEU B 2 82  ? -24.786 1.403   26.670  1.00 83.03 82  B 1 
ATOM 4234 N N   . HIS B 2 83  ? -26.728 -0.816  22.890  1.00 92.63 83  B 1 
ATOM 4235 C CA  . HIS B 2 83  ? -27.820 -1.783  22.936  1.00 92.14 83  B 1 
ATOM 4236 C C   . HIS B 2 83  ? -27.623 -2.924  21.943  1.00 92.96 83  B 1 
ATOM 4237 O O   . HIS B 2 83  ? -27.852 -4.093  22.279  1.00 92.16 83  B 1 
ATOM 4238 C CB  . HIS B 2 83  ? -29.147 -1.056  22.671  1.00 89.82 83  B 1 
ATOM 4239 C CG  . HIS B 2 83  ? -29.414 0.036   23.668  1.00 77.62 83  B 1 
ATOM 4240 N ND1 . HIS B 2 83  ? -29.597 -0.111  25.031  1.00 64.93 83  B 1 
ATOM 4241 C CD2 . HIS B 2 83  ? -29.500 1.374   23.397  1.00 64.08 83  B 1 
ATOM 4242 C CE1 . HIS B 2 83  ? -29.790 1.110   25.557  1.00 57.22 83  B 1 
ATOM 4243 N NE2 . HIS B 2 83  ? -29.734 2.037   24.597  1.00 58.18 83  B 1 
ATOM 4244 N N   . LYS B 2 84  ? -27.135 -2.625  20.750  1.00 92.90 84  B 1 
ATOM 4245 C CA  . LYS B 2 84  ? -26.787 -3.646  19.752  1.00 93.06 84  B 1 
ATOM 4246 C C   . LYS B 2 84  ? -25.704 -4.586  20.279  1.00 94.05 84  B 1 
ATOM 4247 O O   . LYS B 2 84  ? -25.826 -5.800  20.119  1.00 93.37 84  B 1 
ATOM 4248 C CB  . LYS B 2 84  ? -26.334 -2.993  18.436  1.00 92.07 84  B 1 
ATOM 4249 C CG  . LYS B 2 84  ? -27.473 -2.267  17.706  1.00 84.12 84  B 1 
ATOM 4250 C CD  . LYS B 2 84  ? -26.949 -1.624  16.417  1.00 78.27 84  B 1 
ATOM 4251 C CE  . LYS B 2 84  ? -28.061 -0.846  15.698  1.00 68.27 84  B 1 
ATOM 4252 N NZ  . LYS B 2 84  ? -27.542 -0.102  14.521  1.00 60.50 84  B 1 
ATOM 4253 N N   . LEU B 2 85  ? -24.684 -4.051  20.933  1.00 94.34 85  B 1 
ATOM 4254 C CA  . LEU B 2 85  ? -23.597 -4.844  21.511  1.00 95.25 85  B 1 
ATOM 4255 C C   . LEU B 2 85  ? -24.087 -5.725  22.671  1.00 95.52 85  B 1 
ATOM 4256 O O   . LEU B 2 85  ? -23.779 -6.915  22.696  1.00 95.14 85  B 1 
ATOM 4257 C CB  . LEU B 2 85  ? -22.455 -3.905  21.924  1.00 95.79 85  B 1 
ATOM 4258 C CG  . LEU B 2 85  ? -21.235 -4.619  22.531  1.00 95.39 85  B 1 
ATOM 4259 C CD1 . LEU B 2 85  ? -20.629 -5.659  21.588  1.00 92.36 85  B 1 
ATOM 4260 C CD2 . LEU B 2 85  ? -20.148 -3.596  22.853  1.00 91.92 85  B 1 
ATOM 4261 N N   . VAL B 2 86  ? -24.884 -5.185  23.571  1.00 94.92 86  B 1 
ATOM 4262 C CA  . VAL B 2 86  ? -25.506 -5.953  24.669  1.00 94.71 86  B 1 
ATOM 4263 C C   . VAL B 2 86  ? -26.338 -7.111  24.113  1.00 94.78 86  B 1 
ATOM 4264 O O   . VAL B 2 86  ? -26.157 -8.262  24.511  1.00 94.25 86  B 1 
ATOM 4265 C CB  . VAL B 2 86  ? -26.376 -5.042  25.561  1.00 94.21 86  B 1 
ATOM 4266 C CG1 . VAL B 2 86  ? -27.232 -5.823  26.556  1.00 90.93 86  B 1 
ATOM 4267 C CG2 . VAL B 2 86  ? -25.513 -4.070  26.377  1.00 90.81 86  B 1 
ATOM 4268 N N   . SER B 2 87  ? -27.208 -6.834  23.155  1.00 94.07 87  B 1 
ATOM 4269 C CA  . SER B 2 87  ? -28.054 -7.855  22.524  1.00 93.40 87  B 1 
ATOM 4270 C C   . SER B 2 87  ? -27.223 -8.934  21.812  1.00 93.73 87  B 1 
ATOM 4271 O O   . SER B 2 87  ? -27.504 -10.130 21.946  1.00 92.80 87  B 1 
ATOM 4272 C CB  . SER B 2 87  ? -29.014 -7.171  21.541  1.00 92.19 87  B 1 
ATOM 4273 O OG  . SER B 2 87  ? -29.880 -8.123  20.957  1.00 77.89 87  B 1 
ATOM 4274 N N   . ALA B 2 88  ? -26.169 -8.539  21.108  1.00 94.47 88  B 1 
ATOM 4275 C CA  . ALA B 2 88  ? -25.270 -9.460  20.422  1.00 94.84 88  B 1 
ATOM 4276 C C   . ALA B 2 88  ? -24.508 -10.365 21.400  1.00 95.16 88  B 1 
ATOM 4277 O O   . ALA B 2 88  ? -24.432 -11.573 21.171  1.00 94.47 88  B 1 
ATOM 4278 C CB  . ALA B 2 88  ? -24.329 -8.648  19.533  1.00 94.94 88  B 1 
ATOM 4279 N N   . LEU B 2 89  ? -24.011 -9.823  22.506  1.00 94.85 89  B 1 
ATOM 4280 C CA  . LEU B 2 89  ? -23.337 -10.590 23.552  1.00 94.96 89  B 1 
ATOM 4281 C C   . LEU B 2 89  ? -24.269 -11.621 24.186  1.00 94.76 89  B 1 
ATOM 4282 O O   . LEU B 2 89  ? -23.938 -12.800 24.208  1.00 93.99 89  B 1 
ATOM 4283 C CB  . LEU B 2 89  ? -22.759 -9.642  24.621  1.00 95.45 89  B 1 
ATOM 4284 C CG  . LEU B 2 89  ? -21.497 -8.895  24.157  1.00 94.50 89  B 1 
ATOM 4285 C CD1 . LEU B 2 89  ? -21.167 -7.793  25.162  1.00 91.83 89  B 1 
ATOM 4286 C CD2 . LEU B 2 89  ? -20.284 -9.814  24.062  1.00 91.58 89  B 1 
ATOM 4287 N N   . HIS B 2 90  ? -25.478 -11.217 24.588  1.00 94.50 90  B 1 
ATOM 4288 C CA  . HIS B 2 90  ? -26.477 -12.150 25.114  1.00 93.52 90  B 1 
ATOM 4289 C C   . HIS B 2 90  ? -26.925 -13.200 24.093  1.00 93.22 90  B 1 
ATOM 4290 O O   . HIS B 2 90  ? -27.355 -14.296 24.456  1.00 91.66 90  B 1 
ATOM 4291 C CB  . HIS B 2 90  ? -27.698 -11.374 25.595  1.00 92.54 90  B 1 
ATOM 4292 C CG  . HIS B 2 90  ? -27.538 -10.767 26.951  1.00 89.42 90  B 1 
ATOM 4293 N ND1 . HIS B 2 90  ? -27.298 -11.462 28.123  1.00 74.61 90  B 1 
ATOM 4294 C CD2 . HIS B 2 90  ? -27.686 -9.439  27.279  1.00 75.29 90  B 1 
ATOM 4295 C CE1 . HIS B 2 90  ? -27.297 -10.570 29.125  1.00 77.85 90  B 1 
ATOM 4296 N NE2 . HIS B 2 90  ? -27.541 -9.349  28.652  1.00 79.05 90  B 1 
ATOM 4297 N N   . THR B 2 91  ? -26.861 -12.890 22.802  1.00 93.52 91  B 1 
ATOM 4298 C CA  . THR B 2 91  ? -27.205 -13.848 21.752  1.00 92.76 91  B 1 
ATOM 4299 C C   . THR B 2 91  ? -26.094 -14.866 21.544  1.00 92.96 91  B 1 
ATOM 4300 O O   . THR B 2 91  ? -26.382 -16.045 21.321  1.00 91.00 91  B 1 
ATOM 4301 C CB  . THR B 2 91  ? -27.548 -13.123 20.444  1.00 91.56 91  B 1 
ATOM 4302 O OG1 . THR B 2 91  ? -28.660 -12.279 20.688  1.00 82.58 91  B 1 
ATOM 4303 C CG2 . THR B 2 91  ? -27.962 -14.079 19.327  1.00 79.30 91  B 1 
ATOM 4304 N N   . ARG B 2 92  ? -24.852 -14.431 21.655  1.00 94.24 92  B 1 
ATOM 4305 C CA  . ARG B 2 92  ? -23.667 -15.273 21.462  1.00 94.63 92  B 1 
ATOM 4306 C C   . ARG B 2 92  ? -23.335 -16.127 22.674  1.00 94.69 92  B 1 
ATOM 4307 O O   . ARG B 2 92  ? -22.981 -17.301 22.516  1.00 92.69 92  B 1 
ATOM 4308 C CB  . ARG B 2 92  ? -22.495 -14.354 21.090  1.00 94.16 92  B 1 
ATOM 4309 C CG  . ARG B 2 92  ? -21.196 -15.102 20.774  1.00 92.67 92  B 1 
ATOM 4310 C CD  . ARG B 2 92  ? -21.344 -15.952 19.503  1.00 91.03 92  B 1 
ATOM 4311 N NE  . ARG B 2 92  ? -20.089 -16.632 19.163  1.00 89.46 92  B 1 
ATOM 4312 C CZ  . ARG B 2 92  ? -19.822 -17.908 19.333  1.00 89.63 92  B 1 
ATOM 4313 N NH1 . ARG B 2 92  ? -20.678 -18.726 19.897  1.00 82.92 92  B 1 
ATOM 4314 N NH2 . ARG B 2 92  ? -18.687 -18.404 18.911  1.00 83.42 92  B 1 
ATOM 4315 N N   . GLU B 2 93  ? -23.425 -15.546 23.870  1.00 93.96 93  B 1 
ATOM 4316 C CA  . GLU B 2 93  ? -23.068 -16.133 25.162  1.00 94.02 93  B 1 
ATOM 4317 C C   . GLU B 2 93  ? -24.280 -15.985 26.094  1.00 93.91 93  B 1 
ATOM 4318 O O   . GLU B 2 93  ? -24.380 -15.027 26.856  1.00 91.81 93  B 1 
ATOM 4319 C CB  . GLU B 2 93  ? -21.821 -15.439 25.725  1.00 93.54 93  B 1 
ATOM 4320 C CG  . GLU B 2 93  ? -20.546 -15.591 24.877  1.00 90.83 93  B 1 
ATOM 4321 C CD  . GLU B 2 93  ? -19.881 -16.972 24.915  1.00 92.85 93  B 1 
ATOM 4322 O OE1 . GLU B 2 93  ? -18.833 -17.129 24.229  1.00 86.07 93  B 1 
ATOM 4323 O OE2 . GLU B 2 93  ? -20.303 -17.874 25.653  1.00 88.26 93  B 1 
ATOM 4324 N N   . LYS B 2 94  ? -25.220 -16.920 26.000  1.00 92.32 94  B 1 
ATOM 4325 C CA  . LYS B 2 94  ? -26.540 -16.811 26.645  1.00 90.85 94  B 1 
ATOM 4326 C C   . LYS B 2 94  ? -26.475 -16.677 28.160  1.00 90.32 94  B 1 
ATOM 4327 O O   . LYS B 2 94  ? -27.285 -15.956 28.726  1.00 83.78 94  B 1 
ATOM 4328 C CB  . LYS B 2 94  ? -27.416 -18.017 26.281  1.00 88.38 94  B 1 
ATOM 4329 C CG  . LYS B 2 94  ? -27.812 -18.032 24.801  1.00 79.97 94  B 1 
ATOM 4330 C CD  . LYS B 2 94  ? -28.729 -19.226 24.534  1.00 71.88 94  B 1 
ATOM 4331 C CE  . LYS B 2 94  ? -29.147 -19.276 23.073  1.00 61.38 94  B 1 
ATOM 4332 N NZ  . LYS B 2 94  ? -29.998 -20.461 22.794  1.00 53.02 94  B 1 
ATOM 4333 N N   . ASP B 2 95  ? -25.503 -17.356 28.767  1.00 91.80 95  B 1 
ATOM 4334 C CA  . ASP B 2 95  ? -25.363 -17.406 30.223  1.00 91.42 95  B 1 
ATOM 4335 C C   . ASP B 2 95  ? -24.395 -16.338 30.754  1.00 92.61 95  B 1 
ATOM 4336 O O   . ASP B 2 95  ? -24.114 -16.292 31.946  1.00 89.16 95  B 1 
ATOM 4337 C CB  . ASP B 2 95  ? -24.915 -18.820 30.633  1.00 88.48 95  B 1 
ATOM 4338 C CG  . ASP B 2 95  ? -25.788 -19.922 30.004  1.00 81.50 95  B 1 
ATOM 4339 O OD1 . ASP B 2 95  ? -27.027 -19.754 29.975  1.00 72.10 95  B 1 
ATOM 4340 O OD2 . ASP B 2 95  ? -25.193 -20.873 29.463  1.00 72.15 95  B 1 
ATOM 4341 N N   . ALA B 2 96  ? -23.844 -15.506 29.878  1.00 93.30 96  B 1 
ATOM 4342 C CA  . ALA B 2 96  ? -22.859 -14.508 30.252  1.00 94.10 96  B 1 
ATOM 4343 C C   . ALA B 2 96  ? -23.490 -13.329 30.999  1.00 94.59 96  B 1 
ATOM 4344 O O   . ALA B 2 96  ? -24.570 -12.855 30.656  1.00 92.83 96  B 1 
ATOM 4345 C CB  . ALA B 2 96  ? -22.100 -14.027 29.015  1.00 93.12 96  B 1 
ATOM 4346 N N   . ASN B 2 97  ? -22.751 -12.800 31.975  1.00 95.41 97  B 1 
ATOM 4347 C CA  . ASN B 2 97  ? -23.089 -11.536 32.611  1.00 95.58 97  B 1 
ATOM 4348 C C   . ASN B 2 97  ? -22.621 -10.395 31.709  1.00 96.09 97  B 1 
ATOM 4349 O O   . ASN B 2 97  ? -21.460 -10.349 31.306  1.00 95.19 97  B 1 
ATOM 4350 C CB  . ASN B 2 97  ? -22.423 -11.449 33.989  1.00 95.03 97  B 1 
ATOM 4351 C CG  . ASN B 2 97  ? -22.630 -12.702 34.822  1.00 94.67 97  B 1 
ATOM 4352 O OD1 . ASN B 2 97  ? -23.727 -13.085 35.175  1.00 87.05 97  B 1 
ATOM 4353 N ND2 . ASN B 2 97  ? -21.552 -13.392 35.136  1.00 86.60 97  B 1 
ATOM 4354 N N   . VAL B 2 98  ? -23.506 -9.456  31.404  1.00 95.82 98  B 1 
ATOM 4355 C CA  . VAL B 2 98  ? -23.180 -8.278  30.598  1.00 95.93 98  B 1 
ATOM 4356 C C   . VAL B 2 98  ? -23.408 -7.034  31.441  1.00 95.89 98  B 1 
ATOM 4357 O O   . VAL B 2 98  ? -24.546 -6.647  31.705  1.00 94.65 98  B 1 
ATOM 4358 C CB  . VAL B 2 98  ? -23.975 -8.235  29.282  1.00 95.53 98  B 1 
ATOM 4359 C CG1 . VAL B 2 98  ? -23.549 -7.038  28.432  1.00 92.44 98  B 1 
ATOM 4360 C CG2 . VAL B 2 98  ? -23.735 -9.507  28.453  1.00 91.92 98  B 1 
ATOM 4361 N N   . VAL B 2 99  ? -22.327 -6.419  31.875  1.00 96.22 99  B 1 
ATOM 4362 C CA  . VAL B 2 99  ? -22.344 -5.222  32.708  1.00 96.52 99  B 1 
ATOM 4363 C C   . VAL B 2 99  ? -22.003 -4.005  31.854  1.00 96.71 99  B 1 
ATOM 4364 O O   . VAL B 2 99  ? -20.945 -3.948  31.233  1.00 96.08 99  B 1 
ATOM 4365 C CB  . VAL B 2 99  ? -21.385 -5.352  33.908  1.00 96.12 99  B 1 
ATOM 4366 C CG1 . VAL B 2 99  ? -21.477 -4.129  34.831  1.00 92.81 99  B 1 
ATOM 4367 C CG2 . VAL B 2 99  ? -21.702 -6.596  34.748  1.00 92.16 99  B 1 
ATOM 4368 N N   . VAL B 2 100 ? -22.887 -3.027  31.840  1.00 96.12 100 B 1 
ATOM 4369 C CA  . VAL B 2 100 ? -22.617 -1.726  31.233  1.00 96.00 100 B 1 
ATOM 4370 C C   . VAL B 2 100 ? -22.025 -0.809  32.299  1.00 96.22 100 B 1 
ATOM 4371 O O   . VAL B 2 100 ? -22.640 -0.582  33.336  1.00 95.41 100 B 1 
ATOM 4372 C CB  . VAL B 2 100 ? -23.878 -1.123  30.606  1.00 95.24 100 B 1 
ATOM 4373 C CG1 . VAL B 2 100 ? -23.607 0.271   30.036  1.00 91.99 100 B 1 
ATOM 4374 C CG2 . VAL B 2 100 ? -24.383 -2.015  29.460  1.00 91.77 100 B 1 
ATOM 4375 N N   . VAL B 2 101 ? -20.849 -0.276  32.040  1.00 96.49 101 B 1 
ATOM 4376 C CA  . VAL B 2 101 ? -20.223 0.745   32.873  1.00 96.66 101 B 1 
ATOM 4377 C C   . VAL B 2 101 ? -20.721 2.106   32.413  1.00 96.38 101 B 1 
ATOM 4378 O O   . VAL B 2 101 ? -20.389 2.556   31.319  1.00 95.07 101 B 1 
ATOM 4379 C CB  . VAL B 2 101 ? -18.694 0.660   32.829  1.00 96.59 101 B 1 
ATOM 4380 C CG1 . VAL B 2 101 ? -18.066 1.675   33.793  1.00 93.48 101 B 1 
ATOM 4381 C CG2 . VAL B 2 101 ? -18.200 -0.743  33.217  1.00 92.96 101 B 1 
ATOM 4382 N N   . ASP B 2 102 ? -21.511 2.743   33.258  1.00 95.91 102 B 1 
ATOM 4383 C CA  . ASP B 2 102 ? -22.027 4.086   33.041  1.00 95.60 102 B 1 
ATOM 4384 C C   . ASP B 2 102 ? -21.133 5.098   33.760  1.00 95.94 102 B 1 
ATOM 4385 O O   . ASP B 2 102 ? -21.146 5.207   34.986  1.00 94.23 102 B 1 
ATOM 4386 C CB  . ASP B 2 102 ? -23.488 4.138   33.504  1.00 93.81 102 B 1 
ATOM 4387 C CG  . ASP B 2 102 ? -24.100 5.541   33.485  1.00 91.71 102 B 1 
ATOM 4388 O OD1 . ASP B 2 102 ? -23.460 6.503   33.034  1.00 86.62 102 B 1 
ATOM 4389 O OD2 . ASP B 2 102 ? -25.244 5.678   33.984  1.00 84.83 102 B 1 
ATOM 4390 N N   . TRP B 2 103 ? -20.367 5.828   32.985  1.00 95.45 103 B 1 
ATOM 4391 C CA  . TRP B 2 103 ? -19.588 6.969   33.431  1.00 96.04 103 B 1 
ATOM 4392 C C   . TRP B 2 103 ? -19.956 8.252   32.668  1.00 95.96 103 B 1 
ATOM 4393 O O   . TRP B 2 103 ? -19.161 9.182   32.582  1.00 93.87 103 B 1 
ATOM 4394 C CB  . TRP B 2 103 ? -18.090 6.629   33.388  1.00 95.80 103 B 1 
ATOM 4395 C CG  . TRP B 2 103 ? -17.499 6.400   32.039  1.00 96.31 103 B 1 
ATOM 4396 C CD1 . TRP B 2 103 ? -17.703 5.324   31.250  1.00 95.20 103 B 1 
ATOM 4397 C CD2 . TRP B 2 103 ? -16.573 7.265   31.302  1.00 96.26 103 B 1 
ATOM 4398 N NE1 . TRP B 2 103 ? -16.979 5.454   30.078  1.00 94.92 103 B 1 
ATOM 4399 C CE2 . TRP B 2 103 ? -16.270 6.627   30.070  1.00 95.71 103 B 1 
ATOM 4400 C CE3 . TRP B 2 103 ? -15.967 8.508   31.570  1.00 95.19 103 B 1 
ATOM 4401 C CZ2 . TRP B 2 103 ? -15.391 7.202   29.118  1.00 95.14 103 B 1 
ATOM 4402 C CZ3 . TRP B 2 103 ? -15.094 9.080   30.634  1.00 94.38 103 B 1 
ATOM 4403 C CH2 . TRP B 2 103 ? -14.812 8.437   29.419  1.00 94.22 103 B 1 
ATOM 4404 N N   . LEU B 2 104 ? -21.189 8.324   32.164  1.00 94.50 104 B 1 
ATOM 4405 C CA  . LEU B 2 104 ? -21.702 9.469   31.404  1.00 94.12 104 B 1 
ATOM 4406 C C   . LEU B 2 104 ? -21.436 10.824  32.073  1.00 94.03 104 B 1 
ATOM 4407 O O   . LEU B 2 104 ? -20.994 11.733  31.364  1.00 92.64 104 B 1 
ATOM 4408 C CB  . LEU B 2 104 ? -23.206 9.311   31.128  1.00 93.06 104 B 1 
ATOM 4409 C CG  . LEU B 2 104 ? -23.570 8.215   30.118  1.00 90.65 104 B 1 
ATOM 4410 C CD1 . LEU B 2 104 ? -25.084 7.985   30.139  1.00 85.97 104 B 1 
ATOM 4411 C CD2 . LEU B 2 104 ? -23.163 8.593   28.692  1.00 86.22 104 B 1 
ATOM 4412 N N   . PRO B 2 105 ? -21.581 10.997  33.403  1.00 93.98 105 B 1 
ATOM 4413 C CA  . PRO B 2 105 ? -21.271 12.275  34.041  1.00 93.06 105 B 1 
ATOM 4414 C C   . PRO B 2 105 ? -19.806 12.709  33.904  1.00 93.58 105 B 1 
ATOM 4415 O O   . PRO B 2 105 ? -19.512 13.901  33.928  1.00 91.25 105 B 1 
ATOM 4416 C CB  . PRO B 2 105 ? -21.647 12.099  35.517  1.00 91.98 105 B 1 
ATOM 4417 C CG  . PRO B 2 105 ? -22.662 10.955  35.500  1.00 90.05 105 B 1 
ATOM 4418 C CD  . PRO B 2 105 ? -22.143 10.077  34.364  1.00 93.18 105 B 1 
ATOM 4419 N N   . LEU B 2 106 ? -18.892 11.747  33.782  1.00 93.59 106 B 1 
ATOM 4420 C CA  . LEU B 2 106 ? -17.456 11.999  33.602  1.00 93.83 106 B 1 
ATOM 4421 C C   . LEU B 2 106 ? -17.043 12.011  32.120  1.00 93.99 106 B 1 
ATOM 4422 O O   . LEU B 2 106 ? -15.964 12.501  31.800  1.00 91.55 106 B 1 
ATOM 4423 C CB  . LEU B 2 106 ? -16.656 10.926  34.361  1.00 94.05 106 B 1 
ATOM 4424 C CG  . LEU B 2 106 ? -16.887 10.860  35.884  1.00 93.24 106 B 1 
ATOM 4425 C CD1 . LEU B 2 106 ? -16.042 9.720   36.469  1.00 88.51 106 B 1 
ATOM 4426 C CD2 . LEU B 2 106 ? -16.492 12.157  36.584  1.00 88.06 106 B 1 
ATOM 4427 N N   . ALA B 2 107 ? -17.866 11.451  31.249  1.00 93.57 107 B 1 
ATOM 4428 C CA  . ALA B 2 107 ? -17.650 11.401  29.803  1.00 93.33 107 B 1 
ATOM 4429 C C   . ALA B 2 107 ? -18.276 12.591  29.072  1.00 92.85 107 B 1 
ATOM 4430 O O   . ALA B 2 107 ? -17.752 13.025  28.039  1.00 89.84 107 B 1 
ATOM 4431 C CB  . ALA B 2 107 ? -18.218 10.080  29.281  1.00 92.84 107 B 1 
ATOM 4432 N N   . HIS B 2 108 ? -19.364 13.124  29.593  1.00 92.13 108 B 1 
ATOM 4433 C CA  . HIS B 2 108 ? -20.049 14.309  29.074  1.00 91.77 108 B 1 
ATOM 4434 C C   . HIS B 2 108 ? -19.400 15.590  29.612  1.00 91.18 108 B 1 
ATOM 4435 O O   . HIS B 2 108 ? -19.995 16.374  30.347  1.00 87.13 108 B 1 
ATOM 4436 C CB  . HIS B 2 108 ? -21.554 14.211  29.372  1.00 90.31 108 B 1 
ATOM 4437 C CG  . HIS B 2 108 ? -22.361 15.309  28.749  1.00 89.33 108 B 1 
ATOM 4438 N ND1 . HIS B 2 108 ? -23.424 15.967  29.341  1.00 77.78 108 B 1 
ATOM 4439 C CD2 . HIS B 2 108 ? -22.214 15.838  27.499  1.00 78.99 108 B 1 
ATOM 4440 C CE1 . HIS B 2 108 ? -23.899 16.853  28.463  1.00 79.39 108 B 1 
ATOM 4441 N NE2 . HIS B 2 108 ? -23.189 16.815  27.338  1.00 81.44 108 B 1 
ATOM 4442 N N   . GLN B 2 109 ? -18.144 15.763  29.292  1.00 90.40 109 B 1 
ATOM 4443 C CA  . GLN B 2 109 ? -17.309 16.889  29.676  1.00 90.50 109 B 1 
ATOM 4444 C C   . GLN B 2 109 ? -16.522 17.375  28.447  1.00 90.61 109 B 1 
ATOM 4445 O O   . GLN B 2 109 ? -16.600 16.775  27.368  1.00 85.71 109 B 1 
ATOM 4446 C CB  . GLN B 2 109 ? -16.357 16.462  30.813  1.00 87.87 109 B 1 
ATOM 4447 C CG  . GLN B 2 109 ? -17.089 16.106  32.132  1.00 85.29 109 B 1 
ATOM 4448 C CD  . GLN B 2 109 ? -17.854 17.277  32.735  1.00 83.99 109 B 1 
ATOM 4449 O OE1 . GLN B 2 109 ? -17.558 18.444  32.516  1.00 74.18 109 B 1 
ATOM 4450 N NE2 . GLN B 2 109 ? -18.867 17.008  33.523  1.00 71.50 109 B 1 
ATOM 4451 N N   . LEU B 2 110 ? -15.737 18.432  28.599  1.00 89.66 110 B 1 
ATOM 4452 C CA  . LEU B 2 110 ? -14.733 18.750  27.591  1.00 89.95 110 B 1 
ATOM 4453 C C   . LEU B 2 110 ? -13.833 17.532  27.376  1.00 89.80 110 B 1 
ATOM 4454 O O   . LEU B 2 110 ? -13.501 16.824  28.325  1.00 86.93 110 B 1 
ATOM 4455 C CB  . LEU B 2 110 ? -13.900 19.970  28.019  1.00 88.86 110 B 1 
ATOM 4456 C CG  . LEU B 2 110 ? -14.684 21.298  28.037  1.00 78.85 110 B 1 
ATOM 4457 C CD1 . LEU B 2 110 ? -13.802 22.399  28.619  1.00 69.99 110 B 1 
ATOM 4458 C CD2 . LEU B 2 110 ? -15.116 21.724  26.636  1.00 72.25 110 B 1 
ATOM 4459 N N   . TYR B 2 111 ? -13.413 17.296  26.149  1.00 89.60 111 B 1 
ATOM 4460 C CA  . TYR B 2 111 ? -12.656 16.091  25.808  1.00 90.48 111 B 1 
ATOM 4461 C C   . TYR B 2 111 ? -11.424 15.889  26.712  1.00 91.21 111 B 1 
ATOM 4462 O O   . TYR B 2 111 ? -11.211 14.792  27.209  1.00 90.11 111 B 1 
ATOM 4463 C CB  . TYR B 2 111 ? -12.247 16.152  24.330  1.00 89.54 111 B 1 
ATOM 4464 C CG  . TYR B 2 111 ? -11.490 14.915  23.889  1.00 89.97 111 B 1 
ATOM 4465 C CD1 . TYR B 2 111 ? -10.085 14.949  23.757  1.00 87.00 111 B 1 
ATOM 4466 C CD2 . TYR B 2 111 ? -12.185 13.715  23.646  1.00 86.49 111 B 1 
ATOM 4467 C CE1 . TYR B 2 111 ? -9.383  13.788  23.385  1.00 87.05 111 B 1 
ATOM 4468 C CE2 . TYR B 2 111 ? -11.490 12.549  23.273  1.00 86.05 111 B 1 
ATOM 4469 C CZ  . TYR B 2 111 ? -10.087 12.591  23.150  1.00 89.06 111 B 1 
ATOM 4470 O OH  . TYR B 2 111 ? -9.401  11.456  22.801  1.00 87.57 111 B 1 
ATOM 4471 N N   . THR B 2 112 ? -10.681 16.959  26.998  1.00 90.79 112 B 1 
ATOM 4472 C CA  . THR B 2 112 ? -9.521  16.926  27.895  1.00 91.68 112 B 1 
ATOM 4473 C C   . THR B 2 112 ? -9.877  16.473  29.316  1.00 92.64 112 B 1 
ATOM 4474 O O   . THR B 2 112 ? -9.141  15.698  29.920  1.00 90.69 112 B 1 
ATOM 4475 C CB  . THR B 2 112 ? -8.878  18.313  27.988  1.00 89.88 112 B 1 
ATOM 4476 O OG1 . THR B 2 112 ? -9.854  19.298  28.262  1.00 79.53 112 B 1 
ATOM 4477 C CG2 . THR B 2 112 ? -8.220  18.703  26.664  1.00 76.54 112 B 1 
ATOM 4478 N N   . ASP B 2 113 ? -11.025 16.900  29.816  1.00 91.60 113 B 1 
ATOM 4479 C CA  . ASP B 2 113 ? -11.490 16.530  31.149  1.00 92.44 113 B 1 
ATOM 4480 C C   . ASP B 2 113 ? -11.993 15.083  31.160  1.00 93.05 113 B 1 
ATOM 4481 O O   . ASP B 2 113 ? -11.659 14.316  32.067  1.00 91.68 113 B 1 
ATOM 4482 C CB  . ASP B 2 113 ? -12.591 17.502  31.623  1.00 91.98 113 B 1 
ATOM 4483 C CG  . ASP B 2 113 ? -12.119 18.953  31.696  1.00 88.48 113 B 1 
ATOM 4484 O OD1 . ASP B 2 113 ? -10.905 19.175  31.926  1.00 81.00 113 B 1 
ATOM 4485 O OD2 . ASP B 2 113 ? -12.974 19.843  31.502  1.00 81.71 113 B 1 
ATOM 4486 N N   . ALA B 2 114 ? -12.691 14.666  30.113  1.00 93.34 114 B 1 
ATOM 4487 C CA  . ALA B 2 114 ? -13.090 13.275  29.924  1.00 93.71 114 B 1 
ATOM 4488 C C   . ALA B 2 114 ? -11.867 12.344  29.839  1.00 94.22 114 B 1 
ATOM 4489 O O   . ALA B 2 114 ? -11.866 11.279  30.465  1.00 93.11 114 B 1 
ATOM 4490 C CB  . ALA B 2 114 ? -13.977 13.176  28.681  1.00 93.61 114 B 1 
ATOM 4491 N N   . VAL B 2 115 ? -10.793 12.743  29.151  1.00 94.19 115 B 1 
ATOM 4492 C CA  . VAL B 2 115 ? -9.520  12.012  29.117  1.00 94.13 115 B 1 
ATOM 4493 C C   . VAL B 2 115 ? -8.929  11.872  30.517  1.00 94.42 115 B 1 
ATOM 4494 O O   . VAL B 2 115 ? -8.581  10.763  30.919  1.00 93.66 115 B 1 
ATOM 4495 C CB  . VAL B 2 115 ? -8.508  12.677  28.167  1.00 93.49 115 B 1 
ATOM 4496 C CG1 . VAL B 2 115 ? -7.100  12.079  28.312  1.00 88.30 115 B 1 
ATOM 4497 C CG2 . VAL B 2 115 ? -8.926  12.502  26.705  1.00 88.41 115 B 1 
ATOM 4498 N N   . ASN B 2 116 ? -8.881  12.941  31.302  1.00 94.55 116 B 1 
ATOM 4499 C CA  . ASN B 2 116 ? -8.376  12.889  32.669  1.00 94.27 116 B 1 
ATOM 4500 C C   . ASN B 2 116 ? -9.231  11.976  33.560  1.00 94.47 116 B 1 
ATOM 4501 O O   . ASN B 2 116 ? -8.699  11.250  34.413  1.00 92.87 116 B 1 
ATOM 4502 C CB  . ASN B 2 116 ? -8.298  14.317  33.223  1.00 93.44 116 B 1 
ATOM 4503 C CG  . ASN B 2 116 ? -7.175  15.118  32.582  1.00 86.40 116 B 1 
ATOM 4504 O OD1 . ASN B 2 116 ? -6.168  14.589  32.153  1.00 77.47 116 B 1 
ATOM 4505 N ND2 . ASN B 2 116 ? -7.298  16.427  32.544  1.00 74.94 116 B 1 
ATOM 4506 N N   . ASN B 2 117 ? -10.532 11.929  33.322  1.00 94.46 117 B 1 
ATOM 4507 C CA  . ASN B 2 117 ? -11.464 11.077  34.055  1.00 94.89 117 B 1 
ATOM 4508 C C   . ASN B 2 117 ? -11.297 9.578   33.749  1.00 95.44 117 B 1 
ATOM 4509 O O   . ASN B 2 117 ? -11.635 8.755   34.599  1.00 94.40 117 B 1 
ATOM 4510 C CB  . ASN B 2 117 ? -12.893 11.570  33.786  1.00 94.34 117 B 1 
ATOM 4511 C CG  . ASN B 2 117 ? -13.195 12.912  34.443  1.00 93.55 117 B 1 
ATOM 4512 O OD1 . ASN B 2 117 ? -12.590 13.301  35.429  1.00 87.03 117 B 1 
ATOM 4513 N ND2 . ASN B 2 117 ? -14.179 13.635  33.943  1.00 86.39 117 B 1 
ATOM 4514 N N   . THR B 2 118 ? -10.706 9.199   32.607  1.00 95.42 118 B 1 
ATOM 4515 C CA  . THR B 2 118 ? -10.529 7.781   32.224  1.00 95.68 118 B 1 
ATOM 4516 C C   . THR B 2 118 ? -9.806  6.966   33.302  1.00 95.85 118 B 1 
ATOM 4517 O O   . THR B 2 118 ? -10.210 5.837   33.607  1.00 94.90 118 B 1 
ATOM 4518 C CB  . THR B 2 118 ? -9.744  7.612   30.911  1.00 94.93 118 B 1 
ATOM 4519 O OG1 . THR B 2 118 ? -8.459  8.179   30.989  1.00 87.39 118 B 1 
ATOM 4520 C CG2 . THR B 2 118 ? -10.472 8.180   29.700  1.00 87.91 118 B 1 
ATOM 4521 N N   . ARG B 2 119 ? -8.795  7.544   33.934  1.00 95.24 119 B 1 
ATOM 4522 C CA  . ARG B 2 119 ? -8.047  6.885   35.003  1.00 95.29 119 B 1 
ATOM 4523 C C   . ARG B 2 119 ? -8.922  6.613   36.230  1.00 95.66 119 B 1 
ATOM 4524 O O   . ARG B 2 119 ? -8.828  5.544   36.824  1.00 94.32 119 B 1 
ATOM 4525 C CB  . ARG B 2 119 ? -6.821  7.748   35.353  1.00 93.88 119 B 1 
ATOM 4526 C CG  . ARG B 2 119 ? -5.892  7.031   36.336  1.00 87.06 119 B 1 
ATOM 4527 C CD  . ARG B 2 119 ? -4.681  7.893   36.655  1.00 85.22 119 B 1 
ATOM 4528 N NE  . ARG B 2 119 ? -3.791  7.205   37.620  1.00 76.28 119 B 1 
ATOM 4529 C CZ  . ARG B 2 119 ? -2.850  7.768   38.358  1.00 69.19 119 B 1 
ATOM 4530 N NH1 . ARG B 2 119 ? -2.587  9.046   38.282  1.00 61.59 119 B 1 
ATOM 4531 N NH2 . ARG B 2 119 ? -2.163  7.047   39.185  1.00 61.25 119 B 1 
ATOM 4532 N N   . VAL B 2 120 ? -9.784  7.560   36.595  1.00 95.40 120 B 1 
ATOM 4533 C CA  . VAL B 2 120 ? -10.706 7.436   37.740  1.00 95.49 120 B 1 
ATOM 4534 C C   . VAL B 2 120 ? -11.748 6.350   37.474  1.00 96.17 120 B 1 
ATOM 4535 O O   . VAL B 2 120 ? -12.044 5.539   38.359  1.00 94.95 120 B 1 
ATOM 4536 C CB  . VAL B 2 120 ? -11.394 8.782   38.032  1.00 93.81 120 B 1 
ATOM 4537 C CG1 . VAL B 2 120 ? -12.371 8.682   39.211  1.00 85.15 120 B 1 
ATOM 4538 C CG2 . VAL B 2 120 ? -10.369 9.877   38.358  1.00 84.35 120 B 1 
ATOM 4539 N N   . VAL B 2 121 ? -12.266 6.300   36.261  1.00 96.06 121 B 1 
ATOM 4540 C CA  . VAL B 2 121 ? -13.210 5.263   35.834  1.00 96.57 121 B 1 
ATOM 4541 C C   . VAL B 2 121 ? -12.536 3.889   35.832  1.00 96.80 121 B 1 
ATOM 4542 O O   . VAL B 2 121 ? -13.083 2.949   36.401  1.00 96.24 121 B 1 
ATOM 4543 C CB  . VAL B 2 121 ? -13.823 5.582   34.460  1.00 96.34 121 B 1 
ATOM 4544 C CG1 . VAL B 2 121 ? -14.891 4.551   34.086  1.00 93.02 121 B 1 
ATOM 4545 C CG2 . VAL B 2 121 ? -14.511 6.959   34.458  1.00 92.15 121 B 1 
ATOM 4546 N N   . GLY B 2 122 ? -11.321 3.785   35.304  1.00 96.40 122 B 1 
ATOM 4547 C CA  . GLY B 2 122 ? -10.516 2.567   35.342  1.00 96.56 122 B 1 
ATOM 4548 C C   . GLY B 2 122 ? -10.298 2.056   36.767  1.00 96.85 122 B 1 
ATOM 4549 O O   . GLY B 2 122 ? -10.489 0.871   37.041  1.00 96.08 122 B 1 
ATOM 4550 N N   . HIS B 2 123 ? -10.011 2.951   37.703  1.00 96.71 123 B 1 
ATOM 4551 C CA  . HIS B 2 123 ? -9.853  2.599   39.109  1.00 96.46 123 B 1 
ATOM 4552 C C   . HIS B 2 123 ? -11.161 2.124   39.757  1.00 96.61 123 B 1 
ATOM 4553 O O   . HIS B 2 123 ? -11.144 1.263   40.636  1.00 95.48 123 B 1 
ATOM 4554 C CB  . HIS B 2 123 ? -9.263  3.796   39.865  1.00 95.21 123 B 1 
ATOM 4555 C CG  . HIS B 2 123 ? -8.225  3.415   40.885  1.00 87.45 123 B 1 
ATOM 4556 N ND1 . HIS B 2 123 ? -7.625  2.191   41.023  1.00 73.54 123 B 1 
ATOM 4557 C CD2 . HIS B 2 123 ? -7.657  4.241   41.822  1.00 74.05 123 B 1 
ATOM 4558 C CE1 . HIS B 2 123 ? -6.721  2.277   42.020  1.00 72.28 123 B 1 
ATOM 4559 N NE2 . HIS B 2 123 ? -6.705  3.509   42.518  1.00 73.42 123 B 1 
ATOM 4560 N N   . SER B 2 124 ? -12.290 2.667   39.342  1.00 96.17 124 B 1 
ATOM 4561 C CA  . SER B 2 124 ? -13.614 2.247   39.818  1.00 96.11 124 B 1 
ATOM 4562 C C   . SER B 2 124 ? -13.972 0.849   39.311  1.00 96.52 124 B 1 
ATOM 4563 O O   . SER B 2 124 ? -14.470 0.030   40.080  1.00 95.45 124 B 1 
ATOM 4564 C CB  . SER B 2 124 ? -14.684 3.259   39.401  1.00 95.66 124 B 1 
ATOM 4565 O OG  . SER B 2 124 ? -14.350 4.539   39.920  1.00 85.87 124 B 1 
ATOM 4566 N N   . ILE B 2 125 ? -13.649 0.533   38.055  1.00 96.42 125 B 1 
ATOM 4567 C CA  . ILE B 2 125 ? -13.822 -0.802  37.473  1.00 96.82 125 B 1 
ATOM 4568 C C   . ILE B 2 125 ? -12.900 -1.811  38.162  1.00 96.88 125 B 1 
ATOM 4569 O O   . ILE B 2 125 ? -13.366 -2.872  38.568  1.00 96.03 125 B 1 
ATOM 4570 C CB  . ILE B 2 125 ? -13.602 -0.781  35.945  1.00 96.80 125 B 1 
ATOM 4571 C CG1 . ILE B 2 125 ? -14.646 0.116   35.248  1.00 94.97 125 B 1 
ATOM 4572 C CG2 . ILE B 2 125 ? -13.686 -2.211  35.367  1.00 95.12 125 B 1 
ATOM 4573 C CD1 . ILE B 2 125 ? -14.286 0.460   33.807  1.00 92.26 125 B 1 
ATOM 4574 N N   . ALA B 2 126 ? -11.635 -1.471  38.366  1.00 96.88 126 B 1 
ATOM 4575 C CA  . ALA B 2 126 ? -10.690 -2.329  39.082  1.00 96.78 126 B 1 
ATOM 4576 C C   . ALA B 2 126 ? -11.196 -2.668  40.488  1.00 96.41 126 B 1 
ATOM 4577 O O   . ALA B 2 126 ? -11.190 -3.829  40.876  1.00 95.47 126 B 1 
ATOM 4578 C CB  . ALA B 2 126 ? -9.336  -1.630  39.132  1.00 96.39 126 B 1 
ATOM 4579 N N   . ARG B 2 127 ? -11.734 -1.688  41.218  1.00 96.67 127 B 1 
ATOM 4580 C CA  . ARG B 2 127 ? -12.315 -1.902  42.551  1.00 96.28 127 B 1 
ATOM 4581 C C   . ARG B 2 127 ? -13.546 -2.820  42.520  1.00 96.24 127 B 1 
ATOM 4582 O O   . ARG B 2 127 ? -13.712 -3.629  43.431  1.00 94.71 127 B 1 
ATOM 4583 C CB  . ARG B 2 127 ? -12.652 -0.535  43.162  1.00 95.06 127 B 1 
ATOM 4584 C CG  . ARG B 2 127 ? -12.854 -0.628  44.680  1.00 81.62 127 B 1 
ATOM 4585 C CD  . ARG B 2 127 ? -13.314 0.718   45.253  1.00 78.88 127 B 1 
ATOM 4586 N NE  . ARG B 2 127 ? -12.377 1.808   44.920  1.00 67.16 127 B 1 
ATOM 4587 C CZ  . ARG B 2 127 ? -12.616 3.107   44.983  1.00 59.77 127 B 1 
ATOM 4588 N NH1 . ARG B 2 127 ? -13.741 3.575   45.444  1.00 53.69 127 B 1 
ATOM 4589 N NH2 . ARG B 2 127 ? -11.723 3.970   44.565  1.00 51.23 127 B 1 
ATOM 4590 N N   . MET B 2 128 ? -14.386 -2.705  41.495  1.00 95.87 128 B 1 
ATOM 4591 C CA  . MET B 2 128 ? -15.512 -3.621  41.298  1.00 96.07 128 B 1 
ATOM 4592 C C   . MET B 2 128 ? -15.018 -5.041  41.012  1.00 96.26 128 B 1 
ATOM 4593 O O   . MET B 2 128 ? -15.512 -5.986  41.613  1.00 95.33 128 B 1 
ATOM 4594 C CB  . MET B 2 128 ? -16.414 -3.103  40.157  1.00 95.68 128 B 1 
ATOM 4595 C CG  . MET B 2 128 ? -17.578 -4.042  39.826  1.00 93.44 128 B 1 
ATOM 4596 S SD  . MET B 2 128 ? -18.744 -4.372  41.192  1.00 93.05 128 B 1 
ATOM 4597 C CE  . MET B 2 128 ? -19.659 -2.813  41.220  1.00 84.66 128 B 1 
ATOM 4598 N N   . LEU B 2 129 ? -14.016 -5.196  40.150  1.00 96.29 129 B 1 
ATOM 4599 C CA  . LEU B 2 129 ? -13.431 -6.493  39.825  1.00 96.02 129 B 1 
ATOM 4600 C C   . LEU B 2 129 ? -12.731 -7.130  41.029  1.00 95.71 129 B 1 
ATOM 4601 O O   . LEU B 2 129 ? -12.888 -8.324  41.249  1.00 94.48 129 B 1 
ATOM 4602 C CB  . LEU B 2 129 ? -12.441 -6.335  38.654  1.00 95.97 129 B 1 
ATOM 4603 C CG  . LEU B 2 129 ? -13.093 -6.027  37.297  1.00 95.25 129 B 1 
ATOM 4604 C CD1 . LEU B 2 129 ? -11.999 -5.738  36.267  1.00 91.89 129 B 1 
ATOM 4605 C CD2 . LEU B 2 129 ? -13.925 -7.200  36.783  1.00 91.81 129 B 1 
ATOM 4606 N N   . ASP B 2 130 ? -12.009 -6.349  41.823  1.00 95.67 130 B 1 
ATOM 4607 C CA  . ASP B 2 130 ? -11.378 -6.823  43.058  1.00 95.03 130 B 1 
ATOM 4608 C C   . ASP B 2 130 ? -12.418 -7.314  44.072  1.00 94.51 130 B 1 
ATOM 4609 O O   . ASP B 2 130 ? -12.238 -8.365  44.666  1.00 92.49 130 B 1 
ATOM 4610 C CB  . ASP B 2 130 ? -10.518 -5.713  43.680  1.00 94.65 130 B 1 
ATOM 4611 C CG  . ASP B 2 130 ? -9.172  -5.478  42.985  1.00 93.16 130 B 1 
ATOM 4612 O OD1 . ASP B 2 130 ? -8.742  -6.327  42.174  1.00 88.12 130 B 1 
ATOM 4613 O OD2 . ASP B 2 130 ? -8.500  -4.496  43.374  1.00 88.40 130 B 1 
ATOM 4614 N N   . TRP B 2 131 ? -13.545 -6.607  44.213  1.00 95.06 131 B 1 
ATOM 4615 C CA  . TRP B 2 131 ? -14.636 -7.055  45.068  1.00 94.82 131 B 1 
ATOM 4616 C C   . TRP B 2 131 ? -15.319 -8.325  44.544  1.00 94.79 131 B 1 
ATOM 4617 O O   . TRP B 2 131 ? -15.639 -9.218  45.328  1.00 92.81 131 B 1 
ATOM 4618 C CB  . TRP B 2 131 ? -15.660 -5.930  45.235  1.00 94.32 131 B 1 
ATOM 4619 C CG  . TRP B 2 131 ? -16.885 -6.350  45.983  1.00 93.97 131 B 1 
ATOM 4620 C CD1 . TRP B 2 131 ? -16.932 -6.705  47.287  1.00 91.03 131 B 1 
ATOM 4621 C CD2 . TRP B 2 131 ? -18.237 -6.547  45.454  1.00 93.22 131 B 1 
ATOM 4622 N NE1 . TRP B 2 131 ? -18.226 -7.101  47.611  1.00 90.74 131 B 1 
ATOM 4623 C CE2 . TRP B 2 131 ? -19.056 -7.020  46.520  1.00 92.25 131 B 1 
ATOM 4624 C CE3 . TRP B 2 131 ? -18.832 -6.368  44.189  1.00 91.45 131 B 1 
ATOM 4625 C CZ2 . TRP B 2 131 ? -20.427 -7.303  46.331  1.00 91.42 131 B 1 
ATOM 4626 C CZ3 . TRP B 2 131 ? -20.196 -6.644  44.004  1.00 89.51 131 B 1 
ATOM 4627 C CH2 . TRP B 2 131 ? -20.986 -7.108  45.070  1.00 89.41 131 B 1 
ATOM 4628 N N   . LEU B 2 132 ? -15.517 -8.444  43.229  1.00 94.78 132 B 1 
ATOM 4629 C CA  . LEU B 2 132 ? -16.066 -9.663  42.628  1.00 94.17 132 B 1 
ATOM 4630 C C   . LEU B 2 132 ? -15.123 -10.861 42.807  1.00 93.83 132 B 1 
ATOM 4631 O O   . LEU B 2 132 ? -15.602 -11.970 42.991  1.00 92.35 132 B 1 
ATOM 4632 C CB  . LEU B 2 132 ? -16.371 -9.424  41.141  1.00 94.24 132 B 1 
ATOM 4633 C CG  . LEU B 2 132 ? -17.598 -8.526  40.869  1.00 93.58 132 B 1 
ATOM 4634 C CD1 . LEU B 2 132 ? -17.683 -8.217  39.377  1.00 89.64 132 B 1 
ATOM 4635 C CD2 . LEU B 2 132 ? -18.906 -9.189  41.283  1.00 89.14 132 B 1 
ATOM 4636 N N   . GLN B 2 133 ? -13.816 -10.653 42.831  1.00 94.15 133 B 1 
ATOM 4637 C CA  . GLN B 2 133 ? -12.824 -11.703 43.102  1.00 92.98 133 B 1 
ATOM 4638 C C   . GLN B 2 133 ? -12.887 -12.268 44.533  1.00 92.32 133 B 1 
ATOM 4639 O O   . GLN B 2 133 ? -12.387 -13.360 44.760  1.00 88.56 133 B 1 
ATOM 4640 C CB  . GLN B 2 133 ? -11.412 -11.180 42.842  1.00 91.24 133 B 1 
ATOM 4641 C CG  . GLN B 2 133 ? -11.100 -11.077 41.348  1.00 87.78 133 B 1 
ATOM 4642 C CD  . GLN B 2 133 ? -9.672  -10.595 41.143  1.00 89.84 133 B 1 
ATOM 4643 O OE1 . GLN B 2 133 ? -8.752  -11.383 40.990  1.00 80.09 133 B 1 
ATOM 4644 N NE2 . GLN B 2 133 ? -9.442  -9.304  41.150  1.00 78.52 133 B 1 
ATOM 4645 N N   . GLU B 2 134 ? -13.487 -11.550 45.463  1.00 92.31 134 B 1 
ATOM 4646 C CA  . GLU B 2 134 ? -13.738 -12.071 46.812  1.00 91.00 134 B 1 
ATOM 4647 C C   . GLU B 2 134 ? -14.881 -13.111 46.830  1.00 90.51 134 B 1 
ATOM 4648 O O   . GLU B 2 134 ? -15.089 -13.768 47.850  1.00 86.29 134 B 1 
ATOM 4649 C CB  . GLU B 2 134 ? -14.071 -10.919 47.774  1.00 89.18 134 B 1 
ATOM 4650 C CG  . GLU B 2 134 ? -12.954 -9.884  47.927  1.00 83.82 134 B 1 
ATOM 4651 C CD  . GLU B 2 134 ? -13.343 -8.666  48.795  1.00 80.04 134 B 1 
ATOM 4652 O OE1 . GLU B 2 134 ? -12.489 -7.770  48.952  1.00 72.83 134 B 1 
ATOM 4653 O OE2 . GLU B 2 134 ? -14.487 -8.614  49.298  1.00 76.13 134 B 1 
ATOM 4654 N N   . LYS B 2 135 ? -15.627 -13.244 45.755  1.00 91.10 135 B 1 
ATOM 4655 C CA  . LYS B 2 135 ? -16.695 -14.217 45.602  1.00 89.55 135 B 1 
ATOM 4656 C C   . LYS B 2 135 ? -16.134 -15.545 45.099  1.00 89.11 135 B 1 
ATOM 4657 O O   . LYS B 2 135 ? -15.315 -15.567 44.175  1.00 84.59 135 B 1 
ATOM 4658 C CB  . LYS B 2 135 ? -17.788 -13.705 44.649  1.00 87.52 135 B 1 
ATOM 4659 C CG  . LYS B 2 135 ? -18.404 -12.349 45.060  1.00 85.23 135 B 1 
ATOM 4660 C CD  . LYS B 2 135 ? -19.080 -12.444 46.422  1.00 79.91 135 B 1 
ATOM 4661 C CE  . LYS B 2 135 ? -19.739 -11.111 46.757  1.00 76.37 135 B 1 
ATOM 4662 N NZ  . LYS B 2 135 ? -20.440 -11.206 48.066  1.00 69.68 135 B 1 
ATOM 4663 N N   . ASP B 2 136 ? -16.622 -16.623 45.668  1.00 88.13 136 B 1 
ATOM 4664 C CA  . ASP B 2 136 ? -16.297 -17.961 45.202  1.00 86.77 136 B 1 
ATOM 4665 C C   . ASP B 2 136 ? -16.668 -18.122 43.716  1.00 86.66 136 B 1 
ATOM 4666 O O   . ASP B 2 136 ? -17.624 -17.526 43.213  1.00 78.65 136 B 1 
ATOM 4667 C CB  . ASP B 2 136 ? -16.993 -19.015 46.073  1.00 82.74 136 B 1 
ATOM 4668 C CG  . ASP B 2 136 ? -16.480 -19.039 47.523  1.00 76.18 136 B 1 
ATOM 4669 O OD1 . ASP B 2 136 ? -15.272 -18.792 47.721  1.00 67.15 136 B 1 
ATOM 4670 O OD2 . ASP B 2 136 ? -17.301 -19.316 48.422  1.00 67.83 136 B 1 
ATOM 4671 N N   . ASP B 2 137 ? -15.868 -18.919 43.019  1.00 89.19 137 B 1 
ATOM 4672 C CA  . ASP B 2 137 ? -16.000 -19.255 41.595  1.00 90.20 137 B 1 
ATOM 4673 C C   . ASP B 2 137 ? -15.823 -18.099 40.590  1.00 92.19 137 B 1 
ATOM 4674 O O   . ASP B 2 137 ? -15.750 -18.347 39.379  1.00 87.70 137 B 1 
ATOM 4675 C CB  . ASP B 2 137 ? -17.289 -20.053 41.344  1.00 85.50 137 B 1 
ATOM 4676 C CG  . ASP B 2 137 ? -17.364 -21.351 42.164  1.00 80.63 137 B 1 
ATOM 4677 O OD1 . ASP B 2 137 ? -16.309 -22.017 42.258  1.00 72.00 137 B 1 
ATOM 4678 O OD2 . ASP B 2 137 ? -18.477 -21.692 42.606  1.00 72.68 137 B 1 
ATOM 4679 N N   . PHE B 2 138 ? -15.678 -16.854 41.050  1.00 91.47 138 B 1 
ATOM 4680 C CA  . PHE B 2 138 ? -15.386 -15.749 40.142  1.00 93.08 138 B 1 
ATOM 4681 C C   . PHE B 2 138 ? -13.907 -15.731 39.744  1.00 93.40 138 B 1 
ATOM 4682 O O   . PHE B 2 138 ? -13.005 -15.729 40.582  1.00 91.01 138 B 1 
ATOM 4683 C CB  . PHE B 2 138 ? -15.826 -14.418 40.748  1.00 92.86 138 B 1 
ATOM 4684 C CG  . PHE B 2 138 ? -15.738 -13.277 39.759  1.00 94.63 138 B 1 
ATOM 4685 C CD1 . PHE B 2 138 ? -14.573 -12.485 39.681  1.00 90.60 138 B 1 
ATOM 4686 C CD2 . PHE B 2 138 ? -16.808 -13.012 38.886  1.00 90.25 138 B 1 
ATOM 4687 C CE1 . PHE B 2 138 ? -14.494 -11.441 38.755  1.00 90.14 138 B 1 
ATOM 4688 C CE2 . PHE B 2 138 ? -16.733 -11.961 37.962  1.00 90.01 138 B 1
[truncated: 207,787 more chars]
