# Supplementary material for: Angiopoietin-like 3 monomers are abundant in human plasma but are unable to inhibit endothelial lipase
Source: JCI Insight. 2025 Oct 28;10(23):e197827. doi: 10.1172/jci.insight.197827 (PMC12867014; doi:10.1172/jci.insight.197827)
Supplement: undefined [file jciinsight-10-197827-s266.zip › jci.insight.197827.sdd11.cif]

# By using this file you agree to the legally binding terms of use found at alphafoldserver.com/output-terms
data_4c57d7bbd18ecc3a
#
_entry.id 4c57d7bbd18ecc3a
#
loop_
_atom_type.symbol
C 
N 
O 
S 
#
loop_
_audit_author.name
_audit_author.pdbx_ordinal
"Google DeepMind" 1 
"Isomorphic Labs" 2 
#
_audit_conform.dict_location https://raw.githubusercontent.com/ihmwg/ModelCIF/master/dist/mmcif_ma.dic
_audit_conform.dict_name     mmcif_ma.dic
_audit_conform.dict_version  1.4.5
#
loop_
_chem_comp.formula
_chem_comp.formula_weight
_chem_comp.id
_chem_comp.mon_nstd_flag
_chem_comp.name
_chem_comp.pdbx_smiles
_chem_comp.pdbx_synonyms
_chem_comp.type
"C3 H7 N O2"    89.093  ALA y ALANINE         C[C@H](N)C(O)=O                  ? "L-PEPTIDE LINKING" 
"C6 H15 N4 O2"  175.209 ARG y ARGININE        N[C@@H](CCCNC(N)=[NH2+])C(O)=O   ? "L-PEPTIDE LINKING" 
"C4 H8 N2 O3"   132.118 ASN y ASPARAGINE      N[C@@H](CC(N)=O)C(O)=O           ? "L-PEPTIDE LINKING" 
"C4 H7 N O4"    133.103 ASP y "ASPARTIC ACID" N[C@@H](CC(O)=O)C(O)=O           ? "L-PEPTIDE LINKING" 
"C3 H7 N O2 S"  121.158 CYS y CYSTEINE        N[C@@H](CS)C(O)=O                ? "L-PEPTIDE LINKING" 
"C5 H10 N2 O3"  146.144 GLN y GLUTAMINE       N[C@@H](CCC(N)=O)C(O)=O          ? "L-PEPTIDE LINKING" 
"C5 H9 N O4"    147.129 GLU y "GLUTAMIC ACID" N[C@@H](CCC(O)=O)C(O)=O          ? "L-PEPTIDE LINKING" 
"C2 H5 N O2"    75.067  GLY y GLYCINE         NCC(O)=O                         ? "PEPTIDE LINKING"   
"C6 H10 N3 O2"  156.162 HIS y HISTIDINE       N[C@@H](Cc1c[nH]c[nH+]1)C(O)=O   ? "L-PEPTIDE LINKING" 
"C6 H13 N O2"   131.173 ILE y ISOLEUCINE      CC[C@H](C)[C@H](N)C(O)=O         ? "L-PEPTIDE LINKING" 
"C6 H13 N O2"   131.173 LEU y LEUCINE         CC(C)C[C@H](N)C(O)=O             ? "L-PEPTIDE LINKING" 
"C6 H15 N2 O2"  147.195 LYS y LYSINE          N[C@@H](CCCC[NH3+])C(O)=O        ? "L-PEPTIDE LINKING" 
"C5 H11 N O2 S" 149.211 MET y METHIONINE      CSCC[C@H](N)C(O)=O               ? "L-PEPTIDE LINKING" 
"C9 H11 N O2"   165.189 PHE y PHENYLALANINE   N[C@@H](Cc1ccccc1)C(O)=O         ? "L-PEPTIDE LINKING" 
"C5 H9 N O2"    115.130 PRO y PROLINE         OC(=O)[C@@H]1CCCN1               ? "L-PEPTIDE LINKING" 
"C3 H7 N O3"    105.093 SER y SERINE          N[C@@H](CO)C(O)=O                ? "L-PEPTIDE LINKING" 
"C4 H9 N O3"    119.119 THR y THREONINE       C[C@@H](O)[C@H](N)C(O)=O         ? "L-PEPTIDE LINKING" 
"C11 H12 N2 O2" 204.225 TRP y TRYPTOPHAN      N[C@@H](Cc1c[nH]c2ccccc12)C(O)=O ? "L-PEPTIDE LINKING" 
"C9 H11 N O3"   181.189 TYR y TYROSINE        N[C@@H](Cc1ccc(O)cc1)C(O)=O      ? "L-PEPTIDE LINKING" 
"C5 H11 N O2"   117.146 VAL y VALINE          CC(C)[C@H](N)C(O)=O              ? "L-PEPTIDE LINKING" 
#
_citation.book_publisher          ?
_citation.country                 UK
_citation.id                      primary
_citation.journal_full            Nature
_citation.journal_id_ASTM         NATUAS
_citation.journal_id_CSD          0006
_citation.journal_id_ISSN         0028-0836
_citation.journal_volume          ?
_citation.page_first              ?
_citation.page_last               ?
_citation.pdbx_database_id_DOI    ?
_citation.pdbx_database_id_PubMed ?
_citation.title                   "Accurate structure prediction of biomolecular interactions with AlphaFold 3"
_citation.year                    2024
#
loop_
_citation_author.citation_id
_citation_author.name
_citation_author.ordinal
primary "Google DeepMind" 1 
primary "Isomorphic Labs" 2 
#
loop_
_entity.id
_entity.pdbx_description
_entity.type
1 . polymer 
2 . polymer 
3 . polymer 
4 . polymer 
#
loop_
_entity_poly.entity_id
_entity_poly.pdbx_strand_id
_entity_poly.type
1 A polypeptide(L) 
2 B polypeptide(L) 
3 C polypeptide(L) 
4 D polypeptide(L) 
#
loop_
_entity_poly_seq.entity_id
_entity_poly_seq.hetero
_entity_poly_seq.mon_id
_entity_poly_seq.num
1 n SER 1   
1 n PRO 2   
1 n VAL 3   
1 n PRO 4   
1 n PHE 5   
1 n GLY 6   
1 n PRO 7   
1 n GLU 8   
1 n GLY 9   
1 n ARG 10  
1 n LEU 11  
1 n GLU 12  
1 n ASP 13  
1 n LYS 14  
1 n LEU 15  
1 n HIS 16  
1 n LYS 17  
1 n PRO 18  
1 n LYS 19  
1 n ALA 20  
1 n THR 21  
1 n GLN 22  
1 n THR 23  
1 n GLU 24  
1 n VAL 25  
1 n LYS 26  
1 n PRO 27  
1 n SER 28  
1 n VAL 29  
1 n ARG 30  
1 n PHE 31  
1 n ASN 32  
1 n LEU 33  
1 n ARG 34  
1 n THR 35  
1 n SER 36  
1 n LYS 37  
1 n ASP 38  
1 n PRO 39  
1 n GLU 40  
1 n HIS 41  
1 n GLU 42  
1 n GLY 43  
1 n CYS 44  
1 n TYR 45  
1 n LEU 46  
1 n SER 47  
1 n VAL 48  
1 n GLY 49  
1 n HIS 50  
1 n SER 51  
1 n GLN 52  
1 n PRO 53  
1 n LEU 54  
1 n GLU 55  
1 n ASP 56  
1 n CYS 57  
1 n SER 58  
1 n PHE 59  
1 n ASN 60  
1 n MET 61  
1 n THR 62  
1 n ALA 63  
1 n LYS 64  
1 n THR 65  
1 n PHE 66  
1 n PHE 67  
1 n ILE 68  
1 n ILE 69  
1 n HIS 70  
1 n GLY 71  
1 n TRP 72  
1 n THR 73  
1 n MET 74  
1 n SER 75  
1 n GLY 76  
1 n ILE 77  
1 n PHE 78  
1 n GLU 79  
1 n ASN 80  
1 n TRP 81  
1 n LEU 82  
1 n HIS 83  
1 n LYS 84  
1 n LEU 85  
1 n VAL 86  
1 n SER 87  
1 n ALA 88  
1 n LEU 89  
1 n HIS 90  
1 n THR 91  
1 n ARG 92  
1 n GLU 93  
1 n LYS 94  
1 n ASP 95  
1 n ALA 96  
1 n ASN 97  
1 n VAL 98  
1 n VAL 99  
1 n VAL 100 
1 n VAL 101 
1 n ASP 102 
1 n TRP 103 
1 n LEU 104 
1 n PRO 105 
1 n LEU 106 
1 n ALA 107 
1 n HIS 108 
1 n GLN 109 
1 n LEU 110 
1 n TYR 111 
1 n THR 112 
1 n ASP 113 
1 n ALA 114 
1 n VAL 115 
1 n ASN 116 
1 n ASN 117 
1 n THR 118 
1 n ARG 119 
1 n VAL 120 
1 n VAL 121 
1 n GLY 122 
1 n HIS 123 
1 n SER 124 
1 n ILE 125 
1 n ALA 126 
1 n ARG 127 
1 n MET 128 
1 n LEU 129 
1 n ASP 130 
1 n TRP 131 
1 n LEU 132 
1 n GLN 133 
1 n GLU 134 
1 n LYS 135 
1 n ASP 136 
1 n ASP 137 
1 n PHE 138 
1 n SER 139 
1 n LEU 140 
1 n GLY 141 
1 n ASN 142 
1 n VAL 143 
1 n HIS 144 
1 n LEU 145 
1 n ILE 146 
1 n GLY 147 
1 n TYR 148 
1 n SER 149 
1 n LEU 150 
1 n GLY 151 
1 n ALA 152 
1 n HIS 153 
1 n VAL 154 
1 n ALA 155 
1 n GLY 156 
1 n TYR 157 
1 n ALA 158 
1 n GLY 159 
1 n ASN 160 
1 n PHE 161 
1 n VAL 162 
1 n LYS 163 
1 n GLY 164 
1 n THR 165 
1 n VAL 166 
1 n GLY 167 
1 n ARG 168 
1 n ILE 169 
1 n THR 170 
1 n GLY 171 
1 n LEU 172 
1 n ASP 173 
1 n PRO 174 
1 n ALA 175 
1 n GLY 176 
1 n PRO 177 
1 n MET 178 
1 n PHE 179 
1 n GLU 180 
1 n GLY 181 
1 n ALA 182 
1 n ASP 183 
1 n ILE 184 
1 n HIS 185 
1 n LYS 186 
1 n ARG 187 
1 n LEU 188 
1 n SER 189 
1 n PRO 190 
1 n ASP 191 
1 n ASP 192 
1 n ALA 193 
1 n ASP 194 
1 n PHE 195 
1 n VAL 196 
1 n ASP 197 
1 n VAL 198 
1 n LEU 199 
1 n HIS 200 
1 n THR 201 
1 n TYR 202 
1 n THR 203 
1 n ARG 204 
1 n SER 205 
1 n PHE 206 
1 n GLY 207 
1 n LEU 208 
1 n SER 209 
1 n ILE 210 
1 n GLY 211 
1 n ILE 212 
1 n GLN 213 
1 n MET 214 
1 n PRO 215 
1 n VAL 216 
1 n GLY 217 
1 n HIS 218 
1 n ILE 219 
1 n ASP 220 
1 n ILE 221 
1 n TYR 222 
1 n PRO 223 
1 n ASN 224 
1 n GLY 225 
1 n GLY 226 
1 n ASP 227 
1 n PHE 228 
1 n GLN 229 
1 n PRO 230 
1 n GLY 231 
1 n CYS 232 
1 n GLY 233 
1 n LEU 234 
1 n ASN 235 
1 n ASP 236 
1 n VAL 237 
1 n LEU 238 
1 n GLY 239 
1 n SER 240 
1 n ILE 241 
1 n ALA 242 
1 n TYR 243 
1 n GLY 244 
1 n THR 245 
1 n ILE 246 
1 n THR 247 
1 n GLU 248 
1 n VAL 249 
1 n VAL 250 
1 n LYS 251 
1 n CYS 252 
1 n GLU 253 
1 n HIS 254 
1 n GLU 255 
1 n ARG 256 
1 n ALA 257 
1 n VAL 258 
1 n HIS 259 
1 n LEU 260 
1 n PHE 261 
1 n VAL 262 
1 n ASP 263 
1 n SER 264 
1 n LEU 265 
1 n VAL 266 
1 n ASN 267 
1 n GLN 268 
1 n ASP 269 
1 n LYS 270 
1 n PRO 271 
1 n SER 272 
1 n PHE 273 
1 n ALA 274 
1 n PHE 275 
1 n GLN 276 
1 n CYS 277 
1 n THR 278 
1 n ASP 279 
1 n SER 280 
1 n ASN 281 
1 n ARG 282 
1 n PHE 283 
1 n LYS 284 
1 n LYS 285 
1 n GLY 286 
1 n ILE 287 
1 n CYS 288 
1 n LEU 289 
1 n SER 290 
1 n CYS 291 
1 n ARG 292 
1 n LYS 293 
1 n ASN 294 
1 n ARG 295 
1 n CYS 296 
1 n ASN 297 
1 n SER 298 
1 n ILE 299 
1 n GLY 300 
1 n TYR 301 
1 n ASN 302 
1 n ALA 303 
1 n LYS 304 
1 n LYS 305 
1 n MET 306 
1 n ARG 307 
1 n ASN 308 
1 n LYS 309 
1 n ARG 310 
1 n ASN 311 
1 n SER 312 
1 n LYS 313 
1 n MET 314 
1 n TYR 315 
1 n LEU 316 
1 n LYS 317 
1 n THR 318 
1 n ARG 319 
1 n ALA 320 
1 n GLY 321 
1 n MET 322 
1 n PRO 323 
1 n PHE 324 
1 n ARG 325 
1 n VAL 326 
1 n TYR 327 
1 n HIS 328 
1 n TYR 329 
1 n GLN 330 
1 n MET 331 
1 n LYS 332 
1 n ILE 333 
1 n HIS 334 
1 n VAL 335 
1 n PHE 336 
1 n SER 337 
1 n TYR 338 
1 n LYS 339 
1 n ASN 340 
1 n MET 341 
1 n GLY 342 
1 n GLU 343 
1 n ILE 344 
1 n GLU 345 
1 n PRO 346 
1 n THR 347 
1 n PHE 348 
1 n TYR 349 
1 n VAL 350 
1 n THR 351 
1 n LEU 352 
1 n TYR 353 
1 n GLY 354 
1 n THR 355 
1 n ASN 356 
1 n ALA 357 
1 n ASP 358 
1 n SER 359 
1 n GLN 360 
1 n THR 361 
1 n LEU 362 
1 n PRO 363 
1 n LEU 364 
1 n GLU 365 
1 n ILE 366 
1 n VAL 367 
1 n GLU 368 
1 n ARG 369 
1 n ILE 370 
1 n GLU 371 
1 n GLN 372 
1 n ASN 373 
1 n ALA 374 
1 n THR 375 
1 n ASN 376 
1 n THR 377 
1 n PHE 378 
1 n LEU 379 
1 n VAL 380 
1 n TYR 381 
1 n THR 382 
1 n GLU 383 
1 n GLU 384 
1 n ASP 385 
1 n LEU 386 
1 n GLY 387 
1 n ASP 388 
1 n LEU 389 
1 n LEU 390 
1 n LYS 391 
1 n ILE 392 
1 n GLN 393 
1 n LEU 394 
1 n THR 395 
1 n TRP 396 
1 n GLU 397 
1 n GLY 398 
1 n ALA 399 
1 n SER 400 
1 n GLN 401 
1 n SER 402 
1 n TRP 403 
1 n TYR 404 
1 n ASN 405 
1 n LEU 406 
1 n TRP 407 
1 n LYS 408 
1 n GLU 409 
1 n PHE 410 
1 n ARG 411 
1 n SER 412 
1 n TYR 413 
1 n LEU 414 
1 n SER 415 
1 n GLN 416 
1 n PRO 417 
1 n ARG 418 
1 n ASN 419 
1 n PRO 420 
1 n GLY 421 
1 n ARG 422 
1 n GLU 423 
1 n LEU 424 
1 n ASN 425 
1 n ILE 426 
1 n ARG 427 
1 n ARG 428 
1 n ILE 429 
1 n ARG 430 
1 n VAL 431 
1 n LYS 432 
1 n SER 433 
1 n GLY 434 
1 n GLU 435 
1 n THR 436 
1 n GLN 437 
1 n ARG 438 
1 n LYS 439 
1 n LEU 440 
1 n THR 441 
1 n PHE 442 
1 n CYS 443 
1 n THR 444 
1 n GLU 445 
1 n ASP 446 
1 n PRO 447 
1 n GLU 448 
1 n ASN 449 
1 n THR 450 
1 n SER 451 
1 n ILE 452 
1 n SER 453 
1 n PRO 454 
1 n GLY 455 
1 n ARG 456 
1 n GLU 457 
1 n LEU 458 
1 n TRP 459 
1 n PHE 460 
1 n ARG 461 
1 n LYS 462 
1 n CYS 463 
1 n ARG 464 
1 n ASP 465 
1 n GLY 466 
1 n TRP 467 
1 n ARG 468 
1 n MET 469 
1 n LYS 470 
1 n ASN 471 
1 n GLU 472 
1 n THR 473 
1 n SER 474 
1 n PRO 475 
1 n THR 476 
1 n VAL 477 
1 n GLU 478 
1 n LEU 479 
1 n PRO 480 
2 n SER 1   
2 n ARG 2   
2 n VAL 3   
2 n ASP 4   
2 n PRO 5   
2 n ASP 6   
2 n LEU 7   
2 n SER 8   
2 n SER 9   
2 n PHE 10  
2 n ASP 11  
2 n SER 12  
2 n ALA 13  
2 n PRO 14  
2 n SER 15  
2 n GLU 16  
2 n PRO 17  
2 n LYS 18  
2 n SER 19  
2 n ARG 20  
2 n PHE 21  
2 n ALA 22  
2 n MET 23  
2 n LEU 24  
2 n ASP 25  
2 n ASP 26  
2 n VAL 27  
2 n LYS 28  
2 n ILE 29  
2 n LEU 30  
2 n ALA 31  
2 n ASN 32  
2 n GLY 33  
2 n LEU 34  
2 n LEU 35  
2 n GLN 36  
2 n LEU 37  
2 n GLY 38  
2 n HIS 39  
2 n GLY 40  
2 n LEU 41  
2 n LYS 42  
2 n ASP 43  
2 n PHE 44  
2 n VAL 45  
2 n HIS 46  
2 n LYS 47  
2 n THR 48  
2 n LYS 49  
2 n GLY 50  
2 n GLN 51  
2 n ILE 52  
2 n ASN 53  
2 n ASP 54  
2 n ILE 55  
2 n PHE 56  
2 n GLN 57  
2 n LYS 58  
2 n LEU 59  
2 n ASN 60  
2 n ILE 61  
2 n PHE 62  
2 n ASP 63  
2 n GLN 64  
2 n SER 65  
2 n PHE 66  
2 n TYR 67  
2 n ASP 68  
2 n LEU 69  
2 n SER 70  
2 n LEU 71  
2 n ARG 72  
2 n THR 73  
2 n ASN 74  
2 n GLU 75  
2 n ILE 76  
2 n LYS 77  
2 n GLU 78  
2 n GLU 79  
2 n GLU 80  
2 n LYS 81  
2 n GLU 82  
2 n LEU 83  
2 n ARG 84  
2 n ARG 85  
2 n THR 86  
2 n THR 87  
2 n SER 88  
2 n THR 89  
2 n LEU 90  
2 n GLN 91  
2 n VAL 92  
2 n LYS 93  
2 n ASN 94  
2 n GLU 95  
2 n GLU 96  
2 n VAL 97  
2 n LYS 98  
2 n ASN 99  
2 n MET 100 
2 n SER 101 
2 n VAL 102 
2 n GLU 103 
2 n LEU 104 
2 n ASN 105 
2 n SER 106 
2 n LYS 107 
2 n LEU 108 
2 n GLU 109 
2 n SER 110 
2 n LEU 111 
2 n LEU 112 
2 n GLU 113 
2 n GLU 114 
2 n LYS 115 
2 n THR 116 
2 n ALA 117 
2 n LEU 118 
2 n GLN 119 
2 n HIS 120 
2 n LYS 121 
2 n VAL 122 
2 n ARG 123 
2 n ALA 124 
2 n LEU 125 
2 n GLU 126 
2 n GLU 127 
2 n GLN 128 
2 n LEU 129 
2 n THR 130 
2 n ASN 131 
2 n LEU 132 
2 n ILE 133 
2 n LEU 134 
2 n SER 135 
2 n PRO 136 
2 n ALA 137 
2 n GLY 138 
2 n ALA 139 
2 n GLN 140 
2 n GLU 141 
2 n HIS 142 
2 n PRO 143 
2 n GLU 144 
2 n VAL 145 
2 n THR 146 
2 n SER 147 
2 n LEU 148 
2 n LYS 149 
2 n SER 150 
2 n PHE 151 
2 n VAL 152 
2 n GLU 153 
2 n GLN 154 
2 n GLN 155 
2 n ASP 156 
2 n ASN 157 
2 n SER 158 
2 n ILE 159 
2 n ARG 160 
2 n GLU 161 
2 n LEU 162 
2 n LEU 163 
2 n GLN 164 
2 n SER 165 
2 n VAL 166 
2 n GLU 167 
2 n GLU 168 
2 n GLN 169 
2 n TYR 170 
2 n LYS 171 
2 n GLN 172 
2 n LEU 173 
2 n SER 174 
2 n GLN 175 
2 n GLN 176 
2 n HIS 177 
2 n MET 178 
2 n GLN 179 
2 n ILE 180 
2 n LYS 181 
2 n GLU 182 
2 n ILE 183 
2 n GLU 184 
2 n LYS 185 
2 n GLN 186 
2 n LEU 187 
2 n ARG 188 
2 n LYS 189 
2 n THR 190 
2 n GLY 191 
2 n ILE 192 
2 n GLN 193 
2 n GLU 194 
2 n PRO 195 
2 n SER 196 
2 n GLU 197 
2 n ASN 198 
2 n SER 199 
2 n LEU 200 
2 n SER 201 
2 n SER 202 
2 n LYS 203 
2 n SER 204 
2 n ARG 205 
2 n ALA 206 
2 n PRO 207 
2 n ARG 208 
2 n THR 209 
2 n THR 210 
2 n PRO 211 
2 n PRO 212 
2 n LEU 213 
2 n GLN 214 
2 n LEU 215 
2 n ASN 216 
2 n GLU 217 
2 n THR 218 
2 n GLU 219 
2 n ASN 220 
2 n THR 221 
2 n GLU 222 
2 n GLN 223 
2 n ASP 224 
2 n ASP 225 
2 n LEU 226 
2 n PRO 227 
2 n ALA 228 
2 n ASP 229 
2 n CYS 230 
2 n SER 231 
2 n ALA 232 
2 n VAL 233 
2 n TYR 234 
2 n ASN 235 
2 n ARG 236 
2 n GLY 237 
2 n GLU 238 
2 n HIS 239 
2 n THR 240 
2 n SER 241 
2 n GLY 242 
2 n VAL 243 
2 n TYR 244 
2 n THR 245 
2 n ILE 246 
2 n LYS 247 
2 n PRO 248 
2 n ARG 249 
2 n ASN 250 
2 n SER 251 
2 n GLN 252 
2 n GLY 253 
2 n PHE 254 
2 n ASN 255 
2 n VAL 256 
2 n TYR 257 
2 n CYS 258 
2 n ASP 259 
2 n THR 260 
2 n GLN 261 
2 n SER 262 
2 n GLY 263 
2 n SER 264 
2 n PRO 265 
2 n TRP 266 
2 n THR 267 
2 n LEU 268 
2 n ILE 269 
2 n GLN 270 
2 n HIS 271 
2 n ARG 272 
2 n LYS 273 
2 n ASP 274 
2 n GLY 275 
2 n SER 276 
2 n GLN 277 
2 n ASP 278 
2 n PHE 279 
2 n ASN 280 
2 n GLU 281 
2 n THR 282 
2 n TRP 283 
2 n GLU 284 
2 n ASN 285 
2 n TYR 286 
2 n GLU 287 
2 n LYS 288 
2 n GLY 289 
2 n PHE 290 
2 n GLY 291 
2 n ARG 292 
2 n LEU 293 
2 n ASP 294 
2 n GLY 295 
2 n GLU 296 
2 n PHE 297 
2 n TRP 298 
2 n LEU 299 
2 n GLY 300 
2 n LEU 301 
2 n GLU 302 
2 n LYS 303 
2 n ILE 304 
2 n TYR 305 
2 n ALA 306 
2 n ILE 307 
2 n VAL 308 
2 n GLN 309 
2 n GLN 310 
2 n SER 311 
2 n ASN 312 
2 n TYR 313 
2 n ILE 314 
2 n LEU 315 
2 n ARG 316 
2 n LEU 317 
2 n GLU 318 
2 n LEU 319 
2 n GLN 320 
2 n ASP 321 
2 n TRP 322 
2 n LYS 323 
2 n ASP 324 
2 n SER 325 
2 n LYS 326 
2 n HIS 327 
2 n TYR 328 
2 n VAL 329 
2 n GLU 330 
2 n TYR 331 
2 n SER 332 
2 n PHE 333 
2 n HIS 334 
2 n LEU 335 
2 n GLY 336 
2 n SER 337 
2 n HIS 338 
2 n GLU 339 
2 n THR 340 
2 n ASN 341 
2 n TYR 342 
2 n THR 343 
2 n LEU 344 
2 n HIS 345 
2 n VAL 346 
2 n ALA 347 
2 n GLU 348 
2 n ILE 349 
2 n ALA 350 
2 n GLY 351 
2 n ASN 352 
2 n ILE 353 
2 n PRO 354 
2 n GLY 355 
2 n ALA 356 
2 n LEU 357 
2 n PRO 358 
2 n GLU 359 
2 n HIS 360 
2 n THR 361 
2 n ASP 362 
2 n LEU 363 
2 n MET 364 
2 n PHE 365 
2 n SER 366 
2 n THR 367 
2 n TRP 368 
2 n ASN 369 
2 n HIS 370 
2 n ARG 371 
2 n ALA 372 
2 n LYS 373 
2 n GLY 374 
2 n GLN 375 
2 n LEU 376 
2 n TYR 377 
2 n CYS 378 
2 n PRO 379 
2 n GLU 380 
2 n SER 381 
2 n TYR 382 
2 n SER 383 
2 n GLY 384 
2 n GLY 385 
2 n TRP 386 
2 n TRP 387 
2 n TRP 388 
2 n ASN 389 
2 n ASP 390 
2 n ILE 391 
2 n CYS 392 
2 n GLY 393 
2 n GLU 394 
2 n ASN 395 
2 n ASN 396 
2 n LEU 397 
2 n ASN 398 
2 n GLY 399 
2 n LYS 400 
2 n TYR 401 
2 n ASN 402 
2 n LYS 403 
2 n PRO 404 
2 n ARG 405 
2 n THR 406 
2 n LYS 407 
2 n SER 408 
2 n ARG 409 
2 n PRO 410 
2 n GLU 411 
2 n ARG 412 
2 n ARG 413 
2 n ARG 414 
2 n GLY 415 
2 n ILE 416 
2 n TYR 417 
2 n TRP 418 
2 n ARG 419 
2 n PRO 420 
2 n GLN 421 
2 n SER 422 
2 n ARG 423 
2 n LYS 424 
2 n LEU 425 
2 n TYR 426 
2 n ALA 427 
2 n ILE 428 
2 n LYS 429 
2 n SER 430 
2 n SER 431 
2 n LYS 432 
2 n MET 433 
2 n MET 434 
2 n LEU 435 
2 n GLN 436 
2 n PRO 437 
2 n THR 438 
2 n THR 439 
3 n SER 1   
3 n ARG 2   
3 n VAL 3   
3 n ASP 4   
3 n PRO 5   
3 n ASP 6   
3 n LEU 7   
3 n SER 8   
3 n SER 9   
3 n PHE 10  
3 n ASP 11  
3 n SER 12  
3 n ALA 13  
3 n PRO 14  
3 n SER 15  
3 n GLU 16  
3 n PRO 17  
3 n LYS 18  
3 n SER 19  
3 n ARG 20  
3 n PHE 21  
3 n ALA 22  
3 n MET 23  
3 n LEU 24  
3 n ASP 25  
3 n ASP 26  
3 n VAL 27  
3 n LYS 28  
3 n ILE 29  
3 n LEU 30  
3 n ALA 31  
3 n ASN 32  
3 n GLY 33  
3 n LEU 34  
3 n LEU 35  
3 n GLN 36  
3 n LEU 37  
3 n GLY 38  
3 n HIS 39  
3 n GLY 40  
3 n LEU 41  
3 n LYS 42  
3 n ASP 43  
3 n PHE 44  
3 n VAL 45  
3 n HIS 46  
3 n LYS 47  
3 n THR 48  
3 n LYS 49  
3 n GLY 50  
3 n GLN 51  
3 n ILE 52  
3 n ASN 53  
3 n ASP 54  
3 n ILE 55  
3 n PHE 56  
3 n GLN 57  
3 n LYS 58  
3 n LEU 59  
3 n ASN 60  
3 n ILE 61  
3 n PHE 62  
3 n ASP 63  
3 n GLN 64  
3 n SER 65  
3 n PHE 66  
3 n TYR 67  
3 n ASP 68  
3 n LEU 69  
3 n SER 70  
3 n LEU 71  
3 n ARG 72  
3 n THR 73  
3 n ASN 74  
3 n GLU 75  
3 n ILE 76  
3 n LYS 77  
3 n GLU 78  
3 n GLU 79  
3 n GLU 80  
3 n LYS 81  
3 n GLU 82  
3 n LEU 83  
3 n ARG 84  
3 n ARG 85  
3 n THR 86  
3 n THR 87  
3 n SER 88  
3 n THR 89  
3 n LEU 90  
3 n GLN 91  
3 n VAL 92  
3 n LYS 93  
3 n ASN 94  
3 n GLU 95  
3 n GLU 96  
3 n VAL 97  
3 n LYS 98  
3 n ASN 99  
3 n MET 100 
3 n SER 101 
3 n VAL 102 
3 n GLU 103 
3 n LEU 104 
3 n ASN 105 
3 n SER 106 
3 n LYS 107 
3 n LEU 108 
3 n GLU 109 
3 n SER 110 
3 n LEU 111 
3 n LEU 112 
3 n GLU 113 
3 n GLU 114 
3 n LYS 115 
3 n THR 116 
3 n ALA 117 
3 n LEU 118 
3 n GLN 119 
3 n HIS 120 
3 n LYS 121 
3 n VAL 122 
3 n ARG 123 
3 n ALA 124 
3 n LEU 125 
3 n GLU 126 
3 n GLU 127 
3 n GLN 128 
3 n LEU 129 
3 n THR 130 
3 n ASN 131 
3 n LEU 132 
3 n ILE 133 
3 n LEU 134 
3 n SER 135 
3 n PRO 136 
3 n ALA 137 
3 n GLY 138 
3 n ALA 139 
3 n GLN 140 
3 n GLU 141 
3 n HIS 142 
3 n PRO 143 
3 n GLU 144 
3 n VAL 145 
3 n THR 146 
3 n SER 147 
3 n LEU 148 
3 n LYS 149 
3 n SER 150 
3 n PHE 151 
3 n VAL 152 
3 n GLU 153 
3 n GLN 154 
3 n GLN 155 
3 n ASP 156 
3 n ASN 157 
3 n SER 158 
3 n ILE 159 
3 n ARG 160 
3 n GLU 161 
3 n LEU 162 
3 n LEU 163 
3 n GLN 164 
3 n SER 165 
3 n VAL 166 
3 n GLU 167 
3 n GLU 168 
3 n GLN 169 
3 n TYR 170 
3 n LYS 171 
3 n GLN 172 
3 n LEU 173 
3 n SER 174 
3 n GLN 175 
3 n GLN 176 
3 n HIS 177 
3 n MET 178 
3 n GLN 179 
3 n ILE 180 
3 n LYS 181 
3 n GLU 182 
3 n ILE 183 
3 n GLU 184 
3 n LYS 185 
3 n GLN 186 
3 n LEU 187 
3 n ARG 188 
3 n LYS 189 
3 n THR 190 
3 n GLY 191 
3 n ILE 192 
3 n GLN 193 
3 n GLU 194 
3 n PRO 195 
3 n SER 196 
3 n GLU 197 
3 n ASN 198 
3 n SER 199 
3 n LEU 200 
3 n SER 201 
3 n SER 202 
3 n LYS 203 
3 n SER 204 
3 n ARG 205 
3 n ALA 206 
3 n PRO 207 
3 n ARG 208 
3 n THR 209 
3 n THR 210 
3 n PRO 211 
3 n PRO 212 
3 n LEU 213 
3 n GLN 214 
3 n LEU 215 
3 n ASN 216 
3 n GLU 217 
3 n THR 218 
3 n GLU 219 
3 n ASN 220 
3 n THR 221 
3 n GLU 222 
3 n GLN 223 
3 n ASP 224 
3 n ASP 225 
3 n LEU 226 
3 n PRO 227 
3 n ALA 228 
3 n ASP 229 
3 n CYS 230 
3 n SER 231 
3 n ALA 232 
3 n VAL 233 
3 n TYR 234 
3 n ASN 235 
3 n ARG 236 
3 n GLY 237 
3 n GLU 238 
3 n HIS 239 
3 n THR 240 
3 n SER 241 
3 n GLY 242 
3 n VAL 243 
3 n TYR 244 
3 n THR 245 
3 n ILE 246 
3 n LYS 247 
3 n PRO 248 
3 n ARG 249 
3 n ASN 250 
3 n SER 251 
3 n GLN 252 
3 n GLY 253 
3 n PHE 254 
3 n ASN 255 
3 n VAL 256 
3 n TYR 257 
3 n CYS 258 
3 n ASP 259 
3 n THR 260 
3 n GLN 261 
3 n SER 262 
3 n GLY 263 
3 n SER 264 
3 n PRO 265 
3 n TRP 266 
3 n THR 267 
3 n LEU 268 
3 n ILE 269 
3 n GLN 270 
3 n HIS 271 
3 n ARG 272 
3 n LYS 273 
3 n ASP 274 
3 n GLY 275 
3 n SER 276 
3 n GLN 277 
3 n ASP 278 
3 n PHE 279 
3 n ASN 280 
3 n GLU 281 
3 n THR 282 
3 n TRP 283 
3 n GLU 284 
3 n ASN 285 
3 n TYR 286 
3 n GLU 287 
3 n LYS 288 
3 n GLY 289 
3 n PHE 290 
3 n GLY 291 
3 n ARG 292 
3 n LEU 293 
3 n ASP 294 
3 n GLY 295 
3 n GLU 296 
3 n PHE 297 
3 n TRP 298 
3 n LEU 299 
3 n GLY 300 
3 n LEU 301 
3 n GLU 302 
3 n LYS 303 
3 n ILE 304 
3 n TYR 305 
3 n ALA 306 
3 n ILE 307 
3 n VAL 308 
3 n GLN 309 
3 n GLN 310 
3 n SER 311 
3 n ASN 312 
3 n TYR 313 
3 n ILE 314 
3 n LEU 315 
3 n ARG 316 
3 n LEU 317 
3 n GLU 318 
3 n LEU 319 
3 n GLN 320 
3 n ASP 321 
3 n TRP 322 
3 n LYS 323 
3 n ASP 324 
3 n SER 325 
3 n LYS 326 
3 n HIS 327 
3 n TYR 328 
3 n VAL 329 
3 n GLU 330 
3 n TYR 331 
3 n SER 332 
3 n PHE 333 
3 n HIS 334 
3 n LEU 335 
3 n GLY 336 
3 n SER 337 
3 n HIS 338 
3 n GLU 339 
3 n THR 340 
3 n ASN 341 
3 n TYR 342 
3 n THR 343 
3 n LEU 344 
3 n HIS 345 
3 n VAL 346 
3 n ALA 347 
3 n GLU 348 
3 n ILE 349 
3 n ALA 350 
3 n GLY 351 
3 n ASN 352 
3 n ILE 353 
3 n PRO 354 
3 n GLY 355 
3 n ALA 356 
3 n LEU 357 
3 n PRO 358 
3 n GLU 359 
3 n HIS 360 
3 n THR 361 
3 n ASP 362 
3 n LEU 363 
3 n MET 364 
3 n PHE 365 
3 n SER 366 
3 n THR 367 
3 n TRP 368 
3 n ASN 369 
3 n HIS 370 
3 n ARG 371 
3 n ALA 372 
3 n LYS 373 
3 n GLY 374 
3 n GLN 375 
3 n LEU 376 
3 n TYR 377 
3 n CYS 378 
3 n PRO 379 
3 n GLU 380 
3 n SER 381 
3 n TYR 382 
3 n SER 383 
3 n GLY 384 
3 n GLY 385 
3 n TRP 386 
3 n TRP 387 
3 n TRP 388 
3 n ASN 389 
3 n ASP 390 
3 n ILE 391 
3 n CYS 392 
3 n GLY 393 
3 n GLU 394 
3 n ASN 395 
3 n ASN 396 
3 n LEU 397 
3 n ASN 398 
3 n GLY 399 
3 n LYS 400 
3 n TYR 401 
3 n ASN 402 
3 n LYS 403 
3 n PRO 404 
3 n ARG 405 
3 n THR 406 
3 n LYS 407 
3 n SER 408 
3 n ARG 409 
3 n PRO 410 
3 n GLU 411 
3 n ARG 412 
3 n ARG 413 
3 n ARG 414 
3 n GLY 415 
3 n ILE 416 
3 n TYR 417 
3 n TRP 418 
3 n ARG 419 
3 n PRO 420 
3 n GLN 421 
3 n SER 422 
3 n ARG 423 
3 n LYS 424 
3 n LEU 425 
3 n TYR 426 
3 n ALA 427 
3 n ILE 428 
3 n LYS 429 
3 n SER 430 
3 n SER 431 
3 n LYS 432 
3 n MET 433 
3 n MET 434 
3 n LEU 435 
3 n GLN 436 
3 n PRO 437 
3 n THR 438 
3 n THR 439 
4 n SER 1   
4 n ARG 2   
4 n VAL 3   
4 n ASP 4   
4 n PRO 5   
4 n ASP 6   
4 n LEU 7   
4 n SER 8   
4 n SER 9   
4 n PHE 10  
4 n ASP 11  
4 n SER 12  
4 n ALA 13  
4 n PRO 14  
4 n SER 15  
4 n GLU 16  
4 n PRO 17  
4 n LYS 18  
4 n SER 19  
4 n ARG 20  
4 n PHE 21  
4 n ALA 22  
4 n MET 23  
4 n LEU 24  
4 n ASP 25  
4 n ASP 26  
4 n VAL 27  
4 n LYS 28  
4 n ILE 29  
4 n LEU 30  
4 n ALA 31  
4 n ASN 32  
4 n GLY 33  
4 n LEU 34  
4 n LEU 35  
4 n GLN 36  
4 n LEU 37  
4 n GLY 38  
4 n HIS 39  
4 n GLY 40  
4 n LEU 41  
4 n LYS 42  
4 n ASP 43  
4 n PHE 44  
4 n VAL 45  
4 n HIS 46  
4 n LYS 47  
4 n THR 48  
4 n LYS 49  
4 n GLY 50  
4 n GLN 51  
4 n ILE 52  
4 n ASN 53  
4 n ASP 54  
4 n ILE 55  
4 n PHE 56  
4 n GLN 57  
4 n LYS 58  
4 n LEU 59  
4 n ASN 60  
4 n ILE 61  
4 n PHE 62  
4 n ASP 63  
4 n GLN 64  
4 n SER 65  
4 n PHE 66  
4 n TYR 67  
4 n ASP 68  
4 n LEU 69  
4 n SER 70  
4 n LEU 71  
4 n ARG 72  
4 n THR 73  
4 n ASN 74  
4 n GLU 75  
4 n ILE 76  
4 n LYS 77  
4 n GLU 78  
4 n GLU 79  
4 n GLU 80  
4 n LYS 81  
4 n GLU 82  
4 n LEU 83  
4 n ARG 84  
4 n ARG 85  
4 n THR 86  
4 n THR 87  
4 n SER 88  
4 n THR 89  
4 n LEU 90  
4 n GLN 91  
4 n VAL 92  
4 n LYS 93  
4 n ASN 94  
4 n GLU 95  
4 n GLU 96  
4 n VAL 97  
4 n LYS 98  
4 n ASN 99  
4 n MET 100 
4 n SER 101 
4 n VAL 102 
4 n GLU 103 
4 n LEU 104 
4 n ASN 105 
4 n SER 106 
4 n LYS 107 
4 n LEU 108 
4 n GLU 109 
4 n SER 110 
4 n LEU 111 
4 n LEU 112 
4 n GLU 113 
4 n GLU 114 
4 n LYS 115 
4 n THR 116 
4 n ALA 117 
4 n LEU 118 
4 n GLN 119 
4 n HIS 120 
4 n LYS 121 
4 n VAL 122 
4 n ARG 123 
4 n ALA 124 
4 n LEU 125 
4 n GLU 126 
4 n GLU 127 
4 n GLN 128 
4 n LEU 129 
4 n THR 130 
4 n ASN 131 
4 n LEU 132 
4 n ILE 133 
4 n LEU 134 
4 n SER 135 
4 n PRO 136 
4 n ALA 137 
4 n GLY 138 
4 n ALA 139 
4 n GLN 140 
4 n GLU 141 
4 n HIS 142 
4 n PRO 143 
4 n GLU 144 
4 n VAL 145 
4 n THR 146 
4 n SER 147 
4 n LEU 148 
4 n LYS 149 
4 n SER 150 
4 n PHE 151 
4 n VAL 152 
4 n GLU 153 
4 n GLN 154 
4 n GLN 155 
4 n ASP 156 
4 n ASN 157 
4 n SER 158 
4 n ILE 159 
4 n ARG 160 
4 n GLU 161 
4 n LEU 162 
4 n LEU 163 
4 n GLN 164 
4 n SER 165 
4 n VAL 166 
4 n GLU 167 
4 n GLU 168 
4 n GLN 169 
4 n TYR 170 
4 n LYS 171 
4 n GLN 172 
4 n LEU 173 
4 n SER 174 
4 n GLN 175 
4 n GLN 176 
4 n HIS 177 
4 n MET 178 
4 n GLN 179 
4 n ILE 180 
4 n LYS 181 
4 n GLU 182 
4 n ILE 183 
4 n GLU 184 
4 n LYS 185 
4 n GLN 186 
4 n LEU 187 
4 n ARG 188 
4 n LYS 189 
4 n THR 190 
4 n GLY 191 
4 n ILE 192 
4 n GLN 193 
4 n GLU 194 
4 n PRO 195 
4 n SER 196 
4 n GLU 197 
4 n ASN 198 
4 n SER 199 
4 n LEU 200 
4 n SER 201 
4 n SER 202 
4 n LYS 203 
4 n SER 204 
4 n ARG 205 
4 n ALA 206 
4 n PRO 207 
4 n ARG 208 
4 n THR 209 
4 n THR 210 
4 n PRO 211 
4 n PRO 212 
4 n LEU 213 
4 n GLN 214 
4 n LEU 215 
4 n ASN 216 
4 n GLU 217 
4 n THR 218 
4 n GLU 219 
4 n ASN 220 
4 n THR 221 
4 n GLU 222 
4 n GLN 223 
4 n ASP 224 
4 n ASP 225 
4 n LEU 226 
4 n PRO 227 
4 n ALA 228 
4 n ASP 229 
4 n CYS 230 
4 n SER 231 
4 n ALA 232 
4 n VAL 233 
4 n TYR 234 
4 n ASN 235 
4 n ARG 236 
4 n GLY 237 
4 n GLU 238 
4 n HIS 239 
4 n THR 240 
4 n SER 241 
4 n GLY 242 
4 n VAL 243 
4 n TYR 244 
4 n THR 245 
4 n ILE 246 
4 n LYS 247 
4 n PRO 248 
4 n ARG 249 
4 n ASN 250 
4 n SER 251 
4 n GLN 252 
4 n GLY 253 
4 n PHE 254 
4 n ASN 255 
4 n VAL 256 
4 n TYR 257 
4 n CYS 258 
4 n ASP 259 
4 n THR 260 
4 n GLN 261 
4 n SER 262 
4 n GLY 263 
4 n SER 264 
4 n PRO 265 
4 n TRP 266 
4 n THR 267 
4 n LEU 268 
4 n ILE 269 
4 n GLN 270 
4 n HIS 271 
4 n ARG 272 
4 n LYS 273 
4 n ASP 274 
4 n GLY 275 
4 n SER 276 
4 n GLN 277 
4 n ASP 278 
4 n PHE 279 
4 n ASN 280 
4 n GLU 281 
4 n THR 282 
4 n TRP 283 
4 n GLU 284 
4 n ASN 285 
4 n TYR 286 
4 n GLU 287 
4 n LYS 288 
4 n GLY 289 
4 n PHE 290 
4 n GLY 291 
4 n ARG 292 
4 n LEU 293 
4 n ASP 294 
4 n GLY 295 
4 n GLU 296 
4 n PHE 297 
4 n TRP 298 
4 n LEU 299 
4 n GLY 300 
4 n LEU 301 
4 n GLU 302 
4 n LYS 303 
4 n ILE 304 
4 n TYR 305 
4 n ALA 306 
4 n ILE 307 
4 n VAL 308 
4 n GLN 309 
4 n GLN 310 
4 n SER 311 
4 n ASN 312 
4 n TYR 313 
4 n ILE 314 
4 n LEU 315 
4 n ARG 316 
4 n LEU 317 
4 n GLU 318 
4 n LEU 319 
4 n GLN 320 
4 n ASP 321 
4 n TRP 322 
4 n LYS 323 
4 n ASP 324 
4 n SER 325 
4 n LYS 326 
4 n HIS 327 
4 n TYR 328 
4 n VAL 329 
4 n GLU 330 
4 n TYR 331 
4 n SER 332 
4 n PHE 333 
4 n HIS 334 
4 n LEU 335 
4 n GLY 336 
4 n SER 337 
4 n HIS 338 
4 n GLU 339 
4 n THR 340 
4 n ASN 341 
4 n TYR 342 
4 n THR 343 
4 n LEU 344 
4 n HIS 345 
4 n VAL 346 
4 n ALA 347 
4 n GLU 348 
4 n ILE 349 
4 n ALA 350 
4 n GLY 351 
4 n ASN 352 
4 n ILE 353 
4 n PRO 354 
4 n GLY 355 
4 n ALA 356 
4 n LEU 357 
4 n PRO 358 
4 n GLU 359 
4 n HIS 360 
4 n THR 361 
4 n ASP 362 
4 n LEU 363 
4 n MET 364 
4 n PHE 365 
4 n SER 366 
4 n THR 367 
4 n TRP 368 
4 n ASN 369 
4 n HIS 370 
4 n ARG 371 
4 n ALA 372 
4 n LYS 373 
4 n GLY 374 
4 n GLN 375 
4 n LEU 376 
4 n TYR 377 
4 n CYS 378 
4 n PRO 379 
4 n GLU 380 
4 n SER 381 
4 n TYR 382 
4 n SER 383 
4 n GLY 384 
4 n GLY 385 
4 n TRP 386 
4 n TRP 387 
4 n TRP 388 
4 n ASN 389 
4 n ASP 390 
4 n ILE 391 
4 n CYS 392 
4 n GLY 393 
4 n GLU 394 
4 n ASN 395 
4 n ASN 396 
4 n LEU 397 
4 n ASN 398 
4 n GLY 399 
4 n LYS 400 
4 n TYR 401 
4 n ASN 402 
4 n LYS 403 
4 n PRO 404 
4 n ARG 405 
4 n THR 406 
4 n LYS 407 
4 n SER 408 
4 n ARG 409 
4 n PRO 410 
4 n GLU 411 
4 n ARG 412 
4 n ARG 413 
4 n ARG 414 
4 n GLY 415 
4 n ILE 416 
4 n TYR 417 
4 n TRP 418 
4 n ARG 419 
4 n PRO 420 
4 n GLN 421 
4 n SER 422 
4 n ARG 423 
4 n LYS 424 
4 n LEU 425 
4 n TYR 426 
4 n ALA 427 
4 n ILE 428 
4 n LYS 429 
4 n SER 430 
4 n SER 431 
4 n LYS 432 
4 n MET 433 
4 n MET 434 
4 n LEU 435 
4 n GLN 436 
4 n PRO 437 
4 n THR 438 
4 n THR 439 
#
_ma_data.content_type "model coordinates"
_ma_data.id           1
_ma_data.name         Model
#
_ma_model_list.data_id          1
_ma_model_list.model_group_id   1
_ma_model_list.model_group_name "AlphaFold-beta-20231127 (be2c21f9-b611-4c21-bfc0-bc05c526bf76 @ 2024-05-16 08:21:39)"
_ma_model_list.model_id         1
_ma_model_list.model_name       "Top ranked model"
_ma_model_list.model_type       "Ab initio model"
_ma_model_list.ordinal_id       1
#
loop_
_ma_protocol_step.method_type
_ma_protocol_step.ordinal_id
_ma_protocol_step.protocol_id
_ma_protocol_step.step_id
"coevolution MSA" 1 1 1 
"template search" 2 1 2 
modeling          3 1 3 
#
loop_
_ma_qa_metric.id
_ma_qa_metric.mode
_ma_qa_metric.name
_ma_qa_metric.software_group_id
_ma_qa_metric.type
1 global pLDDT 1 pLDDT 
2 local  pLDDT 1 pLDDT 
#
_ma_qa_metric_global.metric_id    1
_ma_qa_metric_global.metric_value 69.69
_ma_qa_metric_global.model_id     1
_ma_qa_metric_global.ordinal_id   1
#
_ma_software_group.group_id    1
_ma_software_group.ordinal_id  1
_ma_software_group.software_id 1
#
loop_
_ma_target_entity.data_id
_ma_target_entity.entity_id
_ma_target_entity.origin
1 1 . 
1 2 . 
1 3 . 
1 4 . 
#
loop_
_ma_target_entity_instance.asym_id
_ma_target_entity_instance.details
_ma_target_entity_instance.entity_id
A . 1 
B . 2 
C . 3 
D . 4 
#
loop_
_pdbx_data_usage.details
_pdbx_data_usage.id
_pdbx_data_usage.type
_pdbx_data_usage.url
;NON-COMMERCIAL USE ONLY, BY USING THIS FILE YOU AGREE TO THE TERMS OF USE FOUND
AT alphafoldserver.com/output-terms.
;
1 license    ? 
;THE INFORMATION IS NOT INTENDED FOR, HAS NOT BEEN VALIDATED FOR, AND IS NOT
APPROVED FOR CLINICAL USE. IT SHOULD NOT BE USED FOR CLINICAL PURPOSE OR RELIED
ON FOR MEDICAL OR OTHER PROFESSIONAL ADVICE. IT IS THEORETICAL MODELLING ONLY
AND CAUTION SHOULD BE EXERCISED IN ITS USE. IT IS PROVIDED "AS-IS" WITHOUT ANY
WARRANTY OF ANY KIND, WHETHER EXPRESSED OR IMPLIED. NO WARRANTY IS GIVEN THAT
USE OF THE INFORMATION SHALL NOT INFRINGE THE RIGHTS OF ANY THIRD PARTY.
;
2 disclaimer ? 
#
loop_
_pdbx_poly_seq_scheme.asym_id
_pdbx_poly_seq_scheme.auth_seq_num
_pdbx_poly_seq_scheme.entity_id
_pdbx_poly_seq_scheme.hetero
_pdbx_poly_seq_scheme.mon_id
_pdbx_poly_seq_scheme.pdb_ins_code
_pdbx_poly_seq_scheme.pdb_seq_num
_pdbx_poly_seq_scheme.pdb_strand_id
_pdbx_poly_seq_scheme.seq_id
A 1   1 n SER . 1   A 1   
A 2   1 n PRO . 2   A 2   
A 3   1 n VAL . 3   A 3   
A 4   1 n PRO . 4   A 4   
A 5   1 n PHE . 5   A 5   
A 6   1 n GLY . 6   A 6   
A 7   1 n PRO . 7   A 7   
A 8   1 n GLU . 8   A 8   
A 9   1 n GLY . 9   A 9   
A 10  1 n ARG . 10  A 10  
A 11  1 n LEU . 11  A 11  
A 12  1 n GLU . 12  A 12  
A 13  1 n ASP . 13  A 13  
A 14  1 n LYS . 14  A 14  
A 15  1 n LEU . 15  A 15  
A 16  1 n HIS . 16  A 16  
A 17  1 n LYS . 17  A 17  
A 18  1 n PRO . 18  A 18  
A 19  1 n LYS . 19  A 19  
A 20  1 n ALA . 20  A 20  
A 21  1 n THR . 21  A 21  
A 22  1 n GLN . 22  A 22  
A 23  1 n THR . 23  A 23  
A 24  1 n GLU . 24  A 24  
A 25  1 n VAL . 25  A 25  
A 26  1 n LYS . 26  A 26  
A 27  1 n PRO . 27  A 27  
A 28  1 n SER . 28  A 28  
A 29  1 n VAL . 29  A 29  
A 30  1 n ARG . 30  A 30  
A 31  1 n PHE . 31  A 31  
A 32  1 n ASN . 32  A 32  
A 33  1 n LEU . 33  A 33  
A 34  1 n ARG . 34  A 34  
A 35  1 n THR . 35  A 35  
A 36  1 n SER . 36  A 36  
A 37  1 n LYS . 37  A 37  
A 38  1 n ASP . 38  A 38  
A 39  1 n PRO . 39  A 39  
A 40  1 n GLU . 40  A 40  
A 41  1 n HIS . 41  A 41  
A 42  1 n GLU . 42  A 42  
A 43  1 n GLY . 43  A 43  
A 44  1 n CYS . 44  A 44  
A 45  1 n TYR . 45  A 45  
A 46  1 n LEU . 46  A 46  
A 47  1 n SER . 47  A 47  
A 48  1 n VAL . 48  A 48  
A 49  1 n GLY . 49  A 49  
A 50  1 n HIS . 50  A 50  
A 51  1 n SER . 51  A 51  
A 52  1 n GLN . 52  A 52  
A 53  1 n PRO . 53  A 53  
A 54  1 n LEU . 54  A 54  
A 55  1 n GLU . 55  A 55  
A 56  1 n ASP . 56  A 56  
A 57  1 n CYS . 57  A 57  
A 58  1 n SER . 58  A 58  
A 59  1 n PHE . 59  A 59  
A 60  1 n ASN . 60  A 60  
A 61  1 n MET . 61  A 61  
A 62  1 n THR . 62  A 62  
A 63  1 n ALA . 63  A 63  
A 64  1 n LYS . 64  A 64  
A 65  1 n THR . 65  A 65  
A 66  1 n PHE . 66  A 66  
A 67  1 n PHE . 67  A 67  
A 68  1 n ILE . 68  A 68  
A 69  1 n ILE . 69  A 69  
A 70  1 n HIS . 70  A 70  
A 71  1 n GLY . 71  A 71  
A 72  1 n TRP . 72  A 72  
A 73  1 n THR . 73  A 73  
A 74  1 n MET . 74  A 74  
A 75  1 n SER . 75  A 75  
A 76  1 n GLY . 76  A 76  
A 77  1 n ILE . 77  A 77  
A 78  1 n PHE . 78  A 78  
A 79  1 n GLU . 79  A 79  
A 80  1 n ASN . 80  A 80  
A 81  1 n TRP . 81  A 81  
A 82  1 n LEU . 82  A 82  
A 83  1 n HIS . 83  A 83  
A 84  1 n LYS . 84  A 84  
A 85  1 n LEU . 85  A 85  
A 86  1 n VAL . 86  A 86  
A 87  1 n SER . 87  A 87  
A 88  1 n ALA . 88  A 88  
A 89  1 n LEU . 89  A 89  
A 90  1 n HIS . 90  A 90  
A 91  1 n THR . 91  A 91  
A 92  1 n ARG . 92  A 92  
A 93  1 n GLU . 93  A 93  
A 94  1 n LYS . 94  A 94  
A 95  1 n ASP . 95  A 95  
A 96  1 n ALA . 96  A 96  
A 97  1 n ASN . 97  A 97  
A 98  1 n VAL . 98  A 98  
A 99  1 n VAL . 99  A 99  
A 100 1 n VAL . 100 A 100 
A 101 1 n VAL . 101 A 101 
A 102 1 n ASP . 102 A 102 
A 103 1 n TRP . 103 A 103 
A 104 1 n LEU . 104 A 104 
A 105 1 n PRO . 105 A 105 
A 106 1 n LEU . 106 A 106 
A 107 1 n ALA . 107 A 107 
A 108 1 n HIS . 108 A 108 
A 109 1 n GLN . 109 A 109 
A 110 1 n LEU . 110 A 110 
A 111 1 n TYR . 111 A 111 
A 112 1 n THR . 112 A 112 
A 113 1 n ASP . 113 A 113 
A 114 1 n ALA . 114 A 114 
A 115 1 n VAL . 115 A 115 
A 116 1 n ASN . 116 A 116 
A 117 1 n ASN . 117 A 117 
A 118 1 n THR . 118 A 118 
A 119 1 n ARG . 119 A 119 
A 120 1 n VAL . 120 A 120 
A 121 1 n VAL . 121 A 121 
A 122 1 n GLY . 122 A 122 
A 123 1 n HIS . 123 A 123 
A 124 1 n SER . 124 A 124 
A 125 1 n ILE . 125 A 125 
A 126 1 n ALA . 126 A 126 
A 127 1 n ARG . 127 A 127 
A 128 1 n MET . 128 A 128 
A 129 1 n LEU . 129 A 129 
A 130 1 n ASP . 130 A 130 
A 131 1 n TRP . 131 A 131 
A 132 1 n LEU . 132 A 132 
A 133 1 n GLN . 133 A 133 
A 134 1 n GLU . 134 A 134 
A 135 1 n LYS . 135 A 135 
A 136 1 n ASP . 136 A 136 
A 137 1 n ASP . 137 A 137 
A 138 1 n PHE . 138 A 138 
A 139 1 n SER . 139 A 139 
A 140 1 n LEU . 140 A 140 
A 141 1 n GLY . 141 A 141 
A 142 1 n ASN . 142 A 142 
A 143 1 n VAL . 143 A 143 
A 144 1 n HIS . 144 A 144 
A 145 1 n LEU . 145 A 145 
A 146 1 n ILE . 146 A 146 
A 147 1 n GLY . 147 A 147 
A 148 1 n TYR . 148 A 148 
A 149 1 n SER . 149 A 149 
A 150 1 n LEU . 150 A 150 
A 151 1 n GLY . 151 A 151 
A 152 1 n ALA . 152 A 152 
A 153 1 n HIS . 153 A 153 
A 154 1 n VAL . 154 A 154 
A 155 1 n ALA . 155 A 155 
A 156 1 n GLY . 156 A 156 
A 157 1 n TYR . 157 A 157 
A 158 1 n ALA . 158 A 158 
A 159 1 n GLY . 159 A 159 
A 160 1 n ASN . 160 A 160 
A 161 1 n PHE . 161 A 161 
A 162 1 n VAL . 162 A 162 
A 163 1 n LYS . 163 A 163 
A 164 1 n GLY . 164 A 164 
A 165 1 n THR . 165 A 165 
A 166 1 n VAL . 166 A 166 
A 167 1 n GLY . 167 A 167 
A 168 1 n ARG . 168 A 168 
A 169 1 n ILE . 169 A 169 
A 170 1 n THR . 170 A 170 
A 171 1 n GLY . 171 A 171 
A 172 1 n LEU . 172 A 172 
A 173 1 n ASP . 173 A 173 
A 174 1 n PRO . 174 A 174 
A 175 1 n ALA . 175 A 175 
A 176 1 n GLY . 176 A 176 
A 177 1 n PRO . 177 A 177 
A 178 1 n MET . 178 A 178 
A 179 1 n PHE . 179 A 179 
A 180 1 n GLU . 180 A 180 
A 181 1 n GLY . 181 A 181 
A 182 1 n ALA . 182 A 182 
A 183 1 n ASP . 183 A 183 
A 184 1 n ILE . 184 A 184 
A 185 1 n HIS . 185 A 185 
A 186 1 n LYS . 186 A 186 
A 187 1 n ARG . 187 A 187 
A 188 1 n LEU . 188 A 188 
A 189 1 n SER . 189 A 189 
A 190 1 n PRO . 190 A 190 
A 191 1 n ASP . 191 A 191 
A 192 1 n ASP . 192 A 192 
A 193 1 n ALA . 193 A 193 
A 194 1 n ASP . 194 A 194 
A 195 1 n PHE . 195 A 195 
A 196 1 n VAL . 196 A 196 
A 197 1 n ASP . 197 A 197 
A 198 1 n VAL . 198 A 198 
A 199 1 n LEU . 199 A 199 
A 200 1 n HIS . 200 A 200 
A 201 1 n THR . 201 A 201 
A 202 1 n TYR . 202 A 202 
A 203 1 n THR . 203 A 203 
A 204 1 n ARG . 204 A 204 
A 205 1 n SER . 205 A 205 
A 206 1 n PHE . 206 A 206 
A 207 1 n GLY . 207 A 207 
A 208 1 n LEU . 208 A 208 
A 209 1 n SER . 209 A 209 
A 210 1 n ILE . 210 A 210 
A 211 1 n GLY . 211 A 211 
A 212 1 n ILE . 212 A 212 
A 213 1 n GLN . 213 A 213 
A 214 1 n MET . 214 A 214 
A 215 1 n PRO . 215 A 215 
A 216 1 n VAL . 216 A 216 
A 217 1 n GLY . 217 A 217 
A 218 1 n HIS . 218 A 218 
A 219 1 n ILE . 219 A 219 
A 220 1 n ASP . 220 A 220 
A 221 1 n ILE . 221 A 221 
A 222 1 n TYR . 222 A 222 
A 223 1 n PRO . 223 A 223 
A 224 1 n ASN . 224 A 224 
A 225 1 n GLY . 225 A 225 
A 226 1 n GLY . 226 A 226 
A 227 1 n ASP . 227 A 227 
A 228 1 n PHE . 228 A 228 
A 229 1 n GLN . 229 A 229 
A 230 1 n PRO . 230 A 230 
A 231 1 n GLY . 231 A 231 
A 232 1 n CYS . 232 A 232 
A 233 1 n GLY . 233 A 233 
A 234 1 n LEU . 234 A 234 
A 235 1 n ASN . 235 A 235 
A 236 1 n ASP . 236 A 236 
A 237 1 n VAL . 237 A 237 
A 238 1 n LEU . 238 A 238 
A 239 1 n GLY . 239 A 239 
A 240 1 n SER . 240 A 240 
A 241 1 n ILE . 241 A 241 
A 242 1 n ALA . 242 A 242 
A 243 1 n TYR . 243 A 243 
A 244 1 n GLY . 244 A 244 
A 245 1 n THR . 245 A 245 
A 246 1 n ILE . 246 A 246 
A 247 1 n THR . 247 A 247 
A 248 1 n GLU . 248 A 248 
A 249 1 n VAL . 249 A 249 
A 250 1 n VAL . 250 A 250 
A 251 1 n LYS . 251 A 251 
A 252 1 n CYS . 252 A 252 
A 253 1 n GLU . 253 A 253 
A 254 1 n HIS . 254 A 254 
A 255 1 n GLU . 255 A 255 
A 256 1 n ARG . 256 A 256 
A 257 1 n ALA . 257 A 257 
A 258 1 n VAL . 258 A 258 
A 259 1 n HIS . 259 A 259 
A 260 1 n LEU . 260 A 260 
A 261 1 n PHE . 261 A 261 
A 262 1 n VAL . 262 A 262 
A 263 1 n ASP . 263 A 263 
A 264 1 n SER . 264 A 264 
A 265 1 n LEU . 265 A 265 
A 266 1 n VAL . 266 A 266 
A 267 1 n ASN . 267 A 267 
A 268 1 n GLN . 268 A 268 
A 269 1 n ASP . 269 A 269 
A 270 1 n LYS . 270 A 270 
A 271 1 n PRO . 271 A 271 
A 272 1 n SER . 272 A 272 
A 273 1 n PHE . 273 A 273 
A 274 1 n ALA . 274 A 274 
A 275 1 n PHE . 275 A 275 
A 276 1 n GLN . 276 A 276 
A 277 1 n CYS . 277 A 277 
A 278 1 n THR . 278 A 278 
A 279 1 n ASP . 279 A 279 
A 280 1 n SER . 280 A 280 
A 281 1 n ASN . 281 A 281 
A 282 1 n ARG . 282 A 282 
A 283 1 n PHE . 283 A 283 
A 284 1 n LYS . 284 A 284 
A 285 1 n LYS . 285 A 285 
A 286 1 n GLY . 286 A 286 
A 287 1 n ILE . 287 A 287 
A 288 1 n CYS . 288 A 288 
A 289 1 n LEU . 289 A 289 
A 290 1 n SER . 290 A 290 
A 291 1 n CYS . 291 A 291 
A 292 1 n ARG . 292 A 292 
A 293 1 n LYS . 293 A 293 
A 294 1 n ASN . 294 A 294 
A 295 1 n ARG . 295 A 295 
A 296 1 n CYS . 296 A 296 
A 297 1 n ASN . 297 A 297 
A 298 1 n SER . 298 A 298 
A 299 1 n ILE . 299 A 299 
A 300 1 n GLY . 300 A 300 
A 301 1 n TYR . 301 A 301 
A 302 1 n ASN . 302 A 302 
A 303 1 n ALA . 303 A 303 
A 304 1 n LYS . 304 A 304 
A 305 1 n LYS . 305 A 305 
A 306 1 n MET . 306 A 306 
A 307 1 n ARG . 307 A 307 
A 308 1 n ASN . 308 A 308 
A 309 1 n LYS . 309 A 309 
A 310 1 n ARG . 310 A 310 
A 311 1 n ASN . 311 A 311 
A 312 1 n SER . 312 A 312 
A 313 1 n LYS . 313 A 313 
A 314 1 n MET . 314 A 314 
A 315 1 n TYR . 315 A 315 
A 316 1 n LEU . 316 A 316 
A 317 1 n LYS . 317 A 317 
A 318 1 n THR . 318 A 318 
A 319 1 n ARG . 319 A 319 
A 320 1 n ALA . 320 A 320 
A 321 1 n GLY . 321 A 321 
A 322 1 n MET . 322 A 322 
A 323 1 n PRO . 323 A 323 
A 324 1 n PHE . 324 A 324 
A 325 1 n ARG . 325 A 325 
A 326 1 n VAL . 326 A 326 
A 327 1 n TYR . 327 A 327 
A 328 1 n HIS . 328 A 328 
A 329 1 n TYR . 329 A 329 
A 330 1 n GLN . 330 A 330 
A 331 1 n MET . 331 A 331 
A 332 1 n LYS . 332 A 332 
A 333 1 n ILE . 333 A 333 
A 334 1 n HIS . 334 A 334 
A 335 1 n VAL . 335 A 335 
A 336 1 n PHE . 336 A 336 
A 337 1 n SER . 337 A 337 
A 338 1 n TYR . 338 A 338 
A 339 1 n LYS . 339 A 339 
A 340 1 n ASN . 340 A 340 
A 341 1 n MET . 341 A 341 
A 342 1 n GLY . 342 A 342 
A 343 1 n GLU . 343 A 343 
A 344 1 n ILE . 344 A 344 
A 345 1 n GLU . 345 A 345 
A 346 1 n PRO . 346 A 346 
A 347 1 n THR . 347 A 347 
A 348 1 n PHE . 348 A 348 
A 349 1 n TYR . 349 A 349 
A 350 1 n VAL . 350 A 350 
A 351 1 n THR . 351 A 351 
A 352 1 n LEU . 352 A 352 
A 353 1 n TYR . 353 A 353 
A 354 1 n GLY . 354 A 354 
A 355 1 n THR . 355 A 355 
A 356 1 n ASN . 356 A 356 
A 357 1 n ALA . 357 A 357 
A 358 1 n ASP . 358 A 358 
A 359 1 n SER . 359 A 359 
A 360 1 n GLN . 360 A 360 
A 361 1 n THR . 361 A 361 
A 362 1 n LEU . 362 A 362 
A 363 1 n PRO . 363 A 363 
A 364 1 n LEU . 364 A 364 
A 365 1 n GLU . 365 A 365 
A 366 1 n ILE . 366 A 366 
A 367 1 n VAL . 367 A 367 
A 368 1 n GLU . 368 A 368 
A 369 1 n ARG . 369 A 369 
A 370 1 n ILE . 370 A 370 
A 371 1 n GLU . 371 A 371 
A 372 1 n GLN . 372 A 372 
A 373 1 n ASN . 373 A 373 
A 374 1 n ALA . 374 A 374 
A 375 1 n THR . 375 A 375 
A 376 1 n ASN . 376 A 376 
A 377 1 n THR . 377 A 377 
A 378 1 n PHE . 378 A 378 
A 379 1 n LEU . 379 A 379 
A 380 1 n VAL . 380 A 380 
A 381 1 n TYR . 381 A 381 
A 382 1 n THR . 382 A 382 
A 383 1 n GLU . 383 A 383 
A 384 1 n GLU . 384 A 384 
A 385 1 n ASP . 385 A 385 
A 386 1 n LEU . 386 A 386 
A 387 1 n GLY . 387 A 387 
A 388 1 n ASP . 388 A 388 
A 389 1 n LEU . 389 A 389 
A 390 1 n LEU . 390 A 390 
A 391 1 n LYS . 391 A 391 
A 392 1 n ILE . 392 A 392 
A 393 1 n GLN . 393 A 393 
A 394 1 n LEU . 394 A 394 
A 395 1 n THR . 395 A 395 
A 396 1 n TRP . 396 A 396 
A 397 1 n GLU . 397 A 397 
A 398 1 n GLY . 398 A 398 
A 399 1 n ALA . 399 A 399 
A 400 1 n SER . 400 A 400 
A 401 1 n GLN . 401 A 401 
A 402 1 n SER . 402 A 402 
A 403 1 n TRP . 403 A 403 
A 404 1 n TYR . 404 A 404 
A 405 1 n ASN . 405 A 405 
A 406 1 n LEU . 406 A 406 
A 407 1 n TRP . 407 A 407 
A 408 1 n LYS . 408 A 408 
A 409 1 n GLU . 409 A 409 
A 410 1 n PHE . 410 A 410 
A 411 1 n ARG . 411 A 411 
A 412 1 n SER . 412 A 412 
A 413 1 n TYR . 413 A 413 
A 414 1 n LEU . 414 A 414 
A 415 1 n SER . 415 A 415 
A 416 1 n GLN . 416 A 416 
A 417 1 n PRO . 417 A 417 
A 418 1 n ARG . 418 A 418 
A 419 1 n ASN . 419 A 419 
A 420 1 n PRO . 420 A 420 
A 421 1 n GLY . 421 A 421 
A 422 1 n ARG . 422 A 422 
A 423 1 n GLU . 423 A 423 
A 424 1 n LEU . 424 A 424 
A 425 1 n ASN . 425 A 425 
A 426 1 n ILE . 426 A 426 
A 427 1 n ARG . 427 A 427 
A 428 1 n ARG . 428 A 428 
A 429 1 n ILE . 429 A 429 
A 430 1 n ARG . 430 A 430 
A 431 1 n VAL . 431 A 431 
A 432 1 n LYS . 432 A 432 
A 433 1 n SER . 433 A 433 
A 434 1 n GLY . 434 A 434 
A 435 1 n GLU . 435 A 435 
A 436 1 n THR . 436 A 436 
A 437 1 n GLN . 437 A 437 
A 438 1 n ARG . 438 A 438 
A 439 1 n LYS . 439 A 439 
A 440 1 n LEU . 440 A 440 
A 441 1 n THR . 441 A 441 
A 442 1 n PHE . 442 A 442 
A 443 1 n CYS . 443 A 443 
A 444 1 n THR . 444 A 444 
A 445 1 n GLU . 445 A 445 
A 446 1 n ASP . 446 A 446 
A 447 1 n PRO . 447 A 447 
A 448 1 n GLU . 448 A 448 
A 449 1 n ASN . 449 A 449 
A 450 1 n THR . 450 A 450 
A 451 1 n SER . 451 A 451 
A 452 1 n ILE . 452 A 452 
A 453 1 n SER . 453 A 453 
A 454 1 n PRO . 454 A 454 
A 455 1 n GLY . 455 A 455 
A 456 1 n ARG . 456 A 456 
A 457 1 n GLU . 457 A 457 
A 458 1 n LEU . 458 A 458 
A 459 1 n TRP . 459 A 459 
A 460 1 n PHE . 460 A 460 
A 461 1 n ARG . 461 A 461 
A 462 1 n LYS . 462 A 462 
A 463 1 n CYS . 463 A 463 
A 464 1 n ARG . 464 A 464 
A 465 1 n ASP . 465 A 465 
A 466 1 n GLY . 466 A 466 
A 467 1 n TRP . 467 A 467 
A 468 1 n ARG . 468 A 468 
A 469 1 n MET . 469 A 469 
A 470 1 n LYS . 470 A 470 
A 471 1 n ASN . 471 A 471 
A 472 1 n GLU . 472 A 472 
A 473 1 n THR . 473 A 473 
A 474 1 n SER . 474 A 474 
A 475 1 n PRO . 475 A 475 
A 476 1 n THR . 476 A 476 
A 477 1 n VAL . 477 A 477 
A 478 1 n GLU . 478 A 478 
A 479 1 n LEU . 479 A 479 
A 480 1 n PRO . 480 A 480 
B 1   2 n SER . 1   B 1   
B 2   2 n ARG . 2   B 2   
B 3   2 n VAL . 3   B 3   
B 4   2 n ASP . 4   B 4   
B 5   2 n PRO . 5   B 5   
B 6   2 n ASP . 6   B 6   
B 7   2 n LEU . 7   B 7   
B 8   2 n SER . 8   B 8   
B 9   2 n SER . 9   B 9   
B 10  2 n PHE . 10  B 10  
B 11  2 n ASP . 11  B 11  
B 12  2 n SER . 12  B 12  
B 13  2 n ALA . 13  B 13  
B 14  2 n PRO . 14  B 14  
B 15  2 n SER . 15  B 15  
B 16  2 n GLU . 16  B 16  
B 17  2 n PRO . 17  B 17  
B 18  2 n LYS . 18  B 18  
B 19  2 n SER . 19  B 19  
B 20  2 n ARG . 20  B 20  
B 21  2 n PHE . 21  B 21  
B 22  2 n ALA . 22  B 22  
B 23  2 n MET . 23  B 23  
B 24  2 n LEU . 24  B 24  
B 25  2 n ASP . 25  B 25  
B 26  2 n ASP . 26  B 26  
B 27  2 n VAL . 27  B 27  
B 28  2 n LYS . 28  B 28  
B 29  2 n ILE . 29  B 29  
B 30  2 n LEU . 30  B 30  
B 31  2 n ALA . 31  B 31  
B 32  2 n ASN . 32  B 32  
B 33  2 n GLY . 33  B 33  
B 34  2 n LEU . 34  B 34  
B 35  2 n LEU . 35  B 35  
B 36  2 n GLN . 36  B 36  
B 37  2 n LEU . 37  B 37  
B 38  2 n GLY . 38  B 38  
B 39  2 n HIS . 39  B 39  
B 40  2 n GLY . 40  B 40  
B 41  2 n LEU . 41  B 41  
B 42  2 n LYS . 42  B 42  
B 43  2 n ASP . 43  B 43  
B 44  2 n PHE . 44  B 44  
B 45  2 n VAL . 45  B 45  
B 46  2 n HIS . 46  B 46  
B 47  2 n LYS . 47  B 47  
B 48  2 n THR . 48  B 48  
B 49  2 n LYS . 49  B 49  
B 50  2 n GLY . 50  B 50  
B 51  2 n GLN . 51  B 51  
B 52  2 n ILE . 52  B 52  
B 53  2 n ASN . 53  B 53  
B 54  2 n ASP . 54  B 54  
B 55  2 n ILE . 55  B 55  
B 56  2 n PHE . 56  B 56  
B 57  2 n GLN . 57  B 57  
B 58  2 n LYS . 58  B 58  
B 59  2 n LEU . 59  B 59  
B 60  2 n ASN . 60  B 60  
B 61  2 n ILE . 61  B 61  
B 62  2 n PHE . 62  B 62  
B 63  2 n ASP . 63  B 63  
B 64  2 n GLN . 64  B 64  
B 65  2 n SER . 65  B 65  
B 66  2 n PHE . 66  B 66  
B 67  2 n TYR . 67  B 67  
B 68  2 n ASP . 68  B 68  
B 69  2 n LEU . 69  B 69  
B 70  2 n SER . 70  B 70  
B 71  2 n LEU . 71  B 71  
B 72  2 n ARG . 72  B 72  
B 73  2 n THR . 73  B 73  
B 74  2 n ASN . 74  B 74  
B 75  2 n GLU . 75  B 75  
B 76  2 n ILE . 76  B 76  
B 77  2 n LYS . 77  B 77  
B 78  2 n GLU . 78  B 78  
B 79  2 n GLU . 79  B 79  
B 80  2 n GLU . 80  B 80  
B 81  2 n LYS . 81  B 81  
B 82  2 n GLU . 82  B 82  
B 83  2 n LEU . 83  B 83  
B 84  2 n ARG . 84  B 84  
B 85  2 n ARG . 85  B 85  
B 86  2 n THR . 86  B 86  
B 87  2 n THR . 87  B 87  
B 88  2 n SER . 88  B 88  
B 89  2 n THR . 89  B 89  
B 90  2 n LEU . 90  B 90  
B 91  2 n GLN . 91  B 91  
B 92  2 n VAL . 92  B 92  
B 93  2 n LYS . 93  B 93  
B 94  2 n ASN . 94  B 94  
B 95  2 n GLU . 95  B 95  
B 96  2 n GLU . 96  B 96  
B 97  2 n VAL . 97  B 97  
B 98  2 n LYS . 98  B 98  
B 99  2 n ASN . 99  B 99  
B 100 2 n MET . 100 B 100 
B 101 2 n SER . 101 B 101 
B 102 2 n VAL . 102 B 102 
B 103 2 n GLU . 103 B 103 
B 104 2 n LEU . 104 B 104 
B 105 2 n ASN . 105 B 105 
B 106 2 n SER . 106 B 106 
B 107 2 n LYS . 107 B 107 
B 108 2 n LEU . 108 B 108 
B 109 2 n GLU . 109 B 109 
B 110 2 n SER . 110 B 110 
B 111 2 n LEU . 111 B 111 
B 112 2 n LEU . 112 B 112 
B 113 2 n GLU . 113 B 113 
B 114 2 n GLU . 114 B 114 
B 115 2 n LYS . 115 B 115 
B 116 2 n THR . 116 B 116 
B 117 2 n ALA . 117 B 117 
B 118 2 n LEU . 118 B 118 
B 119 2 n GLN . 119 B 119 
B 120 2 n HIS . 120 B 120 
B 121 2 n LYS . 121 B 121 
B 122 2 n VAL . 122 B 122 
B 123 2 n ARG . 123 B 123 
B 124 2 n ALA . 124 B 124 
B 125 2 n LEU . 125 B 125 
B 126 2 n GLU . 126 B 126 
B 127 2 n GLU . 127 B 127 
B 128 2 n GLN . 128 B 128 
B 129 2 n LEU . 129 B 129 
B 130 2 n THR . 130 B 130 
B 131 2 n ASN . 131 B 131 
B 132 2 n LEU . 132 B 132 
B 133 2 n ILE . 133 B 133 
B 134 2 n LEU . 134 B 134 
B 135 2 n SER . 135 B 135 
B 136 2 n PRO . 136 B 136 
B 137 2 n ALA . 137 B 137 
B 138 2 n GLY . 138 B 138 
B 139 2 n ALA . 139 B 139 
B 140 2 n GLN . 140 B 140 
B 141 2 n GLU . 141 B 141 
B 142 2 n HIS . 142 B 142 
B 143 2 n PRO . 143 B 143 
B 144 2 n GLU . 144 B 144 
B 145 2 n VAL . 145 B 145 
B 146 2 n THR . 146 B 146 
B 147 2 n SER . 147 B 147 
B 148 2 n LEU . 148 B 148 
B 149 2 n LYS . 149 B 149 
B 150 2 n SER . 150 B 150 
B 151 2 n PHE . 151 B 151 
B 152 2 n VAL . 152 B 152 
B 153 2 n GLU . 153 B 153 
B 154 2 n GLN . 154 B 154 
B 155 2 n GLN . 155 B 155 
B 156 2 n ASP . 156 B 156 
B 157 2 n ASN . 157 B 157 
B 158 2 n SER . 158 B 158 
B 159 2 n ILE . 159 B 159 
B 160 2 n ARG . 160 B 160 
B 161 2 n GLU . 161 B 161 
B 162 2 n LEU . 162 B 162 
B 163 2 n LEU . 163 B 163 
B 164 2 n GLN . 164 B 164 
B 165 2 n SER . 165 B 165 
B 166 2 n VAL . 166 B 166 
B 167 2 n GLU . 167 B 167 
B 168 2 n GLU . 168 B 168 
B 169 2 n GLN . 169 B 169 
B 170 2 n TYR . 170 B 170 
B 171 2 n LYS . 171 B 171 
B 172 2 n GLN . 172 B 172 
B 173 2 n LEU . 173 B 173 
B 174 2 n SER . 174 B 174 
B 175 2 n GLN . 175 B 175 
B 176 2 n GLN . 176 B 176 
B 177 2 n HIS . 177 B 177 
B 178 2 n MET . 178 B 178 
B 179 2 n GLN . 179 B 179 
B 180 2 n ILE . 180 B 180 
B 181 2 n LYS . 181 B 181 
B 182 2 n GLU . 182 B 182 
B 183 2 n ILE . 183 B 183 
B 184 2 n GLU . 184 B 184 
B 185 2 n LYS . 185 B 185 
B 186 2 n GLN . 186 B 186 
B 187 2 n LEU . 187 B 187 
B 188 2 n ARG . 188 B 188 
B 189 2 n LYS . 189 B 189 
B 190 2 n THR . 190 B 190 
B 191 2 n GLY . 191 B 191 
B 192 2 n ILE . 192 B 192 
B 193 2 n GLN . 193 B 193 
B 194 2 n GLU . 194 B 194 
B 195 2 n PRO . 195 B 195 
B 196 2 n SER . 196 B 196 
B 197 2 n GLU . 197 B 197 
B 198 2 n ASN . 198 B 198 
B 199 2 n SER . 199 B 199 
B 200 2 n LEU . 200 B 200 
B 201 2 n SER . 201 B 201 
B 202 2 n SER . 202 B 202 
B 203 2 n LYS . 203 B 203 
B 204 2 n SER . 204 B 204 
B 205 2 n ARG . 205 B 205 
B 206 2 n ALA . 206 B 206 
B 207 2 n PRO . 207 B 207 
B 208 2 n ARG . 208 B 208 
B 209 2 n THR . 209 B 209 
B 210 2 n THR . 210 B 210 
B 211 2 n PRO . 211 B 211 
B 212 2 n PRO . 212 B 212 
B 213 2 n LEU . 213 B 213 
B 214 2 n GLN . 214 B 214 
B 215 2 n LEU . 215 B 215 
B 216 2 n ASN . 216 B 216 
B 217 2 n GLU . 217 B 217 
B 218 2 n THR . 218 B 218 
B 219 2 n GLU . 219 B 219 
B 220 2 n ASN . 220 B 220 
B 221 2 n THR . 221 B 221 
B 222 2 n GLU . 222 B 222 
B 223 2 n GLN . 223 B 223 
B 224 2 n ASP . 224 B 224 
B 225 2 n ASP . 225 B 225 
B 226 2 n LEU . 226 B 226 
B 227 2 n PRO . 227 B 227 
B 228 2 n ALA . 228 B 228 
B 229 2 n ASP . 229 B 229 
B 230 2 n CYS . 230 B 230 
B 231 2 n SER . 231 B 231 
B 232 2 n ALA . 232 B 232 
B 233 2 n VAL . 233 B 233 
B 234 2 n TYR . 234 B 234 
B 235 2 n ASN . 235 B 235 
B 236 2 n ARG . 236 B 236 
B 237 2 n GLY . 237 B 237 
B 238 2 n GLU . 238 B 238 
B 239 2 n HIS . 239 B 239 
B 240 2 n THR . 240 B 240 
B 241 2 n SER . 241 B 241 
B 242 2 n GLY . 242 B 242 
B 243 2 n VAL . 243 B 243 
B 244 2 n TYR . 244 B 244 
B 245 2 n THR . 245 B 245 
B 246 2 n ILE . 246 B 246 
B 247 2 n LYS . 247 B 247 
B 248 2 n PRO . 248 B 248 
B 249 2 n ARG . 249 B 249 
B 250 2 n ASN . 250 B 250 
B 251 2 n SER . 251 B 251 
B 252 2 n GLN . 252 B 252 
B 253 2 n GLY . 253 B 253 
B 254 2 n PHE . 254 B 254 
B 255 2 n ASN . 255 B 255 
B 256 2 n VAL . 256 B 256 
B 257 2 n TYR . 257 B 257 
B 258 2 n CYS . 258 B 258 
B 259 2 n ASP . 259 B 259 
B 260 2 n THR . 260 B 260 
B 261 2 n GLN . 261 B 261 
B 262 2 n SER . 262 B 262 
B 263 2 n GLY . 263 B 263 
B 264 2 n SER . 264 B 264 
B 265 2 n PRO . 265 B 265 
B 266 2 n TRP . 266 B 266 
B 267 2 n THR . 267 B 267 
B 268 2 n LEU . 268 B 268 
B 269 2 n ILE . 269 B 269 
B 270 2 n GLN . 270 B 270 
B 271 2 n HIS . 271 B 271 
B 272 2 n ARG . 272 B 272 
B 273 2 n LYS . 273 B 273 
B 274 2 n ASP . 274 B 274 
B 275 2 n GLY . 275 B 275 
B 276 2 n SER . 276 B 276 
B 277 2 n GLN . 277 B 277 
B 278 2 n ASP . 278 B 278 
B 279 2 n PHE . 279 B 279 
B 280 2 n ASN . 280 B 280 
B 281 2 n GLU . 281 B 281 
B 282 2 n THR . 282 B 282 
B 283 2 n TRP . 283 B 283 
B 284 2 n GLU . 284 B 284 
B 285 2 n ASN . 285 B 285 
B 286 2 n TYR . 286 B 286 
B 287 2 n GLU . 287 B 287 
B 288 2 n LYS . 288 B 288 
B 289 2 n GLY . 289 B 289 
B 290 2 n PHE . 290 B 290 
B 291 2 n GLY . 291 B 291 
B 292 2 n ARG . 292 B 292 
B 293 2 n LEU . 293 B 293 
B 294 2 n ASP . 294 B 294 
B 295 2 n GLY . 295 B 295 
B 296 2 n GLU . 296 B 296 
B 297 2 n PHE . 297 B 297 
B 298 2 n TRP . 298 B 298 
B 299 2 n LEU . 299 B 299 
B 300 2 n GLY . 300 B 300 
B 301 2 n LEU . 301 B 301 
B 302 2 n GLU . 302 B 302 
B 303 2 n LYS . 303 B 303 
B 304 2 n ILE . 304 B 304 
B 305 2 n TYR . 305 B 305 
B 306 2 n ALA . 306 B 306 
B 307 2 n ILE . 307 B 307 
B 308 2 n VAL . 308 B 308 
B 309 2 n GLN . 309 B 309 
B 310 2 n GLN . 310 B 310 
B 311 2 n SER . 311 B 311 
B 312 2 n ASN . 312 B 312 
B 313 2 n TYR . 313 B 313 
B 314 2 n ILE . 314 B 314 
B 315 2 n LEU . 315 B 315 
B 316 2 n ARG . 316 B 316 
B 317 2 n LEU . 317 B 317 
B 318 2 n GLU . 318 B 318 
B 319 2 n LEU . 319 B 319 
B 320 2 n GLN . 320 B 320 
B 321 2 n ASP . 321 B 321 
B 322 2 n TRP . 322 B 322 
B 323 2 n LYS . 323 B 323 
B 324 2 n ASP . 324 B 324 
B 325 2 n SER . 325 B 325 
B 326 2 n LYS . 326 B 326 
B 327 2 n HIS . 327 B 327 
B 328 2 n TYR . 328 B 328 
B 329 2 n VAL . 329 B 329 
B 330 2 n GLU . 330 B 330 
B 331 2 n TYR . 331 B 331 
B 332 2 n SER . 332 B 332 
B 333 2 n PHE . 333 B 333 
B 334 2 n HIS . 334 B 334 
B 335 2 n LEU . 335 B 335 
B 336 2 n GLY . 336 B 336 
B 337 2 n SER . 337 B 337 
B 338 2 n HIS . 338 B 338 
B 339 2 n GLU . 339 B 339 
B 340 2 n THR . 340 B 340 
B 341 2 n ASN . 341 B 341 
B 342 2 n TYR . 342 B 342 
B 343 2 n THR . 343 B 343 
B 344 2 n LEU . 344 B 344 
B 345 2 n HIS . 345 B 345 
B 346 2 n VAL . 346 B 346 
B 347 2 n ALA . 347 B 347 
B 348 2 n GLU . 348 B 348 
B 349 2 n ILE . 349 B 349 
B 350 2 n ALA . 350 B 350 
B 351 2 n GLY . 351 B 351 
B 352 2 n ASN . 352 B 352 
B 353 2 n ILE . 353 B 353 
B 354 2 n PRO . 354 B 354 
B 355 2 n GLY . 355 B 355 
B 356 2 n ALA . 356 B 356 
B 357 2 n LEU . 357 B 357 
B 358 2 n PRO . 358 B 358 
B 359 2 n GLU . 359 B 359 
B 360 2 n HIS . 360 B 360 
B 361 2 n THR . 361 B 361 
B 362 2 n ASP . 362 B 362 
B 363 2 n LEU . 363 B 363 
B 364 2 n MET . 364 B 364 
B 365 2 n PHE . 365 B 365 
B 366 2 n SER . 366 B 366 
B 367 2 n THR . 367 B 367 
B 368 2 n TRP . 368 B 368 
B 369 2 n ASN . 369 B 369 
B 370 2 n HIS . 370 B 370 
B 371 2 n ARG . 371 B 371 
B 372 2 n ALA . 372 B 372 
B 373 2 n LYS . 373 B 373 
B 374 2 n GLY . 374 B 374 
B 375 2 n GLN . 375 B 375 
B 376 2 n LEU . 376 B 376 
B 377 2 n TYR . 377 B 377 
B 378 2 n CYS . 378 B 378 
B 379 2 n PRO . 379 B 379 
B 380 2 n GLU . 380 B 380 
B 381 2 n SER . 381 B 381 
B 382 2 n TYR . 382 B 382 
B 383 2 n SER . 383 B 383 
B 384 2 n GLY . 384 B 384 
B 385 2 n GLY . 385 B 385 
B 386 2 n TRP . 386 B 386 
B 387 2 n TRP . 387 B 387 
B 388 2 n TRP . 388 B 388 
B 389 2 n ASN . 389 B 389 
B 390 2 n ASP . 390 B 390 
B 391 2 n ILE . 391 B 391 
B 392 2 n CYS . 392 B 392 
B 393 2 n GLY . 393 B 393 
B 394 2 n GLU . 394 B 394 
B 395 2 n ASN . 395 B 395 
B 396 2 n ASN . 396 B 396 
B 397 2 n LEU . 397 B 397 
B 398 2 n ASN . 398 B 398 
B 399 2 n GLY . 399 B 399 
B 400 2 n LYS . 400 B 400 
B 401 2 n TYR . 401 B 401 
B 402 2 n ASN . 402 B 402 
B 403 2 n LYS . 403 B 403 
B 404 2 n PRO . 404 B 404 
B 405 2 n ARG . 405 B 405 
B 406 2 n THR . 406 B 406 
B 407 2 n LYS . 407 B 407 
B 408 2 n SER . 408 B 408 
B 409 2 n ARG . 409 B 409 
B 410 2 n PRO . 410 B 410 
B 411 2 n GLU . 411 B 411 
B 412 2 n ARG . 412 B 412 
B 413 2 n ARG . 413 B 413 
B 414 2 n ARG . 414 B 414 
B 415 2 n GLY . 415 B 415 
B 416 2 n ILE . 416 B 416 
B 417 2 n TYR . 417 B 417 
B 418 2 n TRP . 418 B 418 
B 419 2 n ARG . 419 B 419 
B 420 2 n PRO . 420 B 420 
B 421 2 n GLN . 421 B 421 
B 422 2 n SER . 422 B 422 
B 423 2 n ARG . 423 B 423 
B 424 2 n LYS . 424 B 424 
B 425 2 n LEU . 425 B 425 
B 426 2 n TYR . 426 B 426 
B 427 2 n ALA . 427 B 427 
B 428 2 n ILE . 428 B 428 
B 429 2 n LYS . 429 B 429 
B 430 2 n SER . 430 B 430 
B 431 2 n SER . 431 B 431 
B 432 2 n LYS . 432 B 432 
B 433 2 n MET . 433 B 433 
B 434 2 n MET . 434 B 434 
B 435 2 n LEU . 435 B 435 
B 436 2 n GLN . 436 B 436 
B 437 2 n PRO . 437 B 437 
B 438 2 n THR . 438 B 438 
B 439 2 n THR . 439 B 439 
C 1   3 n SER . 1   C 1   
C 2   3 n ARG . 2   C 2   
C 3   3 n VAL . 3   C 3   
C 4   3 n ASP . 4   C 4   
C 5   3 n PRO . 5   C 5   
C 6   3 n ASP . 6   C 6   
C 7   3 n LEU . 7   C 7   
C 8   3 n SER . 8   C 8   
C 9   3 n SER . 9   C 9   
C 10  3 n PHE . 10  C 10  
C 11  3 n ASP . 11  C 11  
C 12  3 n SER . 12  C 12  
C 13  3 n ALA . 13  C 13  
C 14  3 n PRO . 14  C 14  
C 15  3 n SER . 15  C 15  
C 16  3 n GLU . 16  C 16  
C 17  3 n PRO . 17  C 17  
C 18  3 n LYS . 18  C 18  
C 19  3 n SER . 19  C 19  
C 20  3 n ARG . 20  C 20  
C 21  3 n PHE . 21  C 21  
C 22  3 n ALA . 22  C 22  
C 23  3 n MET . 23  C 23  
C 24  3 n LEU . 24  C 24  
C 25  3 n ASP . 25  C 25  
C 26  3 n ASP . 26  C 26  
C 27  3 n VAL . 27  C 27  
C 28  3 n LYS . 28  C 28  
C 29  3 n ILE . 29  C 29  
C 30  3 n LEU . 30  C 30  
C 31  3 n ALA . 31  C 31  
C 32  3 n ASN . 32  C 32  
C 33  3 n GLY . 33  C 33  
C 34  3 n LEU . 34  C 34  
C 35  3 n LEU . 35  C 35  
C 36  3 n GLN . 36  C 36  
C 37  3 n LEU . 37  C 37  
C 38  3 n GLY . 38  C 38  
C 39  3 n HIS . 39  C 39  
C 40  3 n GLY . 40  C 40  
C 41  3 n LEU . 41  C 41  
C 42  3 n LYS . 42  C 42  
C 43  3 n ASP . 43  C 43  
C 44  3 n PHE . 44  C 44  
C 45  3 n VAL . 45  C 45  
C 46  3 n HIS . 46  C 46  
C 47  3 n LYS . 47  C 47  
C 48  3 n THR . 48  C 48  
C 49  3 n LYS . 49  C 49  
C 50  3 n GLY . 50  C 50  
C 51  3 n GLN . 51  C 51  
C 52  3 n ILE . 52  C 52  
C 53  3 n ASN . 53  C 53  
C 54  3 n ASP . 54  C 54  
C 55  3 n ILE . 55  C 55  
C 56  3 n PHE . 56  C 56  
C 57  3 n GLN . 57  C 57  
C 58  3 n LYS . 58  C 58  
C 59  3 n LEU . 59  C 59  
C 60  3 n ASN . 60  C 60  
C 61  3 n ILE . 61  C 61  
C 62  3 n PHE . 62  C 62  
C 63  3 n ASP . 63  C 63  
C 64  3 n GLN . 64  C 64  
C 65  3 n SER . 65  C 65  
C 66  3 n PHE . 66  C 66  
C 67  3 n TYR . 67  C 67  
C 68  3 n ASP . 68  C 68  
C 69  3 n LEU . 69  C 69  
C 70  3 n SER . 70  C 70  
C 71  3 n LEU . 71  C 71  
C 72  3 n ARG . 72  C 72  
C 73  3 n THR . 73  C 73  
C 74  3 n ASN . 74  C 74  
C 75  3 n GLU . 75  C 75  
C 76  3 n ILE . 76  C 76  
C 77  3 n LYS . 77  C 77  
C 78  3 n GLU . 78  C 78  
C 79  3 n GLU . 79  C 79  
C 80  3 n GLU . 80  C 80  
C 81  3 n LYS . 81  C 81  
C 82  3 n GLU . 82  C 82  
C 83  3 n LEU . 83  C 83  
C 84  3 n ARG . 84  C 84  
C 85  3 n ARG . 85  C 85  
C 86  3 n THR . 86  C 86  
C 87  3 n THR . 87  C 87  
C 88  3 n SER . 88  C 88  
C 89  3 n THR . 89  C 89  
C 90  3 n LEU . 90  C 90  
C 91  3 n GLN . 91  C 91  
C 92  3 n VAL . 92  C 92  
C 93  3 n LYS . 93  C 93  
C 94  3 n ASN . 94  C 94  
C 95  3 n GLU . 95  C 95  
C 96  3 n GLU . 96  C 96  
C 97  3 n VAL . 97  C 97  
C 98  3 n LYS . 98  C 98  
C 99  3 n ASN . 99  C 99  
C 100 3 n MET . 100 C 100 
C 101 3 n SER . 101 C 101 
C 102 3 n VAL . 102 C 102 
C 103 3 n GLU . 103 C 103 
C 104 3 n LEU . 104 C 104 
C 105 3 n ASN . 105 C 105 
C 106 3 n SER . 106 C 106 
C 107 3 n LYS . 107 C 107 
C 108 3 n LEU . 108 C 108 
C 109 3 n GLU . 109 C 109 
C 110 3 n SER . 110 C 110 
C 111 3 n LEU . 111 C 111 
C 112 3 n LEU . 112 C 112 
C 113 3 n GLU . 113 C 113 
C 114 3 n GLU . 114 C 114 
C 115 3 n LYS . 115 C 115 
C 116 3 n THR . 116 C 116 
C 117 3 n ALA . 117 C 117 
C 118 3 n LEU . 118 C 118 
C 119 3 n GLN . 119 C 119 
C 120 3 n HIS . 120 C 120 
C 121 3 n LYS . 121 C 121 
C 122 3 n VAL . 122 C 122 
C 123 3 n ARG . 123 C 123 
C 124 3 n ALA . 124 C 124 
C 125 3 n LEU . 125 C 125 
C 126 3 n GLU . 126 C 126 
C 127 3 n GLU . 127 C 127 
C 128 3 n GLN . 128 C 128 
C 129 3 n LEU . 129 C 129 
C 130 3 n THR . 130 C 130 
C 131 3 n ASN . 131 C 131 
C 132 3 n LEU . 132 C 132 
C 133 3 n ILE . 133 C 133 
C 134 3 n LEU . 134 C 134 
C 135 3 n SER . 135 C 135 
C 136 3 n PRO . 136 C 136 
C 137 3 n ALA . 137 C 137 
C 138 3 n GLY . 138 C 138 
C 139 3 n ALA . 139 C 139 
C 140 3 n GLN . 140 C 140 
C 141 3 n GLU . 141 C 141 
C 142 3 n HIS . 142 C 142 
C 143 3 n PRO . 143 C 143 
C 144 3 n GLU . 144 C 144 
C 145 3 n VAL . 145 C 145 
C 146 3 n THR . 146 C 146 
C 147 3 n SER . 147 C 147 
C 148 3 n LEU . 148 C 148 
C 149 3 n LYS . 149 C 149 
C 150 3 n SER . 150 C 150 
C 151 3 n PHE . 151 C 151 
C 152 3 n VAL . 152 C 152 
C 153 3 n GLU . 153 C 153 
C 154 3 n GLN . 154 C 154 
C 155 3 n GLN . 155 C 155 
C 156 3 n ASP . 156 C 156 
C 157 3 n ASN . 157 C 157 
C 158 3 n SER . 158 C 158 
C 159 3 n ILE . 159 C 159 
C 160 3 n ARG . 160 C 160 
C 161 3 n GLU . 161 C 161 
C 162 3 n LEU . 162 C 162 
C 163 3 n LEU . 163 C 163 
C 164 3 n GLN . 164 C 164 
C 165 3 n SER . 165 C 165 
C 166 3 n VAL . 166 C 166 
C 167 3 n GLU . 167 C 167 
C 168 3 n GLU . 168 C 168 
C 169 3 n GLN . 169 C 169 
C 170 3 n TYR . 170 C 170 
C 171 3 n LYS . 171 C 171 
C 172 3 n GLN . 172 C 172 
C 173 3 n LEU . 173 C 173 
C 174 3 n SER . 174 C 174 
C 175 3 n GLN . 175 C 175 
C 176 3 n GLN . 176 C 176 
C 177 3 n HIS . 177 C 177 
C 178 3 n MET . 178 C 178 
C 179 3 n GLN . 179 C 179 
C 180 3 n ILE . 180 C 180 
C 181 3 n LYS . 181 C 181 
C 182 3 n GLU . 182 C 182 
C 183 3 n ILE . 183 C 183 
C 184 3 n GLU . 184 C 184 
C 185 3 n LYS . 185 C 185 
C 186 3 n GLN . 186 C 186 
C 187 3 n LEU . 187 C 187 
C 188 3 n ARG . 188 C 188 
C 189 3 n LYS . 189 C 189 
C 190 3 n THR . 190 C 190 
C 191 3 n GLY . 191 C 191 
C 192 3 n ILE . 192 C 192 
C 193 3 n GLN . 193 C 193 
C 194 3 n GLU . 194 C 194 
C 195 3 n PRO . 195 C 195 
C 196 3 n SER . 196 C 196 
C 197 3 n GLU . 197 C 197 
C 198 3 n ASN . 198 C 198 
C 199 3 n SER . 199 C 199 
C 200 3 n LEU . 200 C 200 
C 201 3 n SER . 201 C 201 
C 202 3 n SER . 202 C 202 
C 203 3 n LYS . 203 C 203 
C 204 3 n SER . 204 C 204 
C 205 3 n ARG . 205 C 205 
C 206 3 n ALA . 206 C 206 
C 207 3 n PRO . 207 C 207 
C 208 3 n ARG . 208 C 208 
C 209 3 n THR . 209 C 209 
C 210 3 n THR . 210 C 210 
C 211 3 n PRO . 211 C 211 
C 212 3 n PRO . 212 C 212 
C 213 3 n LEU . 213 C 213 
C 214 3 n GLN . 214 C 214 
C 215 3 n LEU . 215 C 215 
C 216 3 n ASN . 216 C 216 
C 217 3 n GLU . 217 C 217 
C 218 3 n THR . 218 C 218 
C 219 3 n GLU . 219 C 219 
C 220 3 n ASN . 220 C 220 
C 221 3 n THR . 221 C 221 
C 222 3 n GLU . 222 C 222 
C 223 3 n GLN . 223 C 223 
C 224 3 n ASP . 224 C 224 
C 225 3 n ASP . 225 C 225 
C 226 3 n LEU . 226 C 226 
C 227 3 n PRO . 227 C 227 
C 228 3 n ALA . 228 C 228 
C 229 3 n ASP . 229 C 229 
C 230 3 n CYS . 230 C 230 
C 231 3 n SER . 231 C 231 
C 232 3 n ALA . 232 C 232 
C 233 3 n VAL . 233 C 233 
C 234 3 n TYR . 234 C 234 
C 235 3 n ASN . 235 C 235 
C 236 3 n ARG . 236 C 236 
C 237 3 n GLY . 237 C 237 
C 238 3 n GLU . 238 C 238 
C 239 3 n HIS . 239 C 239 
C 240 3 n THR . 240 C 240 
C 241 3 n SER . 241 C 241 
C 242 3 n GLY . 242 C 242 
C 243 3 n VAL . 243 C 243 
C 244 3 n TYR . 244 C 244 
C 245 3 n THR . 245 C 245 
C 246 3 n ILE . 246 C 246 
C 247 3 n LYS . 247 C 247 
C 248 3 n PRO . 248 C 248 
C 249 3 n ARG . 249 C 249 
C 250 3 n ASN . 250 C 250 
C 251 3 n SER . 251 C 251 
C 252 3 n GLN . 252 C 252 
C 253 3 n GLY . 253 C 253 
C 254 3 n PHE . 254 C 254 
C 255 3 n ASN . 255 C 255 
C 256 3 n VAL . 256 C 256 
C 257 3 n TYR . 257 C 257 
C 258 3 n CYS . 258 C 258 
C 259 3 n ASP . 259 C 259 
C 260 3 n THR . 260 C 260 
C 261 3 n GLN . 261 C 261 
C 262 3 n SER . 262 C 262 
C 263 3 n GLY . 263 C 263 
C 264 3 n SER . 264 C 264 
C 265 3 n PRO . 265 C 265 
C 266 3 n TRP . 266 C 266 
C 267 3 n THR . 267 C 267 
C 268 3 n LEU . 268 C 268 
C 269 3 n ILE . 269 C 269 
C 270 3 n GLN . 270 C 270 
C 271 3 n HIS . 271 C 271 
C 272 3 n ARG . 272 C 272 
C 273 3 n LYS . 273 C 273 
C 274 3 n ASP . 274 C 274 
C 275 3 n GLY . 275 C 275 
C 276 3 n SER . 276 C 276 
C 277 3 n GLN . 277 C 277 
C 278 3 n ASP . 278 C 278 
C 279 3 n PHE . 279 C 279 
C 280 3 n ASN . 280 C 280 
C 281 3 n GLU . 281 C 281 
C 282 3 n THR . 282 C 282 
C 283 3 n TRP . 283 C 283 
C 284 3 n GLU . 284 C 284 
C 285 3 n ASN . 285 C 285 
C 286 3 n TYR . 286 C 286 
C 287 3 n GLU . 287 C 287 
C 288 3 n LYS . 288 C 288 
C 289 3 n GLY . 289 C 289 
C 290 3 n PHE . 290 C 290 
C 291 3 n GLY . 291 C 291 
C 292 3 n ARG . 292 C 292 
C 293 3 n LEU . 293 C 293 
C 294 3 n ASP . 294 C 294 
C 295 3 n GLY . 295 C 295 
C 296 3 n GLU . 296 C 296 
C 297 3 n PHE . 297 C 297 
C 298 3 n TRP . 298 C 298 
C 299 3 n LEU . 299 C 299 
C 300 3 n GLY . 300 C 300 
C 301 3 n LEU . 301 C 301 
C 302 3 n GLU . 302 C 302 
C 303 3 n LYS . 303 C 303 
C 304 3 n ILE . 304 C 304 
C 305 3 n TYR . 305 C 305 
C 306 3 n ALA . 306 C 306 
C 307 3 n ILE . 307 C 307 
C 308 3 n VAL . 308 C 308 
C 309 3 n GLN . 309 C 309 
C 310 3 n GLN . 310 C 310 
C 311 3 n SER . 311 C 311 
C 312 3 n ASN . 312 C 312 
C 313 3 n TYR . 313 C 313 
C 314 3 n ILE . 314 C 314 
C 315 3 n LEU . 315 C 315 
C 316 3 n ARG . 316 C 316 
C 317 3 n LEU . 317 C 317 
C 318 3 n GLU . 318 C 318 
C 319 3 n LEU . 319 C 319 
C 320 3 n GLN . 320 C 320 
C 321 3 n ASP . 321 C 321 
C 322 3 n TRP . 322 C 322 
C 323 3 n LYS . 323 C 323 
C 324 3 n ASP . 324 C 324 
C 325 3 n SER . 325 C 325 
C 326 3 n LYS . 326 C 326 
C 327 3 n HIS . 327 C 327 
C 328 3 n TYR . 328 C 328 
C 329 3 n VAL . 329 C 329 
C 330 3 n GLU . 330 C 330 
C 331 3 n TYR . 331 C 331 
C 332 3 n SER . 332 C 332 
C 333 3 n PHE . 333 C 333 
C 334 3 n HIS . 334 C 334 
C 335 3 n LEU . 335 C 335 
C 336 3 n GLY . 336 C 336 
C 337 3 n SER . 337 C 337 
C 338 3 n HIS . 338 C 338 
C 339 3 n GLU . 339 C 339 
C 340 3 n THR . 340 C 340 
C 341 3 n ASN . 341 C 341 
C 342 3 n TYR . 342 C 342 
C 343 3 n THR . 343 C 343 
C 344 3 n LEU . 344 C 344 
C 345 3 n HIS . 345 C 345 
C 346 3 n VAL . 346 C 346 
C 347 3 n ALA . 347 C 347 
C 348 3 n GLU . 348 C 348 
C 349 3 n ILE . 349 C 349 
C 350 3 n ALA . 350 C 350 
C 351 3 n GLY . 351 C 351 
C 352 3 n ASN . 352 C 352 
C 353 3 n ILE . 353 C 353 
C 354 3 n PRO . 354 C 354 
C 355 3 n GLY . 355 C 355 
C 356 3 n ALA . 356 C 356 
C 357 3 n LEU . 357 C 357 
C 358 3 n PRO . 358 C 358 
C 359 3 n GLU . 359 C 359 
C 360 3 n HIS . 360 C 360 
C 361 3 n THR . 361 C 361 
C 362 3 n ASP . 362 C 362 
C 363 3 n LEU . 363 C 363 
C 364 3 n MET . 364 C 364 
C 365 3 n PHE . 365 C 365 
C 366 3 n SER . 366 C 366 
C 367 3 n THR . 367 C 367 
C 368 3 n TRP . 368 C 368 
C 369 3 n ASN . 369 C 369 
C 370 3 n HIS . 370 C 370 
C 371 3 n ARG . 371 C 371 
C 372 3 n ALA . 372 C 372 
C 373 3 n LYS . 373 C 373 
C 374 3 n GLY . 374 C 374 
C 375 3 n GLN . 375 C 375 
C 376 3 n LEU . 376 C 376 
C 377 3 n TYR . 377 C 377 
C 378 3 n CYS . 378 C 378 
C 379 3 n PRO . 379 C 379 
C 380 3 n GLU . 380 C 380 
C 381 3 n SER . 381 C 381 
C 382 3 n TYR . 382 C 382 
C 383 3 n SER . 383 C 383 
C 384 3 n GLY . 384 C 384 
C 385 3 n GLY . 385 C 385 
C 386 3 n TRP . 386 C 386 
C 387 3 n TRP . 387 C 387 
C 388 3 n TRP . 388 C 388 
C 389 3 n ASN . 389 C 389 
C 390 3 n ASP . 390 C 390 
C 391 3 n ILE . 391 C 391 
C 392 3 n CYS . 392 C 392 
C 393 3 n GLY . 393 C 393 
C 394 3 n GLU . 394 C 394 
C 395 3 n ASN . 395 C 395 
C 396 3 n ASN . 396 C 396 
C 397 3 n LEU . 397 C 397 
C 398 3 n ASN . 398 C 398 
C 399 3 n GLY . 399 C 399 
C 400 3 n LYS . 400 C 400 
C 401 3 n TYR . 401 C 401 
C 402 3 n ASN . 402 C 402 
C 403 3 n LYS . 403 C 403 
C 404 3 n PRO . 404 C 404 
C 405 3 n ARG . 405 C 405 
C 406 3 n THR . 406 C 406 
C 407 3 n LYS . 407 C 407 
C 408 3 n SER . 408 C 408 
C 409 3 n ARG . 409 C 409 
C 410 3 n PRO . 410 C 410 
C 411 3 n GLU . 411 C 411 
C 412 3 n ARG . 412 C 412 
C 413 3 n ARG . 413 C 413 
C 414 3 n ARG . 414 C 414 
C 415 3 n GLY . 415 C 415 
C 416 3 n ILE . 416 C 416 
C 417 3 n TYR . 417 C 417 
C 418 3 n TRP . 418 C 418 
C 419 3 n ARG . 419 C 419 
C 420 3 n PRO . 420 C 420 
C 421 3 n GLN . 421 C 421 
C 422 3 n SER . 422 C 422 
C 423 3 n ARG . 423 C 423 
C 424 3 n LYS . 424 C 424 
C 425 3 n LEU . 425 C 425 
C 426 3 n TYR . 426 C 426 
C 427 3 n ALA . 427 C 427 
C 428 3 n ILE . 428 C 428 
C 429 3 n LYS . 429 C 429 
C 430 3 n SER . 430 C 430 
C 431 3 n SER . 431 C 431 
C 432 3 n LYS . 432 C 432 
C 433 3 n MET . 433 C 433 
C 434 3 n MET . 434 C 434 
C 435 3 n LEU . 435 C 435 
C 436 3 n GLN . 436 C 436 
C 437 3 n PRO . 437 C 437 
C 438 3 n THR . 438 C 438 
C 439 3 n THR . 439 C 439 
D 1   4 n SER . 1   D 1   
D 2   4 n ARG . 2   D 2   
D 3   4 n VAL . 3   D 3   
D 4   4 n ASP . 4   D 4   
D 5   4 n PRO . 5   D 5   
D 6   4 n ASP . 6   D 6   
D 7   4 n LEU . 7   D 7   
D 8   4 n SER . 8   D 8   
D 9   4 n SER . 9   D 9   
D 10  4 n PHE . 10  D 10  
D 11  4 n ASP . 11  D 11  
D 12  4 n SER . 12  D 12  
D 13  4 n ALA . 13  D 13  
D 14  4 n PRO . 14  D 14  
D 15  4 n SER . 15  D 15  
D 16  4 n GLU . 16  D 16  
D 17  4 n PRO . 17  D 17  
D 18  4 n LYS . 18  D 18  
D 19  4 n SER . 19  D 19  
D 20  4 n ARG . 20  D 20  
D 21  4 n PHE . 21  D 21  
D 22  4 n ALA . 22  D 22  
D 23  4 n MET . 23  D 23  
D 24  4 n LEU . 24  D 24  
D 25  4 n ASP . 25  D 25  
D 26  4 n ASP . 26  D 26  
D 27  4 n VAL . 27  D 27  
D 28  4 n LYS . 28  D 28  
D 29  4 n ILE . 29  D 29  
D 30  4 n LEU . 30  D 30  
D 31  4 n ALA . 31  D 31  
D 32  4 n ASN . 32  D 32  
D 33  4 n GLY . 33  D 33  
D 34  4 n LEU . 34  D 34  
D 35  4 n LEU . 35  D 35  
D 36  4 n GLN . 36  D 36  
D 37  4 n LEU . 37  D 37  
D 38  4 n GLY . 38  D 38  
D 39  4 n HIS . 39  D 39  
D 40  4 n GLY . 40  D 40  
D 41  4 n LEU . 41  D 41  
D 42  4 n LYS . 42  D 42  
D 43  4 n ASP . 43  D 43  
D 44  4 n PHE . 44  D 44  
D 45  4 n VAL . 45  D 45  
D 46  4 n HIS . 46  D 46  
D 47  4 n LYS . 47  D 47  
D 48  4 n THR . 48  D 48  
D 49  4 n LYS . 49  D 49  
D 50  4 n GLY . 50  D 50  
D 51  4 n GLN . 51  D 51  
D 52  4 n ILE . 52  D 52  
D 53  4 n ASN . 53  D 53  
D 54  4 n ASP . 54  D 54  
D 55  4 n ILE . 55  D 55  
D 56  4 n PHE . 56  D 56  
D 57  4 n GLN . 57  D 57  
D 58  4 n LYS . 58  D 58  
D 59  4 n LEU . 59  D 59  
D 60  4 n ASN . 60  D 60  
D 61  4 n ILE . 61  D 61  
D 62  4 n PHE . 62  D 62  
D 63  4 n ASP . 63  D 63  
D 64  4 n GLN . 64  D 64  
D 65  4 n SER . 65  D 65  
D 66  4 n PHE . 66  D 66  
D 67  4 n TYR . 67  D 67  
D 68  4 n ASP . 68  D 68  
D 69  4 n LEU . 69  D 69  
D 70  4 n SER . 70  D 70  
D 71  4 n LEU . 71  D 71  
D 72  4 n ARG . 72  D 72  
D 73  4 n THR . 73  D 73  
D 74  4 n ASN . 74  D 74  
D 75  4 n GLU . 75  D 75  
D 76  4 n ILE . 76  D 76  
D 77  4 n LYS . 77  D 77  
D 78  4 n GLU . 78  D 78  
D 79  4 n GLU . 79  D 79  
D 80  4 n GLU . 80  D 80  
D 81  4 n LYS . 81  D 81  
D 82  4 n GLU . 82  D 82  
D 83  4 n LEU . 83  D 83  
D 84  4 n ARG . 84  D 84  
D 85  4 n ARG . 85  D 85  
D 86  4 n THR . 86  D 86  
D 87  4 n THR . 87  D 87  
D 88  4 n SER . 88  D 88  
D 89  4 n THR . 89  D 89  
D 90  4 n LEU . 90  D 90  
D 91  4 n GLN . 91  D 91  
D 92  4 n VAL . 92  D 92  
D 93  4 n LYS . 93  D 93  
D 94  4 n ASN . 94  D 94  
D 95  4 n GLU . 95  D 95  
D 96  4 n GLU . 96  D 96  
D 97  4 n VAL . 97  D 97  
D 98  4 n LYS . 98  D 98  
D 99  4 n ASN . 99  D 99  
D 100 4 n MET . 100 D 100 
D 101 4 n SER . 101 D 101 
D 102 4 n VAL . 102 D 102 
D 103 4 n GLU . 103 D 103 
D 104 4 n LEU . 104 D 104 
D 105 4 n ASN . 105 D 105 
D 106 4 n SER . 106 D 106 
D 107 4 n LYS . 107 D 107 
D 108 4 n LEU . 108 D 108 
D 109 4 n GLU . 109 D 109 
D 110 4 n SER . 110 D 110 
D 111 4 n LEU . 111 D 111 
D 112 4 n LEU . 112 D 112 
D 113 4 n GLU . 113 D 113 
D 114 4 n GLU . 114 D 114 
D 115 4 n LYS . 115 D 115 
D 116 4 n THR . 116 D 116 
D 117 4 n ALA . 117 D 117 
D 118 4 n LEU . 118 D 118 
D 119 4 n GLN . 119 D 119 
D 120 4 n HIS . 120 D 120 
D 121 4 n LYS . 121 D 121 
D 122 4 n VAL . 122 D 122 
D 123 4 n ARG . 123 D 123 
D 124 4 n ALA . 124 D 124 
D 125 4 n LEU . 125 D 125 
D 126 4 n GLU . 126 D 126 
D 127 4 n GLU . 127 D 127 
D 128 4 n GLN . 128 D 128 
D 129 4 n LEU . 129 D 129 
D 130 4 n THR . 130 D 130 
D 131 4 n ASN . 131 D 131 
D 132 4 n LEU . 132 D 132 
D 133 4 n ILE . 133 D 133 
D 134 4 n LEU . 134 D 134 
D 135 4 n SER . 135 D 135 
D 136 4 n PRO . 136 D 136 
D 137 4 n ALA . 137 D 137 
D 138 4 n GLY . 138 D 138 
D 139 4 n ALA . 139 D 139 
D 140 4 n GLN . 140 D 140 
D 141 4 n GLU . 141 D 141 
D 142 4 n HIS . 142 D 142 
D 143 4 n PRO . 143 D 143 
D 144 4 n GLU . 144 D 144 
D 145 4 n VAL . 145 D 145 
D 146 4 n THR . 146 D 146 
D 147 4 n SER . 147 D 147 
D 148 4 n LEU . 148 D 148 
D 149 4 n LYS . 149 D 149 
D 150 4 n SER . 150 D 150 
D 151 4 n PHE . 151 D 151 
D 152 4 n VAL . 152 D 152 
D 153 4 n GLU . 153 D 153 
D 154 4 n GLN . 154 D 154 
D 155 4 n GLN . 155 D 155 
D 156 4 n ASP . 156 D 156 
D 157 4 n ASN . 157 D 157 
D 158 4 n SER . 158 D 158 
D 159 4 n ILE . 159 D 159 
D 160 4 n ARG . 160 D 160 
D 161 4 n GLU . 161 D 161 
D 162 4 n LEU . 162 D 162 
D 163 4 n LEU . 163 D 163 
D 164 4 n GLN . 164 D 164 
D 165 4 n SER . 165 D 165 
D 166 4 n VAL . 166 D 166 
D 167 4 n GLU . 167 D 167 
D 168 4 n GLU . 168 D 168 
D 169 4 n GLN . 169 D 169 
D 170 4 n TYR . 170 D 170 
D 171 4 n LYS . 171 D 171 
D 172 4 n GLN . 172 D 172 
D 173 4 n LEU . 173 D 173 
D 174 4 n SER . 174 D 174 
D 175 4 n GLN . 175 D 175 
D 176 4 n GLN . 176 D 176 
D 177 4 n HIS . 177 D 177 
D 178 4 n MET . 178 D 178 
D 179 4 n GLN . 179 D 179 
D 180 4 n ILE . 180 D 180 
D 181 4 n LYS . 181 D 181 
D 182 4 n GLU . 182 D 182 
D 183 4 n ILE . 183 D 183 
D 184 4 n GLU . 184 D 184 
D 185 4 n LYS . 185 D 185 
D 186 4 n GLN . 186 D 186 
D 187 4 n LEU . 187 D 187 
D 188 4 n ARG . 188 D 188 
D 189 4 n LYS . 189 D 189 
D 190 4 n THR . 190 D 190 
D 191 4 n GLY . 191 D 191 
D 192 4 n ILE . 192 D 192 
D 193 4 n GLN . 193 D 193 
D 194 4 n GLU . 194 D 194 
D 195 4 n PRO . 195 D 195 
D 196 4 n SER . 196 D 196 
D 197 4 n GLU . 197 D 197 
D 198 4 n ASN . 198 D 198 
D 199 4 n SER . 199 D 199 
D 200 4 n LEU . 200 D 200 
D 201 4 n SER . 201 D 201 
D 202 4 n SER . 202 D 202 
D 203 4 n LYS . 203 D 203 
D 204 4 n SER . 204 D 204 
D 205 4 n ARG . 205 D 205 
D 206 4 n ALA . 206 D 206 
D 207 4 n PRO . 207 D 207 
D 208 4 n ARG . 208 D 208 
D 209 4 n THR . 209 D 209 
D 210 4 n THR . 210 D 210 
D 211 4 n PRO . 211 D 211 
D 212 4 n PRO . 212 D 212 
D 213 4 n LEU . 213 D 213 
D 214 4 n GLN . 214 D 214 
D 215 4 n LEU . 215 D 215 
D 216 4 n ASN . 216 D 216 
D 217 4 n GLU . 217 D 217 
D 218 4 n THR . 218 D 218 
D 219 4 n GLU . 219 D 219 
D 220 4 n ASN . 220 D 220 
D 221 4 n THR . 221 D 221 
D 222 4 n GLU . 222 D 222 
D 223 4 n GLN . 223 D 223 
D 224 4 n ASP . 224 D 224 
D 225 4 n ASP . 225 D 225 
D 226 4 n LEU . 226 D 226 
D 227 4 n PRO . 227 D 227 
D 228 4 n ALA . 228 D 228 
D 229 4 n ASP . 229 D 229 
D 230 4 n CYS . 230 D 230 
D 231 4 n SER . 231 D 231 
D 232 4 n ALA . 232 D 232 
D 233 4 n VAL . 233 D 233 
D 234 4 n TYR . 234 D 234 
D 235 4 n ASN . 235 D 235 
D 236 4 n ARG . 236 D 236 
D 237 4 n GLY . 237 D 237 
D 238 4 n GLU . 238 D 238 
D 239 4 n HIS . 239 D 239 
D 240 4 n THR . 240 D 240 
D 241 4 n SER . 241 D 241 
D 242 4 n GLY . 242 D 242 
D 243 4 n VAL . 243 D 243 
D 244 4 n TYR . 244 D 244 
D 245 4 n THR . 245 D 245 
D 246 4 n ILE . 246 D 246 
D 247 4 n LYS . 247 D 247 
D 248 4 n PRO . 248 D 248 
D 249 4 n ARG . 249 D 249 
D 250 4 n ASN . 250 D 250 
D 251 4 n SER . 251 D 251 
D 252 4 n GLN . 252 D 252 
D 253 4 n GLY . 253 D 253 
D 254 4 n PHE . 254 D 254 
D 255 4 n ASN . 255 D 255 
D 256 4 n VAL . 256 D 256 
D 257 4 n TYR . 257 D 257 
D 258 4 n CYS . 258 D 258 
D 259 4 n ASP . 259 D 259 
D 260 4 n THR . 260 D 260 
D 261 4 n GLN . 261 D 261 
D 262 4 n SER . 262 D 262 
D 263 4 n GLY . 263 D 263 
D 264 4 n SER . 264 D 264 
D 265 4 n PRO . 265 D 265 
D 266 4 n TRP . 266 D 266 
D 267 4 n THR . 267 D 267 
D 268 4 n LEU . 268 D 268 
D 269 4 n ILE . 269 D 269 
D 270 4 n GLN . 270 D 270 
D 271 4 n HIS . 271 D 271 
D 272 4 n ARG . 272 D 272 
D 273 4 n LYS . 273 D 273 
D 274 4 n ASP . 274 D 274 
D 275 4 n GLY . 275 D 275 
D 276 4 n SER . 276 D 276 
D 277 4 n GLN . 277 D 277 
D 278 4 n ASP . 278 D 278 
D 279 4 n PHE . 279 D 279 
D 280 4 n ASN . 280 D 280 
D 281 4 n GLU . 281 D 281 
D 282 4 n THR . 282 D 282 
D 283 4 n TRP . 283 D 283 
D 284 4 n GLU . 284 D 284 
D 285 4 n ASN . 285 D 285 
D 286 4 n TYR . 286 D 286 
D 287 4 n GLU . 287 D 287 
D 288 4 n LYS . 288 D 288 
D 289 4 n GLY . 289 D 289 
D 290 4 n PHE . 290 D 290 
D 291 4 n GLY . 291 D 291 
D 292 4 n ARG . 292 D 292 
D 293 4 n LEU . 293 D 293 
D 294 4 n ASP . 294 D 294 
D 295 4 n GLY . 295 D 295 
D 296 4 n GLU . 296 D 296 
D 297 4 n PHE . 297 D 297 
D 298 4 n TRP . 298 D 298 
D 299 4 n LEU . 299 D 299 
D 300 4 n GLY . 300 D 300 
D 301 4 n LEU . 301 D 301 
D 302 4 n GLU . 302 D 302 
D 303 4 n LYS . 303 D 303 
D 304 4 n ILE . 304 D 304 
D 305 4 n TYR . 305 D 305 
D 306 4 n ALA . 306 D 306 
D 307 4 n ILE . 307 D 307 
D 308 4 n VAL . 308 D 308 
D 309 4 n GLN . 309 D 309 
D 310 4 n GLN . 310 D 310 
D 311 4 n SER . 311 D 311 
D 312 4 n ASN . 312 D 312 
D 313 4 n TYR . 313 D 313 
D 314 4 n ILE . 314 D 314 
D 315 4 n LEU . 315 D 315 
D 316 4 n ARG . 316 D 316 
D 317 4 n LEU . 317 D 317 
D 318 4 n GLU . 318 D 318 
D 319 4 n LEU . 319 D 319 
D 320 4 n GLN . 320 D 320 
D 321 4 n ASP . 321 D 321 
D 322 4 n TRP . 322 D 322 
D 323 4 n LYS . 323 D 323 
D 324 4 n ASP . 324 D 324 
D 325 4 n SER . 325 D 325 
D 326 4 n LYS . 326 D 326 
D 327 4 n HIS . 327 D 327 
D 328 4 n TYR . 328 D 328 
D 329 4 n VAL . 329 D 329 
D 330 4 n GLU . 330 D 330 
D 331 4 n TYR . 331 D 331 
D 332 4 n SER . 332 D 332 
D 333 4 n PHE . 333 D 333 
D 334 4 n HIS . 334 D 334 
D 335 4 n LEU . 335 D 335 
D 336 4 n GLY . 336 D 336 
D 337 4 n SER . 337 D 337 
D 338 4 n HIS . 338 D 338 
D 339 4 n GLU . 339 D 339 
D 340 4 n THR . 340 D 340 
D 341 4 n ASN . 341 D 341 
D 342 4 n TYR . 342 D 342 
D 343 4 n THR . 343 D 343 
D 344 4 n LEU . 344 D 344 
D 345 4 n HIS . 345 D 345 
D 346 4 n VAL . 346 D 346 
D 347 4 n ALA . 347 D 347 
D 348 4 n GLU . 348 D 348 
D 349 4 n ILE . 349 D 349 
D 350 4 n ALA . 350 D 350 
D 351 4 n GLY . 351 D 351 
D 352 4 n ASN . 352 D 352 
D 353 4 n ILE . 353 D 353 
D 354 4 n PRO . 354 D 354 
D 355 4 n GLY . 355 D 355 
D 356 4 n ALA . 356 D 356 
D 357 4 n LEU . 357 D 357 
D 358 4 n PRO . 358 D 358 
D 359 4 n GLU . 359 D 359 
D 360 4 n HIS . 360 D 360 
D 361 4 n THR . 361 D 361 
D 362 4 n ASP . 362 D 362 
D 363 4 n LEU . 363 D 363 
D 364 4 n MET . 364 D 364 
D 365 4 n PHE . 365 D 365 
D 366 4 n SER . 366 D 366 
D 367 4 n THR . 367 D 367 
D 368 4 n TRP . 368 D 368 
D 369 4 n ASN . 369 D 369 
D 370 4 n HIS . 370 D 370 
D 371 4 n ARG . 371 D 371 
D 372 4 n ALA . 372 D 372 
D 373 4 n LYS . 373 D 373 
D 374 4 n GLY . 374 D 374 
D 375 4 n GLN . 375 D 375 
D 376 4 n LEU . 376 D 376 
D 377 4 n TYR . 377 D 377 
D 378 4 n CYS . 378 D 378 
D 379 4 n PRO . 379 D 379 
D 380 4 n GLU . 380 D 380 
D 381 4 n SER . 381 D 381 
D 382 4 n TYR . 382 D 382 
D 383 4 n SER . 383 D 383 
D 384 4 n GLY . 384 D 384 
D 385 4 n GLY . 385 D 385 
D 386 4 n TRP . 386 D 386 
D 387 4 n TRP . 387 D 387 
D 388 4 n TRP . 388 D 388 
D 389 4 n ASN . 389 D 389 
D 390 4 n ASP . 390 D 390 
D 391 4 n ILE . 391 D 391 
D 392 4 n CYS . 392 D 392 
D 393 4 n GLY . 393 D 393 
D 394 4 n GLU . 394 D 394 
D 395 4 n ASN . 395 D 395 
D 396 4 n ASN . 396 D 396 
D 397 4 n LEU . 397 D 397 
D 398 4 n ASN . 398 D 398 
D 399 4 n GLY . 399 D 399 
D 400 4 n LYS . 400 D 400 
D 401 4 n TYR . 401 D 401 
D 402 4 n ASN . 402 D 402 
D 403 4 n LYS . 403 D 403 
D 404 4 n PRO . 404 D 404 
D 405 4 n ARG . 405 D 405 
D 406 4 n THR . 406 D 406 
D 407 4 n LYS . 407 D 407 
D 408 4 n SER . 408 D 408 
D 409 4 n ARG . 409 D 409 
D 410 4 n PRO . 410 D 410 
D 411 4 n GLU . 411 D 411 
D 412 4 n ARG . 412 D 412 
D 413 4 n ARG . 413 D 413 
D 414 4 n ARG . 414 D 414 
D 415 4 n GLY . 415 D 415 
D 416 4 n ILE . 416 D 416 
D 417 4 n TYR . 417 D 417 
D 418 4 n TRP . 418 D 418 
D 419 4 n ARG . 419 D 419 
D 420 4 n PRO . 420 D 420 
D 421 4 n GLN . 421 D 421 
D 422 4 n SER . 422 D 422 
D 423 4 n ARG . 423 D 423 
D 424 4 n LYS . 424 D 424 
D 425 4 n LEU . 425 D 425 
D 426 4 n TYR . 426 D 426 
D 427 4 n ALA . 427 D 427 
D 428 4 n ILE . 428 D 428 
D 429 4 n LYS . 429 D 429 
D 430 4 n SER . 430 D 430 
D 431 4 n SER . 431 D 431 
D 432 4 n LYS . 432 D 432 
D 433 4 n MET . 433 D 433 
D 434 4 n MET . 434 D 434 
D 435 4 n LEU . 435 D 435 
D 436 4 n GLN . 436 D 436 
D 437 4 n PRO . 437 D 437 
D 438 4 n THR . 438 D 438 
D 439 4 n THR . 439 D 439 
#
_software.classification other
_software.date           ?
_software.description    "Structure prediction"
_software.name           AlphaFold
_software.pdbx_ordinal   1
_software.type           package
_software.version        "AlphaFold-beta-20231127 (be2c21f9-b611-4c21-bfc0-bc05c526bf76 @ 2024-05-16 08:21:39)"
#
loop_
_struct_asym.entity_id
_struct_asym.id
1 A 
2 B 
3 C 
4 D 
#
loop_
_atom_site.group_PDB
_atom_site.id
_atom_site.type_symbol
_atom_site.label_atom_id
_atom_site.label_alt_id
_atom_site.label_comp_id
_atom_site.label_asym_id
_atom_site.label_entity_id
_atom_site.label_seq_id
_atom_site.pdbx_PDB_ins_code
_atom_site.Cartn_x
_atom_site.Cartn_y
_atom_site.Cartn_z
_atom_site.occupancy
_atom_site.B_iso_or_equiv
_atom_site.auth_seq_id
_atom_site.auth_asym_id
_atom_site.pdbx_PDB_model_num
ATOM 1     N N   . SER A 1 1   ? 1.078    -68.661 55.316  1.00 23.30 1   A 1 
ATOM 2     C CA  . SER A 1 1   ? 2.361    -69.025 54.685  1.00 26.42 1   A 1 
ATOM 3     C C   . SER A 1 1   ? 3.169    -67.766 54.396  1.00 27.85 1   A 1 
ATOM 4     O O   . SER A 1 1   ? 2.571    -66.794 53.947  1.00 25.58 1   A 1 
ATOM 5     C CB  . SER A 1 1   ? 2.116    -69.796 53.384  1.00 23.84 1   A 1 
ATOM 6     O OG  . SER A 1 1   ? 1.223    -70.852 53.654  1.00 21.84 1   A 1 
ATOM 7     N N   . PRO A 1 2   ? 4.492    -67.725 54.656  1.00 23.19 2   A 1 
ATOM 8     C CA  . PRO A 1 2   ? 5.273    -66.500 54.531  1.00 25.59 2   A 1 
ATOM 9     C C   . PRO A 1 2   ? 5.481    -66.177 53.041  1.00 26.86 2   A 1 
ATOM 10    O O   . PRO A 1 2   ? 6.164    -66.911 52.334  1.00 24.35 2   A 1 
ATOM 11    C CB  . PRO A 1 2   ? 6.584    -66.798 55.273  1.00 22.33 2   A 1 
ATOM 12    C CG  . PRO A 1 2   ? 6.743    -68.301 55.108  1.00 22.09 2   A 1 
ATOM 13    C CD  . PRO A 1 2   ? 5.292    -68.820 55.107  1.00 25.61 2   A 1 
ATOM 14    N N   . VAL A 1 3   ? 4.876    -65.117 52.580  1.00 26.37 3   A 1 
ATOM 15    C CA  . VAL A 1 3   ? 5.060    -64.658 51.196  1.00 29.03 3   A 1 
ATOM 16    C C   . VAL A 1 3   ? 6.495    -64.142 51.068  1.00 28.57 3   A 1 
ATOM 17    O O   . VAL A 1 3   ? 6.872    -63.251 51.833  1.00 27.21 3   A 1 
ATOM 18    C CB  . VAL A 1 3   ? 4.035    -63.585 50.797  1.00 27.01 3   A 1 
ATOM 19    C CG1 . VAL A 1 3   ? 4.209    -63.162 49.347  1.00 23.68 3   A 1 
ATOM 20    C CG2 . VAL A 1 3   ? 2.599    -64.106 50.972  1.00 25.80 3   A 1 
ATOM 21    N N   . PRO A 1 4   ? 7.336    -64.737 50.208  1.00 25.29 4   A 1 
ATOM 22    C CA  . PRO A 1 4   ? 8.757    -64.436 50.213  1.00 27.74 4   A 1 
ATOM 23    C C   . PRO A 1 4   ? 9.003    -63.000 49.741  1.00 28.56 4   A 1 
ATOM 24    O O   . PRO A 1 4   ? 8.397    -62.527 48.781  1.00 26.35 4   A 1 
ATOM 25    C CB  . PRO A 1 4   ? 9.401    -65.473 49.286  1.00 24.67 4   A 1 
ATOM 26    C CG  . PRO A 1 4   ? 8.273    -65.828 48.328  1.00 24.34 4   A 1 
ATOM 27    C CD  . PRO A 1 4   ? 7.017    -65.722 49.204  1.00 27.94 4   A 1 
ATOM 28    N N   . PHE A 1 5   ? 9.931    -62.334 50.426  1.00 25.86 5   A 1 
ATOM 29    C CA  . PHE A 1 5   ? 10.440   -61.034 50.007  1.00 28.89 5   A 1 
ATOM 30    C C   . PHE A 1 5   ? 11.143   -61.195 48.654  1.00 27.85 5   A 1 
ATOM 31    O O   . PHE A 1 5   ? 12.225   -61.767 48.567  1.00 25.91 5   A 1 
ATOM 32    C CB  . PHE A 1 5   ? 11.390   -60.475 51.080  1.00 26.48 5   A 1 
ATOM 33    C CG  . PHE A 1 5   ? 10.695   -59.937 52.314  1.00 25.39 5   A 1 
ATOM 34    C CD1 . PHE A 1 5   ? 10.439   -58.559 52.426  1.00 23.98 5   A 1 
ATOM 35    C CD2 . PHE A 1 5   ? 10.295   -60.796 53.355  1.00 25.19 5   A 1 
ATOM 36    C CE1 . PHE A 1 5   ? 9.804    -58.038 53.562  1.00 22.95 5   A 1 
ATOM 37    C CE2 . PHE A 1 5   ? 9.649    -60.282 54.489  1.00 23.55 5   A 1 
ATOM 38    C CZ  . PHE A 1 5   ? 9.403    -58.903 54.599  1.00 24.98 5   A 1 
ATOM 39    N N   . GLY A 1 6   ? 10.492   -60.748 47.605  1.00 29.46 6   A 1 
ATOM 40    C CA  . GLY A 1 6   ? 11.056   -60.764 46.255  1.00 31.34 6   A 1 
ATOM 41    C C   . GLY A 1 6   ? 12.337   -59.932 46.205  1.00 31.24 6   A 1 
ATOM 42    O O   . GLY A 1 6   ? 12.403   -58.885 46.844  1.00 29.20 6   A 1 
ATOM 43    N N   . PRO A 1 7   ? 13.390   -60.420 45.496  1.00 26.59 7   A 1 
ATOM 44    C CA  . PRO A 1 7   ? 14.722   -59.843 45.588  1.00 28.75 7   A 1 
ATOM 45    C C   . PRO A 1 7   ? 14.751   -58.407 45.060  1.00 29.45 7   A 1 
ATOM 46    O O   . PRO A 1 7   ? 14.055   -58.063 44.099  1.00 27.31 7   A 1 
ATOM 47    C CB  . PRO A 1 7   ? 15.631   -60.774 44.786  1.00 25.70 7   A 1 
ATOM 48    C CG  . PRO A 1 7   ? 14.683   -61.394 43.768  1.00 26.03 7   A 1 
ATOM 49    C CD  . PRO A 1 7   ? 13.372   -61.523 44.557  1.00 30.52 7   A 1 
ATOM 50    N N   . GLU A 1 8   ? 15.637   -57.614 45.670  1.00 27.43 8   A 1 
ATOM 51    C CA  . GLU A 1 8   ? 15.962   -56.273 45.197  1.00 27.64 8   A 1 
ATOM 52    C C   . GLU A 1 8   ? 16.545   -56.346 43.767  1.00 26.48 8   A 1 
ATOM 53    O O   . GLU A 1 8   ? 17.744   -56.566 43.569  1.00 25.57 8   A 1 
ATOM 54    C CB  . GLU A 1 8   ? 16.956   -55.590 46.140  1.00 26.85 8   A 1 
ATOM 55    C CG  . GLU A 1 8   ? 16.376   -55.308 47.531  1.00 25.43 8   A 1 
ATOM 56    C CD  . GLU A 1 8   ? 17.398   -54.628 48.470  1.00 24.58 8   A 1 
ATOM 57    O OE1 . GLU A 1 8   ? 16.962   -53.817 49.312  1.00 23.31 8   A 1 
ATOM 58    O OE2 . GLU A 1 8   ? 18.603   -54.948 48.354  1.00 27.70 8   A 1 
ATOM 59    N N   . GLY A 1 9   ? 15.685   -56.225 42.762  1.00 29.01 9   A 1 
ATOM 60    C CA  . GLY A 1 9   ? 16.088   -56.250 41.364  1.00 30.86 9   A 1 
ATOM 61    C C   . GLY A 1 9   ? 17.004   -55.069 41.091  1.00 30.84 9   A 1 
ATOM 62    O O   . GLY A 1 9   ? 16.548   -53.932 41.099  1.00 28.81 9   A 1 
ATOM 63    N N   . ARG A 1 10  ? 18.288   -55.367 40.856  1.00 26.24 10  A 1 
ATOM 64    C CA  . ARG A 1 10  ? 19.248   -54.336 40.464  1.00 28.50 10  A 1 
ATOM 65    C C   . ARG A 1 10  ? 18.667   -53.577 39.271  1.00 27.13 10  A 1 
ATOM 66    O O   . ARG A 1 10  ? 18.467   -54.163 38.211  1.00 26.16 10  A 1 
ATOM 67    C CB  . ARG A 1 10  ? 20.604   -54.932 40.072  1.00 27.22 10  A 1 
ATOM 68    C CG  . ARG A 1 10  ? 21.483   -55.250 41.294  1.00 26.00 10  A 1 
ATOM 69    C CD  . ARG A 1 10  ? 22.836   -55.791 40.816  1.00 25.91 10  A 1 
ATOM 70    N NE  . ARG A 1 10  ? 23.779   -55.923 41.922  1.00 23.43 10  A 1 
ATOM 71    C CZ  . ARG A 1 10  ? 25.019   -56.407 41.848  1.00 23.07 10  A 1 
ATOM 72    N NH1 . ARG A 1 10  ? 25.507   -56.861 40.726  1.00 22.06 10  A 1 
ATOM 73    N NH2 . ARG A 1 10  ? 25.790   -56.430 42.907  1.00 21.17 10  A 1 
ATOM 74    N N   . LEU A 1 11  ? 18.458   -52.302 39.461  1.00 24.71 11  A 1 
ATOM 75    C CA  . LEU A 1 11  ? 18.327   -51.353 38.361  1.00 26.77 11  A 1 
ATOM 76    C C   . LEU A 1 11  ? 19.624   -51.425 37.554  1.00 25.88 11  A 1 
ATOM 77    O O   . LEU A 1 11  ? 20.619   -50.799 37.898  1.00 25.54 11  A 1 
ATOM 78    C CB  . LEU A 1 11  ? 18.072   -49.942 38.928  1.00 25.87 11  A 1 
ATOM 79    C CG  . LEU A 1 11  ? 16.605   -49.704 39.329  1.00 24.18 11  A 1 
ATOM 80    C CD1 . LEU A 1 11  ? 16.489   -48.551 40.325  1.00 24.37 11  A 1 
ATOM 81    C CD2 . LEU A 1 11  ? 15.749   -49.368 38.110  1.00 27.78 11  A 1 
ATOM 82    N N   . GLU A 1 12  ? 19.630   -52.251 36.517  1.00 26.94 12  A 1 
ATOM 83    C CA  . GLU A 1 12  ? 20.671   -52.171 35.510  1.00 27.54 12  A 1 
ATOM 84    C C   . GLU A 1 12  ? 20.554   -50.787 34.877  1.00 26.03 12  A 1 
ATOM 85    O O   . GLU A 1 12  ? 19.628   -50.516 34.100  1.00 25.61 12  A 1 
ATOM 86    C CB  . GLU A 1 12  ? 20.558   -53.252 34.426  1.00 27.60 12  A 1 
ATOM 87    C CG  . GLU A 1 12  ? 21.055   -54.635 34.850  1.00 26.75 12  A 1 
ATOM 88    C CD  . GLU A 1 12  ? 21.202   -55.614 33.659  1.00 26.06 12  A 1 
ATOM 89    O OE1 . GLU A 1 12  ? 22.029   -56.535 33.750  1.00 24.38 12  A 1 
ATOM 90    O OE2 . GLU A 1 12  ? 20.510   -55.417 32.615  1.00 28.77 12  A 1 
ATOM 91    N N   . ASP A 1 13  ? 21.539   -49.950 35.200  1.00 26.60 13  A 1 
ATOM 92    C CA  . ASP A 1 13  ? 21.833   -48.750 34.432  1.00 27.71 13  A 1 
ATOM 93    C C   . ASP A 1 13  ? 22.254   -49.172 33.024  1.00 26.81 13  A 1 
ATOM 94    O O   . ASP A 1 13  ? 23.434   -49.154 32.639  1.00 25.18 13  A 1 
ATOM 95    C CB  . ASP A 1 13  ? 22.929   -47.906 35.125  1.00 25.95 13  A 1 
ATOM 96    C CG  . ASP A 1 13  ? 22.397   -46.851 36.091  1.00 23.58 13  A 1 
ATOM 97    O OD1 . ASP A 1 13  ? 21.320   -46.284 35.794  1.00 23.88 13  A 1 
ATOM 98    O OD2 . ASP A 1 13  ? 23.115   -46.565 37.067  1.00 25.06 13  A 1 
ATOM 99    N N   . LYS A 1 14  ? 21.269   -49.569 32.213  1.00 28.98 14  A 1 
ATOM 100   C CA  . LYS A 1 14  ? 21.392   -49.641 30.775  1.00 30.78 14  A 1 
ATOM 101   C C   . LYS A 1 14  ? 21.531   -48.208 30.277  1.00 28.58 14  A 1 
ATOM 102   O O   . LYS A 1 14  ? 20.593   -47.617 29.758  1.00 27.11 14  A 1 
ATOM 103   C CB  . LYS A 1 14  ? 20.233   -50.422 30.130  1.00 29.68 14  A 1 
ATOM 104   C CG  . LYS A 1 14  ? 20.453   -51.913 30.368  1.00 28.51 14  A 1 
ATOM 105   C CD  . LYS A 1 14  ? 19.383   -52.798 29.703  1.00 27.67 14  A 1 
ATOM 106   C CE  . LYS A 1 14  ? 19.757   -54.239 30.066  1.00 24.02 14  A 1 
ATOM 107   N NZ  . LYS A 1 14  ? 18.717   -55.223 29.734  1.00 23.69 14  A 1 
ATOM 108   N N   . LEU A 1 15  ? 22.743   -47.707 30.466  1.00 25.91 15  A 1 
ATOM 109   C CA  . LEU A 1 15  ? 23.295   -46.608 29.698  1.00 28.11 15  A 1 
ATOM 110   C C   . LEU A 1 15  ? 23.031   -46.917 28.228  1.00 27.09 15  A 1 
ATOM 111   O O   . LEU A 1 15  ? 23.796   -47.621 27.572  1.00 26.01 15  A 1 
ATOM 112   C CB  . LEU A 1 15  ? 24.809   -46.495 29.985  1.00 26.77 15  A 1 
ATOM 113   C CG  . LEU A 1 15  ? 25.153   -45.791 31.309  1.00 25.04 15  A 1 
ATOM 114   C CD1 . LEU A 1 15  ? 26.622   -46.045 31.675  1.00 25.13 15  A 1 
ATOM 115   C CD2 . LEU A 1 15  ? 24.948   -44.278 31.192  1.00 27.88 15  A 1 
ATOM 116   N N   . HIS A 1 16  ? 21.896   -46.432 27.748  1.00 28.14 16  A 1 
ATOM 117   C CA  . HIS A 1 16  ? 21.594   -46.407 26.340  1.00 28.80 16  A 1 
ATOM 118   C C   . HIS A 1 16  ? 22.689   -45.567 25.699  1.00 27.48 16  A 1 
ATOM 119   O O   . HIS A 1 16  ? 22.615   -44.345 25.714  1.00 25.86 16  A 1 
ATOM 120   C CB  . HIS A 1 16  ? 20.198   -45.828 26.089  1.00 27.63 16  A 1 
ATOM 121   C CG  . HIS A 1 16  ? 19.123   -46.879 26.117  1.00 26.21 16  A 1 
ATOM 122   N ND1 . HIS A 1 16  ? 18.864   -47.805 25.128  1.00 25.72 16  A 1 
ATOM 123   C CD2 . HIS A 1 16  ? 18.192   -47.100 27.105  1.00 26.53 16  A 1 
ATOM 124   C CE1 . HIS A 1 16  ? 17.819   -48.548 25.506  1.00 26.24 16  A 1 
ATOM 125   N NE2 . HIS A 1 16  ? 17.391   -48.148 26.703  1.00 26.08 16  A 1 
ATOM 126   N N   . LYS A 1 17  ? 23.708   -46.248 25.177  1.00 30.77 17  A 1 
ATOM 127   C CA  . LYS A 1 17  ? 24.724   -45.607 24.352  1.00 31.97 17  A 1 
ATOM 128   C C   . LYS A 1 17  ? 23.956   -44.791 23.328  1.00 30.41 17  A 1 
ATOM 129   O O   . LYS A 1 17  ? 23.135   -45.396 22.621  1.00 29.23 17  A 1 
ATOM 130   C CB  . LYS A 1 17  ? 25.618   -46.626 23.631  1.00 31.13 17  A 1 
ATOM 131   C CG  . LYS A 1 17  ? 26.696   -47.203 24.562  1.00 29.17 17  A 1 
ATOM 132   C CD  . LYS A 1 17  ? 27.635   -48.120 23.778  1.00 27.79 17  A 1 
ATOM 133   C CE  . LYS A 1 17  ? 28.777   -48.603 24.680  1.00 24.46 17  A 1 
ATOM 134   N NZ  . LYS A 1 17  ? 29.738   -49.484 23.967  1.00 22.84 17  A 1 
ATOM 135   N N   . PRO A 1 18  ? 24.130   -43.481 23.299  1.00 27.61 18  A 1 
ATOM 136   C CA  . PRO A 1 18  ? 23.482   -42.692 22.279  1.00 28.40 18  A 1 
ATOM 137   C C   . PRO A 1 18  ? 23.868   -43.345 20.956  1.00 28.58 18  A 1 
ATOM 138   O O   . PRO A 1 18  ? 25.050   -43.609 20.733  1.00 26.65 18  A 1 
ATOM 139   C CB  . PRO A 1 18  ? 24.030   -41.262 22.434  1.00 25.53 18  A 1 
ATOM 140   C CG  . PRO A 1 18  ? 25.367   -41.472 23.142  1.00 25.69 18  A 1 
ATOM 141   C CD  . PRO A 1 18  ? 25.122   -42.706 24.014  1.00 29.82 18  A 1 
ATOM 142   N N   . LYS A 1 19  ? 22.878   -43.697 20.125  1.00 30.02 19  A 1 
ATOM 143   C CA  . LYS A 1 19  ? 23.169   -44.187 18.784  1.00 30.70 19  A 1 
ATOM 144   C C   . LYS A 1 19  ? 24.002   -43.090 18.144  1.00 29.59 19  A 1 
ATOM 145   O O   . LYS A 1 19  ? 23.478   -42.003 17.906  1.00 28.07 19  A 1 
ATOM 146   C CB  . LYS A 1 19  ? 21.893   -44.439 17.960  1.00 29.90 19  A 1 
ATOM 147   C CG  . LYS A 1 19  ? 21.287   -45.820 18.210  1.00 27.87 19  A 1 
ATOM 148   C CD  . LYS A 1 19  ? 20.097   -46.048 17.257  1.00 26.65 19  A 1 
ATOM 149   C CE  . LYS A 1 19  ? 19.554   -47.469 17.354  1.00 23.47 19  A 1 
ATOM 150   N NZ  . LYS A 1 19  ? 18.438   -47.704 16.407  1.00 22.95 19  A 1 
ATOM 151   N N   . ALA A 1 20  ? 25.282   -43.357 17.959  1.00 30.37 20  A 1 
ATOM 152   C CA  . ALA A 1 20  ? 26.137   -42.471 17.208  1.00 31.53 20  A 1 
ATOM 153   C C   . ALA A 1 20  ? 25.455   -42.335 15.848  1.00 31.28 20  A 1 
ATOM 154   O O   . ALA A 1 20  ? 25.340   -43.319 15.121  1.00 29.76 20  A 1 
ATOM 155   C CB  . ALA A 1 20  ? 27.546   -43.066 17.113  1.00 29.64 20  A 1 
ATOM 156   N N   . THR A 1 21  ? 24.909   -41.184 15.575  1.00 30.07 21  A 1 
ATOM 157   C CA  . THR A 1 21  ? 24.438   -40.834 14.246  1.00 30.70 21  A 1 
ATOM 158   C C   . THR A 1 21  ? 25.636   -41.062 13.344  1.00 30.54 21  A 1 
ATOM 159   O O   . THR A 1 21  ? 26.657   -40.388 13.515  1.00 28.69 21  A 1 
ATOM 160   C CB  . THR A 1 21  ? 23.986   -39.369 14.159  1.00 28.66 21  A 1 
ATOM 161   O OG1 . THR A 1 21  ? 24.740   -38.552 15.024  1.00 26.31 21  A 1 
ATOM 162   C CG2 . THR A 1 21  ? 22.517   -39.232 14.582  1.00 27.40 21  A 1 
ATOM 163   N N   . GLN A 1 22  ? 25.555   -42.077 12.494  1.00 31.71 22  A 1 
ATOM 164   C CA  . GLN A 1 22  ? 26.611   -42.359 11.539  1.00 32.76 22  A 1 
ATOM 165   C C   . GLN A 1 22  ? 26.723   -41.109 10.677  1.00 32.11 22  A 1 
ATOM 166   O O   . GLN A 1 22  ? 25.884   -40.870 9.812   1.00 30.88 22  A 1 
ATOM 167   C CB  . GLN A 1 22  ? 26.278   -43.610 10.706  1.00 31.23 22  A 1 
ATOM 168   C CG  . GLN A 1 22  ? 26.491   -44.913 11.482  1.00 29.72 22  A 1 
ATOM 169   C CD  . GLN A 1 22  ? 26.114   -46.159 10.662  1.00 27.42 22  A 1 
ATOM 170   O OE1 . GLN A 1 22  ? 25.200   -46.160 9.865   1.00 26.86 22  A 1 
ATOM 171   N NE2 . GLN A 1 22  ? 26.780   -47.263 10.857  1.00 27.24 22  A 1 
ATOM 172   N N   . THR A 1 23  ? 27.705   -40.283 10.981  1.00 37.60 23  A 1 
ATOM 173   C CA  . THR A 1 23  ? 28.147   -39.239 10.082  1.00 38.41 23  A 1 
ATOM 174   C C   . THR A 1 23  ? 28.571   -39.971 8.818   1.00 38.56 23  A 1 
ATOM 175   O O   . THR A 1 23  ? 29.602   -40.640 8.839   1.00 36.70 23  A 1 
ATOM 176   C CB  . THR A 1 23  ? 29.330   -38.445 10.658  1.00 35.35 23  A 1 
ATOM 177   O OG1 . THR A 1 23  ? 30.197   -39.290 11.387  1.00 32.40 23  A 1 
ATOM 178   C CG2 . THR A 1 23  ? 28.851   -37.355 11.615  1.00 32.69 23  A 1 
ATOM 179   N N   . GLU A 1 24  ? 27.739   -39.928 7.784   1.00 38.92 24  A 1 
ATOM 180   C CA  . GLU A 1 24  ? 28.031   -40.580 6.516   1.00 40.50 24  A 1 
ATOM 181   C C   . GLU A 1 24  ? 29.425   -40.139 6.084   1.00 40.88 24  A 1 
ATOM 182   O O   . GLU A 1 24  ? 29.681   -38.940 5.911   1.00 40.29 24  A 1 
ATOM 183   C CB  . GLU A 1 24  ? 27.005   -40.220 5.441   1.00 39.11 24  A 1 
ATOM 184   C CG  . GLU A 1 24  ? 25.665   -40.942 5.646   1.00 36.58 24  A 1 
ATOM 185   C CD  . GLU A 1 24  ? 24.704   -40.674 4.485   1.00 33.67 24  A 1 
ATOM 186   O OE1 . GLU A 1 24  ? 23.986   -41.614 4.111   1.00 28.93 24  A 1 
ATOM 187   O OE2 . GLU A 1 24  ? 24.706   -39.519 3.980   1.00 34.24 24  A 1 
ATOM 188   N N   . VAL A 1 25  ? 30.338   -41.093 5.999   1.00 54.15 25  A 1 
ATOM 189   C CA  . VAL A 1 25  ? 31.743   -40.808 5.693   1.00 56.62 25  A 1 
ATOM 190   C C   . VAL A 1 25  ? 31.770   -40.295 4.264   1.00 59.25 25  A 1 
ATOM 191   O O   . VAL A 1 25  ? 31.708   -41.081 3.320   1.00 56.28 25  A 1 
ATOM 192   C CB  . VAL A 1 25  ? 32.638   -42.042 5.898   1.00 51.62 25  A 1 
ATOM 193   C CG1 . VAL A 1 25  ? 34.091   -41.741 5.549   1.00 45.57 25  A 1 
ATOM 194   C CG2 . VAL A 1 25  ? 32.595   -42.511 7.357   1.00 47.14 25  A 1 
ATOM 195   N N   . LYS A 1 26  ? 31.807   -38.969 4.112   1.00 61.24 26  A 1 
ATOM 196   C CA  . LYS A 1 26  ? 31.816   -38.336 2.797   1.00 62.80 26  A 1 
ATOM 197   C C   . LYS A 1 26  ? 32.950   -38.944 1.982   1.00 65.47 26  A 1 
ATOM 198   O O   . LYS A 1 26  ? 34.077   -38.942 2.473   1.00 62.30 26  A 1 
ATOM 199   C CB  . LYS A 1 26  ? 31.986   -36.805 2.905   1.00 57.88 26  A 1 
ATOM 200   C CG  . LYS A 1 26  ? 30.687   -36.114 3.334   1.00 53.27 26  A 1 
ATOM 201   C CD  . LYS A 1 26  ? 30.838   -34.582 3.284   1.00 49.08 26  A 1 
ATOM 202   C CE  . LYS A 1 26  ? 29.501   -33.921 3.620   1.00 43.66 26  A 1 
ATOM 203   N NZ  . LYS A 1 26  ? 29.564   -32.437 3.550   1.00 40.05 26  A 1 
ATOM 204   N N   . PRO A 1 27  ? 32.667   -39.488 0.787   1.00 66.71 27  A 1 
ATOM 205   C CA  . PRO A 1 27  ? 33.675   -40.197 0.011   1.00 69.38 27  A 1 
ATOM 206   C C   . PRO A 1 27  ? 34.873   -39.285 -0.227  1.00 75.22 27  A 1 
ATOM 207   O O   . PRO A 1 27  ? 34.721   -38.088 -0.498  1.00 70.38 27  A 1 
ATOM 208   C CB  . PRO A 1 27  ? 32.977   -40.641 -1.276  1.00 62.21 27  A 1 
ATOM 209   C CG  . PRO A 1 27  ? 31.789   -39.683 -1.394  1.00 60.02 27  A 1 
ATOM 210   C CD  . PRO A 1 27  ? 31.417   -39.407 0.056   1.00 61.96 27  A 1 
ATOM 211   N N   . SER A 1 28  ? 36.067   -39.850 -0.116  1.00 79.89 28  A 1 
ATOM 212   C CA  . SER A 1 28  ? 37.319   -39.094 -0.198  1.00 84.36 28  A 1 
ATOM 213   C C   . SER A 1 28  ? 37.540   -38.450 -1.570  1.00 89.21 28  A 1 
ATOM 214   O O   . SER A 1 28  ? 38.228   -37.445 -1.663  1.00 84.56 28  A 1 
ATOM 215   C CB  . SER A 1 28  ? 38.491   -40.016 0.150   1.00 75.75 28  A 1 
ATOM 216   O OG  . SER A 1 28  ? 38.464   -41.185 -0.639  1.00 65.86 28  A 1 
ATOM 217   N N   . VAL A 1 29  ? 36.919   -39.013 -2.593  1.00 91.12 29  A 1 
ATOM 218   C CA  . VAL A 1 29  ? 36.861   -38.451 -3.945  1.00 93.04 29  A 1 
ATOM 219   C C   . VAL A 1 29  ? 35.403   -38.300 -4.343  1.00 93.57 29  A 1 
ATOM 220   O O   . VAL A 1 29  ? 34.640   -39.267 -4.297  1.00 91.00 29  A 1 
ATOM 221   C CB  . VAL A 1 29  ? 37.612   -39.330 -4.959  1.00 92.26 29  A 1 
ATOM 222   C CG1 . VAL A 1 29  ? 37.649   -38.673 -6.337  1.00 84.73 29  A 1 
ATOM 223   C CG2 . VAL A 1 29  ? 39.058   -39.592 -4.518  1.00 84.38 29  A 1 
ATOM 224   N N   . ARG A 1 30  ? 35.008   -37.096 -4.744  1.00 94.43 30  A 1 
ATOM 225   C CA  . ARG A 1 30  ? 33.660   -36.778 -5.214  1.00 94.18 30  A 1 
ATOM 226   C C   . ARG A 1 30  ? 33.707   -36.183 -6.616  1.00 94.59 30  A 1 
ATOM 227   O O   . ARG A 1 30  ? 34.655   -35.484 -6.957  1.00 92.68 30  A 1 
ATOM 228   C CB  . ARG A 1 30  ? 32.959   -35.825 -4.237  1.00 91.99 30  A 1 
ATOM 229   C CG  . ARG A 1 30  ? 32.883   -36.391 -2.807  1.00 86.59 30  A 1 
ATOM 230   C CD  . ARG A 1 30  ? 31.982   -35.539 -1.897  1.00 83.65 30  A 1 
ATOM 231   N NE  . ARG A 1 30  ? 32.499   -34.183 -1.706  1.00 75.76 30  A 1 
ATOM 232   C CZ  . ARG A 1 30  ? 31.789   -33.121 -1.351  1.00 71.17 30  A 1 
ATOM 233   N NH1 . ARG A 1 30  ? 30.518   -33.211 -1.082  1.00 64.56 30  A 1 
ATOM 234   N NH2 . ARG A 1 30  ? 32.347   -31.950 -1.274  1.00 62.30 30  A 1 
ATOM 235   N N   . PHE A 1 31  ? 32.696   -36.435 -7.416  1.00 94.62 31  A 1 
ATOM 236   C CA  . PHE A 1 31  ? 32.579   -35.919 -8.771  1.00 94.93 31  A 1 
ATOM 237   C C   . PHE A 1 31  ? 31.397   -34.963 -8.815  1.00 94.76 31  A 1 
ATOM 238   O O   . PHE A 1 31  ? 30.276   -35.364 -8.552  1.00 92.59 31  A 1 
ATOM 239   C CB  . PHE A 1 31  ? 32.425   -37.086 -9.745  1.00 94.88 31  A 1 
ATOM 240   C CG  . PHE A 1 31  ? 33.591   -38.057 -9.728  1.00 95.55 31  A 1 
ATOM 241   C CD1 . PHE A 1 31  ? 34.690   -37.864 -10.581 1.00 90.29 31  A 1 
ATOM 242   C CD2 . PHE A 1 31  ? 33.602   -39.144 -8.836  1.00 90.72 31  A 1 
ATOM 243   C CE1 . PHE A 1 31  ? 35.777   -38.742 -10.541 1.00 90.46 31  A 1 
ATOM 244   C CE2 . PHE A 1 31  ? 34.692   -40.027 -8.789  1.00 90.54 31  A 1 
ATOM 245   C CZ  . PHE A 1 31  ? 35.782   -39.821 -9.649  1.00 93.95 31  A 1 
ATOM 246   N N   . ASN A 1 32  ? 31.639   -33.695 -9.111  1.00 94.27 32  A 1 
ATOM 247   C CA  . ASN A 1 32  ? 30.615   -32.653 -9.112  1.00 93.94 32  A 1 
ATOM 248   C C   . ASN A 1 32  ? 30.404   -32.128 -10.541 1.00 94.18 32  A 1 
ATOM 249   O O   . ASN A 1 32  ? 31.246   -31.395 -11.051 1.00 92.71 32  A 1 
ATOM 250   C CB  . ASN A 1 32  ? 31.022   -31.566 -8.111  1.00 92.59 32  A 1 
ATOM 251   C CG  . ASN A 1 32  ? 29.919   -30.547 -7.913  1.00 90.68 32  A 1 
ATOM 252   O OD1 . ASN A 1 32  ? 29.916   -29.483 -8.494  1.00 78.83 32  A 1 
ATOM 253   N ND2 . ASN A 1 32  ? 28.962   -30.834 -7.064  1.00 78.09 32  A 1 
ATOM 254   N N   . LEU A 1 33  ? 29.301   -32.511 -11.158 1.00 93.68 33  A 1 
ATOM 255   C CA  . LEU A 1 33  ? 28.907   -31.998 -12.469 1.00 93.48 33  A 1 
ATOM 256   C C   . LEU A 1 33  ? 28.422   -30.553 -12.309 1.00 93.01 33  A 1 
ATOM 257   O O   . LEU A 1 33  ? 27.411   -30.294 -11.655 1.00 90.78 33  A 1 
ATOM 258   C CB  . LEU A 1 33  ? 27.835   -32.926 -13.067 1.00 92.94 33  A 1 
ATOM 259   C CG  . LEU A 1 33  ? 27.260   -32.449 -14.415 1.00 91.70 33  A 1 
ATOM 260   C CD1 . LEU A 1 33  ? 28.312   -32.460 -15.530 1.00 83.80 33  A 1 
ATOM 261   C CD2 . LEU A 1 33  ? 26.121   -33.378 -14.837 1.00 84.00 33  A 1 
ATOM 262   N N   . ARG A 1 34  ? 29.126   -29.620 -12.928 1.00 92.97 34  A 1 
ATOM 263   C CA  . ARG A 1 34  ? 28.778   -28.207 -12.899 1.00 91.91 34  A 1 
ATOM 264   C C   . ARG A 1 34  ? 27.801   -27.884 -14.032 1.00 91.19 34  A 1 
ATOM 265   O O   . ARG A 1 34  ? 28.188   -27.786 -15.184 1.00 87.49 34  A 1 
ATOM 266   C CB  . ARG A 1 34  ? 30.048   -27.347 -12.962 1.00 90.54 34  A 1 
ATOM 267   C CG  . ARG A 1 34  ? 30.977   -27.534 -11.745 1.00 86.54 34  A 1 
ATOM 268   C CD  . ARG A 1 34  ? 30.318   -27.043 -10.446 1.00 82.96 34  A 1 
ATOM 269   N NE  . ARG A 1 34  ? 31.233   -27.160 -9.302  1.00 79.68 34  A 1 
ATOM 270   C CZ  . ARG A 1 34  ? 31.313   -26.331 -8.261  1.00 76.57 34  A 1 
ATOM 271   N NH1 . ARG A 1 34  ? 30.568   -25.267 -8.172  1.00 68.52 34  A 1 
ATOM 272   N NH2 . ARG A 1 34  ? 32.142   -26.564 -7.297  1.00 70.83 34  A 1 
ATOM 273   N N   . THR A 1 35  ? 26.530   -27.672 -13.661 1.00 88.00 35  A 1 
ATOM 274   C CA  . THR A 1 35  ? 25.452   -27.365 -14.607 1.00 85.72 35  A 1 
ATOM 275   C C   . THR A 1 35  ? 25.310   -25.870 -14.908 1.00 84.96 35  A 1 
ATOM 276   O O   . THR A 1 35  ? 24.666   -25.486 -15.885 1.00 77.61 35  A 1 
ATOM 277   C CB  . THR A 1 35  ? 24.123   -27.905 -14.067 1.00 82.22 35  A 1 
ATOM 278   O OG1 . THR A 1 35  ? 23.918   -27.413 -12.763 1.00 74.39 35  A 1 
ATOM 279   C CG2 . THR A 1 35  ? 24.127   -29.427 -13.981 1.00 71.54 35  A 1 
ATOM 280   N N   . SER A 1 36  ? 25.936   -25.022 -14.114 1.00 83.30 36  A 1 
ATOM 281   C CA  . SER A 1 36  ? 25.908   -23.568 -14.257 1.00 81.60 36  A 1 
ATOM 282   C C   . SER A 1 36  ? 27.317   -22.976 -14.309 1.00 82.39 36  A 1 
ATOM 283   O O   . SER A 1 36  ? 28.255   -23.481 -13.692 1.00 77.36 36  A 1 
ATOM 284   C CB  . SER A 1 36  ? 25.121   -22.958 -13.092 1.00 76.09 36  A 1 
ATOM 285   O OG  . SER A 1 36  ? 25.057   -21.545 -13.229 1.00 68.39 36  A 1 
ATOM 286   N N   . LYS A 1 37  ? 27.413   -21.831 -15.012 1.00 79.55 37  A 1 
ATOM 287   C CA  . LYS A 1 37  ? 28.613   -20.985 -14.977 1.00 77.66 37  A 1 
ATOM 288   C C   . LYS A 1 37  ? 28.783   -20.241 -13.654 1.00 78.02 37  A 1 
ATOM 289   O O   . LYS A 1 37  ? 29.875   -19.754 -13.380 1.00 71.76 37  A 1 
ATOM 290   C CB  . LYS A 1 37  ? 28.583   -19.967 -16.129 1.00 73.58 37  A 1 
ATOM 291   C CG  . LYS A 1 37  ? 28.491   -20.619 -17.506 1.00 70.95 37  A 1 
ATOM 292   C CD  . LYS A 1 37  ? 28.610   -19.556 -18.605 1.00 68.73 37  A 1 
ATOM 293   C CE  . LYS A 1 37  ? 28.372   -20.206 -19.961 1.00 62.17 37  A 1 
ATOM 294   N NZ  . LYS A 1 37  ? 28.615   -19.263 -21.075 1.00 57.25 37  A 1 
ATOM 295   N N   . ASP A 1 38  ? 27.714   -20.117 -12.881 1.00 79.59 38  A 1 
ATOM 296   C CA  . ASP A 1 38  ? 27.762   -19.455 -11.590 1.00 78.34 38  A 1 
ATOM 297   C C   . ASP A 1 38  ? 28.578   -20.298 -10.592 1.00 78.81 38  A 1 
ATOM 298   O O   . ASP A 1 38  ? 28.211   -21.441 -10.305 1.00 74.51 38  A 1 
ATOM 299   C CB  . ASP A 1 38  ? 26.337   -19.188 -11.085 1.00 74.10 38  A 1 
ATOM 300   C CG  . ASP A 1 38  ? 26.292   -18.355 -9.793  1.00 67.22 38  A 1 
ATOM 301   O OD1 . ASP A 1 38  ? 27.362   -18.133 -9.181  1.00 60.06 38  A 1 
ATOM 302   O OD2 . ASP A 1 38  ? 25.175   -17.935 -9.424  1.00 59.83 38  A 1 
ATOM 303   N N   . PRO A 1 39  ? 29.677   -19.755 -10.039 1.00 74.39 39  A 1 
ATOM 304   C CA  . PRO A 1 39  ? 30.487   -20.480 -9.066  1.00 72.19 39  A 1 
ATOM 305   C C   . PRO A 1 39  ? 29.767   -20.754 -7.739  1.00 73.12 39  A 1 
ATOM 306   O O   . PRO A 1 39  ? 30.208   -21.634 -7.000  1.00 69.76 39  A 1 
ATOM 307   C CB  . PRO A 1 39  ? 31.717   -19.590 -8.865  1.00 69.32 39  A 1 
ATOM 308   C CG  . PRO A 1 39  ? 31.207   -18.187 -9.141  1.00 66.95 39  A 1 
ATOM 309   C CD  . PRO A 1 39  ? 30.215   -18.430 -10.271 1.00 69.19 39  A 1 
ATOM 310   N N   . GLU A 1 40  ? 28.702   -19.992 -7.433  1.00 73.23 40  A 1 
ATOM 311   C CA  . GLU A 1 40  ? 27.887   -20.208 -6.231  1.00 72.33 40  A 1 
ATOM 312   C C   . GLU A 1 40  ? 26.811   -21.286 -6.432  1.00 74.27 40  A 1 
ATOM 313   O O   . GLU A 1 40  ? 26.255   -21.782 -5.460  1.00 69.73 40  A 1 
ATOM 314   C CB  . GLU A 1 40  ? 27.229   -18.897 -5.783  1.00 66.80 40  A 1 
ATOM 315   C CG  . GLU A 1 40  ? 28.213   -17.782 -5.426  1.00 59.42 40  A 1 
ATOM 316   C CD  . GLU A 1 40  ? 29.129   -18.113 -4.232  1.00 53.05 40  A 1 
ATOM 317   O OE1 . GLU A 1 40  ? 30.361   -18.011 -4.406  1.00 46.69 40  A 1 
ATOM 318   O OE2 . GLU A 1 40  ? 28.643   -18.393 -3.125  1.00 46.52 40  A 1 
ATOM 319   N N   . HIS A 1 41  ? 26.523   -21.679 -7.665  1.00 75.65 41  A 1 
ATOM 320   C CA  . HIS A 1 41  ? 25.559   -22.740 -7.939  1.00 76.41 41  A 1 
ATOM 321   C C   . HIS A 1 41  ? 26.135   -24.100 -7.546  1.00 78.20 41  A 1 
ATOM 322   O O   . HIS A 1 41  ? 27.166   -24.549 -8.060  1.00 74.54 41  A 1 
ATOM 323   C CB  . HIS A 1 41  ? 25.129   -22.698 -9.403  1.00 72.24 41  A 1 
ATOM 324   C CG  . HIS A 1 41  ? 23.964   -23.598 -9.693  1.00 67.10 41  A 1 
ATOM 325   N ND1 . HIS A 1 41  ? 24.009   -24.964 -9.853  1.00 57.72 41  A 1 
ATOM 326   C CD2 . HIS A 1 41  ? 22.645   -23.231 -9.824  1.00 57.63 41  A 1 
ATOM 327   C CE1 . HIS A 1 41  ? 22.768   -25.408 -10.070 1.00 53.83 41  A 1 
ATOM 328   N NE2 . HIS A 1 41  ? 21.912   -24.376 -10.065 1.00 55.03 41  A 1 
ATOM 329   N N   . GLU A 1 42  ? 25.437   -24.786 -6.638  1.00 77.14 42  A 1 
ATOM 330   C CA  . GLU A 1 42  ? 25.796   -26.133 -6.237  1.00 77.80 42  A 1 
ATOM 331   C C   . GLU A 1 42  ? 25.497   -27.110 -7.382  1.00 80.69 42  A 1 
ATOM 332   O O   . GLU A 1 42  ? 24.361   -27.236 -7.835  1.00 73.44 42  A 1 
ATOM 333   C CB  . GLU A 1 42  ? 25.100   -26.478 -4.908  1.00 70.02 42  A 1 
ATOM 334   C CG  . GLU A 1 42  ? 25.785   -27.647 -4.194  1.00 59.96 42  A 1 
ATOM 335   C CD  . GLU A 1 42  ? 25.340   -27.813 -2.733  1.00 53.99 42  A 1 
ATOM 336   O OE1 . GLU A 1 42  ? 26.189   -28.258 -1.928  1.00 46.91 42  A 1 
ATOM 337   O OE2 . GLU A 1 42  ? 24.183   -27.479 -2.415  1.00 48.53 42  A 1 
ATOM 338   N N   . GLY A 1 43  ? 26.534   -27.750 -7.884  1.00 81.63 43  A 1 
ATOM 339   C CA  . GLY A 1 43  ? 26.416   -28.719 -8.964  1.00 84.59 43  A 1 
ATOM 340   C C   . GLY A 1 43  ? 26.015   -30.102 -8.475  1.00 87.26 43  A 1 
ATOM 341   O O   . GLY A 1 43  ? 26.043   -30.415 -7.286  1.00 83.27 43  A 1 
ATOM 342   N N   . CYS A 1 44  ? 25.685   -30.973 -9.405  1.00 89.16 44  A 1 
ATOM 343   C CA  . CYS A 1 44  ? 25.216   -32.327 -9.134  1.00 90.19 44  A 1 
ATOM 344   C C   . CYS A 1 44  ? 26.363   -33.281 -8.785  1.00 91.94 44  A 1 
ATOM 345   O O   . CYS A 1 44  ? 27.325   -33.397 -9.538  1.00 89.43 44  A 1 
ATOM 346   C CB  . CYS A 1 44  ? 24.471   -32.824 -10.366 1.00 86.40 44  A 1 
ATOM 347   S SG  . CYS A 1 44  ? 23.039   -31.779 -10.739 1.00 78.51 44  A 1 
ATOM 348   N N   . TYR A 1 45  ? 26.232   -33.979 -7.672  1.00 92.26 45  A 1 
ATOM 349   C CA  . TYR A 1 45  ? 27.211   -35.005 -7.301  1.00 92.46 45  A 1 
ATOM 350   C C   . TYR A 1 45  ? 26.931   -36.318 -8.031  1.00 92.66 45  A 1 
ATOM 351   O O   . TYR A 1 45  ? 25.875   -36.921 -7.876  1.00 89.24 45  A 1 
ATOM 352   C CB  . TYR A 1 45  ? 27.255   -35.174 -5.788  1.00 90.38 45  A 1 
ATOM 353   C CG  . TYR A 1 45  ? 27.922   -34.007 -5.083  1.00 88.89 45  A 1 
ATOM 354   C CD1 . TYR A 1 45  ? 29.325   -33.945 -4.991  1.00 82.08 45  A 1 
ATOM 355   C CD2 . TYR A 1 45  ? 27.145   -32.950 -4.567  1.00 82.04 45  A 1 
ATOM 356   C CE1 . TYR A 1 45  ? 29.956   -32.840 -4.383  1.00 80.29 45  A 1 
ATOM 357   C CE2 . TYR A 1 45  ? 27.765   -31.841 -3.958  1.00 79.72 45  A 1 
ATOM 358   C CZ  . TYR A 1 45  ? 29.169   -31.797 -3.870  1.00 83.80 45  A 1 
ATOM 359   O OH  . TYR A 1 45  ? 29.778   -30.714 -3.281  1.00 81.10 45  A 1 
ATOM 360   N N   . LEU A 1 46  ? 27.902   -36.779 -8.797  1.00 92.24 46  A 1 
ATOM 361   C CA  . LEU A 1 46  ? 27.881   -38.055 -9.491  1.00 92.25 46  A 1 
ATOM 362   C C   . LEU A 1 46  ? 28.523   -39.136 -8.617  1.00 92.49 46  A 1 
ATOM 363   O O   . LEU A 1 46  ? 29.504   -38.885 -7.921  1.00 89.73 46  A 1 
ATOM 364   C CB  . LEU A 1 46  ? 28.593   -37.933 -10.847 1.00 90.91 46  A 1 
ATOM 365   C CG  . LEU A 1 46  ? 28.137   -36.772 -11.748 1.00 90.09 46  A 1 
ATOM 366   C CD1 . LEU A 1 46  ? 28.898   -36.829 -13.073 1.00 83.13 46  A 1 
ATOM 367   C CD2 . LEU A 1 46  ? 26.637   -36.828 -12.046 1.00 83.52 46  A 1 
ATOM 368   N N   . SER A 1 47  ? 27.981   -40.341 -8.693  1.00 91.49 47  A 1 
ATOM 369   C CA  . SER A 1 47  ? 28.567   -41.495 -8.018  1.00 91.15 47  A 1 
ATOM 370   C C   . SER A 1 47  ? 28.473   -42.738 -8.894  1.00 91.73 47  A 1 
ATOM 371   O O   . SER A 1 47  ? 27.481   -42.960 -9.586  1.00 87.85 47  A 1 
ATOM 372   C CB  . SER A 1 47  ? 27.924   -41.722 -6.648  1.00 87.35 47  A 1 
ATOM 373   O OG  . SER A 1 47  ? 26.523   -41.848 -6.735  1.00 75.33 47  A 1 
ATOM 374   N N   . VAL A 1 48  ? 29.517   -43.565 -8.875  1.00 91.22 48  A 1 
ATOM 375   C CA  . VAL A 1 48  ? 29.589   -44.814 -9.641  1.00 91.25 48  A 1 
ATOM 376   C C   . VAL A 1 48  ? 28.419   -45.725 -9.274  1.00 90.97 48  A 1 
ATOM 377   O O   . VAL A 1 48  ? 28.155   -45.951 -8.096  1.00 86.24 48  A 1 
ATOM 378   C CB  . VAL A 1 48  ? 30.936   -45.525 -9.410  1.00 89.45 48  A 1 
ATOM 379   C CG1 . VAL A 1 48  ? 31.029   -46.844 -10.171 1.00 81.87 48  A 1 
ATOM 380   C CG2 . VAL A 1 48  ? 32.114   -44.650 -9.851  1.00 82.04 48  A 1 
ATOM 381   N N   . GLY A 1 49  ? 27.723   -46.237 -10.279 1.00 89.64 49  A 1 
ATOM 382   C CA  . GLY A 1 49  ? 26.552   -47.097 -10.106 1.00 88.95 49  A 1 
ATOM 383   C C   . GLY A 1 49  ? 25.208   -46.363 -10.002 1.00 89.95 49  A 1 
ATOM 384   O O   . GLY A 1 49  ? 24.169   -46.999 -10.138 1.00 84.73 49  A 1 
ATOM 385   N N   . HIS A 1 50  ? 25.184   -45.049 -9.815  1.00 90.04 50  A 1 
ATOM 386   C CA  . HIS A 1 50  ? 23.951   -44.272 -9.688  1.00 89.78 50  A 1 
ATOM 387   C C   . HIS A 1 50  ? 23.686   -43.442 -10.948 1.00 90.20 50  A 1 
ATOM 388   O O   . HIS A 1 50  ? 24.312   -42.406 -11.156 1.00 86.45 50  A 1 
ATOM 389   C CB  . HIS A 1 50  ? 24.015   -43.395 -8.434  1.00 86.55 50  A 1 
ATOM 390   C CG  . HIS A 1 50  ? 24.151   -44.172 -7.154  1.00 82.31 50  A 1 
ATOM 391   N ND1 . HIS A 1 50  ? 25.308   -44.732 -6.660  1.00 70.29 50  A 1 
ATOM 392   C CD2 . HIS A 1 50  ? 23.161   -44.476 -6.258  1.00 70.18 50  A 1 
ATOM 393   C CE1 . HIS A 1 50  ? 25.021   -45.344 -5.509  1.00 68.94 50  A 1 
ATOM 394   N NE2 . HIS A 1 50  ? 23.725   -45.208 -5.224  1.00 70.12 50  A 1 
ATOM 395   N N   . SER A 1 51  ? 22.724   -43.877 -11.775 1.00 89.83 51  A 1 
ATOM 396   C CA  . SER A 1 51  ? 22.389   -43.179 -13.026 1.00 89.75 51  A 1 
ATOM 397   C C   . SER A 1 51  ? 21.496   -41.950 -12.817 1.00 90.48 51  A 1 
ATOM 398   O O   . SER A 1 51  ? 21.597   -41.012 -13.597 1.00 85.95 51  A 1 
ATOM 399   C CB  . SER A 1 51  ? 21.697   -44.131 -14.006 1.00 86.32 51  A 1 
ATOM 400   O OG  . SER A 1 51  ? 22.476   -45.295 -14.225 1.00 76.72 51  A 1 
ATOM 401   N N   . GLN A 1 52  ? 20.666   -41.941 -11.767 1.00 90.54 52  A 1 
ATOM 402   C CA  . GLN A 1 52  ? 19.693   -40.870 -11.533 1.00 90.54 52  A 1 
ATOM 403   C C   . GLN A 1 52  ? 20.283   -39.444 -11.572 1.00 90.90 52  A 1 
ATOM 404   O O   . GLN A 1 52  ? 19.747   -38.602 -12.290 1.00 88.60 52  A 1 
ATOM 405   C CB  . GLN A 1 52  ? 18.936   -41.143 -10.211 1.00 89.43 52  A 1 
ATOM 406   C CG  . GLN A 1 52  ? 17.666   -40.285 -10.089 1.00 81.44 52  A 1 
ATOM 407   C CD  . GLN A 1 52  ? 16.618   -40.704 -11.124 1.00 75.48 52  A 1 
ATOM 408   O OE1 . GLN A 1 52  ? 16.298   -41.878 -11.247 1.00 67.72 52  A 1 
ATOM 409   N NE2 . GLN A 1 52  ? 16.079   -39.791 -11.889 1.00 63.58 52  A 1 
ATOM 410   N N   . PRO A 1 53  ? 21.431   -39.153 -10.925 1.00 89.84 53  A 1 
ATOM 411   C CA  . PRO A 1 53  ? 22.033   -37.817 -11.003 1.00 89.57 53  A 1 
ATOM 412   C C   . PRO A 1 53  ? 22.475   -37.399 -12.413 1.00 90.19 53  A 1 
ATOM 413   O O   . PRO A 1 53  ? 22.570   -36.207 -12.679 1.00 87.47 53  A 1 
ATOM 414   C CB  . PRO A 1 53  ? 23.226   -37.849 -10.050 1.00 87.68 53  A 1 
ATOM 415   C CG  . PRO A 1 53  ? 22.887   -38.972 -9.077  1.00 85.40 53  A 1 
ATOM 416   C CD  . PRO A 1 53  ? 22.151   -39.959 -9.976  1.00 87.96 53  A 1 
ATOM 417   N N   . LEU A 1 54  ? 22.765   -38.361 -13.310 1.00 90.62 54  A 1 
ATOM 418   C CA  . LEU A 1 54  ? 23.090   -38.056 -14.705 1.00 90.25 54  A 1 
ATOM 419   C C   . LEU A 1 54  ? 21.844   -37.576 -15.454 1.00 90.19 54  A 1 
ATOM 420   O O   . LEU A 1 54  ? 21.923   -36.600 -16.195 1.00 87.22 54  A 1 
ATOM 421   C CB  . LEU A 1 54  ? 23.684   -39.291 -15.417 1.00 88.96 54  A 1 
ATOM 422   C CG  . LEU A 1 54  ? 24.969   -39.873 -14.802 1.00 87.66 54  A 1 
ATOM 423   C CD1 . LEU A 1 54  ? 25.301   -41.207 -15.458 1.00 80.61 54  A 1 
ATOM 424   C CD2 . LEU A 1 54  ? 26.160   -38.941 -15.019 1.00 80.53 54  A 1 
ATOM 425   N N   . GLU A 1 55  ? 20.698   -38.200 -15.217 1.00 90.30 55  A 1 
ATOM 426   C CA  . GLU A 1 55  ? 19.414   -37.838 -15.812 1.00 89.60 55  A 1 
ATOM 427   C C   . GLU A 1 55  ? 18.894   -36.510 -15.238 1.00 89.83 55  A 1 
ATOM 428   O O   . GLU A 1 55  ? 18.659   -35.563 -15.991 1.00 86.71 55  A 1 
ATOM 429   C CB  . GLU A 1 55  ? 18.406   -38.974 -15.593 1.00 88.06 55  A 1 
ATOM 430   C CG  . GLU A 1 55  ? 18.782   -40.249 -16.368 1.00 78.37 55  A 1 
ATOM 431   C CD  . GLU A 1 55  ? 17.869   -41.447 -16.072 1.00 71.49 55  A 1 
ATOM 432   O OE1 . GLU A 1 55  ? 18.241   -42.561 -16.511 1.00 62.40 55  A 1 
ATOM 433   O OE2 . GLU A 1 55  ? 16.837   -41.280 -15.391 1.00 62.70 55  A 1 
ATOM 434   N N   . ASP A 1 56  ? 18.836   -36.396 -13.920 1.00 90.08 56  A 1 
ATOM 435   C CA  . ASP A 1 56  ? 18.348   -35.215 -13.211 1.00 89.13 56  A 1 
ATOM 436   C C   . ASP A 1 56  ? 19.113   -33.933 -13.590 1.00 88.85 56  A 1 
ATOM 437   O O   . ASP A 1 56  ? 18.551   -32.835 -13.629 1.00 84.90 56  A 1 
ATOM 438   C CB  . ASP A 1 56  ? 18.500   -35.410 -11.689 1.00 87.97 56  A 1 
ATOM 439   C CG  . ASP A 1 56  ? 17.642   -36.505 -11.055 1.00 83.47 56  A 1 
ATOM 440   O OD1 . ASP A 1 56  ? 16.686   -36.997 -11.681 1.00 77.14 56  A 1 
ATOM 441   O OD2 . ASP A 1 56  ? 17.943   -36.836 -9.882  1.00 77.84 56  A 1 
ATOM 442   N N   . CYS A 1 57  ? 20.403   -34.079 -13.875 1.00 89.31 57  A 1 
ATOM 443   C CA  . CYS A 1 57  ? 21.295   -32.967 -14.199 1.00 88.05 57  A 1 
ATOM 444   C C   . CYS A 1 57  ? 21.625   -32.855 -15.692 1.00 88.20 57  A 1 
ATOM 445   O O   . CYS A 1 57  ? 22.511   -32.090 -16.064 1.00 83.79 57  A 1 
ATOM 446   C CB  . CYS A 1 57  ? 22.530   -33.052 -13.308 1.00 86.19 57  A 1 
ATOM 447   S SG  . CYS A 1 57  ? 22.064   -33.146 -11.553 1.00 80.56 57  A 1 
ATOM 448   N N   . SER A 1 58  ? 20.896   -33.585 -16.533 1.00 88.25 58  A 1 
ATOM 449   C CA  . SER A 1 58  ? 20.993   -33.538 -17.992 1.00 88.65 58  A 1 
ATOM 450   C C   . SER A 1 58  ? 22.416   -33.779 -18.521 1.00 89.76 58  A 1 
ATOM 451   O O   . SER A 1 58  ? 22.904   -33.044 -19.380 1.00 85.19 58  A 1 
ATOM 452   C CB  . SER A 1 58  ? 20.377   -32.236 -18.527 1.00 85.54 58  A 1 
ATOM 453   O OG  . SER A 1 58  ? 19.057   -32.078 -18.054 1.00 75.12 58  A 1 
ATOM 454   N N   . PHE A 1 59  ? 23.094   -34.810 -18.010 1.00 89.88 59  A 1 
ATOM 455   C CA  . PHE A 1 59  ? 24.414   -35.199 -18.507 1.00 90.68 59  A 1 
ATOM 456   C C   . PHE A 1 59  ? 24.317   -35.649 -19.969 1.00 90.85 59  A 1 
ATOM 457   O O   . PHE A 1 59  ? 23.653   -36.629 -20.292 1.00 88.36 59  A 1 
ATOM 458   C CB  . PHE A 1 59  ? 25.004   -36.291 -17.607 1.00 90.30 59  A 1 
ATOM 459   C CG  . PHE A 1 59  ? 26.444   -36.643 -17.928 1.00 91.85 59  A 1 
ATOM 460   C CD1 . PHE A 1 59  ? 26.742   -37.518 -18.977 1.00 85.74 59  A 1 
ATOM 461   C CD2 . PHE A 1 59  ? 27.488   -36.093 -17.171 1.00 85.59 59  A 1 
ATOM 462   C CE1 . PHE A 1 59  ? 28.078   -37.833 -19.280 1.00 85.21 59  A 1 
ATOM 463   C CE2 . PHE A 1 59  ? 28.820   -36.415 -17.458 1.00 84.83 59  A 1 
ATOM 464   C CZ  . PHE A 1 59  ? 29.118   -37.279 -18.512 1.00 89.54 59  A 1 
ATOM 465   N N   . ASN A 1 60  ? 24.989   -34.942 -20.855 1.00 91.25 60  A 1 
ATOM 466   C CA  . ASN A 1 60  ? 24.957   -35.246 -22.281 1.00 91.49 60  A 1 
ATOM 467   C C   . ASN A 1 60  ? 26.044   -36.267 -22.645 1.00 91.80 60  A 1 
ATOM 468   O O   . ASN A 1 60  ? 27.218   -35.921 -22.729 1.00 89.50 60  A 1 
ATOM 469   C CB  . ASN A 1 60  ? 25.053   -33.928 -23.067 1.00 89.16 60  A 1 
ATOM 470   C CG  . ASN A 1 60  ? 24.927   -34.131 -24.569 1.00 86.62 60  A 1 
ATOM 471   O OD1 . ASN A 1 60  ? 24.929   -35.228 -25.086 1.00 78.09 60  A 1 
ATOM 472   N ND2 . ASN A 1 60  ? 24.818   -33.052 -25.308 1.00 77.41 60  A 1 
ATOM 473   N N   . MET A 1 61  ? 25.646   -37.506 -22.891 1.00 91.32 61  A 1 
ATOM 474   C CA  . MET A 1 61  ? 26.566   -38.608 -23.206 1.00 91.35 61  A 1 
ATOM 475   C C   . MET A 1 61  ? 27.325   -38.413 -24.522 1.00 91.93 61  A 1 
ATOM 476   O O   . MET A 1 61  ? 28.437   -38.915 -24.665 1.00 88.98 61  A 1 
ATOM 477   C CB  . MET A 1 61  ? 25.783   -39.930 -23.264 1.00 89.53 61  A 1 
ATOM 478   C CG  . MET A 1 61  ? 25.187   -40.341 -21.910 1.00 84.99 61  A 1 
ATOM 479   S SD  . MET A 1 61  ? 26.421   -40.756 -20.641 1.00 82.77 61  A 1 
ATOM 480   C CE  . MET A 1 61  ? 25.306   -41.060 -19.261 1.00 72.25 61  A 1 
ATOM 481   N N   . THR A 1 62  ? 26.762   -37.659 -25.473 1.00 91.98 62  A 1 
ATOM 482   C CA  . THR A 1 62  ? 27.387   -37.444 -26.789 1.00 91.65 62  A 1 
ATOM 483   C C   . THR A 1 62  ? 28.344   -36.254 -26.823 1.00 92.21 62  A 1 
ATOM 484   O O   . THR A 1 62  ? 29.157   -36.130 -27.746 1.00 88.60 62  A 1 
ATOM 485   C CB  . THR A 1 62  ? 26.318   -37.274 -27.878 1.00 89.88 62  A 1 
ATOM 486   O OG1 . THR A 1 62  ? 25.542   -36.117 -27.661 1.00 80.26 62  A 1 
ATOM 487   C CG2 . THR A 1 62  ? 25.357   -38.456 -27.957 1.00 77.23 62  A 1 
ATOM 488   N N   . ALA A 1 63  ? 28.271   -35.383 -25.825 1.00 92.53 63  A 1 
ATOM 489   C CA  . ALA A 1 63  ? 29.095   -34.187 -25.744 1.00 92.63 63  A 1 
ATOM 490   C C   . ALA A 1 63  ? 30.493   -34.480 -25.174 1.00 93.47 63  A 1 
ATOM 491   O O   . ALA A 1 63  ? 30.763   -35.526 -24.595 1.00 91.46 63  A 1 
ATOM 492   C CB  . ALA A 1 63  ? 28.354   -33.131 -24.912 1.00 90.63 63  A 1 
ATOM 493   N N   . LYS A 1 64  ? 31.390   -33.502 -25.308 1.00 93.70 64  A 1 
ATOM 494   C CA  . LYS A 1 64  ? 32.678   -33.561 -24.613 1.00 94.17 64  A 1 
ATOM 495   C C   . LYS A 1 64  ? 32.471   -33.537 -23.105 1.00 94.85 64  A 1 
ATOM 496   O O   . LYS A 1 64  ? 31.665   -32.769 -22.592 1.00 92.88 64  A 1 
ATOM 497   C CB  . LYS A 1 64  ? 33.584   -32.398 -25.023 1.00 92.35 64  A 1 
ATOM 498   C CG  . LYS A 1 64  ? 34.046   -32.503 -26.482 1.00 86.17 64  A 1 
ATOM 499   C CD  . LYS A 1 64  ? 34.898   -31.280 -26.818 1.00 82.01 64  A 1 
ATOM 500   C CE  . LYS A 1 64  ? 35.294   -31.287 -28.280 1.00 75.03 64  A 1 
ATOM 501   N NZ  . LYS A 1 64  ? 35.863   -29.979 -28.665 1.00 67.60 64  A 1 
ATOM 502   N N   . THR A 1 65  ? 33.268   -34.330 -22.401 1.00 95.14 65  A 1 
ATOM 503   C CA  . THR A 1 65  ? 33.273   -34.367 -20.938 1.00 95.68 65  A 1 
ATOM 504   C C   . THR A 1 65  ? 34.637   -33.933 -20.417 1.00 96.01 65  A 1 
ATOM 505   O O   . THR A 1 65  ? 35.637   -34.600 -20.656 1.00 94.78 65  A 1 
ATOM 506   C CB  . THR A 1 65  ? 32.874   -35.746 -20.423 1.00 94.64 65  A 1 
ATOM 507   O OG1 . THR A 1 65  ? 31.575   -36.049 -20.880 1.00 85.40 65  A 1 
ATOM 508   C CG2 . THR A 1 65  ? 32.815   -35.799 -18.900 1.00 83.51 65  A 1 
ATOM 509   N N   . PHE A 1 66  ? 34.665   -32.838 -19.712 1.00 96.12 66  A 1 
ATOM 510   C CA  . PHE A 1 66  ? 35.861   -32.316 -19.068 1.00 96.33 66  A 1 
ATOM 511   C C   . PHE A 1 66  ? 35.880   -32.713 -17.593 1.00 96.38 66  A 1 
ATOM 512   O O   . PHE A 1 66  ? 34.934   -32.448 -16.863 1.00 95.16 66  A 1 
ATOM 513   C CB  . PHE A 1 66  ? 35.920   -30.793 -19.219 1.00 96.08 66  A 1 
ATOM 514   C CG  . PHE A 1 66  ? 36.002   -30.326 -20.651 1.00 96.11 66  A 1 
ATOM 515   C CD1 . PHE A 1 66  ? 37.253   -30.219 -21.289 1.00 90.01 66  A 1 
ATOM 516   C CD2 . PHE A 1 66  ? 34.844   -29.979 -21.359 1.00 90.04 66  A 1 
ATOM 517   C CE1 . PHE A 1 66  ? 37.338   -29.778 -22.613 1.00 90.00 66  A 1 
ATOM 518   C CE2 . PHE A 1 66  ? 34.924   -29.543 -22.689 1.00 89.66 66  A 1 
ATOM 519   C CZ  . PHE A 1 66  ? 36.176   -29.440 -23.320 1.00 93.63 66  A 1 
ATOM 520   N N   . PHE A 1 67  ? 36.983   -33.312 -17.148 1.00 96.54 67  A 1 
ATOM 521   C CA  . PHE A 1 67  ? 37.248   -33.541 -15.732 1.00 96.61 67  A 1 
ATOM 522   C C   . PHE A 1 67  ? 38.345   -32.573 -15.284 1.00 96.77 67  A 1 
ATOM 523   O O   . PHE A 1 67  ? 39.486   -32.691 -15.713 1.00 95.38 67  A 1 
ATOM 524   C CB  . PHE A 1 67  ? 37.646   -34.994 -15.472 1.00 96.25 67  A 1 
ATOM 525   C CG  . PHE A 1 67  ? 36.495   -35.970 -15.533 1.00 95.98 67  A 1 
ATOM 526   C CD1 . PHE A 1 67  ? 35.935   -36.481 -14.345 1.00 87.67 67  A 1 
ATOM 527   C CD2 . PHE A 1 67  ? 35.962   -36.384 -16.767 1.00 87.38 67  A 1 
ATOM 528   C CE1 . PHE A 1 67  ? 34.869   -37.394 -14.386 1.00 86.36 67  A 1 
ATOM 529   C CE2 . PHE A 1 67  ? 34.888   -37.285 -16.819 1.00 86.12 67  A 1 
ATOM 530   C CZ  . PHE A 1 67  ? 34.336   -37.789 -15.628 1.00 92.37 67  A 1 
ATOM 531   N N   . ILE A 1 68  ? 37.998   -31.647 -14.415 1.00 96.56 68  A 1 
ATOM 532   C CA  . ILE A 1 68  ? 38.948   -30.710 -13.815 1.00 96.40 68  A 1 
ATOM 533   C C   . ILE A 1 68  ? 39.446   -31.301 -12.502 1.00 96.32 68  A 1 
ATOM 534   O O   . ILE A 1 68  ? 38.659   -31.574 -11.606 1.00 95.07 68  A 1 
ATOM 535   C CB  . ILE A 1 68  ? 38.326   -29.311 -13.622 1.00 95.66 68  A 1 
ATOM 536   C CG1 . ILE A 1 68  ? 37.766   -28.744 -14.950 1.00 92.23 68  A 1 
ATOM 537   C CG2 . ILE A 1 68  ? 39.392   -28.366 -13.042 1.00 91.58 68  A 1 
ATOM 538   C CD1 . ILE A 1 68  ? 36.967   -27.454 -14.777 1.00 87.25 68  A 1 
ATOM 539   N N   . ILE A 1 69  ? 40.751   -31.483 -12.388 1.00 96.20 69  A 1 
ATOM 540   C CA  . ILE A 1 69  ? 41.390   -32.109 -11.244 1.00 96.42 69  A 1 
ATOM 541   C C   . ILE A 1 69  ? 42.313   -31.080 -10.594 1.00 95.96 69  A 1 
ATOM 542   O O   . ILE A 1 69  ? 43.302   -30.663 -11.188 1.00 94.50 69  A 1 
ATOM 543   C CB  . ILE A 1 69  ? 42.139   -33.398 -11.655 1.00 96.36 69  A 1 
ATOM 544   C CG1 . ILE A 1 69  ? 41.271   -34.334 -12.532 1.00 92.15 69  A 1 
ATOM 545   C CG2 . ILE A 1 69  ? 42.593   -34.129 -10.386 1.00 90.36 69  A 1 
ATOM 546   C CD1 . ILE A 1 69  ? 42.054   -35.495 -13.155 1.00 86.80 69  A 1 
ATOM 547   N N   . HIS A 1 70  ? 41.970   -30.670 -9.379  1.00 94.81 70  A 1 
ATOM 548   C CA  . HIS A 1 70  ? 42.788   -29.717 -8.632  1.00 94.29 70  A 1 
ATOM 549   C C   . HIS A 1 70  ? 44.090   -30.341 -8.115  1.00 94.33 70  A 1 
ATOM 550   O O   . HIS A 1 70  ? 44.235   -31.564 -8.046  1.00 93.43 70  A 1 
ATOM 551   C CB  . HIS A 1 70  ? 41.958   -29.082 -7.509  1.00 93.11 70  A 1 
ATOM 552   C CG  . HIS A 1 70  ? 41.612   -30.028 -6.396  1.00 93.23 70  A 1 
ATOM 553   N ND1 . HIS A 1 70  ? 42.444   -30.411 -5.370  1.00 83.37 70  A 1 
ATOM 554   C CD2 . HIS A 1 70  ? 40.417   -30.671 -6.209  1.00 83.24 70  A 1 
ATOM 555   C CE1 . HIS A 1 70  ? 41.770   -31.259 -4.593  1.00 84.83 70  A 1 
ATOM 556   N NE2 . HIS A 1 70  ? 40.537   -31.446 -5.064  1.00 86.65 70  A 1 
ATOM 557   N N   . GLY A 1 71  ? 45.022   -29.493 -7.725  1.00 91.61 71  A 1 
ATOM 558   C CA  . GLY A 1 71  ? 46.285   -29.911 -7.137  1.00 90.74 71  A 1 
ATOM 559   C C   . GLY A 1 71  ? 46.259   -30.018 -5.614  1.00 90.36 71  A 1 
ATOM 560   O O   . GLY A 1 71  ? 45.210   -30.042 -4.971  1.00 87.74 71  A 1 
ATOM 561   N N   . TRP A 1 72  ? 47.438   -30.078 -5.053  1.00 88.31 72  A 1 
ATOM 562   C CA  . TRP A 1 72  ? 47.633   -30.001 -3.606  1.00 86.71 72  A 1 
ATOM 563   C C   . TRP A 1 72  ? 47.152   -28.661 -3.046  1.00 86.29 72  A 1 
ATOM 564   O O   . TRP A 1 72  ? 47.251   -27.625 -3.703  1.00 84.39 72  A 1 
ATOM 565   C CB  . TRP A 1 72  ? 49.106   -30.215 -3.304  1.00 84.51 72  A 1 
ATOM 566   C CG  . TRP A 1 72  ? 49.489   -30.121 -1.859  1.00 83.47 72  A 1 
ATOM 567   C CD1 . TRP A 1 72  ? 49.036   -30.897 -0.852  1.00 77.08 72  A 1 
ATOM 568   C CD2 . TRP A 1 72  ? 50.438   -29.198 -1.256  1.00 79.67 72  A 1 
ATOM 569   N NE1 . TRP A 1 72  ? 49.670   -30.540 0.338   1.00 76.41 72  A 1 
ATOM 570   C CE2 . TRP A 1 72  ? 50.552   -29.515 0.115   1.00 78.04 72  A 1 
ATOM 571   C CE3 . TRP A 1 72  ? 51.240   -28.142 -1.760  1.00 77.88 72  A 1 
ATOM 572   C CZ2 . TRP A 1 72  ? 51.451   -28.835 0.960   1.00 77.57 72  A 1 
ATOM 573   C CZ3 . TRP A 1 72  ? 52.126   -27.468 -0.927  1.00 75.96 72  A 1 
ATOM 574   C CH2 . TRP A 1 72  ? 52.235   -27.821 0.425   1.00 75.92 72  A 1 
ATOM 575   N N   . THR A 1 73  ? 46.634   -28.688 -1.833  1.00 82.47 73  A 1 
ATOM 576   C CA  . THR A 1 73  ? 46.140   -27.485 -1.158  1.00 81.09 73  A 1 
ATOM 577   C C   . THR A 1 73  ? 46.421   -27.546 0.335   1.00 79.73 73  A 1 
ATOM 578   O O   . THR A 1 73  ? 46.233   -28.581 0.971   1.00 77.49 73  A 1 
ATOM 579   C CB  . THR A 1 73  ? 44.654   -27.266 -1.450  1.00 79.40 73  A 1 
ATOM 580   O OG1 . THR A 1 73  ? 44.205   -26.117 -0.777  1.00 72.57 73  A 1 
ATOM 581   C CG2 . THR A 1 73  ? 43.749   -28.424 -1.032  1.00 73.02 73  A 1 
ATOM 582   N N   . MET A 1 74  ? 46.810   -26.413 0.899   1.00 75.94 74  A 1 
ATOM 583   C CA  . MET A 1 74  ? 46.897   -26.216 2.345   1.00 74.25 74  A 1 
ATOM 584   C C   . MET A 1 74  ? 45.645   -25.553 2.924   1.00 74.51 74  A 1 
ATOM 585   O O   . MET A 1 74  ? 45.396   -25.660 4.120   1.00 69.43 74  A 1 
ATOM 586   C CB  . MET A 1 74  ? 48.141   -25.394 2.683   1.00 70.00 74  A 1 
ATOM 587   C CG  . MET A 1 74  ? 49.424   -26.230 2.664   1.00 64.38 74  A 1 
ATOM 588   S SD  . MET A 1 74  ? 49.484   -27.492 3.957   1.00 59.48 74  A 1 
ATOM 589   C CE  . MET A 1 74  ? 51.217   -27.953 3.893   1.00 53.13 74  A 1 
ATOM 590   N N   . SER A 1 75  ? 44.837   -24.892 2.106   1.00 73.25 75  A 1 
ATOM 591   C CA  . SER A 1 75  ? 43.580   -24.281 2.558   1.00 72.74 75  A 1 
ATOM 592   C C   . SER A 1 75  ? 42.426   -25.280 2.664   1.00 73.94 75  A 1 
ATOM 593   O O   . SER A 1 75  ? 41.479   -25.060 3.409   1.00 70.01 75  A 1 
ATOM 594   C CB  . SER A 1 75  ? 43.200   -23.127 1.630   1.00 69.63 75  A 1 
ATOM 595   O OG  . SER A 1 75  ? 42.890   -23.604 0.345   1.00 65.03 75  A 1 
ATOM 596   N N   . GLY A 1 76  ? 42.471   -26.360 1.910   1.00 76.12 76  A 1 
ATOM 597   C CA  . GLY A 1 76  ? 41.366   -27.310 1.800   1.00 76.39 76  A 1 
ATOM 598   C C   . GLY A 1 76  ? 40.112   -26.741 1.128   1.00 78.21 76  A 1 
ATOM 599   O O   . GLY A 1 76  ? 39.020   -27.265 1.322   1.00 75.35 76  A 1 
ATOM 600   N N   . ILE A 1 77  ? 40.266   -25.662 0.366   1.00 77.89 77  A 1 
ATOM 601   C CA  . ILE A 1 77  ? 39.197   -24.926 -0.319  1.00 78.01 77  A 1 
ATOM 602   C C   . ILE A 1 77  ? 39.540   -24.837 -1.810  1.00 79.00 77  A 1 
ATOM 603   O O   . ILE A 1 77  ? 40.704   -24.743 -2.172  1.00 77.20 77  A 1 
ATOM 604   C CB  . ILE A 1 77  ? 39.026   -23.517 0.303   1.00 74.43 77  A 1 
ATOM 605   C CG1 . ILE A 1 77  ? 38.856   -23.567 1.839   1.00 67.27 77  A 1 
ATOM 606   C CG2 . ILE A 1 77  ? 37.810   -22.791 -0.310  1.00 64.53 77  A 1 
ATOM 607   C CD1 . ILE A 1 77  ? 39.059   -22.209 2.507   1.00 58.66 77  A 1 
ATOM 608   N N   . PHE A 1 78  ? 38.519   -24.852 -2.672  1.00 81.88 78  A 1 
ATOM 609   C CA  . PHE A 1 78  ? 38.731   -24.590 -4.091  1.00 82.89 78  A 1 
ATOM 610   C C   . PHE A 1 78  ? 39.146   -23.138 -4.340  1.00 81.44 78  A 1 
ATOM 611   O O   . PHE A 1 78  ? 38.510   -22.199 -3.863  1.00 78.72 78  A 1 
ATOM 612   C CB  . PHE A 1 78  ? 37.474   -24.918 -4.898  1.00 83.74 78  A 1 
ATOM 613   C CG  . PHE A 1 78  ? 37.138   -26.392 -4.988  1.00 85.71 78  A 1 
ATOM 614   C CD1 . PHE A 1 78  ? 38.108   -27.325 -5.394  1.00 79.07 78  A 1 
ATOM 615   C CD2 . PHE A 1 78  ? 35.833   -26.831 -4.706  1.00 79.65 78  A 1 
ATOM 616   C CE1 . PHE A 1 78  ? 37.784   -28.683 -5.522  1.00 79.46 78  A 1 
ATOM 617   C CE2 . PHE A 1 78  ? 35.501   -28.190 -4.835  1.00 79.24 78  A 1 
ATOM 618   C CZ  . PHE A 1 78  ? 36.479   -29.124 -5.240  1.00 85.12 78  A 1 
ATOM 619   N N   . GLU A 1 79  ? 40.187   -22.976 -5.127  1.00 80.37 79  A 1 
ATOM 620   C CA  . GLU A 1 79  ? 40.722   -21.671 -5.488  1.00 79.96 79  A 1 
ATOM 621   C C   . GLU A 1 79  ? 39.952   -21.025 -6.650  1.00 81.32 79  A 1 
ATOM 622   O O   . GLU A 1 79  ? 39.270   -21.688 -7.431  1.00 80.22 79  A 1 
ATOM 623   C CB  . GLU A 1 79  ? 42.218   -21.815 -5.808  1.00 77.00 79  A 1 
ATOM 624   C CG  . GLU A 1 79  ? 43.019   -22.291 -4.584  1.00 71.28 79  A 1 
ATOM 625   C CD  . GLU A 1 79  ? 44.528   -22.416 -4.844  1.00 67.55 79  A 1 
ATOM 626   O OE1 . GLU A 1 79  ? 45.192   -23.128 -4.060  1.00 60.46 79  A 1 
ATOM 627   O OE2 . GLU A 1 79  ? 45.016   -21.771 -5.792  1.00 60.38 79  A 1 
ATOM 628   N N   . ASN A 1 80  ? 40.081   -19.717 -6.785  1.00 79.81 80  A 1 
ATOM 629   C CA  . ASN A 1 80  ? 39.337   -18.938 -7.777  1.00 81.04 80  A 1 
ATOM 630   C C   . ASN A 1 80  ? 39.567   -19.368 -9.242  1.00 83.94 80  A 1 
ATOM 631   O O   . ASN A 1 80  ? 38.676   -19.202 -10.080 1.00 82.74 80  A 1 
ATOM 632   C CB  . ASN A 1 80  ? 39.694   -17.442 -7.583  1.00 76.55 80  A 1 
ATOM 633   C CG  . ASN A 1 80  ? 38.560   -16.621 -7.019  1.00 68.14 80  A 1 
ATOM 634   O OD1 . ASN A 1 80  ? 37.398   -16.882 -7.225  1.00 57.60 80  A 1 
ATOM 635   N ND2 . ASN A 1 80  ? 38.863   -15.530 -6.331  1.00 58.31 80  A 1 
ATOM 636   N N   . TRP A 1 81  ? 40.734   -19.925 -9.545  1.00 87.24 81  A 1 
ATOM 637   C CA  . TRP A 1 81  ? 41.061   -20.412 -10.891 1.00 89.13 81  A 1 
ATOM 638   C C   . TRP A 1 81  ? 40.118   -21.523 -11.365 1.00 90.73 81  A 1 
ATOM 639   O O   . TRP A 1 81  ? 39.765   -21.553 -12.544 1.00 90.38 81  A 1 
ATOM 640   C CB  . TRP A 1 81  ? 42.516   -20.870 -10.943 1.00 89.02 81  A 1 
ATOM 641   C CG  . TRP A 1 81  ? 42.875   -22.126 -10.190 1.00 89.54 81  A 1 
ATOM 642   C CD1 . TRP A 1 81  ? 43.525   -22.177 -9.015  1.00 87.26 81  A 1 
ATOM 643   C CD2 . TRP A 1 81  ? 42.628   -23.523 -10.566 1.00 88.73 81  A 1 
ATOM 644   N NE1 . TRP A 1 81  ? 43.690   -23.497 -8.616  1.00 87.47 81  A 1 
ATOM 645   C CE2 . TRP A 1 81  ? 43.141   -24.353 -9.541  1.00 88.28 81  A 1 
ATOM 646   C CE3 . TRP A 1 81  ? 42.010   -24.147 -11.663 1.00 87.71 81  A 1 
ATOM 647   C CZ2 . TRP A 1 81  ? 43.026   -25.764 -9.592  1.00 87.62 81  A 1 
ATOM 648   C CZ3 . TRP A 1 81  ? 41.897   -25.551 -11.717 1.00 87.08 81  A 1 
ATOM 649   C CH2 . TRP A 1 81  ? 42.390   -26.342 -10.686 1.00 86.58 81  A 1 
ATOM 650   N N   . LEU A 1 82  ? 39.634   -22.359 -10.460 1.00 89.88 82  A 1 
ATOM 651   C CA  . LEU A 1 82  ? 38.735   -23.454 -10.785 1.00 91.07 82  A 1 
ATOM 652   C C   . LEU A 1 82  ? 37.418   -22.926 -11.366 1.00 91.76 82  A 1 
ATOM 653   O O   . LEU A 1 82  ? 36.952   -23.388 -12.401 1.00 90.90 82  A 1 
ATOM 654   C CB  . LEU A 1 82  ? 38.483   -24.293 -9.512  1.00 90.42 82  A 1 
ATOM 655   C CG  . LEU A 1 82  ? 37.775   -25.626 -9.805  1.00 88.89 82  A 1 
ATOM 656   C CD1 . LEU A 1 82  ? 38.767   -26.686 -10.282 1.00 78.09 82  A 1 
ATOM 657   C CD2 . LEU A 1 82  ? 37.095   -26.140 -8.541  1.00 77.93 82  A 1 
ATOM 658   N N   . HIS A 1 83  ? 36.856   -21.915 -10.725 1.00 89.43 83  A 1 
ATOM 659   C CA  . HIS A 1 83  ? 35.618   -21.287 -11.178 1.00 88.74 83  A 1 
ATOM 660   C C   . HIS A 1 83  ? 35.794   -20.564 -12.517 1.00 90.06 83  A 1 
ATOM 661   O O   . HIS A 1 83  ? 34.912   -20.643 -13.380 1.00 89.14 83  A 1 
ATOM 662   C CB  . HIS A 1 83  ? 35.113   -20.327 -10.101 1.00 85.89 83  A 1 
ATOM 663   C CG  . HIS A 1 83  ? 34.865   -20.993 -8.773  1.00 76.90 83  A 1 
ATOM 664   N ND1 . HIS A 1 83  ? 33.963   -22.006 -8.509  1.00 63.22 83  A 1 
ATOM 665   C CD2 . HIS A 1 83  ? 35.497   -20.712 -7.593  1.00 63.32 83  A 1 
ATOM 666   C CE1 . HIS A 1 83  ? 34.050   -22.309 -7.206  1.00 55.56 83  A 1 
ATOM 667   N NE2 . HIS A 1 83  ? 34.970   -21.546 -6.614  1.00 56.57 83  A 1 
ATOM 668   N N   . LYS A 1 84  ? 36.931   -19.916 -12.726 1.00 90.33 84  A 1 
ATOM 669   C CA  . LYS A 1 84  ? 37.272   -19.304 -14.016 1.00 90.76 84  A 1 
ATOM 670   C C   . LYS A 1 84  ? 37.358   -20.362 -15.116 1.00 92.26 84  A 1 
ATOM 671   O O   . LYS A 1 84  ? 36.791   -20.161 -16.188 1.00 91.53 84  A 1 
ATOM 672   C CB  . LYS A 1 84  ? 38.596   -18.522 -13.917 1.00 89.28 84  A 1 
ATOM 673   C CG  . LYS A 1 84  ? 38.492   -17.258 -13.053 1.00 82.23 84  A 1 
ATOM 674   C CD  . LYS A 1 84  ? 39.864   -16.574 -12.958 1.00 76.32 84  A 1 
ATOM 675   C CE  . LYS A 1 84  ? 39.823   -15.336 -12.059 1.00 67.12 84  A 1 
ATOM 676   N NZ  . LYS A 1 84  ? 41.163   -14.760 -11.873 1.00 59.98 84  A 1 
ATOM 677   N N   . LEU A 1 85  ? 38.009   -21.491 -14.852 1.00 92.84 85  A 1 
ATOM 678   C CA  . LEU A 1 85  ? 38.154   -22.588 -15.808 1.00 94.15 85  A 1 
ATOM 679   C C   . LEU A 1 85  ? 36.802   -23.239 -16.146 1.00 94.52 85  A 1 
ATOM 680   O O   . LEU A 1 85  ? 36.498   -23.417 -17.318 1.00 93.82 85  A 1 
ATOM 681   C CB  . LEU A 1 85  ? 39.179   -23.592 -15.258 1.00 94.44 85  A 1 
ATOM 682   C CG  . LEU A 1 85  ? 39.456   -24.798 -16.176 1.00 93.88 85  A 1 
ATOM 683   C CD1 . LEU A 1 85  ? 39.966   -24.383 -17.553 1.00 86.97 85  A 1 
ATOM 684   C CD2 . LEU A 1 85  ? 40.513   -25.695 -15.538 1.00 86.98 85  A 1 
ATOM 685   N N   . VAL A 1 86  ? 35.956   -23.497 -15.153 1.00 93.81 86  A 1 
ATOM 686   C CA  . VAL A 1 86  ? 34.592   -24.007 -15.366 1.00 93.60 86  A 1 
ATOM 687   C C   . VAL A 1 86  ? 33.776   -23.043 -16.238 1.00 93.67 86  A 1 
ATOM 688   O O   . VAL A 1 86  ? 33.150   -23.465 -17.215 1.00 93.03 86  A 1 
ATOM 689   C CB  . VAL A 1 86  ? 33.882   -24.250 -14.013 1.00 93.05 86  A 1 
ATOM 690   C CG1 . VAL A 1 86  ? 32.378   -24.535 -14.161 1.00 88.07 86  A 1 
ATOM 691   C CG2 . VAL A 1 86  ? 34.484   -25.450 -13.277 1.00 86.86 86  A 1 
ATOM 692   N N   . SER A 1 87  ? 33.809   -21.755 -15.937 1.00 93.25 87  A 1 
ATOM 693   C CA  . SER A 1 87  ? 33.091   -20.743 -16.718 1.00 92.53 87  A 1 
ATOM 694   C C   . SER A 1 87  ? 33.613   -20.633 -18.154 1.00 92.92 87  A 1 
ATOM 695   O O   . SER A 1 87  ? 32.823   -20.515 -19.096 1.00 91.81 87  A 1 
ATOM 696   C CB  . SER A 1 87  ? 33.186   -19.393 -16.001 1.00 91.05 87  A 1 
ATOM 697   O OG  . SER A 1 87  ? 32.371   -18.424 -16.651 1.00 77.41 87  A 1 
ATOM 698   N N   . ALA A 1 88  ? 34.919   -20.719 -18.336 1.00 93.36 88  A 1 
ATOM 699   C CA  . ALA A 1 88  ? 35.554   -20.679 -19.650 1.00 93.60 88  A 1 
ATOM 700   C C   . ALA A 1 88  ? 35.202   -21.917 -20.491 1.00 93.97 88  A 1 
ATOM 701   O O   . ALA A 1 88  ? 34.829   -21.763 -21.655 1.00 92.94 88  A 1 
ATOM 702   C CB  . ALA A 1 88  ? 37.062   -20.515 -19.457 1.00 93.41 88  A 1 
ATOM 703   N N   . LEU A 1 89  ? 35.221   -23.104 -19.908 1.00 93.86 89  A 1 
ATOM 704   C CA  . LEU A 1 89  ? 34.816   -24.346 -20.578 1.00 93.97 89  A 1 
ATOM 705   C C   . LEU A 1 89  ? 33.349   -24.299 -21.015 1.00 93.66 89  A 1 
ATOM 706   O O   . LEU A 1 89  ? 33.061   -24.503 -22.194 1.00 92.49 89  A 1 
ATOM 707   C CB  . LEU A 1 89  ? 35.080   -25.552 -19.656 1.00 94.18 89  A 1 
ATOM 708   C CG  . LEU A 1 89  ? 36.570   -25.909 -19.527 1.00 92.74 89  A 1 
ATOM 709   C CD1 . LEU A 1 89  ? 36.764   -26.898 -18.385 1.00 85.81 89  A 1 
ATOM 710   C CD2 . LEU A 1 89  ? 37.127   -26.544 -20.799 1.00 86.20 89  A 1 
ATOM 711   N N   . HIS A 1 90  ? 32.423   -23.913 -20.122 1.00 93.33 90  A 1 
ATOM 712   C CA  . HIS A 1 90  ? 31.012   -23.730 -20.474 1.00 92.33 90  A 1 
ATOM 713   C C   . HIS A 1 90  ? 30.774   -22.618 -21.514 1.00 91.92 90  A 1 
ATOM 714   O O   . HIS A 1 90  ? 29.743   -22.602 -22.187 1.00 90.07 90  A 1 
ATOM 715   C CB  . HIS A 1 90  ? 30.221   -23.384 -19.206 1.00 91.20 90  A 1 
ATOM 716   C CG  . HIS A 1 90  ? 29.882   -24.551 -18.338 1.00 88.49 90  A 1 
ATOM 717   N ND1 . HIS A 1 90  ? 29.936   -24.577 -16.966 1.00 73.55 90  A 1 
ATOM 718   C CD2 . HIS A 1 90  ? 29.328   -25.740 -18.739 1.00 73.94 90  A 1 
ATOM 719   C CE1 . HIS A 1 90  ? 29.430   -25.748 -16.543 1.00 76.42 90  A 1 
ATOM 720   N NE2 . HIS A 1 90  ? 29.047   -26.474 -17.591 1.00 77.71 90  A 1 
ATOM 721   N N   . THR A 1 91  ? 31.700   -21.675 -21.643 1.00 92.54 91  A 1 
ATOM 722   C CA  . THR A 1 91  ? 31.588   -20.603 -22.640 1.00 91.86 91  A 1 
ATOM 723   C C   . THR A 1 91  ? 32.103   -21.057 -24.001 1.00 91.99 91  A 1 
ATOM 724   O O   . THR A 1 91  ? 31.545   -20.661 -25.024 1.00 89.87 91  A 1 
ATOM 725   C CB  . THR A 1 91  ? 32.296   -19.332 -22.158 1.00 90.64 91  A 1 
ATOM 726   O OG1 . THR A 1 91  ? 31.716   -18.936 -20.927 1.00 79.88 91  A 1 
ATOM 727   C CG2 . THR A 1 91  ? 32.125   -18.158 -23.116 1.00 76.15 91  A 1 
ATOM 728   N N   . ARG A 1 92  ? 33.114   -21.896 -23.995 1.00 93.01 92  A 1 
ATOM 729   C CA  . ARG A 1 92  ? 33.747   -22.430 -25.204 1.00 93.24 92  A 1 
ATOM 730   C C   . ARG A 1 92  ? 32.989   -23.602 -25.810 1.00 93.19 92  A 1 
ATOM 731   O O   . ARG A 1 92  ? 32.848   -23.670 -27.030 1.00 91.02 92  A 1 
ATOM 732   C CB  . ARG A 1 92  ? 35.188   -22.824 -24.840 1.00 92.55 92  A 1 
ATOM 733   C CG  . ARG A 1 92  ? 36.021   -23.355 -26.011 1.00 91.04 92  A 1 
ATOM 734   C CD  . ARG A 1 92  ? 36.169   -22.302 -27.115 1.00 89.07 92  A 1 
ATOM 735   N NE  . ARG A 1 92  ? 37.112   -22.742 -28.148 1.00 87.34 92  A 1 
ATOM 736   C CZ  . ARG A 1 92  ? 36.825   -23.338 -29.279 1.00 86.55 92  A 1 
ATOM 737   N NH1 . ARG A 1 92  ? 35.601   -23.641 -29.608 1.00 79.67 92  A 1 
ATOM 738   N NH2 . ARG A 1 92  ? 37.781   -23.629 -30.110 1.00 81.00 92  A 1 
ATOM 739   N N   . GLU A 1 93  ? 32.525   -24.511 -24.973 1.00 92.49 93  A 1 
ATOM 740   C CA  . GLU A 1 93  ? 31.829   -25.758 -25.319 1.00 92.22 93  A 1 
ATOM 741   C C   . GLU A 1 93  ? 30.499   -25.791 -24.542 1.00 92.03 93  A 1 
ATOM 742   O O   . GLU A 1 93  ? 30.421   -26.327 -23.442 1.00 89.18 93  A 1 
ATOM 743   C CB  . GLU A 1 93  ? 32.715   -26.965 -24.986 1.00 91.51 93  A 1 
ATOM 744   C CG  . GLU A 1 93  ? 34.044   -27.052 -25.764 1.00 88.26 93  A 1 
ATOM 745   C CD  . GLU A 1 93  ? 33.916   -27.436 -27.257 1.00 90.49 93  A 1 
ATOM 746   O OE1 . GLU A 1 93  ? 34.985   -27.630 -27.889 1.00 82.47 93  A 1 
ATOM 747   O OE2 . GLU A 1 93  ? 32.803   -27.608 -27.774 1.00 84.22 93  A 1 
ATOM 748   N N   . LYS A 1 94  ? 29.459   -25.158 -25.102 1.00 90.64 94  A 1 
ATOM 749   C CA  . LYS A 1 94  ? 28.200   -24.889 -24.379 1.00 89.18 94  A 1 
ATOM 750   C C   . LYS A 1 94  ? 27.486   -26.140 -23.877 1.00 88.54 94  A 1 
ATOM 751   O O   . LYS A 1 94  ? 26.936   -26.113 -22.792 1.00 81.92 94  A 1 
ATOM 752   C CB  . LYS A 1 94  ? 27.237   -24.087 -25.266 1.00 86.61 94  A 1 
ATOM 753   C CG  . LYS A 1 94  ? 27.722   -22.653 -25.535 1.00 79.42 94  A 1 
ATOM 754   C CD  . LYS A 1 94  ? 26.693   -21.927 -26.393 1.00 72.20 94  A 1 
ATOM 755   C CE  . LYS A 1 94  ? 27.133   -20.499 -26.690 1.00 62.48 94  A 1 
ATOM 756   N NZ  . LYS A 1 94  ? 26.169   -19.819 -27.605 1.00 54.58 94  A 1 
ATOM 757   N N   . ASP A 1 95  ? 27.546   -27.215 -24.668 1.00 90.54 95  A 1 
ATOM 758   C CA  . ASP A 1 95  ? 26.840   -28.469 -24.394 1.00 90.01 95  A 1 
ATOM 759   C C   . ASP A 1 95  ? 27.727   -29.491 -23.661 1.00 91.01 95  A 1 
ATOM 760   O O   . ASP A 1 95  ? 27.313   -30.620 -23.425 1.00 87.17 95  A 1 
ATOM 761   C CB  . ASP A 1 95  ? 26.286   -29.022 -25.718 1.00 86.89 95  A 1 
ATOM 762   C CG  . ASP A 1 95  ? 25.545   -27.949 -26.517 1.00 79.42 95  A 1 
ATOM 763   O OD1 . ASP A 1 95  ? 24.664   -27.277 -25.938 1.00 69.92 95  A 1 
ATOM 764   O OD2 . ASP A 1 95  ? 25.954   -27.715 -27.678 1.00 69.63 95  A 1 
ATOM 765   N N   . ALA A 1 96  ? 28.952   -29.110 -23.311 1.00 91.54 96  A 1 
ATOM 766   C CA  . ALA A 1 96  ? 29.908   -30.005 -22.674 1.00 92.31 96  A 1 
ATOM 767   C C   . ALA A 1 96  ? 29.585   -30.244 -21.197 1.00 92.77 96  A 1 
ATOM 768   O O   . ALA A 1 96  ? 29.211   -29.341 -20.458 1.00 90.75 96  A 1 
ATOM 769   C CB  . ALA A 1 96  ? 31.328   -29.450 -22.840 1.00 91.12 96  A 1 
ATOM 770   N N   . ASN A 1 97  ? 29.832   -31.479 -20.760 1.00 94.03 97  A 1 
ATOM 771   C CA  . ASN A 1 97  ? 29.783   -31.822 -19.344 1.00 94.05 97  A 1 
ATOM 772   C C   . ASN A 1 97  ? 31.086   -31.375 -18.671 1.00 94.55 97  A 1 
ATOM 773   O O   . ASN A 1 97  ? 32.168   -31.765 -19.106 1.00 93.43 97  A 1 
ATOM 774   C CB  . ASN A 1 97  ? 29.571   -33.334 -19.180 1.00 93.34 97  A 1 
ATOM 775   C CG  . ASN A 1 97  ? 28.460   -33.879 -20.058 1.00 92.62 97  A 1 
ATOM 776   O OD1 . ASN A 1 97  ? 27.302   -33.549 -19.914 1.00 82.62 97  A 1 
ATOM 777   N ND2 . ASN A 1 97  ? 28.812   -34.727 -21.006 1.00 82.15 97  A 1 
ATOM 778   N N   . VAL A 1 98  ? 30.991   -30.589 -17.617 1.00 94.63 98  A 1 
ATOM 779   C CA  . VAL A 1 98  ? 32.160   -30.127 -16.856 1.00 94.70 98  A 1 
ATOM 780   C C   . VAL A 1 98  ? 32.086   -30.691 -15.449 1.00 94.77 98  A 1 
ATOM 781   O O   . VAL A 1 98  ? 31.324   -30.220 -14.610 1.00 93.35 98  A 1 
ATOM 782   C CB  . VAL A 1 98  ? 32.291   -28.595 -16.868 1.00 94.13 98  A 1 
ATOM 783   C CG1 . VAL A 1 98  ? 33.569   -28.160 -16.146 1.00 88.99 98  A 1 
ATOM 784   C CG2 . VAL A 1 98  ? 32.362   -28.054 -18.301 1.00 86.80 98  A 1 
ATOM 785   N N   . VAL A 1 99  ? 32.888   -31.713 -15.187 1.00 95.11 99  A 1 
ATOM 786   C CA  . VAL A 1 99  ? 32.949   -32.402 -13.897 1.00 95.21 99  A 1 
ATOM 787   C C   . VAL A 1 99  ? 34.169   -31.915 -13.127 1.00 95.52 99  A 1 
ATOM 788   O O   . VAL A 1 99  ? 35.299   -32.015 -13.595 1.00 94.63 99  A 1 
ATOM 789   C CB  . VAL A 1 99  ? 32.964   -33.934 -14.073 1.00 94.72 99  A 1 
ATOM 790   C CG1 . VAL A 1 99  ? 32.923   -34.648 -12.720 1.00 89.25 99  A 1 
ATOM 791   C CG2 . VAL A 1 99  ? 31.761   -34.417 -14.893 1.00 86.98 99  A 1 
ATOM 792   N N   . VAL A 1 100 ? 33.955   -31.423 -11.921 1.00 95.23 100 A 1 
ATOM 793   C CA  . VAL A 1 100 ? 35.039   -31.107 -10.987 1.00 95.11 100 A 1 
ATOM 794   C C   . VAL A 1 100 ? 35.282   -32.327 -10.107 1.00 95.33 100 A 1 
ATOM 795   O O   . VAL A 1 100 ? 34.391   -32.777 -9.406  1.00 94.35 100 A 1 
ATOM 796   C CB  . VAL A 1 100 ? 34.724   -29.854 -10.156 1.00 94.21 100 A 1 
ATOM 797   C CG1 . VAL A 1 100 ? 35.836   -29.567 -9.144  1.00 89.49 100 A 1 
ATOM 798   C CG2 . VAL A 1 100 ? 34.570   -28.630 -11.059 1.00 88.09 100 A 1 
ATOM 799   N N   . VAL A 1 101 ? 36.505   -32.829 -10.118 1.00 95.59 101 A 1 
ATOM 800   C CA  . VAL A 1 101 ? 36.942   -33.888 -9.210  1.00 95.76 101 A 1 
ATOM 801   C C   . VAL A 1 101 ? 37.355   -33.253 -7.891  1.00 95.36 101 A 1 
ATOM 802   O O   . VAL A 1 101 ? 38.385   -32.583 -7.826  1.00 93.75 101 A 1 
ATOM 803   C CB  . VAL A 1 101 ? 38.068   -34.737 -9.818  1.00 95.54 101 A 1 
ATOM 804   C CG1 . VAL A 1 101 ? 38.422   -35.904 -8.902  1.00 90.33 101 A 1 
ATOM 805   C CG2 . VAL A 1 101 ? 37.666   -35.303 -11.185 1.00 88.52 101 A 1 
ATOM 806   N N   . ASP A 1 102 ? 36.572   -33.472 -6.869  1.00 94.93 102 A 1 
ATOM 807   C CA  . ASP A 1 102 ? 36.862   -33.026 -5.513  1.00 94.42 102 A 1 
ATOM 808   C C   . ASP A 1 102 ? 37.553   -34.154 -4.740  1.00 94.80 102 A 1 
ATOM 809   O O   . ASP A 1 102 ? 36.926   -35.112 -4.298  1.00 92.97 102 A 1 
ATOM 810   C CB  . ASP A 1 102 ? 35.564   -32.556 -4.838  1.00 92.54 102 A 1 
ATOM 811   C CG  . ASP A 1 102 ? 35.698   -32.263 -3.335  1.00 90.23 102 A 1 
ATOM 812   O OD1 . ASP A 1 102 ? 36.834   -32.170 -2.821  1.00 83.19 102 A 1 
ATOM 813   O OD2 . ASP A 1 102 ? 34.647   -32.151 -2.660  1.00 82.18 102 A 1 
ATOM 814   N N   . TRP A 1 103 ? 38.849   -34.013 -4.600  1.00 94.36 103 A 1 
ATOM 815   C CA  . TRP A 1 103 ? 39.669   -34.846 -3.724  1.00 94.51 103 A 1 
ATOM 816   C C   . TRP A 1 103 ? 40.329   -34.029 -2.610  1.00 94.08 103 A 1 
ATOM 817   O O   . TRP A 1 103 ? 41.332   -34.447 -2.035  1.00 91.37 103 A 1 
ATOM 818   C CB  . TRP A 1 103 ? 40.646   -35.689 -4.555  1.00 94.45 103 A 1 
ATOM 819   C CG  . TRP A 1 103 ? 41.715   -34.954 -5.291  1.00 94.77 103 A 1 
ATOM 820   C CD1 . TRP A 1 103 ? 41.550   -34.192 -6.394  1.00 93.15 103 A 1 
ATOM 821   C CD2 . TRP A 1 103 ? 43.166   -34.939 -5.017  1.00 94.41 103 A 1 
ATOM 822   N NE1 . TRP A 1 103 ? 42.779   -33.710 -6.824  1.00 93.01 103 A 1 
ATOM 823   C CE2 . TRP A 1 103 ? 43.791   -34.154 -6.009  1.00 93.95 103 A 1 
ATOM 824   C CE3 . TRP A 1 103 ? 43.969   -35.531 -4.032  1.00 93.44 103 A 1 
ATOM 825   C CZ2 . TRP A 1 103 ? 45.195   -33.954 -6.036  1.00 93.32 103 A 1 
ATOM 826   C CZ3 . TRP A 1 103 ? 45.362   -35.342 -4.056  1.00 92.07 103 A 1 
ATOM 827   C CH2 . TRP A 1 103 ? 45.967   -34.555 -5.046  1.00 92.00 103 A 1 
ATOM 828   N N   . LEU A 1 104 ? 39.745   -32.886 -2.234  1.00 91.83 104 A 1 
ATOM 829   C CA  . LEU A 1 104 ? 40.254   -31.987 -1.198  1.00 90.72 104 A 1 
ATOM 830   C C   . LEU A 1 104 ? 40.646   -32.698 0.113   1.00 90.41 104 A 1 
ATOM 831   O O   . LEU A 1 104 ? 41.691   -32.358 0.652   1.00 88.91 104 A 1 
ATOM 832   C CB  . LEU A 1 104 ? 39.242   -30.867 -0.905  1.00 89.15 104 A 1 
ATOM 833   C CG  . LEU A 1 104 ? 39.083   -29.818 -2.008  1.00 86.45 104 A 1 
ATOM 834   C CD1 . LEU A 1 104 ? 37.872   -28.931 -1.702  1.00 78.78 104 A 1 
ATOM 835   C CD2 . LEU A 1 104 ? 40.307   -28.912 -2.122  1.00 78.74 104 A 1 
ATOM 836   N N   . PRO A 1 105 ? 39.901   -33.701 0.617   1.00 90.09 105 A 1 
ATOM 837   C CA  . PRO A 1 105 ? 40.316   -34.430 1.818   1.00 88.67 105 A 1 
ATOM 838   C C   . PRO A 1 105 ? 41.645   -35.185 1.678   1.00 88.98 105 A 1 
ATOM 839   O O   . PRO A 1 105 ? 42.338   -35.386 2.670   1.00 86.89 105 A 1 
ATOM 840   C CB  . PRO A 1 105 ? 39.165   -35.399 2.129   1.00 87.47 105 A 1 
ATOM 841   C CG  . PRO A 1 105 ? 37.960   -34.763 1.449   1.00 85.47 105 A 1 
ATOM 842   C CD  . PRO A 1 105 ? 38.580   -34.142 0.203   1.00 88.14 105 A 1 
ATOM 843   N N   . LEU A 1 106 ? 41.998   -35.632 0.475   1.00 91.08 106 A 1 
ATOM 844   C CA  . LEU A 1 106 ? 43.238   -36.344 0.174   1.00 91.73 106 A 1 
ATOM 845   C C   . LEU A 1 106 ? 44.356   -35.400 -0.301  1.00 91.48 106 A 1 
ATOM 846   O O   . LEU A 1 106 ? 45.530   -35.754 -0.219  1.00 89.16 106 A 1 
ATOM 847   C CB  . LEU A 1 106 ? 42.968   -37.408 -0.903  1.00 92.53 106 A 1 
ATOM 848   C CG  . LEU A 1 106 ? 41.946   -38.504 -0.521  1.00 91.89 106 A 1 
ATOM 849   C CD1 . LEU A 1 106 ? 41.765   -39.453 -1.711  1.00 85.45 106 A 1 
ATOM 850   C CD2 . LEU A 1 106 ? 42.389   -39.328 0.675   1.00 85.26 106 A 1 
ATOM 851   N N   . ALA A 1 107 ? 44.000   -34.221 -0.799  1.00 89.87 107 A 1 
ATOM 852   C CA  . ALA A 1 107 ? 44.931   -33.179 -1.238  1.00 89.13 107 A 1 
ATOM 853   C C   . ALA A 1 107 ? 45.350   -32.245 -0.102  1.00 87.97 107 A 1 
ATOM 854   O O   . ALA A 1 107 ? 46.447   -31.679 -0.139  1.00 84.98 107 A 1 
ATOM 855   C CB  . ALA A 1 107 ? 44.261   -32.399 -2.371  1.00 89.07 107 A 1 
ATOM 856   N N   . HIS A 1 108 ? 44.514   -32.092 0.901   1.00 85.84 108 A 1 
ATOM 857   C CA  . HIS A 1 108 ? 44.769   -31.261 2.076   1.00 84.17 108 A 1 
ATOM 858   C C   . HIS A 1 108 ? 45.529   -32.048 3.155   1.00 82.98 108 A 1 
ATOM 859   O O   . HIS A 1 108 ? 45.045   -32.266 4.265   1.00 79.81 108 A 1 
ATOM 860   C CB  . HIS A 1 108 ? 43.435   -30.651 2.556   1.00 82.23 108 A 1 
ATOM 861   C CG  . HIS A 1 108 ? 43.582   -29.597 3.608   1.00 81.50 108 A 1 
ATOM 862   N ND1 . HIS A 1 108 ? 42.542   -29.138 4.404   1.00 72.39 108 A 1 
ATOM 863   C CD2 . HIS A 1 108 ? 44.688   -28.861 3.945   1.00 73.88 108 A 1 
ATOM 864   C CE1 . HIS A 1 108 ? 43.029   -28.165 5.178   1.00 73.66 108 A 1 
ATOM 865   N NE2 . HIS A 1 108 ? 44.327   -27.971 4.931   1.00 74.80 108 A 1 
ATOM 866   N N   . GLN A 1 109 ? 46.689   -32.504 2.782   1.00 82.91 109 A 1 
ATOM 867   C CA  . GLN A 1 109 ? 47.605   -33.289 3.601   1.00 82.62 109 A 1 
ATOM 868   C C   . GLN A 1 109 ? 49.027   -32.738 3.442   1.00 81.90 109 A 1 
ATOM 869   O O   . GLN A 1 109 ? 49.265   -31.849 2.622   1.00 78.73 109 A 1 
ATOM 870   C CB  . GLN A 1 109 ? 47.523   -34.766 3.172   1.00 81.80 109 A 1 
ATOM 871   C CG  . GLN A 1 109 ? 46.138   -35.415 3.362   1.00 79.63 109 A 1 
ATOM 872   C CD  . GLN A 1 109 ? 45.655   -35.420 4.816   1.00 80.25 109 A 1 
ATOM 873   O OE1 . GLN A 1 109 ? 46.414   -35.313 5.763   1.00 72.21 109 A 1 
ATOM 874   N NE2 . GLN A 1 109 ? 44.363   -35.559 5.038   1.00 70.35 109 A 1 
ATOM 875   N N   . LEU A 1 110 ? 49.982   -33.297 4.186   1.00 81.39 110 A 1 
ATOM 876   C CA  . LEU A 1 110 ? 51.384   -33.059 3.858   1.00 81.36 110 A 1 
ATOM 877   C C   . LEU A 1 110 ? 51.646   -33.481 2.407   1.00 82.01 110 A 1 
ATOM 878   O O   . LEU A 1 110 ? 51.056   -34.440 1.918   1.00 79.88 110 A 1 
ATOM 879   C CB  . LEU A 1 110 ? 52.305   -33.825 4.826   1.00 78.93 110 A 1 
ATOM 880   C CG  . LEU A 1 110 ? 52.300   -33.285 6.264   1.00 72.29 110 A 1 
ATOM 881   C CD1 . LEU A 1 110 ? 53.076   -34.228 7.178   1.00 64.96 110 A 1 
ATOM 882   C CD2 . LEU A 1 110 ? 52.949   -31.898 6.353   1.00 64.33 110 A 1 
ATOM 883   N N   . TYR A 1 111 ? 52.554   -32.774 1.727   1.00 81.32 111 A 1 
ATOM 884   C CA  . TYR A 1 111 ? 52.728   -32.991 0.289   1.00 83.08 111 A 1 
ATOM 885   C C   . TYR A 1 111 ? 53.071   -34.445 -0.064  1.00 84.01 111 A 1 
ATOM 886   O O   . TYR A 1 111 ? 52.498   -34.982 -1.004  1.00 83.61 111 A 1 
ATOM 887   C CB  . TYR A 1 111 ? 53.795   -32.041 -0.238  1.00 83.09 111 A 1 
ATOM 888   C CG  . TYR A 1 111 ? 54.027   -32.177 -1.729  1.00 83.51 111 A 1 
ATOM 889   C CD1 . TYR A 1 111 ? 55.108   -32.935 -2.200  1.00 78.54 111 A 1 
ATOM 890   C CD2 . TYR A 1 111 ? 53.164   -31.551 -2.641  1.00 78.01 111 A 1 
ATOM 891   C CE1 . TYR A 1 111 ? 55.356   -33.033 -3.577  1.00 78.39 111 A 1 
ATOM 892   C CE2 . TYR A 1 111 ? 53.403   -31.643 -4.022  1.00 77.21 111 A 1 
ATOM 893   C CZ  . TYR A 1 111 ? 54.506   -32.379 -4.489  1.00 83.11 111 A 1 
ATOM 894   O OH  . TYR A 1 111 ? 54.767   -32.442 -5.827  1.00 82.19 111 A 1 
ATOM 895   N N   . THR A 1 112 ? 53.912   -35.090 0.716   1.00 82.76 112 A 1 
ATOM 896   C CA  . THR A 1 112 ? 54.263   -36.503 0.520   1.00 83.95 112 A 1 
ATOM 897   C C   . THR A 1 112 ? 53.041   -37.419 0.584   1.00 86.24 112 A 1 
ATOM 898   O O   . THR A 1 112 ? 52.912   -38.336 -0.223  1.00 85.36 112 A 1 
ATOM 899   C CB  . THR A 1 112 ? 55.270   -36.946 1.592   1.00 81.22 112 A 1 
ATOM 900   O OG1 . THR A 1 112 ? 54.822   -36.549 2.880   1.00 73.36 112 A 1 
ATOM 901   C CG2 . THR A 1 112 ? 56.640   -36.297 1.388   1.00 70.23 112 A 1 
ATOM 902   N N   . ASP A 1 113 ? 52.111   -37.139 1.495   1.00 85.52 113 A 1 
ATOM 903   C CA  . ASP A 1 113 ? 50.895   -37.927 1.662   1.00 86.84 113 A 1 
ATOM 904   C C   . ASP A 1 113 ? 49.896   -37.617 0.541   1.00 88.68 113 A 1 
ATOM 905   O O   . ASP A 1 113 ? 49.293   -38.526 -0.024  1.00 87.88 113 A 1 
ATOM 906   C CB  . ASP A 1 113 ? 50.289   -37.662 3.048   1.00 85.68 113 A 1 
ATOM 907   C CG  . ASP A 1 113 ? 51.265   -37.948 4.189   1.00 82.22 113 A 1 
ATOM 908   O OD1 . ASP A 1 113 ? 52.133   -38.839 4.019   1.00 74.61 113 A 1 
ATOM 909   O OD2 . ASP A 1 113 ? 51.159   -37.247 5.216   1.00 74.05 113 A 1 
ATOM 910   N N   . ALA A 1 114 ? 49.786   -36.356 0.141   1.00 88.42 114 A 1 
ATOM 911   C CA  . ALA A 1 114 ? 49.007   -35.959 -1.024  1.00 89.32 114 A 1 
ATOM 912   C C   . ALA A 1 114 ? 49.537   -36.614 -2.313  1.00 90.91 114 A 1 
ATOM 913   O O   . ALA A 1 114 ? 48.749   -37.127 -3.105  1.00 90.39 114 A 1 
ATOM 914   C CB  . ALA A 1 114 ? 48.987   -34.430 -1.116  1.00 88.90 114 A 1 
ATOM 915   N N   . VAL A 1 115 ? 50.861   -36.676 -2.508  1.00 90.79 115 A 1 
ATOM 916   C CA  . VAL A 1 115 ? 51.506   -37.397 -3.620  1.00 91.64 115 A 1 
ATOM 917   C C   . VAL A 1 115 ? 51.140   -38.881 -3.594  1.00 92.70 115 A 1 
ATOM 918   O O   . VAL A 1 115 ? 50.730   -39.430 -4.610  1.00 92.31 115 A 1 
ATOM 919   C CB  . VAL A 1 115 ? 53.032   -37.204 -3.614  1.00 90.86 115 A 1 
ATOM 920   C CG1 . VAL A 1 115 ? 53.752   -38.145 -4.585  1.00 84.91 115 A 1 
ATOM 921   C CG2 . VAL A 1 115 ? 53.410   -35.776 -4.016  1.00 84.38 115 A 1 
ATOM 922   N N   . ASN A 1 116 ? 51.200   -39.520 -2.438  1.00 92.59 116 A 1 
ATOM 923   C CA  . ASN A 1 116 ? 50.813   -40.925 -2.310  1.00 92.87 116 A 1 
ATOM 924   C C   . ASN A 1 116 ? 49.320   -41.147 -2.625  1.00 93.47 116 A 1 
ATOM 925   O O   . ASN A 1 116 ? 48.966   -42.147 -3.257  1.00 92.18 116 A 1 
ATOM 926   C CB  . ASN A 1 116 ? 51.188   -41.408 -0.896  1.00 92.11 116 A 1 
ATOM 927   C CG  . ASN A 1 116 ? 52.690   -41.531 -0.708  1.00 86.56 116 A 1 
ATOM 928   O OD1 . ASN A 1 116 ? 53.441   -41.836 -1.614  1.00 77.89 116 A 1 
ATOM 929   N ND2 . ASN A 1 116 ? 53.170   -41.347 0.509   1.00 75.91 116 A 1 
ATOM 930   N N   . ASN A 1 117 ? 48.470   -40.203 -2.272  1.00 93.58 117 A 1 
ATOM 931   C CA  . ASN A 1 117 ? 47.039   -40.245 -2.562  1.00 94.25 117 A 1 
ATOM 932   C C   . ASN A 1 117 ? 46.702   -40.096 -4.054  1.00 94.92 117 A 1 
ATOM 933   O O   . ASN A 1 117 ? 45.643   -40.564 -4.475  1.00 93.69 117 A 1 
ATOM 934   C CB  . ASN A 1 117 ? 46.325   -39.196 -1.699  1.00 93.50 117 A 1 
ATOM 935   C CG  . ASN A 1 117 ? 46.278   -39.569 -0.221  1.00 92.48 117 A 1 
ATOM 936   O OD1 . ASN A 1 117 ? 46.313   -40.724 0.158   1.00 84.03 117 A 1 
ATOM 937   N ND2 . ASN A 1 117 ? 46.142   -38.589 0.646   1.00 83.59 117 A 1 
ATOM 938   N N   . THR A 1 118 ? 47.597   -39.541 -4.871  1.00 94.62 118 A 1 
ATOM 939   C CA  . THR A 1 118 ? 47.334   -39.334 -6.308  1.00 94.86 118 A 1 
ATOM 940   C C   . THR A 1 118 ? 46.928   -40.612 -7.051  1.00 95.28 118 A 1 
ATOM 941   O O   . THR A 1 118 ? 45.998   -40.579 -7.853  1.00 94.09 118 A 1 
ATOM 942   C CB  . THR A 1 118 ? 48.521   -38.705 -7.052  1.00 93.82 118 A 1 
ATOM 943   O OG1 . THR A 1 118 ? 49.679   -39.495 -6.956  1.00 84.80 118 A 1 
ATOM 944   C CG2 . THR A 1 118 ? 48.844   -37.288 -6.588  1.00 84.11 118 A 1 
ATOM 945   N N   . ARG A 1 119 ? 47.543   -41.754 -6.739  1.00 94.60 119 A 1 
ATOM 946   C CA  . ARG A 1 119 ? 47.172   -43.046 -7.339  1.00 94.75 119 A 1 
ATOM 947   C C   . ARG A 1 119 ? 45.759   -43.475 -6.957  1.00 95.39 119 A 1 
ATOM 948   O O   . ARG A 1 119 ? 45.050   -44.043 -7.777  1.00 93.92 119 A 1 
ATOM 949   C CB  . ARG A 1 119 ? 48.163   -44.155 -6.944  1.00 93.25 119 A 1 
ATOM 950   C CG  . ARG A 1 119 ? 49.549   -43.957 -7.563  1.00 84.88 119 A 1 
ATOM 951   C CD  . ARG A 1 119 ? 50.455   -45.175 -7.319  1.00 83.96 119 A 1 
ATOM 952   N NE  . ARG A 1 119 ? 50.116   -46.305 -8.208  1.00 75.88 119 A 1 
ATOM 953   C CZ  . ARG A 1 119 ? 50.642   -47.530 -8.169  1.00 69.14 119 A 1 
ATOM 954   N NH1 . ARG A 1 119 ? 51.521   -47.865 -7.257  1.00 60.92 119 A 1 
ATOM 955   N NH2 . ARG A 1 119 ? 50.286   -48.425 -9.045  1.00 61.55 119 A 1 
ATOM 956   N N   . VAL A 1 120 ? 45.325   -43.216 -5.733  1.00 95.10 120 A 1 
ATOM 957   C CA  . VAL A 1 120 ? 43.987   -43.560 -5.239  1.00 95.29 120 A 1 
ATOM 958   C C   . VAL A 1 120 ? 42.924   -42.710 -5.936  1.00 95.76 120 A 1 
ATOM 959   O O   . VAL A 1 120 ? 41.879   -43.216 -6.336  1.00 94.31 120 A 1 
ATOM 960   C CB  . VAL A 1 120 ? 43.898   -43.400 -3.707  1.00 93.81 120 A 1 
ATOM 961   C CG1 . VAL A 1 120 ? 42.520   -43.799 -3.169  1.00 84.97 120 A 1 
ATOM 962   C CG2 . VAL A 1 120 ? 44.952   -44.260 -2.991  1.00 83.91 120 A 1 
ATOM 963   N N   . VAL A 1 121 ? 43.222   -41.443 -6.130  1.00 95.87 121 A 1 
ATOM 964   C CA  . VAL A 1 121 ? 42.356   -40.527 -6.888  1.00 96.09 121 A 1 
ATOM 965   C C   . VAL A 1 121 ? 42.303   -40.938 -8.361  1.00 96.33 121 A 1 
ATOM 966   O O   . VAL A 1 121 ? 41.211   -41.062 -8.904  1.00 95.39 121 A 1 
ATOM 967   C CB  . VAL A 1 121 ? 42.798   -39.061 -6.727  1.00 95.53 121 A 1 
ATOM 968   C CG1 . VAL A 1 121 ? 41.796   -38.120 -7.389  1.00 90.66 121 A 1 
ATOM 969   C CG2 . VAL A 1 121 ? 42.882   -38.662 -5.250  1.00 88.81 121 A 1 
ATOM 970   N N   . GLY A 1 122 ? 43.436   -41.259 -8.971  1.00 95.81 122 A 1 
ATOM 971   C CA  . GLY A 1 122 ? 43.511   -41.779 -10.332 1.00 95.96 122 A 1 
ATOM 972   C C   . GLY A 1 122 ? 42.661   -43.022 -10.546 1.00 96.28 122 A 1 
ATOM 973   O O   . GLY A 1 122 ? 41.832   -43.072 -11.456 1.00 95.16 122 A 1 
ATOM 974   N N   . HIS A 1 123 ? 42.750   -44.017 -9.653  1.00 96.10 123 A 1 
ATOM 975   C CA  . HIS A 1 123 ? 41.873   -45.198 -9.680  1.00 96.07 123 A 1 
ATOM 976   C C   . HIS A 1 123 ? 40.386   -44.872 -9.484  1.00 96.01 123 A 1 
ATOM 977   O O   . HIS A 1 123 ? 39.530   -45.615 -9.942  1.00 94.90 123 A 1 
ATOM 978   C CB  . HIS A 1 123 ? 42.295   -46.187 -8.590  1.00 95.34 123 A 1 
ATOM 979   C CG  . HIS A 1 123 ? 43.484   -47.026 -8.942  1.00 90.27 123 A 1 
ATOM 980   N ND1 . HIS A 1 123 ? 44.798   -46.773 -8.627  1.00 76.33 123 A 1 
ATOM 981   C CD2 . HIS A 1 123 ? 43.472   -48.241 -9.577  1.00 76.51 123 A 1 
ATOM 982   C CE1 . HIS A 1 123 ? 45.554   -47.800 -9.063  1.00 77.94 123 A 1 
ATOM 983   N NE2 . HIS A 1 123 ? 44.775   -48.712 -9.636  1.00 79.24 123 A 1 
ATOM 984   N N   . SER A 1 124 ? 40.062   -43.815 -8.762  1.00 95.86 124 A 1 
ATOM 985   C CA  . SER A 1 124 ? 38.675   -43.393 -8.547  1.00 95.62 124 A 1 
ATOM 986   C C   . SER A 1 124 ? 38.098   -42.725 -9.789  1.00 95.80 124 A 1 
ATOM 987   O O   . SER A 1 124 ? 36.958   -43.004 -10.156 1.00 94.54 124 A 1 
ATOM 988   C CB  . SER A 1 124 ? 38.566   -42.491 -7.323  1.00 95.02 124 A 1 
ATOM 989   O OG  . SER A 1 124 ? 39.064   -43.181 -6.186  1.00 84.65 124 A 1 
ATOM 990   N N   . ILE A 1 125 ? 38.888   -41.945 -10.484 1.00 96.10 125 A 1 
ATOM 991   C CA  . ILE A 1 125 ? 38.532   -41.354 -11.780 1.00 96.31 125 A 1 
ATOM 992   C C   . ILE A 1 125 ? 38.433   -42.438 -12.856 1.00 96.29 125 A 1 
ATOM 993   O O   . ILE A 1 125 ? 37.441   -42.468 -13.579 1.00 95.18 125 A 1 
ATOM 994   C CB  . ILE A 1 125 ? 39.538   -40.248 -12.174 1.00 96.08 125 A 1 
ATOM 995   C CG1 . ILE A 1 125 ? 39.523   -39.098 -11.147 1.00 93.23 125 A 1 
ATOM 996   C CG2 . ILE A 1 125 ? 39.202   -39.694 -13.572 1.00 92.98 125 A 1 
ATOM 997   C CD1 . ILE A 1 125 ? 40.717   -38.149 -11.279 1.00 89.15 125 A 1 
ATOM 998   N N   . ALA A 1 126 ? 39.356   -43.358 -12.904 1.00 96.15 126 A 1 
ATOM 999   C CA  . ALA A 1 126 ? 39.315   -44.478 -13.839 1.00 96.18 126 A 1 
ATOM 1000  C C   . ALA A 1 126 ? 38.048   -45.315 -13.665 1.00 95.80 126 A 1 
ATOM 1001  O O   . ALA A 1 126 ? 37.363   -45.597 -14.641 1.00 94.65 126 A 1 
ATOM 1002  C CB  . ALA A 1 126 ? 40.579   -45.323 -13.659 1.00 95.73 126 A 1 
ATOM 1003  N N   . ARG A 1 127 ? 37.637   -45.620 -12.422 1.00 95.98 127 A 1 
ATOM 1004  C CA  . ARG A 1 127 ? 36.373   -46.319 -12.150 1.00 95.65 127 A 1 
ATOM 1005  C C   . ARG A 1 127 ? 35.132   -45.519 -12.555 1.00 95.53 127 A 1 
ATOM 1006  O O   . ARG A 1 127 ? 34.168   -46.118 -13.011 1.00 93.91 127 A 1 
ATOM 1007  C CB  . ARG A 1 127 ? 36.287   -46.712 -10.674 1.00 94.59 127 A 1 
ATOM 1008  C CG  . ARG A 1 127 ? 37.142   -47.958 -10.376 1.00 81.85 127 A 1 
ATOM 1009  C CD  . ARG A 1 127 ? 37.010   -48.383 -8.916  1.00 79.56 127 A 1 
ATOM 1010  N NE  . ARG A 1 127 ? 37.648   -47.415 -8.017  1.00 68.83 127 A 1 
ATOM 1011  C CZ  . ARG A 1 127 ? 37.551   -47.391 -6.689  1.00 61.93 127 A 1 
ATOM 1012  N NH1 . ARG A 1 127 ? 36.825   -48.267 -6.045  1.00 54.76 127 A 1 
ATOM 1013  N NH2 . ARG A 1 127 ? 38.192   -46.492 -6.012  1.00 53.83 127 A 1 
ATOM 1014  N N   . MET A 1 128 ? 35.157   -44.202 -12.398 1.00 95.49 128 A 1 
ATOM 1015  C CA  . MET A 1 128 ? 34.069   -43.351 -12.884 1.00 95.35 128 A 1 
ATOM 1016  C C   . MET A 1 128 ? 34.006   -43.376 -14.417 1.00 95.49 128 A 1 
ATOM 1017  O O   . MET A 1 128 ? 32.922   -43.539 -14.975 1.00 94.42 128 A 1 
ATOM 1018  C CB  . MET A 1 128 ? 34.250   -41.918 -12.352 1.00 94.89 128 A 1 
ATOM 1019  C CG  . MET A 1 128 ? 33.192   -40.936 -12.873 1.00 92.46 128 A 1 
ATOM 1020  S SD  . MET A 1 128 ? 31.461   -41.330 -12.486 1.00 91.18 128 A 1 
ATOM 1021  C CE  . MET A 1 128 ? 31.412   -40.944 -10.727 1.00 82.46 128 A 1 
ATOM 1022  N N   . LEU A 1 129 ? 35.145   -43.301 -15.105 1.00 95.46 129 A 1 
ATOM 1023  C CA  . LEU A 1 129 ? 35.221   -43.368 -16.561 1.00 95.34 129 A 1 
ATOM 1024  C C   . LEU A 1 129 ? 34.841   -44.747 -17.105 1.00 95.01 129 A 1 
ATOM 1025  O O   . LEU A 1 129 ? 34.123   -44.824 -18.094 1.00 93.49 129 A 1 
ATOM 1026  C CB  . LEU A 1 129 ? 36.640   -42.987 -17.016 1.00 95.07 129 A 1 
ATOM 1027  C CG  . LEU A 1 129 ? 37.003   -41.509 -16.803 1.00 93.96 129 A 1 
ATOM 1028  C CD1 . LEU A 1 129 ? 38.482   -41.301 -17.138 1.00 87.65 129 A 1 
ATOM 1029  C CD2 . LEU A 1 129 ? 36.186   -40.577 -17.695 1.00 87.99 129 A 1 
ATOM 1030  N N   . ASP A 1 130 ? 35.242   -45.807 -16.442 1.00 95.17 130 A 1 
ATOM 1031  C CA  . ASP A 1 130 ? 34.842   -47.174 -16.787 1.00 94.81 130 A 1 
ATOM 1032  C C   . ASP A 1 130 ? 33.324   -47.360 -16.656 1.00 94.42 130 A 1 
ATOM 1033  O O   . ASP A 1 130 ? 32.694   -47.906 -17.547 1.00 92.23 130 A 1 
ATOM 1034  C CB  . ASP A 1 130 ? 35.575   -48.193 -15.896 1.00 94.43 130 A 1 
ATOM 1035  C CG  . ASP A 1 130 ? 37.023   -48.485 -16.292 1.00 92.79 130 A 1 
ATOM 1036  O OD1 . ASP A 1 130 ? 37.487   -48.036 -17.356 1.00 86.64 130 A 1 
ATOM 1037  O OD2 . ASP A 1 130 ? 37.653   -49.296 -15.565 1.00 87.03 130 A 1 
ATOM 1038  N N   . TRP A 1 131 ? 32.715   -46.841 -15.594 1.00 94.75 131 A 1 
ATOM 1039  C CA  . TRP A 1 131 ? 31.261   -46.881 -15.412 1.00 94.30 131 A 1 
ATOM 1040  C C   . TRP A 1 131 ? 30.510   -46.006 -16.426 1.00 94.28 131 A 1 
ATOM 1041  O O   . TRP A 1 131 ? 29.440   -46.400 -16.894 1.00 92.29 131 A 1 
ATOM 1042  C CB  . TRP A 1 131 ? 30.919   -46.476 -13.984 1.00 93.75 131 A 1 
ATOM 1043  C CG  . TRP A 1 131 ? 29.447   -46.358 -13.730 1.00 93.10 131 A 1 
ATOM 1044  C CD1 . TRP A 1 131 ? 28.585   -47.388 -13.671 1.00 89.50 131 A 1 
ATOM 1045  C CD2 . TRP A 1 131 ? 28.652   -45.136 -13.575 1.00 91.74 131 A 1 
ATOM 1046  N NE1 . TRP A 1 131 ? 27.297   -46.899 -13.475 1.00 89.40 131 A 1 
ATOM 1047  C CE2 . TRP A 1 131 ? 27.301   -45.526 -13.414 1.00 90.97 131 A 1 
ATOM 1048  C CE3 . TRP A 1 131 ? 28.956   -43.757 -13.548 1.00 90.17 131 A 1 
ATOM 1049  C CZ2 . TRP A 1 131 ? 26.268   -44.576 -13.220 1.00 90.31 131 A 1 
ATOM 1050  C CZ3 . TRP A 1 131 ? 27.937   -42.813 -13.359 1.00 88.06 131 A 1 
ATOM 1051  C CH2 . TRP A 1 131 ? 26.605   -43.221 -13.193 1.00 88.15 131 A 1 
ATOM 1052  N N   . LEU A 1 132 ? 31.048   -44.866 -16.789 1.00 93.96 132 A 1 
ATOM 1053  C CA  . LEU A 1 132 ? 30.466   -44.035 -17.846 1.00 93.17 132 A 1 
ATOM 1054  C C   . LEU A 1 132 ? 30.576   -44.704 -19.226 1.00 92.94 132 A 1 
ATOM 1055  O O   . LEU A 1 132 ? 29.666   -44.551 -20.032 1.00 91.14 132 A 1 
ATOM 1056  C CB  . LEU A 1 132 ? 31.126   -42.645 -17.853 1.00 92.79 132 A 1 
ATOM 1057  C CG  . LEU A 1 132 ? 30.723   -41.745 -16.669 1.00 91.33 132 A 1 
ATOM 1058  C CD1 . LEU A 1 132 ? 31.585   -40.487 -16.667 1.00 84.43 132 A 1 
ATOM 1059  C CD2 . LEU A 1 132 ? 29.267   -41.307 -16.730 1.00 84.36 132 A 1 
ATOM 1060  N N   . GLN A 1 133 ? 31.612   -45.495 -19.484 1.00 93.56 133 A 1 
ATOM 1061  C CA  . GLN A 1 133 ? 31.754   -46.294 -20.709 1.00 93.07 133 A 1 
ATOM 1062  C C   . GLN A 1 133 ? 30.721   -47.421 -20.825 1.00 92.53 133 A 1 
ATOM 1063  O O   . GLN A 1 133 ? 30.501   -47.907 -21.934 1.00 88.80 133 A 1 
ATOM 1064  C CB  . GLN A 1 133 ? 33.168   -46.882 -20.798 1.00 91.56 133 A 1 
ATOM 1065  C CG  . GLN A 1 133 ? 34.211   -45.846 -21.191 1.00 87.60 133 A 1 
ATOM 1066  C CD  . GLN A 1 133 ? 35.597   -46.487 -21.218 1.00 88.67 133 A 1 
ATOM 1067  O OE1 . GLN A 1 133 ? 36.114   -46.852 -22.267 1.00 79.37 133 A 1 
ATOM 1068  N NE2 . GLN A 1 133 ? 36.220   -46.659 -20.085 1.00 77.81 133 A 1 
ATOM 1069  N N   . GLU A 1 134 ? 30.092   -47.829 -19.738 1.00 92.00 134 A 1 
ATOM 1070  C CA  . GLU A 1 134 ? 28.961   -48.761 -19.768 1.00 90.93 134 A 1 
ATOM 1071  C C   . GLU A 1 134 ? 27.659   -48.106 -20.277 1.00 90.44 134 A 1 
ATOM 1072  O O   . GLU A 1 134 ? 26.649   -48.785 -20.443 1.00 86.23 134 A 1 
ATOM 1073  C CB  . GLU A 1 134 ? 28.726   -49.364 -18.367 1.00 89.24 134 A 1 
ATOM 1074  C CG  . GLU A 1 134 ? 29.902   -50.197 -17.834 1.00 83.53 134 A 1 
ATOM 1075  C CD  . GLU A 1 134 ? 29.734   -50.644 -16.367 1.00 79.54 134 A 1 
ATOM 1076  O OE1 . GLU A 1 134 ? 30.653   -51.317 -15.862 1.00 72.10 134 A 1 
ATOM 1077  O OE2 . GLU A 1 134 ? 28.703   -50.312 -15.741 1.00 74.21 134 A 1 
ATOM 1078  N N   . LYS A 1 135 ? 27.646   -46.795 -20.476 1.00 89.43 135 A 1 
ATOM 1079  C CA  . LYS A 1 135 ? 26.514   -46.042 -21.008 1.00 87.79 135 A 1 
ATOM 1080  C C   . LYS A 1 135 ? 26.625   -45.907 -22.521 1.00 87.34 135 A 1 
ATOM 1081  O O   . LYS A 1 135 ? 27.696   -45.590 -23.039 1.00 82.36 135 A 1 
ATOM 1082  C CB  . LYS A 1 135 ? 26.424   -44.655 -20.356 1.00 85.41 135 A 1 
ATOM 1083  C CG  . LYS A 1 135 ? 26.337   -44.665 -18.817 1.00 83.12 135 A 1 
ATOM 1084  C CD  . LYS A 1 135 ? 25.101   -45.415 -18.331 1.00 78.24 135 A 1 
ATOM 1085  C CE  . LYS A 1 135 ? 24.991   -45.311 -16.820 1.00 74.87 135 A 1 
ATOM 1086  N NZ  . LYS A 1 135 ? 23.759   -45.973 -16.336 1.00 68.83 135 A 1 
ATOM 1087  N N   . ASP A 1 136 ? 25.501   -46.081 -23.192 1.00 87.03 136 A 1 
ATOM 1088  C CA  . ASP A 1 136 ? 25.405   -45.840 -24.625 1.00 85.19 136 A 1 
ATOM 1089  C C   . ASP A 1 136 ? 25.823   -44.402 -24.976 1.00 84.46 136 A 1 
ATOM 1090  O O   . ASP A 1 136 ? 25.673   -43.474 -24.182 1.00 75.45 136 A 1 
ATOM 1091  C CB  . ASP A 1 136 ? 23.981   -46.161 -25.116 1.00 80.89 136 A 1 
ATOM 1092  C CG  . ASP A 1 136 ? 23.592   -47.630 -24.908 1.00 73.85 136 A 1 
ATOM 1093  O OD1 . ASP A 1 136 ? 24.454   -48.505 -25.160 1.00 64.29 136 A 1 
ATOM 1094  O OD2 . ASP A 1 136 ? 22.456   -47.868 -24.471 1.00 64.37 136 A 1 
ATOM 1095  N N   . ASP A 1 137 ? 26.400   -44.259 -26.167 1.00 87.05 137 A 1 
ATOM 1096  C CA  . ASP A 1 137 ? 26.925   -43.007 -26.735 1.00 87.44 137 A 1 
ATOM 1097  C C   . ASP A 1 137 ? 28.087   -42.332 -25.982 1.00 89.26 137 A 1 
ATOM 1098  O O   . ASP A 1 137 ? 28.670   -41.368 -26.494 1.00 84.13 137 A 1 
ATOM 1099  C CB  . ASP A 1 137 ? 25.779   -42.036 -27.062 1.00 82.48 137 A 1 
ATOM 1100  C CG  . ASP A 1 137 ? 24.770   -42.624 -28.043 1.00 77.20 137 A 1 
ATOM 1101  O OD1 . ASP A 1 137 ? 25.225   -43.310 -28.988 1.00 68.73 137 A 1 
ATOM 1102  O OD2 . ASP A 1 137 ? 23.562   -42.326 -27.885 1.00 68.60 137 A 1 
ATOM 1103  N N   . PHE A 1 138 ? 28.512   -42.834 -24.828 1.00 89.96 138 A 1 
ATOM 1104  C CA  . PHE A 1 138 ? 29.684   -42.289 -24.140 1.00 91.58 138 A 1 
ATOM 1105  C C   . PHE A 1 138 ? 30.989   -42.828 -24.735 1.00 92.14 138 A 1 
ATOM 1106  O O   . PHE A 1 138 ? 31.204   -44.034 -24.867 1.00 89.49 138 A 1 
ATOM 1107  C CB  . PHE A 1 138 ? 29.597   -42.559 -22.640 1.00 91.01 138 A 1 
ATOM 1108  C CG  . PHE A 1 138 ? 30.657   -41.818 -21.852 1.00 92.50 138 A 1 
ATOM 1109  C CD1 . PHE A 1 138 ? 31.882   -42.442 -21.552 1.00 85.06 138 A 1 
ATOM 1110  C CD2 . PHE A 1 138 ? 30.432   -40.495 -21.442 1.00 84.87 138 A 1 
ATOM 1111  C CE1 . PHE A 1 138 ? 32.868   -41.745 -20.834 1.00 84.77 138 A 1 
ATOM 1112  C CE2 . PHE A 1 138 ? 31.414   -39.802 -20.723 1.00 84.76 138 A 1 
ATOM 1113  C CZ  . PHE A 1 138 ? 32.626   -40.426 -20.415 1.00 90.33 138 A 1 
ATOM 1114  N N   . SER A 1 139 ? 31.909   -41.935 -25.042 1.00 92.41 139 A 1 
ATOM 1115  C CA  . SER A 1 139 ? 33.205   -42.285 -25.616 1.00 92.99 139 A 1 
ATOM 1116  C C   . SER A 1 139 ? 34.350   -41.625 -24.866 1.00 93.72 139 A 1 
ATOM 1117  O O   . SER A 1 139 ? 34.364   -40.411 -24.693 1.00 91.09 139 A 1 
ATOM 1118  C CB  . SER A 1 139 ? 33.232   -41.891 -27.092 1.00 90.21 139 A 1 
ATOM 1119  O OG  . SER A 1 139 ? 34.492   -42.206 -27.666 1.00 78.61 139 A 1 
ATOM 1120  N N   . LEU A 1 140 ? 35.372   -42.411 -24.527 1.00 93.20 140 A 1 
ATOM 1121  C CA  . LEU A 1 140 ? 36.610   -41.874 -23.968 1.00 93.94 140 A 1 
ATOM 1122  C C   . LEU A 1 140 ? 37.318   -40.889 -24.910 1.00 94.31 140 A 1 
ATOM 1123  O O   . LEU A 1 140 ? 38.057   -40.034 -24.445 1.00 91.96 140 A 1 
ATOM 1124  C CB  . LEU A 1 140 ? 37.591   -43.015 -23.626 1.00 92.78 140 A 1 
ATOM 1125  C CG  . LEU A 1 140 ? 37.230   -43.866 -22.395 1.00 90.93 140 A 1 
ATOM 1126  C CD1 . LEU A 1 140 ? 38.335   -44.910 -22.210 1.00 82.40 140 A 1 
ATOM 1127  C CD2 . LEU A 1 140 ? 37.134   -43.047 -21.114 1.00 82.32 140 A 1 
ATOM 1128  N N   . GLY A 1 141 ? 37.073   -40.967 -26.197 1.00 93.70 141 A 1 
ATOM 1129  C CA  . GLY A 1 141 ? 37.589   -40.001 -27.169 1.00 93.69 141 A 1 
ATOM 1130  C C   . GLY A 1 141 ? 37.086   -38.569 -26.937 1.00 94.42 141 A 1 
ATOM 1131  O O   . GLY A 1 141 ? 37.789   -37.613 -27.271 1.00 91.78 141 A 1 
ATOM 1132  N N   . ASN A 1 142 ? 35.931   -38.423 -26.323 1.00 94.28 142 A 1 
ATOM 1133  C CA  . ASN A 1 142 ? 35.352   -37.128 -25.939 1.00 94.25 142 A 1 
ATOM 1134  C C   . ASN A 1 142 ? 35.773   -36.674 -24.528 1.00 94.81 142 A 1 
ATOM 1135  O O   . ASN A 1 142 ? 35.387   -35.589 -24.105 1.00 92.52 142 A 1 
ATOM 1136  C CB  . ASN A 1 142 ? 33.824   -37.209 -26.080 1.00 92.47 142 A 1 
ATOM 1137  C CG  . ASN A 1 142 ? 33.352   -37.272 -27.524 1.00 89.79 142 A 1 
ATOM 1138  O OD1 . ASN A 1 142 ? 34.052   -36.950 -28.464 1.00 79.65 142 A 1 
ATOM 1139  N ND2 . ASN A 1 142 ? 32.114   -37.668 -27.729 1.00 78.41 142 A 1 
ATOM 1140  N N   . VAL A 1 143 ? 36.525   -37.480 -23.803 1.00 95.40 143 A 1 
ATOM 1141  C CA  . VAL A 1 143 ? 36.972   -37.146 -22.448 1.00 96.04 143 A 1 
ATOM 1142  C C   . VAL A 1 143 ? 38.267   -36.345 -22.499 1.00 96.28 143 A 1 
ATOM 1143  O O   . VAL A 1 143 ? 39.260   -36.744 -23.101 1.00 94.83 143 A 1 
ATOM 1144  C CB  . VAL A 1 143 ? 37.108   -38.394 -21.563 1.00 95.31 143 A 1 
ATOM 1145  C CG1 . VAL A 1 143 ? 37.587   -38.047 -20.148 1.00 89.55 143 A 1 
ATOM 1146  C CG2 . VAL A 1 143 ? 35.760   -39.111 -21.419 1.00 87.63 143 A 1 
ATOM 1147  N N   . HIS A 1 144 ? 38.276   -35.217 -21.827 1.00 96.77 144 A 1 
ATOM 1148  C CA  . HIS A 1 144 ? 39.436   -34.362 -21.649 1.00 96.81 144 A 1 
ATOM 1149  C C   . HIS A 1 144 ? 39.681   -34.136 -20.153 1.00 96.93 144 A 1 
ATOM 1150  O O   . HIS A 1 144 ? 38.929   -33.436 -19.484 1.00 95.79 144 A 1 
ATOM 1151  C CB  . HIS A 1 144 ? 39.214   -33.056 -22.434 1.00 96.38 144 A 1 
ATOM 1152  C CG  . HIS A 1 144 ? 40.372   -32.114 -22.519 1.00 96.62 144 A 1 
ATOM 1153  N ND1 . HIS A 1 144 ? 40.390   -30.965 -23.314 1.00 89.64 144 A 1 
ATOM 1154  C CD2 . HIS A 1 144 ? 41.589   -32.170 -21.888 1.00 88.99 144 A 1 
ATOM 1155  C CE1 . HIS A 1 144 ? 41.574   -30.363 -23.138 1.00 90.23 144 A 1 
ATOM 1156  N NE2 . HIS A 1 144 ? 42.321   -31.066 -22.281 1.00 91.61 144 A 1 
ATOM 1157  N N   . LEU A 1 145 ? 40.724   -34.738 -19.636 1.00 96.92 145 A 1 
ATOM 1158  C CA  . LEU A 1 145 ? 41.158   -34.539 -18.257 1.00 97.08 145 A 1 
ATOM 1159  C C   . LEU A 1 145 ? 42.063   -33.307 -18.192 1.00 97.13 145 A 1 
ATOM 1160  O O   . LEU A 1 145 ? 43.050   -33.224 -18.917 1.00 95.75 145 A 1 
ATOM 1161  C CB  . LEU A 1 145 ? 41.882   -35.792 -17.730 1.00 96.65 145 A 1 
ATOM 1162  C CG  . LEU A 1 145 ? 41.115   -37.121 -17.871 1.00 95.09 145 A 1 
ATOM 1163  C CD1 . LEU A 1 145 ? 41.941   -38.275 -17.275 1.00 87.97 145 A 1 
ATOM 1164  C CD2 . LEU A 1 145 ? 39.776   -37.103 -17.150 1.00 88.82 145 A 1 
ATOM 1165  N N   . ILE A 1 146 ? 41.744   -32.370 -17.326 1.00 96.94 146 A 1 
ATOM 1166  C CA  . ILE A 1 146 ? 42.528   -31.151 -17.102 1.00 96.90 146 A 1 
ATOM 1167  C C   . ILE A 1 146 ? 43.021   -31.168 -15.660 1.00 96.62 146 A 1 
ATOM 1168  O O   . ILE A 1 146 ? 42.242   -30.981 -14.732 1.00 95.37 146 A 1 
ATOM 1169  C CB  . ILE A 1 146 ? 41.714   -29.880 -17.430 1.00 96.44 146 A 1 
ATOM 1170  C CG1 . ILE A 1 146 ? 41.134   -29.924 -18.865 1.00 93.13 146 A 1 
ATOM 1171  C CG2 . ILE A 1 146 ? 42.604   -28.645 -17.241 1.00 92.54 146 A 1 
ATOM 1172  C CD1 . ILE A 1 146 ? 40.195   -28.762 -19.186 1.00 89.36 146 A 1 
ATOM 1173  N N   . GLY A 1 147 ? 44.299   -31.415 -15.473 1.00 96.65 147 A 1 
ATOM 1174  C CA  . GLY A 1 147 ? 44.918   -31.526 -14.166 1.00 96.67 147 A 1 
ATOM 1175  C C   . GLY A 1 147 ? 45.846   -30.357 -13.855 1.00 96.49 147 A 1 
ATOM 1176  O O   . GLY A 1 147 ? 46.750   -30.076 -14.630 1.00 94.50 147 A 1 
ATOM 1177  N N   . TYR A 1 148 ? 45.662   -29.727 -12.722 1.00 95.55 148 A 1 
ATOM 1178  C CA  . TYR A 1 148 ? 46.556   -28.676 -12.229 1.00 94.87 148 A 1 
ATOM 1179  C C   . TYR A 1 148 ? 47.526   -29.221 -11.172 1.00 94.46 148 A 1 
ATOM 1180  O O   . TYR A 1 148 ? 47.101   -29.883 -10.224 1.00 92.40 148 A 1 
ATOM 1181  C CB  . TYR A 1 148 ? 45.728   -27.520 -11.666 1.00 93.46 148 A 1 
ATOM 1182  C CG  . TYR A 1 148 ? 46.536   -26.452 -10.963 1.00 92.80 148 A 1 
ATOM 1183  C CD1 . TYR A 1 148 ? 46.424   -26.275 -9.567  1.00 85.89 148 A 1 
ATOM 1184  C CD2 . TYR A 1 148 ? 47.403   -25.608 -11.697 1.00 85.66 148 A 1 
ATOM 1185  C CE1 . TYR A 1 148 ? 47.138   -25.254 -8.921  1.00 84.77 148 A 1 
ATOM 1186  C CE2 . TYR A 1 148 ? 48.122   -24.584 -11.048 1.00 83.89 148 A 1 
ATOM 1187  C CZ  . TYR A 1 148 ? 47.978   -24.404 -9.664  1.00 88.50 148 A 1 
ATOM 1188  O OH  . TYR A 1 148 ? 48.657   -23.389 -9.047  1.00 86.69 148 A 1 
ATOM 1189  N N   . SER A 1 149 ? 48.814   -28.942 -11.310 1.00 93.33 149 A 1 
ATOM 1190  C CA  . SER A 1 149 ? 49.853   -29.365 -10.364 1.00 92.61 149 A 1 
ATOM 1191  C C   . SER A 1 149 ? 49.818   -30.883 -10.110 1.00 93.71 149 A 1 
ATOM 1192  O O   . SER A 1 149 ? 49.946   -31.655 -11.068 1.00 92.73 149 A 1 
ATOM 1193  C CB  . SER A 1 149 ? 49.763   -28.468 -9.115  1.00 90.11 149 A 1 
ATOM 1194  O OG  . SER A 1 149 ? 50.859   -28.676 -8.265  1.00 83.16 149 A 1 
ATOM 1195  N N   . LEU A 1 150 ? 49.584   -31.345 -8.901  1.00 92.62 150 A 1 
ATOM 1196  C CA  . LEU A 1 150 ? 49.367   -32.770 -8.617  1.00 93.20 150 A 1 
ATOM 1197  C C   . LEU A 1 150 ? 48.204   -33.373 -9.409  1.00 94.71 150 A 1 
ATOM 1198  O O   . LEU A 1 150 ? 48.252   -34.550 -9.750  1.00 94.05 150 A 1 
ATOM 1199  C CB  . LEU A 1 150 ? 49.092   -32.991 -7.117  1.00 91.74 150 A 1 
ATOM 1200  C CG  . LEU A 1 150 ? 50.329   -32.947 -6.203  1.00 87.22 150 A 1 
ATOM 1201  C CD1 . LEU A 1 150 ? 49.889   -33.194 -4.762  1.00 80.28 150 A 1 
ATOM 1202  C CD2 . LEU A 1 150 ? 51.351   -34.015 -6.567  1.00 80.80 150 A 1 
ATOM 1203  N N   . GLY A 1 151 ? 47.190   -32.582 -9.722  1.00 94.58 151 A 1 
ATOM 1204  C CA  . GLY A 1 151 ? 46.061   -33.025 -10.539 1.00 95.51 151 A 1 
ATOM 1205  C C   . GLY A 1 151 ? 46.459   -33.479 -11.941 1.00 96.47 151 A 1 
ATOM 1206  O O   . GLY A 1 151 ? 45.797   -34.341 -12.499 1.00 95.54 151 A 1 
ATOM 1207  N N   . ALA A 1 152 ? 47.562   -32.982 -12.482 1.00 96.02 152 A 1 
ATOM 1208  C CA  . ALA A 1 152 ? 48.090   -33.456 -13.763 1.00 96.45 152 A 1 
ATOM 1209  C C   . ALA A 1 152 ? 48.596   -34.901 -13.671 1.00 96.77 152 A 1 
ATOM 1210  O O   . ALA A 1 152 ? 48.309   -35.723 -14.543 1.00 95.56 152 A 1 
ATOM 1211  C CB  . ALA A 1 152 ? 49.189   -32.501 -14.228 1.00 95.83 152 A 1 
ATOM 1212  N N   . HIS A 1 153 ? 49.258   -35.248 -12.581 1.00 96.30 153 A 1 
ATOM 1213  C CA  . HIS A 1 153 ? 49.693   -36.626 -12.334 1.00 96.38 153 A 1 
ATOM 1214  C C   . HIS A 1 153 ? 48.521   -37.549 -11.974 1.00 96.66 153 A 1 
ATOM 1215  O O   . HIS A 1 153 ? 48.502   -38.696 -12.400 1.00 95.61 153 A 1 
ATOM 1216  C CB  . HIS A 1 153 ? 50.776   -36.632 -11.256 1.00 95.77 153 A 1 
ATOM 1217  C CG  . HIS A 1 153 ? 51.988   -35.842 -11.644 1.00 95.64 153 A 1 
ATOM 1218  N ND1 . HIS A 1 153 ? 52.792   -36.054 -12.745 1.00 86.26 153 A 1 
ATOM 1219  C CD2 . HIS A 1 153 ? 52.495   -34.752 -10.989 1.00 85.52 153 A 1 
ATOM 1220  C CE1 . HIS A 1 153 ? 53.750   -35.119 -12.737 1.00 87.92 153 A 1 
ATOM 1221  N NE2 . HIS A 1 153 ? 53.601   -34.313 -11.694 1.00 89.51 153 A 1 
ATOM 1222  N N   . VAL A 1 154 ? 47.510   -37.041 -11.280 1.00 96.64 154 A 1 
ATOM 1223  C CA  . VAL A 1 154 ? 46.248   -37.751 -11.072 1.00 96.84 154 A 1 
ATOM 1224  C C   . VAL A 1 154 ? 45.569   -38.064 -12.412 1.00 97.03 154 A 1 
ATOM 1225  O O   . VAL A 1 154 ? 45.101   -39.187 -12.599 1.00 96.12 154 A 1 
ATOM 1226  C CB  . VAL A 1 154 ? 45.299   -36.954 -10.163 1.00 96.13 154 A 1 
ATOM 1227  C CG1 . VAL A 1 154 ? 43.901   -37.564 -10.069 1.00 91.47 154 A 1 
ATOM 1228  C CG2 . VAL A 1 154 ? 45.845   -36.865 -8.739  1.00 90.05 154 A 1 
ATOM 1229  N N   . ALA A 1 155 ? 45.542   -37.113 -13.342 1.00 96.78 155 A 1 
ATOM 1230  C CA  . ALA A 1 155 ? 45.021   -37.325 -14.686 1.00 96.80 155 A 1 
ATOM 1231  C C   . ALA A 1 155 ? 45.826   -38.390 -15.447 1.00 96.84 155 A 1 
ATOM 1232  O O   . ALA A 1 155 ? 45.236   -39.260 -16.073 1.00 95.42 155 A 1 
ATOM 1233  C CB  . ALA A 1 155 ? 44.999   -35.988 -15.433 1.00 96.34 155 A 1 
ATOM 1234  N N   . GLY A 1 156 ? 47.133   -38.365 -15.325 1.00 96.59 156 A 1 
ATOM 1235  C CA  . GLY A 1 156 ? 47.997   -39.400 -15.878 1.00 96.21 156 A 1 
ATOM 1236  C C   . GLY A 1 156 ? 47.687   -40.792 -15.333 1.00 96.34 156 A 1 
ATOM 1237  O O   . GLY A 1 156 ? 47.466   -41.725 -16.102 1.00 95.00 156 A 1 
ATOM 1238  N N   . TYR A 1 157 ? 47.574   -40.934 -14.017 1.00 96.61 157 A 1 
ATOM 1239  C CA  . TYR A 1 157 ? 47.141   -42.200 -13.413 1.00 96.52 157 A 1 
ATOM 1240  C C   . TYR A 1 157 ? 45.746   -42.630 -13.883 1.00 96.52 157 A 1 
ATOM 1241  O O   . TYR A 1 157 ? 45.552   -43.809 -14.181 1.00 95.22 157 A 1 
ATOM 1242  C CB  . TYR A 1 157 ? 47.171   -42.101 -11.886 1.00 96.19 157 A 1 
ATOM 1243  C CG  . TYR A 1 157 ? 48.548   -42.134 -11.251 1.00 95.60 157 A 1 
ATOM 1244  C CD1 . TYR A 1 157 ? 49.444   -43.183 -11.544 1.00 89.95 157 A 1 
ATOM 1245  C CD2 . TYR A 1 157 ? 48.932   -41.136 -10.333 1.00 89.67 157 A 1 
ATOM 1246  C CE1 . TYR A 1 157 ? 50.711   -43.232 -10.936 1.00 88.69 157 A 1 
ATOM 1247  C CE2 . TYR A 1 157 ? 50.192   -41.180 -9.721  1.00 88.46 157 A 1 
ATOM 1248  C CZ  . TYR A 1 157 ? 51.081   -42.226 -10.025 1.00 92.12 157 A 1 
ATOM 1249  O OH  . TYR A 1 157 ? 52.314   -42.276 -9.425  1.00 90.35 157 A 1 
ATOM 1250  N N   . ALA A 1 158 ? 44.788   -41.721 -13.978 1.00 96.13 158 A 1 
ATOM 1251  C CA  . ALA A 1 158 ? 43.451   -42.040 -14.463 1.00 96.17 158 A 1 
ATOM 1252  C C   . ALA A 1 158 ? 43.472   -42.528 -15.921 1.00 96.00 158 A 1 
ATOM 1253  O O   . ALA A 1 158 ? 42.852   -43.537 -16.231 1.00 94.60 158 A 1 
ATOM 1254  C CB  . ALA A 1 158 ? 42.553   -40.814 -14.292 1.00 95.78 158 A 1 
ATOM 1255  N N   . GLY A 1 159 ? 44.214   -41.861 -16.780 1.00 95.91 159 A 1 
ATOM 1256  C CA  . GLY A 1 159 ? 44.390   -42.261 -18.175 1.00 95.41 159 A 1 
ATOM 1257  C C   . GLY A 1 159 ? 45.104   -43.595 -18.350 1.00 95.31 159 A 1 
ATOM 1258  O O   . GLY A 1 159 ? 44.826   -44.320 -19.302 1.00 93.25 159 A 1 
ATOM 1259  N N   . ASN A 1 160 ? 45.993   -43.971 -17.426 1.00 95.60 160 A 1 
ATOM 1260  C CA  . ASN A 1 160 ? 46.693   -45.251 -17.431 1.00 95.04 160 A 1 
ATOM 1261  C C   . ASN A 1 160 ? 45.835   -46.404 -16.853 1.00 95.21 160 A 1 
ATOM 1262  O O   . ASN A 1 160 ? 45.976   -47.554 -17.256 1.00 93.00 160 A 1 
ATOM 1263  C CB  . ASN A 1 160 ? 48.007   -45.040 -16.648 1.00 93.48 160 A 1 
ATOM 1264  C CG  . ASN A 1 160 ? 49.070   -46.103 -16.861 1.00 88.94 160 A 1 
ATOM 1265  O OD1 . ASN A 1 160 ? 48.892   -47.152 -17.422 1.00 77.96 160 A 1 
ATOM 1266  N ND2 . ASN A 1 160 ? 50.268   -45.833 -16.384 1.00 76.84 160 A 1 
ATOM 1267  N N   . PHE A 1 161 ? 44.941   -46.100 -15.914 1.00 95.46 161 A 1 
ATOM 1268  C CA  . PHE A 1 161 ? 44.105   -47.111 -15.248 1.00 95.55 161 A 1 
ATOM 1269  C C   . PHE A 1 161 ? 42.743   -47.352 -15.925 1.00 95.46 161 A 1 
ATOM 1270  O O   . PHE A 1 161 ? 42.129   -48.382 -15.664 1.00 92.72 161 A 1 
ATOM 1271  C CB  . PHE A 1 161 ? 43.908   -46.735 -13.774 1.00 95.13 161 A 1 
ATOM 1272  C CG  . PHE A 1 161 ? 45.161   -46.632 -12.914 1.00 95.13 161 A 1 
ATOM 1273  C CD1 . PHE A 1 161 ? 46.311   -47.397 -13.174 1.00 89.07 161 A 1 
ATOM 1274  C CD2 . PHE A 1 161 ? 45.158   -45.758 -11.812 1.00 88.89 161 A 1 
ATOM 1275  C CE1 . PHE A 1 161 ? 47.453   -47.274 -12.359 1.00 88.25 161 A 1 
ATOM 1276  C CE2 . PHE A 1 161 ? 46.289   -45.632 -10.997 1.00 88.44 161 A 1 
ATOM 1277  C CZ  . PHE A 1 161 ? 47.441   -46.386 -11.270 1.00 91.76 161 A 1 
ATOM 1278  N N   . VAL A 1 162 ? 42.268   -46.449 -16.751 1.00 94.89 162 A 1 
ATOM 1279  C CA  . VAL A 1 162 ? 40.992   -46.589 -17.456 1.00 94.86 162 A 1 
ATOM 1280  C C   . VAL A 1 162 ? 41.066   -47.674 -18.536 1.00 94.54 162 A 1 
ATOM 1281  O O   . VAL A 1 162 ? 42.107   -47.878 -19.171 1.00 92.31 162 A 1 
ATOM 1282  C CB  . VAL A 1 162 ? 40.533   -45.228 -18.017 1.00 93.63 162 A 1 
ATOM 1283  C CG1 . VAL A 1 162 ? 41.341   -44.764 -19.229 1.00 83.64 162 A 1 
ATOM 1284  C CG2 . VAL A 1 162 ? 39.059   -45.248 -18.394 1.00 82.29 162 A 1 
ATOM 1285  N N   . LYS A 1 163 ? 39.948   -48.356 -18.776 1.00 93.82 163 A 1 
ATOM 1286  C CA  . LYS A 1 163 ? 39.836   -49.351 -19.847 1.00 93.04 163 A 1 
ATOM 1287  C C   . LYS A 1 163 ? 39.709   -48.674 -21.209 1.00 92.16 163 A 1 
ATOM 1288  O O   . LYS A 1 163 ? 38.608   -48.405 -21.680 1.00 84.28 163 A 1 
ATOM 1289  C CB  . LYS A 1 163 ? 38.657   -50.282 -19.590 1.00 90.96 163 A 1 
ATOM 1290  C CG  . LYS A 1 163 ? 38.821   -51.132 -18.326 1.00 83.26 163 A 1 
ATOM 1291  C CD  . LYS A 1 163 ? 37.522   -51.902 -18.103 1.00 78.46 163 A 1 
ATOM 1292  C CE  . LYS A 1 163 ? 37.494   -52.528 -16.721 1.00 68.55 163 A 1 
ATOM 1293  N NZ  . LYS A 1 163 ? 36.100   -52.591 -16.230 1.00 60.75 163 A 1 
ATOM 1294  N N   . GLY A 1 164 ? 40.818   -48.431 -21.835 1.00 92.70 164 A 1 
ATOM 1295  C CA  . GLY A 1 164 ? 40.890   -47.767 -23.130 1.00 92.75 164 A 1 
ATOM 1296  C C   . GLY A 1 164 ? 41.830   -46.567 -23.096 1.00 94.23 164 A 1 
ATOM 1297  O O   . GLY A 1 164 ? 42.727   -46.499 -22.270 1.00 90.79 164 A 1 
ATOM 1298  N N   . THR A 1 165 ? 41.649   -45.647 -24.021 1.00 94.28 165 A 1 
ATOM 1299  C CA  . THR A 1 165 ? 42.505   -44.462 -24.138 1.00 94.62 165 A 1 
ATOM 1300  C C   . THR A 1 165 ? 41.662   -43.197 -24.060 1.00 95.24 165 A 1 
ATOM 1301  O O   . THR A 1 165 ? 40.804   -42.967 -24.917 1.00 92.46 165 A 1 
ATOM 1302  C CB  . THR A 1 165 ? 43.334   -44.496 -25.430 1.00 92.19 165 A 1 
ATOM 1303  O OG1 . THR A 1 165 ? 44.022   -45.722 -25.542 1.00 80.09 165 A 1 
ATOM 1304  C CG2 . THR A 1 165 ? 44.393   -43.405 -25.462 1.00 78.03 165 A 1 
ATOM 1305  N N   . VAL A 1 166 ? 41.917   -42.382 -23.068 1.00 94.81 166 A 1 
ATOM 1306  C CA  . VAL A 1 166 ? 41.313   -41.047 -22.930 1.00 95.37 166 A 1 
ATOM 1307  C C   . VAL A 1 166 ? 41.717   -40.167 -24.113 1.00 95.36 166 A 1 
ATOM 1308  O O   . VAL A 1 166 ? 42.870   -40.202 -24.538 1.00 93.02 166 A 1 
ATOM 1309  C CB  . VAL A 1 166 ? 41.729   -40.411 -21.590 1.00 93.61 166 A 1 
ATOM 1310  C CG1 . VAL A 1 166 ? 41.236   -38.973 -21.429 1.00 82.82 166 A 1 
ATOM 1311  C CG2 . VAL A 1 166 ? 41.170   -41.205 -20.409 1.00 79.92 166 A 1 
ATOM 1312  N N   . GLY A 1 167 ? 40.807   -39.379 -24.623 1.00 95.01 167 A 1 
ATOM 1313  C CA  . GLY A 1 167 ? 41.057   -38.522 -25.785 1.00 94.78 167 A 1 
ATOM 1314  C C   . GLY A 1 167 ? 42.175   -37.501 -25.566 1.00 95.29 167 A 1 
ATOM 1315  O O   . GLY A 1 167 ? 43.101   -37.402 -26.375 1.00 93.09 167 A 1 
ATOM 1316  N N   . ARG A 1 168 ? 42.109   -36.770 -24.447 1.00 96.27 168 A 1 
ATOM 1317  C CA  . ARG A 1 168 ? 43.108   -35.754 -24.123 1.00 96.63 168 A 1 
ATOM 1318  C C   . ARG A 1 168 ? 43.343   -35.604 -22.619 1.00 96.99 168 A 1 
ATOM 1319  O O   . ARG A 1 168 ? 42.406   -35.611 -21.837 1.00 95.67 168 A 1 
ATOM 1320  C CB  . ARG A 1 168 ? 42.689   -34.432 -24.790 1.00 95.62 168 A 1 
ATOM 1321  C CG  . ARG A 1 168 ? 43.729   -33.315 -24.640 1.00 93.44 168 A 1 
ATOM 1322  C CD  . ARG A 1 168 ? 43.361   -32.136 -25.536 1.00 92.92 168 A 1 
ATOM 1323  N NE  . ARG A 1 168 ? 44.263   -30.998 -25.315 1.00 91.72 168 A 1 
ATOM 1324  C CZ  . ARG A 1 168 ? 44.163   -29.790 -25.823 1.00 92.81 168 A 1 
ATOM 1325  N NH1 . ARG A 1 168 ? 43.229   -29.463 -26.666 1.00 86.86 168 A 1 
ATOM 1326  N NH2 . ARG A 1 168 ? 45.003   -28.872 -25.471 1.00 87.91 168 A 1 
ATOM 1327  N N   . ILE A 1 169 ? 44.598   -35.411 -22.262 1.00 96.76 169 A 1 
ATOM 1328  C CA  . ILE A 1 169 ? 44.995   -34.902 -20.951 1.00 97.01 169 A 1 
ATOM 1329  C C   . ILE A 1 169 ? 45.732   -33.579 -21.156 1.00 96.89 169 A 1 
ATOM 1330  O O   . ILE A 1 169 ? 46.646   -33.502 -21.972 1.00 95.57 169 A 1 
ATOM 1331  C CB  . ILE A 1 169 ? 45.843   -35.930 -20.171 1.00 96.68 169 A 1 
ATOM 1332  C CG1 . ILE A 1 169 ? 44.994   -37.163 -19.802 1.00 93.17 169 A 1 
ATOM 1333  C CG2 . ILE A 1 169 ? 46.433   -35.294 -18.896 1.00 93.50 169 A 1 
ATOM 1334  C CD1 . ILE A 1 169 ? 45.802   -38.351 -19.255 1.00 90.50 169 A 1 
ATOM 1335  N N   . THR A 1 170 ? 45.345   -32.556 -20.402 1.00 97.08 170 A 1 
ATOM 1336  C CA  . THR A 1 170 ? 46.083   -31.294 -20.314 1.00 97.05 170 A 1 
ATOM 1337  C C   . THR A 1 170 ? 46.683   -31.158 -18.920 1.00 97.05 170 A 1 
ATOM 1338  O O   . THR A 1 170 ? 45.957   -31.067 -17.933 1.00 95.80 170 A 1 
ATOM 1339  C CB  . THR A 1 170 ? 45.200   -30.093 -20.651 1.00 96.24 170 A 1 
ATOM 1340  O OG1 . THR A 1 170 ? 44.742   -30.191 -21.981 1.00 87.22 170 A 1 
ATOM 1341  C CG2 . THR A 1 170 ? 45.956   -28.771 -20.552 1.00 84.74 170 A 1 
ATOM 1342  N N   . GLY A 1 171 ? 48.008   -31.137 -18.846 1.00 96.55 171 A 1 
ATOM 1343  C CA  . GLY A 1 171 ? 48.741   -30.857 -17.617 1.00 96.39 171 A 1 
ATOM 1344  C C   . GLY A 1 171 ? 49.017   -29.356 -17.492 1.00 96.25 171 A 1 
ATOM 1345  O O   . GLY A 1 171 ? 49.735   -28.787 -18.303 1.00 94.26 171 A 1 
ATOM 1346  N N   . LEU A 1 172 ? 48.487   -28.744 -16.476 1.00 96.17 172 A 1 
ATOM 1347  C CA  . LEU A 1 172 ? 48.694   -27.330 -16.167 1.00 95.75 172 A 1 
ATOM 1348  C C   . LEU A 1 172 ? 49.748   -27.207 -15.059 1.00 94.86 172 A 1 
ATOM 1349  O O   . LEU A 1 172 ? 49.445   -27.435 -13.892 1.00 92.55 172 A 1 
ATOM 1350  C CB  . LEU A 1 172 ? 47.362   -26.676 -15.781 1.00 95.49 172 A 1 
ATOM 1351  C CG  . LEU A 1 172 ? 46.267   -26.750 -16.854 1.00 94.86 172 A 1 
ATOM 1352  C CD1 . LEU A 1 172 ? 45.001   -26.054 -16.341 1.00 90.56 172 A 1 
ATOM 1353  C CD2 . LEU A 1 172 ? 46.669   -26.090 -18.164 1.00 90.59 172 A 1 
ATOM 1354  N N   . ASP A 1 173 ? 50.944   -26.898 -15.459 1.00 94.22 173 A 1 
ATOM 1355  C CA  . ASP A 1 173 ? 52.151   -26.869 -14.614 1.00 93.56 173 A 1 
ATOM 1356  C C   . ASP A 1 173 ? 52.230   -28.066 -13.651 1.00 93.72 173 A 1 
ATOM 1357  O O   . ASP A 1 173 ? 52.091   -27.898 -12.436 1.00 91.98 173 A 1 
ATOM 1358  C CB  . ASP A 1 173 ? 52.309   -25.493 -13.955 1.00 91.94 173 A 1 
ATOM 1359  C CG  . ASP A 1 173 ? 53.768   -25.161 -13.631 1.00 90.42 173 A 1 
ATOM 1360  O OD1 . ASP A 1 173 ? 54.652   -25.522 -14.436 1.00 84.54 173 A 1 
ATOM 1361  O OD2 . ASP A 1 173 ? 54.005   -24.448 -12.638 1.00 83.88 173 A 1 
ATOM 1362  N N   . PRO A 1 174 ? 52.416   -29.308 -14.177 1.00 93.74 174 A 1 
ATOM 1363  C CA  . PRO A 1 174 ? 52.447   -30.506 -13.344 1.00 94.09 174 A 1 
ATOM 1364  C C   . PRO A 1 174 ? 53.466   -30.392 -12.220 1.00 93.39 174 A 1 
ATOM 1365  O O   . PRO A 1 174 ? 54.559   -29.868 -12.424 1.00 91.37 174 A 1 
ATOM 1366  C CB  . PRO A 1 174 ? 52.799   -31.669 -14.280 1.00 94.02 174 A 1 
ATOM 1367  C CG  . PRO A 1 174 ? 52.381   -31.160 -15.654 1.00 93.13 174 A 1 
ATOM 1368  C CD  . PRO A 1 174 ? 52.618   -29.665 -15.571 1.00 94.51 174 A 1 
ATOM 1369  N N   . ALA A 1 175 ? 53.151   -30.923 -11.054 1.00 91.86 175 A 1 
ATOM 1370  C CA  . ALA A 1 175 ? 54.036   -30.833 -9.901  1.00 91.51 175 A 1 
ATOM 1371  C C   . ALA A 1 175 ? 55.405   -31.471 -10.182 1.00 91.77 175 A 1 
ATOM 1372  O O   . ALA A 1 175 ? 55.495   -32.598 -10.679 1.00 90.79 175 A 1 
ATOM 1373  C CB  . ALA A 1 175 ? 53.347   -31.469 -8.699  1.00 90.55 175 A 1 
ATOM 1374  N N   . GLY A 1 176 ? 56.462   -30.758 -9.827  1.00 89.25 176 A 1 
ATOM 1375  C CA  . GLY A 1 176 ? 57.844   -31.209 -9.994  1.00 88.39 176 A 1 
ATOM 1376  C C   . GLY A 1 176 ? 58.365   -32.046 -8.836  1.00 88.44 176 A 1 
ATOM 1377  O O   . GLY A 1 176 ? 58.880   -33.141 -9.068  1.00 86.42 176 A 1 
ATOM 1378  N N   . PRO A 1 177 ? 58.239   -31.573 -7.583  1.00 86.13 177 A 1 
ATOM 1379  C CA  . PRO A 1 177 ? 58.788   -32.291 -6.435  1.00 84.30 177 A 1 
ATOM 1380  C C   . PRO A 1 177 ? 58.231   -33.708 -6.307  1.00 84.68 177 A 1 
ATOM 1381  O O   . PRO A 1 177 ? 57.027   -33.913 -6.313  1.00 82.74 177 A 1 
ATOM 1382  C CB  . PRO A 1 177 ? 58.464   -31.424 -5.217  1.00 82.01 177 A 1 
ATOM 1383  C CG  . PRO A 1 177 ? 58.331   -30.023 -5.798  1.00 80.02 177 A 1 
ATOM 1384  C CD  . PRO A 1 177 ? 57.713   -30.295 -7.163  1.00 82.49 177 A 1 
ATOM 1385  N N   . MET A 1 178 ? 59.116   -34.696 -6.176  1.00 86.44 178 A 1 
ATOM 1386  C CA  . MET A 1 178 ? 58.843   -36.144 -6.196  1.00 87.26 178 A 1 
ATOM 1387  C C   . MET A 1 178 ? 58.411   -36.737 -7.552  1.00 88.52 178 A 1 
ATOM 1388  O O   . MET A 1 178 ? 58.237   -37.952 -7.653  1.00 86.12 178 A 1 
ATOM 1389  C CB  . MET A 1 178 ? 57.876   -36.568 -5.075  1.00 85.73 178 A 1 
ATOM 1390  C CG  . MET A 1 178 ? 58.301   -36.120 -3.680  1.00 82.44 178 A 1 
ATOM 1391  S SD  . MET A 1 178 ? 57.165   -36.597 -2.345  1.00 77.62 178 A 1 
ATOM 1392  C CE  . MET A 1 178 ? 57.230   -38.398 -2.453  1.00 68.73 178 A 1 
ATOM 1393  N N   . PHE A 1 179 ? 58.266   -35.932 -8.590  1.00 89.32 179 A 1 
ATOM 1394  C CA  . PHE A 1 179 ? 57.925   -36.372 -9.951  1.00 91.00 179 A 1 
ATOM 1395  C C   . PHE A 1 179 ? 59.020   -36.060 -10.978 1.00 91.01 179 A 1 
ATOM 1396  O O   . PHE A 1 179 ? 59.127   -36.770 -11.985 1.00 88.37 179 A 1 
ATOM 1397  C CB  . PHE A 1 179 ? 56.605   -35.739 -10.379 1.00 91.66 179 A 1 
ATOM 1398  C CG  . PHE A 1 179 ? 55.420   -36.124 -9.534  1.00 92.23 179 A 1 
ATOM 1399  C CD1 . PHE A 1 179 ? 54.699   -37.297 -9.819  1.00 87.10 179 A 1 
ATOM 1400  C CD2 . PHE A 1 179 ? 55.017   -35.310 -8.461  1.00 87.61 179 A 1 
ATOM 1401  C CE1 . PHE A 1 179 ? 53.584   -37.651 -9.045  1.00 86.97 179 A 1 
ATOM 1402  C CE2 . PHE A 1 179 ? 53.909   -35.662 -7.684  1.00 87.32 179 A 1 
ATOM 1403  C CZ  . PHE A 1 179 ? 53.184   -36.827 -7.977  1.00 90.93 179 A 1 
ATOM 1404  N N   . GLU A 1 180 ? 59.839   -35.071 -10.734 1.00 88.19 180 A 1 
ATOM 1405  C CA  . GLU A 1 180 ? 61.004   -34.756 -11.551 1.00 87.05 180 A 1 
ATOM 1406  C C   . GLU A 1 180 ? 61.946   -35.968 -11.614 1.00 86.79 180 A 1 
ATOM 1407  O O   . GLU A 1 180 ? 62.368   -36.497 -10.589 1.00 82.96 180 A 1 
ATOM 1408  C CB  . GLU A 1 180 ? 61.707   -33.515 -10.979 1.00 85.04 180 A 1 
ATOM 1409  C CG  . GLU A 1 180 ? 62.731   -32.882 -11.919 1.00 79.86 180 A 1 
ATOM 1410  C CD  . GLU A 1 180 ? 62.069   -32.165 -13.103 1.00 80.39 180 A 1 
ATOM 1411  O OE1 . GLU A 1 180 ? 62.308   -32.577 -14.251 1.00 73.44 180 A 1 
ATOM 1412  O OE2 . GLU A 1 180 ? 61.334   -31.181 -12.860 1.00 74.02 180 A 1 
ATOM 1413  N N   . GLY A 1 181 ? 62.212   -36.456 -12.812 1.00 86.69 181 A 1 
ATOM 1414  C CA  . GLY A 1 181 ? 63.003   -37.672 -13.017 1.00 86.92 181 A 1 
ATOM 1415  C C   . GLY A 1 181 ? 62.299   -38.987 -12.653 1.00 88.58 181 A 1 
ATOM 1416  O O   . GLY A 1 181 ? 62.897   -40.051 -12.810 1.00 84.67 181 A 1 
ATOM 1417  N N   . ALA A 1 182 ? 61.047   -38.956 -12.199 1.00 90.13 182 A 1 
ATOM 1418  C CA  . ALA A 1 182 ? 60.306   -40.167 -11.861 1.00 90.81 182 A 1 
ATOM 1419  C C   . ALA A 1 182 ? 60.011   -41.037 -13.095 1.00 91.60 182 A 1 
ATOM 1420  O O   . ALA A 1 182 ? 59.974   -40.578 -14.236 1.00 88.99 182 A 1 
ATOM 1421  C CB  . ALA A 1 182 ? 59.029   -39.798 -11.101 1.00 89.49 182 A 1 
ATOM 1422  N N   . ASP A 1 183 ? 59.763   -42.303 -12.833 1.00 91.97 183 A 1 
ATOM 1423  C CA  . ASP A 1 183 ? 59.371   -43.278 -13.853 1.00 92.17 183 A 1 
ATOM 1424  C C   . ASP A 1 183 ? 58.038   -42.892 -14.541 1.00 92.39 183 A 1 
ATOM 1425  O O   . ASP A 1 183 ? 57.162   -42.292 -13.918 1.00 89.54 183 A 1 
ATOM 1426  C CB  . ASP A 1 183 ? 59.281   -44.659 -13.192 1.00 90.32 183 A 1 
ATOM 1427  C CG  . ASP A 1 183 ? 58.989   -45.706 -14.242 1.00 82.94 183 A 1 
ATOM 1428  O OD1 . ASP A 1 183 ? 57.794   -46.037 -14.382 1.00 72.67 183 A 1 
ATOM 1429  O OD2 . ASP A 1 183 ? 59.939   -46.095 -14.950 1.00 72.80 183 A 1 
ATOM 1430  N N   . ILE A 1 184 ? 57.875   -43.271 -15.790 1.00 92.32 184 A 1 
ATOM 1431  C CA  . ILE A 1 184 ? 56.678   -42.934 -16.572 1.00 92.35 184 A 1 
ATOM 1432  C C   . ILE A 1 184 ? 55.372   -43.459 -15.947 1.00 92.91 184 A 1 
ATOM 1433  O O   . ILE A 1 184 ? 54.334   -42.830 -16.097 1.00 89.41 184 A 1 
ATOM 1434  C CB  . ILE A 1 184 ? 56.801   -43.433 -18.033 1.00 89.34 184 A 1 
ATOM 1435  C CG1 . ILE A 1 184 ? 57.013   -44.956 -18.137 1.00 78.07 184 A 1 
ATOM 1436  C CG2 . ILE A 1 184 ? 57.924   -42.655 -18.752 1.00 75.74 184 A 1 
ATOM 1437  C CD1 . ILE A 1 184 ? 56.926   -45.502 -19.566 1.00 69.60 184 A 1 
ATOM 1438  N N   . HIS A 1 185 ? 55.428   -44.546 -15.190 1.00 92.93 185 A 1 
ATOM 1439  C CA  . HIS A 1 185 ? 54.261   -45.094 -14.493 1.00 92.73 185 A 1 
ATOM 1440  C C   . HIS A 1 185 ? 53.959   -44.414 -13.150 1.00 93.09 185 A 1 
ATOM 1441  O O   . HIS A 1 185 ? 53.020   -44.802 -12.443 1.00 89.27 185 A 1 
ATOM 1442  C CB  . HIS A 1 185 ? 54.449   -46.604 -14.304 1.00 90.96 185 A 1 
ATOM 1443  C CG  . HIS A 1 185 ? 54.686   -47.336 -15.595 1.00 86.60 185 A 1 
ATOM 1444  N ND1 . HIS A 1 185 ? 53.858   -47.357 -16.693 1.00 74.43 185 A 1 
ATOM 1445  C CD2 . HIS A 1 185 ? 55.789   -48.102 -15.919 1.00 73.16 185 A 1 
ATOM 1446  C CE1 . HIS A 1 185 ? 54.437   -48.112 -17.637 1.00 72.19 185 A 1 
ATOM 1447  N NE2 . HIS A 1 185 ? 55.603   -48.577 -17.194 1.00 73.19 185 A 1 
ATOM 1448  N N   . LYS A 1 186 ? 54.758   -43.408 -12.774 1.00 93.15 186 A 1 
ATOM 1449  C CA  . LYS A 1 186 ? 54.630   -42.661 -11.509 1.00 93.13 186 A 1 
ATOM 1450  C C   . LYS A 1 186 ? 54.376   -41.164 -11.718 1.00 93.34 186 A 1 
ATOM 1451  O O   . LYS A 1 186 ? 54.402   -40.416 -10.750 1.00 89.81 186 A 1 
ATOM 1452  C CB  . LYS A 1 186 ? 55.861   -42.899 -10.634 1.00 91.52 186 A 1 
ATOM 1453  C CG  . LYS A 1 186 ? 56.018   -44.364 -10.223 1.00 87.22 186 A 1 
ATOM 1454  C CD  . LYS A 1 186 ? 57.237   -44.517 -9.315  1.00 80.49 186 A 1 
ATOM 1455  C CE  . LYS A 1 186 ? 57.448   -45.985 -8.946  1.00 71.85 186 A 1 
ATOM 1456  N NZ  . LYS A 1 186 ? 58.712   -46.172 -8.206  1.00 62.77 186 A 1 
ATOM 1457  N N   . ARG A 1 187 ? 54.170   -40.763 -12.968 1.00 94.17 187 A 1 
ATOM 1458  C CA  . ARG A 1 187 ? 53.904   -39.377 -13.358 1.00 94.37 187 A 1 
ATOM 1459  C C   . ARG A 1 187 ? 53.041   -39.326 -14.611 1.00 94.80 187 A 1 
ATOM 1460  O O   . ARG A 1 187 ? 52.886   -40.338 -15.284 1.00 92.83 187 A 1 
ATOM 1461  C CB  . ARG A 1 187 ? 55.237   -38.641 -13.577 1.00 92.16 187 A 1 
ATOM 1462  C CG  . ARG A 1 187 ? 56.121   -39.283 -14.660 1.00 89.19 187 A 1 
ATOM 1463  C CD  . ARG A 1 187 ? 57.278   -38.388 -15.041 1.00 88.75 187 A 1 
ATOM 1464  N NE  . ARG A 1 187 ? 58.178   -38.998 -16.032 1.00 85.79 187 A 1 
ATOM 1465  C CZ  . ARG A 1 187 ? 57.978   -39.093 -17.328 1.00 86.76 187 A 1 
ATOM 1466  N NH1 . ARG A 1 187 ? 56.921   -38.608 -17.910 1.00 77.21 187 A 1 
ATOM 1467  N NH2 . ARG A 1 187 ? 58.853   -39.686 -18.075 1.00 80.95 187 A 1 
ATOM 1468  N N   . LEU A 1 188 ? 52.543   -38.168 -14.947 1.00 94.37 188 A 1 
ATOM 1469  C CA  . LEU A 1 188 ? 51.977   -37.914 -16.269 1.00 94.91 188 A 1 
ATOM 1470  C C   . LEU A 1 188 ? 53.001   -38.272 -17.357 1.00 94.92 188 A 1 
ATOM 1471  O O   . LEU A 1 188 ? 54.179   -37.904 -17.252 1.00 93.22 188 A 1 
ATOM 1472  C CB  . LEU A 1 188 ? 51.540   -36.439 -16.351 1.00 94.89 188 A 1 
ATOM 1473  C CG  . LEU A 1 188 ? 50.920   -36.012 -17.689 1.00 94.79 188 A 1 
ATOM 1474  C CD1 . LEU A 1 188 ? 49.624   -36.754 -18.007 1.00 88.02 188 A 1 
ATOM 1475  C CD2 . LEU A 1 188 ? 50.592   -34.518 -17.650 1.00 87.98 188 A 1 
ATOM 1476  N N   . SER A 1 189 ? 52.533   -38.987 -18.379 1.00 94.71 189 A 1 
ATOM 1477  C CA  . SER A 1 189 ? 53.352   -39.381 -19.518 1.00 94.48 189 A 1 
ATOM 1478  C C   . SER A 1 189 ? 52.559   -39.276 -20.833 1.00 94.88 189 A 1 
ATOM 1479  O O   . SER A 1 189 ? 51.330   -39.197 -20.811 1.00 93.28 189 A 1 
ATOM 1480  C CB  . SER A 1 189 ? 53.888   -40.802 -19.298 1.00 92.21 189 A 1 
ATOM 1481  O OG  . SER A 1 189 ? 52.930   -41.776 -19.644 1.00 83.26 189 A 1 
ATOM 1482  N N   . PRO A 1 190 ? 53.223   -39.278 -21.980 1.00 94.13 190 A 1 
ATOM 1483  C CA  . PRO A 1 190 ? 52.534   -39.289 -23.269 1.00 93.79 190 A 1 
ATOM 1484  C C   . PRO A 1 190 ? 51.674   -40.532 -23.524 1.00 93.76 190 A 1 
ATOM 1485  O O   . PRO A 1 190 ? 50.834   -40.514 -24.425 1.00 91.03 190 A 1 
ATOM 1486  C CB  . PRO A 1 190 ? 53.642   -39.173 -24.321 1.00 92.16 190 A 1 
ATOM 1487  C CG  . PRO A 1 190 ? 54.820   -38.576 -23.561 1.00 89.68 190 A 1 
ATOM 1488  C CD  . PRO A 1 190 ? 54.658   -39.168 -22.173 1.00 92.34 190 A 1 
ATOM 1489  N N   . ASP A 1 191 ? 51.863   -41.587 -22.756 1.00 93.45 191 A 1 
ATOM 1490  C CA  . ASP A 1 191 ? 51.165   -42.864 -22.937 1.00 92.50 191 A 1 
ATOM 1491  C C   . ASP A 1 191 ? 49.797   -42.886 -22.230 1.00 93.19 191 A 1 
ATOM 1492  O O   . ASP A 1 191 ? 48.966   -43.748 -22.525 1.00 89.62 191 A 1 
ATOM 1493  C CB  . ASP A 1 191 ? 52.078   -44.008 -22.472 1.00 89.78 191 A 1 
ATOM 1494  C CG  . ASP A 1 191 ? 53.443   -44.020 -23.186 1.00 81.00 191 A 1 
ATOM 1495  O OD1 . ASP A 1 191 ? 53.465   -43.835 -24.421 1.00 70.02 191 A 1 
ATOM 1496  O OD2 . ASP A 1 191 ? 54.462   -44.196 -22.491 1.00 70.77 191 A 1 
ATOM 1497  N N   . ASP A 1 192 ? 49.531   -41.925 -21.361 1.00 93.70 192 A 1 
ATOM 1498  C CA  . ASP A 1 192 ? 48.325   -41.881 -20.534 1.00 94.09 192 A 1 
ATOM 1499  C C   . ASP A 1 192 ? 47.058   -41.435 -21.297 1.00 94.27 192 A 1 
ATOM 1500  O O   . ASP A 1 192 ? 45.935   -41.635 -20.818 1.00 91.47 192 A 1 
ATOM 1501  C CB  . ASP A 1 192 ? 48.565   -40.961 -19.325 1.00 93.54 192 A 1 
ATOM 1502  C CG  . ASP A 1 192 ? 49.733   -41.381 -18.426 1.00 92.78 192 A 1 
ATOM 1503  O OD1 . ASP A 1 192 ? 49.945   -42.596 -18.222 1.00 86.95 192 A 1 
ATOM 1504  O OD2 . ASP A 1 192 ? 50.428   -40.477 -17.903 1.00 87.27 192 A 1 
ATOM 1505  N N   . ALA A 1 193 ? 47.197   -40.821 -22.467 1.00 94.13 193 A 1 
ATOM 1506  C CA  . ALA A 1 193 ? 46.099   -40.416 -23.343 1.00 94.42 193 A 1 
ATOM 1507  C C   . ALA A 1 193 ? 46.518   -40.382 -24.823 1.00 94.10 193 A 1 
ATOM 1508  O O   . ALA A 1 193 ? 47.694   -40.364 -25.159 1.00 92.07 193 A 1 
ATOM 1509  C CB  . ALA A 1 193 ? 45.582   -39.035 -22.896 1.00 93.87 193 A 1 
ATOM 1510  N N   . ASP A 1 194 ? 45.546   -40.289 -25.732 1.00 94.72 194 A 1 
ATOM 1511  C CA  . ASP A 1 194 ? 45.856   -40.114 -27.158 1.00 93.99 194 A 1 
ATOM 1512  C C   . ASP A 1 194 ? 46.601   -38.803 -27.435 1.00 93.74 194 A 1 
ATOM 1513  O O   . ASP A 1 194 ? 47.477   -38.755 -28.306 1.00 90.98 194 A 1 
ATOM 1514  C CB  . ASP A 1 194 ? 44.582   -40.191 -28.008 1.00 92.53 194 A 1 
ATOM 1515  C CG  . ASP A 1 194 ? 44.971   -40.083 -29.481 1.00 87.28 194 A 1 
ATOM 1516  O OD1 . ASP A 1 194 ? 45.676   -40.992 -29.977 1.00 79.12 194 A 1 
ATOM 1517  O OD2 . ASP A 1 194 ? 44.765   -39.020 -30.114 1.00 77.21 194 A 1 
ATOM 1518  N N   . PHE A 1 195 ? 46.298   -37.772 -26.696 1.00 94.48 195 A 1 
ATOM 1519  C CA  . PHE A 1 195 ? 46.994   -36.488 -26.743 1.00 95.07 195 A 1 
ATOM 1520  C C   . PHE A 1 195 ? 47.215   -35.929 -25.341 1.00 95.76 195 A 1 
ATOM 1521  O O   . PHE A 1 195 ? 46.261   -35.642 -24.626 1.00 94.62 195 A 1 
ATOM 1522  C CB  . PHE A 1 195 ? 46.213   -35.516 -27.635 1.00 94.19 195 A 1 
ATOM 1523  C CG  . PHE A 1 195 ? 46.838   -34.149 -27.795 1.00 94.49 195 A 1 
ATOM 1524  C CD1 . PHE A 1 195 ? 46.019   -32.998 -27.810 1.00 90.55 195 A 1 
ATOM 1525  C CD2 . PHE A 1 195 ? 48.227   -33.992 -27.955 1.00 90.60 195 A 1 
ATOM 1526  C CE1 . PHE A 1 195 ? 46.583   -31.732 -27.977 1.00 90.30 195 A 1 
ATOM 1527  C CE2 . PHE A 1 195 ? 48.796   -32.724 -28.105 1.00 89.69 195 A 1 
ATOM 1528  C CZ  . PHE A 1 195 ? 47.972   -31.592 -28.118 1.00 92.08 195 A 1 
ATOM 1529  N N   . VAL A 1 196 ? 48.478   -35.754 -24.978 1.00 95.59 196 A 1 
ATOM 1530  C CA  . VAL A 1 196 ? 48.890   -35.111 -23.728 1.00 95.87 196 A 1 
ATOM 1531  C C   . VAL A 1 196 ? 49.608   -33.816 -24.070 1.00 95.50 196 A 1 
ATOM 1532  O O   . VAL A 1 196 ? 50.661   -33.840 -24.709 1.00 94.26 196 A 1 
ATOM 1533  C CB  . VAL A 1 196 ? 49.770   -36.035 -22.863 1.00 95.36 196 A 1 
ATOM 1534  C CG1 . VAL A 1 196 ? 50.117   -35.376 -21.528 1.00 91.06 196 A 1 
ATOM 1535  C CG2 . VAL A 1 196 ? 49.069   -37.361 -22.568 1.00 89.14 196 A 1 
ATOM 1536  N N   . ASP A 1 197 ? 49.046   -32.685 -23.658 1.00 95.86 197 A 1 
ATOM 1537  C CA  . ASP A 1 197 ? 49.660   -31.366 -23.769 1.00 95.72 197 A 1 
ATOM 1538  C C   . ASP A 1 197 ? 49.889   -30.760 -22.394 1.00 95.93 197 A 1 
ATOM 1539  O O   . ASP A 1 197 ? 49.058   -30.861 -21.503 1.00 94.59 197 A 1 
ATOM 1540  C CB  . ASP A 1 197 ? 48.852   -30.451 -24.695 1.00 94.53 197 A 1 
ATOM 1541  C CG  . ASP A 1 197 ? 47.461   -30.055 -24.202 1.00 94.00 197 A 1 
ATOM 1542  O OD1 . ASP A 1 197 ? 46.597   -30.941 -24.041 1.00 86.36 197 A 1 
ATOM 1543  O OD2 . ASP A 1 197 ? 47.175   -28.849 -24.108 1.00 86.58 197 A 1 
ATOM 1544  N N   . VAL A 1 198 ? 51.043   -30.149 -22.225 1.00 95.91 198 A 1 
ATOM 1545  C CA  . VAL A 1 198 ? 51.507   -29.660 -20.932 1.00 96.12 198 A 1 
ATOM 1546  C C   . VAL A 1 198 ? 51.958   -28.209 -21.055 1.00 95.82 198 A 1 
ATOM 1547  O O   . VAL A 1 198 ? 52.661   -27.849 -21.984 1.00 94.47 198 A 1 
ATOM 1548  C CB  . VAL A 1 198 ? 52.619   -30.562 -20.361 1.00 95.47 198 A 1 
ATOM 1549  C CG1 . VAL A 1 198 ? 52.986   -30.170 -18.932 1.00 89.85 198 A 1 
ATOM 1550  C CG2 . VAL A 1 198 ? 52.201   -32.037 -20.332 1.00 87.92 198 A 1 
ATOM 1551  N N   . LEU A 1 199 ? 51.548   -27.394 -20.098 1.00 95.58 199 A 1 
ATOM 1552  C CA  . LEU A 1 199 ? 52.010   -26.021 -19.934 1.00 95.27 199 A 1 
ATOM 1553  C C   . LEU A 1 199 ? 52.930   -25.946 -18.721 1.00 94.70 199 A 1 
ATOM 1554  O O   . LEU A 1 199 ? 52.484   -26.216 -17.613 1.00 92.70 199 A 1 
ATOM 1555  C CB  . LEU A 1 199 ? 50.793   -25.089 -19.780 1.00 94.53 199 A 1 
ATOM 1556  C CG  . LEU A 1 199 ? 50.085   -24.756 -21.106 1.00 92.35 199 A 1 
ATOM 1557  C CD1 . LEU A 1 199 ? 48.707   -24.157 -20.846 1.00 84.25 199 A 1 
ATOM 1558  C CD2 . LEU A 1 199 ? 50.878   -23.727 -21.911 1.00 84.20 199 A 1 
ATOM 1559  N N   . HIS A 1 200 ? 54.179   -25.574 -18.933 1.00 94.43 200 A 1 
ATOM 1560  C CA  . HIS A 1 200 ? 55.176   -25.402 -17.879 1.00 93.93 200 A 1 
ATOM 1561  C C   . HIS A 1 200 ? 55.422   -23.907 -17.647 1.00 93.13 200 A 1 
ATOM 1562  O O   . HIS A 1 200 ? 56.033   -23.248 -18.480 1.00 90.80 200 A 1 
ATOM 1563  C CB  . HIS A 1 200 ? 56.485   -26.093 -18.263 1.00 93.74 200 A 1 
ATOM 1564  C CG  . HIS A 1 200 ? 56.391   -27.569 -18.509 1.00 94.18 200 A 1 
ATOM 1565  N ND1 . HIS A 1 200 ? 56.774   -28.564 -17.632 1.00 84.99 200 A 1 
ATOM 1566  C CD2 . HIS A 1 200 ? 56.006   -28.171 -19.681 1.00 85.90 200 A 1 
ATOM 1567  C CE1 . HIS A 1 200 ? 56.629   -29.732 -18.275 1.00 88.10 200 A 1 
ATOM 1568  N NE2 . HIS A 1 200 ? 56.170   -29.533 -19.504 1.00 89.29 200 A 1 
ATOM 1569  N N   . THR A 1 201 ? 54.953   -23.373 -16.517 1.00 90.84 201 A 1 
ATOM 1570  C CA  . THR A 1 201 ? 55.029   -21.934 -16.228 1.00 89.39 201 A 1 
ATOM 1571  C C   . THR A 1 201 ? 55.939   -21.591 -15.062 1.00 86.20 201 A 1 
ATOM 1572  O O   . THR A 1 201 ? 56.416   -20.458 -15.005 1.00 78.34 201 A 1 
ATOM 1573  C CB  . THR A 1 201 ? 53.647   -21.337 -15.992 1.00 88.95 201 A 1 
ATOM 1574  O OG1 . THR A 1 201 ? 52.946   -22.038 -14.982 1.00 81.01 201 A 1 
ATOM 1575  C CG2 . THR A 1 201 ? 52.790   -21.383 -17.254 1.00 80.94 201 A 1 
ATOM 1576  N N   . TYR A 1 202 ? 56.242   -22.538 -14.184 1.00 84.83 202 A 1 
ATOM 1577  C CA  . TYR A 1 202 ? 57.051   -22.277 -13.002 1.00 82.72 202 A 1 
ATOM 1578  C C   . TYR A 1 202 ? 58.131   -23.339 -12.784 1.00 82.42 202 A 1 
ATOM 1579  O O   . TYR A 1 202 ? 58.075   -24.158 -11.873 1.00 76.66 202 A 1 
ATOM 1580  C CB  . TYR A 1 202 ? 56.135   -22.085 -11.792 1.00 78.06 202 A 1 
ATOM 1581  C CG  . TYR A 1 202 ? 56.833   -21.489 -10.589 1.00 76.77 202 A 1 
ATOM 1582  C CD1 . TYR A 1 202 ? 56.426   -21.862 -9.285  1.00 68.31 202 A 1 
ATOM 1583  C CD2 . TYR A 1 202 ? 57.851   -20.538 -10.742 1.00 67.63 202 A 1 
ATOM 1584  C CE1 . TYR A 1 202 ? 57.033   -21.276 -8.165  1.00 62.83 202 A 1 
ATOM 1585  C CE2 . TYR A 1 202 ? 58.470   -19.960 -9.627  1.00 62.72 202 A 1 
ATOM 1586  C CZ  . TYR A 1 202 ? 58.054   -20.322 -8.334  1.00 62.03 202 A 1 
ATOM 1587  O OH  . TYR A 1 202 ? 58.654   -19.738 -7.260  1.00 59.93 202 A 1 
ATOM 1588  N N   . THR A 1 203 ? 59.154   -23.308 -13.634 1.00 79.01 203 A 1 
ATOM 1589  C CA  . THR A 1 203 ? 60.216   -24.319 -13.601 1.00 74.84 203 A 1 
ATOM 1590  C C   . THR A 1 203 ? 61.487   -23.868 -12.884 1.00 72.66 203 A 1 
ATOM 1591  O O   . THR A 1 203 ? 62.225   -24.732 -12.429 1.00 64.81 203 A 1 
ATOM 1592  C CB  . THR A 1 203 ? 60.567   -24.809 -15.008 1.00 70.97 203 A 1 
ATOM 1593  O OG1 . THR A 1 203 ? 61.084   -23.773 -15.806 1.00 67.15 203 A 1 
ATOM 1594  C CG2 . THR A 1 203 ? 59.365   -25.408 -15.737 1.00 65.95 203 A 1 
ATOM 1595  N N   . ARG A 1 204 ? 61.788   -22.576 -12.798 1.00 71.85 204 A 1 
ATOM 1596  C CA  . ARG A 1 204 ? 63.075   -22.079 -12.260 1.00 67.35 204 A 1 
ATOM 1597  C C   . ARG A 1 204 ? 63.035   -20.694 -11.600 1.00 65.45 204 A 1 
ATOM 1598  O O   . ARG A 1 204 ? 63.991   -19.931 -11.739 1.00 57.03 204 A 1 
ATOM 1599  C CB  . ARG A 1 204 ? 64.151   -22.090 -13.361 1.00 60.08 204 A 1 
ATOM 1600  C CG  . ARG A 1 204 ? 64.507   -23.484 -13.856 1.00 52.56 204 A 1 
ATOM 1601  C CD  . ARG A 1 204 ? 65.737   -23.430 -14.748 1.00 49.24 204 A 1 
ATOM 1602  N NE  . ARG A 1 204 ? 66.059   -24.759 -15.266 1.00 43.15 204 A 1 
ATOM 1603  C CZ  . ARG A 1 204 ? 67.095   -25.078 -16.012 1.00 38.75 204 A 1 
ATOM 1604  N NH1 . ARG A 1 204 ? 67.989   -24.186 -16.352 1.00 36.90 204 A 1 
ATOM 1605  N NH2 . ARG A 1 204 ? 67.239   -26.282 -16.428 1.00 33.42 204 A 1 
ATOM 1606  N N   . SER A 1 205 ? 61.996   -20.349 -10.872 1.00 56.54 205 A 1 
ATOM 1607  C CA  . SER A 1 205 ? 61.950   -19.047 -10.191 1.00 52.73 205 A 1 
ATOM 1608  C C   . SER A 1 205 ? 62.668   -19.068 -8.838  1.00 53.31 205 A 1 
ATOM 1609  O O   . SER A 1 205 ? 62.357   -19.909 -7.998  1.00 47.83 205 A 1 
ATOM 1610  C CB  . SER A 1 205 ? 60.512   -18.583 -10.049 1.00 45.20 205 A 1 
ATOM 1611  O OG  . SER A 1 205 ? 60.484   -17.256 -9.612  1.00 41.16 205 A 1 
ATOM 1612  N N   . PHE A 1 206 ? 63.608   -18.180 -8.637  1.00 50.43 206 A 1 
ATOM 1613  C CA  . PHE A 1 206 ? 64.347   -18.000 -7.371  1.00 48.75 206 A 1 
ATOM 1614  C C   . PHE A 1 206 ? 64.913   -19.287 -6.735  1.00 50.80 206 A 1 
ATOM 1615  O O   . PHE A 1 206 ? 64.962   -19.439 -5.523  1.00 46.42 206 A 1 
ATOM 1616  C CB  . PHE A 1 206 ? 63.521   -17.161 -6.389  1.00 42.80 206 A 1 
ATOM 1617  C CG  . PHE A 1 206 ? 63.243   -15.767 -6.885  1.00 38.51 206 A 1 
ATOM 1618  C CD1 . PHE A 1 206 ? 64.229   -14.765 -6.763  1.00 35.53 206 A 1 
ATOM 1619  C CD2 . PHE A 1 206 ? 62.018   -15.453 -7.501  1.00 34.38 206 A 1 
ATOM 1620  C CE1 . PHE A 1 206 ? 64.006   -13.474 -7.257  1.00 30.97 206 A 1 
ATOM 1621  C CE2 . PHE A 1 206 ? 61.788   -14.163 -7.995  1.00 30.51 206 A 1 
ATOM 1622  C CZ  . PHE A 1 206 ? 62.781   -13.178 -7.878  1.00 30.47 206 A 1 
ATOM 1623  N N   . GLY A 1 207 ? 65.305   -20.250 -7.551  1.00 48.90 207 A 1 
ATOM 1624  C CA  . GLY A 1 207 ? 65.759   -21.565 -7.093  1.00 47.29 207 A 1 
ATOM 1625  C C   . GLY A 1 207 ? 64.626   -22.494 -6.644  1.00 49.05 207 A 1 
ATOM 1626  O O   . GLY A 1 207 ? 64.867   -23.692 -6.496  1.00 46.06 207 A 1 
ATOM 1627  N N   . LEU A 1 208 ? 63.413   -22.009 -6.501  1.00 59.17 208 A 1 
ATOM 1628  C CA  . LEU A 1 208 ? 62.205   -22.769 -6.206  1.00 58.71 208 A 1 
ATOM 1629  C C   . LEU A 1 208 ? 61.540   -23.212 -7.523  1.00 61.47 208 A 1 
ATOM 1630  O O   . LEU A 1 208 ? 60.773   -22.471 -8.122  1.00 56.82 208 A 1 
ATOM 1631  C CB  . LEU A 1 208 ? 61.269   -21.903 -5.343  1.00 53.33 208 A 1 
ATOM 1632  C CG  . LEU A 1 208 ? 61.798   -21.605 -3.927  1.00 48.06 208 A 1 
ATOM 1633  C CD1 . LEU A 1 208 ? 61.087   -20.403 -3.326  1.00 43.89 208 A 1 
ATOM 1634  C CD2 . LEU A 1 208 ? 61.585   -22.782 -2.993  1.00 42.22 208 A 1 
ATOM 1635  N N   . SER A 1 209 ? 61.819   -24.437 -7.952  1.00 64.48 209 A 1 
ATOM 1636  C CA  . SER A 1 209 ? 61.004   -25.083 -8.991  1.00 65.41 209 A 1 
ATOM 1637  C C   . SER A 1 209 ? 59.818   -25.793 -8.348  1.00 69.26 209 A 1 
ATOM 1638  O O   . SER A 1 209 ? 60.008   -26.620 -7.458  1.00 66.49 209 A 1 
ATOM 1639  C CB  . SER A 1 209 ? 61.832   -26.034 -9.858  1.00 58.96 209 A 1 
ATOM 1640  O OG  . SER A 1 209 ? 62.523   -26.991 -9.086  1.00 53.80 209 A 1 
ATOM 1641  N N   . ILE A 1 210 ? 58.618   -25.472 -8.790  1.00 77.70 210 A 1 
ATOM 1642  C CA  . ILE A 1 210 ? 57.377   -26.100 -8.315  1.00 79.97 210 A 1 
ATOM 1643  C C   . ILE A 1 210 ? 56.763   -26.946 -9.419  1.00 83.27 210 A 1 
ATOM 1644  O O   . ILE A 1 210 ? 56.429   -28.105 -9.185  1.00 81.98 210 A 1 
ATOM 1645  C CB  . ILE A 1 210 ? 56.400   -25.042 -7.763  1.00 75.44 210 A 1 
ATOM 1646  C CG1 . ILE A 1 210 ? 57.009   -24.431 -6.483  1.00 67.88 210 A 1 
ATOM 1647  C CG2 . ILE A 1 210 ? 55.014   -25.637 -7.483  1.00 64.09 210 A 1 
ATOM 1648  C CD1 . ILE A 1 210 ? 56.256   -23.215 -5.955  1.00 58.25 210 A 1 
ATOM 1649  N N   . GLY A 1 211 ? 56.691   -26.398 -10.621 1.00 85.13 211 A 1 
ATOM 1650  C CA  . GLY A 1 211 ? 56.356   -27.161 -11.814 1.00 86.71 211 A 1 
ATOM 1651  C C   . GLY A 1 211 ? 57.494   -28.080 -12.256 1.00 87.74 211 A 1 
ATOM 1652  O O   . GLY A 1 211 ? 58.673   -27.789 -12.054 1.00 86.12 211 A 1 
ATOM 1653  N N   . ILE A 1 212 ? 57.127   -29.195 -12.881 1.00 89.22 212 A 1 
ATOM 1654  C CA  . ILE A 1 212 ? 58.081   -30.133 -13.461 1.00 90.97 212 A 1 
ATOM 1655  C C   . ILE A 1 212 ? 58.843   -29.487 -14.618 1.00 90.52 212 A 1 
ATOM 1656  O O   . ILE A 1 212 ? 58.263   -28.798 -15.460 1.00 89.47 212 A 1 
ATOM 1657  C CB  . ILE A 1 212 ? 57.364   -31.450 -13.834 1.00 91.55 212 A 1 
ATOM 1658  C CG1 . ILE A 1 212 ? 58.360   -32.615 -13.968 1.00 88.90 212 A 1 
ATOM 1659  C CG2 . ILE A 1 212 ? 56.492   -31.303 -15.099 1.00 87.77 212 A 1 
ATOM 1660  C CD1 . ILE A 1 212 ? 57.683   -33.991 -14.037 1.00 84.97 212 A 1 
ATOM 1661  N N   . GLN A 1 213 ? 60.153   -29.688 -14.659 1.00 90.50 213 A 1 
ATOM 1662  C CA  . GLN A 1 213 ? 61.003   -29.116 -15.718 1.00 90.09 213 A 1 
ATOM 1663  C C   . GLN A 1 213 ? 61.070   -30.023 -16.949 1.00 91.16 213 A 1 
ATOM 1664  O O   . GLN A 1 213 ? 61.123   -29.550 -18.084 1.00 89.91 213 A 1 
ATOM 1665  C CB  . GLN A 1 213 ? 62.411   -28.855 -15.181 1.00 87.46 213 A 1 
ATOM 1666  C CG  . GLN A 1 213 ? 62.419   -27.852 -14.020 1.00 80.68 213 A 1 
ATOM 1667  C CD  . GLN A 1 213 ? 63.816   -27.534 -13.492 1.00 75.48 213 A 1 
ATOM 1668  O OE1 . GLN A 1 213 ? 64.840   -27.754 -14.114 1.00 65.30 213 A 1 
ATOM 1669  N NE2 . GLN A 1 213 ? 63.899   -26.986 -12.301 1.00 63.17 213 A 1 
ATOM 1670  N N   . MET A 1 214 ? 61.065   -31.323 -16.737 1.00 90.77 214 A 1 
ATOM 1671  C CA  . MET A 1 214 ? 61.146   -32.306 -17.813 1.00 91.40 214 A 1 
ATOM 1672  C C   . MET A 1 214 ? 59.860   -32.338 -18.650 1.00 92.29 214 A 1 
ATOM 1673  O O   . MET A 1 214 ? 58.764   -32.163 -18.108 1.00 91.61 214 A 1 
ATOM 1674  C CB  . MET A 1 214 ? 61.511   -33.693 -17.257 1.00 90.18 214 A 1 
ATOM 1675  C CG  . MET A 1 214 ? 60.422   -34.330 -16.398 1.00 85.84 214 A 1 
ATOM 1676  S SD  . MET A 1 214 ? 60.846   -35.960 -15.703 1.00 85.28 214 A 1 
ATOM 1677  C CE  . MET A 1 214 ? 60.855   -36.958 -17.195 1.00 75.68 214 A 1 
ATOM 1678  N N   . PRO A 1 215 ? 59.958   -32.598 -19.951 1.00 92.54 215 A 1 
ATOM 1679  C CA  . PRO A 1 215 ? 58.774   -32.807 -20.771 1.00 92.87 215 A 1 
ATOM 1680  C C   . PRO A 1 215 ? 58.089   -34.125 -20.388 1.00 93.45 215 A 1 
ATOM 1681  O O   . PRO A 1 215 ? 58.746   -35.159 -20.269 1.00 91.56 215 A 1 
ATOM 1682  C CB  . PRO A 1 215 ? 59.285   -32.815 -22.207 1.00 91.10 215 A 1 
ATOM 1683  C CG  . PRO A 1 215 ? 60.709   -33.359 -22.066 1.00 88.10 215 A 1 
ATOM 1684  C CD  . PRO A 1 215 ? 61.161   -32.800 -20.719 1.00 90.96 215 A 1 
ATOM 1685  N N   . VAL A 1 216 ? 56.771   -34.067 -20.238 1.00 94.14 216 A 1 
ATOM 1686  C CA  . VAL A 1 216 ? 55.930   -35.198 -19.818 1.00 94.20 216 A 1 
ATOM 1687  C C   . VAL A 1 216 ? 54.731   -35.443 -20.740 1.00 94.50 216 A 1 
ATOM 1688  O O   . VAL A 1 216 ? 53.977   -36.388 -20.523 1.00 92.26 216 A 1 
ATOM 1689  C CB  . VAL A 1 216 ? 55.477   -35.062 -18.354 1.00 93.09 216 A 1 
ATOM 1690  C CG1 . VAL A 1 216 ? 56.668   -35.077 -17.391 1.00 87.74 216 A 1 
ATOM 1691  C CG2 . VAL A 1 216 ? 54.666   -33.792 -18.080 1.00 86.61 216 A 1 
ATOM 1692  N N   . GLY A 1 217 ? 54.584   -34.648 -21.806 1.00 93.80 217 A 1 
ATOM 1693  C CA  . GLY A 1 217 ? 53.517   -34.792 -22.792 1.00 93.88 217 A 1 
ATOM 1694  C C   . GLY A 1 217 ? 54.013   -35.048 -24.215 1.00 94.08 217 A 1 
ATOM 1695  O O   . GLY A 1 217 ? 55.208   -35.177 -24.479 1.00 91.97 217 A 1 
ATOM 1696  N N   . HIS A 1 218 ? 53.057   -35.104 -25.140 1.00 94.50 218 A 1 
ATOM 1697  C CA  . HIS A 1 218 ? 53.365   -35.041 -26.569 1.00 94.25 218 A 1 
ATOM 1698  C C   . HIS A 1 218 ? 53.844   -33.647 -26.979 1.00 94.01 218 A 1 
ATOM 1699  O O   . HIS A 1 218 ? 54.687   -33.510 -27.872 1.00 92.51 218 A 1 
ATOM 1700  C CB  . HIS A 1 218 ? 52.110   -35.385 -27.383 1.00 93.84 218 A 1 
ATOM 1701  C CG  . HIS A 1 218 ? 51.614   -36.790 -27.217 1.00 93.58 218 A 1 
ATOM 1702  N ND1 . HIS A 1 218 ? 50.640   -37.216 -26.357 1.00 81.85 218 A 1 
ATOM 1703  C CD2 . HIS A 1 218 ? 51.988   -37.882 -27.969 1.00 81.99 218 A 1 
ATOM 1704  C CE1 . HIS A 1 218 ? 50.424   -38.532 -26.575 1.00 84.91 218 A 1 
ATOM 1705  N NE2 . HIS A 1 218 ? 51.215   -38.949 -27.547 1.00 86.68 218 A 1 
ATOM 1706  N N   . ILE A 1 219 ? 53.296   -32.635 -26.364 1.00 94.33 219 A 1 
ATOM 1707  C CA  . ILE A 1 219 ? 53.645   -31.230 -26.529 1.00 94.46 219 A 1 
ATOM 1708  C C   . ILE A 1 219 ? 53.856   -30.631 -25.153 1.00 94.80 219 A 1 
ATOM 1709  O O   . ILE A 1 219 ? 52.914   -30.562 -24.370 1.00 93.48 219 A 1 
ATOM 1710  C CB  . ILE A 1 219 ? 52.553   -30.469 -27.314 1.00 92.68 219 A 1 
ATOM 1711  C CG1 . ILE A 1 219 ? 52.330   -31.082 -28.713 1.00 80.82 219 A 1 
ATOM 1712  C CG2 . ILE A 1 219 ? 52.927   -28.983 -27.430 1.00 78.31 219 A 1 
ATOM 1713  C CD1 . ILE A 1 219 ? 51.227   -30.389 -29.523 1.00 75.71 219 A 1 
ATOM 1714  N N   . ASP A 1 220 ? 55.075   -30.180 -24.910 1.00 94.54 220 A 1 
ATOM 1715  C CA  . ASP A 1 220 ? 55.414   -29.447 -23.693 1.00 94.61 220 A 1 
ATOM 1716  C C   . ASP A 1 220 ? 55.693   -27.994 -24.072 1.00 94.61 220 A 1 
ATOM 1717  O O   . ASP A 1 220 ? 56.635   -27.705 -24.811 1.00 93.13 220 A 1 
ATOM 1718  C CB  . ASP A 1 220 ? 56.616   -30.086 -22.999 1.00 94.41 220 A 1 
ATOM 1719  C CG  . ASP A 1 220 ? 56.300   -31.478 -22.459 1.00 93.88 220 A 1 
ATOM 1720  O OD1 . ASP A 1 220 ? 56.054   -31.596 -21.235 1.00 84.48 220 A 1 
ATOM 1721  O OD2 . ASP A 1 220 ? 56.339   -32.446 -23.246 1.00 85.28 220 A 1 
ATOM 1722  N N   . ILE A 1 221 ? 54.854   -27.111 -23.594 1.00 95.29 221 A 1 
ATOM 1723  C CA  . ILE A 1 221 ? 54.888   -25.684 -23.906 1.00 95.15 221 A 1 
ATOM 1724  C C   . ILE A 1 221 ? 55.472   -24.947 -22.711 1.00 95.02 221 A 1 
ATOM 1725  O O   . ILE A 1 221 ? 54.958   -25.046 -21.601 1.00 93.75 221 A 1 
ATOM 1726  C CB  . ILE A 1 221 ? 53.491   -25.170 -24.305 1.00 94.60 221 A 1 
ATOM 1727  C CG1 . ILE A 1 221 ? 52.926   -25.957 -25.513 1.00 91.25 221 A 1 
ATOM 1728  C CG2 . ILE A 1 221 ? 53.564   -23.675 -24.615 1.00 90.42 221 A 1 
ATOM 1729  C CD1 . ILE A 1 221 ? 51.459   -25.668 -25.830 1.00 81.04 221 A 1 
ATOM 1730  N N   . TYR A 1 222 ? 56.525   -24.175 -22.952 1.00 94.73 222 A 1 
ATOM 1731  C CA  . TYR A 1 222 ? 57.239   -23.390 -21.950 1.00 94.55 222 A 1 
ATOM 1732  C C   . TYR A 1 222 ? 57.035   -21.891 -22.237 1.00 94.22 222 A 1 
ATOM 1733  O O   . TYR A 1 222 ? 57.846   -21.283 -22.942 1.00 92.46 222 A 1 
ATOM 1734  C CB  . TYR A 1 222 ? 58.714   -23.799 -21.946 1.00 94.08 222 A 1 
ATOM 1735  C CG  . TYR A 1 222 ? 58.971   -25.245 -21.559 1.00 93.96 222 A 1 
ATOM 1736  C CD1 . TYR A 1 222 ? 59.301   -25.581 -20.229 1.00 88.97 222 A 1 
ATOM 1737  C CD2 . TYR A 1 222 ? 58.894   -26.257 -22.527 1.00 89.26 222 A 1 
ATOM 1738  C CE1 . TYR A 1 222 ? 59.549   -26.914 -19.866 1.00 88.59 222 A 1 
ATOM 1739  C CE2 . TYR A 1 222 ? 59.129   -27.602 -22.174 1.00 88.46 222 A 1 
ATOM 1740  C CZ  . TYR A 1 222 ? 59.462   -27.922 -20.838 1.00 91.84 222 A 1 
ATOM 1741  O OH  . TYR A 1 222 ? 59.693   -29.230 -20.492 1.00 90.44 222 A 1 
ATOM 1742  N N   . PRO A 1 223 ? 55.971   -21.272 -21.738 1.00 94.21 223 A 1 
ATOM 1743  C CA  . PRO A 1 223 ? 55.770   -19.835 -21.848 1.00 93.72 223 A 1 
ATOM 1744  C C   . PRO A 1 223 ? 56.932   -19.070 -21.224 1.00 92.56 223 A 1 
ATOM 1745  O O   . PRO A 1 223 ? 57.373   -19.389 -20.119 1.00 89.64 223 A 1 
ATOM 1746  C CB  . PRO A 1 223 ? 54.454   -19.532 -21.135 1.00 93.11 223 A 1 
ATOM 1747  C CG  . PRO A 1 223 ? 53.713   -20.870 -21.160 1.00 91.47 223 A 1 
ATOM 1748  C CD  . PRO A 1 223 ? 54.848   -21.879 -21.059 1.00 93.71 223 A 1 
ATOM 1749  N N   . ASN A 1 224 ? 57.445   -18.075 -21.920 1.00 91.90 224 A 1 
ATOM 1750  C CA  . ASN A 1 224 ? 58.583   -17.249 -21.483 1.00 91.09 224 A 1 
ATOM 1751  C C   . ASN A 1 224 ? 59.850   -18.054 -21.130 1.00 89.52 224 A 1 
ATOM 1752  O O   . ASN A 1 224 ? 60.703   -17.586 -20.387 1.00 84.26 224 A 1 
ATOM 1753  C CB  . ASN A 1 224 ? 58.110   -16.269 -20.394 1.00 90.70 224 A 1 
ATOM 1754  C CG  . ASN A 1 224 ? 56.903   -15.473 -20.862 1.00 90.29 224 A 1 
ATOM 1755  O OD1 . ASN A 1 224 ? 56.988   -14.668 -21.783 1.00 79.95 224 A 1 
ATOM 1756  N ND2 . ASN A 1 224 ? 55.749   -15.711 -20.289 1.00 79.57 224 A 1 
ATOM 1757  N N   . GLY A 1 225 ? 59.980   -19.234 -21.684 1.00 87.98 225 A 1 
ATOM 1758  C CA  . GLY A 1 225 ? 61.082   -20.164 -21.400 1.00 85.74 225 A 1 
ATOM 1759  C C   . GLY A 1 225 ? 60.859   -21.054 -20.179 1.00 85.26 225 A 1 
ATOM 1760  O O   . GLY A 1 225 ? 61.690   -21.918 -19.926 1.00 77.16 225 A 1 
ATOM 1761  N N   . GLY A 1 226 ? 59.767   -20.858 -19.464 1.00 82.26 226 A 1 
ATOM 1762  C CA  . GLY A 1 226 ? 59.466   -21.550 -18.217 1.00 79.67 226 A 1 
ATOM 1763  C C   . GLY A 1 226 ? 60.152   -20.965 -16.984 1.00 79.61 226 A 1 
ATOM 1764  O O   . GLY A 1 226 ? 59.889   -21.418 -15.885 1.00 72.72 226 A 1 
ATOM 1765  N N   . ASP A 1 227 ? 61.016   -19.961 -17.150 1.00 78.61 227 A 1 
ATOM 1766  C CA  . ASP A 1 227 ? 61.828   -19.420 -16.058 1.00 75.04 227 A 1 
ATOM 1767  C C   . ASP A 1 227 ? 61.093   -18.366 -15.214 1.00 74.17 227 A 1 
ATOM 1768  O O   . ASP A 1 227 ? 61.136   -18.420 -13.999 1.00 67.74 227 A 1 
ATOM 1769  C CB  . ASP A 1 227 ? 63.119   -18.802 -16.611 1.00 70.50 227 A 1 
ATOM 1770  C CG  . ASP A 1 227 ? 64.018   -19.750 -17.391 1.00 65.04 227 A 1 
ATOM 1771  O OD1 . ASP A 1 227 ? 63.980   -20.974 -17.180 1.00 59.47 227 A 1 
ATOM 1772  O OD2 . ASP A 1 227 ? 64.790   -19.226 -18.235 1.00 58.85 227 A 1 
ATOM 1773  N N   . PHE A 1 228 ? 60.464   -17.404 -15.857 1.00 80.01 228 A 1 
ATOM 1774  C CA  . PHE A 1 228 ? 59.727   -16.310 -15.225 1.00 79.88 228 A 1 
ATOM 1775  C C   . PHE A 1 228 ? 58.497   -15.949 -16.052 1.00 82.83 228 A 1 
ATOM 1776  O O   . PHE A 1 228 ? 58.574   -15.822 -17.275 1.00 81.10 228 A 1 
ATOM 1777  C CB  . PHE A 1 228 ? 60.609   -15.063 -15.101 1.00 74.07 228 A 1 
ATOM 1778  C CG  . PHE A 1 228 ? 61.517   -15.088 -13.904 1.00 66.19 228 A 1 
ATOM 1779  C CD1 . PHE A 1 228 ? 61.041   -14.647 -12.659 1.00 59.12 228 A 1 
ATOM 1780  C CD2 . PHE A 1 228 ? 62.833   -15.563 -14.016 1.00 57.03 228 A 1 
ATOM 1781  C CE1 . PHE A 1 228 ? 61.878   -14.673 -11.536 1.00 49.68 228 A 1 
ATOM 1782  C CE2 . PHE A 1 228 ? 63.673   -15.592 -12.895 1.00 49.99 228 A 1 
ATOM 1783  C CZ  . PHE A 1 228 ? 63.190   -15.152 -11.652 1.00 49.54 228 A 1 
ATOM 1784  N N   . GLN A 1 229 ? 57.370   -15.717 -15.389 1.00 82.88 229 A 1 
ATOM 1785  C CA  . GLN A 1 229 ? 56.169   -15.204 -16.031 1.00 84.61 229 A 1 
ATOM 1786  C C   . GLN A 1 229 ? 56.069   -13.682 -15.840 1.00 84.88 229 A 1 
ATOM 1787  O O   . GLN A 1 229 ? 56.194   -13.196 -14.715 1.00 83.10 229 A 1 
ATOM 1788  C CB  . GLN A 1 229 ? 54.920   -15.933 -15.520 1.00 85.15 229 A 1 
ATOM 1789  C CG  . GLN A 1 229 ? 54.985   -17.445 -15.720 1.00 84.69 229 A 1 
ATOM 1790  C CD  . GLN A 1 229 ? 55.277   -17.866 -17.160 1.00 86.54 229 A 1 
ATOM 1791  O OE1 . GLN A 1 229 ? 54.792   -17.293 -18.123 1.00 78.39 229 A 1 
ATOM 1792  N NE2 . GLN A 1 229 ? 56.102   -18.868 -17.347 1.00 78.21 229 A 1 
ATOM 1793  N N   . PRO A 1 230 ? 55.855   -12.916 -16.906 1.00 85.80 230 A 1 
ATOM 1794  C CA  . PRO A 1 230 ? 55.742   -11.466 -16.806 1.00 85.96 230 A 1 
ATOM 1795  C C   . PRO A 1 230 ? 54.530   -11.064 -15.959 1.00 85.24 230 A 1 
ATOM 1796  O O   . PRO A 1 230 ? 53.477   -11.698 -16.028 1.00 81.28 230 A 1 
ATOM 1797  C CB  . PRO A 1 230 ? 55.647   -10.969 -18.249 1.00 84.91 230 A 1 
ATOM 1798  C CG  . PRO A 1 230 ? 55.046   -12.159 -18.990 1.00 83.18 230 A 1 
ATOM 1799  C CD  . PRO A 1 230 ? 55.646   -13.358 -18.265 1.00 86.26 230 A 1 
ATOM 1800  N N   . GLY A 1 231 ? 54.685   -10.001 -15.181 1.00 80.33 231 A 1 
ATOM 1801  C CA  . GLY A 1 231 ? 53.672   -9.555  -14.212 1.00 77.62 231 A 1 
ATOM 1802  C C   . GLY A 1 231 ? 53.673   -10.312 -12.883 1.00 76.03 231 A 1 
ATOM 1803  O O   . GLY A 1 231 ? 52.875   -9.997  -12.010 1.00 70.43 231 A 1 
ATOM 1804  N N   . CYS A 1 232 ? 54.566   -11.283 -12.715 1.00 76.09 232 A 1 
ATOM 1805  C CA  . CYS A 1 232 ? 54.793   -11.974 -11.442 1.00 72.89 232 A 1 
ATOM 1806  C C   . CYS A 1 232 ? 56.111   -11.546 -10.773 1.00 67.67 232 A 1 
ATOM 1807  O O   . CYS A 1 232 ? 56.698   -12.295 -9.995  1.00 61.30 232 A 1 
ATOM 1808  C CB  . CYS A 1 232 ? 54.723   -13.485 -11.667 1.00 73.55 232 A 1 
ATOM 1809  S SG  . CYS A 1 232 ? 53.177   -14.075 -12.433 1.00 73.20 232 A 1 
ATOM 1810  N N   . GLY A 1 233 ? 56.585   -10.370 -11.095 1.00 63.16 233 A 1 
ATOM 1811  C CA  . GLY A 1 233 ? 57.861   -9.866  -10.605 1.00 58.50 233 A 1 
ATOM 1812  C C   . GLY A 1 233 ? 57.847   -9.506  -9.117  1.00 56.56 233 A 1 
ATOM 1813  O O   . GLY A 1 233 ? 56.823   -9.133  -8.550  1.00 52.13 233 A 1 
ATOM 1814  N N   . LEU A 1 234 ? 59.009   -9.549  -8.498  1.00 48.73 234 A 1 
ATOM 1815  C CA  . LEU A 1 234 ? 59.166   -9.217  -7.075  1.00 46.33 234 A 1 
ATOM 1816  C C   . LEU A 1 234 ? 58.637   -7.822  -6.717  1.00 47.72 234 A 1 
ATOM 1817  O O   . LEU A 1 234 ? 58.075   -7.653  -5.653  1.00 44.08 234 A 1 
ATOM 1818  C CB  . LEU A 1 234 ? 60.652   -9.370  -6.697  1.00 41.12 234 A 1 
ATOM 1819  C CG  . LEU A 1 234 ? 60.894   -10.467 -5.639  1.00 37.08 234 A 1 
ATOM 1820  C CD1 . LEU A 1 234 ? 62.337   -10.960 -5.716  1.00 34.29 234 A 1 
ATOM 1821  C CD2 . LEU A 1 234 ? 60.651   -9.968  -4.231  1.00 33.75 234 A 1 
ATOM 1822  N N   . ASN A 1 235 ? 58.777   -6.837  -7.597  1.00 45.60 235 A 1 
ATOM 1823  C CA  . ASN A 1 235 ? 58.269   -5.482  -7.349  1.00 43.66 235 A 1 
ATOM 1824  C C   . ASN A 1 235 ? 56.741   -5.416  -7.380  1.00 44.87 235 A 1 
ATOM 1825  O O   . ASN A 1 235 ? 56.151   -4.774  -6.514  1.00 42.49 235 A 1 
ATOM 1826  C CB  . ASN A 1 235 ? 58.879   -4.505  -8.363  1.00 39.30 235 A 1 
ATOM 1827  C CG  . ASN A 1 235 ? 60.336   -4.187  -8.087  1.00 35.09 235 A 1 
ATOM 1828  O OD1 . ASN A 1 235 ? 60.922   -4.549  -7.092  1.00 32.28 235 A 1 
ATOM 1829  N ND2 . ASN A 1 235 ? 60.973   -3.469  -8.990  1.00 32.17 235 A 1 
ATOM 1830  N N   . ASP A 1 236 ? 56.101   -6.109  -8.300  1.00 47.65 236 A 1 
ATOM 1831  C CA  . ASP A 1 236 ? 54.637   -6.189  -8.371  1.00 47.07 236 A 1 
ATOM 1832  C C   . ASP A 1 236 ? 54.083   -6.836  -7.095  1.00 46.38 236 A 1 
ATOM 1833  O O   . ASP A 1 236 ? 53.106   -6.385  -6.496  1.00 44.60 236 A 1 
ATOM 1834  C CB  . ASP A 1 236 ? 54.210   -7.008  -9.598  1.00 45.58 236 A 1 
ATOM 1835  C CG  . ASP A 1 236 ? 54.799   -6.496  -10.908 1.00 43.01 236 A 1 
ATOM 1836  O OD1 . ASP A 1 236 ? 54.777   -5.267  -11.117 1.00 40.84 236 A 1 
ATOM 1837  O OD2 . ASP A 1 236 ? 55.300   -7.341  -11.672 1.00 41.05 236 A 1 
ATOM 1838  N N   . VAL A 1 237 ? 54.766   -7.856  -6.644  1.00 42.71 237 A 1 
ATOM 1839  C CA  . VAL A 1 237 ? 54.429   -8.582  -5.424  1.00 41.32 237 A 1 
ATOM 1840  C C   . VAL A 1 237 ? 54.861   -7.832  -4.161  1.00 40.72 237 A 1 
ATOM 1841  O O   . VAL A 1 237 ? 54.172   -7.918  -3.146  1.00 39.47 237 A 1 
ATOM 1842  C CB  . VAL A 1 237 ? 55.011   -9.996  -5.488  1.00 39.91 237 A 1 
ATOM 1843  C CG1 . VAL A 1 237 ? 54.742   -10.788 -4.218  1.00 37.72 237 A 1 
ATOM 1844  C CG2 . VAL A 1 237 ? 54.403   -10.759 -6.663  1.00 38.37 237 A 1 
ATOM 1845  N N   . LEU A 1 238 ? 55.928   -7.054  -4.170  1.00 38.51 238 A 1 
ATOM 1846  C CA  . LEU A 1 238 ? 56.344   -6.230  -3.028  1.00 37.19 238 A 1 
ATOM 1847  C C   . LEU A 1 238 ? 55.281   -5.203  -2.639  1.00 37.90 238 A 1 
ATOM 1848  O O   . LEU A 1 238 ? 55.098   -4.947  -1.449  1.00 36.18 238 A 1 
ATOM 1849  C CB  . LEU A 1 238 ? 57.686   -5.526  -3.314  1.00 34.04 238 A 1 
ATOM 1850  C CG  . LEU A 1 238 ? 58.917   -6.378  -2.969  1.00 30.93 238 A 1 
ATOM 1851  C CD1 . LEU A 1 238 ? 60.169   -5.777  -3.598  1.00 28.48 238 A 1 
ATOM 1852  C CD2 . LEU A 1 238 ? 59.167   -6.442  -1.459  1.00 29.59 238 A 1 
ATOM 1853  N N   . GLY A 1 239 ? 54.533   -4.694  -3.583  1.00 38.72 239 A 1 
ATOM 1854  C CA  . GLY A 1 239 ? 53.344   -3.893  -3.290  1.00 38.30 239 A 1 
ATOM 1855  C C   . GLY A 1 239 ? 52.310   -4.651  -2.446  1.00 38.84 239 A 1 
ATOM 1856  O O   . GLY A 1 239 ? 51.689   -4.080  -1.553  1.00 37.66 239 A 1 
ATOM 1857  N N   . SER A 1 240 ? 52.171   -5.950  -2.656  1.00 42.16 240 A 1 
ATOM 1858  C CA  . SER A 1 240 ? 51.339   -6.818  -1.826  1.00 41.31 240 A 1 
ATOM 1859  C C   . SER A 1 240 ? 52.052   -7.396  -0.598  1.00 40.78 240 A 1 
ATOM 1860  O O   . SER A 1 240 ? 51.380   -7.738  0.373   1.00 38.76 240 A 1 
ATOM 1861  C CB  . SER A 1 240 ? 50.650   -7.896  -2.664  1.00 39.31 240 A 1 
ATOM 1862  O OG  . SER A 1 240 ? 51.514   -8.597  -3.507  1.00 37.37 240 A 1 
ATOM 1863  N N   . ILE A 1 241 ? 53.387   -7.431  -0.568  1.00 36.93 241 A 1 
ATOM 1864  C CA  . ILE A 1 241 ? 54.179   -7.808  0.623   1.00 35.84 241 A 1 
ATOM 1865  C C   . ILE A 1 241 ? 53.956   -6.848  1.798   1.00 35.85 241 A 1 
ATOM 1866  O O   . ILE A 1 241 ? 54.028   -7.286  2.946   1.00 34.40 241 A 1 
ATOM 1867  C CB  . ILE A 1 241 ? 55.686   -7.959  0.286   1.00 33.49 241 A 1 
ATOM 1868  C CG1 . ILE A 1 241 ? 55.911   -9.262  -0.495  1.00 31.43 241 A 1 
ATOM 1869  C CG2 . ILE A 1 241 ? 56.582   -7.972  1.544   1.00 31.73 241 A 1 
ATOM 1870  C CD1 . ILE A 1 241 ? 57.323   -9.444  -1.054  1.00 29.55 241 A 1 
ATOM 1871  N N   . ALA A 1 242 ? 53.594   -5.597  1.559   1.00 36.00 242 A 1 
ATOM 1872  C CA  . ALA A 1 242 ? 53.147   -4.695  2.619   1.00 35.27 242 A 1 
ATOM 1873  C C   . ALA A 1 242 ? 51.968   -5.255  3.446   1.00 36.09 242 A 1 
ATOM 1874  O O   . ALA A 1 242 ? 51.776   -4.883  4.593   1.00 34.08 242 A 1 
ATOM 1875  C CB  . ALA A 1 242 ? 52.781   -3.347  1.979   1.00 32.29 242 A 1 
ATOM 1876  N N   . TYR A 1 243 ? 51.237   -6.210  2.888   1.00 39.38 243 A 1 
ATOM 1877  C CA  . TYR A 1 243 ? 50.199   -6.992  3.568   1.00 38.82 243 A 1 
ATOM 1878  C C   . TYR A 1 243 ? 50.656   -8.427  3.914   1.00 39.65 243 A 1 
ATOM 1879  O O   . TYR A 1 243 ? 49.818   -9.310  4.097   1.00 37.38 243 A 1 
ATOM 1880  C CB  . TYR A 1 243 ? 48.911   -6.959  2.738   1.00 35.66 243 A 1 
ATOM 1881  C CG  . TYR A 1 243 ? 48.284   -5.590  2.661   1.00 32.59 243 A 1 
ATOM 1882  C CD1 . TYR A 1 243 ? 47.443   -5.143  3.701   1.00 30.29 243 A 1 
ATOM 1883  C CD2 . TYR A 1 243 ? 48.537   -4.739  1.567   1.00 29.84 243 A 1 
ATOM 1884  C CE1 . TYR A 1 243 ? 46.854   -3.865  3.651   1.00 27.60 243 A 1 
ATOM 1885  C CE2 . TYR A 1 243 ? 47.959   -3.462  1.508   1.00 26.79 243 A 1 
ATOM 1886  C CZ  . TYR A 1 243 ? 47.118   -3.034  2.554   1.00 26.29 243 A 1 
ATOM 1887  O OH  . TYR A 1 243 ? 46.549   -1.781  2.507   1.00 24.48 243 A 1 
ATOM 1888  N N   . GLY A 1 244 ? 51.956   -8.694  3.977   1.00 37.97 244 A 1 
ATOM 1889  C CA  . GLY A 1 244 ? 52.533   -9.999  4.336   1.00 37.83 244 A 1 
ATOM 1890  C C   . GLY A 1 244 ? 52.397   -11.092 3.268   1.00 39.19 244 A 1 
ATOM 1891  O O   . GLY A 1 244 ? 52.819   -12.220 3.503   1.00 37.17 244 A 1 
ATOM 1892  N N   . THR A 1 245 ? 51.854   -10.779 2.103   1.00 40.23 245 A 1 
ATOM 1893  C CA  . THR A 1 245 ? 51.569   -11.769 1.060   1.00 40.72 245 A 1 
ATOM 1894  C C   . THR A 1 245 ? 52.739   -11.992 0.102   1.00 42.00 245 A 1 
ATOM 1895  O O   . THR A 1 245 ? 52.610   -11.793 -1.101  1.00 39.70 245 A 1 
ATOM 1896  C CB  . THR A 1 245 ? 50.268   -11.445 0.309   1.00 37.70 245 A 1 
ATOM 1897  O OG1 . THR A 1 245 ? 50.185   -10.094 -0.053  1.00 34.99 245 A 1 
ATOM 1898  C CG2 . THR A 1 245 ? 49.041   -11.733 1.170   1.00 33.72 245 A 1 
ATOM 1899  N N   . ILE A 1 246 ? 53.842   -12.517 0.607   1.00 44.05 246 A 1 
ATOM 1900  C CA  . ILE A 1 246 ? 54.897   -13.159 -0.228  1.00 44.64 246 A 1 
ATOM 1901  C C   . ILE A 1 246 ? 54.272   -14.191 -1.178  1.00 47.23 246 A 1 
ATOM 1902  O O   . ILE A 1 246 ? 54.755   -14.457 -2.275  1.00 45.02 246 A 1 
ATOM 1903  C CB  . ILE A 1 246 ? 55.955   -13.830 0.691   1.00 41.37 246 A 1 
ATOM 1904  C CG1 . ILE A 1 246 ? 56.608   -12.794 1.627   1.00 37.96 246 A 1 
ATOM 1905  C CG2 . ILE A 1 246 ? 57.038   -14.552 -0.135  1.00 37.03 246 A 1 
ATOM 1906  C CD1 . ILE A 1 246 ? 57.522   -13.409 2.709   1.00 33.82 246 A 1 
ATOM 1907  N N   . THR A 1 247 ? 53.136   -14.694 -0.751  1.00 46.98 247 A 1 
ATOM 1908  C CA  . THR A 1 247 ? 52.240   -15.641 -1.396  1.00 47.47 247 A 1 
ATOM 1909  C C   . THR A 1 247 ? 51.866   -15.352 -2.853  1.00 50.35 247 A 1 
ATOM 1910  O O   . THR A 1 247 ? 51.541   -16.290 -3.569  1.00 48.18 247 A 1 
ATOM 1911  C CB  . THR A 1 247 ? 50.967   -15.739 -0.547  1.00 43.51 247 A 1 
ATOM 1912  O OG1 . THR A 1 247 ? 50.322   -14.498 -0.395  1.00 40.26 247 A 1 
ATOM 1913  C CG2 . THR A 1 247 ? 51.254   -16.221 0.874   1.00 38.93 247 A 1 
ATOM 1914  N N   . GLU A 1 248 ? 51.904   -14.104 -3.305  1.00 51.54 248 A 1 
ATOM 1915  C CA  . GLU A 1 248 ? 51.407   -13.789 -4.648  1.00 52.41 248 A 1 
ATOM 1916  C C   . GLU A 1 248 ? 52.364   -14.188 -5.783  1.00 55.49 248 A 1 
ATOM 1917  O O   . GLU A 1 248 ? 51.880   -14.597 -6.831  1.00 53.97 248 A 1 
ATOM 1918  C CB  . GLU A 1 248 ? 50.967   -12.318 -4.752  1.00 48.50 248 A 1 
ATOM 1919  C CG  . GLU A 1 248 ? 49.704   -12.100 -3.912  1.00 43.72 248 A 1 
ATOM 1920  C CD  . GLU A 1 248 ? 49.039   -10.734 -4.044  1.00 40.37 248 A 1 
ATOM 1921  O OE1 . GLU A 1 248 ? 47.822   -10.666 -3.743  1.00 36.67 248 A 1 
ATOM 1922  O OE2 . GLU A 1 248 ? 49.708   -9.735  -4.353  1.00 37.96 248 A 1 
ATOM 1923  N N   . VAL A 1 249 ? 53.671   -14.150 -5.593  1.00 54.67 249 A 1 
ATOM 1924  C CA  . VAL A 1 249 ? 54.642   -14.468 -6.660  1.00 55.56 249 A 1 
ATOM 1925  C C   . VAL A 1 249 ? 54.476   -15.894 -7.158  1.00 59.06 249 A 1 
ATOM 1926  O O   . VAL A 1 249 ? 54.213   -16.137 -8.329  1.00 58.26 249 A 1 
ATOM 1927  C CB  . VAL A 1 249 ? 56.116   -14.311 -6.221  1.00 51.50 249 A 1 
ATOM 1928  C CG1 . VAL A 1 249 ? 57.044   -14.319 -7.435  1.00 46.65 249 A 1 
ATOM 1929  C CG2 . VAL A 1 249 ? 56.418   -13.073 -5.415  1.00 47.91 249 A 1 
ATOM 1930  N N   . VAL A 1 250 ? 54.626   -16.833 -6.245  1.00 58.68 250 A 1 
ATOM 1931  C CA  . VAL A 1 250 ? 54.653   -18.268 -6.553  1.00 59.70 250 A 1 
ATOM 1932  C C   . VAL A 1 250 ? 53.321   -18.709 -7.139  1.00 64.26 250 A 1 
ATOM 1933  O O   . VAL A 1 250 ? 53.275   -19.422 -8.137  1.00 62.16 250 A 1 
ATOM 1934  C CB  . VAL A 1 250 ? 54.990   -19.070 -5.291  1.00 54.67 250 A 1 
ATOM 1935  C CG1 . VAL A 1 250 ? 54.894   -20.568 -5.515  1.00 49.57 250 A 1 
ATOM 1936  C CG2 . VAL A 1 250 ? 56.401   -18.755 -4.803  1.00 49.82 250 A 1 
ATOM 1937  N N   . LYS A 1 251 ? 52.232   -18.227 -6.565  1.00 67.91 251 A 1 
ATOM 1938  C CA  . LYS A 1 251 ? 50.897   -18.493 -7.081  1.00 70.69 251 A 1 
ATOM 1939  C C   . LYS A 1 251 ? 50.701   -17.886 -8.473  1.00 74.82 251 A 1 
ATOM 1940  O O   . LYS A 1 251 ? 50.133   -18.544 -9.335  1.00 73.06 251 A 1 
ATOM 1941  C CB  . LYS A 1 251 ? 49.856   -17.987 -6.077  1.00 65.09 251 A 1 
ATOM 1942  C CG  . LYS A 1 251 ? 48.469   -18.461 -6.489  1.00 58.06 251 A 1 
ATOM 1943  C CD  . LYS A 1 251 ? 47.387   -18.045 -5.497  1.00 54.59 251 A 1 
ATOM 1944  C CE  . LYS A 1 251 ? 46.080   -18.587 -6.051  1.00 47.03 251 A 1 
ATOM 1945  N NZ  . LYS A 1 251 ? 44.899   -18.207 -5.284  1.00 42.89 251 A 1 
ATOM 1946  N N   . CYS A 1 252 ? 51.197   -16.697 -8.700  1.00 75.57 252 A 1 
ATOM 1947  C CA  . CYS A 1 252 ? 51.091   -16.010 -9.982  1.00 78.26 252 A 1 
ATOM 1948  C C   . CYS A 1 252 ? 51.744   -16.819 -11.103 1.00 80.98 252 A 1 
ATOM 1949  O O   . CYS A 1 252 ? 51.118   -17.035 -12.146 1.00 79.43 252 A 1 
ATOM 1950  C CB  . CYS A 1 252 ? 51.712   -14.618 -9.862  1.00 75.77 252 A 1 
ATOM 1951  S SG  . CYS A 1 252 ? 51.586   -13.615 -11.361 1.00 71.97 252 A 1 
ATOM 1952  N N   . GLU A 1 253 ? 52.946   -17.305 -10.879 1.00 80.04 253 A 1 
ATOM 1953  C CA  . GLU A 1 253 ? 53.660   -18.081 -11.893 1.00 81.69 253 A 1 
ATOM 1954  C C   . GLU A 1 253 ? 53.064   -19.486 -12.085 1.00 84.03 253 A 1 
ATOM 1955  O O   . GLU A 1 253 ? 52.899   -19.927 -13.219 1.00 83.27 253 A 1 
ATOM 1956  C CB  . GLU A 1 253 ? 55.151   -18.151 -11.562 1.00 79.21 253 A 1 
ATOM 1957  C CG  . GLU A 1 253 ? 55.810   -16.769 -11.692 1.00 73.83 253 A 1 
ATOM 1958  C CD  . GLU A 1 253 ? 57.329   -16.866 -11.605 1.00 72.10 253 A 1 
ATOM 1959  O OE1 . GLU A 1 253 ? 57.987   -16.731 -12.661 1.00 63.02 253 A 1 
ATOM 1960  O OE2 . GLU A 1 253 ? 57.852   -17.091 -10.501 1.00 64.68 253 A 1 
ATOM 1961  N N   . HIS A 1 254 ? 52.679   -20.142 -11.015 1.00 84.59 254 A 1 
ATOM 1962  C CA  . HIS A 1 254 ? 52.107   -21.485 -11.082 1.00 86.11 254 A 1 
ATOM 1963  C C   . HIS A 1 254 ? 50.689   -21.480 -11.685 1.00 88.02 254 A 1 
ATOM 1964  O O   . HIS A 1 254 ? 50.405   -22.214 -12.636 1.00 87.78 254 A 1 
ATOM 1965  C CB  . HIS A 1 254 ? 52.174   -22.111 -9.683  1.00 84.99 254 A 1 
ATOM 1966  C CG  . HIS A 1 254 ? 52.004   -23.609 -9.663  1.00 84.10 254 A 1 
ATOM 1967  N ND1 . HIS A 1 254 ? 52.602   -24.508 -10.500 1.00 76.65 254 A 1 
ATOM 1968  C CD2 . HIS A 1 254 ? 51.300   -24.341 -8.748  1.00 77.31 254 A 1 
ATOM 1969  C CE1 . HIS A 1 254 ? 52.261   -25.747 -10.101 1.00 77.96 254 A 1 
ATOM 1970  N NE2 . HIS A 1 254 ? 51.477   -25.694 -9.036  1.00 78.79 254 A 1 
ATOM 1971  N N   . GLU A 1 255 ? 49.799   -20.586 -11.237 1.00 85.64 255 A 1 
ATOM 1972  C CA  . GLU A 1 255 ? 48.467   -20.404 -11.826 1.00 87.18 255 A 1 
ATOM 1973  C C   . GLU A 1 255 ? 48.502   -19.848 -13.256 1.00 89.01 255 A 1 
ATOM 1974  O O   . GLU A 1 255 ? 47.513   -19.970 -13.981 1.00 88.05 255 A 1 
ATOM 1975  C CB  . GLU A 1 255 ? 47.571   -19.477 -10.975 1.00 84.74 255 A 1 
ATOM 1976  C CG  . GLU A 1 255 ? 47.034   -20.111 -9.690  1.00 78.33 255 A 1 
ATOM 1977  C CD  . GLU A 1 255 ? 45.959   -19.232 -9.006  1.00 77.86 255 A 1 
ATOM 1978  O OE1 . GLU A 1 255 ? 45.343   -19.696 -8.014  1.00 70.60 255 A 1 
ATOM 1979  O OE2 . GLU A 1 255 ? 45.718   -18.081 -9.423  1.00 72.14 255 A 1 
ATOM 1980  N N   . ARG A 1 256 ? 49.614   -19.291 -13.716 1.00 89.68 256 A 1 
ATOM 1981  C CA  . ARG A 1 256 ? 49.731   -18.783 -15.086 1.00 91.11 256 A 1 
ATOM 1982  C C   . ARG A 1 256 ? 49.419   -19.864 -16.127 1.00 92.47 256 A 1 
ATOM 1983  O O   . ARG A 1 256 ? 48.847   -19.545 -17.159 1.00 91.95 256 A 1 
ATOM 1984  C CB  . ARG A 1 256 ? 51.121   -18.156 -15.293 1.00 90.20 256 A 1 
ATOM 1985  C CG  . ARG A 1 256 ? 51.328   -17.486 -16.659 1.00 86.97 256 A 1 
ATOM 1986  C CD  . ARG A 1 256 ? 50.364   -16.344 -16.955 1.00 85.40 256 A 1 
ATOM 1987  N NE  . ARG A 1 256 ? 50.443   -15.270 -15.967 1.00 83.78 256 A 1 
ATOM 1988  C CZ  . ARG A 1 256 ? 51.241   -14.211 -15.986 1.00 83.59 256 A 1 
ATOM 1989  N NH1 . ARG A 1 256 ? 52.085   -13.990 -16.950 1.00 75.33 256 A 1 
ATOM 1990  N NH2 . ARG A 1 256 ? 51.191   -13.337 -15.026 1.00 78.18 256 A 1 
ATOM 1991  N N   . ALA A 1 257 ? 49.705   -21.108 -15.834 1.00 91.91 257 A 1 
ATOM 1992  C CA  . ALA A 1 257 ? 49.321   -22.227 -16.685 1.00 93.03 257 A 1 
ATOM 1993  C C   . ALA A 1 257 ? 47.800   -22.307 -16.879 1.00 94.07 257 A 1 
ATOM 1994  O O   . ALA A 1 257 ? 47.314   -22.456 -17.999 1.00 93.28 257 A 1 
ATOM 1995  C CB  . ALA A 1 257 ? 49.869   -23.513 -16.063 1.00 92.69 257 A 1 
ATOM 1996  N N   . VAL A 1 258 ? 47.029   -22.135 -15.802 1.00 93.49 258 A 1 
ATOM 1997  C CA  . VAL A 1 258 ? 45.561   -22.113 -15.835 1.00 94.13 258 A 1 
ATOM 1998  C C   . VAL A 1 258 ? 45.067   -20.887 -16.596 1.00 94.75 258 A 1 
ATOM 1999  O O   . VAL A 1 258 ? 44.187   -21.005 -17.440 1.00 93.97 258 A 1 
ATOM 2000  C CB  . VAL A 1 258 ? 44.945   -22.124 -14.426 1.00 93.32 258 A 1 
ATOM 2001  C CG1 . VAL A 1 258 ? 43.420   -22.232 -14.494 1.00 87.43 258 A 1 
ATOM 2002  C CG2 . VAL A 1 258 ? 45.463   -23.290 -13.588 1.00 86.11 258 A 1 
ATOM 2003  N N   . HIS A 1 259 ? 45.647   -19.724 -16.349 1.00 93.57 259 A 1 
ATOM 2004  C CA  . HIS A 1 259 ? 45.240   -18.491 -17.016 1.00 93.12 259 A 1 
ATOM 2005  C C   . HIS A 1 259 ? 45.519   -18.520 -18.524 1.00 93.81 259 A 1 
ATOM 2006  O O   . HIS A 1 259 ? 44.666   -18.077 -19.292 1.00 92.82 259 A 1 
ATOM 2007  C CB  . HIS A 1 259 ? 45.910   -17.295 -16.335 1.00 91.94 259 A 1 
ATOM 2008  C CG  . HIS A 1 259 ? 45.472   -17.079 -14.911 1.00 90.19 259 A 1 
ATOM 2009  N ND1 . HIS A 1 259 ? 44.204   -17.290 -14.381 1.00 77.18 259 A 1 
ATOM 2010  C CD2 . HIS A 1 259 ? 46.258   -16.630 -13.884 1.00 76.94 259 A 1 
ATOM 2011  C CE1 . HIS A 1 259 ? 44.257   -16.986 -13.075 1.00 78.77 259 A 1 
ATOM 2012  N NE2 . HIS A 1 259 ? 45.476   -16.574 -12.740 1.00 80.15 259 A 1 
ATOM 2013  N N   . LEU A 1 260 ? 46.628   -19.105 -18.957 1.00 94.25 260 A 1 
ATOM 2014  C CA  . LEU A 1 260 ? 46.924   -19.324 -20.380 1.00 94.59 260 A 1 
ATOM 2015  C C   . LEU A 1 260 ? 45.929   -20.302 -21.019 1.00 94.85 260 A 1 
ATOM 2016  O O   . LEU A 1 260 ? 45.488   -20.093 -22.150 1.00 93.70 260 A 1 
ATOM 2017  C CB  . LEU A 1 260 ? 48.354   -19.852 -20.522 1.00 94.29 260 A 1 
ATOM 2018  C CG  . LEU A 1 260 ? 49.450   -18.793 -20.288 1.00 92.95 260 A 1 
ATOM 2019  C CD1 . LEU A 1 260 ? 50.804   -19.482 -20.149 1.00 86.79 260 A 1 
ATOM 2020  C CD2 . LEU A 1 260 ? 49.539   -17.818 -21.461 1.00 86.93 260 A 1 
ATOM 2021  N N   . PHE A 1 261 ? 45.538   -21.350 -20.303 1.00 94.76 261 A 1 
ATOM 2022  C CA  . PHE A 1 261 ? 44.524   -22.277 -20.784 1.00 95.40 261 A 1 
ATOM 2023  C C   . PHE A 1 261 ? 43.142   -21.609 -20.880 1.00 95.51 261 A 1 
ATOM 2024  O O   . PHE A 1 261 ? 42.473   -21.734 -21.906 1.00 94.71 261 A 1 
ATOM 2025  C CB  . PHE A 1 261 ? 44.506   -23.522 -19.891 1.00 95.72 261 A 1 
ATOM 2026  C CG  . PHE A 1 261 ? 43.723   -24.664 -20.501 1.00 96.13 261 A 1 
ATOM 2027  C CD1 . PHE A 1 261 ? 42.351   -24.826 -20.230 1.00 91.28 261 A 1 
ATOM 2028  C CD2 . PHE A 1 261 ? 44.359   -25.567 -21.375 1.00 91.11 261 A 1 
ATOM 2029  C CE1 . PHE A 1 261 ? 41.632   -25.863 -20.820 1.00 91.39 261 A 1 
ATOM 2030  C CE2 . PHE A 1 261 ? 43.644   -26.605 -21.961 1.00 91.15 261 A 1 
ATOM 2031  C CZ  . PHE A 1 261 ? 42.271   -26.759 -21.696 1.00 94.63 261 A 1 
ATOM 2032  N N   . VAL A 1 262 ? 42.746   -20.841 -19.887 1.00 95.26 262 A 1 
ATOM 2033  C CA  . VAL A 1 262 ? 41.505   -20.051 -19.893 1.00 95.25 262 A 1 
ATOM 2034  C C   . VAL A 1 262 ? 41.499   -19.020 -21.027 1.00 95.03 262 A 1 
ATOM 2035  O O   . VAL A 1 262 ? 40.507   -18.920 -21.741 1.00 93.84 262 A 1 
ATOM 2036  C CB  . VAL A 1 262 ? 41.278   -19.382 -18.518 1.00 94.43 262 A 1 
ATOM 2037  C CG1 . VAL A 1 262 ? 40.144   -18.348 -18.525 1.00 89.41 262 A 1 
ATOM 2038  C CG2 . VAL A 1 262 ? 40.902   -20.434 -17.464 1.00 88.45 262 A 1 
ATOM 2039  N N   . ASP A 1 263 ? 42.607   -18.322 -21.240 1.00 94.51 263 A 1 
ATOM 2040  C CA  . ASP A 1 263 ? 42.758   -17.376 -22.352 1.00 94.10 263 A 1 
ATOM 2041  C C   . ASP A 1 263 ? 42.530   -18.070 -23.707 1.00 94.15 263 A 1 
ATOM 2042  O O   . ASP A 1 263 ? 41.763   -17.593 -24.543 1.00 92.33 263 A 1 
ATOM 2043  C CB  . ASP A 1 263 ? 44.151   -16.746 -22.276 1.00 93.29 263 A 1 
ATOM 2044  C CG  . ASP A 1 263 ? 44.388   -15.666 -23.322 1.00 92.47 263 A 1 
ATOM 2045  O OD1 . ASP A 1 263 ? 43.597   -14.704 -23.352 1.00 85.56 263 A 1 
ATOM 2046  O OD2 . ASP A 1 263 ? 45.386   -15.767 -24.060 1.00 85.29 263 A 1 
ATOM 2047  N N   . SER A 1 264 ? 43.085   -19.274 -23.877 1.00 94.69 264 A 1 
ATOM 2048  C CA  . SER A 1 264 ? 42.880   -20.074 -25.089 1.00 94.27 264 A 1 
ATOM 2049  C C   . SER A 1 264 ? 41.431   -20.531 -25.307 1.00 94.09 264 A 1 
ATOM 2050  O O   . SER A 1 264 ? 41.038   -20.792 -26.444 1.00 91.89 264 A 1 
ATOM 2051  C CB  . SER A 1 264 ? 43.823   -21.276 -25.087 1.00 93.67 264 A 1 
ATOM 2052  O OG  . SER A 1 264 ? 43.358   -22.336 -24.283 1.00 87.65 264 A 1 
ATOM 2053  N N   . LEU A 1 265 ? 40.637   -20.629 -24.250 1.00 94.38 265 A 1 
ATOM 2054  C CA  . LEU A 1 265 ? 39.209   -20.962 -24.322 1.00 94.06 265 A 1 
ATOM 2055  C C   . LEU A 1 265 ? 38.359   -19.740 -24.663 1.00 93.34 265 A 1 
ATOM 2056  O O   . LEU A 1 265 ? 37.434   -19.848 -25.461 1.00 90.72 265 A 1 
ATOM 2057  C CB  . LEU A 1 265 ? 38.756   -21.557 -22.971 1.00 93.89 265 A 1 
ATOM 2058  C CG  . LEU A 1 265 ? 39.276   -22.985 -22.683 1.00 93.46 265 A 1 
ATOM 2059  C CD1 . LEU A 1 265 ? 39.071   -23.321 -21.218 1.00 87.30 265 A 1 
ATOM 2060  C CD2 . LEU A 1 265 ? 38.523   -24.018 -23.516 1.00 87.59 265 A 1 
ATOM 2061  N N   . VAL A 1 266 ? 38.670   -18.604 -24.067 1.00 93.89 266 A 1 
ATOM 2062  C CA  . VAL A 1 266 ? 37.865   -17.376 -24.148 1.00 92.63 266 A 1 
ATOM 2063  C C   . VAL A 1 266 ? 38.233   -16.537 -25.374 1.00 91.95 266 A 1 
ATOM 2064  O O   . VAL A 1 266 ? 37.358   -16.127 -26.126 1.00 87.63 266 A 1 
ATOM 2065  C CB  . VAL A 1 266 ? 37.993   -16.565 -22.840 1.00 90.69 266 A 1 
ATOM 2066  C CG1 . VAL A 1 266 ? 37.194   -15.260 -22.896 1.00 79.46 266 A 1 
ATOM 2067  C CG2 . VAL A 1 266 ? 37.465   -17.362 -21.643 1.00 79.29 266 A 1 
ATOM 2068  N N   . ASN A 1 267 ? 39.522   -16.328 -25.617 1.00 91.54 267 A 1 
ATOM 2069  C CA  . ASN A 1 267 ? 40.035   -15.454 -26.675 1.00 90.27 267 A 1 
ATOM 2070  C C   . ASN A 1 267 ? 40.409   -16.241 -27.941 1.00 89.55 267 A 1 
ATOM 2071  O O   . ASN A 1 267 ? 41.535   -16.217 -28.413 1.00 86.35 267 A 1 
ATOM 2072  C CB  . ASN A 1 267 ? 41.172   -14.593 -26.115 1.00 89.04 267 A 1 
ATOM 2073  C CG  . ASN A 1 267 ? 40.688   -13.616 -25.057 1.00 86.68 267 A 1 
ATOM 2074  O OD1 . ASN A 1 267 ? 39.710   -12.907 -25.234 1.00 77.70 267 A 1 
ATOM 2075  N ND2 . ASN A 1 267 ? 41.373   -13.519 -23.948 1.00 76.20 267 A 1 
ATOM 2076  N N   . GLN A 1 268 ? 39.422   -16.962 -28.507 1.00 89.68 268 A 1 
ATOM 2077  C CA  . GLN A 1 268 ? 39.632   -17.784 -29.709 1.00 88.56 268 A 1 
ATOM 2078  C C   . GLN A 1 268 ? 40.139   -16.994 -30.924 1.00 88.81 268 A 1 
ATOM 2079  O O   . GLN A 1 268 ? 40.837   -17.544 -31.770 1.00 84.39 268 A 1 
ATOM 2080  C CB  . GLN A 1 268 ? 38.305   -18.464 -30.107 1.00 85.97 268 A 1 
ATOM 2081  C CG  . GLN A 1 268 ? 37.770   -19.424 -29.049 1.00 79.34 268 A 1 
ATOM 2082  C CD  . GLN A 1 268 ? 36.471   -20.068 -29.531 1.00 75.23 268 A 1 
ATOM 2083  O OE1 . GLN A 1 268 ? 36.399   -20.677 -30.590 1.00 67.19 268 A 1 
ATOM 2084  N NE2 . GLN A 1 268 ? 35.400   -19.953 -28.779 1.00 64.57 268 A 1 
ATOM 2085  N N   . ASP A 1 269 ? 39.768   -15.730 -31.011 1.00 88.51 269 A 1 
ATOM 2086  C CA  . ASP A 1 269 ? 40.185   -14.783 -32.038 1.00 87.16 269 A 1 
ATOM 2087  C C   . ASP A 1 269 ? 41.653   -14.330 -31.880 1.00 87.48 269 A 1 
ATOM 2088  O O   . ASP A 1 269 ? 42.256   -13.816 -32.821 1.00 82.27 269 A 1 
ATOM 2089  C CB  . ASP A 1 269 ? 39.238   -13.573 -31.985 1.00 84.34 269 A 1 
ATOM 2090  C CG  . ASP A 1 269 ? 39.325   -12.807 -30.662 1.00 76.59 269 A 1 
ATOM 2091  O OD1 . ASP A 1 269 ? 39.187   -13.446 -29.597 1.00 66.25 269 A 1 
ATOM 2092  O OD2 . ASP A 1 269 ? 39.585   -11.581 -30.694 1.00 68.29 269 A 1 
ATOM 2093  N N   . LYS A 1 270 ? 42.245   -14.555 -30.709 1.00 87.24 270 A 1 
ATOM 2094  C CA  . LYS A 1 270 ? 43.604   -14.138 -30.350 1.00 86.79 270 A 1 
ATOM 2095  C C   . LYS A 1 270 ? 44.479   -15.319 -29.891 1.00 87.76 270 A 1 
ATOM 2096  O O   . LYS A 1 270 ? 45.048   -15.277 -28.798 1.00 84.38 270 A 1 
ATOM 2097  C CB  . LYS A 1 270 ? 43.535   -13.007 -29.310 1.00 84.06 270 A 1 
ATOM 2098  C CG  . LYS A 1 270 ? 42.830   -11.770 -29.885 1.00 81.78 270 A 1 
ATOM 2099  C CD  . LYS A 1 270 ? 42.651   -10.689 -28.834 1.00 75.39 270 A 1 
ATOM 2100  C CE  . LYS A 1 270 ? 41.752   -9.611  -29.431 1.00 70.02 270 A 1 
ATOM 2101  N NZ  . LYS A 1 270 ? 41.302   -8.638  -28.413 1.00 61.85 270 A 1 
ATOM 2102  N N   . PRO A 1 271 ? 44.616   -16.383 -30.703 1.00 88.64 271 A 1 
ATOM 2103  C CA  . PRO A 1 271 ? 45.376   -17.555 -30.299 1.00 88.79 271 A 1 
ATOM 2104  C C   . PRO A 1 271 ? 46.861   -17.218 -30.135 1.00 90.30 271 A 1 
ATOM 2105  O O   . PRO A 1 271 ? 47.510   -16.688 -31.053 1.00 87.63 271 A 1 
ATOM 2106  C CB  . PRO A 1 271 ? 45.134   -18.596 -31.394 1.00 85.57 271 A 1 
ATOM 2107  C CG  . PRO A 1 271 ? 44.855   -17.741 -32.629 1.00 81.75 271 A 1 
ATOM 2108  C CD  . PRO A 1 271 ? 44.110   -16.540 -32.057 1.00 84.55 271 A 1 
ATOM 2109  N N   . SER A 1 272 ? 47.418   -17.592 -28.989 1.00 90.75 272 A 1 
ATOM 2110  C CA  . SER A 1 272 ? 48.857   -17.573 -28.769 1.00 91.78 272 A 1 
ATOM 2111  C C   . SER A 1 272 ? 49.520   -18.743 -29.494 1.00 92.49 272 A 1 
ATOM 2112  O O   . SER A 1 272 ? 49.035   -19.872 -29.434 1.00 90.14 272 A 1 
ATOM 2113  C CB  . SER A 1 272 ? 49.170   -17.633 -27.269 1.00 90.29 272 A 1 
ATOM 2114  O OG  . SER A 1 272 ? 48.742   -16.455 -26.626 1.00 82.25 272 A 1 
ATOM 2115  N N   . PHE A 1 273 ? 50.629   -18.496 -30.159 1.00 92.25 273 A 1 
ATOM 2116  C CA  . PHE A 1 273 ? 51.400   -19.516 -30.861 1.00 92.42 273 A 1 
ATOM 2117  C C   . PHE A 1 273 ? 52.710   -19.824 -30.141 1.00 93.33 273 A 1 
ATOM 2118  O O   . PHE A 1 273 ? 53.489   -18.926 -29.828 1.00 91.07 273 A 1 
ATOM 2119  C CB  . PHE A 1 273 ? 51.665   -19.094 -32.309 1.00 89.73 273 A 1 
ATOM 2120  C CG  . PHE A 1 273 ? 50.435   -19.145 -33.181 1.00 86.70 273 A 1 
ATOM 2121  C CD1 . PHE A 1 273 ? 50.020   -20.359 -33.748 1.00 77.22 273 A 1 
ATOM 2122  C CD2 . PHE A 1 273 ? 49.698   -17.980 -33.429 1.00 75.77 273 A 1 
ATOM 2123  C CE1 . PHE A 1 273 ? 48.875   -20.415 -34.557 1.00 71.45 273 A 1 
ATOM 2124  C CE2 . PHE A 1 273 ? 48.545   -18.030 -34.240 1.00 70.82 273 A 1 
ATOM 2125  C CZ  . PHE A 1 273 ? 48.136   -19.248 -34.800 1.00 73.06 273 A 1 
ATOM 2126  N N   . ALA A 1 274 ? 52.954   -21.099 -29.954 1.00 93.79 274 A 1 
ATOM 2127  C CA  . ALA A 1 274 ? 54.227   -21.604 -29.483 1.00 94.19 274 A 1 
ATOM 2128  C C   . ALA A 1 274 ? 55.038   -22.189 -30.639 1.00 94.26 274 A 1 
ATOM 2129  O O   . ALA A 1 274 ? 54.502   -22.789 -31.570 1.00 92.55 274 A 1 
ATOM 2130  C CB  . ALA A 1 274 ? 53.979   -22.625 -28.371 1.00 93.43 274 A 1 
ATOM 2131  N N   . PHE A 1 275 ? 56.360   -22.062 -30.566 1.00 94.65 275 A 1 
ATOM 2132  C CA  . PHE A 1 275 ? 57.300   -22.484 -31.595 1.00 94.70 275 A 1 
ATOM 2133  C C   . PHE A 1 275 ? 58.212   -23.588 -31.066 1.00 94.66 275 A 1 
ATOM 2134  O O   . PHE A 1 275 ? 58.862   -23.419 -30.044 1.00 93.07 275 A 1 
ATOM 2135  C CB  . PHE A 1 275 ? 58.101   -21.276 -32.075 1.00 94.43 275 A 1 
ATOM 2136  C CG  . PHE A 1 275 ? 57.251   -20.173 -32.653 1.00 94.49 275 A 1 
ATOM 2137  C CD1 . PHE A 1 275 ? 56.854   -20.224 -34.000 1.00 89.19 275 A 1 
ATOM 2138  C CD2 . PHE A 1 275 ? 56.796   -19.120 -31.840 1.00 89.45 275 A 1 
ATOM 2139  C CE1 . PHE A 1 275 ? 56.005   -19.228 -34.530 1.00 89.04 275 A 1 
ATOM 2140  C CE2 . PHE A 1 275 ? 55.945   -18.132 -32.362 1.00 89.18 275 A 1 
ATOM 2141  C CZ  . PHE A 1 275 ? 55.550   -18.189 -33.706 1.00 92.17 275 A 1 
ATOM 2142  N N   . GLN A 1 276 ? 58.282   -24.686 -31.778 1.00 93.74 276 A 1 
ATOM 2143  C CA  . GLN A 1 276 ? 59.153   -25.797 -31.414 1.00 93.68 276 A 1 
ATOM 2144  C C   . GLN A 1 276 ? 60.616   -25.364 -31.417 1.00 93.51 276 A 1 
ATOM 2145  O O   . GLN A 1 276 ? 61.135   -24.861 -32.419 1.00 91.46 276 A 1 
ATOM 2146  C CB  . GLN A 1 276 ? 58.911   -26.977 -32.363 1.00 92.14 276 A 1 
ATOM 2147  C CG  . GLN A 1 276 ? 59.654   -28.244 -31.922 1.00 87.48 276 A 1 
ATOM 2148  C CD  . GLN A 1 276 ? 59.492   -29.407 -32.910 1.00 85.04 276 A 1 
ATOM 2149  O OE1 . GLN A 1 276 ? 59.288   -29.238 -34.099 1.00 77.35 276 A 1 
ATOM 2150  N NE2 . GLN A 1 276 ? 59.596   -30.630 -32.454 1.00 73.68 276 A 1 
ATOM 2151  N N   . CYS A 1 277 ? 61.294   -25.637 -30.313 1.00 93.54 277 A 1 
ATOM 2152  C CA  . CYS A 1 277 ? 62.714   -25.337 -30.151 1.00 93.14 277 A 1 
ATOM 2153  C C   . CYS A 1 277 ? 63.390   -26.418 -29.308 1.00 92.99 277 A 1 
ATOM 2154  O O   . CYS A 1 277 ? 62.735   -27.149 -28.576 1.00 90.46 277 A 1 
ATOM 2155  C CB  . CYS A 1 277 ? 62.855   -23.939 -29.547 1.00 92.01 277 A 1 
ATOM 2156  S SG  . CYS A 1 277 ? 64.446   -23.172 -29.950 1.00 88.25 277 A 1 
ATOM 2157  N N   . THR A 1 278 ? 64.690   -26.530 -29.426 1.00 92.18 278 A 1 
ATOM 2158  C CA  . THR A 1 278 ? 65.425   -27.546 -28.651 1.00 91.07 278 A 1 
ATOM 2159  C C   . THR A 1 278 ? 65.592   -27.164 -27.182 1.00 90.76 278 A 1 
ATOM 2160  O O   . THR A 1 278 ? 65.591   -28.048 -26.347 1.00 86.69 278 A 1 
ATOM 2161  C CB  . THR A 1 278 ? 66.802   -27.825 -29.269 1.00 89.34 278 A 1 
ATOM 2162  O OG1 . THR A 1 278 ? 67.487   -26.624 -29.535 1.00 80.33 278 A 1 
ATOM 2163  C CG2 . THR A 1 278 ? 66.675   -28.572 -30.600 1.00 79.03 278 A 1 
ATOM 2164  N N   . ASP A 1 279 ? 65.740   -25.885 -26.932 1.00 90.24 279 A 1 
ATOM 2165  C CA  . ASP A 1 279 ? 65.983   -25.340 -25.602 1.00 89.75 279 A 1 
ATOM 2166  C C   . ASP A 1 279 ? 65.532   -23.871 -25.510 1.00 90.52 279 A 1 
ATOM 2167  O O   . ASP A 1 279 ? 65.322   -23.194 -26.515 1.00 88.20 279 A 1 
ATOM 2168  C CB  . ASP A 1 279 ? 67.469   -25.492 -25.245 1.00 86.58 279 A 1 
ATOM 2169  C CG  . ASP A 1 279 ? 68.333   -24.662 -26.184 1.00 81.82 279 A 1 
ATOM 2170  O OD1 . ASP A 1 279 ? 68.528   -23.465 -25.874 1.00 73.84 279 A 1 
ATOM 2171  O OD2 . ASP A 1 279 ? 68.715   -25.168 -27.260 1.00 74.24 279 A 1 
ATOM 2172  N N   . SER A 1 280 ? 65.419   -23.376 -24.302 1.00 89.87 280 A 1 
ATOM 2173  C CA  . SER A 1 280 ? 65.004   -22.012 -23.982 1.00 89.43 280 A 1 
ATOM 2174  C C   . SER A 1 280 ? 65.964   -20.957 -24.546 1.00 90.43 280 A 1 
ATOM 2175  O O   . SER A 1 280 ? 65.520   -19.984 -25.151 1.00 88.30 280 A 1 
ATOM 2176  C CB  . SER A 1 280 ? 64.899   -21.886 -22.453 1.00 86.51 280 A 1 
ATOM 2177  O OG  . SER A 1 280 ? 64.438   -20.605 -22.095 1.00 76.97 280 A 1 
ATOM 2178  N N   . ASN A 1 281 ? 67.261   -21.175 -24.445 1.00 89.85 281 A 1 
ATOM 2179  C CA  . ASN A 1 281 ? 68.253   -20.207 -24.912 1.00 89.68 281 A 1 
ATOM 2180  C C   . ASN A 1 281 ? 68.220   -20.043 -26.432 1.00 90.57 281 A 1 
ATOM 2181  O O   . ASN A 1 281 ? 68.294   -18.934 -26.953 1.00 88.19 281 A 1 
ATOM 2182  C CB  . ASN A 1 281 ? 69.656   -20.626 -24.434 1.00 87.58 281 A 1 
ATOM 2183  C CG  . ASN A 1 281 ? 69.883   -20.359 -22.958 1.00 82.50 281 A 1 
ATOM 2184  O OD1 . ASN A 1 281 ? 69.135   -19.667 -22.298 1.00 73.02 281 A 1 
ATOM 2185  N ND2 . ASN A 1 281 ? 70.953   -20.876 -22.423 1.00 72.72 281 A 1 
ATOM 2186  N N   . ARG A 1 282 ? 68.020   -21.125 -27.158 1.00 91.39 282 A 1 
ATOM 2187  C CA  . ARG A 1 282 ? 67.896   -21.089 -28.612 1.00 91.73 282 A 1 
ATOM 2188  C C   . ARG A 1 282 ? 66.612   -20.380 -29.063 1.00 92.29 282 A 1 
ATOM 2189  O O   . ARG A 1 282 ? 66.620   -19.714 -30.096 1.00 90.22 282 A 1 
ATOM 2190  C CB  . ARG A 1 282 ? 68.010   -22.515 -29.147 1.00 91.18 282 A 1 
ATOM 2191  C CG  . ARG A 1 282 ? 68.338   -22.530 -30.636 1.00 85.98 282 A 1 
ATOM 2192  C CD  . ARG A 1 282 ? 68.536   -23.961 -31.109 1.00 83.28 282 A 1 
ATOM 2193  N NE  . ARG A 1 282 ? 68.986   -23.997 -32.512 1.00 75.93 282 A 1 
ATOM 2194  C CZ  . ARG A 1 282 ? 69.272   -25.086 -33.211 1.00 70.73 282 A 1 
ATOM 2195  N NH1 . ARG A 1 282 ? 69.137   -26.273 -32.693 1.00 61.95 282 A 1 
ATOM 2196  N NH2 . ARG A 1 282 ? 69.702   -24.999 -34.435 1.00 62.76 282 A 1 
ATOM 2197  N N   . PHE A 1 283 ? 65.540   -20.476 -28.289 1.00 92.38 283 A 1 
ATOM 2198  C CA  . PHE A 1 283 ? 64.327   -19.691 -28.517 1.00 92.53 283 A 1 
ATOM 2199  C C   . PHE A 1 283 ? 64.555   -18.204 -28.227 1.00 92.78 283 A 1 
ATOM 2200  O O   . PHE A 1 283 ? 64.241   -17.376 -29.077 1.00 91.69 283 A 1 
ATOM 2201  C CB  . PHE A 1 283 ? 63.177   -20.259 -27.684 1.00 92.61 283 A 1 
ATOM 2202  C CG  . PHE A 1 283 ? 61.896   -19.469 -27.834 1.00 92.95 283 A 1 
ATOM 2203  C CD1 . PHE A 1 283 ? 61.469   -18.598 -26.817 1.00 88.89 283 A 1 
ATOM 2204  C CD2 . PHE A 1 283 ? 61.140   -19.570 -29.019 1.00 88.90 283 A 1 
ATOM 2205  C CE1 . PHE A 1 283 ? 60.297   -17.859 -26.969 1.00 88.91 283 A 1 
ATOM 2206  C CE2 . PHE A 1 283 ? 59.966   -18.826 -29.176 1.00 88.49 283 A 1 
ATOM 2207  C CZ  . PHE A 1 283 ? 59.535   -17.970 -28.153 1.00 91.04 283 A 1 
ATOM 2208  N N   . LYS A 1 284 ? 65.173   -17.880 -27.108 1.00 91.78 284 A 1 
ATOM 2209  C CA  . LYS A 1 284 ? 65.511   -16.498 -26.744 1.00 91.10 284 A 1 
ATOM 2210  C C   . LYS A 1 284 ? 66.422   -15.813 -27.774 1.00 91.49 284 A 1 
ATOM 2211  O O   . LYS A 1 284 ? 66.242   -14.628 -28.048 1.00 89.56 284 A 1 
ATOM 2212  C CB  . LYS A 1 284 ? 66.159   -16.465 -25.353 1.00 89.42 284 A 1 
ATOM 2213  C CG  . LYS A 1 284 ? 65.168   -16.768 -24.212 1.00 84.70 284 A 1 
ATOM 2214  C CD  . LYS A 1 284 ? 65.892   -16.756 -22.853 1.00 80.53 284 A 1 
ATOM 2215  C CE  . LYS A 1 284 ? 64.927   -17.063 -21.708 1.00 71.89 284 A 1 
ATOM 2216  N NZ  . LYS A 1 284 ? 65.595   -16.984 -20.389 1.00 65.63 284 A 1 
ATOM 2217  N N   . LYS A 1 285 ? 67.310   -16.571 -28.429 1.00 91.20 285 A 1 
ATOM 2218  C CA  . LYS A 1 285 ? 68.105   -16.099 -29.590 1.00 90.89 285 A 1 
ATOM 2219  C C   . LYS A 1 285 ? 67.267   -15.924 -30.880 1.00 90.90 285 A 1 
ATOM 2220  O O   . LYS A 1 285 ? 67.840   -15.668 -31.936 1.00 87.72 285 A 1 
ATOM 2221  C CB  . LYS A 1 285 ? 69.297   -17.036 -29.820 1.00 89.54 285 A 1 
ATOM 2222  C CG  . LYS A 1 285 ? 70.390   -16.907 -28.746 1.00 85.48 285 A 1 
ATOM 2223  C CD  . LYS A 1 285 ? 71.567   -17.858 -29.026 1.00 82.42 285 A 1 
ATOM 2224  C CE  . LYS A 1 285 ? 72.637   -17.719 -27.942 1.00 75.01 285 A 1 
ATOM 2225  N NZ  . LYS A 1 285 ? 73.856   -18.527 -28.195 1.00 68.00 285 A 1 
ATOM 2226  N N   . GLY A 1 286 ? 65.953   -16.132 -30.866 1.00 90.45 286 A 1 
ATOM 2227  C CA  . GLY A 1 286 ? 65.065   -15.993 -32.022 1.00 90.14 286 A 1 
ATOM 2228  C C   . GLY A 1 286 ? 65.262   -17.038 -33.132 1.00 91.15 286 A 1 
ATOM 2229  O O   . GLY A 1 286 ? 64.684   -16.914 -34.206 1.00 87.72 286 A 1 
ATOM 2230  N N   . ILE A 1 287 ? 66.050   -18.082 -32.926 1.00 91.31 287 A 1 
ATOM 2231  C CA  . ILE A 1 287 ? 66.393   -19.078 -33.957 1.00 90.50 287 A 1 
ATOM 2232  C C   . ILE A 1 287 ? 65.182   -19.949 -34.344 1.00 90.40 287 A 1 
ATOM 2233  O O   . ILE A 1 287 ? 65.057   -20.371 -35.493 1.00 85.46 287 A 1 
ATOM 2234  C CB  . ILE A 1 287 ? 67.598   -19.921 -33.480 1.00 88.02 287 A 1 
ATOM 2235  C CG1 . ILE A 1 287 ? 68.841   -19.012 -33.239 1.00 80.93 287 A 1 
ATOM 2236  C CG2 . ILE A 1 287 ? 67.939   -21.028 -34.487 1.00 78.95 287 A 1 
ATOM 2237  C CD1 . ILE A 1 287 ? 70.026   -19.711 -32.570 1.00 75.05 287 A 1 
ATOM 2238  N N   . CYS A 1 288 ? 64.278   -20.198 -33.423 1.00 90.87 288 A 1 
ATOM 2239  C CA  . CYS A 1 288 ? 63.236   -21.216 -33.542 1.00 90.00 288 A 1 
ATOM 2240  C C   . CYS A 1 288 ? 61.905   -20.749 -34.148 1.00 89.90 288 A 1 
ATOM 2241  O O   . CYS A 1 288 ? 60.960   -21.538 -34.198 1.00 84.92 288 A 1 
ATOM 2242  C CB  . CYS A 1 288 ? 63.061   -21.879 -32.175 1.00 87.75 288 A 1 
ATOM 2243  S SG  . CYS A 1 288 ? 64.539   -22.857 -31.741 1.00 84.97 288 A 1 
ATOM 2244  N N   . LEU A 1 289 ? 61.807   -19.525 -34.652 1.00 90.91 289 A 1 
ATOM 2245  C CA  . LEU A 1 289 ? 60.549   -18.904 -35.095 1.00 91.22 289 A 1 
ATOM 2246  C C   . LEU A 1 289 ? 60.022   -19.460 -36.440 1.00 90.83 289 A 1 
ATOM 2247  O O   . LEU A 1 289 ? 59.941   -18.745 -37.442 1.00 85.79 289 A 1 
ATOM 2248  C CB  . LEU A 1 289 ? 60.743   -17.375 -35.081 1.00 89.70 289 A 1 
ATOM 2249  C CG  . LEU A 1 289 ? 59.499   -16.639 -34.548 1.00 88.44 289 A 1 
ATOM 2250  C CD1 . LEU A 1 289 ? 59.494   -16.660 -33.016 1.00 82.05 289 A 1 
ATOM 2251  C CD2 . LEU A 1 289 ? 59.523   -15.178 -34.980 1.00 82.54 289 A 1 
ATOM 2252  N N   . SER A 1 290 ? 59.714   -20.743 -36.498 1.00 90.20 290 A 1 
ATOM 2253  C CA  . SER A 1 290 ? 59.336   -21.407 -37.750 1.00 89.81 290 A 1 
ATOM 2254  C C   . SER A 1 290 ? 58.159   -22.369 -37.586 1.00 90.59 290 A 1 
ATOM 2255  O O   . SER A 1 290 ? 58.249   -23.334 -36.842 1.00 87.66 290 A 1 
ATOM 2256  C CB  . SER A 1 290 ? 60.543   -22.164 -38.310 1.00 87.04 290 A 1 
ATOM 2257  O OG  . SER A 1 290 ? 60.278   -22.634 -39.618 1.00 75.31 290 A 1 
ATOM 2258  N N   . CYS A 1 291 ? 57.120   -22.182 -38.411 1.00 90.02 291 A 1 
ATOM 2259  C CA  . CYS A 1 291 ? 55.970   -23.090 -38.498 1.00 89.43 291 A 1 
ATOM 2260  C C   . CYS A 1 291 ? 56.137   -24.216 -39.536 1.00 89.17 291 A 1 
ATOM 2261  O O   . CYS A 1 291 ? 55.258   -25.057 -39.683 1.00 84.50 291 A 1 
ATOM 2262  C CB  . CYS A 1 291 ? 54.711   -22.265 -38.782 1.00 88.24 291 A 1 
ATOM 2263  S SG  . CYS A 1 291 ? 54.331   -21.139 -37.402 1.00 85.46 291 A 1 
ATOM 2264  N N   . ARG A 1 292 ? 57.245   -24.267 -40.264 1.00 88.70 292 A 1 
ATOM 2265  C CA  . ARG A 1 292 ? 57.469   -25.321 -41.275 1.00 87.26 292 A 1 
ATOM 2266  C C   . ARG A 1 292 ? 57.458   -26.716 -40.651 1.00 86.23 292 A 1 
ATOM 2267  O O   . ARG A 1 292 ? 58.089   -26.922 -39.627 1.00 80.51 292 A 1 
ATOM 2268  C CB  . ARG A 1 292 ? 58.795   -25.092 -42.008 1.00 84.96 292 A 1 
ATOM 2269  C CG  . ARG A 1 292 ? 58.705   -23.956 -43.034 1.00 75.09 292 A 1 
ATOM 2270  C CD  . ARG A 1 292 ? 60.021   -23.835 -43.799 1.00 70.69 292 A 1 
ATOM 2271  N NE  . ARG A 1 292 ? 59.861   -23.013 -44.999 1.00 59.82 292 A 1 
ATOM 2272  C CZ  . ARG A 1 292 ? 60.807   -22.665 -45.851 1.00 52.74 292 A 1 
ATOM 2273  N NH1 . ARG A 1 292 ? 62.074   -22.892 -45.621 1.00 48.04 292 A 1 
ATOM 2274  N NH2 . ARG A 1 292 ? 60.474   -22.082 -46.967 1.00 45.64 292 A 1 
ATOM 2275  N N   . LYS A 1 293 ? 56.805   -27.673 -41.311 1.00 85.73 293 A 1 
ATOM 2276  C CA  . LYS A 1 293 ? 56.629   -29.056 -40.830 1.00 84.72 293 A 1 
ATOM 2277  C C   . LYS A 1 293 ? 55.996   -29.116 -39.424 1.00 85.08 293 A 1 
ATOM 2278  O O   . LYS A 1 293 ? 56.491   -29.839 -38.567 1.00 79.08 293 A 1 
ATOM 2279  C CB  . LYS A 1 293 ? 57.939   -29.863 -40.914 1.00 81.35 293 A 1 
ATOM 2280  C CG  . LYS A 1 293 ? 58.560   -29.943 -42.318 1.00 74.45 293 A 1 
ATOM 2281  C CD  . LYS A 1 293 ? 59.791   -30.874 -42.288 1.00 67.23 293 A 1 
ATOM 2282  C CE  . LYS A 1 293 ? 60.384   -31.061 -43.684 1.00 58.96 293 A 1 
ATOM 2283  N NZ  . LYS A 1 293 ? 61.466   -32.079 -43.717 1.00 51.03 293 A 1 
ATOM 2284  N N   . ASN A 1 294 ? 54.938   -28.339 -39.200 1.00 85.46 294 A 1 
ATOM 2285  C CA  . ASN A 1 294 ? 54.198   -28.283 -37.932 1.00 85.64 294 A 1 
ATOM 2286  C C   . ASN A 1 294 ? 55.067   -27.920 -36.709 1.00 87.40 294 A 1 
ATOM 2287  O O   . ASN A 1 294 ? 54.810   -28.387 -35.609 1.00 83.79 294 A 1 
ATOM 2288  C CB  . ASN A 1 294 ? 53.358   -29.556 -37.718 1.00 81.96 294 A 1 
ATOM 2289  C CG  . ASN A 1 294 ? 52.330   -29.809 -38.804 1.00 76.03 294 A 1 
ATOM 2290  O OD1 . ASN A 1 294 ? 52.182   -29.079 -39.763 1.00 67.59 294 A 1 
ATOM 2291  N ND2 . ASN A 1 294 ? 51.591   -30.883 -38.696 1.00 66.28 294 A 1 
ATOM 2292  N N   . ARG A 1 295 ? 56.110   -27.110 -36.901 1.00 89.87 295 A 1 
ATOM 2293  C CA  . ARG A 1 295 ? 56.963   -26.643 -35.804 1.00 90.31 295 A 1 
ATOM 2294  C C   . ARG A 1 295 ? 56.400   -25.452 -35.021 1.00 91.22 295 A 1 
ATOM 2295  O O   . ARG A 1 295 ? 57.089   -24.944 -34.148 1.00 88.46 295 A 1 
ATOM 2296  C CB  . ARG A 1 295 ? 58.386   -26.377 -36.303 1.00 88.89 295 A 1 
ATOM 2297  C CG  . ARG A 1 295 ? 59.099   -27.695 -36.617 1.00 85.47 295 A 1 
ATOM 2298  C CD  . ARG A 1 295 ? 60.583   -27.458 -36.890 1.00 81.28 295 A 1 
ATOM 2299  N NE  . ARG A 1 295 ? 60.806   -26.787 -38.173 1.00 73.81 295 A 1 
ATOM 2300  C CZ  . ARG A 1 295 ? 61.958   -26.263 -38.569 1.00 68.00 295 A 1 
ATOM 2301  N NH1 . ARG A 1 295 ? 63.009   -26.249 -37.802 1.00 60.25 295 A 1 
ATOM 2302  N NH2 . ARG A 1 295 ? 62.066   -25.751 -39.758 1.00 60.94 295 A 1 
ATOM 2303  N N   . CYS A 1 296 ? 55.169   -25.031 -35.322 1.00 91.32 296 A 1 
ATOM 2304  C CA  . CYS A 1 296 ? 54.412   -24.134 -34.458 1.00 91.13 296 A 1 
ATOM 2305  C C   . CYS A 1 296 ? 53.019   -24.704 -34.215 1.00 91.52 296 A 1 
ATOM 2306  O O   . CYS A 1 296 ? 52.504   -25.475 -35.026 1.00 89.02 296 A 1 
ATOM 2307  C CB  . CYS A 1 296 ? 54.392   -22.708 -35.018 1.00 89.08 296 A 1 
ATOM 2308  S SG  . CYS A 1 296 ? 53.428   -22.538 -36.550 1.00 83.72 296 A 1 
ATOM 2309  N N   . ASN A 1 297 ? 52.420   -24.331 -33.095 1.00 92.10 297 A 1 
ATOM 2310  C CA  . ASN A 1 297 ? 51.087   -24.773 -32.700 1.00 92.52 297 A 1 
ATOM 2311  C C   . ASN A 1 297 ? 50.434   -23.696 -31.836 1.00 93.11 297 A 1 
ATOM 2312  O O   . ASN A 1 297 ? 51.128   -22.879 -31.238 1.00 91.20 297 A 1 
ATOM 2313  C CB  . ASN A 1 297 ? 51.234   -26.110 -31.951 1.00 91.05 297 A 1 
ATOM 2314  C CG  . ASN A 1 297 ? 49.991   -26.984 -32.000 1.00 90.73 297 A 1 
ATOM 2315  O OD1 . ASN A 1 297 ? 48.923   -26.598 -32.411 1.00 82.76 297 A 1 
ATOM 2316  N ND2 . ASN A 1 297 ? 50.133   -28.235 -31.607 1.00 82.44 297 A 1 
ATOM 2317  N N   . SER A 1 298 ? 49.105   -23.701 -31.764 1.00 92.41 298 A 1 
ATOM 2318  C CA  . SER A 1 298 ? 48.401   -22.945 -30.730 1.00 92.29 298 A 1 
ATOM 2319  C C   . SER A 1 298 ? 48.694   -23.541 -29.351 1.00 92.86 298 A 1 
ATOM 2320  O O   . SER A 1 298 ? 49.079   -24.701 -29.244 1.00 90.60 298 A 1 
ATOM 2321  C CB  . SER A 1 298 ? 46.899   -22.949 -30.994 1.00 90.14 298 A 1 
ATOM 2322  O OG  . SER A 1 298 ? 46.616   -22.431 -32.276 1.00 77.86 298 A 1 
ATOM 2323  N N   . ILE A 1 299 ? 48.490   -22.773 -28.306 1.00 92.93 299 A 1 
ATOM 2324  C CA  . ILE A 1 299 ? 48.649   -23.245 -26.930 1.00 93.26 299 A 1 
ATOM 2325  C C   . ILE A 1 299 ? 47.297   -23.555 -26.279 1.00 93.45 299 A 1 
ATOM 2326  O O   . ILE A 1 299 ? 46.243   -23.201 -26.815 1.00 90.30 299 A 1 
ATOM 2327  C CB  . ILE A 1 299 ? 49.503   -22.278 -26.080 1.00 91.48 299 A 1 
ATOM 2328  C CG1 . ILE A 1 299 ? 48.743   -20.987 -25.704 1.00 83.48 299 A 1 
ATOM 2329  C CG2 . ILE A 1 299 ? 50.827   -21.959 -26.810 1.00 79.62 299 A 1 
ATOM 2330  C CD1 . ILE A 1 299 ? 49.448   -20.175 -24.613 1.00 81.00 299 A 1 
ATOM 2331  N N   . GLY A 1 300 ? 47.309   -24.189 -25.140 1.00 92.68 300 A 1 
ATOM 2332  C CA  . GLY A 1 300 ? 46.122   -24.455 -24.344 1.00 92.96 300 A 1 
ATOM 2333  C C   . GLY A 1 300 ? 45.084   -25.287 -25.101 1.00 93.78 300 A 1 
ATOM 2334  O O   . GLY A 1 300 ? 45.432   -26.248 -25.777 1.00 90.62 300 A 1 
ATOM 2335  N N   . TYR A 1 301 ? 43.800   -24.922 -24.995 1.00 93.85 301 A 1 
ATOM 2336  C CA  . TYR A 1 301 ? 42.702   -25.706 -25.575 1.00 94.02 301 A 1 
ATOM 2337  C C   . TYR A 1 301 ? 42.842   -25.923 -27.083 1.00 94.05 301 A 1 
ATOM 2338  O O   . TYR A 1 301 ? 42.555   -27.014 -27.597 1.00 91.49 301 A 1 
ATOM 2339  C CB  . TYR A 1 301 ? 41.364   -25.025 -25.264 1.00 93.63 301 A 1 
ATOM 2340  C CG  . TYR A 1 301 ? 40.175   -25.898 -25.598 1.00 94.30 301 A 1 
ATOM 2341  C CD1 . TYR A 1 301 ? 39.275   -25.556 -26.628 1.00 89.63 301 A 1 
ATOM 2342  C CD2 . TYR A 1 301 ? 39.987   -27.095 -24.885 1.00 89.95 301 A 1 
ATOM 2343  C CE1 . TYR A 1 301 ? 38.205   -26.407 -26.949 1.00 89.34 301 A 1 
ATOM 2344  C CE2 . TYR A 1 301 ? 38.923   -27.959 -25.200 1.00 89.11 301 A 1 
ATOM 2345  C CZ  . TYR A 1 301 ? 38.045   -27.615 -26.235 1.00 92.23 301 A 1 
ATOM 2346  O OH  . TYR A 1 301 ? 37.030   -28.481 -26.541 1.00 91.09 301 A 1 
ATOM 2347  N N   . ASN A 1 302 ? 43.344   -24.929 -27.794 1.00 93.29 302 A 1 
ATOM 2348  C CA  . ASN A 1 302 ? 43.494   -24.952 -29.244 1.00 92.47 302 A 1 
ATOM 2349  C C   . ASN A 1 302 ? 44.755   -25.705 -29.722 1.00 92.48 302 A 1 
ATOM 2350  O O   . ASN A 1 302 ? 44.980   -25.808 -30.930 1.00 89.73 302 A 1 
ATOM 2351  C CB  . ASN A 1 302 ? 43.458   -23.502 -29.753 1.00 91.02 302 A 1 
ATOM 2352  C CG  . ASN A 1 302 ? 42.201   -22.755 -29.320 1.00 89.07 302 A 1 
ATOM 2353  O OD1 . ASN A 1 302 ? 41.093   -23.232 -29.454 1.00 77.50 302 A 1 
ATOM 2354  N ND2 . ASN A 1 302 ? 42.363   -21.571 -28.781 1.00 76.01 302 A 1 
ATOM 2355  N N   . ALA A 1 303 ? 45.557   -26.239 -28.811 1.00 92.76 303 A 1 
ATOM 2356  C CA  . ALA A 1 303 ? 46.708   -27.055 -29.175 1.00 92.69 303 A 1 
ATOM 2357  C C   . ALA A 1 303 ? 46.255   -28.337 -29.891 1.00 92.54 303 A 1 
ATOM 2358  O O   . ALA A 1 303 ? 45.283   -28.979 -29.501 1.00 89.98 303 A 1 
ATOM 2359  C CB  . ALA A 1 303 ? 47.551   -27.359 -27.935 1.00 91.81 303 A 1 
ATOM 2360  N N   . LYS A 1 304 ? 46.960   -28.716 -30.939 1.00 91.32 304 A 1 
ATOM 2361  C CA  . LYS A 1 304 ? 46.658   -29.908 -31.737 1.00 90.28 304 A 1 
ATOM 2362  C C   . LYS A 1 304 ? 47.810   -30.898 -31.667 1.00 90.60 304 A 1 
ATOM 2363  O O   . LYS A 1 304 ? 48.970   -30.512 -31.788 1.00 87.24 304 A 1 
ATOM 2364  C CB  . LYS A 1 304 ? 46.319   -29.525 -33.185 1.00 87.25 304 A 1 
ATOM 2365  C CG  . LYS A 1 304 ? 45.021   -28.709 -33.268 1.00 79.34 304 A 1 
ATOM 2366  C CD  . LYS A 1 304 ? 44.604   -28.410 -34.714 1.00 71.81 304 A 1 
ATOM 2367  C CE  . LYS A 1 304 ? 43.312   -27.594 -34.705 1.00 61.40 304 A 1 
ATOM 2368  N NZ  . LYS A 1 304 ? 42.782   -27.299 -36.067 1.00 53.28 304 A 1 
ATOM 2369  N N   . LYS A 1 305 ? 47.463   -32.179 -31.556 1.00 88.94 305 A 1 
ATOM 2370  C CA  . LYS A 1 305 ? 48.434   -33.275 -31.596 1.00 87.84 305 A 1 
ATOM 2371  C C   . LYS A 1 305 ? 49.218   -33.224 -32.910 1.00 86.81 305 A 1 
ATOM 2372  O O   . LYS A 1 305 ? 48.645   -33.320 -33.997 1.00 82.27 305 A 1 
ATOM 2373  C CB  . LYS A 1 305 ? 47.692   -34.609 -31.419 1.00 84.82 305 A 1 
ATOM 2374  C CG  . LYS A 1 305 ? 48.641   -35.802 -31.238 1.00 81.12 305 A 1 
ATOM 2375  C CD  . LYS A 1 305 ? 47.825   -37.092 -31.001 1.00 77.52 305 A 1 
ATOM 2376  C CE  . LYS A 1 305 ? 48.706   -38.299 -30.716 1.00 70.63 305 A 1 
ATOM 2377  N NZ  . LYS A 1 305 ? 47.892   -39.517 -30.458 1.00 63.77 305 A 1 
ATOM 2378  N N   . MET A 1 306 ? 50.512   -33.099 -32.803 1.00 86.70 306 A 1 
ATOM 2379  C CA  . MET A 1 306 ? 51.380   -33.115 -33.987 1.00 83.73 306 A 1 
ATOM 2380  C C   . MET A 1 306 ? 51.613   -34.549 -34.478 1.00 82.22 306 A 1 
ATOM 2381  O O   . MET A 1 306 ? 51.665   -35.487 -33.694 1.00 73.32 306 A 1 
ATOM 2382  C CB  . MET A 1 306 ? 52.692   -32.386 -33.695 1.00 79.31 306 A 1 
ATOM 2383  C CG  . MET A 1 306 ? 52.445   -30.907 -33.354 1.00 72.21 306 A 1 
ATOM 2384  S SD  . MET A 1 306 ? 53.892   -29.824 -33.540 1.00 65.77 306 A 1 
ATOM 2385  C CE  . MET A 1 306 ? 54.985   -30.494 -32.266 1.00 58.52 306 A 1 
ATOM 2386  N N   . ARG A 1 307 ? 51.783   -34.714 -35.794 1.00 75.57 307 A 1 
ATOM 2387  C CA  . ARG A 1 307 ? 51.991   -36.045 -36.406 1.00 72.14 307 A 1 
ATOM 2388  C C   . ARG A 1 307 ? 53.227   -36.781 -35.881 1.00 72.86 307 A 1 
ATOM 2389  O O   . ARG A 1 307 ? 53.270   -38.009 -35.950 1.00 64.86 307 A 1 
ATOM 2390  C CB  . ARG A 1 307 ? 52.095   -35.923 -37.930 1.00 64.16 307 A 1 
ATOM 2391  C CG  . ARG A 1 307 ? 50.757   -35.603 -38.606 1.00 55.37 307 A 1 
ATOM 2392  C CD  . ARG A 1 307 ? 50.935   -35.606 -40.132 1.00 48.98 307 A 1 
ATOM 2393  N NE  . ARG A 1 307 ? 49.664   -35.397 -40.840 1.00 41.52 307 A 1 
ATOM 2394  C CZ  . ARG A 1 307 ? 49.485   -35.403 -42.154 1.00 36.09 307 A 1 
ATOM 2395  N NH1 . ARG A 1 307 ? 50.481   -35.573 -42.989 1.00 33.93 307 A 1 
ATOM 2396  N NH2 . ARG A 1 307 ? 48.300   -35.228 -42.664 1.00 31.31 307 A 1 
ATOM 2397  N N   . ASN A 1 308 ? 54.249   -36.079 -35.423 1.00 70.58 308 A 1 
ATOM 2398  C CA  . ASN A 1 308 ? 55.440   -36.707 -34.872 1.00 68.43 308 A 1 
ATOM 2399  C C   . ASN A 1 308 ? 55.153   -37.269 -33.478 1.00 69.81 308 A 1 
ATOM 2400  O O   . ASN A 1 308 ? 54.895   -36.514 -32.550 1.00 62.11 308 A 1 
ATOM 2401  C CB  . ASN A 1 308 ? 56.615   -35.710 -34.854 1.00 60.04 308 A 1 
ATOM 2402  C CG  . ASN A 1 308 ? 57.432   -35.711 -36.136 1.00 52.31 308 A 1 
ATOM 2403  O OD1 . ASN A 1 308 ? 57.224   -36.465 -37.065 1.00 46.47 308 A 1 
ATOM 2404  N ND2 . ASN A 1 308 ? 58.441   -34.865 -36.199 1.00 45.95 308 A 1 
ATOM 2405  N N   . LYS A 1 309 ? 55.292   -38.576 -33.291 1.00 69.39 309 A 1 
ATOM 2406  C CA  . LYS A 1 309 ? 55.149   -39.255 -31.997 1.00 68.63 309 A 1 
ATOM 2407  C C   . LYS A 1 309 ? 56.195   -38.849 -30.944 1.00 72.64 309 A 1 
ATOM 2408  O O   . LYS A 1 309 ? 56.074   -39.248 -29.799 1.00 65.71 309 A 1 
ATOM 2409  C CB  . LYS A 1 309 ? 55.188   -40.778 -32.176 1.00 58.46 309 A 1 
ATOM 2410  C CG  . LYS A 1 309 ? 53.971   -41.366 -32.896 1.00 48.68 309 A 1 
ATOM 2411  C CD  . LYS A 1 309 ? 53.992   -42.897 -32.786 1.00 41.48 309 A 1 
ATOM 2412  C CE  . LYS A 1 309 ? 52.735   -43.527 -33.370 1.00 34.00 309 A 1 
ATOM 2413  N NZ  . LYS A 1 309 ? 52.634   -44.985 -33.088 1.00 28.76 309 A 1 
ATOM 2414  N N   . ARG A 1 310 ? 57.266   -38.146 -31.327 1.00 77.76 310 A 1 
ATOM 2415  C CA  . ARG A 1 310 ? 58.268   -37.674 -30.368 1.00 78.58 310 A 1 
ATOM 2416  C C   . ARG A 1 310 ? 57.763   -36.421 -29.668 1.00 82.64 310 A 1 
ATOM 2417  O O   . ARG A 1 310 ? 57.159   -35.567 -30.308 1.00 77.57 310 A 1 
ATOM 2418  C CB  . ARG A 1 310 ? 59.621   -37.415 -31.049 1.00 70.46 310 A 1 
ATOM 2419  C CG  . ARG A 1 310 ? 60.288   -38.735 -31.450 1.00 59.22 310 A 1 
ATOM 2420  C CD  . ARG A 1 310 ? 61.698   -38.475 -31.993 1.00 53.39 310 A 1 
ATOM 2421  N NE  . ARG A 1 310 ? 62.384   -39.744 -32.316 1.00 45.35 310 A 1 
ATOM 2422  C CZ  . ARG A 1 310 ? 63.625   -39.882 -32.759 1.00 39.16 310 A 1 
ATOM 2423  N NH1 . ARG A 1 310 ? 64.387   -38.848 -32.989 1.00 36.18 310 A 1 
ATOM 2424  N NH2 . ARG A 1 310 ? 64.125   -41.059 -32.981 1.00 32.86 310 A 1 
ATOM 2425  N N   . ASN A 1 311 ? 58.101   -36.335 -28.414 1.00 82.10 311 A 1 
ATOM 2426  C CA  . ASN A 1 311 ? 57.900   -35.131 -27.617 1.00 85.33 311 A 1 
ATOM 2427  C C   . ASN A 1 311 ? 58.434   -33.884 -28.355 1.00 87.76 311 A 1 
ATOM 2428  O O   . ASN A 1 311 ? 59.498   -33.918 -28.978 1.00 84.61 311 A 1 
ATOM 2429  C CB  . ASN A 1 311 ? 58.586   -35.323 -26.260 1.00 81.71 311 A 1 
ATOM 2430  C CG  . ASN A 1 311 ? 58.462   -34.076 -25.418 1.00 78.90 311 A 1 
ATOM 2431  O OD1 . ASN A 1 311 ? 59.234   -33.137 -25.563 1.00 68.59 311 A 1 
ATOM 2432  N ND2 . ASN A 1 311 ? 57.438   -33.996 -24.584 1.00 69.98 311 A 1 
ATOM 2433  N N   . SER A 1 312 ? 57.701   -32.814 -28.282 1.00 88.46 312 A 1 
ATOM 2434  C CA  . SER A 1 312 ? 58.028   -31.524 -28.862 1.00 89.78 312 A 1 
ATOM 2435  C C   . SER A 1 312 ? 57.994   -30.454 -27.786 1.00 91.87 312 A 1 
ATOM 2436  O O   . SER A 1 312 ? 56.913   -30.029 -27.375 1.00 89.88 312 A 1 
ATOM 2437  C CB  . SER A 1 312 ? 57.060   -31.198 -29.997 1.00 86.11 312 A 1 
ATOM 2438  O OG  . SER A 1 312 ? 57.187   -32.148 -31.035 1.00 74.80 312 A 1 
ATOM 2439  N N   . LYS A 1 313 ? 59.159   -29.991 -27.368 1.00 92.12 313 A 1 
ATOM 2440  C CA  . LYS A 1 313 ? 59.279   -28.772 -26.569 1.00 93.07 313 A 1 
ATOM 2441  C C   . LYS A 1 313 ? 58.946   -27.571 -27.450 1.00 93.61 313 A 1 
ATOM 2442  O O   . LYS A 1 313 ? 59.486   -27.451 -28.547 1.00 91.84 313 A 1 
ATOM 2443  C CB  . LYS A 1 313 ? 60.682   -28.616 -25.966 1.00 91.48 313 A 1 
ATOM 2444  C CG  . LYS A 1 313 ? 61.029   -29.705 -24.949 1.00 87.07 313 A 1 
ATOM 2445  C CD  . LYS A 1 313 ? 62.339   -29.341 -24.235 1.00 84.40 313 A 1 
ATOM 2446  C CE  . LYS A 1 313 ? 62.711   -30.382 -23.181 1.00 75.56 313 A 1 
ATOM 2447  N NZ  . LYS A 1 313 ? 63.795   -29.895 -22.285 1.00 69.73 313 A 1 
ATOM 2448  N N   . MET A 1 314 ? 58.080   -26.709 -26.956 1.00 94.13 314 A 1 
ATOM 2449  C CA  . MET A 1 314 ? 57.647   -25.504 -27.661 1.00 94.35 314 A 1 
ATOM 2450  C C   . MET A 1 314 ? 57.747   -24.294 -26.736 1.00 94.69 314 A 1 
ATOM 2451  O O   . MET A 1 314 ? 57.518   -24.408 -25.542 1.00 93.06 314 A 1 
ATOM 2452  C CB  . MET A 1 314 ? 56.228   -25.679 -28.206 1.00 93.38 314 A 1 
ATOM 2453  C CG  . MET A 1 314 ? 56.091   -26.916 -29.102 1.00 90.06 314 A 1 
ATOM 2454  S SD  . MET A 1 314 ? 54.498   -27.116 -29.931 1.00 86.78 314 A 1 
ATOM 2455  C CE  . MET A 1 314 ? 54.630   -25.848 -31.200 1.00 76.38 314 A 1 
ATOM 2456  N N   . TYR A 1 315 ? 58.071   -23.160 -27.299 1.00 94.84 315 A 1 
ATOM 2457  C CA  . TYR A 1 315 ? 58.313   -21.941 -26.540 1.00 95.01 315 A 1 
ATOM 2458  C C   . TYR A 1 315 ? 57.533   -20.771 -27.147 1.00 95.02 315 A 1 
ATOM 2459  O O   . TYR A 1 315 ? 57.322   -20.712 -28.361 1.00 93.30 315 A 1 
ATOM 2460  C CB  . TYR A 1 315 ? 59.818   -21.653 -26.498 1.00 94.54 315 A 1 
ATOM 2461  C CG  . TYR A 1 315 ? 60.645   -22.717 -25.793 1.00 94.24 315 A 1 
ATOM 2462  C CD1 . TYR A 1 315 ? 60.974   -22.577 -24.434 1.00 89.11 315 A 1 
ATOM 2463  C CD2 . TYR A 1 315 ? 61.094   -23.851 -26.498 1.00 89.17 315 A 1 
ATOM 2464  C CE1 . TYR A 1 315 ? 61.726   -23.556 -23.771 1.00 88.06 315 A 1 
ATOM 2465  C CE2 . TYR A 1 315 ? 61.845   -24.844 -25.837 1.00 88.24 315 A 1 
ATOM 2466  C CZ  . TYR A 1 315 ? 62.166   -24.695 -24.472 1.00 91.02 315 A 1 
ATOM 2467  O OH  . TYR A 1 315 ? 62.889   -25.661 -23.828 1.00 89.68 315 A 1 
ATOM 2468  N N   . LEU A 1 316 ? 57.121   -19.833 -26.321 1.00 94.38 316 A 1 
ATOM 2469  C CA  . LEU A 1 316 ? 56.546   -18.545 -26.716 1.00 94.28 316 A 1 
ATOM 2470  C C   . LEU A 1 316 ? 56.901   -17.471 -25.692 1.00 94.29 316 A 1 
ATOM 2471  O O   . LEU A 1 316 ? 57.239   -17.779 -24.550 1.00 92.81 316 A 1 
ATOM 2472  C CB  . LEU A 1 316 ? 55.016   -18.658 -26.921 1.00 93.15 316 A 1 
ATOM 2473  C CG  . LEU A 1 316 ? 54.147   -18.848 -25.648 1.00 92.98 316 A 1 
ATOM 2474  C CD1 . LEU A 1 316 ? 52.685   -18.553 -25.978 1.00 83.82 316 A 1 
ATOM 2475  C CD2 . LEU A 1 316 ? 54.224   -20.261 -25.089 1.00 84.06 316 A 1 
ATOM 2476  N N   . LYS A 1 317 ? 56.796   -16.216 -26.081 1.00 94.29 317 A 1 
ATOM 2477  C CA  . LYS A 1 317 ? 56.666   -15.106 -25.137 1.00 94.17 317 A 1 
ATOM 2478  C C   . LYS A 1 317 ? 55.179   -14.811 -24.914 1.00 94.29 317 A 1 
ATOM 2479  O O   . LYS A 1 317 ? 54.352   -15.123 -25.771 1.00 92.42 317 A 1 
ATOM 2480  C CB  . LYS A 1 317 ? 57.446   -13.880 -25.636 1.00 93.07 317 A 1 
ATOM 2481  C CG  . LYS A 1 317 ? 58.981   -14.054 -25.659 1.00 90.33 317 A 1 
ATOM 2482  C CD  . LYS A 1 317 ? 59.651   -13.907 -24.292 1.00 86.95 317 A 1 
ATOM 2483  C CE  . LYS A 1 317 ? 61.177   -13.860 -24.439 1.00 83.16 317 A 1 
ATOM 2484  N NZ  . LYS A 1 317 ? 61.893   -13.359 -23.234 1.00 76.94 317 A 1 
ATOM 2485  N N   . THR A 1 318 ? 54.844   -14.222 -23.785 1.00 93.61 318 A 1 
ATOM 2486  C CA  . THR A 1 318 ? 53.470   -13.806 -23.458 1.00 93.20 318 A 1 
ATOM 2487  C C   . THR A 1 318 ? 53.440   -12.399 -22.877 1.00 92.83 318 A 1 
ATOM 2488  O O   . THR A 1 318 ? 54.462   -11.892 -22.403 1.00 90.42 318 A 1 
ATOM 2489  C CB  . THR A 1 318 ? 52.774   -14.772 -22.478 1.00 92.29 318 A 1 
ATOM 2490  O OG1 . THR A 1 318 ? 53.335   -14.714 -21.194 1.00 83.70 318 A 1 
ATOM 2491  C CG2 . THR A 1 318 ? 52.818   -16.220 -22.940 1.00 82.59 318 A 1 
ATOM 2492  N N   . ARG A 1 319 ? 52.272   -11.784 -22.876 1.00 91.98 319 A 1 
ATOM 2493  C CA  . ARG A 1 319 ? 51.987   -10.579 -22.087 1.00 91.31 319 A 1 
ATOM 2494  C C   . ARG A 1 319 ? 51.937   -10.912 -20.589 1.00 91.00 319 A 1 
ATOM 2495  O O   . ARG A 1 319 ? 51.923   -12.081 -20.202 1.00 89.00 319 A 1 
ATOM 2496  C CB  . ARG A 1 319 ? 50.667   -9.951  -22.548 1.00 89.66 319 A 1 
ATOM 2497  C CG  . ARG A 1 319 ? 50.651   -9.601  -24.035 1.00 82.86 319 A 1 
ATOM 2498  C CD  . ARG A 1 319 ? 49.354   -8.919  -24.446 1.00 82.44 319 A 1 
ATOM 2499  N NE  . ARG A 1 319 ? 49.256   -7.566  -23.893 1.00 77.00 319 A 1 
ATOM 2500  C CZ  . ARG A 1 319 ? 48.300   -6.681  -24.096 1.00 72.98 319 A 1 
ATOM 2501  N NH1 . ARG A 1 319 ? 47.247   -6.960  -24.826 1.00 64.04 319 A 1 
ATOM 2502  N NH2 . ARG A 1 319 ? 48.395   -5.491  -23.589 1.00 64.60 319 A 1 
ATOM 2503  N N   . ALA A 1 320 ? 51.829   -9.873  -19.755 1.00 89.04 320 A 1 
ATOM 2504  C CA  . ALA A 1 320 ? 51.617   -10.016 -18.320 1.00 87.17 320 A 1 
ATOM 2505  C C   . ALA A 1 320 ? 50.175   -10.398 -17.936 1.00 86.56 320 A 1 
ATOM 2506  O O   . ALA A 1 320 ? 49.944   -10.973 -16.876 1.00 81.64 320 A 1 
ATOM 2507  C CB  . ALA A 1 320 ? 52.030   -8.704  -17.648 1.00 84.08 320 A 1 
ATOM 2508  N N   . GLY A 1 321 ? 49.199   -10.111 -18.795 1.00 85.62 321 A 1 
ATOM 2509  C CA  . GLY A 1 321 ? 47.783   -10.365 -18.546 1.00 85.66 321 A 1 
ATOM 2510  C C   . GLY A 1 321 ? 47.007   -10.722 -19.808 1.00 87.42 321 A 1 
ATOM 2511  O O   . GLY A 1 321 ? 47.530   -10.625 -20.918 1.00 84.93 321 A 1 
ATOM 2512  N N   . MET A 1 322 ? 45.768   -11.136 -19.648 1.00 87.73 322 A 1 
ATOM 2513  C CA  . MET A 1 322 ? 44.902   -11.482 -20.777 1.00 87.81 322 A 1 
ATOM 2514  C C   . MET A 1 322 ? 44.573   -10.260 -21.650 1.00 87.90 322 A 1 
ATOM 2515  O O   . MET A 1 322 ? 44.291   -9.194  -21.117 1.00 84.59 322 A 1 
ATOM 2516  C CB  . MET A 1 322 ? 43.590   -12.121 -20.296 1.00 85.26 322 A 1 
ATOM 2517  C CG  . MET A 1 322 ? 43.784   -13.512 -19.701 1.00 78.81 322 A 1 
ATOM 2518  S SD  . MET A 1 322 ? 42.213   -14.300 -19.253 1.00 76.12 322 A 1 
ATOM 2519  C CE  . MET A 1 322 ? 42.820   -15.792 -18.452 1.00 67.96 322 A 1 
ATOM 2520  N N   . PRO A 1 323 ? 44.531   -10.416 -22.989 1.00 88.60 323 A 1 
ATOM 2521  C CA  . PRO A 1 323 ? 44.943   -11.607 -23.729 1.00 89.05 323 A 1 
ATOM 2522  C C   . PRO A 1 323 ? 46.475   -11.761 -23.728 1.00 90.01 323 A 1 
ATOM 2523  O O   . PRO A 1 323 ? 47.197   -10.800 -23.970 1.00 87.18 323 A 1 
ATOM 2524  C CB  . PRO A 1 323 ? 44.387   -11.404 -25.137 1.00 86.53 323 A 1 
ATOM 2525  C CG  . PRO A 1 323 ? 44.404   -9.890  -25.295 1.00 82.09 323 A 1 
ATOM 2526  C CD  . PRO A 1 323 ? 44.092   -9.377  -23.897 1.00 84.56 323 A 1 
ATOM 2527  N N   . PHE A 1 324 ? 46.952   -12.960 -23.492 1.00 92.28 324 A 1 
ATOM 2528  C CA  . PHE A 1 324 ? 48.388   -13.236 -23.372 1.00 92.64 324 A 1 
ATOM 2529  C C   . PHE A 1 324 ? 49.155   -13.228 -24.708 1.00 92.78 324 A 1 
ATOM 2530  O O   . PHE A 1 324 ? 50.386   -13.320 -24.713 1.00 90.53 324 A 1 
ATOM 2531  C CB  . PHE A 1 324 ? 48.589   -14.573 -22.662 1.00 91.89 324 A 1 
ATOM 2532  C CG  . PHE A 1 324 ? 48.197   -14.564 -21.198 1.00 91.99 324 A 1 
ATOM 2533  C CD1 . PHE A 1 324 ? 49.039   -13.936 -20.259 1.00 85.19 324 A 1 
ATOM 2534  C CD2 . PHE A 1 324 ? 47.019   -15.176 -20.761 1.00 85.03 324 A 1 
ATOM 2535  C CE1 . PHE A 1 324 ? 48.700   -13.924 -18.898 1.00 83.93 324 A 1 
ATOM 2536  C CE2 . PHE A 1 324 ? 46.671   -15.161 -19.406 1.00 83.85 324 A 1 
ATOM 2537  C CZ  . PHE A 1 324 ? 47.513   -14.540 -18.469 1.00 88.40 324 A 1 
ATOM 2538  N N   . ARG A 1 325 ? 48.442   -13.143 -25.825 1.00 92.91 325 A 1 
ATOM 2539  C CA  . ARG A 1 325 ? 49.027   -13.134 -27.171 1.00 93.05 325 A 1 
ATOM 2540  C C   . ARG A 1 325 ? 50.028   -12.001 -27.334 1.00 93.38 325 A 1 
ATOM 2541  O O   . ARG A 1 325 ? 49.721   -10.848 -27.068 1.00 90.91 325 A 1 
ATOM 2542  C CB  . ARG A 1 325 ? 47.909   -13.039 -28.211 1.00 90.58 325 A 1 
ATOM 2543  C CG  . ARG A 1 325 ? 48.436   -13.124 -29.646 1.00 86.00 325 A 1 
ATOM 2544  C CD  . ARG A 1 325 ? 47.291   -12.960 -30.640 1.00 82.69 325 A 1 
ATOM 2545  N NE  . ARG A 1 325 ? 47.744   -13.164 -32.025 1.00 75.18 325 A 1 
ATOM 2546  C CZ  . ARG A 1 325 ? 46.987   -13.099 -33.100 1.00 70.13 325 A 1 
ATOM 2547  N NH1 . ARG A 1 325 ? 45.721   -12.772 -33.037 1.00 63.20 325 A 1 
ATOM 2548  N NH2 . ARG A 1 325 ? 47.484   -13.357 -34.266 1.00 61.84 325 A 1 
ATOM 2549  N N   . VAL A 1 326 ? 51.184   -12.364 -27.890 1.00 93.62 326 A 1 
ATOM 2550  C CA  . VAL A 1 326 ? 52.163   -11.426 -28.440 1.00 93.71 326 A 1 
ATOM 2551  C C   . VAL A 1 326 ? 52.474   -11.794 -29.895 1.00 93.99 326 A 1 
ATOM 2552  O O   . VAL A 1 326 ? 52.168   -12.900 -30.349 1.00 92.40 326 A 1 
ATOM 2553  C CB  . VAL A 1 326 ? 53.456   -11.359 -27.595 1.00 92.33 326 A 1 
ATOM 2554  C CG1 . VAL A 1 326 ? 53.159   -10.926 -26.162 1.00 84.88 326 A 1 
ATOM 2555  C CG2 . VAL A 1 326 ? 54.223   -12.683 -27.576 1.00 84.12 326 A 1 
ATOM 2556  N N   . TYR A 1 327 ? 53.118   -10.882 -30.600 1.00 93.77 327 A 1 
ATOM 2557  C CA  . TYR A 1 327 ? 53.595   -11.091 -31.962 1.00 93.75 327 A 1 
ATOM 2558  C C   . TYR A 1 327 ? 55.112   -11.250 -31.938 1.00 93.81 327 A 1 
ATOM 2559  O O   . TYR A 1 327 ? 55.831   -10.374 -31.477 1.00 91.87 327 A 1 
ATOM 2560  C CB  . TYR A 1 327 ? 53.148   -9.933  -32.849 1.00 93.20 327 A 1 
ATOM 2561  C CG  . TYR A 1 327 ? 51.641   -9.844  -32.982 1.00 92.79 327 A 1 
ATOM 2562  C CD1 . TYR A 1 327 ? 50.986   -10.420 -34.089 1.00 86.10 327 A 1 
ATOM 2563  C CD2 . TYR A 1 327 ? 50.885   -9.202  -31.986 1.00 86.65 327 A 1 
ATOM 2564  C CE1 . TYR A 1 327 ? 49.596   -10.351 -34.207 1.00 85.38 327 A 1 
ATOM 2565  C CE2 . TYR A 1 327 ? 49.485   -9.135  -32.087 1.00 85.68 327 A 1 
ATOM 2566  C CZ  . TYR A 1 327 ? 48.846   -9.701  -33.211 1.00 88.94 327 A 1 
ATOM 2567  O OH  . TYR A 1 327 ? 47.484   -9.623  -33.314 1.00 87.35 327 A 1 
ATOM 2568  N N   . HIS A 1 328 ? 55.592   -12.392 -32.420 1.00 94.28 328 A 1 
ATOM 2569  C CA  . HIS A 1 328 ? 57.003   -12.734 -32.382 1.00 94.67 328 A 1 
ATOM 2570  C C   . HIS A 1 328 ? 57.701   -12.368 -33.688 1.00 94.39 328 A 1 
ATOM 2571  O O   . HIS A 1 328 ? 57.278   -12.767 -34.776 1.00 92.73 328 A 1 
ATOM 2572  C CB  . HIS A 1 328 ? 57.183   -14.226 -32.099 1.00 94.56 328 A 1 
ATOM 2573  C CG  . HIS A 1 328 ? 56.523   -14.728 -30.847 1.00 94.94 328 A 1 
ATOM 2574  N ND1 . HIS A 1 328 ? 55.195   -15.056 -30.713 1.00 85.33 328 A 1 
ATOM 2575  C CD2 . HIS A 1 328 ? 57.136   -15.047 -29.660 1.00 85.47 328 A 1 
ATOM 2576  C CE1 . HIS A 1 328 ? 55.019   -15.551 -29.483 1.00 87.78 328 A 1 
ATOM 2577  N NE2 . HIS A 1 328 ? 56.174   -15.563 -28.818 1.00 89.49 328 A 1 
ATOM 2578  N N   . TYR A 1 329 ? 58.820   -11.696 -33.576 1.00 94.12 329 A 1 
ATOM 2579  C CA  . TYR A 1 329 ? 59.657   -11.312 -34.708 1.00 94.20 329 A 1 
ATOM 2580  C C   . TYR A 1 329 ? 61.087   -11.836 -34.521 1.00 94.17 329 A 1 
ATOM 2581  O O   . TYR A 1 329 ? 61.786   -11.483 -33.579 1.00 92.46 329 A 1 
ATOM 2582  C CB  . TYR A 1 329 ? 59.617   -9.793  -34.893 1.00 93.96 329 A 1 
ATOM 2583  C CG  . TYR A 1 329 ? 58.238   -9.253  -35.183 1.00 93.84 329 A 1 
ATOM 2584  C CD1 . TYR A 1 329 ? 57.708   -9.306  -36.485 1.00 87.59 329 A 1 
ATOM 2585  C CD2 . TYR A 1 329 ? 57.459   -8.692  -34.150 1.00 87.80 329 A 1 
ATOM 2586  C CE1 . TYR A 1 329 ? 56.424   -8.810  -36.762 1.00 86.88 329 A 1 
ATOM 2587  C CE2 . TYR A 1 329 ? 56.168   -8.192  -34.417 1.00 87.25 329 A 1 
ATOM 2588  C CZ  . TYR A 1 329 ? 55.660   -8.250  -35.726 1.00 91.05 329 A 1 
ATOM 2589  O OH  . TYR A 1 329 ? 54.404   -7.766  -35.992 1.00 89.70 329 A 1 
ATOM 2590  N N   . GLN A 1 330 ? 61.534   -12.650 -35.468 1.00 94.10 330 A 1 
ATOM 2591  C CA  . GLN A 1 330 ? 62.950   -12.968 -35.607 1.00 94.38 330 A 1 
ATOM 2592  C C   . GLN A 1 330 ? 63.634   -11.837 -36.368 1.00 94.26 330 A 1 
ATOM 2593  O O   . GLN A 1 330 ? 63.334   -11.619 -37.541 1.00 92.83 330 A 1 
ATOM 2594  C CB  . GLN A 1 330 ? 63.124   -14.320 -36.322 1.00 93.46 330 A 1 
ATOM 2595  C CG  . GLN A 1 330 ? 64.573   -14.617 -36.716 1.00 91.44 330 A 1 
ATOM 2596  C CD  . GLN A 1 330 ? 64.700   -15.970 -37.418 1.00 90.19 330 A 1 
ATOM 2597  O OE1 . GLN A 1 330 ? 64.665   -16.092 -38.634 1.00 81.82 330 A 1 
ATOM 2598  N NE2 . GLN A 1 330 ? 64.859   -17.034 -36.674 1.00 79.99 330 A 1 
ATOM 2599  N N   . MET A 1 331 ? 64.623   -11.210 -35.753 1.00 93.18 331 A 1 
ATOM 2600  C CA  . MET A 1 331 ? 65.492   -10.234 -36.407 1.00 93.00 331 A 1 
ATOM 2601  C C   . MET A 1 331 ? 66.883   -10.827 -36.624 1.00 93.15 331 A 1 
ATOM 2602  O O   . MET A 1 331 ? 67.534   -11.258 -35.682 1.00 91.23 331 A 1 
ATOM 2603  C CB  . MET A 1 331 ? 65.549   -8.948  -35.589 1.00 91.85 331 A 1 
ATOM 2604  C CG  . MET A 1 331 ? 64.202   -8.213  -35.625 1.00 85.28 331 A 1 
ATOM 2605  S SD  . MET A 1 331 ? 64.130   -6.652  -34.714 1.00 82.89 331 A 1 
ATOM 2606  C CE  . MET A 1 331 ? 65.480   -5.716  -35.469 1.00 72.43 331 A 1 
ATOM 2607  N N   . LYS A 1 332 ? 67.343   -10.862 -37.880 1.00 92.42 332 A 1 
ATOM 2608  C CA  . LYS A 1 332 ? 68.715   -11.235 -38.232 1.00 92.69 332 A 1 
ATOM 2609  C C   . LYS A 1 332 ? 69.479   -9.989  -38.666 1.00 92.44 332 A 1 
ATOM 2610  O O   . LYS A 1 332 ? 69.118   -9.381  -39.669 1.00 90.56 332 A 1 
ATOM 2611  C CB  . LYS A 1 332 ? 68.759   -12.316 -39.320 1.00 92.20 332 A 1 
ATOM 2612  C CG  . LYS A 1 332 ? 68.168   -13.631 -38.824 1.00 88.68 332 A 1 
ATOM 2613  C CD  . LYS A 1 332 ? 68.523   -14.787 -39.750 1.00 86.18 332 A 1 
ATOM 2614  C CE  . LYS A 1 332 ? 68.044   -16.088 -39.099 1.00 78.63 332 A 1 
ATOM 2615  N NZ  . LYS A 1 332 ? 68.773   -17.277 -39.581 1.00 71.60 332 A 1 
ATOM 2616  N N   . ILE A 1 333 ? 70.518   -9.666  -37.934 1.00 90.33 333 A 1 
ATOM 2617  C CA  . ILE A 1 333 ? 71.328   -8.475  -38.143 1.00 89.99 333 A 1 
ATOM 2618  C C   . ILE A 1 333 ? 72.762   -8.919  -38.370 1.00 89.41 333 A 1 
ATOM 2619  O O   . ILE A 1 333 ? 73.364   -9.527  -37.491 1.00 86.92 333 A 1 
ATOM 2620  C CB  . ILE A 1 333 ? 71.201   -7.498  -36.948 1.00 89.15 333 A 1 
ATOM 2621  C CG1 . ILE A 1 333 ? 69.716   -7.163  -36.637 1.00 84.73 333 A 1 
ATOM 2622  C CG2 . ILE A 1 333 ? 72.004   -6.223  -37.243 1.00 83.16 333 A 1 
ATOM 2623  C CD1 . ILE A 1 333 ? 69.493   -6.192  -35.468 1.00 81.03 333 A 1 
ATOM 2624  N N   . HIS A 1 334 ? 73.303   -8.656  -39.545 1.00 87.92 334 A 1 
ATOM 2625  C CA  . HIS A 1 334 ? 74.730   -8.844  -39.777 1.00 86.53 334 A 1 
ATOM 2626  C C   . HIS A 1 334 ? 75.466   -7.592  -39.321 1.00 86.51 334 A 1 
ATOM 2627  O O   . HIS A 1 334 ? 75.269   -6.514  -39.884 1.00 85.43 334 A 1 
ATOM 2628  C CB  . HIS A 1 334 ? 74.982   -9.188  -41.249 1.00 85.77 334 A 1 
ATOM 2629  C CG  . HIS A 1 334 ? 76.336   -9.798  -41.465 1.00 81.23 334 A 1 
ATOM 2630  N ND1 . HIS A 1 334 ? 76.616   -11.143 -41.545 1.00 69.70 334 A 1 
ATOM 2631  C CD2 . HIS A 1 334 ? 77.533   -9.144  -41.624 1.00 69.44 334 A 1 
ATOM 2632  C CE1 . HIS A 1 334 ? 77.932   -11.292 -41.742 1.00 68.58 334 A 1 
ATOM 2633  N NE2 . HIS A 1 334 ? 78.522   -10.102 -41.796 1.00 68.76 334 A 1 
ATOM 2634  N N   . VAL A 1 335 ? 76.271   -7.734  -38.293 1.00 85.75 335 A 1 
ATOM 2635  C CA  . VAL A 1 335 ? 77.018   -6.645  -37.670 1.00 84.72 335 A 1 
ATOM 2636  C C   . VAL A 1 335 ? 78.423   -6.632  -38.253 1.00 84.00 335 A 1 
ATOM 2637  O O   . VAL A 1 335 ? 79.195   -7.561  -38.029 1.00 81.02 335 A 1 
ATOM 2638  C CB  . VAL A 1 335 ? 77.036   -6.798  -36.136 1.00 82.83 335 A 1 
ATOM 2639  C CG1 . VAL A 1 335 ? 77.765   -5.627  -35.481 1.00 76.06 335 A 1 
ATOM 2640  C CG2 . VAL A 1 335 ? 75.619   -6.835  -35.561 1.00 76.03 335 A 1 
ATOM 2641  N N   . PHE A 1 336 ? 78.768   -5.622  -39.026 1.00 85.24 336 A 1 
ATOM 2642  C CA  . PHE A 1 336 ? 80.106   -5.411  -39.545 1.00 83.67 336 A 1 
ATOM 2643  C C   . PHE A 1 336 ? 80.907   -4.523  -38.587 1.00 83.41 336 A 1 
ATOM 2644  O O   . PHE A 1 336 ? 80.443   -3.464  -38.185 1.00 81.00 336 A 1 
ATOM 2645  C CB  . PHE A 1 336 ? 80.053   -4.779  -40.943 1.00 81.67 336 A 1 
ATOM 2646  C CG  . PHE A 1 336 ? 79.343   -5.601  -41.996 1.00 78.68 336 A 1 
ATOM 2647  C CD1 . PHE A 1 336 ? 80.056   -6.521  -42.776 1.00 72.77 336 A 1 
ATOM 2648  C CD2 . PHE A 1 336 ? 77.968   -5.422  -42.233 1.00 71.81 336 A 1 
ATOM 2649  C CE1 . PHE A 1 336 ? 79.413   -7.252  -43.788 1.00 69.73 336 A 1 
ATOM 2650  C CE2 . PHE A 1 336 ? 77.311   -6.164  -43.230 1.00 68.06 336 A 1 
ATOM 2651  C CZ  . PHE A 1 336 ? 78.037   -7.076  -44.012 1.00 72.97 336 A 1 
ATOM 2652  N N   . SER A 1 337 ? 82.115   -4.932  -38.311 1.00 80.76 337 A 1 
ATOM 2653  C CA  . SER A 1 337 ? 83.116   -4.114  -37.628 1.00 78.18 337 A 1 
ATOM 2654  C C   . SER A 1 337 ? 84.326   -3.981  -38.545 1.00 77.28 337 A 1 
ATOM 2655  O O   . SER A 1 337 ? 84.892   -4.982  -38.976 1.00 72.16 337 A 1 
ATOM 2656  C CB  . SER A 1 337 ? 83.501   -4.745  -36.296 1.00 73.78 337 A 1 
ATOM 2657  O OG  . SER A 1 337 ? 84.463   -3.946  -35.649 1.00 65.03 337 A 1 
ATOM 2658  N N   . TYR A 1 338 ? 84.719   -2.752  -38.867 1.00 77.32 338 A 1 
ATOM 2659  C CA  . TYR A 1 338 ? 85.864   -2.468  -39.740 1.00 73.85 338 A 1 
ATOM 2660  C C   . TYR A 1 338 ? 87.137   -2.082  -38.972 1.00 71.20 338 A 1 
ATOM 2661  O O   . TYR A 1 338 ? 88.204   -1.944  -39.570 1.00 65.57 338 A 1 
ATOM 2662  C CB  . TYR A 1 338 ? 85.477   -1.365  -40.733 1.00 70.62 338 A 1 
ATOM 2663  C CG  . TYR A 1 338 ? 84.318   -1.723  -41.635 1.00 66.57 338 A 1 
ATOM 2664  C CD1 . TYR A 1 338 ? 84.439   -2.785  -42.545 1.00 61.67 338 A 1 
ATOM 2665  C CD2 . TYR A 1 338 ? 83.123   -0.990  -41.578 1.00 59.62 338 A 1 
ATOM 2666  C CE1 . TYR A 1 338 ? 83.370   -3.117  -43.398 1.00 55.53 338 A 1 
ATOM 2667  C CE2 . TYR A 1 338 ? 82.051   -1.313  -42.427 1.00 54.76 338 A 1 
ATOM 2668  C CZ  . TYR A 1 338 ? 82.180   -2.373  -43.336 1.00 56.06 338 A 1 
ATOM 2669  O OH  . TYR A 1 338 ? 81.150   -2.697  -44.157 1.00 52.05 338 A 1 
ATOM 2670  N N   . LYS A 1 339 ? 87.022   -1.901  -37.681 1.00 68.94 339 A 1 
ATOM 2671  C CA  . LYS A 1 339 ? 88.128   -1.572  -36.786 1.00 66.62 339 A 1 
ATOM 2672  C C   . LYS A 1 339 ? 88.251   -2.706  -35.766 1.00 66.85 339 A 1 
ATOM 2673  O O   . LYS A 1 339 ? 87.233   -3.174  -35.265 1.00 60.38 339 A 1 
ATOM 2674  C CB  . LYS A 1 339 ? 87.873   -0.211  -36.114 1.00 61.22 339 A 1 
ATOM 2675  C CG  . LYS A 1 339 ? 87.860   0.966   -37.107 1.00 55.12 339 A 1 
ATOM 2676  C CD  . LYS A 1 339 ? 87.409   2.269   -36.436 1.00 50.28 339 A 1 
ATOM 2677  C CE  . LYS A 1 339 ? 87.284   3.401   -37.439 1.00 44.58 339 A 1 
ATOM 2678  N NZ  . LYS A 1 339 ? 86.497   4.556   -36.918 1.00 39.97 339 A 1 
ATOM 2679  N N   . ASN A 1 340 ? 89.471   -3.120  -35.436 1.00 62.95 340 A 1 
ATOM 2680  C CA  . ASN A 1 340 ? 89.703   -4.069  -34.353 1.00 61.10 340 A 1 
ATOM 2681  C C   . ASN A 1 340 ? 89.349   -3.421  -33.011 1.00 62.79 340 A 1 
ATOM 2682  O O   . ASN A 1 340 ? 90.211   -2.908  -32.296 1.00 56.80 340 A 1 
ATOM 2683  C CB  . ASN A 1 340 ? 91.152   -4.602  -34.381 1.00 53.66 340 A 1 
ATOM 2684  C CG  . ASN A 1 340 ? 91.364   -5.750  -35.362 1.00 47.78 340 A 1 
ATOM 2685  O OD1 . ASN A 1 340 ? 90.466   -6.232  -36.008 1.00 42.63 340 A 1 
ATOM 2686  N ND2 . ASN A 1 340 ? 92.581   -6.224  -35.484 1.00 41.37 340 A 1 
ATOM 2687  N N   . MET A 1 341 ? 88.074   -3.393  -32.705 1.00 65.47 341 A 1 
ATOM 2688  C CA  . MET A 1 341 ? 87.589   -3.101  -31.369 1.00 63.76 341 A 1 
ATOM 2689  C C   . MET A 1 341 ? 87.687   -4.380  -30.541 1.00 64.71 341 A 1 
ATOM 2690  O O   . MET A 1 341 ? 87.493   -5.472  -31.072 1.00 57.83 341 A 1 
ATOM 2691  C CB  . MET A 1 341 ? 86.160   -2.562  -31.435 1.00 58.00 341 A 1 
ATOM 2692  C CG  . MET A 1 341 ? 86.088   -1.321  -32.317 1.00 54.00 341 A 1 
ATOM 2693  S SD  . MET A 1 341 ? 84.478   -0.523  -32.351 1.00 49.10 341 A 1 
ATOM 2694  C CE  . MET A 1 341 ? 84.740   0.602   -33.721 1.00 45.83 341 A 1 
ATOM 2695  N N   . GLY A 1 342 ? 87.979   -4.243  -29.269 1.00 62.81 342 A 1 
ATOM 2696  C CA  . GLY A 1 342 ? 87.883   -5.356  -28.327 1.00 62.30 342 A 1 
ATOM 2697  C C   . GLY A 1 342 ? 86.440   -5.851  -28.164 1.00 65.43 342 A 1 
ATOM 2698  O O   . GLY A 1 342 ? 85.550   -5.497  -28.936 1.00 60.51 342 A 1 
ATOM 2699  N N   . GLU A 1 343 ? 86.180   -6.643  -27.137 1.00 65.17 343 A 1 
ATOM 2700  C CA  . GLU A 1 343 ? 84.820   -7.073  -26.821 1.00 64.79 343 A 1 
ATOM 2701  C C   . GLU A 1 343 ? 83.917   -5.868  -26.550 1.00 66.55 343 A 1 
ATOM 2702  O O   . GLU A 1 343 ? 84.211   -5.010  -25.714 1.00 61.52 343 A 1 
ATOM 2703  C CB  . GLU A 1 343 ? 84.802   -8.057  -25.657 1.00 58.34 343 A 1 
ATOM 2704  C CG  . GLU A 1 343 ? 85.478   -9.390  -26.024 1.00 51.80 343 A 1 
ATOM 2705  C CD  . GLU A 1 343 ? 85.194   -10.500 -25.004 1.00 46.65 343 A 1 
ATOM 2706  O OE1 . GLU A 1 343 ? 84.910   -11.634 -25.460 1.00 41.64 343 A 1 
ATOM 2707  O OE2 . GLU A 1 343 ? 85.225   -10.190 -23.805 1.00 42.52 343 A 1 
ATOM 2708  N N   . ILE A 1 344 ? 82.836   -5.791  -27.313 1.00 68.11 344 A 1 
ATOM 2709  C CA  . ILE A 1 344 ? 81.816   -4.759  -27.164 1.00 67.78 344 A 1 
ATOM 2710  C C   . ILE A 1 344 ? 80.521   -5.458  -26.790 1.00 70.00 344 A 1 
ATOM 2711  O O   . ILE A 1 344 ? 80.017   -6.286  -27.554 1.00 65.49 344 A 1 
ATOM 2712  C CB  . ILE A 1 344 ? 81.647   -3.917  -28.443 1.00 62.06 344 A 1 
ATOM 2713  C CG1 . ILE A 1 344 ? 82.991   -3.338  -28.959 1.00 56.02 344 A 1 
ATOM 2714  C CG2 . ILE A 1 344 ? 80.666   -2.770  -28.162 1.00 54.31 344 A 1 
ATOM 2715  C CD1 . ILE A 1 344 ? 82.879   -2.596  -30.292 1.00 50.20 344 A 1 
ATOM 2716  N N   . GLU A 1 345 ? 79.937   -5.045  -25.671 1.00 71.44 345 A 1 
ATOM 2717  C CA  . GLU A 1 345 ? 78.584   -5.401  -25.260 1.00 71.21 345 A 1 
ATOM 2718  C C   . GLU A 1 345 ? 77.649   -4.211  -25.527 1.00 73.69 345 A 1 
ATOM 2719  O O   . GLU A 1 345 ? 77.433   -3.376  -24.652 1.00 68.87 345 A 1 
ATOM 2720  C CB  . GLU A 1 345 ? 78.578   -5.825  -23.794 1.00 64.73 345 A 1 
ATOM 2721  C CG  . GLU A 1 345 ? 79.375   -7.109  -23.558 1.00 56.45 345 A 1 
ATOM 2722  C CD  . GLU A 1 345 ? 79.297   -7.617  -22.113 1.00 51.20 345 A 1 
ATOM 2723  O OE1 . GLU A 1 345 ? 79.631   -8.806  -21.906 1.00 44.68 345 A 1 
ATOM 2724  O OE2 . GLU A 1 345 ? 78.933   -6.818  -21.226 1.00 44.94 345 A 1 
ATOM 2725  N N   . PRO A 1 346 ? 77.163   -4.040  -26.777 1.00 76.73 346 A 1 
ATOM 2726  C CA  . PRO A 1 346 ? 76.256   -2.947  -27.089 1.00 76.90 346 A 1 
ATOM 2727  C C   . PRO A 1 346 ? 74.846   -3.258  -26.579 1.00 79.08 346 A 1 
ATOM 2728  O O   . PRO A 1 346 ? 74.281   -4.309  -26.881 1.00 76.69 346 A 1 
ATOM 2729  C CB  . PRO A 1 346 ? 76.314   -2.823  -28.614 1.00 73.32 346 A 1 
ATOM 2730  C CG  . PRO A 1 346 ? 76.587   -4.247  -29.065 1.00 70.27 346 A 1 
ATOM 2731  C CD  . PRO A 1 346 ? 77.417   -4.847  -27.938 1.00 72.38 346 A 1 
ATOM 2732  N N   . THR A 1 347 ? 74.217   -2.291  -25.921 1.00 80.22 347 A 1 
ATOM 2733  C CA  . THR A 1 347 ? 72.794   -2.348  -25.588 1.00 81.33 347 A 1 
ATOM 2734  C C   . THR A 1 347 ? 72.000   -1.755  -26.743 1.00 83.54 347 A 1 
ATOM 2735  O O   . THR A 1 347 ? 71.972   -0.540  -26.927 1.00 81.13 347 A 1 
ATOM 2736  C CB  . THR A 1 347 ? 72.487   -1.614  -24.278 1.00 76.97 347 A 1 
ATOM 2737  O OG1 . THR A 1 347 ? 73.400   -1.989  -23.275 1.00 66.22 347 A 1 
ATOM 2738  C CG2 . THR A 1 347 ? 71.097   -1.975  -23.767 1.00 63.50 347 A 1 
ATOM 2739  N N   . PHE A 1 348 ? 71.377   -2.613  -27.542 1.00 86.59 348 A 1 
ATOM 2740  C CA  . PHE A 1 348 ? 70.539   -2.162  -28.642 1.00 87.63 348 A 1 
ATOM 2741  C C   . PHE A 1 348 ? 69.069   -2.123  -28.237 1.00 88.71 348 A 1 
ATOM 2742  O O   . PHE A 1 348 ? 68.562   -3.039  -27.606 1.00 87.00 348 A 1 
ATOM 2743  C CB  . PHE A 1 348 ? 70.740   -3.045  -29.873 1.00 86.30 348 A 1 
ATOM 2744  C CG  . PHE A 1 348 ? 72.077   -2.900  -30.551 1.00 86.31 348 A 1 
ATOM 2745  C CD1 . PHE A 1 348 ? 72.509   -1.648  -31.025 1.00 79.97 348 A 1 
ATOM 2746  C CD2 . PHE A 1 348 ? 72.899   -4.025  -30.765 1.00 80.08 348 A 1 
ATOM 2747  C CE1 . PHE A 1 348 ? 73.737   -1.519  -31.702 1.00 78.25 348 A 1 
ATOM 2748  C CE2 . PHE A 1 348 ? 74.121   -3.902  -31.434 1.00 77.93 348 A 1 
ATOM 2749  C CZ  . PHE A 1 348 ? 74.537   -2.653  -31.902 1.00 81.37 348 A 1 
ATOM 2750  N N   . TYR A 1 349 ? 68.376   -1.087  -28.715 1.00 89.96 349 A 1 
ATOM 2751  C CA  . TYR A 1 349 ? 66.922   -1.018  -28.717 1.00 90.67 349 A 1 
ATOM 2752  C C   . TYR A 1 349 ? 66.411   -0.945  -30.149 1.00 91.42 349 A 1 
ATOM 2753  O O   . TYR A 1 349 ? 67.091   -0.467  -31.049 1.00 89.37 349 A 1 
ATOM 2754  C CB  . TYR A 1 349 ? 66.442   0.175   -27.895 1.00 88.17 349 A 1 
ATOM 2755  C CG  . TYR A 1 349 ? 66.747   0.065   -26.421 1.00 85.27 349 A 1 
ATOM 2756  C CD1 . TYR A 1 349 ? 65.770   -0.408  -25.520 1.00 76.93 349 A 1 
ATOM 2757  C CD2 . TYR A 1 349 ? 68.017   0.426   -25.942 1.00 76.31 349 A 1 
ATOM 2758  C CE1 . TYR A 1 349 ? 66.055   -0.509  -24.146 1.00 73.63 349 A 1 
ATOM 2759  C CE2 . TYR A 1 349 ? 68.314   0.320   -24.575 1.00 72.39 349 A 1 
ATOM 2760  C CZ  . TYR A 1 349 ? 67.328   -0.144  -23.685 1.00 75.59 349 A 1 
ATOM 2761  O OH  . TYR A 1 349 ? 67.619   -0.238  -22.354 1.00 73.18 349 A 1 
ATOM 2762  N N   . VAL A 1 350 ? 65.197   -1.416  -30.357 1.00 92.26 350 A 1 
ATOM 2763  C CA  . VAL A 1 350 ? 64.545   -1.370  -31.660 1.00 92.54 350 A 1 
ATOM 2764  C C   . VAL A 1 350 ? 63.119   -0.866  -31.523 1.00 92.96 350 A 1 
ATOM 2765  O O   . VAL A 1 350 ? 62.371   -1.290  -30.642 1.00 90.79 350 A 1 
ATOM 2766  C CB  . VAL A 1 350 ? 64.647   -2.739  -32.360 1.00 91.17 350 A 1 
ATOM 2767  C CG1 . VAL A 1 350 ? 63.726   -3.819  -31.803 1.00 80.31 350 A 1 
ATOM 2768  C CG2 . VAL A 1 350 ? 64.399   -2.594  -33.857 1.00 80.15 350 A 1 
ATOM 2769  N N   . THR A 1 351 ? 62.744   0.041   -32.437 1.00 93.18 351 A 1 
ATOM 2770  C CA  . THR A 1 351 ? 61.358   0.477   -32.611 1.00 93.11 351 A 1 
ATOM 2771  C C   . THR A 1 351 ? 60.884   0.002   -33.973 1.00 93.39 351 A 1 
ATOM 2772  O O   . THR A 1 351 ? 61.573   0.190   -34.973 1.00 91.37 351 A 1 
ATOM 2773  C CB  . THR A 1 351 ? 61.223   1.999   -32.457 1.00 91.91 351 A 1 
ATOM 2774  O OG1 . THR A 1 351 ? 61.839   2.425   -31.268 1.00 79.81 351 A 1 
ATOM 2775  C CG2 . THR A 1 351 ? 59.769   2.440   -32.396 1.00 77.96 351 A 1 
ATOM 2776  N N   . LEU A 1 352 ? 59.709   -0.673  -33.998 1.00 93.21 352 A 1 
ATOM 2777  C CA  . LEU A 1 352 ? 59.127   -1.217  -35.212 1.00 93.29 352 A 1 
ATOM 2778  C C   . LEU A 1 352 ? 57.934   -0.366  -35.629 1.00 93.14 352 A 1 
ATOM 2779  O O   . LEU A 1 352 ? 57.019   -0.171  -34.834 1.00 90.84 352 A 1 
ATOM 2780  C CB  . LEU A 1 352 ? 58.692   -2.685  -34.977 1.00 92.57 352 A 1 
ATOM 2781  C CG  . LEU A 1 352 ? 59.788   -3.637  -34.460 1.00 91.93 352 A 1 
ATOM 2782  C CD1 . LEU A 1 352 ? 59.200   -5.040  -34.259 1.00 83.32 352 A 1 
ATOM 2783  C CD2 . LEU A 1 352 ? 60.952   -3.771  -35.428 1.00 83.20 352 A 1 
ATOM 2784  N N   . TYR A 1 353 ? 57.925   0.089   -36.869 1.00 92.63 353 A 1 
ATOM 2785  C CA  . TYR A 1 353 ? 56.861   0.895   -37.447 1.00 92.36 353 A 1 
ATOM 2786  C C   . TYR A 1 353 ? 56.064   0.035   -38.428 1.00 91.90 353 A 1 
ATOM 2787  O O   . TYR A 1 353 ? 56.620   -0.498  -39.395 1.00 88.51 353 A 1 
ATOM 2788  C CB  . TYR A 1 353 ? 57.452   2.137   -38.114 1.00 91.39 353 A 1 
ATOM 2789  C CG  . TYR A 1 353 ? 58.162   3.063   -37.151 1.00 90.43 353 A 1 
ATOM 2790  C CD1 . TYR A 1 353 ? 57.471   4.127   -36.542 1.00 82.66 353 A 1 
ATOM 2791  C CD2 . TYR A 1 353 ? 59.519   2.865   -36.835 1.00 83.06 353 A 1 
ATOM 2792  C CE1 . TYR A 1 353 ? 58.108   4.976   -35.628 1.00 81.80 353 A 1 
ATOM 2793  C CE2 . TYR A 1 353 ? 60.171   3.713   -35.911 1.00 81.28 353 A 1 
ATOM 2794  C CZ  . TYR A 1 353 ? 59.456   4.765   -35.316 1.00 86.04 353 A 1 
ATOM 2795  O OH  . TYR A 1 353 ? 60.079   5.586   -34.393 1.00 84.82 353 A 1 
ATOM 2796  N N   . GLY A 1 354 ? 54.776   -0.114  -38.169 1.00 91.27 354 A 1 
ATOM 2797  C CA  . GLY A 1 354 ? 53.866   -0.951  -38.928 1.00 90.93 354 A 1 
ATOM 2798  C C   . GLY A 1 354 ? 52.752   -0.191  -39.635 1.00 91.59 354 A 1 
ATOM 2799  O O   . GLY A 1 354 ? 52.639   1.027   -39.552 1.00 87.95 354 A 1 
ATOM 2800  N N   . THR A 1 355 ? 51.908   -0.928  -40.367 1.00 91.48 355 A 1 
ATOM 2801  C CA  . THR A 1 355 ? 50.727   -0.350  -41.028 1.00 90.67 355 A 1 
ATOM 2802  C C   . THR A 1 355 ? 49.594   -0.018  -40.056 1.00 90.80 355 A 1 
ATOM 2803  O O   . THR A 1 355 ? 48.809   0.874   -40.341 1.00 87.49 355 A 1 
ATOM 2804  C CB  . THR A 1 355 ? 50.161   -1.286  -42.105 1.00 89.28 355 A 1 
ATOM 2805  O OG1 . THR A 1 355 ? 49.939   -2.581  -41.592 1.00 81.20 355 A 1 
ATOM 2806  C CG2 . THR A 1 355 ? 51.101   -1.425  -43.295 1.00 79.54 355 A 1 
ATOM 2807  N N   . ASN A 1 356 ? 49.458   -0.743  -38.939 1.00 91.32 356 A 1 
ATOM 2808  C CA  . ASN A 1 356 ? 48.354   -0.631  -37.997 1.00 91.07 356 A 1 
ATOM 2809  C C   . ASN A 1 356 ? 48.746   0.170   -36.747 1.00 91.07 356 A 1 
ATOM 2810  O O   . ASN A 1 356 ? 47.958   0.960   -36.244 1.00 85.20 356 A 1 
ATOM 2811  C CB  . ASN A 1 356 ? 47.871   -2.035  -37.586 1.00 88.72 356 A 1 
ATOM 2812  C CG  . ASN A 1 356 ? 47.329   -2.896  -38.719 1.00 85.35 356 A 1 
ATOM 2813  O OD1 . ASN A 1 356 ? 47.226   -2.510  -39.871 1.00 76.71 356 A 1 
ATOM 2814  N ND2 . ASN A 1 356 ? 46.982   -4.128  -38.405 1.00 76.84 356 A 1 
ATOM 2815  N N   . ALA A 1 357 ? 49.930   -0.077  -36.244 1.00 90.27 357 A 1 
ATOM 2816  C CA  . ALA A 1 357 ? 50.497   0.569   -35.069 1.00 90.31 357 A 1 
ATOM 2817  C C   . ALA A 1 357 ? 52.026   0.533   -35.120 1.00 91.08 357 A 1 
ATOM 2818  O O   . ALA A 1 357 ? 52.625   -0.203  -35.903 1.00 87.13 357 A 1 
ATOM 2819  C CB  . ALA A 1 357 ? 49.969   -0.149  -33.814 1.00 87.60 357 A 1 
ATOM 2820  N N   . ASP A 1 358 ? 52.657   1.300   -34.246 1.00 91.05 358 A 1 
ATOM 2821  C CA  . ASP A 1 358 ? 54.093   1.291   -34.023 1.00 90.70 358 A 1 
ATOM 2822  C C   . ASP A 1 358 ? 54.393   0.687   -32.654 1.00 90.79 358 A 1 
ATOM 2823  O O   . ASP A 1 358 ? 53.634   0.853   -31.697 1.00 86.80 358 A 1 
ATOM 2824  C CB  . ASP A 1 358 ? 54.664   2.710   -34.168 1.00 88.23 358 A 1 
ATOM 2825  C CG  . ASP A 1 358 ? 54.439   3.321   -35.557 1.00 85.41 358 A 1 
ATOM 2826  O OD1 . ASP A 1 358 ? 54.438   2.563   -36.555 1.00 77.52 358 A 1 
ATOM 2827  O OD2 . ASP A 1 358 ? 54.310   4.558   -35.637 1.00 78.62 358 A 1 
ATOM 2828  N N   . SER A 1 359 ? 55.489   -0.035  -32.539 1.00 90.25 359 A 1 
ATOM 2829  C CA  . SER A 1 359 ? 55.909   -0.583  -31.249 1.00 90.02 359 A 1 
ATOM 2830  C C   . SER A 1 359 ? 56.470   0.500   -30.343 1.00 89.83 359 A 1 
ATOM 2831  O O   . SER A 1 359 ? 57.025   1.505   -30.785 1.00 86.62 359 A 1 
ATOM 2832  C CB  . SER A 1 359 ? 56.913   -1.728  -31.414 1.00 88.59 359 A 1 
ATOM 2833  O OG  . SER A 1 359 ? 58.237   -1.285  -31.646 1.00 84.46 359 A 1 
ATOM 2834  N N   . GLN A 1 360 ? 56.466   0.220   -29.056 1.00 89.85 360 A 1 
ATOM 2835  C CA  . GLN A 1 360 ? 57.355   0.919   -28.128 1.00 88.75 360 A 1 
ATOM 2836  C C   . GLN A 1 360 ? 58.829   0.625   -28.454 1.00 90.35 360 A 1 
ATOM 2837  O O   . GLN A 1 360 ? 59.155   -0.256  -29.259 1.00 87.09 360 A 1 
ATOM 2838  C CB  . GLN A 1 360 ? 56.981   0.531   -26.683 1.00 85.02 360 A 1 
ATOM 2839  C CG  . GLN A 1 360 ? 55.547   0.944   -26.322 1.00 74.81 360 A 1 
ATOM 2840  C CD  . GLN A 1 360 ? 55.170   0.661   -24.859 1.00 68.55 360 A 1 
ATOM 2841  O OE1 . GLN A 1 360 ? 55.957   0.191   -24.067 1.00 59.64 360 A 1 
ATOM 2842  N NE2 . GLN A 1 360 ? 53.957   0.945   -24.454 1.00 56.86 360 A 1 
ATOM 2843  N N   . THR A 1 361 ? 59.729   1.350   -27.812 1.00 89.74 361 A 1 
ATOM 2844  C CA  . THR A 1 361 ? 61.161   1.061   -27.877 1.00 89.72 361 A 1 
ATOM 2845  C C   . THR A 1 361 ? 61.451   -0.242  -27.133 1.00 89.99 361 A 1 
ATOM 2846  O O   . THR A 1 361 ? 61.358   -0.296  -25.913 1.00 85.96 361 A 1 
ATOM 2847  C CB  . THR A 1 361 ? 61.990   2.213   -27.299 1.00 87.12 361 A 1 
ATOM 2848  O OG1 . THR A 1 361 ? 61.617   3.424   -27.913 1.00 74.69 361 A 1 
ATOM 2849  C CG2 . THR A 1 361 ? 63.477   2.030   -27.562 1.00 71.44 361 A 1 
ATOM 2850  N N   . LEU A 1 362 ? 61.788   -1.284  -27.878 1.00 90.61 362 A 1 
ATOM 2851  C CA  . LEU A 1 362 ? 61.961   -2.638  -27.358 1.00 90.64 362 A 1 
ATOM 2852  C C   . LEU A 1 362 ? 63.453   -2.972  -27.220 1.00 91.01 362 A 1 
ATOM 2853  O O   . LEU A 1 362 ? 64.196   -2.804  -28.192 1.00 88.88 362 A 1 
ATOM 2854  C CB  . LEU A 1 362 ? 61.274   -3.632  -28.307 1.00 89.71 362 A 1 
ATOM 2855  C CG  . LEU A 1 362 ? 59.766   -3.412  -28.485 1.00 88.94 362 A 1 
ATOM 2856  C CD1 . LEU A 1 362 ? 59.255   -4.284  -29.634 1.00 81.41 362 A 1 
ATOM 2857  C CD2 . LEU A 1 362 ? 58.979   -3.754  -27.231 1.00 82.06 362 A 1 
ATOM 2858  N N   . PRO A 1 363 ? 63.903   -3.497  -26.069 1.00 88.67 363 A 1 
ATOM 2859  C CA  . PRO A 1 363 ? 65.272   -3.960  -25.936 1.00 87.46 363 A 1 
ATOM 2860  C C   . PRO A 1 363 ? 65.516   -5.204  -26.796 1.00 88.25 363 A 1 
ATOM 2861  O O   . PRO A 1 363 ? 64.678   -6.109  -26.871 1.00 86.20 363 A 1 
ATOM 2862  C CB  . PRO A 1 363 ? 65.467   -4.225  -24.442 1.00 84.58 363 A 1 
ATOM 2863  C CG  . PRO A 1 363 ? 64.066   -4.589  -23.965 1.00 80.41 363 A 1 
ATOM 2864  C CD  . PRO A 1 363 ? 63.152   -3.740  -24.842 1.00 83.48 363 A 1 
ATOM 2865  N N   . LEU A 1 364 ? 66.686   -5.288  -27.419 1.00 87.62 364 A 1 
ATOM 2866  C CA  . LEU A 1 364 ? 67.176   -6.530  -28.001 1.00 87.37 364 A 1 
ATOM 2867  C C   . LEU A 1 364 ? 67.836   -7.360  -26.896 1.00 86.79 364 A 1 
ATOM 2868  O O   . LEU A 1 364 ? 68.909   -7.021  -26.409 1.00 82.51 364 A 1 
ATOM 2869  C CB  . LEU A 1 364 ? 68.145   -6.261  -29.170 1.00 86.31 364 A 1 
ATOM 2870  C CG  . LEU A 1 364 ? 67.488   -5.653  -30.416 1.00 84.63 364 A 1 
ATOM 2871  C CD1 . LEU A 1 364 ? 68.537   -5.500  -31.536 1.00 77.98 364 A 1 
ATOM 2872  C CD2 . LEU A 1 364 ? 66.361   -6.523  -30.976 1.00 79.04 364 A 1 
ATOM 2873  N N   . GLU A 1 365 ? 67.204   -8.465  -26.533 1.00 85.12 365 A 1 
ATOM 2874  C CA  . GLU A 1 365 ? 67.717   -9.395  -25.538 1.00 83.79 365 A 1 
ATOM 2875  C C   . GLU A 1 365 ? 68.956   -10.112 -26.090 1.00 84.38 365 A 1 
ATOM 2876  O O   . GLU A 1 365 ? 68.873   -10.932 -27.005 1.00 80.90 365 A 1 
ATOM 2877  C CB  . GLU A 1 365 ? 66.602   -10.365 -25.101 1.00 80.08 365 A 1 
ATOM 2878  C CG  . GLU A 1 365 ? 66.958   -11.223 -23.877 1.00 70.09 365 A 1 
ATOM 2879  C CD  . GLU A 1 365 ? 65.870   -12.265 -23.492 1.00 63.50 365 A 1 
ATOM 2880  O OE1 . GLU A 1 365 ? 66.175   -13.214 -22.737 1.00 55.94 365 A 1 
ATOM 2881  O OE2 . GLU A 1 365 ? 64.720   -12.188 -23.959 1.00 56.49 365 A 1 
ATOM 2882  N N   . ILE A 1 366 ? 70.120   -9.808  -25.553 1.00 82.25 366 A 1 
ATOM 2883  C CA  . ILE A 1 366 ? 71.390   -10.448 -25.881 1.00 80.73 366 A 1 
ATOM 2884  C C   . ILE A 1 366 ? 71.577   -11.613 -24.908 1.00 81.18 366 A 1 
ATOM 2885  O O   . ILE A 1 366 ? 71.765   -11.414 -23.721 1.00 77.10 366 A 1 
ATOM 2886  C CB  . ILE A 1 366 ? 72.562   -9.448  -25.842 1.00 76.64 366 A 1 
ATOM 2887  C CG1 . ILE A 1 366 ? 72.321   -8.291  -26.852 1.00 70.92 366 A 1 
ATOM 2888  C CG2 . ILE A 1 366 ? 73.877   -10.170 -26.149 1.00 67.85 366 A 1 
ATOM 2889  C CD1 . ILE A 1 366 ? 73.312   -7.134  -26.726 1.00 62.20 366 A 1 
ATOM 2890  N N   . VAL A 1 367 ? 71.526   -12.839 -25.434 1.00 82.15 367 A 1 
ATOM 2891  C CA  . VAL A 1 367 ? 71.586   -14.053 -24.603 1.00 80.23 367 A 1 
ATOM 2892  C C   . VAL A 1 367 ? 73.015   -14.410 -24.182 1.00 79.96 367 A 1 
ATOM 2893  O O   . VAL A 1 367 ? 73.207   -14.999 -23.127 1.00 72.86 367 A 1 
ATOM 2894  C CB  . VAL A 1 367 ? 70.921   -15.237 -25.332 1.00 76.30 367 A 1 
ATOM 2895  C CG1 . VAL A 1 367 ? 70.882   -16.510 -24.477 1.00 69.63 367 A 1 
ATOM 2896  C CG2 . VAL A 1 367 ? 69.476   -14.908 -25.711 1.00 70.73 367 A 1 
ATOM 2897  N N   . GLU A 1 368 ? 73.993   -14.092 -25.016 1.00 78.60 368 A 1 
ATOM 2898  C CA  . GLU A 1 368 ? 75.422   -14.331 -24.764 1.00 77.15 368 A 1 
ATOM 2899  C C   . GLU A 1 368 ? 76.214   -13.054 -25.061 1.00 77.68 368 A 1 
ATOM 2900  O O   . GLU A 1 368 ? 76.412   -12.226 -24.184 1.00 70.92 368 A 1 
ATOM 2901  C CB  . GLU A 1 368 ? 75.923   -15.530 -25.586 1.00 71.99 368 A 1 
ATOM 2902  C CG  . GLU A 1 368 ? 75.404   -16.886 -25.103 1.00 66.15 368 A 1 
ATOM 2903  C CD  . GLU A 1 368 ? 75.545   -17.999 -26.151 1.00 59.25 368 A 1 
ATOM 2904  O OE1 . GLU A 1 368 ? 74.867   -19.034 -25.990 1.00 52.65 368 A 1 
ATOM 2905  O OE2 . GLU A 1 368 ? 76.154   -17.779 -27.216 1.00 55.55 368 A 1 
ATOM 2906  N N   . ARG A 1 369 ? 76.637   -12.911 -26.287 1.00 79.46 369 A 1 
ATOM 2907  C CA  . ARG A 1 369 ? 77.327   -11.717 -26.785 1.00 79.71 369 A 1 
ATOM 2908  C C   . ARG A 1 369 ? 76.980   -11.471 -28.247 1.00 81.78 369 A 1 
ATOM 2909  O O   . ARG A 1 369 ? 76.578   -12.381 -28.961 1.00 77.80 369 A 1 
ATOM 2910  C CB  . ARG A 1 369 ? 78.848   -11.833 -26.557 1.00 74.05 369 A 1 
ATOM 2911  C CG  . ARG A 1 369 ? 79.506   -12.988 -27.335 1.00 64.74 369 A 1 
ATOM 2912  C CD  . ARG A 1 369 ? 80.998   -13.038 -26.997 1.00 60.58 369 A 1 
ATOM 2913  N NE  . ARG A 1 369 ? 81.703   -14.090 -27.740 1.00 52.34 369 A 1 
ATOM 2914  C CZ  . ARG A 1 369 ? 82.969   -14.457 -27.552 1.00 45.36 369 A 1 
ATOM 2915  N NH1 . ARG A 1 369 ? 83.717   -13.882 -26.646 1.00 43.65 369 A 1 
ATOM 2916  N NH2 . ARG A 1 369 ? 83.491   -15.388 -28.271 1.00 39.76 369 A 1 
ATOM 2917  N N   . ILE A 1 370 ? 77.186   -10.252 -28.701 1.00 79.61 370 A 1 
ATOM 2918  C CA  . ILE A 1 370 ? 77.106   -9.926  -30.130 1.00 79.69 370 A 1 
ATOM 2919  C C   . ILE A 1 370 ? 78.434   -10.288 -30.787 1.00 80.64 370 A 1 
ATOM 2920  O O   . ILE A 1 370 ? 79.477   -9.737  -30.445 1.00 77.37 370 A 1 
ATOM 2921  C CB  . ILE A 1 370 ? 76.697   -8.461  -30.348 1.00 77.53 370 A 1 
ATOM 2922  C CG1 . ILE A 1 370 ? 75.240   -8.278  -29.865 1.00 72.62 370 A 1 
ATOM 2923  C CG2 . ILE A 1 370 ? 76.839   -8.057  -31.823 1.00 69.54 370 A 1 
ATOM 2924  C CD1 . ILE A 1 370 ? 74.686   -6.864  -29.988 1.00 64.48 370 A 1 
ATOM 2925  N N   . GLU A 1 371 ? 78.383   -11.187 -31.764 1.00 80.74 371 A 1 
ATOM 2926  C CA  . GLU A 1 371 ? 79.534   -11.526 -32.591 1.00 80.54 371 A 1 
ATOM 2927  C C   . GLU A 1 371 ? 79.740   -10.470 -33.682 1.00 81.40 371 A 1 
ATOM 2928  O O   . GLU A 1 371 ? 78.835   -10.140 -34.447 1.00 78.33 371 A 1 
ATOM 2929  C CB  . GLU A 1 371 ? 79.386   -12.926 -33.190 1.00 77.65 371 A 1 
ATOM 2930  C CG  . GLU A 1 371 ? 79.408   -14.020 -32.111 1.00 71.36 371 A 1 
ATOM 2931  C CD  . GLU A 1 371 ? 79.336   -15.445 -32.685 1.00 65.58 371 A 1 
ATOM 2932  O OE1 . GLU A 1 371 ? 79.556   -16.380 -31.885 1.00 57.27 371 A 1 
ATOM 2933  O OE2 . GLU A 1 371 ? 79.064   -15.588 -33.901 1.00 58.71 371 A 1 
ATOM 2934  N N   . GLN A 1 372 ? 80.930   -9.955  -33.774 1.00 80.79 372 A 1 
ATOM 2935  C CA  . GLN A 1 372 ? 81.315   -9.014  -34.816 1.00 79.36 372 A 1 
ATOM 2936  C C   . GLN A 1 372 ? 81.573   -9.760  -36.139 1.00 79.80 372 A 1 
ATOM 2937  O O   . GLN A 1 372 ? 82.019   -10.894 -36.147 1.00 74.48 372 A 1 
ATOM 2938  C CB  . GLN A 1 372 ? 82.535   -8.208  -34.382 1.00 76.00 372 A 1 
ATOM 2939  C CG  . GLN A 1 372 ? 82.288   -7.386  -33.110 1.00 72.74 372 A 1 
ATOM 2940  C CD  . GLN A 1 372 ? 83.498   -6.533  -32.708 1.00 70.63 372 A 1 
ATOM 2941  O OE1 . GLN A 1 372 ? 84.284   -6.091  -33.529 1.00 63.61 372 A 1 
ATOM 2942  N NE2 . GLN A 1 372 ? 83.671   -6.275  -31.438 1.00 62.27 372 A 1 
ATOM 2943  N N   . ASN A 1 373 ? 81.272   -9.106  -37.255 1.00 82.93 373 A 1 
ATOM 2944  C CA  . ASN A 1 373 ? 81.355   -9.683  -38.605 1.00 81.67 373 A 1 
ATOM 2945  C C   . ASN A 1 373 ? 80.552   -10.989 -38.786 1.00 82.62 373 A 1 
ATOM 2946  O O   . ASN A 1 373 ? 80.837   -11.782 -39.678 1.00 78.64 373 A 1 
ATOM 2947  C CB  . ASN A 1 373 ? 82.826   -9.757  -39.050 1.00 79.41 373 A 1 
ATOM 2948  C CG  . ASN A 1 373 ? 83.458   -8.384  -39.117 1.00 76.59 373 A 1 
ATOM 2949  O OD1 . ASN A 1 373 ? 82.914   -7.458  -39.679 1.00 69.14 373 A 1 
ATOM 2950  N ND2 . ASN A 1 373 ? 84.628   -8.208  -38.537 1.00 67.69 373 A 1 
ATOM 2951  N N   . ALA A 1 374 ? 79.488   -11.170 -37.983 1.00 84.10 374 A 1 
ATOM 2952  C CA  . ALA A 1 374 ? 78.612   -12.330 -38.004 1.00 83.95 374 A 1 
ATOM 2953  C C   . ALA A 1 374 ? 77.129   -11.933 -38.093 1.00 85.65 374 A 1 
ATOM 2954  O O   . ALA A 1 374 ? 76.736   -10.794 -37.852 1.00 82.98 374 A 1 
ATOM 2955  C CB  . ALA A 1 374 ? 78.914   -13.188 -36.768 1.00 80.87 374 A 1 
ATOM 2956  N N   . THR A 1 375 ? 76.279   -12.888 -38.446 1.00 87.20 375 A 1 
ATOM 2957  C CA  . THR A 1 375 ? 74.821   -12.693 -38.442 1.00 87.09 375 A 1 
ATOM 2958  C C   . THR A 1 375 ? 74.252   -13.067 -37.085 1.00 87.73 375 A 1 
ATOM 2959  O O   . THR A 1 375 ? 73.940   -14.228 -36.831 1.00 85.44 375 A 1 
ATOM 2960  C CB  . THR A 1 375 ? 74.127   -13.478 -39.562 1.00 85.64 375 A 1 
ATOM 2961  O OG1 . THR A 1 375 ? 74.657   -13.116 -40.813 1.00 76.69 375 A 1 
ATOM 2962  C CG2 . THR A 1 375 ? 72.627   -13.190 -39.622 1.00 75.54 375 A 1 
ATOM 2963  N N   . ASN A 1 376 ? 74.049   -12.071 -36.263 1.00 90.34 376 A 1 
ATOM 2964  C CA  . ASN A 1 376 ? 73.376   -12.210 -34.984 1.00 90.09 376 A 1 
ATOM 2965  C C   . ASN A 1 376 ? 71.868   -12.357 -35.195 1.00 90.86 376 A 1 
ATOM 2966  O O   . ASN A 1 376 ? 71.284   -11.735 -36.086 1.00 88.50 376 A 1 
ATOM 2967  C CB  . ASN A 1 376 ? 73.744   -11.015 -34.096 1.00 88.46 376 A 1 
ATOM 2968  C CG  . ASN A 1 376 ? 75.225   -11.025 -33.774 1.00 87.50 376 A 1 
ATOM 2969  O OD1 . ASN A 1 376 ? 75.657   -11.640 -32.822 1.00 76.55 376 A 1 
ATOM 2970  N ND2 . ASN A 1 376 ? 76.044   -10.398 -34.594 1.00 76.35 376 A 1 
ATOM 2971  N N   . THR A 1 377 ? 71.214   -13.191 -34.415 1.00 92.14 377 A 1 
ATOM 2972  C CA  . THR A 1 377 ? 69.763   -13.422 -34.468 1.00 92.27 377 A 1 
ATOM 2973  C C   . THR A 1 377 ? 69.153   -13.068 -33.127 1.00 92.15 377 A 1 
ATOM 2974  O O   . THR A 1 377 ? 69.626   -13.538 -32.104 1.00 89.55 377 A 1 
ATOM 2975  C CB  . THR A 1 377 ? 69.420   -14.866 -34.858 1.00 91.10 377 A 1 
ATOM 2976  O OG1 . THR A 1 377 ? 70.136   -15.257 -36.013 1.00 75.44 377 A 1 
ATOM 2977  C CG2 . THR A 1 377 ? 67.943   -15.039 -35.187 1.00 76.29 377 A 1 
ATOM 2978  N N   . PHE A 1 378 ? 68.082   -12.276 -33.151 1.00 93.04 378 A 1 
ATOM 2979  C CA  . PHE A 1 378 ? 67.378   -11.808 -31.962 1.00 92.88 378 A 1 
ATOM 2980  C C   . PHE A 1 378 ? 65.901   -12.173 -32.038 1.00 93.20 378 A 1 
ATOM 2981  O O   . PHE A 1 378 ? 65.330   -12.291 -33.119 1.00 91.30 378 A 1 
ATOM 2982  C CB  . PHE A 1 378 ? 67.563   -10.288 -31.823 1.00 91.47 378 A 1 
ATOM 2983  C CG  . PHE A 1 378 ? 69.005   -9.836  -31.843 1.00 91.05 378 A 1 
ATOM 2984  C CD1 . PHE A 1 378 ? 69.761   -9.823  -30.660 1.00 84.15 378 A 1 
ATOM 2985  C CD2 . PHE A 1 378 ? 69.607   -9.436  -33.049 1.00 84.51 378 A 1 
ATOM 2986  C CE1 . PHE A 1 378 ? 71.099   -9.407  -30.675 1.00 83.02 378 A 1 
ATOM 2987  C CE2 . PHE A 1 378 ? 70.952   -9.020  -33.067 1.00 83.02 378 A 1 
ATOM 2988  C CZ  . PHE A 1 378 ? 71.698   -9.003  -31.881 1.00 86.28 378 A 1 
ATOM 2989  N N   . LEU A 1 379 ? 65.290   -12.339 -30.896 1.00 93.18 379 A 1 
ATOM 2990  C CA  . LEU A 1 379 ? 63.844   -12.413 -30.744 1.00 93.34 379 A 1 
ATOM 2991  C C   . LEU A 1 379 ? 63.339   -11.051 -30.270 1.00 93.39 379 A 1 
ATOM 2992  O O   . LEU A 1 379 ? 63.791   -10.557 -29.244 1.00 91.46 379 A 1 
ATOM 2993  C CB  . LEU A 1 379 ? 63.498   -13.534 -29.755 1.00 92.52 379 A 1 
ATOM 2994  C CG  . LEU A 1 379 ? 61.984   -13.708 -29.488 1.00 92.01 379 A 1 
ATOM 2995  C CD1 . LEU A 1 379 ? 61.241   -14.166 -30.747 1.00 85.33 379 A 1 
ATOM 2996  C CD2 . LEU A 1 379 ? 61.787   -14.761 -28.406 1.00 84.87 379 A 1 
ATOM 2997  N N   . VAL A 1 380 ? 62.399   -10.492 -30.997 1.00 93.57 380 A 1 
ATOM 2998  C CA  . VAL A 1 380 ? 61.633   -9.319  -30.580 1.00 93.54 380 A 1 
ATOM 2999  C C   . VAL A 1 380 ? 60.174   -9.727  -30.546 1.00 93.76 380 A 1 
ATOM 3000  O O   . VAL A 1 380 ? 59.738   -10.487 -31.405 1.00 91.73 380 A 1 
ATOM 3001  C CB  . VAL A 1 380 ? 61.868   -8.130  -31.529 1.00 92.09 380 A 1 
ATOM 3002  C CG1 . VAL A 1 380 ? 61.075   -6.896  -31.117 1.00 83.86 380 A 1 
ATOM 3003  C CG2 . VAL A 1 380 ? 63.345   -7.750  -31.554 1.00 82.76 380 A 1 
ATOM 3004  N N   . TYR A 1 381 ? 59.411   -9.243  -29.574 1.00 93.89 381 A 1 
ATOM 3005  C CA  . TYR A 1 381 ? 57.980   -9.494  -29.491 1.00 93.69 381 A 1 
ATOM 3006  C C   . TYR A 1 381 ? 57.232   -8.219  -29.117 1.00 93.56 381 A 1 
ATOM 3007  O O   . TYR A 1 381 ? 57.718   -7.416  -28.325 1.00 91.13 381 A 1 
ATOM 3008  C CB  . TYR A 1 381 ? 57.693   -10.657 -28.540 1.00 92.02 381 A 1 
ATOM 3009  C CG  . TYR A 1 381 ? 58.088   -10.406 -27.099 1.00 91.08 381 A 1 
ATOM 3010  C CD1 . TYR A 1 381 ? 59.422   -10.605 -26.683 1.00 85.64 381 A 1 
ATOM 3011  C CD2 . TYR A 1 381 ? 57.135   -9.971  -26.159 1.00 85.19 381 A 1 
ATOM 3012  C CE1 . TYR A 1 381 ? 59.796   -10.358 -25.354 1.00 83.78 381 A 1 
ATOM 3013  C CE2 . TYR A 1 381 ? 57.500   -9.727  -24.827 1.00 83.81 381 A 1 
ATOM 3014  C CZ  . TYR A 1 381 ? 58.837   -9.925  -24.427 1.00 85.24 381 A 1 
ATOM 3015  O OH  . TYR A 1 381 ? 59.205   -9.682  -23.127 1.00 83.42 381 A 1 
ATOM 3016  N N   . THR A 1 382 ? 56.044   -8.038  -29.694 1.00 93.29 382 A 1 
ATOM 3017  C CA  . THR A 1 382 ? 55.184   -6.878  -29.459 1.00 92.98 382 A 1 
ATOM 3018  C C   . THR A 1 382 ? 53.820   -7.342  -28.970 1.00 92.66 382 A 1 
ATOM 3019  O O   . THR A 1 382 ? 53.332   -8.389  -29.390 1.00 90.52 382 A 1 
ATOM 3020  C CB  . THR A 1 382 ? 55.026   -6.008  -30.703 1.00 91.68 382 A 1 
ATOM 3021  O OG1 . THR A 1 382 ? 54.455   -6.718  -31.772 1.00 80.22 382 A 1 
ATOM 3022  C CG2 . THR A 1 382 ? 56.374   -5.486  -31.186 1.00 79.77 382 A 1 
ATOM 3023  N N   . GLU A 1 383 ? 53.200   -6.568  -28.098 1.00 92.09 383 A 1 
ATOM 3024  C CA  . GLU A 1 383 ? 51.869   -6.906  -27.589 1.00 90.89 383 A 1 
ATOM 3025  C C   . GLU A 1 383 ? 50.761   -6.576  -28.594 1.00 90.23 383 A 1 
ATOM 3026  O O   . GLU A 1 383 ? 49.745   -7.268  -28.668 1.00 85.79 383 A 1 
ATOM 3027  C CB  . GLU A 1 383 ? 51.624   -6.192  -26.257 1.00 88.55 383 A 1 
ATOM 3028  C CG  . GLU A 1 383 ? 52.623   -6.595  -25.170 1.00 84.68 383 A 1 
ATOM 3029  C CD  . GLU A 1 383 ? 52.167   -6.251  -23.744 1.00 81.91 383 A 1 
ATOM 3030  O OE1 . GLU A 1 383 ? 52.853   -6.694  -22.804 1.00 74.89 383 A 1 
ATOM 3031  O OE2 . GLU A 1 383 ? 51.092   -5.637  -23.574 1.00 75.81 383 A 1 
ATOM 3032  N N   . GLU A 1 384 ? 50.975   -5.554  -29.387 1.00 89.74 384 A 1 
ATOM 3033  C CA  . GLU A 1 384 ? 50.038   -5.051  -30.380 1.00 88.98 384 A 1 
ATOM 3034  C C   . GLU A 1 384 ? 50.302   -5.634  -31.772 1.00 90.01 384 A 1 
ATOM 3035  O O   . GLU A 1 384 ? 51.431   -5.977  -32.124 1.00 87.18 384 A 1 
ATOM 3036  C CB  . GLU A 1 384 ? 50.087   -3.522  -30.406 1.00 85.84 384 A 1 
ATOM 3037  C CG  . GLU A 1 384 ? 49.648   -2.940  -29.055 1.00 74.35 384 A 1 
ATOM 3038  C CD  . GLU A 1 384 ? 49.622   -1.412  -29.021 1.00 67.08 384 A 1 
ATOM 3039  O OE1 . GLU A 1 384 ? 49.139   -0.878  -27.990 1.00 58.37 384 A 1 
ATOM 3040  O OE2 . GLU A 1 384 ? 50.089   -0.773  -29.994 1.00 57.86 384 A 1 
ATOM 3041  N N   . ASP A 1 385 ? 49.243   -5.736  -32.592 1.00 89.79 385 A 1 
ATOM 3042  C CA  . ASP A 1 385 ? 49.384   -6.097  -34.000 1.00 89.97 385 A 1 
ATOM 3043  C C   . ASP A 1 385 ? 49.812   -4.885  -34.815 1.00 90.39 385 A 1 
ATOM 3044  O O   . ASP A 1 385 ? 49.010   -4.000  -35.131 1.00 86.60 385 A 1 
ATOM 3045  C CB  . ASP A 1 385 ? 48.090   -6.720  -34.548 1.00 87.41 385 A 1 
ATOM 3046  C CG  . ASP A 1 385 ? 48.294   -7.385  -35.909 1.00 85.45 385 A 1 
ATOM 3047  O OD1 . ASP A 1 385 ? 49.408   -7.294  -36.482 1.00 77.47 385 A 1 
ATOM 3048  O OD2 . ASP A 1 385 ? 47.349   -8.075  -36.366 1.00 78.13 385 A 1 
ATOM 3049  N N   . LEU A 1 386 ? 51.089   -4.848  -35.171 1.00 90.73 386 A 1 
ATOM 3050  C CA  . LEU A 1 386 ? 51.663   -3.776  -35.983 1.00 90.84 386 A 1 
ATOM 3051  C C   . LEU A 1 386 ? 51.257   -3.861  -37.466 1.00 90.54 386 A 1 
ATOM 3052  O O   . LEU A 1 386 ? 51.515   -2.934  -38.226 1.00 85.30 386 A 1 
ATOM 3053  C CB  . LEU A 1 386 ? 53.193   -3.778  -35.834 1.00 89.96 386 A 1 
ATOM 3054  C CG  . LEU A 1 386 ? 53.749   -3.796  -34.394 1.00 89.51 386 A 1 
ATOM 3055  C CD1 . LEU A 1 386 ? 55.273   -3.675  -34.453 1.00 80.60 386 A 1 
ATOM 3056  C CD2 . LEU A 1 386 ? 53.218   -2.663  -33.534 1.00 80.76 386 A 1 
ATOM 3057  N N   . GLY A 1 387 ? 50.642   -4.950  -37.875 1.00 89.43 387 A 1 
ATOM 3058  C CA  . GLY A 1 387 ? 50.387   -5.241  -39.281 1.00 89.12 387 A 1 
ATOM 3059  C C   . GLY A 1 387 ? 51.670   -5.564  -40.053 1.00 90.17 387 A 1 
ATOM 3060  O O   . GLY A 1 387 ? 52.564   -6.265  -39.571 1.00 86.36 387 A 1 
ATOM 3061  N N   . ASP A 1 388 ? 51.754   -5.065  -41.289 1.00 89.83 388 A 1 
ATOM 3062  C CA  . ASP A 1 388 ? 52.982   -5.180  -42.081 1.00 89.28 388 A 1 
ATOM 3063  C C   . ASP A 1 388 ? 54.004   -4.123  -41.644 1.00 90.25 388 A 1 
ATOM 3064  O O   . ASP A 1 388 ? 53.712   -2.930  -41.624 1.00 87.35 388 A 1 
ATOM 3065  C CB  . ASP A 1 388 ? 52.680   -5.067  -43.593 1.00 86.32 388 A 1 
ATOM 3066  C CG  . ASP A 1 388 ? 52.545   -6.385  -44.352 1.00 78.59 388 A 1 
ATOM 3067  O OD1 . ASP A 1 388 ? 52.872   -7.469  -43.821 1.00 70.19 388 A 1 
ATOM 3068  O OD2 . ASP A 1 388 ? 52.248   -6.339  -45.574 1.00 68.96 388 A 1 
ATOM 3069  N N   . LEU A 1 389 ? 55.214   -4.567  -41.352 1.00 89.98 389 A 1 
ATOM 3070  C CA  . LEU A 1 389 ? 56.300   -3.661  -40.975 1.00 90.50 389 A 1 
ATOM 3071  C C   . LEU A 1 389 ? 56.751   -2.807  -42.174 1.00 90.74 389 A 1 
ATOM 3072  O O   . LEU A 1 389 ? 56.967   -3.313  -43.275 1.00 88.37 389 A 1 
ATOM 3073  C CB  . LEU A 1 389 ? 57.480   -4.440  -40.378 1.00 89.60 389 A 1 
ATOM 3074  C CG  . LEU A 1 389 ? 57.163   -5.222  -39.092 1.00 88.22 389 A 1 
ATOM 3075  C CD1 . LEU A 1 389 ? 58.419   -5.966  -38.638 1.00 80.13 389 A 1 
ATOM 3076  C CD2 . LEU A 1 389 ? 56.718   -4.313  -37.953 1.00 79.91 389 A 1 
ATOM 3077  N N   . LEU A 1 390 ? 56.940   -1.520  -41.908 1.00 90.67 390 A 1 
ATOM 3078  C CA  . LEU A 1 390 ? 57.338   -0.506  -42.885 1.00 90.06 390 A 1 
ATOM 3079  C C   . LEU A 1 390 ? 58.754   0.010   -42.634 1.00 90.51 390 A 1 
ATOM 3080  O O   . LEU A 1 390 ? 59.557   0.067   -43.562 1.00 87.58 390 A 1 
ATOM 3081  C CB  . LEU A 1 390 ? 56.331   0.658   -42.840 1.00 88.41 390 A 1 
ATOM 3082  C CG  . LEU A 1 390 ? 54.881   0.305   -43.210 1.00 85.54 390 A 1 
ATOM 3083  C CD1 . LEU A 1 390 ? 53.997   1.536   -43.028 1.00 78.78 390 A 1 
ATOM 3084  C CD2 . LEU A 1 390 ? 54.761   -0.159  -44.659 1.00 78.47 390 A 1 
ATOM 3085  N N   . LYS A 1 391 ? 59.030   0.362   -41.387 1.00 91.07 391 A 1 
ATOM 3086  C CA  . LYS A 1 391 ? 60.334   0.890   -40.962 1.00 91.24 391 A 1 
ATOM 3087  C C   . LYS A 1 391 ? 60.791   0.246   -39.655 1.00 91.83 391 A 1 
ATOM 3088  O O   . LYS A 1 391 ? 59.982   -0.241  -38.872 1.00 89.85 391 A 1 
ATOM 3089  C CB  . LYS A 1 391 ? 60.297   2.424   -40.801 1.00 88.76 391 A 1 
ATOM 3090  C CG  . LYS A 1 391 ? 59.969   3.215   -42.085 1.00 81.19 391 A 1 
ATOM 3091  C CD  . LYS A 1 391 ? 60.208   4.703   -41.828 1.00 79.75 391 A 1 
ATOM 3092  C CE  . LYS A 1 391 ? 59.996   5.567   -43.068 1.00 68.39 391 A 1 
ATOM 3093  N NZ  . LYS A 1 391 ? 60.662   6.884   -42.918 1.00 61.86 391 A 1 
ATOM 3094  N N   . ILE A 1 392 ? 62.093   0.272   -39.433 1.00 92.12 392 A 1 
ATOM 3095  C CA  . ILE A 1 392 ? 62.723   -0.118  -38.176 1.00 92.41 392 A 1 
ATOM 3096  C C   . ILE A 1 392 ? 63.717   0.970   -37.798 1.00 92.32 392 A 1 
ATOM 3097  O O   . ILE A 1 392 ? 64.594   1.297   -38.593 1.00 90.55 392 A 1 
ATOM 3098  C CB  . ILE A 1 392 ? 63.417   -1.491  -38.289 1.00 91.97 392 A 1 
ATOM 3099  C CG1 . ILE A 1 392 ? 62.428   -2.590  -38.741 1.00 87.25 392 A 1 
ATOM 3100  C CG2 . ILE A 1 392 ? 64.085   -1.864  -36.953 1.00 86.68 392 A 1 
ATOM 3101  C CD1 . ILE A 1 392 ? 63.052   -3.977  -38.944 1.00 84.06 392 A 1 
ATOM 3102  N N   . GLN A 1 393 ? 63.616   1.508   -36.608 1.00 92.57 393 A 1 
ATOM 3103  C CA  . GLN A 1 393 ? 64.628   2.347   -35.978 1.00 92.32 393 A 1 
ATOM 3104  C C   . GLN A 1 393 ? 65.450   1.458   -35.051 1.00 92.21 393 A 1 
ATOM 3105  O O   . GLN A 1 393 ? 64.890   0.784   -34.197 1.00 90.59 393 A 1 
ATOM 3106  C CB  . GLN A 1 393 ? 63.917   3.474   -35.229 1.00 90.87 393 A 1 
ATOM 3107  C CG  . GLN A 1 393 ? 64.841   4.483   -34.528 1.00 85.24 393 A 1 
ATOM 3108  C CD  . GLN A 1 393 ? 64.026   5.460   -33.668 1.00 83.06 393 A 1 
ATOM 3109  O OE1 . GLN A 1 393 ? 62.871   5.240   -33.371 1.00 75.00 393 A 1 
ATOM 3110  N NE2 . GLN A 1 393 ? 64.597   6.553   -33.221 1.00 71.99 393 A 1 
ATOM 3111  N N   . LEU A 1 394 ? 66.742   1.433   -35.213 1.00 90.98 394 A 1 
ATOM 3112  C CA  . LEU A 1 394 ? 67.673   0.777   -34.305 1.00 90.53 394 A 1 
ATOM 3113  C C   . LEU A 1 394 ? 68.438   1.857   -33.546 1.00 90.56 394 A 1 
ATOM 3114  O O   . LEU A 1 394 ? 69.042   2.725   -34.184 1.00 88.43 394 A 1 
ATOM 3115  C CB  . LEU A 1 394 ? 68.599   -0.140  -35.121 1.00 89.62 394 A 1 
ATOM 3116  C CG  . LEU A 1 394 ? 69.577   -0.976  -34.275 1.00 88.22 394 A 1 
ATOM 3117  C CD1 . LEU A 1 394 ? 68.869   -2.139  -33.587 1.00 79.39 394 A 1 
ATOM 3118  C CD2 . LEU A 1 394 ? 70.662   -1.574  -35.168 1.00 79.63 394 A 1 
ATOM 3119  N N   . THR A 1 395 ? 68.453   1.804   -32.245 1.00 89.59 395 A 1 
ATOM 3120  C CA  . THR A 1 395 ? 69.206   2.716   -31.387 1.00 88.69 395 A 1 
ATOM 3121  C C   . THR A 1 395 ? 70.248   1.945   -30.596 1.00 88.54 395 A 1 
ATOM 3122  O O   . THR A 1 395 ? 70.025   0.813   -30.188 1.00 86.07 395 A 1 
ATOM 3123  C CB  . THR A 1 395 ? 68.297   3.546   -30.460 1.00 86.18 395 A 1 
ATOM 3124  O OG1 . THR A 1 395 ? 67.434   2.732   -29.713 1.00 70.47 395 A 1 
ATOM 3125  C CG2 . THR A 1 395 ? 67.413   4.502   -31.246 1.00 69.52 395 A 1 
ATOM 3126  N N   . TRP A 1 396 ? 71.403   2.540   -30.418 1.00 84.42 396 A 1 
ATOM 3127  C CA  . TRP A 1 396 ? 72.424   2.047   -29.493 1.00 83.33 396 A 1 
ATOM 3128  C C   . TRP A 1 396 ? 72.413   2.947   -28.269 1.00 81.68 396 A 1 
ATOM 3129  O O   . TRP A 1 396 ? 72.723   4.128   -28.381 1.00 77.12 396 A 1 
ATOM 3130  C CB  . TRP A 1 396 ? 73.788   1.985   -30.192 1.00 81.11 396 A 1 
ATOM 3131  C CG  . TRP A 1 396 ? 74.927   1.395   -29.422 1.00 80.92 396 A 1 
ATOM 3132  C CD1 . TRP A 1 396 ? 74.956   1.070   -28.105 1.00 74.72 396 A 1 
ATOM 3133  C CD2 . TRP A 1 396 ? 76.269   1.065   -29.927 1.00 78.49 396 A 1 
ATOM 3134  N NE1 . TRP A 1 396 ? 76.209   0.580   -27.757 1.00 75.07 396 A 1 
ATOM 3135  C CE2 . TRP A 1 396 ? 77.040   0.558   -28.850 1.00 76.45 396 A 1 
ATOM 3136  C CE3 . TRP A 1 396 ? 76.888   1.154   -31.194 1.00 75.59 396 A 1 
ATOM 3137  C CZ2 . TRP A 1 396 ? 78.388   0.177   -29.011 1.00 75.26 396 A 1 
ATOM 3138  C CZ3 . TRP A 1 396 ? 78.220   0.767   -31.356 1.00 71.33 396 A 1 
ATOM 3139  C CH2 . TRP A 1 396 ? 78.961   0.282   -30.269 1.00 71.92 396 A 1 
ATOM 3140  N N   . GLU A 1 397 ? 72.038   2.416   -27.135 1.00 78.71 397 A 1 
ATOM 3141  C CA  . GLU A 1 397 ? 72.025   3.182   -25.891 1.00 76.58 397 A 1 
ATOM 3142  C C   . GLU A 1 397 ? 73.436   3.672   -25.575 1.00 75.36 397 A 1 
ATOM 3143  O O   . GLU A 1 397 ? 74.398   2.901   -25.532 1.00 68.61 397 A 1 
ATOM 3144  C CB  . GLU A 1 397 ? 71.438   2.338   -24.759 1.00 70.76 397 A 1 
ATOM 3145  C CG  . GLU A 1 397 ? 71.202   3.165   -23.487 1.00 63.05 397 A 1 
ATOM 3146  C CD  . GLU A 1 397 ? 70.477   2.352   -22.406 1.00 58.46 397 A 1 
ATOM 3147  O OE1 . GLU A 1 397 ? 69.548   2.910   -21.785 1.00 51.95 397 A 1 
ATOM 3148  O OE2 . GLU A 1 397 ? 70.829   1.171   -22.222 1.00 53.71 397 A 1 
ATOM 3149  N N   . GLY A 1 398 ? 73.570   4.959   -25.405 1.00 67.27 398 A 1 
ATOM 3150  C CA  . GLY A 1 398 ? 74.790   5.546   -24.900 1.00 63.62 398 A 1 
ATOM 3151  C C   . GLY A 1 398 ? 75.038   5.052   -23.483 1.00 62.79 398 A 1 
ATOM 3152  O O   . GLY A 1 398 ? 74.145   5.113   -22.645 1.00 56.47 398 A 1 
ATOM 3153  N N   . ALA A 1 399 ? 76.246   4.597   -23.213 1.00 54.51 399 A 1 
ATOM 3154  C CA  . ALA A 1 399 ? 76.613   4.239   -21.841 1.00 52.78 399 A 1 
ATOM 3155  C C   . ALA A 1 399 ? 76.285   5.430   -20.931 1.00 52.87 399 A 1 
ATOM 3156  O O   . ALA A 1 399 ? 76.893   6.495   -21.072 1.00 48.24 399 A 1 
ATOM 3157  C CB  . ALA A 1 399 ? 78.094   3.867   -21.788 1.00 47.64 399 A 1 
ATOM 3158  N N   . SER A 1 400 ? 75.347   5.251   -20.032 1.00 45.20 400 A 1 
ATOM 3159  C CA  . SER A 1 400 ? 75.013   6.284   -19.064 1.00 44.72 400 A 1 
ATOM 3160  C C   . SER A 1 400 ? 76.285   6.618   -18.296 1.00 45.50 400 A 1 
ATOM 3161  O O   . SER A 1 400 ? 76.923   5.742   -17.709 1.00 42.62 400 A 1 
ATOM 3162  C CB  . SER A 1 400 ? 73.876   5.844   -18.129 1.00 41.22 400 A 1 
ATOM 3163  O OG  . SER A 1 400 ? 74.191   4.666   -17.443 1.00 38.14 400 A 1 
ATOM 3164  N N   . GLN A 1 401 ? 76.688   7.886   -18.348 1.00 44.04 401 A 1 
ATOM 3165  C CA  . GLN A 1 401 ? 77.896   8.347   -17.683 1.00 44.74 401 A 1 
ATOM 3166  C C   . GLN A 1 401 ? 77.674   8.299   -16.169 1.00 46.19 401 A 1 
ATOM 3167  O O   . GLN A 1 401 ? 77.444   9.319   -15.527 1.00 42.92 401 A 1 
ATOM 3168  C CB  . GLN A 1 401 ? 78.291   9.743   -18.181 1.00 40.74 401 A 1 
ATOM 3169  C CG  . GLN A 1 401 ? 78.836   9.743   -19.620 1.00 36.63 401 A 1 
ATOM 3170  C CD  . GLN A 1 401 ? 79.369   11.116  -20.043 1.00 33.26 401 A 1 
ATOM 3171  O OE1 . GLN A 1 401 ? 79.069   12.147  -19.465 1.00 30.97 401 A 1 
ATOM 3172  N NE2 . GLN A 1 401 ? 80.196   11.177  -21.065 1.00 29.62 401 A 1 
ATOM 3173  N N   . SER A 1 402 ? 77.744   7.113   -15.591 1.00 43.49 402 A 1 
ATOM 3174  C CA  . SER A 1 402 ? 77.979   7.010   -14.165 1.00 43.58 402 A 1 
ATOM 3175  C C   . SER A 1 402 ? 79.277   7.749   -13.864 1.00 44.38 402 A 1 
ATOM 3176  O O   . SER A 1 402 ? 80.255   7.649   -14.614 1.00 42.48 402 A 1 
ATOM 3177  C CB  . SER A 1 402 ? 78.007   5.547   -13.689 1.00 40.77 402 A 1 
ATOM 3178  O OG  . SER A 1 402 ? 79.229   4.916   -13.968 1.00 37.33 402 A 1 
ATOM 3179  N N   . TRP A 1 403 ? 79.289   8.505   -12.788 1.00 42.89 403 A 1 
ATOM 3180  C CA  . TRP A 1 403 ? 80.430   9.377   -12.443 1.00 40.33 403 A 1 
ATOM 3181  C C   . TRP A 1 403 ? 81.742   8.591   -12.347 1.00 42.58 403 A 1 
ATOM 3182  O O   . TRP A 1 403 ? 82.806   9.086   -12.705 1.00 39.81 403 A 1 
ATOM 3183  C CB  . TRP A 1 403 ? 80.099   10.110  -11.136 1.00 35.90 403 A 1 
ATOM 3184  C CG  . TRP A 1 403 ? 80.472   11.548  -11.112 1.00 33.27 403 A 1 
ATOM 3185  C CD1 . TRP A 1 403 ? 79.825   12.527  -11.784 1.00 29.54 403 A 1 
ATOM 3186  C CD2 . TRP A 1 403 ? 81.537   12.200  -10.361 1.00 30.72 403 A 1 
ATOM 3187  N NE1 . TRP A 1 403 ? 80.412   13.758  -11.489 1.00 26.31 403 A 1 
ATOM 3188  C CE2 . TRP A 1 403 ? 81.456   13.604  -10.608 1.00 28.61 403 A 1 
ATOM 3189  C CE3 . TRP A 1 403 ? 82.541   11.757  -9.470  1.00 31.27 403 A 1 
ATOM 3190  C CZ2 . TRP A 1 403 ? 82.354   14.527  -10.016 1.00 30.76 403 A 1 
ATOM 3191  C CZ3 . TRP A 1 403 ? 83.436   12.679  -8.873  1.00 29.63 403 A 1 
ATOM 3192  C CH2 . TRP A 1 403 ? 83.331   14.051  -9.150  1.00 29.38 403 A 1 
ATOM 3193  N N   . TYR A 1 404 ? 81.668   7.313   -11.979 1.00 46.08 404 A 1 
ATOM 3194  C CA  . TYR A 1 404 ? 82.790   6.376   -11.959 1.00 45.88 404 A 1 
ATOM 3195  C C   . TYR A 1 404 ? 83.343   6.051   -13.361 1.00 46.88 404 A 1 
ATOM 3196  O O   . TYR A 1 404 ? 84.554   5.946   -13.527 1.00 45.74 404 A 1 
ATOM 3197  C CB  . TYR A 1 404 ? 82.347   5.096   -11.234 1.00 43.61 404 A 1 
ATOM 3198  C CG  . TYR A 1 404 ? 83.207   4.783   -10.038 1.00 41.71 404 A 1 
ATOM 3199  C CD1 . TYR A 1 404 ? 84.400   4.055   -10.202 1.00 38.69 404 A 1 
ATOM 3200  C CD2 . TYR A 1 404 ? 82.838   5.235   -8.759  1.00 37.18 404 A 1 
ATOM 3201  C CE1 . TYR A 1 404 ? 85.216   3.775   -9.093  1.00 33.35 404 A 1 
ATOM 3202  C CE2 . TYR A 1 404 ? 83.646   4.966   -7.644  1.00 33.18 404 A 1 
ATOM 3203  C CZ  . TYR A 1 404 ? 84.830   4.231   -7.816  1.00 34.33 404 A 1 
ATOM 3204  O OH  . TYR A 1 404 ? 85.626   3.966   -6.736  1.00 31.44 404 A 1 
ATOM 3205  N N   . ASN A 1 405 ? 82.466   5.900   -14.391 1.00 48.77 405 A 1 
ATOM 3206  C CA  . ASN A 1 405 ? 82.887   5.670   -15.776 1.00 49.65 405 A 1 
ATOM 3207  C C   . ASN A 1 405 ? 83.490   6.939   -16.376 1.00 49.07 405 A 1 
ATOM 3208  O O   . ASN A 1 405 ? 84.548   6.865   -16.997 1.00 48.37 405 A 1 
ATOM 3209  C CB  . ASN A 1 405 ? 81.724   5.124   -16.610 1.00 48.03 405 A 1 
ATOM 3210  C CG  . ASN A 1 405 ? 81.417   3.663   -16.332 1.00 45.22 405 A 1 
ATOM 3211  O OD1 . ASN A 1 405 ? 82.125   2.957   -15.643 1.00 43.62 405 A 1 
ATOM 3212  N ND2 . ASN A 1 405 ? 80.329   3.166   -16.889 1.00 42.66 405 A 1 
ATOM 3213  N N   . LEU A 1 406 ? 82.846   8.089   -16.115 1.00 45.59 406 A 1 
ATOM 3214  C CA  . LEU A 1 406 ? 83.397   9.398   -16.476 1.00 45.48 406 A 1 
ATOM 3215  C C   . LEU A 1 406 ? 84.818   9.581   -15.944 1.00 45.70 406 A 1 
ATOM 3216  O O   . LEU A 1 406 ? 85.700   9.996   -16.680 1.00 45.14 406 A 1 
ATOM 3217  C CB  . LEU A 1 406 ? 82.477   10.497  -15.914 1.00 43.67 406 A 1 
ATOM 3218  C CG  . LEU A 1 406 ? 81.661   11.207  -17.010 1.00 39.36 406 A 1 
ATOM 3219  C CD1 . LEU A 1 406 ? 80.459   11.928  -16.382 1.00 37.10 406 A 1 
ATOM 3220  C CD2 . LEU A 1 406 ? 82.509   12.227  -17.753 1.00 39.04 406 A 1 
ATOM 3221  N N   . TRP A 1 407 ? 85.080   9.222   -14.689 1.00 47.55 407 A 1 
ATOM 3222  C CA  . TRP A 1 407 ? 86.409   9.362   -14.094 1.00 45.51 407 A 1 
ATOM 3223  C C   . TRP A 1 407 ? 87.424   8.384   -14.679 1.00 46.73 407 A 1 
ATOM 3224  O O   . TRP A 1 407 ? 88.587   8.732   -14.850 1.00 45.25 407 A 1 
ATOM 3225  C CB  . TRP A 1 407 ? 86.304   9.245   -12.576 1.00 43.10 407 A 1 
ATOM 3226  C CG  . TRP A 1 407 ? 87.367   9.987   -11.841 1.00 40.06 407 A 1 
ATOM 3227  C CD1 . TRP A 1 407 ? 87.331   11.315  -11.560 1.00 35.88 407 A 1 
ATOM 3228  C CD2 . TRP A 1 407 ? 88.626   9.493   -11.274 1.00 39.02 407 A 1 
ATOM 3229  N NE1 . TRP A 1 407 ? 88.469   11.672  -10.844 1.00 33.75 407 A 1 
ATOM 3230  C CE2 . TRP A 1 407 ? 89.279   10.593  -10.638 1.00 37.14 407 A 1 
ATOM 3231  C CE3 . TRP A 1 407 ? 89.252   8.240   -11.221 1.00 39.85 407 A 1 
ATOM 3232  C CZ2 . TRP A 1 407 ? 90.518   10.436  -9.960  1.00 40.88 407 A 1 
ATOM 3233  C CZ3 . TRP A 1 407 ? 90.497   8.083   -10.543 1.00 36.97 407 A 1 
ATOM 3234  C CH2 . TRP A 1 407 ? 91.101   9.179   -9.922  1.00 37.69 407 A 1 
ATOM 3235  N N   . LYS A 1 408 ? 86.985   7.159   -15.054 1.00 50.21 408 A 1 
ATOM 3236  C CA  . LYS A 1 408 ? 87.815   6.181   -15.764 1.00 50.12 408 A 1 
ATOM 3237  C C   . LYS A 1 408 ? 88.168   6.661   -17.176 1.00 49.26 408 A 1 
ATOM 3238  O O   . LYS A 1 408 ? 89.339   6.614   -17.539 1.00 49.49 408 A 1 
ATOM 3239  C CB  . LYS A 1 408 ? 87.113   4.809   -15.807 1.00 50.04 408 A 1 
ATOM 3240  C CG  . LYS A 1 408 ? 87.948   3.710   -15.165 1.00 47.07 408 A 1 
ATOM 3241  C CD  . LYS A 1 408 ? 87.216   2.365   -15.259 1.00 44.53 408 A 1 
ATOM 3242  C CE  . LYS A 1 408 ? 88.022   1.230   -14.641 1.00 40.77 408 A 1 
ATOM 3243  N NZ  . LYS A 1 408 ? 87.335   -0.073  -14.778 1.00 37.89 408 A 1 
ATOM 3244  N N   . GLU A 1 409 ? 87.186   7.157   -17.942 1.00 49.41 409 A 1 
ATOM 3245  C CA  . GLU A 1 409 ? 87.412   7.729   -19.269 1.00 48.96 409 A 1 
ATOM 3246  C C   . GLU A 1 409 ? 88.294   8.974   -19.194 1.00 47.86 409 A 1 
ATOM 3247  O O   . GLU A 1 409 ? 89.235   9.088   -19.976 1.00 46.89 409 A 1 
ATOM 3248  C CB  . GLU A 1 409 ? 86.093   8.054   -19.973 1.00 47.30 409 A 1 
ATOM 3249  C CG  . GLU A 1 409 ? 85.435   6.799   -20.540 1.00 43.90 409 A 1 
ATOM 3250  C CD  . GLU A 1 409 ? 84.202   7.086   -21.413 1.00 41.89 409 A 1 
ATOM 3251  O OE1 . GLU A 1 409 ? 83.868   6.194   -22.237 1.00 38.59 409 A 1 
ATOM 3252  O OE2 . GLU A 1 409 ? 83.611   8.175   -21.269 1.00 39.82 409 A 1 
ATOM 3253  N N   . PHE A 1 410 ? 88.080   9.865   -18.229 1.00 44.59 410 A 1 
ATOM 3254  C CA  . PHE A 1 410 ? 88.914   11.065  -18.069 1.00 43.32 410 A 1 
ATOM 3255  C C   . PHE A 1 410 ? 90.378   10.713  -17.810 1.00 44.25 410 A 1 
ATOM 3256  O O   . PHE A 1 410 ? 91.275   11.348  -18.357 1.00 43.32 410 A 1 
ATOM 3257  C CB  . PHE A 1 410 ? 88.334   11.936  -16.945 1.00 41.23 410 A 1 
ATOM 3258  C CG  . PHE A 1 410 ? 88.654   13.408  -17.098 1.00 37.97 410 A 1 
ATOM 3259  C CD1 . PHE A 1 410 ? 89.796   13.977  -16.492 1.00 34.88 410 A 1 
ATOM 3260  C CD2 . PHE A 1 410 ? 87.796   14.218  -17.855 1.00 35.21 410 A 1 
ATOM 3261  C CE1 . PHE A 1 410 ? 90.067   15.343  -16.643 1.00 31.55 410 A 1 
ATOM 3262  C CE2 . PHE A 1 410 ? 88.065   15.587  -18.007 1.00 32.02 410 A 1 
ATOM 3263  C CZ  . PHE A 1 410 ? 89.196   16.156  -17.400 1.00 33.67 410 A 1 
ATOM 3264  N N   . ARG A 1 411 ? 90.617   9.644   -17.027 1.00 45.84 411 A 1 
ATOM 3265  C CA  . ARG A 1 411 ? 91.975   9.146   -16.796 1.00 46.45 411 A 1 
ATOM 3266  C C   . ARG A 1 411 ? 92.591   8.506   -18.047 1.00 46.55 411 A 1 
ATOM 3267  O O   . ARG A 1 411 ? 93.791   8.670   -18.254 1.00 47.19 411 A 1 
ATOM 3268  C CB  . ARG A 1 411 ? 91.986   8.185   -15.600 1.00 46.60 411 A 1 
ATOM 3269  C CG  . ARG A 1 411 ? 93.012   8.636   -14.557 1.00 42.84 411 A 1 
ATOM 3270  C CD  . ARG A 1 411 ? 93.074   7.652   -13.396 1.00 40.97 411 A 1 
ATOM 3271  N NE  . ARG A 1 411 ? 93.972   8.150   -12.328 1.00 37.25 411 A 1 
ATOM 3272  C CZ  . ARG A 1 411 ? 94.361   7.476   -11.256 1.00 34.14 411 A 1 
ATOM 3273  N NH1 . ARG A 1 411 ? 93.977   6.249   -11.041 1.00 31.95 411 A 1 
ATOM 3274  N NH2 . ARG A 1 411 ? 95.142   8.030   -10.370 1.00 31.18 411 A 1 
ATOM 3275  N N   . SER A 1 412 ? 91.841   7.823   -18.894 1.00 48.56 412 A 1 
ATOM 3276  C CA  . SER A 1 412 ? 92.347   7.286   -20.159 1.00 48.09 412 A 1 
ATOM 3277  C C   . SER A 1 412 ? 92.561   8.379   -21.212 1.00 47.28 412 A 1 
ATOM 3278  O O   . SER A 1 412 ? 93.551   8.326   -21.949 1.00 45.50 412 A 1 
ATOM 3279  C CB  . SER A 1 412 ? 91.453   6.169   -20.698 1.00 46.18 412 A 1 
ATOM 3280  O OG  . SER A 1 412 ? 90.192   6.644   -21.105 1.00 44.09 412 A 1 
ATOM 3281  N N   . TYR A 1 413 ? 91.724   9.406   -21.231 1.00 45.80 413 A 1 
ATOM 3282  C CA  . TYR A 1 413 ? 91.822   10.552  -22.147 1.00 44.41 413 A 1 
ATOM 3283  C C   . TYR A 1 413 ? 93.126   11.350  -22.005 1.00 43.33 413 A 1 
ATOM 3284  O O   . TYR A 1 413 ? 93.594   11.943  -22.969 1.00 41.83 413 A 1 
ATOM 3285  C CB  . TYR A 1 413 ? 90.616   11.473  -21.935 1.00 41.80 413 A 1 
ATOM 3286  C CG  . TYR A 1 413 ? 89.975   11.958  -23.210 1.00 39.54 413 A 1 
ATOM 3287  C CD1 . TYR A 1 413 ? 90.460   13.100  -23.864 1.00 37.13 413 A 1 
ATOM 3288  C CD2 . TYR A 1 413 ? 88.873   11.265  -23.747 1.00 36.04 413 A 1 
ATOM 3289  C CE1 . TYR A 1 413 ? 89.846   13.553  -25.044 1.00 33.60 413 A 1 
ATOM 3290  C CE2 . TYR A 1 413 ? 88.259   11.708  -24.920 1.00 33.37 413 A 1 
ATOM 3291  C CZ  . TYR A 1 413 ? 88.740   12.857  -25.567 1.00 34.03 413 A 1 
ATOM 3292  O OH  . TYR A 1 413 ? 88.124   13.297  -26.718 1.00 31.67 413 A 1 
ATOM 3293  N N   . LEU A 1 414 ? 93.704   11.359  -20.800 1.00 41.12 414 A 1 
ATOM 3294  C CA  . LEU A 1 414 ? 94.973   12.045  -20.540 1.00 41.85 414 A 1 
ATOM 3295  C C   . LEU A 1 414 ? 96.218   11.257  -20.970 1.00 42.95 414 A 1 
ATOM 3296  O O   . LEU A 1 414 ? 97.303   11.842  -21.016 1.00 40.34 414 A 1 
ATOM 3297  C CB  . LEU A 1 414 ? 95.037   12.383  -19.040 1.00 38.89 414 A 1 
ATOM 3298  C CG  . LEU A 1 414 ? 94.244   13.646  -18.658 1.00 35.08 414 A 1 
ATOM 3299  C CD1 . LEU A 1 414 ? 94.059   13.699  -17.137 1.00 32.30 414 A 1 
ATOM 3300  C CD2 . LEU A 1 414 ? 94.960   14.916  -19.086 1.00 34.93 414 A 1 
ATOM 3301  N N   . SER A 1 415 ? 96.139   9.957   -21.242 1.00 44.11 415 A 1 
ATOM 3302  C CA  . SER A 1 415 ? 97.327   9.107   -21.430 1.00 44.68 415 A 1 
ATOM 3303  C C   . SER A 1 415 ? 97.450   8.438   -22.805 1.00 45.15 415 A 1 
ATOM 3304  O O   . SER A 1 415 ? 98.559   8.328   -23.330 1.00 42.14 415 A 1 
ATOM 3305  C CB  . SER A 1 415 ? 97.402   8.064   -20.330 1.00 40.97 415 A 1 
ATOM 3306  O OG  . SER A 1 415 ? 96.292   7.198   -20.365 1.00 38.26 415 A 1 
ATOM 3307  N N   . GLN A 1 416 ? 96.357   7.978   -23.377 1.00 44.92 416 A 1 
ATOM 3308  C CA  . GLN A 1 416 ? 96.369   7.300   -24.675 1.00 45.92 416 A 1 
ATOM 3309  C C   . GLN A 1 416 ? 95.662   8.135   -25.760 1.00 46.31 416 A 1 
ATOM 3310  O O   . GLN A 1 416 ? 94.808   8.963   -25.437 1.00 42.95 416 A 1 
ATOM 3311  C CB  . GLN A 1 416 ? 95.786   5.887   -24.550 1.00 42.11 416 A 1 
ATOM 3312  C CG  . GLN A 1 416 ? 96.794   4.932   -23.901 1.00 38.17 416 A 1 
ATOM 3313  C CD  . GLN A 1 416 ? 96.370   3.464   -23.986 1.00 34.82 416 A 1 
ATOM 3314  O OE1 . GLN A 1 416 ? 95.274   3.117   -24.351 1.00 32.83 416 A 1 
ATOM 3315  N NE2 . GLN A 1 416 ? 97.249   2.554   -23.666 1.00 31.60 416 A 1 
ATOM 3316  N N   . PRO A 1 417 ? 96.003   7.938   -27.058 1.00 43.99 417 A 1 
ATOM 3317  C CA  . PRO A 1 417 ? 95.345   8.633   -28.160 1.00 44.29 417 A 1 
ATOM 3318  C C   . PRO A 1 417 ? 93.839   8.383   -28.148 1.00 45.27 417 A 1 
ATOM 3319  O O   . PRO A 1 417 ? 93.370   7.387   -27.607 1.00 42.70 417 A 1 
ATOM 3320  C CB  . PRO A 1 417 ? 96.017   8.119   -29.440 1.00 40.05 417 A 1 
ATOM 3321  C CG  . PRO A 1 417 ? 96.515   6.742   -29.041 1.00 39.96 417 A 1 
ATOM 3322  C CD  . PRO A 1 417 ? 96.908   6.937   -27.588 1.00 42.24 417 A 1 
ATOM 3323  N N   . ARG A 1 418 ? 93.064   9.318   -28.779 1.00 45.71 418 A 1 
ATOM 3324  C CA  . ARG A 1 418 ? 91.598   9.238   -28.879 1.00 46.03 418 A 1 
ATOM 3325  C C   . ARG A 1 418 ? 91.181   7.846   -29.356 1.00 47.38 418 A 1 
ATOM 3326  O O   . ARG A 1 418 ? 91.304   7.553   -30.544 1.00 44.18 418 A 1 
ATOM 3327  C CB  . ARG A 1 418 ? 91.044   10.278  -29.863 1.00 41.07 418 A 1 
ATOM 3328  C CG  . ARG A 1 418 ? 91.021   11.703  -29.310 1.00 36.62 418 A 1 
ATOM 3329  C CD  . ARG A 1 418 ? 90.418   12.644  -30.365 1.00 33.40 418 A 1 
ATOM 3330  N NE  . ARG A 1 418 ? 90.241   14.002  -29.849 1.00 30.46 418 A 1 
ATOM 3331  C CZ  . ARG A 1 418 ? 89.829   15.058  -30.533 1.00 27.63 418 A 1 
ATOM 3332  N NH1 . ARG A 1 418 ? 89.556   14.982  -31.812 1.00 26.22 418 A 1 
ATOM 3333  N NH2 . ARG A 1 418 ? 89.692   16.216  -29.956 1.00 25.31 418 A 1 
ATOM 3334  N N   . ASN A 1 419 ? 90.693   7.008   -28.442 1.00 48.77 419 A 1 
ATOM 3335  C CA  . ASN A 1 419 ? 90.174   5.693   -28.779 1.00 49.29 419 A 1 
ATOM 3336  C C   . ASN A 1 419 ? 89.126   5.873   -29.888 1.00 51.27 419 A 1 
ATOM 3337  O O   . ASN A 1 419 ? 88.195   6.659   -29.688 1.00 47.63 419 A 1 
ATOM 3338  C CB  . ASN A 1 419 ? 89.596   5.016   -27.526 1.00 44.36 419 A 1 
ATOM 3339  C CG  . ASN A 1 419 ? 90.372   3.781   -27.100 1.00 39.57 419 A 1 
ATOM 3340  O OD1 . ASN A 1 419 ? 91.070   3.163   -27.864 1.00 36.46 419 A 1 
ATOM 3341  N ND2 . ASN A 1 419 ? 90.241   3.378   -25.852 1.00 35.15 419 A 1 
ATOM 3342  N N   . PRO A 1 420 ? 89.264   5.252   -31.058 1.00 46.81 420 A 1 
ATOM 3343  C CA  . PRO A 1 420 ? 88.338   5.459   -32.158 1.00 47.40 420 A 1 
ATOM 3344  C C   . PRO A 1 420 ? 86.939   5.092   -31.674 1.00 49.85 420 A 1 
ATOM 3345  O O   . PRO A 1 420 ? 86.752   4.012   -31.114 1.00 47.19 420 A 1 
ATOM 3346  C CB  . PRO A 1 420 ? 88.845   4.576   -33.303 1.00 43.32 420 A 1 
ATOM 3347  C CG  . PRO A 1 420 ? 89.645   3.489   -32.597 1.00 42.50 420 A 1 
ATOM 3348  C CD  . PRO A 1 420 ? 90.232   4.222   -31.394 1.00 43.35 420 A 1 
ATOM 3349  N N   . GLY A 1 421 ? 85.977   5.987   -31.828 1.00 56.76 421 A 1 
ATOM 3350  C CA  . GLY A 1 421 ? 84.642   5.864   -31.254 1.00 58.27 421 A 1 
ATOM 3351  C C   . GLY A 1 421 ? 84.038   4.507   -31.592 1.00 63.14 421 A 1 
ATOM 3352  O O   . GLY A 1 421 ? 84.149   4.059   -32.737 1.00 59.30 421 A 1 
ATOM 3353  N N   . ARG A 1 422 ? 83.457   3.831   -30.602 1.00 69.20 422 A 1 
ATOM 3354  C CA  . ARG A 1 422 ? 82.859   2.509   -30.764 1.00 71.11 422 A 1 
ATOM 3355  C C   . ARG A 1 422 ? 81.812   2.576   -31.865 1.00 74.55 422 A 1 
ATOM 3356  O O   . ARG A 1 422 ? 80.797   3.249   -31.704 1.00 71.14 422 A 1 
ATOM 3357  C CB  . ARG A 1 422 ? 82.229   2.026   -29.460 1.00 65.62 422 A 1 
ATOM 3358  C CG  . ARG A 1 422 ? 83.255   1.727   -28.360 1.00 59.87 422 A 1 
ATOM 3359  C CD  . ARG A 1 422 ? 82.540   1.208   -27.103 1.00 56.52 422 A 1 
ATOM 3360  N NE  . ARG A 1 422 ? 83.489   0.923   -26.015 1.00 51.64 422 A 1 
ATOM 3361  C CZ  . ARG A 1 422 ? 83.180   0.388   -24.831 1.00 46.83 422 A 1 
ATOM 3362  N NH1 . ARG A 1 422 ? 81.956   0.076   -24.525 1.00 45.23 422 A 1 
ATOM 3363  N NH2 . ARG A 1 422 ? 84.104   0.181   -23.944 1.00 42.71 422 A 1 
ATOM 3364  N N   . GLU A 1 423 ? 82.076   1.928   -32.979 1.00 76.88 423 A 1 
ATOM 3365  C CA  . GLU A 1 423 ? 81.313   2.074   -34.211 1.00 79.04 423 A 1 
ATOM 3366  C C   . GLU A 1 423 ? 81.168   0.724   -34.894 1.00 80.41 423 A 1 
ATOM 3367  O O   . GLU A 1 423 ? 82.149   0.020   -35.160 1.00 77.25 423 A 1 
ATOM 3368  C CB  . GLU A 1 423 ? 81.993   3.106   -35.120 1.00 75.33 423 A 1 
ATOM 3369  C CG  . GLU A 1 423 ? 81.179   3.437   -36.381 1.00 66.82 423 A 1 
ATOM 3370  C CD  . GLU A 1 423 ? 81.883   4.493   -37.254 1.00 65.20 423 A 1 
ATOM 3371  O OE1 . GLU A 1 423 ? 81.182   5.385   -37.761 1.00 57.27 423 A 1 
ATOM 3372  O OE2 . GLU A 1 423 ? 83.118   4.396   -37.400 1.00 59.77 423 A 1 
ATOM 3373  N N   . LEU A 1 424 ? 79.939   0.369   -35.167 1.00 81.95 424 A 1 
ATOM 3374  C CA  . LEU A 1 424 ? 79.545   -0.818  -35.904 1.00 82.82 424 A 1 
ATOM 3375  C C   . LEU A 1 424 ? 78.807   -0.392  -37.169 1.00 84.31 424 A 1 
ATOM 3376  O O   . LEU A 1 424 ? 78.200   0.678   -37.211 1.00 81.84 424 A 1 
ATOM 3377  C CB  . LEU A 1 424 ? 78.671   -1.720  -35.010 1.00 80.45 424 A 1 
ATOM 3378  C CG  . LEU A 1 424 ? 79.377   -2.275  -33.760 1.00 79.24 424 A 1 
ATOM 3379  C CD1 . LEU A 1 424 ? 78.370   -3.011  -32.878 1.00 73.50 424 A 1 
ATOM 3380  C CD2 . LEU A 1 424 ? 80.492   -3.252  -34.116 1.00 74.91 424 A 1 
ATOM 3381  N N   . ASN A 1 425 ? 78.825   -1.216  -38.184 1.00 85.64 425 A 1 
ATOM 3382  C CA  . ASN A 1 425 ? 78.112   -0.967  -39.433 1.00 85.67 425 A 1 
ATOM 3383  C C   . ASN A 1 425 ? 77.033   -2.031  -39.650 1.00 86.31 425 A 1 
ATOM 3384  O O   . ASN A 1 425 ? 77.318   -3.224  -39.672 1.00 83.93 425 A 1 
ATOM 3385  C CB  . ASN A 1 425 ? 79.120   -0.901  -40.586 1.00 83.36 425 A 1 
ATOM 3386  C CG  . ASN A 1 425 ? 79.662   0.508   -40.780 1.00 80.15 425 A 1 
ATOM 3387  O OD1 . ASN A 1 425 ? 79.111   1.284   -41.531 1.00 69.95 425 A 1 
ATOM 3388  N ND2 . ASN A 1 425 ? 80.745   0.867   -40.134 1.00 69.88 425 A 1 
ATOM 3389  N N   . ILE A 1 426 ? 75.793   -1.595  -39.842 1.00 86.84 426 A 1 
ATOM 3390  C CA  . ILE A 1 426 ? 74.639   -2.462  -40.077 1.00 87.58 426 A 1 
ATOM 3391  C C   . ILE A 1 426 ? 73.956   -2.032  -41.377 1.00 87.42 426 A 1 
ATOM 3392  O O   . ILE A 1 426 ? 73.346   -0.974  -41.453 1.00 84.49 426 A 1 
ATOM 3393  C CB  . ILE A 1 426 ? 73.670   -2.462  -38.871 1.00 86.86 426 A 1 
ATOM 3394  C CG1 . ILE A 1 426 ? 74.399   -2.895  -37.576 1.00 83.33 426 A 1 
ATOM 3395  C CG2 . ILE A 1 426 ? 72.475   -3.384  -39.160 1.00 81.07 426 A 1 
ATOM 3396  C CD1 . ILE A 1 426 ? 73.548   -2.827  -36.300 1.00 76.50 426 A 1 
ATOM 3397  N N   . ARG A 1 427 ? 74.067   -2.872  -42.414 1.00 87.88 427 A 1 
ATOM 3398  C CA  . ARG A 1 427 ? 73.543   -2.548  -43.762 1.00 86.40 427 A 1 
ATOM 3399  C C   . ARG A 1 427 ? 72.078   -2.941  -43.960 1.00 87.00 427 A 1 
ATOM 3400  O O   . ARG A 1 427 ? 71.356   -2.302  -44.712 1.00 83.42 427 A 1 
ATOM 3401  C CB  . ARG A 1 427 ? 74.402   -3.229  -44.832 1.00 83.68 427 A 1 
ATOM 3402  C CG  . ARG A 1 427 ? 75.867   -2.749  -44.784 1.00 77.58 427 A 1 
ATOM 3403  C CD  . ARG A 1 427 ? 76.692   -3.409  -45.886 1.00 74.04 427 A 1 
ATOM 3404  N NE  . ARG A 1 427 ? 78.083   -2.964  -45.823 1.00 64.59 427 A 1 
ATOM 3405  C CZ  . ARG A 1 427 ? 79.096   -3.362  -46.568 1.00 58.05 427 A 1 
ATOM 3406  N NH1 . ARG A 1 427 ? 78.946   -4.249  -47.518 1.00 53.70 427 A 1 
ATOM 3407  N NH2 . ARG A 1 427 ? 80.278   -2.879  -46.373 1.00 51.06 427 A 1 
ATOM 3408  N N   . ARG A 1 428 ? 71.607   -4.024  -43.327 1.00 87.48 428 A 1 
ATOM 3409  C CA  . ARG A 1 428 ? 70.262   -4.575  -43.481 1.00 87.59 428 A 1 
ATOM 3410  C C   . ARG A 1 428 ? 69.851   -5.395  -42.256 1.00 88.85 428 A 1 
ATOM 3411  O O   . ARG A 1 428 ? 70.675   -6.071  -41.643 1.00 86.42 428 A 1 
ATOM 3412  C CB  . ARG A 1 428 ? 70.151   -5.387  -44.784 1.00 84.10 428 A 1 
ATOM 3413  C CG  . ARG A 1 428 ? 70.945   -6.707  -44.777 1.00 75.36 428 A 1 
ATOM 3414  C CD  . ARG A 1 428 ? 70.867   -7.445  -46.118 1.00 74.03 428 A 1 
ATOM 3415  N NE  . ARG A 1 428 ? 71.858   -6.949  -47.076 1.00 64.67 428 A 1 
ATOM 3416  C CZ  . ARG A 1 428 ? 72.033   -7.372  -48.324 1.00 58.25 428 A 1 
ATOM 3417  N NH1 . ARG A 1 428 ? 71.270   -8.281  -48.836 1.00 53.34 428 A 1 
ATOM 3418  N NH2 . ARG A 1 428 ? 72.988   -6.889  -49.064 1.00 50.35 428 A 1 
ATOM 3419  N N   . ILE A 1 429 ? 68.579   -5.400  -42.000 1.00 89.70 429 A 1 
ATOM 3420  C CA  . ILE A 1 429 ? 67.930   -6.259  -41.019 1.00 90.68 429 A 1 
ATOM 3421  C C   . ILE A 1 429 ? 66.945   -7.150  -41.775 1.00 90.92 429 A 1 
ATOM 3422  O O   . ILE A 1 429 ? 66.102   -6.662  -42.511 1.00 89.06 429 A 1 
ATOM 3423  C CB  . ILE A 1 429 ? 67.236   -5.434  -39.914 1.00 90.22 429 A 1 
ATOM 3424  C CG1 . ILE A 1 429 ? 68.240   -4.488  -39.207 1.00 86.00 429 A 1 
ATOM 3425  C CG2 . ILE A 1 429 ? 66.564   -6.380  -38.904 1.00 85.06 429 A 1 
ATOM 3426  C CD1 . ILE A 1 429 ? 67.626   -3.586  -38.129 1.00 82.95 429 A 1 
ATOM 3427  N N   . ARG A 1 430 ? 67.031   -8.475  -41.604 1.00 92.09 430 A 1 
ATOM 3428  C CA  . ARG A 1 430 ? 66.012   -9.408  -42.105 1.00 91.92 430 A 1 
ATOM 3429  C C   . ARG A 1 430 ? 65.066   -9.757  -40.962 1.00 92.46 430 A 1 
ATOM 3430  O O   . ARG A 1 430 ? 65.518   -10.298 -39.961 1.00 90.90 430 A 1 
ATOM 3431  C CB  . ARG A 1 430 ? 66.653   -10.667 -42.696 1.00 91.08 430 A 1 
ATOM 3432  C CG  . ARG A 1 430 ? 67.333   -10.384 -44.040 1.00 84.44 430 A 1 
ATOM 3433  C CD  . ARG A 1 430 ? 68.010   -11.659 -44.554 1.00 78.86 430 A 1 
ATOM 3434  N NE  . ARG A 1 430 ? 68.459   -11.496 -45.934 1.00 68.31 430 A 1 
ATOM 3435  C CZ  . ARG A 1 430 ? 69.439   -12.140 -46.545 1.00 60.92 430 A 1 
ATOM 3436  N NH1 . ARG A 1 430 ? 70.201   -13.000 -45.926 1.00 53.91 430 A 1 
ATOM 3437  N NH2 . ARG A 1 430 ? 69.658   -11.919 -47.798 1.00 53.08 430 A 1 
ATOM 3438  N N   . VAL A 1 431 ? 63.780   -9.487  -41.142 1.00 92.78 431 A 1 
ATOM 3439  C CA  . VAL A 1 431 ? 62.744   -9.790  -40.152 1.00 92.92 431 A 1 
ATOM 3440  C C   . VAL A 1 431 ? 61.878   -10.931 -40.661 1.00 93.07 431 A 1 
ATOM 3441  O O   . VAL A 1 431 ? 61.495   -10.962 -41.829 1.00 91.37 431 A 1 
ATOM 3442  C CB  . VAL A 1 431 ? 61.905   -8.548  -39.800 1.00 92.15 431 A 1 
ATOM 3443  C CG1 . VAL A 1 431 ? 60.913   -8.841  -38.663 1.00 84.86 431 A 1 
ATOM 3444  C CG2 . VAL A 1 431 ? 62.803   -7.401  -39.344 1.00 84.93 431 A 1 
ATOM 3445  N N   . LYS A 1 432 ? 61.559   -11.877 -39.794 1.00 93.20 432 A 1 
ATOM 3446  C CA  . LYS A 1 432 ? 60.523   -12.884 -40.027 1.00 93.49 432 A 1 
ATOM 3447  C C   . LYS A 1 432 ? 59.466   -12.751 -38.938 1.00 93.59 432 A 1 
ATOM 3448  O O   . LYS A 1 432 ? 59.790   -12.930 -37.769 1.00 92.09 432 A 1 
ATOM 3449  C CB  . LYS A 1 432 ? 61.164   -14.286 -40.057 1.00 92.69 432 A 1 
ATOM 3450  C CG  . LYS A 1 432 ? 60.103   -15.355 -40.357 1.00 90.20 432 A 1 
ATOM 3451  C CD  . LYS A 1 432 ? 60.619   -16.792 -40.171 1.00 86.60 432 A 1 
ATOM 3452  C CE  . LYS A 1 432 ? 59.435   -17.702 -40.506 1.00 79.90 432 A 1 
ATOM 3453  N NZ  . LYS A 1 432 ? 59.650   -19.105 -40.109 1.00 72.88 432 A 1 
ATOM 3454  N N   . SER A 1 433 ? 58.210   -12.517 -39.321 1.00 92.93 433 A 1 
ATOM 3455  C CA  . SER A 1 433 ? 57.079   -12.662 -38.399 1.00 92.50 433 A 1 
ATOM 3456  C C   . SER A 1 433 ? 56.845   -14.150 -38.111 1.00 92.58 433 A 1 
ATOM 3457  O O   . SER A 1 433 ? 56.851   -14.968 -39.036 1.00 90.46 433 A 1 
ATOM 3458  C CB  . SER A 1 433 ? 55.832   -12.009 -38.994 1.00 91.39 433 A 1 
ATOM 3459  O OG  . SER A 1 433 ? 54.683   -12.381 -38.255 1.00 81.27 433 A 1 
ATOM 3460  N N   . GLY A 1 434 ? 56.679   -14.511 -36.859 1.00 91.99 434 A 1 
ATOM 3461  C CA  . GLY A 1 434 ? 56.334   -15.863 -36.442 1.00 91.44 434 A 1 
ATOM 3462  C C   . GLY A 1 434 ? 54.912   -16.224 -36.847 1.00 91.75 434 A 1 
ATOM 3463  O O   . GLY A 1 434 ? 54.691   -17.239 -37.512 1.00 88.56 434 A 1 
ATOM 3464  N N   . GLU A 1 435 ? 53.970   -15.361 -36.518 1.00 91.07 435 A 1 
ATOM 3465  C CA  . GLU A 1 435 ? 52.534   -15.548 -36.702 1.00 90.50 435 A 1 
ATOM 3466  C C   . GLU A 1 435 ? 52.155   -15.598 -38.186 1.00 90.49 435 A 1 
ATOM 3467  O O   . GLU A 1 435 ? 51.506   -16.539 -38.637 1.00 87.87 435 A 1 
ATOM 3468  C CB  . GLU A 1 435 ? 51.775   -14.410 -35.998 1.00 89.67 435 A 1 
ATOM 3469  C CG  . GLU A 1 435 ? 51.878   -14.404 -34.459 1.00 86.82 435 A 1 
ATOM 3470  C CD  . GLU A 1 435 ? 53.299   -14.162 -33.904 1.00 86.54 435 A 1 
ATOM 3471  O OE1 . GLU A 1 435 ? 53.626   -14.761 -32.861 1.00 77.32 435 A 1 
ATOM 3472  O OE2 . GLU A 1 435 ? 54.109   -13.468 -34.565 1.00 80.68 435 A 1 
ATOM 3473  N N   . THR A 1 436 ? 52.616   -14.634 -38.991 1.00 90.70 436 A 1 
ATOM 3474  C CA  . THR A 1 436 ? 52.303   -14.568 -40.431 1.00 89.82 436 A 1 
ATOM 3475  C C   . THR A 1 436 ? 53.278   -15.353 -41.306 1.00 90.03 436 A 1 
ATOM 3476  O O   . THR A 1 436 ? 53.066   -15.493 -42.510 1.00 85.89 436 A 1 
ATOM 3477  C CB  . THR A 1 436 ? 52.215   -13.120 -40.934 1.00 88.14 436 A 1 
ATOM 3478  O OG1 . THR A 1 436 ? 53.488   -12.523 -40.961 1.00 80.79 436 A 1 
ATOM 3479  C CG2 . THR A 1 436 ? 51.292   -12.241 -40.095 1.00 78.20 436 A 1 
ATOM 3480  N N   . GLN A 1 437 ? 54.358   -15.816 -40.723 1.00 90.80 437 A 1 
ATOM 3481  C CA  . GLN A 1 437 ? 55.479   -16.468 -41.418 1.00 91.36 437 A 1 
ATOM 3482  C C   . GLN A 1 437 ? 56.107   -15.639 -42.563 1.00 91.61 437 A 1 
ATOM 3483  O O   . GLN A 1 437 ? 57.008   -16.140 -43.249 1.00 88.33 437 A 1 
ATOM 3484  C CB  . GLN A 1 437 ? 55.106   -17.904 -41.854 1.00 90.30 437 A 1 
ATOM 3485  C CG  . GLN A 1 437 ? 54.818   -18.835 -40.665 1.00 88.56 437 A 1 
ATOM 3486  C CD  . GLN A 1 437 ? 56.111   -19.159 -39.897 1.00 90.26 437 A 1 
ATOM 3487  O OE1 . GLN A 1 437 ? 56.994   -19.868 -40.376 1.00 81.61 437 A 1 
ATOM 3488  N NE2 . GLN A 1 437 ? 56.265   -18.655 -38.697 1.00 80.82 437 A 1 
ATOM 3489  N N   . ARG A 1 438 ? 55.690   -14.387 -42.751 1.00 90.19 438 A 1 
ATOM 3490  C CA  . ARG A 1 438 ? 56.243   -13.482 -43.762 1.00 89.76 438 A 1 
ATOM 3491  C C   . ARG A 1 438 ? 57.687   -13.125 -43.426 1.00 90.92 438 A 1 
ATOM 3492  O O   . ARG A 1 438 ? 58.038   -12.913 -42.274 1.00 88.69 438 A 1 
ATOM 3493  C CB  . ARG A 1 438 ? 55.390   -12.216 -43.917 1.00 87.74 438 A 1 
ATOM 3494  C CG  . ARG A 1 438 ? 54.001   -12.507 -44.509 1.00 78.46 438 A 1 
ATOM 3495  C CD  . ARG A 1 438 ? 53.203   -11.208 -44.711 1.00 71.85 438 A 1 
ATOM 3496  N NE  . ARG A 1 438 ? 51.869   -11.471 -45.284 1.00 62.14 438 A 1 
ATOM 3497  C CZ  . ARG A 1 438 ? 50.940   -10.576 -45.576 1.00 54.19 438 A 1 
ATOM 3498  N NH1 . ARG A 1 438 ? 51.124   -9.298  -45.392 1.00 49.12 438 A 1 
ATOM 3499  N NH2 . ARG A 1 438 ? 49.791   -10.956 -46.045 1.00 47.17 438 A 1 
ATOM 3500  N N   . LYS A 1 439 ? 58.534   -13.064 -44.457 1.00 90.73 439 A 1 
ATOM 3501  C CA  . LYS A 1 439 ? 59.908   -12.586 -44.358 1.00 90.56 439 A 1 
ATOM 3502  C C   . LYS A 1 439 ? 60.011   -11.255 -45.079 1.00 90.45 439 A 1 
ATOM 3503  O O   . LYS A 1 439 ? 59.601   -11.141 -46.232 1.00 87.69 439 A 1 
ATOM 3504  C CB  . LYS A 1 439 ? 60.895   -13.593 -44.945 1.00 89.24 439 A 1 
ATOM 3505  C CG  . LYS A 1 439 ? 60.979   -14.886 -44.135 1.00 84.89 439 A 1 
ATOM 3506  C CD  . LYS A 1 439 ? 62.066   -15.790 -44.738 1.00 81.06 439 A 1 
ATOM 3507  C CE  . LYS A 1 439 ? 62.235   -17.071 -43.938 1.00 71.51 439 A 1 
ATOM 3508  N NZ  . LYS A 1 439 ? 63.378   -17.859 -44.442 1.00 63.79 439 A 1 
ATOM 3509  N N   . LEU A 1 440 ? 60.578   -10.287 -44.415 1.00 90.52 440 A 1 
ATOM 3510  C CA  . LEU A 1 440 ? 60.799   -8.942  -44.928 1.00 90.16 440 A 1 
ATOM 3511  C C   . LEU A 1 440 ? 62.281   -8.593  -44.756 1.00 91.29 440 A 1 
ATOM 3512  O O   . LEU A 1 440 ? 62.921   -9.033  -43.809 1.00 88.78 440 A 1 
ATOM 3513  C CB  . LEU A 1 440 ? 59.887   -7.959  -44.167 1.00 87.81 440 A 1 
ATOM 3514  C CG  . LEU A 1 440 ? 58.370   -8.220  -44.336 1.00 83.61 440 A 1 
ATOM 3515  C CD1 . LEU A 1 440 ? 57.568   -7.271  -43.440 1.00 74.86 440 A 1 
ATOM 3516  C CD2 . LEU A 1 440 ? 57.908   -8.021  -45.775 1.00 74.27 440 A 1 
ATOM 3517  N N   . THR A 1 441 ? 62.800   -7.808  -45.675 1.00 90.70 441 A 1 
ATOM 3518  C CA  . THR A 1 441 ? 64.143   -7.239  -45.545 1.00 90.38 441 A 1 
ATOM 3519  C C   . THR A 1 441 ? 64.013   -5.734  -45.422 1.00 90.76 441 A 1 
ATOM 3520  O O   . THR A 1 441 ? 63.227   -5.111  -46.135 1.00 88.28 441 A 1 
ATOM 3521  C CB  . THR A 1 441 ? 65.064   -7.648  -46.715 1.00 88.53 441 A 1 
ATOM 3522  O OG1 . THR A 1 441 ? 65.085   -9.061  -46.836 1.00 76.78 441 A 1 
ATOM 3523  C CG2 . THR A 1 441 ? 66.504   -7.213  -46.487 1.00 75.97 441 A 1 
ATOM 3524  N N   . PHE A 1 442 ? 64.780   -5.188  -44.516 1.00 90.51 442 A 1 
ATOM 3525  C CA  . PHE A 1 442 ? 64.900   -3.763  -44.285 1.00 90.62 442 A 1 
ATOM 3526  C C   . PHE A 1 442 ? 66.344   -3.355  -44.531 1.00 90.56 442 A 1 
ATOM 3527  O O   . PHE A 1 442 ? 67.271   -4.053  -44.108 1.00 87.66 442 A 1 
ATOM 3528  C CB  . PHE A 1 442 ? 64.440   -3.425  -42.863 1.00 90.27 442 A 1 
ATOM 3529  C CG  . PHE A 1 442 ? 62.986   -3.740  -42.597 1.00 90.84 442 A 1 
ATOM 3530  C CD1 . PHE A 1 442 ? 62.013   -2.723  -42.636 1.00 83.89 442 A 1 
ATOM 3531  C CD2 . PHE A 1 442 ? 62.567   -5.060  -42.340 1.00 84.64 442 A 1 
ATOM 3532  C CE1 . PHE A 1 442 ? 60.670   -3.008  -42.415 1.00 83.91 442 A 1 
ATOM 3533  C CE2 . PHE A 1 442 ? 61.215   -5.356  -42.129 1.00 83.68 442 A 1 
ATOM 3534  C CZ  . PHE A 1 442 ? 60.265   -4.325  -42.172 1.00 88.20 442 A 1 
ATOM 3535  N N   . CYS A 1 443 ? 66.547   -2.259  -45.261 1.00 89.52 443 A 1 
ATOM 3536  C CA  . CYS A 1 443 ? 67.850   -1.705  -45.588 1.00 88.13 443 A 1 
ATOM 3537  C C   . CYS A 1 443 ? 67.951   -0.287  -45.027 1.00 88.60 443 A 1 
ATOM 3538  O O   . CYS A 1 443 ? 66.925   0.377   -44.882 1.00 85.91 443 A 1 
ATOM 3539  C CB  . CYS A 1 443 ? 68.038   -1.717  -47.110 1.00 85.26 443 A 1 
ATOM 3540  S SG  . CYS A 1 443 ? 67.992   -3.391  -47.845 1.00 78.65 443 A 1 
ATOM 3541  N N   . THR A 1 444 ? 69.141   0.167   -44.731 1.00 87.66 444 A 1 
ATOM 3542  C CA  . THR A 1 444 ? 69.378   1.566   -44.359 1.00 86.72 444 A 1 
ATOM 3543  C C   . THR A 1 444 ? 68.776   2.509   -45.399 1.00 85.54 444 A 1 
ATOM 3544  O O   . THR A 1 444 ? 68.769   2.209   -46.600 1.00 80.65 444 A 1 
ATOM 3545  C CB  . THR A 1 444 ? 70.874   1.862   -44.196 1.00 84.83 444 A 1 
ATOM 3546  O OG1 . THR A 1 444 ? 71.626   1.285   -45.240 1.00 71.93 444 A 1 
ATOM 3547  C CG2 . THR A 1 444 ? 71.407   1.277   -42.893 1.00 72.48 444 A 1 
ATOM 3548  N N   . GLU A 1 445 ? 68.270   3.646   -44.955 1.00 83.27 445 A 1 
ATOM 3549  C CA  . GLU A 1 445 ? 67.716   4.646   -45.878 1.00 81.12 445 A 1 
ATOM 3550  C C   . GLU A 1 445 ? 68.804   5.243   -46.773 1.00 81.35 445 A 1 
ATOM 3551  O O   . GLU A 1 445 ? 68.600   5.362   -47.985 1.00 74.59 445 A 1 
ATOM 3552  C CB  . GLU A 1 445 ? 66.955   5.741   -45.120 1.00 76.08 445 A 1 
ATOM 3553  C CG  . GLU A 1 445 ? 65.654   5.201   -44.508 1.00 69.29 445 A 1 
ATOM 3554  C CD  . GLU A 1 445 ? 64.606   6.282   -44.189 1.00 64.85 445 A 1 
ATOM 3555  O OE1 . GLU A 1 445 ? 63.400   5.981   -44.375 1.00 58.51 445 A 1 
ATOM 3556  O OE2 . GLU A 1 445 ? 64.984   7.396   -43.807 1.00 61.50 445 A 1 
ATOM 3557  N N   . ASP A 1 446 ? 69.953   5.498   -46.196 1.00 82.02 446 A 1 
ATOM 3558  C CA  . ASP A 1 446 ? 71.174   5.881   -46.898 1.00 81.23 446 A 1 
ATOM 3559  C C   . ASP A 1 446 ? 72.168   4.697   -46.904 1.00 81.52 446 A 1 
ATOM 3560  O O   . ASP A 1 446 ? 72.621   4.272   -45.842 1.00 76.08 446 A 1 
ATOM 3561  C CB  . ASP A 1 446 ? 71.753   7.136   -46.232 1.00 76.68 446 A 1 
ATOM 3562  C CG  . ASP A 1 446 ? 73.035   7.632   -46.894 1.00 70.77 446 A 1 
ATOM 3563  O OD1 . ASP A 1 446 ? 73.486   6.996   -47.878 1.00 63.26 446 A 1 
ATOM 3564  O OD2 . ASP A 1 446 ? 73.583   8.629   -46.383 1.00 63.78 446 A 1 
ATOM 3565  N N   . PRO A 1 447 ? 72.482   4.137   -48.067 1.00 78.58 447 A 1 
ATOM 3566  C CA  . PRO A 1 447 ? 73.408   3.008   -48.152 1.00 77.08 447 A 1 
ATOM 3567  C C   . PRO A 1 447 ? 74.864   3.366   -47.825 1.00 78.33 447 A 1 
ATOM 3568  O O   . PRO A 1 447 ? 75.631   2.461   -47.506 1.00 73.90 447 A 1 
ATOM 3569  C CB  . PRO A 1 447 ? 73.250   2.480   -49.583 1.00 74.47 447 A 1 
ATOM 3570  C CG  . PRO A 1 447 ? 72.853   3.720   -50.369 1.00 72.25 447 A 1 
ATOM 3571  C CD  . PRO A 1 447 ? 71.985   4.497   -49.384 1.00 74.26 447 A 1 
ATOM 3572  N N   . GLU A 1 448 ? 75.247   4.616   -47.914 1.00 78.76 448 A 1 
ATOM 3573  C CA  . GLU A 1 448 ? 76.574   5.107   -47.515 1.00 78.03 448 A 1 
ATOM 3574  C C   . GLU A 1 448 ? 76.687   5.247   -45.989 1.00 79.34 448 A 1 
ATOM 3575  O O   . GLU A 1 448 ? 77.724   4.951   -45.391 1.00 73.20 448 A 1 
ATOM 3576  C CB  . GLU A 1 448 ? 76.840   6.467   -48.187 1.00 73.85 448 A 1 
ATOM 3577  C CG  . GLU A 1 448 ? 76.966   6.421   -49.731 1.00 66.27 448 A 1 
ATOM 3578  C CD  . GLU A 1 448 ? 78.310   5.868   -50.239 1.00 56.23 448 A 1 
ATOM 3579  O OE1 . GLU A 1 448 ? 78.276   5.144   -51.258 1.00 48.04 448 A 1 
ATOM 3580  O OE2 . GLU A 1 448 ? 79.346   6.167   -49.616 1.00 51.06 448 A 1 
ATOM 3581  N N   . ASN A 1 449 ? 75.601   5.639   -45.330 1.00 78.76 449 A 1 
ATOM 3582  C CA  . ASN A 1 449 ? 75.580   5.894   -43.898 1.00 79.07 449 A 1 
ATOM 3583  C C   . ASN A 1 449 ? 75.006   4.707   -43.105 1.00 80.92 449 A 1 
ATOM 3584  O O   . ASN A 1 449 ? 73.867   4.711   -42.641 1.00 74.61 449 A 1 
ATOM 3585  C CB  . ASN A 1 449 ? 74.875   7.235   -43.645 1.00 73.01 449 A 1 
ATOM 3586  C CG  . ASN A 1 449 ? 75.132   7.764   -42.250 1.00 64.84 449 A 1 
ATOM 3587  O OD1 . ASN A 1 449 ? 75.962   7.293   -41.482 1.00 56.92 449 A 1 
ATOM 3588  N ND2 . ASN A 1 449 ? 74.423   8.805   -41.888 1.00 56.17 449 A 1 
ATOM 3589  N N   . THR A 1 450 ? 75.827   3.674   -42.984 1.00 81.30 450 A 1 
ATOM 3590  C CA  . THR A 1 450 ? 75.455   2.424   -42.289 1.00 80.42 450 A 1 
ATOM 3591  C C   . THR A 1 450 ? 76.048   2.290   -40.887 1.00 82.53 450 A 1 
ATOM 3592  O O   . THR A 1 450 ? 75.905   1.238   -40.258 1.00 77.99 450 A 1 
ATOM 3593  C CB  . THR A 1 450 ? 75.791   1.186   -43.136 1.00 76.78 450 A 1 
ATOM 3594  O OG1 . THR A 1 450 ? 77.161   1.100   -43.452 1.00 71.48 450 A 1 
ATOM 3595  C CG2 . THR A 1 450 ? 75.026   1.174   -44.456 1.00 70.54 450 A 1 
ATOM 3596  N N   . SER A 1 451 ? 76.736   3.324   -40.415 1.00 81.53 451 A 1 
ATOM 3597  C CA  . SER A 1 451 ? 77.383   3.297   -39.102 1.00 80.45 451 A 1 
ATOM 3598  C C   . SER A 1 451 ? 76.399   3.572   -37.958 1.00 81.12 451 A 1 
ATOM 3599  O O   . SER A 1 451 ? 75.497   4.404   -38.058 1.00 78.12 451 A 1 
ATOM 3600  C CB  . SER A 1 451 ? 78.592   4.238   -39.058 1.00 76.64 451 A 1 
ATOM 3601  O OG  . SER A 1 451 ? 78.225   5.599   -39.066 1.00 68.24 451 A 1 
ATOM 3602  N N   . ILE A 1 452 ? 76.605   2.883   -36.854 1.00 81.60 452 A 1 
ATOM 3603  C CA  . ILE A 1 452 ? 75.920   3.139   -35.591 1.00 82.37 452 A 1 
ATOM 3604  C C   . ILE A 1 452 ? 76.942   3.207   -34.460 1.00 82.38 452 A 1 
ATOM 3605  O O   . ILE A 1 452 ? 77.925   2.468   -34.437 1.00 79.36 452 A 1 
ATOM 3606  C CB  . ILE A 1 452 ? 74.784   2.119   -35.359 1.00 80.22 452 A 1 
ATOM 3607  C CG1 . ILE A 1 452 ? 73.876   2.562   -34.193 1.00 73.86 452 A 1 
ATOM 3608  C CG2 . ILE A 1 452 ? 75.331   0.686   -35.140 1.00 70.82 452 A 1 
ATOM 3609  C CD1 . ILE A 1 452 ? 72.577   1.771   -34.076 1.00 68.33 452 A 1 
ATOM 3610  N N   . SER A 1 453 ? 76.696   4.128   -33.540 1.00 81.45 453 A 1 
ATOM 3611  C CA  . SER A 1 453 ? 77.559   4.384   -32.391 1.00 80.19 453 A 1 
ATOM 3612  C C   . SER A 1 453 ? 76.697   4.703   -31.167 1.00 80.45 453 A 1 
ATOM 3613  O O   . SER A 1 453 ? 75.526   5.049   -31.331 1.00 77.12 453 A 1 
ATOM 3614  C CB  . SER A 1 453 ? 78.546   5.508   -32.714 1.00 76.69 453 A 1 
ATOM 3615  O OG  . SER A 1 453 ? 77.897   6.700   -33.124 1.00 68.82 453 A 1 
ATOM 3616  N N   . PRO A 1 454 ? 77.244   4.618   -29.949 1.00 79.30 454 A 1 
ATOM 3617  C CA  . PRO A 1 454 ? 76.492   4.932   -28.744 1.00 77.82 454 A 1 
ATOM 3618  C C   . PRO A 1 454 ? 75.808   6.301   -28.824 1.00 77.93 454 A 1 
ATOM 3619  O O   . PRO A 1 454 ? 76.424   7.287   -29.234 1.00 73.26 454 A 1 
ATOM 3620  C CB  . PRO A 1 454 ? 77.497   4.850   -27.594 1.00 74.23 454 A 1 
ATOM 3621  C CG  . PRO A 1 454 ? 78.540   3.865   -28.105 1.00 73.27 454 A 1 
ATOM 3622  C CD  . PRO A 1 454 ? 78.586   4.165   -29.598 1.00 77.26 454 A 1 
ATOM 3623  N N   . GLY A 1 455 ? 74.536   6.361   -28.456 1.00 78.79 455 A 1 
ATOM 3624  C CA  . GLY A 1 455 ? 73.695   7.556   -28.536 1.00 77.65 455 A 1 
ATOM 3625  C C   . GLY A 1 455 ? 73.202   7.916   -29.942 1.00 79.21 455 A 1 
ATOM 3626  O O   . GLY A 1 455 ? 72.511   8.920   -30.098 1.00 73.55 455 A 1 
ATOM 3627  N N   . ARG A 1 456 ? 73.515   7.132   -30.978 1.00 80.84 456 A 1 
ATOM 3628  C CA  . ARG A 1 456 ? 72.984   7.304   -32.331 1.00 81.41 456 A 1 
ATOM 3629  C C   . ARG A 1 456 ? 71.913   6.278   -32.656 1.00 83.76 456 A 1 
ATOM 3630  O O   . ARG A 1 456 ? 71.892   5.183   -32.121 1.00 79.44 456 A 1 
ATOM 3631  C CB  . ARG A 1 456 ? 74.102   7.269   -33.386 1.00 75.50 456 A 1 
ATOM 3632  C CG  . ARG A 1 456 ? 74.999   8.511   -33.315 1.00 67.85 456 A 1 
ATOM 3633  C CD  . ARG A 1 456 ? 75.943   8.527   -34.524 1.00 62.56 456 A 1 
ATOM 3634  N NE  . ARG A 1 456 ? 76.719   9.761   -34.593 1.00 55.06 456 A 1 
ATOM 3635  C CZ  . ARG A 1 456 ? 77.553   10.098  -35.565 1.00 48.35 456 A 1 
ATOM 3636  N NH1 . ARG A 1 456 ? 77.785   9.300   -36.571 1.00 44.84 456 A 1 
ATOM 3637  N NH2 . ARG A 1 456 ? 78.159   11.250  -35.547 1.00 42.94 456 A 1 
ATOM 3638  N N   . GLU A 1 457 ? 71.060   6.651   -33.601 1.00 84.88 457 A 1 
ATOM 3639  C CA  . GLU A 1 457 ? 70.051   5.807   -34.227 1.00 85.23 457 A 1 
ATOM 3640  C C   . GLU A 1 457 ? 70.361   5.573   -35.705 1.00 85.84 457 A 1 
ATOM 3641  O O   . GLU A 1 457 ? 71.068   6.352   -36.355 1.00 82.28 457 A 1 
ATOM 3642  C CB  . GLU A 1 457 ? 68.654   6.395   -34.008 1.00 81.61 457 A 1 
ATOM 3643  C CG  . GLU A 1 457 ? 68.484   7.816   -34.584 1.00 74.22 457 A 1 
ATOM 3644  C CD  . GLU A 1 457 ? 67.076   8.372   -34.343 1.00 72.64 457 A 1 
ATOM 3645  O OE1 . GLU A 1 457 ? 66.621   9.176   -35.182 1.00 63.71 457 A 1 
ATOM 3646  O OE2 . GLU A 1 457 ? 66.456   7.971   -33.339 1.00 66.96 457 A 1 
ATOM 3647  N N   . LEU A 1 458 ? 69.831   4.465   -36.219 1.00 87.18 458 A 1 
ATOM 3648  C CA  . LEU A 1 458 ? 69.974   4.058   -37.608 1.00 88.01 458 A 1 
ATOM 3649  C C   . LEU A 1 458 ? 68.601   3.607   -38.125 1.00 89.58 458 A 1 
ATOM 3650  O O   . LEU A 1 458 ? 67.954   2.758   -37.517 1.00 87.07 458 A 1 
ATOM 3651  C CB  . LEU A 1 458 ? 71.060   2.977   -37.691 1.00 85.34 458 A 1 
ATOM 3652  C CG  . LEU A 1 458 ? 71.935   3.103   -38.957 1.00 80.59 458 A 1 
ATOM 3653  C CD1 . LEU A 1 458 ? 73.410   3.066   -38.588 1.00 73.54 458 A 1 
ATOM 3654  C CD2 . LEU A 1 458 ? 71.675   1.983   -39.944 1.00 74.27 458 A 1 
ATOM 3655  N N   . TRP A 1 459 ? 68.143   4.188   -39.220 1.00 89.84 459 A 1 
ATOM 3656  C CA  . TRP A 1 459 ? 66.829   3.926   -39.789 1.00 90.17 459 A 1 
ATOM 3657  C C   . TRP A 1 459 ? 66.901   2.947   -40.959 1.00 90.26 459 A 1 
ATOM 3658  O O   . TRP A 1 459 ? 67.686   3.119   -41.888 1.00 86.36 459 A 1 
ATOM 3659  C CB  . TRP A 1 459 ? 66.159   5.244   -40.182 1.00 88.30 459 A 1 
ATOM 3660  C CG  . TRP A 1 459 ? 65.726   6.073   -39.021 1.00 87.26 459 A 1 
ATOM 3661  C CD1 . TRP A 1 459 ? 66.496   6.926   -38.309 1.00 78.14 459 A 1 
ATOM 3662  C CD2 . TRP A 1 459 ? 64.391   6.129   -38.406 1.00 83.31 459 A 1 
ATOM 3663  N NE1 . TRP A 1 459 ? 65.735   7.522   -37.311 1.00 78.11 459 A 1 
ATOM 3664  C CE2 . TRP A 1 459 ? 64.440   7.070   -37.342 1.00 80.78 459 A 1 
ATOM 3665  C CE3 . TRP A 1 459 ? 63.160   5.486   -38.669 1.00 79.65 459 A 1 
ATOM 3666  C CZ2 . TRP A 1 459 ? 63.306   7.380   -36.573 1.00 81.28 459 A 1 
ATOM 3667  C CZ3 . TRP A 1 459 ? 62.026   5.789   -37.903 1.00 74.80 459 A 1 
ATOM 3668  C CH2 . TRP A 1 459 ? 62.094   6.726   -36.866 1.00 76.10 459 A 1 
ATOM 3669  N N   . PHE A 1 460 ? 66.058   1.944   -40.926 1.00 90.20 460 A 1 
ATOM 3670  C CA  . PHE A 1 460 ? 65.922   0.920   -41.952 1.00 90.45 460 A 1 
ATOM 3671  C C   . PHE A 1 460 ? 64.530   0.988   -42.574 1.00 90.51 460 A 1 
ATOM 3672  O O   . PHE A 1 460 ? 63.518   0.973   -41.878 1.00 87.70 460 A 1 
ATOM 3673  C CB  . PHE A 1 460 ? 66.198   -0.468  -41.380 1.00 89.83 460 A 1 
ATOM 3674  C CG  . PHE A 1 460 ? 67.561   -0.641  -40.758 1.00 90.18 460 A 1 
ATOM 3675  C CD1 . PHE A 1 460 ? 68.624   -1.215  -41.481 1.00 82.14 460 A 1 
ATOM 3676  C CD2 . PHE A 1 460 ? 67.798   -0.204  -39.435 1.00 83.20 460 A 1 
ATOM 3677  C CE1 . PHE A 1 460 ? 69.897   -1.350  -40.908 1.00 82.69 460 A 1 
ATOM 3678  C CE2 . PHE A 1 460 ? 69.074   -0.326  -38.859 1.00 82.29 460 A 1 
ATOM 3679  C CZ  . PHE A 1 460 ? 70.120   -0.896  -39.594 1.00 87.50 460 A 1 
ATOM 3680  N N   . ARG A 1 461 ? 64.458   1.003   -43.896 1.00 89.53 461 A 1 
ATOM 3681  C CA  . ARG A 1 461 ? 63.217   0.941   -44.677 1.00 89.09 461 A 1 
ATOM 3682  C C   . ARG A 1 461 ? 63.088   -0.402  -45.381 1.00 89.27 461 A 1 
ATOM 3683  O O   . ARG A 1 461 ? 64.080   -1.030  -45.740 1.00 85.47 461 A 1 
ATOM 3684  C CB  . ARG A 1 461 ? 63.113   2.138   -45.629 1.00 86.39 461 A 1 
ATOM 3685  C CG  . ARG A 1 461 ? 64.184   2.136   -46.732 1.00 76.68 461 A 1 
ATOM 3686  C CD  . ARG A 1 461 ? 64.063   3.401   -47.586 1.00 72.38 461 A 1 
ATOM 3687  N NE  . ARG A 1 461 ? 65.045   3.398   -48.689 1.00 63.06 461 A 1 
ATOM 3688  C CZ  . ARG A 1 461 ? 65.349   4.441   -49.457 1.00 54.94 461 A 1 
ATOM 3689  N NH1 . ARG A 1 461 ? 64.771   5.600   -49.299 1.00 49.48 461 A 1 
ATOM 3690  N NH2 . ARG A 1 461 ? 66.239   4.329   -50.396 1.00 47.98 461 A 1 
ATOM 3691  N N   . LYS A 1 462 ? 61.844   -0.824  -45.601 1.00 87.77 462 A 1 
ATOM 3692  C CA  . LYS A 1 462 ? 61.525   -2.052  -46.338 1.00 86.52 462 A 1 
ATOM 3693  C C   . LYS A 1 462 ? 62.162   -2.022  -47.724 1.00 85.43 462 A 1 
ATOM 3694  O O   . LYS A 1 462 ? 61.938   -1.092  -48.502 1.00 81.53 462 A 1 
ATOM 3695  C CB  . LYS A 1 462 ? 59.989   -2.182  -46.378 1.00 84.42 462 A 1 
ATOM 3696  C CG  . LYS A 1 462 ? 59.445   -3.533  -46.872 1.00 78.65 462 A 1 
ATOM 3697  C CD  . LYS A 1 462 ? 57.912   -3.500  -46.730 1.00 75.57 462 A 1 
ATOM 3698  C CE  . LYS A 1 462 ? 57.207   -4.806  -47.085 1.00 67.78 462 A 1 
ATOM 3699  N NZ  . LYS A 1 462 ? 55.755   -4.714  -46.772 1.00 61.23 462 A 1 
ATOM 3700  N N   . CYS A 1 463 ? 62.947   -3.044  -48.065 1.00 85.93 463 A 1 
ATOM 3701  C CA  . CYS A 1 463 ? 63.627   -3.166  -49.346 1.00 83.40 463 A 1 
ATOM 3702  C C   . CYS A 1 463 ? 63.388   -4.544  -49.976 1.00 81.86 463 A 1 
ATOM 3703  O O   . CYS A 1 463 ? 63.029   -5.512  -49.303 1.00 74.64 463 A 1 
ATOM 3704  C CB  . CYS A 1 463 ? 65.117   -2.809  -49.180 1.00 79.78 463 A 1 
ATOM 3705  S SG  . CYS A 1 463 ? 66.053   -3.987  -48.156 1.00 74.13 463 A 1 
ATOM 3706  N N   . ARG A 1 464 ? 63.530   -4.640  -51.287 1.00 77.55 464 A 1 
ATOM 3707  C CA  . ARG A 1 464 ? 63.435   -5.923  -51.995 1.00 73.88 464 A 1 
ATOM 3708  C C   . ARG A 1 464 ? 64.719   -6.720  -51.767 1.00 71.27 464 A 1 
ATOM 3709  O O   . ARG A 1 464 ? 65.712   -6.491  -52.453 1.00 61.34 464 A 1 
ATOM 3710  C CB  . ARG A 1 464 ? 63.160   -5.722  -53.493 1.00 66.86 464 A 1 
ATOM 3711  C CG  . ARG A 1 464 ? 61.716   -5.266  -53.771 1.00 57.65 464 A 1 
ATOM 3712  C CD  . ARG A 1 464 ? 61.478   -5.180  -55.292 1.00 51.86 464 A 1 
ATOM 3713  N NE  . ARG A 1 464 ? 60.092   -4.806  -55.610 1.00 43.93 464 A 1 
ATOM 3714  C CZ  . ARG A 1 464 ? 59.583   -4.635  -56.833 1.00 38.41 464 A 1 
ATOM 3715  N NH1 . ARG A 1 464 ? 60.313   -4.785  -57.902 1.00 35.05 464 A 1 
ATOM 3716  N NH2 . ARG A 1 464 ? 58.338   -4.300  -56.991 1.00 33.23 464 A 1 
ATOM 3717  N N   . ASP A 1 465 ? 64.698   -7.668  -50.875 1.00 59.48 465 A 1 
ATOM 3718  C CA  . ASP A 1 465 ? 65.782   -8.644  -50.761 1.00 56.95 465 A 1 
ATOM 3719  C C   . ASP A 1 465 ? 65.732   -9.614  -51.955 1.00 54.83 465 A 1 
ATOM 3720  O O   . ASP A 1 465 ? 64.654   -10.038 -52.382 1.00 49.36 465 A 1 
ATOM 3721  C CB  . ASP A 1 465 ? 65.701   -9.376  -49.404 1.00 52.61 465 A 1 
ATOM 3722  C CG  . ASP A 1 465 ? 67.038   -9.917  -48.892 1.00 48.52 465 A 1 
ATOM 3723  O OD1 . ASP A 1 465 ? 68.077   -9.744  -49.566 1.00 44.74 465 A 1 
ATOM 3724  O OD2 . ASP A 1 465 ? 67.052   -10.502 -47.790 1.00 43.83 465 A 1 
ATOM 3725  N N   . GLY A 1 466 ? 66.873   -9.991  -52.507 1.00 48.18 466 A 1 
ATOM 3726  C CA  . GLY A 1 466 ? 66.957   -10.831 -53.715 1.00 46.25 466 A 1 
ATOM 3727  C C   . GLY A 1 466 ? 66.512   -12.287 -53.518 1.00 45.26 466 A 1 
ATOM 3728  O O   . GLY A 1 466 ? 66.586   -13.096 -54.449 1.00 41.83 466 A 1 
ATOM 3729  N N   . TRP A 1 467 ? 66.077   -12.650 -52.330 1.00 41.30 467 A 1 
ATOM 3730  C CA  . TRP A 1 467 ? 65.541   -13.980 -52.056 1.00 39.91 467 A 1 
ATOM 3731  C C   . TRP A 1 467 ? 64.141   -14.117 -52.657 1.00 39.69 467 A 1 
ATOM 3732  O O   . TRP A 1 467 ? 63.159   -13.569 -52.155 1.00 36.59 467 A 1 
ATOM 3733  C CB  . TRP A 1 467 ? 65.570   -14.274 -50.560 1.00 37.10 467 A 1 
ATOM 3734  C CG  . TRP A 1 467 ? 66.907   -14.682 -50.023 1.00 35.53 467 A 1 
ATOM 3735  C CD1 . TRP A 1 467 ? 68.090   -14.069 -50.273 1.00 32.49 467 A 1 
ATOM 3736  C CD2 . TRP A 1 467 ? 67.221   -15.827 -49.176 1.00 31.71 467 A 1 
ATOM 3737  N NE1 . TRP A 1 467 ? 69.109   -14.750 -49.638 1.00 29.29 467 A 1 
ATOM 3738  C CE2 . TRP A 1 467 ? 68.627   -15.837 -48.955 1.00 29.09 467 A 1 
ATOM 3739  C CE3 . TRP A 1 467 ? 66.456   -16.836 -48.569 1.00 29.77 467 A 1 
ATOM 3740  C CZ2 . TRP A 1 467 ? 69.250   -16.826 -48.166 1.00 27.96 467 A 1 
ATOM 3741  C CZ3 . TRP A 1 467 ? 67.070   -17.829 -47.780 1.00 29.19 467 A 1 
ATOM 3742  C CH2 . TRP A 1 467 ? 68.455   -17.817 -47.582 1.00 28.42 467 A 1 
ATOM 3743  N N   . ARG A 1 468 ? 64.022   -14.910 -53.738 1.00 35.05 468 A 1 
ATOM 3744  C CA  . ARG A 1 468 ? 62.733   -15.312 -54.309 1.00 35.75 468 A 1 
ATOM 3745  C C   . ARG A 1 468 ? 61.865   -15.937 -53.208 1.00 34.96 468 A 1 
ATOM 3746  O O   . ARG A 1 468 ? 62.215   -16.991 -52.678 1.00 33.08 468 A 1 
ATOM 3747  C CB  . ARG A 1 468 ? 62.921   -16.333 -55.453 1.00 34.30 468 A 1 
ATOM 3748  C CG  . ARG A 1 468 ? 63.422   -15.699 -56.756 1.00 31.13 468 A 1 
ATOM 3749  C CD  . ARG A 1 468 ? 63.535   -16.763 -57.857 1.00 28.86 468 A 1 
ATOM 3750  N NE  . ARG A 1 468 ? 63.862   -16.182 -59.161 1.00 26.04 468 A 1 
ATOM 3751  C CZ  . ARG A 1 468 ? 64.057   -16.832 -60.311 1.00 23.85 468 A 1 
ATOM 3752  N NH1 . ARG A 1 468 ? 63.999   -18.140 -60.377 1.00 22.85 468 A 1 
ATOM 3753  N NH2 . ARG A 1 468 ? 64.311   -16.193 -61.411 1.00 20.93 468 A 1 
ATOM 3754  N N   . MET A 1 469 ? 60.715   -15.336 -52.945 1.00 39.52 469 A 1 
ATOM 3755  C CA  . MET A 1 469 ? 59.617   -16.048 -52.289 1.00 40.26 469 A 1 
ATOM 3756  C C   . MET A 1 469 ? 59.271   -17.254 -53.171 1.00 39.79 469 A 1 
ATOM 3757  O O   . MET A 1 469 ? 58.776   -17.090 -54.279 1.00 37.68 469 A 1 
ATOM 3758  C CB  . MET A 1 469 ? 58.389   -15.137 -52.125 1.00 38.25 469 A 1 
ATOM 3759  C CG  . MET A 1 469 ? 58.571   -14.078 -51.031 1.00 34.95 469 A 1 
ATOM 3760  S SD  . MET A 1 469 ? 57.094   -13.037 -50.813 1.00 31.79 469 A 1 
ATOM 3761  C CE  . MET A 1 469 ? 57.589   -12.028 -49.404 1.00 29.69 469 A 1 
ATOM 3762  N N   . LYS A 1 470 ? 59.528   -18.467 -52.703 1.00 41.54 470 A 1 
ATOM 3763  C CA  . LYS A 1 470 ? 58.883   -19.640 -53.298 1.00 41.48 470 A 1 
ATOM 3764  C C   . LYS A 1 470 ? 57.415   -19.620 -52.883 1.00 40.79 470 A 1 
ATOM 3765  O O   . LYS A 1 470 ? 57.131   -19.443 -51.701 1.00 38.18 470 A 1 
ATOM 3766  C CB  . LYS A 1 470 ? 59.569   -20.956 -52.889 1.00 38.80 470 A 1 
ATOM 3767  C CG  . LYS A 1 470 ? 60.814   -21.256 -53.737 1.00 35.49 470 A 1 
ATOM 3768  C CD  . LYS A 1 470 ? 61.307   -22.688 -53.485 1.00 33.68 470 A 1 
ATOM 3769  C CE  . LYS A 1 470 ? 62.416   -23.080 -54.458 1.00 29.71 470 A 1 
ATOM 3770  N NZ  . LYS A 1 470 ? 62.784   -24.509 -54.345 1.00 27.89 470 A 1 
ATOM 3771  N N   . ASN A 1 471 ? 56.529   -19.814 -53.860 1.00 38.19 471 A 1 
ATOM 3772  C CA  . ASN A 1 471 ? 55.086   -19.935 -53.654 1.00 38.60 471 A 1 
ATOM 3773  C C   . ASN A 1 471 ? 54.758   -21.281 -52.978 1.00 38.61 471 A 1 
ATOM 3774  O O   . ASN A 1 471 ? 54.248   -22.184 -53.628 1.00 35.83 471 A 1 
ATOM 3775  C CB  . ASN A 1 471 ? 54.347   -19.805 -55.001 1.00 35.56 471 A 1 
ATOM 3776  C CG  . ASN A 1 471 ? 54.409   -18.423 -55.638 1.00 31.83 471 A 1 
ATOM 3777  O OD1 . ASN A 1 471 ? 54.979   -17.485 -55.121 1.00 29.74 471 A 1 
ATOM 3778  N ND2 . ASN A 1 471 ? 53.833   -18.275 -56.814 1.00 29.44 471 A 1 
ATOM 3779  N N   . GLU A 1 472 ? 55.074   -21.432 -51.712 1.00 35.49 472 A 1 
ATOM 3780  C CA  . GLU A 1 472 ? 54.442   -22.477 -50.901 1.00 35.95 472 A 1 
ATOM 3781  C C   . GLU A 1 472 ? 53.036   -21.973 -50.534 1.00 34.70 472 A 1 
ATOM 3782  O O   . GLU A 1 472 ? 52.831   -21.286 -49.538 1.00 32.95 472 A 1 
ATOM 3783  C CB  . GLU A 1 472 ? 55.318   -22.887 -49.703 1.00 35.08 472 A 1 
ATOM 3784  C CG  . GLU A 1 472 ? 56.477   -23.797 -50.156 1.00 32.48 472 A 1 
ATOM 3785  C CD  . GLU A 1 472 ? 57.437   -24.271 -49.044 1.00 30.57 472 A 1 
ATOM 3786  O OE1 . GLU A 1 472 ? 58.139   -25.279 -49.257 1.00 27.67 472 A 1 
ATOM 3787  O OE2 . GLU A 1 472 ? 57.580   -23.598 -48.001 1.00 30.19 472 A 1 
ATOM 3788  N N   . THR A 1 473 ? 52.061   -22.278 -51.405 1.00 36.67 473 A 1 
ATOM 3789  C CA  . THR A 1 473 ? 50.635   -22.036 -51.185 1.00 37.04 473 A 1 
ATOM 3790  C C   . THR A 1 473 ? 50.126   -22.963 -50.084 1.00 36.72 473 A 1 
ATOM 3791  O O   . THR A 1 473 ? 49.647   -24.058 -50.366 1.00 34.37 473 A 1 
ATOM 3792  C CB  . THR A 1 473 ? 49.831   -22.278 -52.478 1.00 34.46 473 A 1 
ATOM 3793  O OG1 . THR A 1 473 ? 50.201   -23.504 -53.065 1.00 31.92 473 A 1 
ATOM 3794  C CG2 . THR A 1 473 ? 50.077   -21.187 -53.524 1.00 32.30 473 A 1 
ATOM 3795  N N   . SER A 1 474 ? 50.213   -22.528 -48.844 1.00 36.58 474 A 1 
ATOM 3796  C CA  . SER A 1 474 ? 49.417   -23.129 -47.779 1.00 36.70 474 A 1 
ATOM 3797  C C   . SER A 1 474 ? 47.940   -22.904 -48.090 1.00 36.36 474 A 1 
ATOM 3798  O O   . SER A 1 474 ? 47.570   -21.754 -48.339 1.00 34.83 474 A 1 
ATOM 3799  C CB  . SER A 1 474 ? 49.771   -22.520 -46.412 1.00 35.41 474 A 1 
ATOM 3800  O OG  . SER A 1 474 ? 49.745   -21.112 -46.482 1.00 32.64 474 A 1 
ATOM 3801  N N   . PRO A 1 475 ? 47.090   -23.961 -48.121 1.00 32.43 475 A 1 
ATOM 3802  C CA  . PRO A 1 475 ? 45.691   -23.795 -48.474 1.00 33.52 475 A 1 
ATOM 3803  C C   . PRO A 1 475 ? 44.998   -22.904 -47.441 1.00 34.18 475 A 1 
ATOM 3804  O O   . PRO A 1 475 ? 45.092   -23.137 -46.233 1.00 32.68 475 A 1 
ATOM 3805  C CB  . PRO A 1 475 ? 45.106   -25.213 -48.534 1.00 31.36 475 A 1 
ATOM 3806  C CG  . PRO A 1 475 ? 46.009   -26.001 -47.591 1.00 31.80 475 A 1 
ATOM 3807  C CD  . PRO A 1 475 ? 47.376   -25.337 -47.767 1.00 34.91 475 A 1 
ATOM 3808  N N   . THR A 1 476 ? 44.258   -21.920 -47.923 1.00 34.08 476 A 1 
ATOM 3809  C CA  . THR A 1 476 ? 43.232   -21.248 -47.142 1.00 34.34 476 A 1 
ATOM 3810  C C   . THR A 1 476 ? 42.143   -22.272 -46.840 1.00 33.33 476 A 1 
ATOM 3811  O O   . THR A 1 476 ? 41.391   -22.647 -47.735 1.00 31.97 476 A 1 
ATOM 3812  C CB  . THR A 1 476 ? 42.620   -20.068 -47.923 1.00 32.57 476 A 1 
ATOM 3813  O OG1 . THR A 1 476 ? 42.442   -20.423 -49.277 1.00 30.22 476 A 1 
ATOM 3814  C CG2 . THR A 1 476 ? 43.538   -18.852 -47.897 1.00 31.25 476 A 1 
ATOM 3815  N N   . VAL A 1 477 ? 42.090   -22.747 -45.607 1.00 31.33 477 A 1 
ATOM 3816  C CA  . VAL A 1 477 ? 40.936   -23.520 -45.139 1.00 32.68 477 A 1 
ATOM 3817  C C   . VAL A 1 477 ? 39.768   -22.539 -45.096 1.00 32.11 477 A 1 
ATOM 3818  O O   . VAL A 1 477 ? 39.767   -21.634 -44.262 1.00 30.96 477 A 1 
ATOM 3819  C CB  . VAL A 1 477 ? 41.198   -24.174 -43.773 1.00 31.35 477 A 1 
ATOM 3820  C CG1 . VAL A 1 477 ? 39.991   -24.978 -43.293 1.00 27.98 477 A 1 
ATOM 3821  C CG2 . VAL A 1 477 ? 42.397   -25.136 -43.853 1.00 30.23 477 A 1 
ATOM 3822  N N   . GLU A 1 478 ? 38.835   -22.675 -46.028 1.00 31.49 478 A 1 
ATOM 3823  C CA  . GLU A 1 478 ? 37.555   -21.992 -45.964 1.00 32.17 478 A 1 
ATOM 3824  C C   . GLU A 1 478 ? 36.837   -22.439 -44.690 1.00 30.23 478 A 1 
ATOM 3825  O O   . GLU A 1 478 ? 36.874   -23.617 -44.320 1.00 29.19 478 A 1 
ATOM 3826  C CB  . GLU A 1 478 ? 36.717   -22.260 -47.228 1.00 31.93 478 A 1 
ATOM 3827  C CG  . GLU A 1 478 ? 37.312   -21.536 -48.445 1.00 30.29 478 A 1 
ATOM 3828  C CD  . GLU A 1 478 ? 36.566   -21.796 -49.766 1.00 28.24 478 A 1 
ATOM 3829  O OE1 . GLU A 1 478 ? 36.518   -20.863 -50.587 1.00 25.30 478 A 1 
ATOM 3830  O OE2 . GLU A 1 478 ? 36.107   -22.946 -49.963 1.00 28.79 478 A 1 
ATOM 3831  N N   . LEU A 1 479 ? 36.245   -21.497 -43.994 1.00 30.90 479 A 1 
ATOM 3832  C CA  . LEU A 1 479 ? 35.319   -21.794 -42.913 1.00 32.85 479 A 1 
ATOM 3833  C C   . LEU A 1 479 ? 34.008   -22.264 -43.564 1.00 31.65 479 A 1 
ATOM 3834  O O   . LEU A 1 479 ? 33.396   -21.449 -44.260 1.00 29.42 479 A 1 
ATOM 3835  C CB  . LEU A 1 479 ? 35.096   -20.527 -42.064 1.00 30.80 479 A 1 
ATOM 3836  C CG  . LEU A 1 479 ? 36.259   -20.211 -41.102 1.00 28.47 479 A 1 
ATOM 3837  C CD1 . LEU A 1 479 ? 36.196   -18.743 -40.666 1.00 26.98 479 A 1 
ATOM 3838  C CD2 . LEU A 1 479 ? 36.207   -21.081 -39.853 1.00 29.76 479 A 1 
ATOM 3839  N N   . PRO A 1 480 ? 33.585   -23.515 -43.383 1.00 25.75 480 A 1 
ATOM 3840  C CA  . PRO A 1 480 ? 32.206   -23.911 -43.612 1.00 24.80 480 A 1 
ATOM 3841  C C   . PRO A 1 480 ? 31.293   -23.331 -42.521 1.00 23.90 480 A 1 
ATOM 3842  O O   . PRO A 1 480 ? 31.767   -23.171 -41.361 1.00 20.52 480 A 1 
ATOM 3843  C CB  . PRO A 1 480 ? 32.217   -25.446 -43.601 1.00 22.02 480 A 1 
ATOM 3844  C CG  . PRO A 1 480 ? 33.313   -25.763 -42.588 1.00 23.52 480 A 1 
ATOM 3845  C CD  . PRO A 1 480 ? 34.329   -24.630 -42.817 1.00 28.59 480 A 1 
ATOM 3846  O OXT . PRO A 1 480 ? 30.107   -23.061 -42.851 1.00 21.04 480 A 1 
ATOM 3847  N N   . SER B 2 1   ? 100.850  2.569   42.580  1.00 20.65 1   B 1 
ATOM 3848  C CA  . SER B 2 1   ? 100.869  1.367   41.719  1.00 23.97 1   B 1 
ATOM 3849  C C   . SER B 2 1   ? 99.818   1.527   40.621  1.00 25.36 1   B 1 
ATOM 3850  O O   . SER B 2 1   ? 98.687   1.874   40.926  1.00 23.78 1   B 1 
ATOM 3851  C CB  . SER B 2 1   ? 100.591  0.111   42.557  1.00 22.08 1   B 1 
ATOM 3852  O OG  . SER B 2 1   ? 99.683   0.449   43.591  1.00 21.07 1   B 1 
ATOM 3853  N N   . ARG B 2 2   ? 100.241  1.370   39.375  1.00 23.70 2   B 1 
ATOM 3854  C CA  . ARG B 2 2   ? 99.303   1.297   38.251  1.00 27.51 2   B 1 
ATOM 3855  C C   . ARG B 2 2   ? 99.006   -0.185  38.060  1.00 26.94 2   B 1 
ATOM 3856  O O   . ARG B 2 2   ? 99.927   -0.927  37.743  1.00 25.85 2   B 1 
ATOM 3857  C CB  . ARG B 2 2   ? 99.905   1.915   36.984  1.00 26.28 2   B 1 
ATOM 3858  C CG  . ARG B 2 2   ? 100.036  3.445   37.065  1.00 25.14 2   B 1 
ATOM 3859  C CD  . ARG B 2 2   ? 100.648  3.985   35.770  1.00 24.10 2   B 1 
ATOM 3860  N NE  . ARG B 2 2   ? 100.743  5.458   35.783  1.00 21.60 2   B 1 
ATOM 3861  C CZ  . ARG B 2 2   ? 101.317  6.213   34.856  1.00 21.93 2   B 1 
ATOM 3862  N NH1 . ARG B 2 2   ? 101.907  5.687   33.809  1.00 21.39 2   B 1 
ATOM 3863  N NH2 . ARG B 2 2   ? 101.328  7.510   34.957  1.00 20.71 2   B 1 
ATOM 3864  N N   . VAL B 2 3   ? 97.775   -0.611  38.362  1.00 26.51 3   B 1 
ATOM 3865  C CA  . VAL B 2 3   ? 97.373   -2.002  38.150  1.00 29.13 3   B 1 
ATOM 3866  C C   . VAL B 2 3   ? 96.901   -2.086  36.707  1.00 29.05 3   B 1 
ATOM 3867  O O   . VAL B 2 3   ? 95.919   -1.434  36.354  1.00 27.19 3   B 1 
ATOM 3868  C CB  . VAL B 2 3   ? 96.288   -2.440  39.144  1.00 26.65 3   B 1 
ATOM 3869  C CG1 . VAL B 2 3   ? 95.913   -3.905  38.955  1.00 23.84 3   B 1 
ATOM 3870  C CG2 . VAL B 2 3   ? 96.767   -2.266  40.596  1.00 26.11 3   B 1 
ATOM 3871  N N   . ASP B 2 4   ? 97.688   -2.795  35.906  1.00 28.51 4   B 1 
ATOM 3872  C CA  . ASP B 2 4   ? 97.325   -2.996  34.504  1.00 29.95 4   B 1 
ATOM 3873  C C   . ASP B 2 4   ? 96.094   -3.922  34.446  1.00 28.61 4   B 1 
ATOM 3874  O O   . ASP B 2 4   ? 96.120   -5.009  35.029  1.00 27.12 4   B 1 
ATOM 3875  C CB  . ASP B 2 4   ? 98.525   -3.535  33.722  1.00 28.15 4   B 1 
ATOM 3876  C CG  . ASP B 2 4   ? 99.628   -2.473  33.604  1.00 25.05 4   B 1 
ATOM 3877  O OD1 . ASP B 2 4   ? 99.298   -1.347  33.162  1.00 24.77 4   B 1 
ATOM 3878  O OD2 . ASP B 2 4   ? 100.767  -2.750  34.022  1.00 25.48 4   B 1 
ATOM 3879  N N   . PRO B 2 5   ? 94.982   -3.504  33.855  1.00 27.12 5   B 1 
ATOM 3880  C CA  . PRO B 2 5   ? 93.784   -4.329  33.795  1.00 28.72 5   B 1 
ATOM 3881  C C   . PRO B 2 5   ? 93.999   -5.440  32.759  1.00 29.94 5   B 1 
ATOM 3882  O O   . PRO B 2 5   ? 94.073   -5.156  31.559  1.00 27.89 5   B 1 
ATOM 3883  C CB  . PRO B 2 5   ? 92.648   -3.372  33.423  1.00 25.56 5   B 1 
ATOM 3884  C CG  . PRO B 2 5   ? 93.356   -2.306  32.586  1.00 26.19 5   B 1 
ATOM 3885  C CD  . PRO B 2 5   ? 94.766   -2.235  33.199  1.00 30.40 5   B 1 
ATOM 3886  N N   . ASP B 2 6   ? 94.078   -6.664  33.239  1.00 26.31 6   B 1 
ATOM 3887  C CA  . ASP B 2 6   ? 94.126   -7.835  32.367  1.00 27.91 6   B 1 
ATOM 3888  C C   . ASP B 2 6   ? 92.905   -7.848  31.440  1.00 27.65 6   B 1 
ATOM 3889  O O   . ASP B 2 6   ? 91.775   -8.139  31.850  1.00 26.32 6   B 1 
ATOM 3890  C CB  . ASP B 2 6   ? 94.223   -9.136  33.185  1.00 26.02 6   B 1 
ATOM 3891  C CG  . ASP B 2 6   ? 95.669   -9.523  33.553  1.00 23.49 6   B 1 
ATOM 3892  O OD1 . ASP B 2 6   ? 96.547   -9.362  32.679  1.00 22.96 6   B 1 
ATOM 3893  O OD2 . ASP B 2 6   ? 95.858   -9.992  34.686  1.00 22.56 6   B 1 
ATOM 3894  N N   . LEU B 2 7   ? 93.143   -7.513  30.191  1.00 28.16 7   B 1 
ATOM 3895  C CA  . LEU B 2 7   ? 92.168   -7.660  29.115  1.00 30.16 7   B 1 
ATOM 3896  C C   . LEU B 2 7   ? 91.981   -9.152  28.835  1.00 29.92 7   B 1 
ATOM 3897  O O   . LEU B 2 7   ? 92.585   -9.704  27.916  1.00 28.28 7   B 1 
ATOM 3898  C CB  . LEU B 2 7   ? 92.639   -6.882  27.868  1.00 28.67 7   B 1 
ATOM 3899  C CG  . LEU B 2 7   ? 92.378   -5.375  27.950  1.00 25.47 7   B 1 
ATOM 3900  C CD1 . LEU B 2 7   ? 93.159   -4.635  26.857  1.00 24.28 7   B 1 
ATOM 3901  C CD2 . LEU B 2 7   ? 90.890   -5.044  27.738  1.00 27.53 7   B 1 
ATOM 3902  N N   . SER B 2 8   ? 91.172   -9.793  29.661  1.00 26.08 8   B 1 
ATOM 3903  C CA  . SER B 2 8   ? 90.806   -11.197 29.490  1.00 27.97 8   B 1 
ATOM 3904  C C   . SER B 2 8   ? 90.272   -11.410 28.076  1.00 28.00 8   B 1 
ATOM 3905  O O   . SER B 2 8   ? 89.205   -10.901 27.718  1.00 26.89 8   B 1 
ATOM 3906  C CB  . SER B 2 8   ? 89.775   -11.627 30.541  1.00 26.91 8   B 1 
ATOM 3907  O OG  . SER B 2 8   ? 88.675   -10.745 30.560  1.00 25.54 8   B 1 
ATOM 3908  N N   . SER B 2 9   ? 91.020   -12.151 27.285  1.00 26.74 9   B 1 
ATOM 3909  C CA  . SER B 2 9   ? 90.618   -12.559 25.949  1.00 29.07 9   B 1 
ATOM 3910  C C   . SER B 2 9   ? 89.401   -13.469 26.076  1.00 28.73 9   B 1 
ATOM 3911  O O   . SER B 2 9   ? 89.513   -14.646 26.383  1.00 27.66 9   B 1 
ATOM 3912  C CB  . SER B 2 9   ? 91.788   -13.267 25.234  1.00 28.11 9   B 1 
ATOM 3913  O OG  . SER B 2 9   ? 92.335   -14.283 26.045  1.00 26.62 9   B 1 
ATOM 3914  N N   . PHE B 2 10  ? 88.224   -12.890 25.859  1.00 28.68 10  B 1 
ATOM 3915  C CA  . PHE B 2 10  ? 87.052   -13.683 25.573  1.00 29.48 10  B 1 
ATOM 3916  C C   . PHE B 2 10  ? 87.326   -14.415 24.261  1.00 29.43 10  B 1 
ATOM 3917  O O   . PHE B 2 10  ? 87.083   -13.878 23.189  1.00 26.94 10  B 1 
ATOM 3918  C CB  . PHE B 2 10  ? 85.791   -12.807 25.502  1.00 26.75 10  B 1 
ATOM 3919  C CG  . PHE B 2 10  ? 85.178   -12.521 26.843  1.00 25.50 10  B 1 
ATOM 3920  C CD1 . PHE B 2 10  ? 84.178   -13.369 27.352  1.00 23.19 10  B 1 
ATOM 3921  C CD2 . PHE B 2 10  ? 85.589   -11.414 27.611  1.00 23.91 10  B 1 
ATOM 3922  C CE1 . PHE B 2 10  ? 83.587   -13.110 28.598  1.00 22.80 10  B 1 
ATOM 3923  C CE2 . PHE B 2 10  ? 85.014   -11.160 28.858  1.00 23.83 10  B 1 
ATOM 3924  C CZ  . PHE B 2 10  ? 84.005   -12.005 29.352  1.00 24.72 10  B 1 
ATOM 3925  N N   . ASP B 2 11  ? 87.843   -15.630 24.381  1.00 28.13 11  B 1 
ATOM 3926  C CA  . ASP B 2 11  ? 87.831   -16.595 23.298  1.00 29.63 11  B 1 
ATOM 3927  C C   . ASP B 2 11  ? 86.370   -16.780 22.891  1.00 29.13 11  B 1 
ATOM 3928  O O   . ASP B 2 11  ? 85.616   -17.566 23.477  1.00 27.58 11  B 1 
ATOM 3929  C CB  . ASP B 2 11  ? 88.489   -17.922 23.716  1.00 27.55 11  B 1 
ATOM 3930  C CG  . ASP B 2 11  ? 90.009   -17.922 23.543  1.00 24.44 11  B 1 
ATOM 3931  O OD1 . ASP B 2 11  ? 90.484   -17.307 22.560  1.00 23.70 11  B 1 
ATOM 3932  O OD2 . ASP B 2 11  ? 90.684   -18.579 24.360  1.00 23.65 11  B 1 
ATOM 3933  N N   . SER B 2 12  ? 85.944   -15.989 21.940  1.00 29.08 12  B 1 
ATOM 3934  C CA  . SER B 2 12  ? 84.643   -16.123 21.318  1.00 31.35 12  B 1 
ATOM 3935  C C   . SER B 2 12  ? 84.641   -17.464 20.600  1.00 31.25 12  B 1 
ATOM 3936  O O   . SER B 2 12  ? 85.162   -17.556 19.488  1.00 29.64 12  B 1 
ATOM 3937  C CB  . SER B 2 12  ? 84.367   -14.956 20.364  1.00 29.48 12  B 1 
ATOM 3938  O OG  . SER B 2 12  ? 85.372   -14.844 19.382  1.00 27.59 12  B 1 
ATOM 3939  N N   . ALA B 2 13  ? 84.083   -18.466 21.262  1.00 34.63 13  B 1 
ATOM 3940  C CA  . ALA B 2 13  ? 83.993   -19.820 20.736  1.00 37.24 13  B 1 
ATOM 3941  C C   . ALA B 2 13  ? 83.479   -19.720 19.292  1.00 37.00 13  B 1 
ATOM 3942  O O   . ALA B 2 13  ? 82.461   -19.058 19.079  1.00 35.44 13  B 1 
ATOM 3943  C CB  . ALA B 2 13  ? 83.053   -20.636 21.621  1.00 35.37 13  B 1 
ATOM 3944  N N   . PRO B 2 14  ? 84.203   -20.294 18.327  1.00 35.89 14  B 1 
ATOM 3945  C CA  . PRO B 2 14  ? 83.939   -20.032 16.918  1.00 37.93 14  B 1 
ATOM 3946  C C   . PRO B 2 14  ? 82.490   -20.410 16.644  1.00 39.33 14  B 1 
ATOM 3947  O O   . PRO B 2 14  ? 82.118   -21.572 16.720  1.00 37.74 14  B 1 
ATOM 3948  C CB  . PRO B 2 14  ? 84.946   -20.882 16.132  1.00 34.65 14  B 1 
ATOM 3949  C CG  . PRO B 2 14  ? 85.339   -21.970 17.122  1.00 34.75 14  B 1 
ATOM 3950  C CD  . PRO B 2 14  ? 85.257   -21.262 18.478  1.00 39.20 14  B 1 
ATOM 3951  N N   . SER B 2 15  ? 81.674   -19.401 16.447  1.00 38.73 15  B 1 
ATOM 3952  C CA  . SER B 2 15  ? 80.226   -19.565 16.402  1.00 41.46 15  B 1 
ATOM 3953  C C   . SER B 2 15  ? 79.904   -20.544 15.298  1.00 42.11 15  B 1 
ATOM 3954  O O   . SER B 2 15  ? 80.185   -20.226 14.147  1.00 40.09 15  B 1 
ATOM 3955  C CB  . SER B 2 15  ? 79.539   -18.216 16.143  1.00 38.92 15  B 1 
ATOM 3956  O OG  . SER B 2 15  ? 80.031   -17.621 14.962  1.00 35.94 15  B 1 
ATOM 3957  N N   . GLU B 2 16  ? 79.371   -21.717 15.631  1.00 39.53 16  B 1 
ATOM 3958  C CA  . GLU B 2 16  ? 79.149   -22.810 14.696  1.00 42.14 16  B 1 
ATOM 3959  C C   . GLU B 2 16  ? 78.558   -22.245 13.411  1.00 41.56 16  B 1 
ATOM 3960  O O   . GLU B 2 16  ? 77.526   -21.573 13.479  1.00 39.75 16  B 1 
ATOM 3961  C CB  . GLU B 2 16  ? 78.194   -23.879 15.241  1.00 40.75 16  B 1 
ATOM 3962  C CG  . GLU B 2 16  ? 78.808   -24.821 16.276  1.00 37.60 16  B 1 
ATOM 3963  C CD  . GLU B 2 16  ? 77.898   -26.034 16.580  1.00 34.52 16  B 1 
ATOM 3964  O OE1 . GLU B 2 16  ? 78.444   -27.121 16.842  1.00 31.11 16  B 1 
ATOM 3965  O OE2 . GLU B 2 16  ? 76.663   -25.866 16.523  1.00 35.10 16  B 1 
ATOM 3966  N N   . PRO B 2 17  ? 79.233   -22.412 12.267  1.00 44.21 17  B 1 
ATOM 3967  C CA  . PRO B 2 17  ? 78.945   -21.630 11.071  1.00 46.37 17  B 1 
ATOM 3968  C C   . PRO B 2 17  ? 77.474   -21.845 10.703  1.00 48.37 17  B 1 
ATOM 3969  O O   . PRO B 2 17  ? 77.119   -22.932 10.253  1.00 46.20 17  B 1 
ATOM 3970  C CB  . PRO B 2 17  ? 79.927   -22.121 10.003  1.00 42.80 17  B 1 
ATOM 3971  C CG  . PRO B 2 17  ? 80.335   -23.499 10.500  1.00 43.20 17  B 1 
ATOM 3972  C CD  . PRO B 2 17  ? 80.299   -23.349 12.017  1.00 46.99 17  B 1 
ATOM 3973  N N   . LYS B 2 18  ? 76.622   -20.843 11.001  1.00 49.50 18  B 1 
ATOM 3974  C CA  . LYS B 2 18  ? 75.167   -20.985 11.090  1.00 51.50 18  B 1 
ATOM 3975  C C   . LYS B 2 18  ? 74.659   -21.688 9.851   1.00 53.25 18  B 1 
ATOM 3976  O O   . LYS B 2 18  ? 74.735   -21.119 8.764   1.00 50.37 18  B 1 
ATOM 3977  C CB  . LYS B 2 18  ? 74.472   -19.622 11.220  1.00 48.56 18  B 1 
ATOM 3978  C CG  . LYS B 2 18  ? 74.503   -19.062 12.639  1.00 43.97 18  B 1 
ATOM 3979  C CD  . LYS B 2 18  ? 73.717   -17.745 12.695  1.00 40.53 18  B 1 
ATOM 3980  C CE  . LYS B 2 18  ? 73.654   -17.209 14.118  1.00 34.87 18  B 1 
ATOM 3981  N NZ  . LYS B 2 18  ? 72.970   -15.913 14.194  1.00 31.87 18  B 1 
ATOM 3982  N N   . SER B 2 19  ? 74.206   -22.909 10.005  1.00 56.00 19  B 1 
ATOM 3983  C CA  . SER B 2 19  ? 73.974   -23.789 8.871   1.00 57.79 19  B 1 
ATOM 3984  C C   . SER B 2 19  ? 73.060   -23.110 7.867   1.00 60.46 19  B 1 
ATOM 3985  O O   . SER B 2 19  ? 71.994   -22.611 8.234   1.00 57.30 19  B 1 
ATOM 3986  C CB  . SER B 2 19  ? 73.372   -25.112 9.338   1.00 53.85 19  B 1 
ATOM 3987  O OG  . SER B 2 19  ? 73.124   -25.910 8.201   1.00 48.47 19  B 1 
ATOM 3988  N N   . ARG B 2 20  ? 73.456   -23.093 6.602   1.00 65.65 20  B 1 
ATOM 3989  C CA  . ARG B 2 20  ? 72.629   -22.559 5.512   1.00 66.12 20  B 1 
ATOM 3990  C C   . ARG B 2 20  ? 71.311   -23.313 5.357   1.00 68.79 20  B 1 
ATOM 3991  O O   . ARG B 2 20  ? 70.453   -22.884 4.587   1.00 66.14 20  B 1 
ATOM 3992  C CB  . ARG B 2 20  ? 73.412   -22.579 4.193   1.00 62.60 20  B 1 
ATOM 3993  C CG  . ARG B 2 20  ? 74.520   -21.520 4.128   1.00 56.97 20  B 1 
ATOM 3994  C CD  . ARG B 2 20  ? 75.151   -21.539 2.726   1.00 52.97 20  B 1 
ATOM 3995  N NE  . ARG B 2 20  ? 76.141   -20.469 2.554   1.00 46.61 20  B 1 
ATOM 3996  C CZ  . ARG B 2 20  ? 76.811   -20.208 1.435   1.00 41.36 20  B 1 
ATOM 3997  N NH1 . ARG B 2 20  ? 76.655   -20.917 0.355   1.00 39.43 20  B 1 
ATOM 3998  N NH2 . ARG B 2 20  ? 77.658   -19.231 1.385   1.00 37.53 20  B 1 
ATOM 3999  N N   . PHE B 2 21  ? 71.184   -24.429 6.063   1.00 72.14 21  B 1 
ATOM 4000  C CA  . PHE B 2 21  ? 70.027   -25.310 5.999   1.00 72.43 21  B 1 
ATOM 4001  C C   . PHE B 2 21  ? 69.193   -25.188 7.274   1.00 73.71 21  B 1 
ATOM 4002  O O   . PHE B 2 21  ? 69.727   -25.122 8.378   1.00 70.93 21  B 1 
ATOM 4003  C CB  . PHE B 2 21  ? 70.510   -26.740 5.741   1.00 69.77 21  B 1 
ATOM 4004  C CG  . PHE B 2 21  ? 71.530   -26.834 4.627   1.00 67.83 21  B 1 
ATOM 4005  C CD1 . PHE B 2 21  ? 71.235   -26.299 3.368   1.00 62.84 21  B 1 
ATOM 4006  C CD2 . PHE B 2 21  ? 72.805   -27.366 4.868   1.00 62.41 21  B 1 
ATOM 4007  C CE1 . PHE B 2 21  ? 72.210   -26.287 2.354   1.00 58.60 21  B 1 
ATOM 4008  C CE2 . PHE B 2 21  ? 73.780   -27.362 3.855   1.00 58.94 21  B 1 
ATOM 4009  C CZ  . PHE B 2 21  ? 73.483   -26.814 2.597   1.00 61.09 21  B 1 
ATOM 4010  N N   . ALA B 2 22  ? 67.888   -25.181 7.109   1.00 70.65 22  B 1 
ATOM 4011  C CA  . ALA B 2 22  ? 66.950   -25.220 8.223   1.00 71.30 22  B 1 
ATOM 4012  C C   . ALA B 2 22  ? 67.008   -26.565 8.945   1.00 71.70 22  B 1 
ATOM 4013  O O   . ALA B 2 22  ? 67.240   -27.600 8.323   1.00 70.51 22  B 1 
ATOM 4014  C CB  . ALA B 2 22  ? 65.545   -24.941 7.685   1.00 69.96 22  B 1 
ATOM 4015  N N   . MET B 2 23  ? 66.748   -26.572 10.256  1.00 72.51 23  B 1 
ATOM 4016  C CA  . MET B 2 23  ? 66.575   -27.842 10.949  1.00 72.51 23  B 1 
ATOM 4017  C C   . MET B 2 23  ? 65.292   -28.517 10.482  1.00 74.36 23  B 1 
ATOM 4018  O O   . MET B 2 23  ? 64.249   -27.881 10.309  1.00 73.12 23  B 1 
ATOM 4019  C CB  . MET B 2 23  ? 66.584   -27.671 12.470  1.00 69.64 23  B 1 
ATOM 4020  C CG  . MET B 2 23  ? 67.953   -27.233 13.001  1.00 65.03 23  B 1 
ATOM 4021  S SD  . MET B 2 23  ? 68.160   -27.530 14.775  1.00 59.32 23  B 1 
ATOM 4022  C CE  . MET B 2 23  ? 69.804   -26.833 15.021  1.00 53.60 23  B 1 
ATOM 4023  N N   . LEU B 2 24  ? 65.325   -29.826 10.319  1.00 73.85 24  B 1 
ATOM 4024  C CA  . LEU B 2 24  ? 64.163   -30.632 9.946   1.00 73.31 24  B 1 
ATOM 4025  C C   . LEU B 2 24  ? 63.006   -30.463 10.939  1.00 75.00 24  B 1 
ATOM 4026  O O   . LEU B 2 24  ? 61.846   -30.485 10.537  1.00 73.16 24  B 1 
ATOM 4027  C CB  . LEU B 2 24  ? 64.621   -32.096 9.840   1.00 71.93 24  B 1 
ATOM 4028  C CG  . LEU B 2 24  ? 63.513   -33.079 9.409   1.00 67.24 24  B 1 
ATOM 4029  C CD1 . LEU B 2 24  ? 62.977   -32.787 8.020   1.00 60.05 24  B 1 
ATOM 4030  C CD2 . LEU B 2 24  ? 64.061   -34.504 9.415   1.00 61.02 24  B 1 
ATOM 4031  N N   . ASP B 2 25  ? 63.301   -30.275 12.217  1.00 70.04 25  B 1 
ATOM 4032  C CA  . ASP B 2 25  ? 62.281   -30.124 13.250  1.00 69.37 25  B 1 
ATOM 4033  C C   . ASP B 2 25  ? 61.601   -28.751 13.195  1.00 70.51 25  B 1 
ATOM 4034  O O   . ASP B 2 25  ? 60.380   -28.693 13.343  1.00 69.42 25  B 1 
ATOM 4035  C CB  . ASP B 2 25  ? 62.875   -30.468 14.616  1.00 67.95 25  B 1 
ATOM 4036  C CG  . ASP B 2 25  ? 63.277   -31.946 14.724  1.00 64.85 25  B 1 
ATOM 4037  O OD1 . ASP B 2 25  ? 62.657   -32.798 14.029  1.00 57.74 25  B 1 
ATOM 4038  O OD2 . ASP B 2 25  ? 64.203   -32.232 15.494  1.00 57.65 25  B 1 
ATOM 4039  N N   . ASP B 2 26  ? 62.328   -27.679 12.857  1.00 69.25 26  B 1 
ATOM 4040  C CA  . ASP B 2 26  ? 61.723   -26.363 12.617  1.00 68.28 26  B 1 
ATOM 4041  C C   . ASP B 2 26  ? 60.745   -26.424 11.436  1.00 69.55 26  B 1 
ATOM 4042  O O   . ASP B 2 26  ? 59.626   -25.923 11.513  1.00 69.97 26  B 1 
ATOM 4043  C CB  . ASP B 2 26  ? 62.805   -25.320 12.330  1.00 67.51 26  B 1 
ATOM 4044  C CG  . ASP B 2 26  ? 63.769   -25.065 13.485  1.00 66.19 26  B 1 
ATOM 4045  O OD1 . ASP B 2 26  ? 63.346   -25.208 14.652  1.00 60.33 26  B 1 
ATOM 4046  O OD2 . ASP B 2 26  ? 64.933   -24.716 13.186  1.00 60.13 26  B 1 
ATOM 4047  N N   . VAL B 2 27  ? 61.141   -27.107 10.366  1.00 73.97 27  B 1 
ATOM 4048  C CA  . VAL B 2 27  ? 60.279   -27.292 9.188   1.00 74.49 27  B 1 
ATOM 4049  C C   . VAL B 2 27  ? 59.068   -28.171 9.495   1.00 74.08 27  B 1 
ATOM 4050  O O   . VAL B 2 27  ? 57.973   -27.879 9.019   1.00 73.79 27  B 1 
ATOM 4051  C CB  . VAL B 2 27  ? 61.096   -27.828 8.002   1.00 74.72 27  B 1 
ATOM 4052  C CG1 . VAL B 2 27  ? 60.232   -28.114 6.781   1.00 70.41 27  B 1 
ATOM 4053  C CG2 . VAL B 2 27  ? 62.149   -26.800 7.595   1.00 70.65 27  B 1 
ATOM 4054  N N   . LYS B 2 28  ? 59.192   -29.201 10.328  1.00 72.37 28  B 1 
ATOM 4055  C CA  . LYS B 2 28  ? 58.046   -30.004 10.778  1.00 71.44 28  B 1 
ATOM 4056  C C   . LYS B 2 28  ? 57.078   -29.193 11.643  1.00 72.71 28  B 1 
ATOM 4057  O O   . LYS B 2 28  ? 55.873   -29.324 11.468  1.00 74.62 28  B 1 
ATOM 4058  C CB  . LYS B 2 28  ? 58.517   -31.206 11.589  1.00 71.18 28  B 1 
ATOM 4059  C CG  . LYS B 2 28  ? 59.151   -32.319 10.753  1.00 67.48 28  B 1 
ATOM 4060  C CD  . LYS B 2 28  ? 59.748   -33.318 11.735  1.00 63.73 28  B 1 
ATOM 4061  C CE  . LYS B 2 28  ? 60.660   -34.335 11.089  1.00 56.44 28  B 1 
ATOM 4062  N NZ  . LYS B 2 28  ? 61.559   -34.902 12.118  1.00 50.98 28  B 1 
ATOM 4063  N N   . ILE B 2 29  ? 57.598   -28.370 12.551  1.00 72.19 29  B 1 
ATOM 4064  C CA  . ILE B 2 29  ? 56.772   -27.479 13.373  1.00 71.54 29  B 1 
ATOM 4065  C C   . ILE B 2 29  ? 56.017   -26.509 12.480  1.00 72.91 29  B 1 
ATOM 4066  O O   . ILE B 2 29  ? 54.805   -26.350 12.626  1.00 73.00 29  B 1 
ATOM 4067  C CB  . ILE B 2 29  ? 57.640   -26.771 14.431  1.00 71.36 29  B 1 
ATOM 4068  C CG1 . ILE B 2 29  ? 58.126   -27.787 15.488  1.00 67.35 29  B 1 
ATOM 4069  C CG2 . ILE B 2 29  ? 56.858   -25.636 15.122  1.00 66.13 29  B 1 
ATOM 4070  C CD1 . ILE B 2 29  ? 59.283   -27.277 16.358  1.00 59.84 29  B 1 
ATOM 4071  N N   . LEU B 2 30  ? 56.697   -25.924 11.504  1.00 73.40 30  B 1 
ATOM 4072  C CA  . LEU B 2 30  ? 56.080   -25.068 10.498  1.00 72.63 30  B 1 
ATOM 4073  C C   . LEU B 2 30  ? 54.982   -25.790 9.710   1.00 72.87 30  B 1 
ATOM 4074  O O   . LEU B 2 30  ? 53.875   -25.279 9.597   1.00 72.28 30  B 1 
ATOM 4075  C CB  . LEU B 2 30  ? 57.153   -24.548 9.527   1.00 72.11 30  B 1 
ATOM 4076  C CG  . LEU B 2 30  ? 57.102   -23.027 9.413   1.00 67.81 30  B 1 
ATOM 4077  C CD1 . LEU B 2 30  ? 57.940   -22.427 10.540  1.00 61.88 30  B 1 
ATOM 4078  C CD2 . LEU B 2 30  ? 57.656   -22.576 8.075   1.00 62.69 30  B 1 
ATOM 4079  N N   . ALA B 2 31  ? 55.272   -26.973 9.206   1.00 75.07 31  B 1 
ATOM 4080  C CA  . ALA B 2 31  ? 54.330   -27.785 8.453   1.00 74.63 31  B 1 
ATOM 4081  C C   . ALA B 2 31  ? 53.074   -28.082 9.265   1.00 75.06 31  B 1 
ATOM 4082  O O   . ALA B 2 31  ? 51.958   -27.894 8.790   1.00 74.16 31  B 1 
ATOM 4083  C CB  . ALA B 2 31  ? 55.023   -29.087 8.028   1.00 73.96 31  B 1 
ATOM 4084  N N   . ASN B 2 32  ? 53.231   -28.480 10.515  1.00 71.26 32  B 1 
ATOM 4085  C CA  . ASN B 2 32  ? 52.121   -28.821 11.388  1.00 70.97 32  B 1 
ATOM 4086  C C   . ASN B 2 32  ? 51.292   -27.586 11.767  1.00 71.22 32  B 1 
ATOM 4087  O O   . ASN B 2 32  ? 50.067   -27.630 11.737  1.00 71.63 32  B 1 
ATOM 4088  C CB  . ASN B 2 32  ? 52.688   -29.583 12.594  1.00 72.14 32  B 1 
ATOM 4089  C CG  . ASN B 2 32  ? 51.664   -30.468 13.274  1.00 67.17 32  B 1 
ATOM 4090  O OD1 . ASN B 2 32  ? 50.612   -30.783 12.747  1.00 59.96 32  B 1 
ATOM 4091  N ND2 . ASN B 2 32  ? 51.967   -30.942 14.455  1.00 59.48 32  B 1 
ATOM 4092  N N   . GLY B 2 33  ? 51.947   -26.449 12.032  1.00 67.64 33  B 1 
ATOM 4093  C CA  . GLY B 2 33  ? 51.273   -25.173 12.257  1.00 66.72 33  B 1 
ATOM 4094  C C   . GLY B 2 33  ? 50.460   -24.713 11.045  1.00 68.15 33  B 1 
ATOM 4095  O O   . GLY B 2 33  ? 49.323   -24.283 11.190  1.00 68.42 33  B 1 
ATOM 4096  N N   . LEU B 2 34  ? 51.029   -24.872 9.864   1.00 73.47 34  B 1 
ATOM 4097  C CA  . LEU B 2 34  ? 50.343   -24.570 8.607   1.00 72.65 34  B 1 
ATOM 4098  C C   . LEU B 2 34  ? 49.111   -25.448 8.402   1.00 72.69 34  B 1 
ATOM 4099  O O   . LEU B 2 34  ? 48.055   -24.970 7.998   1.00 71.78 34  B 1 
ATOM 4100  C CB  . LEU B 2 34  ? 51.319   -24.796 7.445   1.00 71.44 34  B 1 
ATOM 4101  C CG  . LEU B 2 34  ? 51.020   -23.848 6.267   1.00 66.38 34  B 1 
ATOM 4102  C CD1 . LEU B 2 34  ? 52.044   -22.725 6.274   1.00 60.61 34  B 1 
ATOM 4103  C CD2 . LEU B 2 34  ? 51.135   -24.560 4.934   1.00 61.30 34  B 1 
ATOM 4104  N N   . LEU B 2 35  ? 49.229   -26.722 8.689   1.00 74.12 35  B 1 
ATOM 4105  C CA  . LEU B 2 35  ? 48.165   -27.708 8.525   1.00 72.95 35  B 1 
ATOM 4106  C C   . LEU B 2 35  ? 47.027   -27.479 9.522   1.00 73.72 35  B 1 
ATOM 4107  O O   . LEU B 2 35  ? 45.856   -27.500 9.144   1.00 73.24 35  B 1 
ATOM 4108  C CB  . LEU B 2 35  ? 48.814   -29.108 8.617   1.00 72.16 35  B 1 
ATOM 4109  C CG  . LEU B 2 35  ? 48.190   -30.120 7.652   1.00 66.78 35  B 1 
ATOM 4110  C CD1 . LEU B 2 35  ? 49.285   -30.997 7.043   1.00 59.94 35  B 1 
ATOM 4111  C CD2 . LEU B 2 35  ? 47.196   -31.030 8.347   1.00 60.53 35  B 1 
ATOM 4112  N N   . GLN B 2 36  ? 47.351   -27.153 10.779  1.00 66.79 36  B 1 
ATOM 4113  C CA  . GLN B 2 36  ? 46.361   -26.754 11.779  1.00 66.61 36  B 1 
ATOM 4114  C C   . GLN B 2 36  ? 45.641   -25.461 11.388  1.00 67.59 36  B 1 
ATOM 4115  O O   . GLN B 2 36  ? 44.415   -25.379 11.482  1.00 68.42 36  B 1 
ATOM 4116  C CB  . GLN B 2 36  ? 47.040   -26.587 13.148  1.00 67.12 36  B 1 
ATOM 4117  C CG  . GLN B 2 36  ? 47.413   -27.929 13.786  1.00 63.45 36  B 1
[truncated: 815,649 more chars]
