# Supplementary material for: Angiopoietin-like 3 monomers are abundant in human plasma but are unable to inhibit endothelial lipase
Source: JCI Insight. 2025 Oct 28;10(23):e197827. doi: 10.1172/jci.insight.197827 (PMC12867014; doi:10.1172/jci.insight.197827)
Supplement: undefined [file jciinsight-10-197827-s266.zip › jci.insight.197827.sdd13.cif]

# By using this file you agree to the legally binding terms of use found at alphafoldserver.com/output-terms
data_4c57d7bbd18ecc3a
#
_entry.id 4c57d7bbd18ecc3a
#
loop_
_atom_type.symbol
C 
N 
O 
S 
#
loop_
_audit_author.name
_audit_author.pdbx_ordinal
"Google DeepMind" 1 
"Isomorphic Labs" 2 
#
_audit_conform.dict_location https://raw.githubusercontent.com/ihmwg/ModelCIF/master/dist/mmcif_ma.dic
_audit_conform.dict_name     mmcif_ma.dic
_audit_conform.dict_version  1.4.5
#
loop_
_chem_comp.formula
_chem_comp.formula_weight
_chem_comp.id
_chem_comp.mon_nstd_flag
_chem_comp.name
_chem_comp.pdbx_smiles
_chem_comp.pdbx_synonyms
_chem_comp.type
"C3 H7 N O2"    89.093  ALA y ALANINE         C[C@H](N)C(O)=O                  ? "L-PEPTIDE LINKING" 
"C6 H15 N4 O2"  175.209 ARG y ARGININE        N[C@@H](CCCNC(N)=[NH2+])C(O)=O   ? "L-PEPTIDE LINKING" 
"C4 H8 N2 O3"   132.118 ASN y ASPARAGINE      N[C@@H](CC(N)=O)C(O)=O           ? "L-PEPTIDE LINKING" 
"C4 H7 N O4"    133.103 ASP y "ASPARTIC ACID" N[C@@H](CC(O)=O)C(O)=O           ? "L-PEPTIDE LINKING" 
"C3 H7 N O2 S"  121.158 CYS y CYSTEINE        N[C@@H](CS)C(O)=O                ? "L-PEPTIDE LINKING" 
"C5 H10 N2 O3"  146.144 GLN y GLUTAMINE       N[C@@H](CCC(N)=O)C(O)=O          ? "L-PEPTIDE LINKING" 
"C5 H9 N O4"    147.129 GLU y "GLUTAMIC ACID" N[C@@H](CCC(O)=O)C(O)=O          ? "L-PEPTIDE LINKING" 
"C2 H5 N O2"    75.067  GLY y GLYCINE         NCC(O)=O                         ? "PEPTIDE LINKING"   
"C6 H10 N3 O2"  156.162 HIS y HISTIDINE       N[C@@H](Cc1c[nH]c[nH+]1)C(O)=O   ? "L-PEPTIDE LINKING" 
"C6 H13 N O2"   131.173 ILE y ISOLEUCINE      CC[C@H](C)[C@H](N)C(O)=O         ? "L-PEPTIDE LINKING" 
"C6 H13 N O2"   131.173 LEU y LEUCINE         CC(C)C[C@H](N)C(O)=O             ? "L-PEPTIDE LINKING" 
"C6 H15 N2 O2"  147.195 LYS y LYSINE          N[C@@H](CCCC[NH3+])C(O)=O        ? "L-PEPTIDE LINKING" 
"C5 H11 N O2 S" 149.211 MET y METHIONINE      CSCC[C@H](N)C(O)=O               ? "L-PEPTIDE LINKING" 
"C9 H11 N O2"   165.189 PHE y PHENYLALANINE   N[C@@H](Cc1ccccc1)C(O)=O         ? "L-PEPTIDE LINKING" 
"C5 H9 N O2"    115.130 PRO y PROLINE         OC(=O)[C@@H]1CCCN1               ? "L-PEPTIDE LINKING" 
"C3 H7 N O3"    105.093 SER y SERINE          N[C@@H](CO)C(O)=O                ? "L-PEPTIDE LINKING" 
"C4 H9 N O3"    119.119 THR y THREONINE       C[C@@H](O)[C@H](N)C(O)=O         ? "L-PEPTIDE LINKING" 
"C11 H12 N2 O2" 204.225 TRP y TRYPTOPHAN      N[C@@H](Cc1c[nH]c2ccccc12)C(O)=O ? "L-PEPTIDE LINKING" 
"C9 H11 N O3"   181.189 TYR y TYROSINE        N[C@@H](Cc1ccc(O)cc1)C(O)=O      ? "L-PEPTIDE LINKING" 
"C5 H11 N O2"   117.146 VAL y VALINE          CC(C)[C@H](N)C(O)=O              ? "L-PEPTIDE LINKING" 
#
_citation.book_publisher          ?
_citation.country                 UK
_citation.id                      primary
_citation.journal_full            Nature
_citation.journal_id_ASTM         NATUAS
_citation.journal_id_CSD          0006
_citation.journal_id_ISSN         0028-0836
_citation.journal_volume          ?
_citation.page_first              ?
_citation.page_last               ?
_citation.pdbx_database_id_DOI    ?
_citation.pdbx_database_id_PubMed ?
_citation.title                   "Accurate structure prediction of biomolecular interactions with AlphaFold 3"
_citation.year                    2024
#
loop_
_citation_author.citation_id
_citation_author.name
_citation_author.ordinal
primary "Google DeepMind" 1 
primary "Isomorphic Labs" 2 
#
loop_
_entity.id
_entity.pdbx_description
_entity.type
1 . polymer 
2 . polymer 
3 . polymer 
4 . polymer 
#
loop_
_entity_poly.entity_id
_entity_poly.pdbx_strand_id
_entity_poly.type
1 A polypeptide(L) 
2 B polypeptide(L) 
3 C polypeptide(L) 
4 D polypeptide(L) 
#
loop_
_entity_poly_seq.entity_id
_entity_poly_seq.hetero
_entity_poly_seq.mon_id
_entity_poly_seq.num
1 n SER 1   
1 n PRO 2   
1 n VAL 3   
1 n PRO 4   
1 n PHE 5   
1 n GLY 6   
1 n PRO 7   
1 n GLU 8   
1 n GLY 9   
1 n ARG 10  
1 n LEU 11  
1 n GLU 12  
1 n ASP 13  
1 n LYS 14  
1 n LEU 15  
1 n HIS 16  
1 n LYS 17  
1 n PRO 18  
1 n LYS 19  
1 n ALA 20  
1 n THR 21  
1 n GLN 22  
1 n THR 23  
1 n GLU 24  
1 n VAL 25  
1 n LYS 26  
1 n PRO 27  
1 n SER 28  
1 n VAL 29  
1 n ARG 30  
1 n PHE 31  
1 n ASN 32  
1 n LEU 33  
1 n ARG 34  
1 n THR 35  
1 n SER 36  
1 n LYS 37  
1 n ASP 38  
1 n PRO 39  
1 n GLU 40  
1 n HIS 41  
1 n GLU 42  
1 n GLY 43  
1 n CYS 44  
1 n TYR 45  
1 n LEU 46  
1 n SER 47  
1 n VAL 48  
1 n GLY 49  
1 n HIS 50  
1 n SER 51  
1 n GLN 52  
1 n PRO 53  
1 n LEU 54  
1 n GLU 55  
1 n ASP 56  
1 n CYS 57  
1 n SER 58  
1 n PHE 59  
1 n ASN 60  
1 n MET 61  
1 n THR 62  
1 n ALA 63  
1 n LYS 64  
1 n THR 65  
1 n PHE 66  
1 n PHE 67  
1 n ILE 68  
1 n ILE 69  
1 n HIS 70  
1 n GLY 71  
1 n TRP 72  
1 n THR 73  
1 n MET 74  
1 n SER 75  
1 n GLY 76  
1 n ILE 77  
1 n PHE 78  
1 n GLU 79  
1 n ASN 80  
1 n TRP 81  
1 n LEU 82  
1 n HIS 83  
1 n LYS 84  
1 n LEU 85  
1 n VAL 86  
1 n SER 87  
1 n ALA 88  
1 n LEU 89  
1 n HIS 90  
1 n THR 91  
1 n ARG 92  
1 n GLU 93  
1 n LYS 94  
1 n ASP 95  
1 n ALA 96  
1 n ASN 97  
1 n VAL 98  
1 n VAL 99  
1 n VAL 100 
1 n VAL 101 
1 n ASP 102 
1 n TRP 103 
1 n LEU 104 
1 n PRO 105 
1 n LEU 106 
1 n ALA 107 
1 n HIS 108 
1 n GLN 109 
1 n LEU 110 
1 n TYR 111 
1 n THR 112 
1 n ASP 113 
1 n ALA 114 
1 n VAL 115 
1 n ASN 116 
1 n ASN 117 
1 n THR 118 
1 n ARG 119 
1 n VAL 120 
1 n VAL 121 
1 n GLY 122 
1 n HIS 123 
1 n SER 124 
1 n ILE 125 
1 n ALA 126 
1 n ARG 127 
1 n MET 128 
1 n LEU 129 
1 n ASP 130 
1 n TRP 131 
1 n LEU 132 
1 n GLN 133 
1 n GLU 134 
1 n LYS 135 
1 n ASP 136 
1 n ASP 137 
1 n PHE 138 
1 n SER 139 
1 n LEU 140 
1 n GLY 141 
1 n ASN 142 
1 n VAL 143 
1 n HIS 144 
1 n LEU 145 
1 n ILE 146 
1 n GLY 147 
1 n TYR 148 
1 n SER 149 
1 n LEU 150 
1 n GLY 151 
1 n ALA 152 
1 n HIS 153 
1 n VAL 154 
1 n ALA 155 
1 n GLY 156 
1 n TYR 157 
1 n ALA 158 
1 n GLY 159 
1 n ASN 160 
1 n PHE 161 
1 n VAL 162 
1 n LYS 163 
1 n GLY 164 
1 n THR 165 
1 n VAL 166 
1 n GLY 167 
1 n ARG 168 
1 n ILE 169 
1 n THR 170 
1 n GLY 171 
1 n LEU 172 
1 n ASP 173 
1 n PRO 174 
1 n ALA 175 
1 n GLY 176 
1 n PRO 177 
1 n MET 178 
1 n PHE 179 
1 n GLU 180 
1 n GLY 181 
1 n ALA 182 
1 n ASP 183 
1 n ILE 184 
1 n HIS 185 
1 n LYS 186 
1 n ARG 187 
1 n LEU 188 
1 n SER 189 
1 n PRO 190 
1 n ASP 191 
1 n ASP 192 
1 n ALA 193 
1 n ASP 194 
1 n PHE 195 
1 n VAL 196 
1 n ASP 197 
1 n VAL 198 
1 n LEU 199 
1 n HIS 200 
1 n THR 201 
1 n TYR 202 
1 n THR 203 
1 n ARG 204 
1 n SER 205 
1 n PHE 206 
1 n GLY 207 
1 n LEU 208 
1 n SER 209 
1 n ILE 210 
1 n GLY 211 
1 n ILE 212 
1 n GLN 213 
1 n MET 214 
1 n PRO 215 
1 n VAL 216 
1 n GLY 217 
1 n HIS 218 
1 n ILE 219 
1 n ASP 220 
1 n ILE 221 
1 n TYR 222 
1 n PRO 223 
1 n ASN 224 
1 n GLY 225 
1 n GLY 226 
1 n ASP 227 
1 n PHE 228 
1 n GLN 229 
1 n PRO 230 
1 n GLY 231 
1 n CYS 232 
1 n GLY 233 
1 n LEU 234 
1 n ASN 235 
1 n ASP 236 
1 n VAL 237 
1 n LEU 238 
1 n GLY 239 
1 n SER 240 
1 n ILE 241 
1 n ALA 242 
1 n TYR 243 
1 n GLY 244 
1 n THR 245 
1 n ILE 246 
1 n THR 247 
1 n GLU 248 
1 n VAL 249 
1 n VAL 250 
1 n LYS 251 
1 n CYS 252 
1 n GLU 253 
1 n HIS 254 
1 n GLU 255 
1 n ARG 256 
1 n ALA 257 
1 n VAL 258 
1 n HIS 259 
1 n LEU 260 
1 n PHE 261 
1 n VAL 262 
1 n ASP 263 
1 n SER 264 
1 n LEU 265 
1 n VAL 266 
1 n ASN 267 
1 n GLN 268 
1 n ASP 269 
1 n LYS 270 
1 n PRO 271 
1 n SER 272 
1 n PHE 273 
1 n ALA 274 
1 n PHE 275 
1 n GLN 276 
1 n CYS 277 
1 n THR 278 
1 n ASP 279 
1 n SER 280 
1 n ASN 281 
1 n ARG 282 
1 n PHE 283 
1 n LYS 284 
1 n LYS 285 
1 n GLY 286 
1 n ILE 287 
1 n CYS 288 
1 n LEU 289 
1 n SER 290 
1 n CYS 291 
1 n ARG 292 
1 n LYS 293 
1 n ASN 294 
1 n ARG 295 
1 n CYS 296 
1 n ASN 297 
1 n SER 298 
1 n ILE 299 
1 n GLY 300 
1 n TYR 301 
1 n ASN 302 
1 n ALA 303 
1 n LYS 304 
1 n LYS 305 
1 n MET 306 
1 n ARG 307 
1 n ASN 308 
1 n LYS 309 
1 n ARG 310 
1 n ASN 311 
1 n SER 312 
1 n LYS 313 
1 n MET 314 
1 n TYR 315 
1 n LEU 316 
1 n LYS 317 
1 n THR 318 
1 n ARG 319 
1 n ALA 320 
1 n GLY 321 
1 n MET 322 
1 n PRO 323 
1 n PHE 324 
1 n ARG 325 
1 n VAL 326 
1 n TYR 327 
1 n HIS 328 
1 n TYR 329 
1 n GLN 330 
1 n MET 331 
1 n LYS 332 
1 n ILE 333 
1 n HIS 334 
1 n VAL 335 
1 n PHE 336 
1 n SER 337 
1 n TYR 338 
1 n LYS 339 
1 n ASN 340 
1 n MET 341 
1 n GLY 342 
1 n GLU 343 
1 n ILE 344 
1 n GLU 345 
1 n PRO 346 
1 n THR 347 
1 n PHE 348 
1 n TYR 349 
1 n VAL 350 
1 n THR 351 
1 n LEU 352 
1 n TYR 353 
1 n GLY 354 
1 n THR 355 
1 n ASN 356 
1 n ALA 357 
1 n ASP 358 
1 n SER 359 
1 n GLN 360 
1 n THR 361 
1 n LEU 362 
1 n PRO 363 
1 n LEU 364 
1 n GLU 365 
1 n ILE 366 
1 n VAL 367 
1 n GLU 368 
1 n ARG 369 
1 n ILE 370 
1 n GLU 371 
1 n GLN 372 
1 n ASN 373 
1 n ALA 374 
1 n THR 375 
1 n ASN 376 
1 n THR 377 
1 n PHE 378 
1 n LEU 379 
1 n VAL 380 
1 n TYR 381 
1 n THR 382 
1 n GLU 383 
1 n GLU 384 
1 n ASP 385 
1 n LEU 386 
1 n GLY 387 
1 n ASP 388 
1 n LEU 389 
1 n LEU 390 
1 n LYS 391 
1 n ILE 392 
1 n GLN 393 
1 n LEU 394 
1 n THR 395 
1 n TRP 396 
1 n GLU 397 
1 n GLY 398 
1 n ALA 399 
1 n SER 400 
1 n GLN 401 
1 n SER 402 
1 n TRP 403 
1 n TYR 404 
1 n ASN 405 
1 n LEU 406 
1 n TRP 407 
1 n LYS 408 
1 n GLU 409 
1 n PHE 410 
1 n ARG 411 
1 n SER 412 
1 n TYR 413 
1 n LEU 414 
1 n SER 415 
1 n GLN 416 
1 n PRO 417 
1 n ARG 418 
1 n ASN 419 
1 n PRO 420 
1 n GLY 421 
1 n ARG 422 
1 n GLU 423 
1 n LEU 424 
1 n ASN 425 
1 n ILE 426 
1 n ARG 427 
1 n ARG 428 
1 n ILE 429 
1 n ARG 430 
1 n VAL 431 
1 n LYS 432 
1 n SER 433 
1 n GLY 434 
1 n GLU 435 
1 n THR 436 
1 n GLN 437 
1 n ARG 438 
1 n LYS 439 
1 n LEU 440 
1 n THR 441 
1 n PHE 442 
1 n CYS 443 
1 n THR 444 
1 n GLU 445 
1 n ASP 446 
1 n PRO 447 
1 n GLU 448 
1 n ASN 449 
1 n THR 450 
1 n SER 451 
1 n ILE 452 
1 n SER 453 
1 n PRO 454 
1 n GLY 455 
1 n ARG 456 
1 n GLU 457 
1 n LEU 458 
1 n TRP 459 
1 n PHE 460 
1 n ARG 461 
1 n LYS 462 
1 n CYS 463 
1 n ARG 464 
1 n ASP 465 
1 n GLY 466 
1 n TRP 467 
1 n ARG 468 
1 n MET 469 
1 n LYS 470 
1 n ASN 471 
1 n GLU 472 
1 n THR 473 
1 n SER 474 
1 n PRO 475 
1 n THR 476 
1 n VAL 477 
1 n GLU 478 
1 n LEU 479 
1 n PRO 480 
2 n SER 1   
2 n ARG 2   
2 n VAL 3   
2 n ASP 4   
2 n PRO 5   
2 n ASP 6   
2 n LEU 7   
2 n SER 8   
2 n SER 9   
2 n PHE 10  
2 n ASP 11  
2 n SER 12  
2 n ALA 13  
2 n PRO 14  
2 n SER 15  
2 n GLU 16  
2 n PRO 17  
2 n LYS 18  
2 n SER 19  
2 n ARG 20  
2 n PHE 21  
2 n ALA 22  
2 n MET 23  
2 n LEU 24  
2 n ASP 25  
2 n ASP 26  
2 n VAL 27  
2 n LYS 28  
2 n ILE 29  
2 n LEU 30  
2 n ALA 31  
2 n ASN 32  
2 n GLY 33  
2 n LEU 34  
2 n LEU 35  
2 n GLN 36  
2 n LEU 37  
2 n GLY 38  
2 n HIS 39  
2 n GLY 40  
2 n LEU 41  
2 n LYS 42  
2 n ASP 43  
2 n PHE 44  
2 n VAL 45  
2 n HIS 46  
2 n LYS 47  
2 n THR 48  
2 n LYS 49  
2 n GLY 50  
2 n GLN 51  
2 n ILE 52  
2 n ASN 53  
2 n ASP 54  
2 n ILE 55  
2 n PHE 56  
2 n GLN 57  
2 n LYS 58  
2 n LEU 59  
2 n ASN 60  
2 n ILE 61  
2 n PHE 62  
2 n ASP 63  
2 n GLN 64  
2 n SER 65  
2 n PHE 66  
2 n TYR 67  
2 n ASP 68  
2 n LEU 69  
2 n SER 70  
2 n LEU 71  
2 n ARG 72  
2 n THR 73  
2 n ASN 74  
2 n GLU 75  
2 n ILE 76  
2 n LYS 77  
2 n GLU 78  
2 n GLU 79  
2 n GLU 80  
2 n LYS 81  
2 n GLU 82  
2 n LEU 83  
2 n ARG 84  
2 n ARG 85  
2 n THR 86  
2 n THR 87  
2 n SER 88  
2 n THR 89  
2 n LEU 90  
2 n GLN 91  
2 n VAL 92  
2 n LYS 93  
2 n ASN 94  
2 n GLU 95  
2 n GLU 96  
2 n VAL 97  
2 n LYS 98  
2 n ASN 99  
2 n MET 100 
2 n SER 101 
2 n VAL 102 
2 n GLU 103 
2 n LEU 104 
2 n ASN 105 
2 n SER 106 
2 n LYS 107 
2 n LEU 108 
2 n GLU 109 
2 n SER 110 
2 n LEU 111 
2 n LEU 112 
2 n GLU 113 
2 n GLU 114 
2 n LYS 115 
2 n THR 116 
2 n ALA 117 
2 n LEU 118 
2 n GLN 119 
2 n HIS 120 
2 n LYS 121 
2 n VAL 122 
2 n ARG 123 
2 n ALA 124 
2 n LEU 125 
2 n GLU 126 
2 n GLU 127 
2 n GLN 128 
2 n LEU 129 
2 n THR 130 
2 n ASN 131 
2 n LEU 132 
2 n ILE 133 
2 n LEU 134 
2 n SER 135 
2 n PRO 136 
2 n ALA 137 
2 n GLY 138 
2 n ALA 139 
2 n GLN 140 
2 n GLU 141 
2 n HIS 142 
2 n PRO 143 
2 n GLU 144 
2 n VAL 145 
2 n THR 146 
2 n SER 147 
2 n LEU 148 
2 n LYS 149 
2 n SER 150 
2 n PHE 151 
2 n VAL 152 
2 n GLU 153 
2 n GLN 154 
2 n GLN 155 
2 n ASP 156 
2 n ASN 157 
2 n SER 158 
2 n ILE 159 
2 n ARG 160 
2 n GLU 161 
2 n LEU 162 
2 n LEU 163 
2 n GLN 164 
2 n SER 165 
2 n VAL 166 
2 n GLU 167 
2 n GLU 168 
2 n GLN 169 
2 n TYR 170 
2 n LYS 171 
2 n GLN 172 
2 n LEU 173 
2 n SER 174 
2 n GLN 175 
2 n GLN 176 
2 n HIS 177 
2 n MET 178 
2 n GLN 179 
2 n ILE 180 
2 n LYS 181 
2 n GLU 182 
2 n ILE 183 
2 n GLU 184 
2 n LYS 185 
2 n GLN 186 
2 n LEU 187 
2 n ARG 188 
2 n LYS 189 
2 n THR 190 
2 n GLY 191 
2 n ILE 192 
2 n GLN 193 
2 n GLU 194 
2 n PRO 195 
2 n SER 196 
2 n GLU 197 
2 n ASN 198 
2 n SER 199 
2 n LEU 200 
2 n SER 201 
2 n SER 202 
2 n LYS 203 
2 n SER 204 
2 n ARG 205 
2 n ALA 206 
2 n PRO 207 
2 n ARG 208 
2 n THR 209 
2 n THR 210 
2 n PRO 211 
2 n PRO 212 
2 n LEU 213 
2 n GLN 214 
2 n LEU 215 
2 n ASN 216 
2 n GLU 217 
2 n THR 218 
2 n GLU 219 
2 n ASN 220 
2 n THR 221 
2 n GLU 222 
2 n GLN 223 
2 n ASP 224 
2 n ASP 225 
2 n LEU 226 
2 n PRO 227 
2 n ALA 228 
2 n ASP 229 
2 n CYS 230 
2 n SER 231 
2 n ALA 232 
2 n VAL 233 
2 n TYR 234 
2 n ASN 235 
2 n ARG 236 
2 n GLY 237 
2 n GLU 238 
2 n HIS 239 
2 n THR 240 
2 n SER 241 
2 n GLY 242 
2 n VAL 243 
2 n TYR 244 
2 n THR 245 
2 n ILE 246 
2 n LYS 247 
2 n PRO 248 
2 n ARG 249 
2 n ASN 250 
2 n SER 251 
2 n GLN 252 
2 n GLY 253 
2 n PHE 254 
2 n ASN 255 
2 n VAL 256 
2 n TYR 257 
2 n CYS 258 
2 n ASP 259 
2 n THR 260 
2 n GLN 261 
2 n SER 262 
2 n GLY 263 
2 n SER 264 
2 n PRO 265 
2 n TRP 266 
2 n THR 267 
2 n LEU 268 
2 n ILE 269 
2 n GLN 270 
2 n HIS 271 
2 n ARG 272 
2 n LYS 273 
2 n ASP 274 
2 n GLY 275 
2 n SER 276 
2 n GLN 277 
2 n ASP 278 
2 n PHE 279 
2 n ASN 280 
2 n GLU 281 
2 n THR 282 
2 n TRP 283 
2 n GLU 284 
2 n ASN 285 
2 n TYR 286 
2 n GLU 287 
2 n LYS 288 
2 n GLY 289 
2 n PHE 290 
2 n GLY 291 
2 n ARG 292 
2 n LEU 293 
2 n ASP 294 
2 n GLY 295 
2 n GLU 296 
2 n PHE 297 
2 n TRP 298 
2 n LEU 299 
2 n GLY 300 
2 n LEU 301 
2 n GLU 302 
2 n LYS 303 
2 n ILE 304 
2 n TYR 305 
2 n ALA 306 
2 n ILE 307 
2 n VAL 308 
2 n GLN 309 
2 n GLN 310 
2 n SER 311 
2 n ASN 312 
2 n TYR 313 
2 n ILE 314 
2 n LEU 315 
2 n ARG 316 
2 n LEU 317 
2 n GLU 318 
2 n LEU 319 
2 n GLN 320 
2 n ASP 321 
2 n TRP 322 
2 n LYS 323 
2 n ASP 324 
2 n SER 325 
2 n LYS 326 
2 n HIS 327 
2 n TYR 328 
2 n VAL 329 
2 n GLU 330 
2 n TYR 331 
2 n SER 332 
2 n PHE 333 
2 n HIS 334 
2 n LEU 335 
2 n GLY 336 
2 n SER 337 
2 n HIS 338 
2 n GLU 339 
2 n THR 340 
2 n ASN 341 
2 n TYR 342 
2 n THR 343 
2 n LEU 344 
2 n HIS 345 
2 n VAL 346 
2 n ALA 347 
2 n GLU 348 
2 n ILE 349 
2 n ALA 350 
2 n GLY 351 
2 n ASN 352 
2 n ILE 353 
2 n PRO 354 
2 n GLY 355 
2 n ALA 356 
2 n LEU 357 
2 n PRO 358 
2 n GLU 359 
2 n HIS 360 
2 n THR 361 
2 n ASP 362 
2 n LEU 363 
2 n MET 364 
2 n PHE 365 
2 n SER 366 
2 n THR 367 
2 n TRP 368 
2 n ASN 369 
2 n HIS 370 
2 n ARG 371 
2 n ALA 372 
2 n LYS 373 
2 n GLY 374 
2 n GLN 375 
2 n LEU 376 
2 n TYR 377 
2 n CYS 378 
2 n PRO 379 
2 n GLU 380 
2 n SER 381 
2 n TYR 382 
2 n SER 383 
2 n GLY 384 
2 n GLY 385 
2 n TRP 386 
2 n TRP 387 
2 n TRP 388 
2 n ASN 389 
2 n ASP 390 
2 n ILE 391 
2 n CYS 392 
2 n GLY 393 
2 n GLU 394 
2 n ASN 395 
2 n ASN 396 
2 n LEU 397 
2 n ASN 398 
2 n GLY 399 
2 n LYS 400 
2 n TYR 401 
2 n ASN 402 
2 n LYS 403 
2 n PRO 404 
2 n ARG 405 
2 n THR 406 
2 n LYS 407 
2 n SER 408 
2 n ARG 409 
2 n PRO 410 
2 n GLU 411 
2 n ARG 412 
2 n ARG 413 
2 n ARG 414 
2 n GLY 415 
2 n ILE 416 
2 n TYR 417 
2 n TRP 418 
2 n ARG 419 
2 n PRO 420 
2 n GLN 421 
2 n SER 422 
2 n ARG 423 
2 n LYS 424 
2 n LEU 425 
2 n TYR 426 
2 n ALA 427 
2 n ILE 428 
2 n LYS 429 
2 n SER 430 
2 n SER 431 
2 n LYS 432 
2 n MET 433 
2 n MET 434 
2 n LEU 435 
2 n GLN 436 
2 n PRO 437 
2 n THR 438 
2 n THR 439 
3 n SER 1   
3 n ARG 2   
3 n VAL 3   
3 n ASP 4   
3 n PRO 5   
3 n ASP 6   
3 n LEU 7   
3 n SER 8   
3 n SER 9   
3 n PHE 10  
3 n ASP 11  
3 n SER 12  
3 n ALA 13  
3 n PRO 14  
3 n SER 15  
3 n GLU 16  
3 n PRO 17  
3 n LYS 18  
3 n SER 19  
3 n ARG 20  
3 n PHE 21  
3 n ALA 22  
3 n MET 23  
3 n LEU 24  
3 n ASP 25  
3 n ASP 26  
3 n VAL 27  
3 n LYS 28  
3 n ILE 29  
3 n LEU 30  
3 n ALA 31  
3 n ASN 32  
3 n GLY 33  
3 n LEU 34  
3 n LEU 35  
3 n GLN 36  
3 n LEU 37  
3 n GLY 38  
3 n HIS 39  
3 n GLY 40  
3 n LEU 41  
3 n LYS 42  
3 n ASP 43  
3 n PHE 44  
3 n VAL 45  
3 n HIS 46  
3 n LYS 47  
3 n THR 48  
3 n LYS 49  
3 n GLY 50  
3 n GLN 51  
3 n ILE 52  
3 n ASN 53  
3 n ASP 54  
3 n ILE 55  
3 n PHE 56  
3 n GLN 57  
3 n LYS 58  
3 n LEU 59  
3 n ASN 60  
3 n ILE 61  
3 n PHE 62  
3 n ASP 63  
3 n GLN 64  
3 n SER 65  
3 n PHE 66  
3 n TYR 67  
3 n ASP 68  
3 n LEU 69  
3 n SER 70  
3 n LEU 71  
3 n ARG 72  
3 n THR 73  
3 n ASN 74  
3 n GLU 75  
3 n ILE 76  
3 n LYS 77  
3 n GLU 78  
3 n GLU 79  
3 n GLU 80  
3 n LYS 81  
3 n GLU 82  
3 n LEU 83  
3 n ARG 84  
3 n ARG 85  
3 n THR 86  
3 n THR 87  
3 n SER 88  
3 n THR 89  
3 n LEU 90  
3 n GLN 91  
3 n VAL 92  
3 n LYS 93  
3 n ASN 94  
3 n GLU 95  
3 n GLU 96  
3 n VAL 97  
3 n LYS 98  
3 n ASN 99  
3 n MET 100 
3 n SER 101 
3 n VAL 102 
3 n GLU 103 
3 n LEU 104 
3 n ASN 105 
3 n SER 106 
3 n LYS 107 
3 n LEU 108 
3 n GLU 109 
3 n SER 110 
3 n LEU 111 
3 n LEU 112 
3 n GLU 113 
3 n GLU 114 
3 n LYS 115 
3 n THR 116 
3 n ALA 117 
3 n LEU 118 
3 n GLN 119 
3 n HIS 120 
3 n LYS 121 
3 n VAL 122 
3 n ARG 123 
3 n ALA 124 
3 n LEU 125 
3 n GLU 126 
3 n GLU 127 
3 n GLN 128 
3 n LEU 129 
3 n THR 130 
3 n ASN 131 
3 n LEU 132 
3 n ILE 133 
3 n LEU 134 
3 n SER 135 
3 n PRO 136 
3 n ALA 137 
3 n GLY 138 
3 n ALA 139 
3 n GLN 140 
3 n GLU 141 
3 n HIS 142 
3 n PRO 143 
3 n GLU 144 
3 n VAL 145 
3 n THR 146 
3 n SER 147 
3 n LEU 148 
3 n LYS 149 
3 n SER 150 
3 n PHE 151 
3 n VAL 152 
3 n GLU 153 
3 n GLN 154 
3 n GLN 155 
3 n ASP 156 
3 n ASN 157 
3 n SER 158 
3 n ILE 159 
3 n ARG 160 
3 n GLU 161 
3 n LEU 162 
3 n LEU 163 
3 n GLN 164 
3 n SER 165 
3 n VAL 166 
3 n GLU 167 
3 n GLU 168 
3 n GLN 169 
3 n TYR 170 
3 n LYS 171 
3 n GLN 172 
3 n LEU 173 
3 n SER 174 
3 n GLN 175 
3 n GLN 176 
3 n HIS 177 
3 n MET 178 
3 n GLN 179 
3 n ILE 180 
3 n LYS 181 
3 n GLU 182 
3 n ILE 183 
3 n GLU 184 
3 n LYS 185 
3 n GLN 186 
3 n LEU 187 
3 n ARG 188 
3 n LYS 189 
3 n THR 190 
3 n GLY 191 
3 n ILE 192 
3 n GLN 193 
3 n GLU 194 
3 n PRO 195 
3 n SER 196 
3 n GLU 197 
3 n ASN 198 
3 n SER 199 
3 n LEU 200 
3 n SER 201 
3 n SER 202 
3 n LYS 203 
3 n SER 204 
3 n ARG 205 
3 n ALA 206 
3 n PRO 207 
3 n ARG 208 
3 n THR 209 
3 n THR 210 
3 n PRO 211 
3 n PRO 212 
3 n LEU 213 
3 n GLN 214 
3 n LEU 215 
3 n ASN 216 
3 n GLU 217 
3 n THR 218 
3 n GLU 219 
3 n ASN 220 
3 n THR 221 
3 n GLU 222 
3 n GLN 223 
3 n ASP 224 
3 n ASP 225 
3 n LEU 226 
3 n PRO 227 
3 n ALA 228 
3 n ASP 229 
3 n CYS 230 
3 n SER 231 
3 n ALA 232 
3 n VAL 233 
3 n TYR 234 
3 n ASN 235 
3 n ARG 236 
3 n GLY 237 
3 n GLU 238 
3 n HIS 239 
3 n THR 240 
3 n SER 241 
3 n GLY 242 
3 n VAL 243 
3 n TYR 244 
3 n THR 245 
3 n ILE 246 
3 n LYS 247 
3 n PRO 248 
3 n ARG 249 
3 n ASN 250 
3 n SER 251 
3 n GLN 252 
3 n GLY 253 
3 n PHE 254 
3 n ASN 255 
3 n VAL 256 
3 n TYR 257 
3 n CYS 258 
3 n ASP 259 
3 n THR 260 
3 n GLN 261 
3 n SER 262 
3 n GLY 263 
3 n SER 264 
3 n PRO 265 
3 n TRP 266 
3 n THR 267 
3 n LEU 268 
3 n ILE 269 
3 n GLN 270 
3 n HIS 271 
3 n ARG 272 
3 n LYS 273 
3 n ASP 274 
3 n GLY 275 
3 n SER 276 
3 n GLN 277 
3 n ASP 278 
3 n PHE 279 
3 n ASN 280 
3 n GLU 281 
3 n THR 282 
3 n TRP 283 
3 n GLU 284 
3 n ASN 285 
3 n TYR 286 
3 n GLU 287 
3 n LYS 288 
3 n GLY 289 
3 n PHE 290 
3 n GLY 291 
3 n ARG 292 
3 n LEU 293 
3 n ASP 294 
3 n GLY 295 
3 n GLU 296 
3 n PHE 297 
3 n TRP 298 
3 n LEU 299 
3 n GLY 300 
3 n LEU 301 
3 n GLU 302 
3 n LYS 303 
3 n ILE 304 
3 n TYR 305 
3 n ALA 306 
3 n ILE 307 
3 n VAL 308 
3 n GLN 309 
3 n GLN 310 
3 n SER 311 
3 n ASN 312 
3 n TYR 313 
3 n ILE 314 
3 n LEU 315 
3 n ARG 316 
3 n LEU 317 
3 n GLU 318 
3 n LEU 319 
3 n GLN 320 
3 n ASP 321 
3 n TRP 322 
3 n LYS 323 
3 n ASP 324 
3 n SER 325 
3 n LYS 326 
3 n HIS 327 
3 n TYR 328 
3 n VAL 329 
3 n GLU 330 
3 n TYR 331 
3 n SER 332 
3 n PHE 333 
3 n HIS 334 
3 n LEU 335 
3 n GLY 336 
3 n SER 337 
3 n HIS 338 
3 n GLU 339 
3 n THR 340 
3 n ASN 341 
3 n TYR 342 
3 n THR 343 
3 n LEU 344 
3 n HIS 345 
3 n VAL 346 
3 n ALA 347 
3 n GLU 348 
3 n ILE 349 
3 n ALA 350 
3 n GLY 351 
3 n ASN 352 
3 n ILE 353 
3 n PRO 354 
3 n GLY 355 
3 n ALA 356 
3 n LEU 357 
3 n PRO 358 
3 n GLU 359 
3 n HIS 360 
3 n THR 361 
3 n ASP 362 
3 n LEU 363 
3 n MET 364 
3 n PHE 365 
3 n SER 366 
3 n THR 367 
3 n TRP 368 
3 n ASN 369 
3 n HIS 370 
3 n ARG 371 
3 n ALA 372 
3 n LYS 373 
3 n GLY 374 
3 n GLN 375 
3 n LEU 376 
3 n TYR 377 
3 n CYS 378 
3 n PRO 379 
3 n GLU 380 
3 n SER 381 
3 n TYR 382 
3 n SER 383 
3 n GLY 384 
3 n GLY 385 
3 n TRP 386 
3 n TRP 387 
3 n TRP 388 
3 n ASN 389 
3 n ASP 390 
3 n ILE 391 
3 n CYS 392 
3 n GLY 393 
3 n GLU 394 
3 n ASN 395 
3 n ASN 396 
3 n LEU 397 
3 n ASN 398 
3 n GLY 399 
3 n LYS 400 
3 n TYR 401 
3 n ASN 402 
3 n LYS 403 
3 n PRO 404 
3 n ARG 405 
3 n THR 406 
3 n LYS 407 
3 n SER 408 
3 n ARG 409 
3 n PRO 410 
3 n GLU 411 
3 n ARG 412 
3 n ARG 413 
3 n ARG 414 
3 n GLY 415 
3 n ILE 416 
3 n TYR 417 
3 n TRP 418 
3 n ARG 419 
3 n PRO 420 
3 n GLN 421 
3 n SER 422 
3 n ARG 423 
3 n LYS 424 
3 n LEU 425 
3 n TYR 426 
3 n ALA 427 
3 n ILE 428 
3 n LYS 429 
3 n SER 430 
3 n SER 431 
3 n LYS 432 
3 n MET 433 
3 n MET 434 
3 n LEU 435 
3 n GLN 436 
3 n PRO 437 
3 n THR 438 
3 n THR 439 
4 n SER 1   
4 n ARG 2   
4 n VAL 3   
4 n ASP 4   
4 n PRO 5   
4 n ASP 6   
4 n LEU 7   
4 n SER 8   
4 n SER 9   
4 n PHE 10  
4 n ASP 11  
4 n SER 12  
4 n ALA 13  
4 n PRO 14  
4 n SER 15  
4 n GLU 16  
4 n PRO 17  
4 n LYS 18  
4 n SER 19  
4 n ARG 20  
4 n PHE 21  
4 n ALA 22  
4 n MET 23  
4 n LEU 24  
4 n ASP 25  
4 n ASP 26  
4 n VAL 27  
4 n LYS 28  
4 n ILE 29  
4 n LEU 30  
4 n ALA 31  
4 n ASN 32  
4 n GLY 33  
4 n LEU 34  
4 n LEU 35  
4 n GLN 36  
4 n LEU 37  
4 n GLY 38  
4 n HIS 39  
4 n GLY 40  
4 n LEU 41  
4 n LYS 42  
4 n ASP 43  
4 n PHE 44  
4 n VAL 45  
4 n HIS 46  
4 n LYS 47  
4 n THR 48  
4 n LYS 49  
4 n GLY 50  
4 n GLN 51  
4 n ILE 52  
4 n ASN 53  
4 n ASP 54  
4 n ILE 55  
4 n PHE 56  
4 n GLN 57  
4 n LYS 58  
4 n LEU 59  
4 n ASN 60  
4 n ILE 61  
4 n PHE 62  
4 n ASP 63  
4 n GLN 64  
4 n SER 65  
4 n PHE 66  
4 n TYR 67  
4 n ASP 68  
4 n LEU 69  
4 n SER 70  
4 n LEU 71  
4 n ARG 72  
4 n THR 73  
4 n ASN 74  
4 n GLU 75  
4 n ILE 76  
4 n LYS 77  
4 n GLU 78  
4 n GLU 79  
4 n GLU 80  
4 n LYS 81  
4 n GLU 82  
4 n LEU 83  
4 n ARG 84  
4 n ARG 85  
4 n THR 86  
4 n THR 87  
4 n SER 88  
4 n THR 89  
4 n LEU 90  
4 n GLN 91  
4 n VAL 92  
4 n LYS 93  
4 n ASN 94  
4 n GLU 95  
4 n GLU 96  
4 n VAL 97  
4 n LYS 98  
4 n ASN 99  
4 n MET 100 
4 n SER 101 
4 n VAL 102 
4 n GLU 103 
4 n LEU 104 
4 n ASN 105 
4 n SER 106 
4 n LYS 107 
4 n LEU 108 
4 n GLU 109 
4 n SER 110 
4 n LEU 111 
4 n LEU 112 
4 n GLU 113 
4 n GLU 114 
4 n LYS 115 
4 n THR 116 
4 n ALA 117 
4 n LEU 118 
4 n GLN 119 
4 n HIS 120 
4 n LYS 121 
4 n VAL 122 
4 n ARG 123 
4 n ALA 124 
4 n LEU 125 
4 n GLU 126 
4 n GLU 127 
4 n GLN 128 
4 n LEU 129 
4 n THR 130 
4 n ASN 131 
4 n LEU 132 
4 n ILE 133 
4 n LEU 134 
4 n SER 135 
4 n PRO 136 
4 n ALA 137 
4 n GLY 138 
4 n ALA 139 
4 n GLN 140 
4 n GLU 141 
4 n HIS 142 
4 n PRO 143 
4 n GLU 144 
4 n VAL 145 
4 n THR 146 
4 n SER 147 
4 n LEU 148 
4 n LYS 149 
4 n SER 150 
4 n PHE 151 
4 n VAL 152 
4 n GLU 153 
4 n GLN 154 
4 n GLN 155 
4 n ASP 156 
4 n ASN 157 
4 n SER 158 
4 n ILE 159 
4 n ARG 160 
4 n GLU 161 
4 n LEU 162 
4 n LEU 163 
4 n GLN 164 
4 n SER 165 
4 n VAL 166 
4 n GLU 167 
4 n GLU 168 
4 n GLN 169 
4 n TYR 170 
4 n LYS 171 
4 n GLN 172 
4 n LEU 173 
4 n SER 174 
4 n GLN 175 
4 n GLN 176 
4 n HIS 177 
4 n MET 178 
4 n GLN 179 
4 n ILE 180 
4 n LYS 181 
4 n GLU 182 
4 n ILE 183 
4 n GLU 184 
4 n LYS 185 
4 n GLN 186 
4 n LEU 187 
4 n ARG 188 
4 n LYS 189 
4 n THR 190 
4 n GLY 191 
4 n ILE 192 
4 n GLN 193 
4 n GLU 194 
4 n PRO 195 
4 n SER 196 
4 n GLU 197 
4 n ASN 198 
4 n SER 199 
4 n LEU 200 
4 n SER 201 
4 n SER 202 
4 n LYS 203 
4 n SER 204 
4 n ARG 205 
4 n ALA 206 
4 n PRO 207 
4 n ARG 208 
4 n THR 209 
4 n THR 210 
4 n PRO 211 
4 n PRO 212 
4 n LEU 213 
4 n GLN 214 
4 n LEU 215 
4 n ASN 216 
4 n GLU 217 
4 n THR 218 
4 n GLU 219 
4 n ASN 220 
4 n THR 221 
4 n GLU 222 
4 n GLN 223 
4 n ASP 224 
4 n ASP 225 
4 n LEU 226 
4 n PRO 227 
4 n ALA 228 
4 n ASP 229 
4 n CYS 230 
4 n SER 231 
4 n ALA 232 
4 n VAL 233 
4 n TYR 234 
4 n ASN 235 
4 n ARG 236 
4 n GLY 237 
4 n GLU 238 
4 n HIS 239 
4 n THR 240 
4 n SER 241 
4 n GLY 242 
4 n VAL 243 
4 n TYR 244 
4 n THR 245 
4 n ILE 246 
4 n LYS 247 
4 n PRO 248 
4 n ARG 249 
4 n ASN 250 
4 n SER 251 
4 n GLN 252 
4 n GLY 253 
4 n PHE 254 
4 n ASN 255 
4 n VAL 256 
4 n TYR 257 
4 n CYS 258 
4 n ASP 259 
4 n THR 260 
4 n GLN 261 
4 n SER 262 
4 n GLY 263 
4 n SER 264 
4 n PRO 265 
4 n TRP 266 
4 n THR 267 
4 n LEU 268 
4 n ILE 269 
4 n GLN 270 
4 n HIS 271 
4 n ARG 272 
4 n LYS 273 
4 n ASP 274 
4 n GLY 275 
4 n SER 276 
4 n GLN 277 
4 n ASP 278 
4 n PHE 279 
4 n ASN 280 
4 n GLU 281 
4 n THR 282 
4 n TRP 283 
4 n GLU 284 
4 n ASN 285 
4 n TYR 286 
4 n GLU 287 
4 n LYS 288 
4 n GLY 289 
4 n PHE 290 
4 n GLY 291 
4 n ARG 292 
4 n LEU 293 
4 n ASP 294 
4 n GLY 295 
4 n GLU 296 
4 n PHE 297 
4 n TRP 298 
4 n LEU 299 
4 n GLY 300 
4 n LEU 301 
4 n GLU 302 
4 n LYS 303 
4 n ILE 304 
4 n TYR 305 
4 n ALA 306 
4 n ILE 307 
4 n VAL 308 
4 n GLN 309 
4 n GLN 310 
4 n SER 311 
4 n ASN 312 
4 n TYR 313 
4 n ILE 314 
4 n LEU 315 
4 n ARG 316 
4 n LEU 317 
4 n GLU 318 
4 n LEU 319 
4 n GLN 320 
4 n ASP 321 
4 n TRP 322 
4 n LYS 323 
4 n ASP 324 
4 n SER 325 
4 n LYS 326 
4 n HIS 327 
4 n TYR 328 
4 n VAL 329 
4 n GLU 330 
4 n TYR 331 
4 n SER 332 
4 n PHE 333 
4 n HIS 334 
4 n LEU 335 
4 n GLY 336 
4 n SER 337 
4 n HIS 338 
4 n GLU 339 
4 n THR 340 
4 n ASN 341 
4 n TYR 342 
4 n THR 343 
4 n LEU 344 
4 n HIS 345 
4 n VAL 346 
4 n ALA 347 
4 n GLU 348 
4 n ILE 349 
4 n ALA 350 
4 n GLY 351 
4 n ASN 352 
4 n ILE 353 
4 n PRO 354 
4 n GLY 355 
4 n ALA 356 
4 n LEU 357 
4 n PRO 358 
4 n GLU 359 
4 n HIS 360 
4 n THR 361 
4 n ASP 362 
4 n LEU 363 
4 n MET 364 
4 n PHE 365 
4 n SER 366 
4 n THR 367 
4 n TRP 368 
4 n ASN 369 
4 n HIS 370 
4 n ARG 371 
4 n ALA 372 
4 n LYS 373 
4 n GLY 374 
4 n GLN 375 
4 n LEU 376 
4 n TYR 377 
4 n CYS 378 
4 n PRO 379 
4 n GLU 380 
4 n SER 381 
4 n TYR 382 
4 n SER 383 
4 n GLY 384 
4 n GLY 385 
4 n TRP 386 
4 n TRP 387 
4 n TRP 388 
4 n ASN 389 
4 n ASP 390 
4 n ILE 391 
4 n CYS 392 
4 n GLY 393 
4 n GLU 394 
4 n ASN 395 
4 n ASN 396 
4 n LEU 397 
4 n ASN 398 
4 n GLY 399 
4 n LYS 400 
4 n TYR 401 
4 n ASN 402 
4 n LYS 403 
4 n PRO 404 
4 n ARG 405 
4 n THR 406 
4 n LYS 407 
4 n SER 408 
4 n ARG 409 
4 n PRO 410 
4 n GLU 411 
4 n ARG 412 
4 n ARG 413 
4 n ARG 414 
4 n GLY 415 
4 n ILE 416 
4 n TYR 417 
4 n TRP 418 
4 n ARG 419 
4 n PRO 420 
4 n GLN 421 
4 n SER 422 
4 n ARG 423 
4 n LYS 424 
4 n LEU 425 
4 n TYR 426 
4 n ALA 427 
4 n ILE 428 
4 n LYS 429 
4 n SER 430 
4 n SER 431 
4 n LYS 432 
4 n MET 433 
4 n MET 434 
4 n LEU 435 
4 n GLN 436 
4 n PRO 437 
4 n THR 438 
4 n THR 439 
#
_ma_data.content_type "model coordinates"
_ma_data.id           1
_ma_data.name         Model
#
_ma_model_list.data_id          1
_ma_model_list.model_group_id   1
_ma_model_list.model_group_name "AlphaFold-beta-20231127 (be2c21f9-b611-4c21-bfc0-bc05c526bf76 @ 2024-05-16 08:21:39)"
_ma_model_list.model_id         1
_ma_model_list.model_name       "Top ranked model"
_ma_model_list.model_type       "Ab initio model"
_ma_model_list.ordinal_id       1
#
loop_
_ma_protocol_step.method_type
_ma_protocol_step.ordinal_id
_ma_protocol_step.protocol_id
_ma_protocol_step.step_id
"coevolution MSA" 1 1 1 
"template search" 2 1 2 
modeling          3 1 3 
#
loop_
_ma_qa_metric.id
_ma_qa_metric.mode
_ma_qa_metric.name
_ma_qa_metric.software_group_id
_ma_qa_metric.type
1 global pLDDT 1 pLDDT 
2 local  pLDDT 1 pLDDT 
#
_ma_qa_metric_global.metric_id    1
_ma_qa_metric_global.metric_value 69.70
_ma_qa_metric_global.model_id     1
_ma_qa_metric_global.ordinal_id   1
#
_ma_software_group.group_id    1
_ma_software_group.ordinal_id  1
_ma_software_group.software_id 1
#
loop_
_ma_target_entity.data_id
_ma_target_entity.entity_id
_ma_target_entity.origin
1 1 . 
1 2 . 
1 3 . 
1 4 . 
#
loop_
_ma_target_entity_instance.asym_id
_ma_target_entity_instance.details
_ma_target_entity_instance.entity_id
A . 1 
B . 2 
C . 3 
D . 4 
#
loop_
_pdbx_data_usage.details
_pdbx_data_usage.id
_pdbx_data_usage.type
_pdbx_data_usage.url
;NON-COMMERCIAL USE ONLY, BY USING THIS FILE YOU AGREE TO THE TERMS OF USE FOUND
AT alphafoldserver.com/output-terms.
;
1 license    ? 
;THE INFORMATION IS NOT INTENDED FOR, HAS NOT BEEN VALIDATED FOR, AND IS NOT
APPROVED FOR CLINICAL USE. IT SHOULD NOT BE USED FOR CLINICAL PURPOSE OR RELIED
ON FOR MEDICAL OR OTHER PROFESSIONAL ADVICE. IT IS THEORETICAL MODELLING ONLY
AND CAUTION SHOULD BE EXERCISED IN ITS USE. IT IS PROVIDED "AS-IS" WITHOUT ANY
WARRANTY OF ANY KIND, WHETHER EXPRESSED OR IMPLIED. NO WARRANTY IS GIVEN THAT
USE OF THE INFORMATION SHALL NOT INFRINGE THE RIGHTS OF ANY THIRD PARTY.
;
2 disclaimer ? 
#
loop_
_pdbx_poly_seq_scheme.asym_id
_pdbx_poly_seq_scheme.auth_seq_num
_pdbx_poly_seq_scheme.entity_id
_pdbx_poly_seq_scheme.hetero
_pdbx_poly_seq_scheme.mon_id
_pdbx_poly_seq_scheme.pdb_ins_code
_pdbx_poly_seq_scheme.pdb_seq_num
_pdbx_poly_seq_scheme.pdb_strand_id
_pdbx_poly_seq_scheme.seq_id
A 1   1 n SER . 1   A 1   
A 2   1 n PRO . 2   A 2   
A 3   1 n VAL . 3   A 3   
A 4   1 n PRO . 4   A 4   
A 5   1 n PHE . 5   A 5   
A 6   1 n GLY . 6   A 6   
A 7   1 n PRO . 7   A 7   
A 8   1 n GLU . 8   A 8   
A 9   1 n GLY . 9   A 9   
A 10  1 n ARG . 10  A 10  
A 11  1 n LEU . 11  A 11  
A 12  1 n GLU . 12  A 12  
A 13  1 n ASP . 13  A 13  
A 14  1 n LYS . 14  A 14  
A 15  1 n LEU . 15  A 15  
A 16  1 n HIS . 16  A 16  
A 17  1 n LYS . 17  A 17  
A 18  1 n PRO . 18  A 18  
A 19  1 n LYS . 19  A 19  
A 20  1 n ALA . 20  A 20  
A 21  1 n THR . 21  A 21  
A 22  1 n GLN . 22  A 22  
A 23  1 n THR . 23  A 23  
A 24  1 n GLU . 24  A 24  
A 25  1 n VAL . 25  A 25  
A 26  1 n LYS . 26  A 26  
A 27  1 n PRO . 27  A 27  
A 28  1 n SER . 28  A 28  
A 29  1 n VAL . 29  A 29  
A 30  1 n ARG . 30  A 30  
A 31  1 n PHE . 31  A 31  
A 32  1 n ASN . 32  A 32  
A 33  1 n LEU . 33  A 33  
A 34  1 n ARG . 34  A 34  
A 35  1 n THR . 35  A 35  
A 36  1 n SER . 36  A 36  
A 37  1 n LYS . 37  A 37  
A 38  1 n ASP . 38  A 38  
A 39  1 n PRO . 39  A 39  
A 40  1 n GLU . 40  A 40  
A 41  1 n HIS . 41  A 41  
A 42  1 n GLU . 42  A 42  
A 43  1 n GLY . 43  A 43  
A 44  1 n CYS . 44  A 44  
A 45  1 n TYR . 45  A 45  
A 46  1 n LEU . 46  A 46  
A 47  1 n SER . 47  A 47  
A 48  1 n VAL . 48  A 48  
A 49  1 n GLY . 49  A 49  
A 50  1 n HIS . 50  A 50  
A 51  1 n SER . 51  A 51  
A 52  1 n GLN . 52  A 52  
A 53  1 n PRO . 53  A 53  
A 54  1 n LEU . 54  A 54  
A 55  1 n GLU . 55  A 55  
A 56  1 n ASP . 56  A 56  
A 57  1 n CYS . 57  A 57  
A 58  1 n SER . 58  A 58  
A 59  1 n PHE . 59  A 59  
A 60  1 n ASN . 60  A 60  
A 61  1 n MET . 61  A 61  
A 62  1 n THR . 62  A 62  
A 63  1 n ALA . 63  A 63  
A 64  1 n LYS . 64  A 64  
A 65  1 n THR . 65  A 65  
A 66  1 n PHE . 66  A 66  
A 67  1 n PHE . 67  A 67  
A 68  1 n ILE . 68  A 68  
A 69  1 n ILE . 69  A 69  
A 70  1 n HIS . 70  A 70  
A 71  1 n GLY . 71  A 71  
A 72  1 n TRP . 72  A 72  
A 73  1 n THR . 73  A 73  
A 74  1 n MET . 74  A 74  
A 75  1 n SER . 75  A 75  
A 76  1 n GLY . 76  A 76  
A 77  1 n ILE . 77  A 77  
A 78  1 n PHE . 78  A 78  
A 79  1 n GLU . 79  A 79  
A 80  1 n ASN . 80  A 80  
A 81  1 n TRP . 81  A 81  
A 82  1 n LEU . 82  A 82  
A 83  1 n HIS . 83  A 83  
A 84  1 n LYS . 84  A 84  
A 85  1 n LEU . 85  A 85  
A 86  1 n VAL . 86  A 86  
A 87  1 n SER . 87  A 87  
A 88  1 n ALA . 88  A 88  
A 89  1 n LEU . 89  A 89  
A 90  1 n HIS . 90  A 90  
A 91  1 n THR . 91  A 91  
A 92  1 n ARG . 92  A 92  
A 93  1 n GLU . 93  A 93  
A 94  1 n LYS . 94  A 94  
A 95  1 n ASP . 95  A 95  
A 96  1 n ALA . 96  A 96  
A 97  1 n ASN . 97  A 97  
A 98  1 n VAL . 98  A 98  
A 99  1 n VAL . 99  A 99  
A 100 1 n VAL . 100 A 100 
A 101 1 n VAL . 101 A 101 
A 102 1 n ASP . 102 A 102 
A 103 1 n TRP . 103 A 103 
A 104 1 n LEU . 104 A 104 
A 105 1 n PRO . 105 A 105 
A 106 1 n LEU . 106 A 106 
A 107 1 n ALA . 107 A 107 
A 108 1 n HIS . 108 A 108 
A 109 1 n GLN . 109 A 109 
A 110 1 n LEU . 110 A 110 
A 111 1 n TYR . 111 A 111 
A 112 1 n THR . 112 A 112 
A 113 1 n ASP . 113 A 113 
A 114 1 n ALA . 114 A 114 
A 115 1 n VAL . 115 A 115 
A 116 1 n ASN . 116 A 116 
A 117 1 n ASN . 117 A 117 
A 118 1 n THR . 118 A 118 
A 119 1 n ARG . 119 A 119 
A 120 1 n VAL . 120 A 120 
A 121 1 n VAL . 121 A 121 
A 122 1 n GLY . 122 A 122 
A 123 1 n HIS . 123 A 123 
A 124 1 n SER . 124 A 124 
A 125 1 n ILE . 125 A 125 
A 126 1 n ALA . 126 A 126 
A 127 1 n ARG . 127 A 127 
A 128 1 n MET . 128 A 128 
A 129 1 n LEU . 129 A 129 
A 130 1 n ASP . 130 A 130 
A 131 1 n TRP . 131 A 131 
A 132 1 n LEU . 132 A 132 
A 133 1 n GLN . 133 A 133 
A 134 1 n GLU . 134 A 134 
A 135 1 n LYS . 135 A 135 
A 136 1 n ASP . 136 A 136 
A 137 1 n ASP . 137 A 137 
A 138 1 n PHE . 138 A 138 
A 139 1 n SER . 139 A 139 
A 140 1 n LEU . 140 A 140 
A 141 1 n GLY . 141 A 141 
A 142 1 n ASN . 142 A 142 
A 143 1 n VAL . 143 A 143 
A 144 1 n HIS . 144 A 144 
A 145 1 n LEU . 145 A 145 
A 146 1 n ILE . 146 A 146 
A 147 1 n GLY . 147 A 147 
A 148 1 n TYR . 148 A 148 
A 149 1 n SER . 149 A 149 
A 150 1 n LEU . 150 A 150 
A 151 1 n GLY . 151 A 151 
A 152 1 n ALA . 152 A 152 
A 153 1 n HIS . 153 A 153 
A 154 1 n VAL . 154 A 154 
A 155 1 n ALA . 155 A 155 
A 156 1 n GLY . 156 A 156 
A 157 1 n TYR . 157 A 157 
A 158 1 n ALA . 158 A 158 
A 159 1 n GLY . 159 A 159 
A 160 1 n ASN . 160 A 160 
A 161 1 n PHE . 161 A 161 
A 162 1 n VAL . 162 A 162 
A 163 1 n LYS . 163 A 163 
A 164 1 n GLY . 164 A 164 
A 165 1 n THR . 165 A 165 
A 166 1 n VAL . 166 A 166 
A 167 1 n GLY . 167 A 167 
A 168 1 n ARG . 168 A 168 
A 169 1 n ILE . 169 A 169 
A 170 1 n THR . 170 A 170 
A 171 1 n GLY . 171 A 171 
A 172 1 n LEU . 172 A 172 
A 173 1 n ASP . 173 A 173 
A 174 1 n PRO . 174 A 174 
A 175 1 n ALA . 175 A 175 
A 176 1 n GLY . 176 A 176 
A 177 1 n PRO . 177 A 177 
A 178 1 n MET . 178 A 178 
A 179 1 n PHE . 179 A 179 
A 180 1 n GLU . 180 A 180 
A 181 1 n GLY . 181 A 181 
A 182 1 n ALA . 182 A 182 
A 183 1 n ASP . 183 A 183 
A 184 1 n ILE . 184 A 184 
A 185 1 n HIS . 185 A 185 
A 186 1 n LYS . 186 A 186 
A 187 1 n ARG . 187 A 187 
A 188 1 n LEU . 188 A 188 
A 189 1 n SER . 189 A 189 
A 190 1 n PRO . 190 A 190 
A 191 1 n ASP . 191 A 191 
A 192 1 n ASP . 192 A 192 
A 193 1 n ALA . 193 A 193 
A 194 1 n ASP . 194 A 194 
A 195 1 n PHE . 195 A 195 
A 196 1 n VAL . 196 A 196 
A 197 1 n ASP . 197 A 197 
A 198 1 n VAL . 198 A 198 
A 199 1 n LEU . 199 A 199 
A 200 1 n HIS . 200 A 200 
A 201 1 n THR . 201 A 201 
A 202 1 n TYR . 202 A 202 
A 203 1 n THR . 203 A 203 
A 204 1 n ARG . 204 A 204 
A 205 1 n SER . 205 A 205 
A 206 1 n PHE . 206 A 206 
A 207 1 n GLY . 207 A 207 
A 208 1 n LEU . 208 A 208 
A 209 1 n SER . 209 A 209 
A 210 1 n ILE . 210 A 210 
A 211 1 n GLY . 211 A 211 
A 212 1 n ILE . 212 A 212 
A 213 1 n GLN . 213 A 213 
A 214 1 n MET . 214 A 214 
A 215 1 n PRO . 215 A 215 
A 216 1 n VAL . 216 A 216 
A 217 1 n GLY . 217 A 217 
A 218 1 n HIS . 218 A 218 
A 219 1 n ILE . 219 A 219 
A 220 1 n ASP . 220 A 220 
A 221 1 n ILE . 221 A 221 
A 222 1 n TYR . 222 A 222 
A 223 1 n PRO . 223 A 223 
A 224 1 n ASN . 224 A 224 
A 225 1 n GLY . 225 A 225 
A 226 1 n GLY . 226 A 226 
A 227 1 n ASP . 227 A 227 
A 228 1 n PHE . 228 A 228 
A 229 1 n GLN . 229 A 229 
A 230 1 n PRO . 230 A 230 
A 231 1 n GLY . 231 A 231 
A 232 1 n CYS . 232 A 232 
A 233 1 n GLY . 233 A 233 
A 234 1 n LEU . 234 A 234 
A 235 1 n ASN . 235 A 235 
A 236 1 n ASP . 236 A 236 
A 237 1 n VAL . 237 A 237 
A 238 1 n LEU . 238 A 238 
A 239 1 n GLY . 239 A 239 
A 240 1 n SER . 240 A 240 
A 241 1 n ILE . 241 A 241 
A 242 1 n ALA . 242 A 242 
A 243 1 n TYR . 243 A 243 
A 244 1 n GLY . 244 A 244 
A 245 1 n THR . 245 A 245 
A 246 1 n ILE . 246 A 246 
A 247 1 n THR . 247 A 247 
A 248 1 n GLU . 248 A 248 
A 249 1 n VAL . 249 A 249 
A 250 1 n VAL . 250 A 250 
A 251 1 n LYS . 251 A 251 
A 252 1 n CYS . 252 A 252 
A 253 1 n GLU . 253 A 253 
A 254 1 n HIS . 254 A 254 
A 255 1 n GLU . 255 A 255 
A 256 1 n ARG . 256 A 256 
A 257 1 n ALA . 257 A 257 
A 258 1 n VAL . 258 A 258 
A 259 1 n HIS . 259 A 259 
A 260 1 n LEU . 260 A 260 
A 261 1 n PHE . 261 A 261 
A 262 1 n VAL . 262 A 262 
A 263 1 n ASP . 263 A 263 
A 264 1 n SER . 264 A 264 
A 265 1 n LEU . 265 A 265 
A 266 1 n VAL . 266 A 266 
A 267 1 n ASN . 267 A 267 
A 268 1 n GLN . 268 A 268 
A 269 1 n ASP . 269 A 269 
A 270 1 n LYS . 270 A 270 
A 271 1 n PRO . 271 A 271 
A 272 1 n SER . 272 A 272 
A 273 1 n PHE . 273 A 273 
A 274 1 n ALA . 274 A 274 
A 275 1 n PHE . 275 A 275 
A 276 1 n GLN . 276 A 276 
A 277 1 n CYS . 277 A 277 
A 278 1 n THR . 278 A 278 
A 279 1 n ASP . 279 A 279 
A 280 1 n SER . 280 A 280 
A 281 1 n ASN . 281 A 281 
A 282 1 n ARG . 282 A 282 
A 283 1 n PHE . 283 A 283 
A 284 1 n LYS . 284 A 284 
A 285 1 n LYS . 285 A 285 
A 286 1 n GLY . 286 A 286 
A 287 1 n ILE . 287 A 287 
A 288 1 n CYS . 288 A 288 
A 289 1 n LEU . 289 A 289 
A 290 1 n SER . 290 A 290 
A 291 1 n CYS . 291 A 291 
A 292 1 n ARG . 292 A 292 
A 293 1 n LYS . 293 A 293 
A 294 1 n ASN . 294 A 294 
A 295 1 n ARG . 295 A 295 
A 296 1 n CYS . 296 A 296 
A 297 1 n ASN . 297 A 297 
A 298 1 n SER . 298 A 298 
A 299 1 n ILE . 299 A 299 
A 300 1 n GLY . 300 A 300 
A 301 1 n TYR . 301 A 301 
A 302 1 n ASN . 302 A 302 
A 303 1 n ALA . 303 A 303 
A 304 1 n LYS . 304 A 304 
A 305 1 n LYS . 305 A 305 
A 306 1 n MET . 306 A 306 
A 307 1 n ARG . 307 A 307 
A 308 1 n ASN . 308 A 308 
A 309 1 n LYS . 309 A 309 
A 310 1 n ARG . 310 A 310 
A 311 1 n ASN . 311 A 311 
A 312 1 n SER . 312 A 312 
A 313 1 n LYS . 313 A 313 
A 314 1 n MET . 314 A 314 
A 315 1 n TYR . 315 A 315 
A 316 1 n LEU . 316 A 316 
A 317 1 n LYS . 317 A 317 
A 318 1 n THR . 318 A 318 
A 319 1 n ARG . 319 A 319 
A 320 1 n ALA . 320 A 320 
A 321 1 n GLY . 321 A 321 
A 322 1 n MET . 322 A 322 
A 323 1 n PRO . 323 A 323 
A 324 1 n PHE . 324 A 324 
A 325 1 n ARG . 325 A 325 
A 326 1 n VAL . 326 A 326 
A 327 1 n TYR . 327 A 327 
A 328 1 n HIS . 328 A 328 
A 329 1 n TYR . 329 A 329 
A 330 1 n GLN . 330 A 330 
A 331 1 n MET . 331 A 331 
A 332 1 n LYS . 332 A 332 
A 333 1 n ILE . 333 A 333 
A 334 1 n HIS . 334 A 334 
A 335 1 n VAL . 335 A 335 
A 336 1 n PHE . 336 A 336 
A 337 1 n SER . 337 A 337 
A 338 1 n TYR . 338 A 338 
A 339 1 n LYS . 339 A 339 
A 340 1 n ASN . 340 A 340 
A 341 1 n MET . 341 A 341 
A 342 1 n GLY . 342 A 342 
A 343 1 n GLU . 343 A 343 
A 344 1 n ILE . 344 A 344 
A 345 1 n GLU . 345 A 345 
A 346 1 n PRO . 346 A 346 
A 347 1 n THR . 347 A 347 
A 348 1 n PHE . 348 A 348 
A 349 1 n TYR . 349 A 349 
A 350 1 n VAL . 350 A 350 
A 351 1 n THR . 351 A 351 
A 352 1 n LEU . 352 A 352 
A 353 1 n TYR . 353 A 353 
A 354 1 n GLY . 354 A 354 
A 355 1 n THR . 355 A 355 
A 356 1 n ASN . 356 A 356 
A 357 1 n ALA . 357 A 357 
A 358 1 n ASP . 358 A 358 
A 359 1 n SER . 359 A 359 
A 360 1 n GLN . 360 A 360 
A 361 1 n THR . 361 A 361 
A 362 1 n LEU . 362 A 362 
A 363 1 n PRO . 363 A 363 
A 364 1 n LEU . 364 A 364 
A 365 1 n GLU . 365 A 365 
A 366 1 n ILE . 366 A 366 
A 367 1 n VAL . 367 A 367 
A 368 1 n GLU . 368 A 368 
A 369 1 n ARG . 369 A 369 
A 370 1 n ILE . 370 A 370 
A 371 1 n GLU . 371 A 371 
A 372 1 n GLN . 372 A 372 
A 373 1 n ASN . 373 A 373 
A 374 1 n ALA . 374 A 374 
A 375 1 n THR . 375 A 375 
A 376 1 n ASN . 376 A 376 
A 377 1 n THR . 377 A 377 
A 378 1 n PHE . 378 A 378 
A 379 1 n LEU . 379 A 379 
A 380 1 n VAL . 380 A 380 
A 381 1 n TYR . 381 A 381 
A 382 1 n THR . 382 A 382 
A 383 1 n GLU . 383 A 383 
A 384 1 n GLU . 384 A 384 
A 385 1 n ASP . 385 A 385 
A 386 1 n LEU . 386 A 386 
A 387 1 n GLY . 387 A 387 
A 388 1 n ASP . 388 A 388 
A 389 1 n LEU . 389 A 389 
A 390 1 n LEU . 390 A 390 
A 391 1 n LYS . 391 A 391 
A 392 1 n ILE . 392 A 392 
A 393 1 n GLN . 393 A 393 
A 394 1 n LEU . 394 A 394 
A 395 1 n THR . 395 A 395 
A 396 1 n TRP . 396 A 396 
A 397 1 n GLU . 397 A 397 
A 398 1 n GLY . 398 A 398 
A 399 1 n ALA . 399 A 399 
A 400 1 n SER . 400 A 400 
A 401 1 n GLN . 401 A 401 
A 402 1 n SER . 402 A 402 
A 403 1 n TRP . 403 A 403 
A 404 1 n TYR . 404 A 404 
A 405 1 n ASN . 405 A 405 
A 406 1 n LEU . 406 A 406 
A 407 1 n TRP . 407 A 407 
A 408 1 n LYS . 408 A 408 
A 409 1 n GLU . 409 A 409 
A 410 1 n PHE . 410 A 410 
A 411 1 n ARG . 411 A 411 
A 412 1 n SER . 412 A 412 
A 413 1 n TYR . 413 A 413 
A 414 1 n LEU . 414 A 414 
A 415 1 n SER . 415 A 415 
A 416 1 n GLN . 416 A 416 
A 417 1 n PRO . 417 A 417 
A 418 1 n ARG . 418 A 418 
A 419 1 n ASN . 419 A 419 
A 420 1 n PRO . 420 A 420 
A 421 1 n GLY . 421 A 421 
A 422 1 n ARG . 422 A 422 
A 423 1 n GLU . 423 A 423 
A 424 1 n LEU . 424 A 424 
A 425 1 n ASN . 425 A 425 
A 426 1 n ILE . 426 A 426 
A 427 1 n ARG . 427 A 427 
A 428 1 n ARG . 428 A 428 
A 429 1 n ILE . 429 A 429 
A 430 1 n ARG . 430 A 430 
A 431 1 n VAL . 431 A 431 
A 432 1 n LYS . 432 A 432 
A 433 1 n SER . 433 A 433 
A 434 1 n GLY . 434 A 434 
A 435 1 n GLU . 435 A 435 
A 436 1 n THR . 436 A 436 
A 437 1 n GLN . 437 A 437 
A 438 1 n ARG . 438 A 438 
A 439 1 n LYS . 439 A 439 
A 440 1 n LEU . 440 A 440 
A 441 1 n THR . 441 A 441 
A 442 1 n PHE . 442 A 442 
A 443 1 n CYS . 443 A 443 
A 444 1 n THR . 444 A 444 
A 445 1 n GLU . 445 A 445 
A 446 1 n ASP . 446 A 446 
A 447 1 n PRO . 447 A 447 
A 448 1 n GLU . 448 A 448 
A 449 1 n ASN . 449 A 449 
A 450 1 n THR . 450 A 450 
A 451 1 n SER . 451 A 451 
A 452 1 n ILE . 452 A 452 
A 453 1 n SER . 453 A 453 
A 454 1 n PRO . 454 A 454 
A 455 1 n GLY . 455 A 455 
A 456 1 n ARG . 456 A 456 
A 457 1 n GLU . 457 A 457 
A 458 1 n LEU . 458 A 458 
A 459 1 n TRP . 459 A 459 
A 460 1 n PHE . 460 A 460 
A 461 1 n ARG . 461 A 461 
A 462 1 n LYS . 462 A 462 
A 463 1 n CYS . 463 A 463 
A 464 1 n ARG . 464 A 464 
A 465 1 n ASP . 465 A 465 
A 466 1 n GLY . 466 A 466 
A 467 1 n TRP . 467 A 467 
A 468 1 n ARG . 468 A 468 
A 469 1 n MET . 469 A 469 
A 470 1 n LYS . 470 A 470 
A 471 1 n ASN . 471 A 471 
A 472 1 n GLU . 472 A 472 
A 473 1 n THR . 473 A 473 
A 474 1 n SER . 474 A 474 
A 475 1 n PRO . 475 A 475 
A 476 1 n THR . 476 A 476 
A 477 1 n VAL . 477 A 477 
A 478 1 n GLU . 478 A 478 
A 479 1 n LEU . 479 A 479 
A 480 1 n PRO . 480 A 480 
B 1   2 n SER . 1   B 1   
B 2   2 n ARG . 2   B 2   
B 3   2 n VAL . 3   B 3   
B 4   2 n ASP . 4   B 4   
B 5   2 n PRO . 5   B 5   
B 6   2 n ASP . 6   B 6   
B 7   2 n LEU . 7   B 7   
B 8   2 n SER . 8   B 8   
B 9   2 n SER . 9   B 9   
B 10  2 n PHE . 10  B 10  
B 11  2 n ASP . 11  B 11  
B 12  2 n SER . 12  B 12  
B 13  2 n ALA . 13  B 13  
B 14  2 n PRO . 14  B 14  
B 15  2 n SER . 15  B 15  
B 16  2 n GLU . 16  B 16  
B 17  2 n PRO . 17  B 17  
B 18  2 n LYS . 18  B 18  
B 19  2 n SER . 19  B 19  
B 20  2 n ARG . 20  B 20  
B 21  2 n PHE . 21  B 21  
B 22  2 n ALA . 22  B 22  
B 23  2 n MET . 23  B 23  
B 24  2 n LEU . 24  B 24  
B 25  2 n ASP . 25  B 25  
B 26  2 n ASP . 26  B 26  
B 27  2 n VAL . 27  B 27  
B 28  2 n LYS . 28  B 28  
B 29  2 n ILE . 29  B 29  
B 30  2 n LEU . 30  B 30  
B 31  2 n ALA . 31  B 31  
B 32  2 n ASN . 32  B 32  
B 33  2 n GLY . 33  B 33  
B 34  2 n LEU . 34  B 34  
B 35  2 n LEU . 35  B 35  
B 36  2 n GLN . 36  B 36  
B 37  2 n LEU . 37  B 37  
B 38  2 n GLY . 38  B 38  
B 39  2 n HIS . 39  B 39  
B 40  2 n GLY . 40  B 40  
B 41  2 n LEU . 41  B 41  
B 42  2 n LYS . 42  B 42  
B 43  2 n ASP . 43  B 43  
B 44  2 n PHE . 44  B 44  
B 45  2 n VAL . 45  B 45  
B 46  2 n HIS . 46  B 46  
B 47  2 n LYS . 47  B 47  
B 48  2 n THR . 48  B 48  
B 49  2 n LYS . 49  B 49  
B 50  2 n GLY . 50  B 50  
B 51  2 n GLN . 51  B 51  
B 52  2 n ILE . 52  B 52  
B 53  2 n ASN . 53  B 53  
B 54  2 n ASP . 54  B 54  
B 55  2 n ILE . 55  B 55  
B 56  2 n PHE . 56  B 56  
B 57  2 n GLN . 57  B 57  
B 58  2 n LYS . 58  B 58  
B 59  2 n LEU . 59  B 59  
B 60  2 n ASN . 60  B 60  
B 61  2 n ILE . 61  B 61  
B 62  2 n PHE . 62  B 62  
B 63  2 n ASP . 63  B 63  
B 64  2 n GLN . 64  B 64  
B 65  2 n SER . 65  B 65  
B 66  2 n PHE . 66  B 66  
B 67  2 n TYR . 67  B 67  
B 68  2 n ASP . 68  B 68  
B 69  2 n LEU . 69  B 69  
B 70  2 n SER . 70  B 70  
B 71  2 n LEU . 71  B 71  
B 72  2 n ARG . 72  B 72  
B 73  2 n THR . 73  B 73  
B 74  2 n ASN . 74  B 74  
B 75  2 n GLU . 75  B 75  
B 76  2 n ILE . 76  B 76  
B 77  2 n LYS . 77  B 77  
B 78  2 n GLU . 78  B 78  
B 79  2 n GLU . 79  B 79  
B 80  2 n GLU . 80  B 80  
B 81  2 n LYS . 81  B 81  
B 82  2 n GLU . 82  B 82  
B 83  2 n LEU . 83  B 83  
B 84  2 n ARG . 84  B 84  
B 85  2 n ARG . 85  B 85  
B 86  2 n THR . 86  B 86  
B 87  2 n THR . 87  B 87  
B 88  2 n SER . 88  B 88  
B 89  2 n THR . 89  B 89  
B 90  2 n LEU . 90  B 90  
B 91  2 n GLN . 91  B 91  
B 92  2 n VAL . 92  B 92  
B 93  2 n LYS . 93  B 93  
B 94  2 n ASN . 94  B 94  
B 95  2 n GLU . 95  B 95  
B 96  2 n GLU . 96  B 96  
B 97  2 n VAL . 97  B 97  
B 98  2 n LYS . 98  B 98  
B 99  2 n ASN . 99  B 99  
B 100 2 n MET . 100 B 100 
B 101 2 n SER . 101 B 101 
B 102 2 n VAL . 102 B 102 
B 103 2 n GLU . 103 B 103 
B 104 2 n LEU . 104 B 104 
B 105 2 n ASN . 105 B 105 
B 106 2 n SER . 106 B 106 
B 107 2 n LYS . 107 B 107 
B 108 2 n LEU . 108 B 108 
B 109 2 n GLU . 109 B 109 
B 110 2 n SER . 110 B 110 
B 111 2 n LEU . 111 B 111 
B 112 2 n LEU . 112 B 112 
B 113 2 n GLU . 113 B 113 
B 114 2 n GLU . 114 B 114 
B 115 2 n LYS . 115 B 115 
B 116 2 n THR . 116 B 116 
B 117 2 n ALA . 117 B 117 
B 118 2 n LEU . 118 B 118 
B 119 2 n GLN . 119 B 119 
B 120 2 n HIS . 120 B 120 
B 121 2 n LYS . 121 B 121 
B 122 2 n VAL . 122 B 122 
B 123 2 n ARG . 123 B 123 
B 124 2 n ALA . 124 B 124 
B 125 2 n LEU . 125 B 125 
B 126 2 n GLU . 126 B 126 
B 127 2 n GLU . 127 B 127 
B 128 2 n GLN . 128 B 128 
B 129 2 n LEU . 129 B 129 
B 130 2 n THR . 130 B 130 
B 131 2 n ASN . 131 B 131 
B 132 2 n LEU . 132 B 132 
B 133 2 n ILE . 133 B 133 
B 134 2 n LEU . 134 B 134 
B 135 2 n SER . 135 B 135 
B 136 2 n PRO . 136 B 136 
B 137 2 n ALA . 137 B 137 
B 138 2 n GLY . 138 B 138 
B 139 2 n ALA . 139 B 139 
B 140 2 n GLN . 140 B 140 
B 141 2 n GLU . 141 B 141 
B 142 2 n HIS . 142 B 142 
B 143 2 n PRO . 143 B 143 
B 144 2 n GLU . 144 B 144 
B 145 2 n VAL . 145 B 145 
B 146 2 n THR . 146 B 146 
B 147 2 n SER . 147 B 147 
B 148 2 n LEU . 148 B 148 
B 149 2 n LYS . 149 B 149 
B 150 2 n SER . 150 B 150 
B 151 2 n PHE . 151 B 151 
B 152 2 n VAL . 152 B 152 
B 153 2 n GLU . 153 B 153 
B 154 2 n GLN . 154 B 154 
B 155 2 n GLN . 155 B 155 
B 156 2 n ASP . 156 B 156 
B 157 2 n ASN . 157 B 157 
B 158 2 n SER . 158 B 158 
B 159 2 n ILE . 159 B 159 
B 160 2 n ARG . 160 B 160 
B 161 2 n GLU . 161 B 161 
B 162 2 n LEU . 162 B 162 
B 163 2 n LEU . 163 B 163 
B 164 2 n GLN . 164 B 164 
B 165 2 n SER . 165 B 165 
B 166 2 n VAL . 166 B 166 
B 167 2 n GLU . 167 B 167 
B 168 2 n GLU . 168 B 168 
B 169 2 n GLN . 169 B 169 
B 170 2 n TYR . 170 B 170 
B 171 2 n LYS . 171 B 171 
B 172 2 n GLN . 172 B 172 
B 173 2 n LEU . 173 B 173 
B 174 2 n SER . 174 B 174 
B 175 2 n GLN . 175 B 175 
B 176 2 n GLN . 176 B 176 
B 177 2 n HIS . 177 B 177 
B 178 2 n MET . 178 B 178 
B 179 2 n GLN . 179 B 179 
B 180 2 n ILE . 180 B 180 
B 181 2 n LYS . 181 B 181 
B 182 2 n GLU . 182 B 182 
B 183 2 n ILE . 183 B 183 
B 184 2 n GLU . 184 B 184 
B 185 2 n LYS . 185 B 185 
B 186 2 n GLN . 186 B 186 
B 187 2 n LEU . 187 B 187 
B 188 2 n ARG . 188 B 188 
B 189 2 n LYS . 189 B 189 
B 190 2 n THR . 190 B 190 
B 191 2 n GLY . 191 B 191 
B 192 2 n ILE . 192 B 192 
B 193 2 n GLN . 193 B 193 
B 194 2 n GLU . 194 B 194 
B 195 2 n PRO . 195 B 195 
B 196 2 n SER . 196 B 196 
B 197 2 n GLU . 197 B 197 
B 198 2 n ASN . 198 B 198 
B 199 2 n SER . 199 B 199 
B 200 2 n LEU . 200 B 200 
B 201 2 n SER . 201 B 201 
B 202 2 n SER . 202 B 202 
B 203 2 n LYS . 203 B 203 
B 204 2 n SER . 204 B 204 
B 205 2 n ARG . 205 B 205 
B 206 2 n ALA . 206 B 206 
B 207 2 n PRO . 207 B 207 
B 208 2 n ARG . 208 B 208 
B 209 2 n THR . 209 B 209 
B 210 2 n THR . 210 B 210 
B 211 2 n PRO . 211 B 211 
B 212 2 n PRO . 212 B 212 
B 213 2 n LEU . 213 B 213 
B 214 2 n GLN . 214 B 214 
B 215 2 n LEU . 215 B 215 
B 216 2 n ASN . 216 B 216 
B 217 2 n GLU . 217 B 217 
B 218 2 n THR . 218 B 218 
B 219 2 n GLU . 219 B 219 
B 220 2 n ASN . 220 B 220 
B 221 2 n THR . 221 B 221 
B 222 2 n GLU . 222 B 222 
B 223 2 n GLN . 223 B 223 
B 224 2 n ASP . 224 B 224 
B 225 2 n ASP . 225 B 225 
B 226 2 n LEU . 226 B 226 
B 227 2 n PRO . 227 B 227 
B 228 2 n ALA . 228 B 228 
B 229 2 n ASP . 229 B 229 
B 230 2 n CYS . 230 B 230 
B 231 2 n SER . 231 B 231 
B 232 2 n ALA . 232 B 232 
B 233 2 n VAL . 233 B 233 
B 234 2 n TYR . 234 B 234 
B 235 2 n ASN . 235 B 235 
B 236 2 n ARG . 236 B 236 
B 237 2 n GLY . 237 B 237 
B 238 2 n GLU . 238 B 238 
B 239 2 n HIS . 239 B 239 
B 240 2 n THR . 240 B 240 
B 241 2 n SER . 241 B 241 
B 242 2 n GLY . 242 B 242 
B 243 2 n VAL . 243 B 243 
B 244 2 n TYR . 244 B 244 
B 245 2 n THR . 245 B 245 
B 246 2 n ILE . 246 B 246 
B 247 2 n LYS . 247 B 247 
B 248 2 n PRO . 248 B 248 
B 249 2 n ARG . 249 B 249 
B 250 2 n ASN . 250 B 250 
B 251 2 n SER . 251 B 251 
B 252 2 n GLN . 252 B 252 
B 253 2 n GLY . 253 B 253 
B 254 2 n PHE . 254 B 254 
B 255 2 n ASN . 255 B 255 
B 256 2 n VAL . 256 B 256 
B 257 2 n TYR . 257 B 257 
B 258 2 n CYS . 258 B 258 
B 259 2 n ASP . 259 B 259 
B 260 2 n THR . 260 B 260 
B 261 2 n GLN . 261 B 261 
B 262 2 n SER . 262 B 262 
B 263 2 n GLY . 263 B 263 
B 264 2 n SER . 264 B 264 
B 265 2 n PRO . 265 B 265 
B 266 2 n TRP . 266 B 266 
B 267 2 n THR . 267 B 267 
B 268 2 n LEU . 268 B 268 
B 269 2 n ILE . 269 B 269 
B 270 2 n GLN . 270 B 270 
B 271 2 n HIS . 271 B 271 
B 272 2 n ARG . 272 B 272 
B 273 2 n LYS . 273 B 273 
B 274 2 n ASP . 274 B 274 
B 275 2 n GLY . 275 B 275 
B 276 2 n SER . 276 B 276 
B 277 2 n GLN . 277 B 277 
B 278 2 n ASP . 278 B 278 
B 279 2 n PHE . 279 B 279 
B 280 2 n ASN . 280 B 280 
B 281 2 n GLU . 281 B 281 
B 282 2 n THR . 282 B 282 
B 283 2 n TRP . 283 B 283 
B 284 2 n GLU . 284 B 284 
B 285 2 n ASN . 285 B 285 
B 286 2 n TYR . 286 B 286 
B 287 2 n GLU . 287 B 287 
B 288 2 n LYS . 288 B 288 
B 289 2 n GLY . 289 B 289 
B 290 2 n PHE . 290 B 290 
B 291 2 n GLY . 291 B 291 
B 292 2 n ARG . 292 B 292 
B 293 2 n LEU . 293 B 293 
B 294 2 n ASP . 294 B 294 
B 295 2 n GLY . 295 B 295 
B 296 2 n GLU . 296 B 296 
B 297 2 n PHE . 297 B 297 
B 298 2 n TRP . 298 B 298 
B 299 2 n LEU . 299 B 299 
B 300 2 n GLY . 300 B 300 
B 301 2 n LEU . 301 B 301 
B 302 2 n GLU . 302 B 302 
B 303 2 n LYS . 303 B 303 
B 304 2 n ILE . 304 B 304 
B 305 2 n TYR . 305 B 305 
B 306 2 n ALA . 306 B 306 
B 307 2 n ILE . 307 B 307 
B 308 2 n VAL . 308 B 308 
B 309 2 n GLN . 309 B 309 
B 310 2 n GLN . 310 B 310 
B 311 2 n SER . 311 B 311 
B 312 2 n ASN . 312 B 312 
B 313 2 n TYR . 313 B 313 
B 314 2 n ILE . 314 B 314 
B 315 2 n LEU . 315 B 315 
B 316 2 n ARG . 316 B 316 
B 317 2 n LEU . 317 B 317 
B 318 2 n GLU . 318 B 318 
B 319 2 n LEU . 319 B 319 
B 320 2 n GLN . 320 B 320 
B 321 2 n ASP . 321 B 321 
B 322 2 n TRP . 322 B 322 
B 323 2 n LYS . 323 B 323 
B 324 2 n ASP . 324 B 324 
B 325 2 n SER . 325 B 325 
B 326 2 n LYS . 326 B 326 
B 327 2 n HIS . 327 B 327 
B 328 2 n TYR . 328 B 328 
B 329 2 n VAL . 329 B 329 
B 330 2 n GLU . 330 B 330 
B 331 2 n TYR . 331 B 331 
B 332 2 n SER . 332 B 332 
B 333 2 n PHE . 333 B 333 
B 334 2 n HIS . 334 B 334 
B 335 2 n LEU . 335 B 335 
B 336 2 n GLY . 336 B 336 
B 337 2 n SER . 337 B 337 
B 338 2 n HIS . 338 B 338 
B 339 2 n GLU . 339 B 339 
B 340 2 n THR . 340 B 340 
B 341 2 n ASN . 341 B 341 
B 342 2 n TYR . 342 B 342 
B 343 2 n THR . 343 B 343 
B 344 2 n LEU . 344 B 344 
B 345 2 n HIS . 345 B 345 
B 346 2 n VAL . 346 B 346 
B 347 2 n ALA . 347 B 347 
B 348 2 n GLU . 348 B 348 
B 349 2 n ILE . 349 B 349 
B 350 2 n ALA . 350 B 350 
B 351 2 n GLY . 351 B 351 
B 352 2 n ASN . 352 B 352 
B 353 2 n ILE . 353 B 353 
B 354 2 n PRO . 354 B 354 
B 355 2 n GLY . 355 B 355 
B 356 2 n ALA . 356 B 356 
B 357 2 n LEU . 357 B 357 
B 358 2 n PRO . 358 B 358 
B 359 2 n GLU . 359 B 359 
B 360 2 n HIS . 360 B 360 
B 361 2 n THR . 361 B 361 
B 362 2 n ASP . 362 B 362 
B 363 2 n LEU . 363 B 363 
B 364 2 n MET . 364 B 364 
B 365 2 n PHE . 365 B 365 
B 366 2 n SER . 366 B 366 
B 367 2 n THR . 367 B 367 
B 368 2 n TRP . 368 B 368 
B 369 2 n ASN . 369 B 369 
B 370 2 n HIS . 370 B 370 
B 371 2 n ARG . 371 B 371 
B 372 2 n ALA . 372 B 372 
B 373 2 n LYS . 373 B 373 
B 374 2 n GLY . 374 B 374 
B 375 2 n GLN . 375 B 375 
B 376 2 n LEU . 376 B 376 
B 377 2 n TYR . 377 B 377 
B 378 2 n CYS . 378 B 378 
B 379 2 n PRO . 379 B 379 
B 380 2 n GLU . 380 B 380 
B 381 2 n SER . 381 B 381 
B 382 2 n TYR . 382 B 382 
B 383 2 n SER . 383 B 383 
B 384 2 n GLY . 384 B 384 
B 385 2 n GLY . 385 B 385 
B 386 2 n TRP . 386 B 386 
B 387 2 n TRP . 387 B 387 
B 388 2 n TRP . 388 B 388 
B 389 2 n ASN . 389 B 389 
B 390 2 n ASP . 390 B 390 
B 391 2 n ILE . 391 B 391 
B 392 2 n CYS . 392 B 392 
B 393 2 n GLY . 393 B 393 
B 394 2 n GLU . 394 B 394 
B 395 2 n ASN . 395 B 395 
B 396 2 n ASN . 396 B 396 
B 397 2 n LEU . 397 B 397 
B 398 2 n ASN . 398 B 398 
B 399 2 n GLY . 399 B 399 
B 400 2 n LYS . 400 B 400 
B 401 2 n TYR . 401 B 401 
B 402 2 n ASN . 402 B 402 
B 403 2 n LYS . 403 B 403 
B 404 2 n PRO . 404 B 404 
B 405 2 n ARG . 405 B 405 
B 406 2 n THR . 406 B 406 
B 407 2 n LYS . 407 B 407 
B 408 2 n SER . 408 B 408 
B 409 2 n ARG . 409 B 409 
B 410 2 n PRO . 410 B 410 
B 411 2 n GLU . 411 B 411 
B 412 2 n ARG . 412 B 412 
B 413 2 n ARG . 413 B 413 
B 414 2 n ARG . 414 B 414 
B 415 2 n GLY . 415 B 415 
B 416 2 n ILE . 416 B 416 
B 417 2 n TYR . 417 B 417 
B 418 2 n TRP . 418 B 418 
B 419 2 n ARG . 419 B 419 
B 420 2 n PRO . 420 B 420 
B 421 2 n GLN . 421 B 421 
B 422 2 n SER . 422 B 422 
B 423 2 n ARG . 423 B 423 
B 424 2 n LYS . 424 B 424 
B 425 2 n LEU . 425 B 425 
B 426 2 n TYR . 426 B 426 
B 427 2 n ALA . 427 B 427 
B 428 2 n ILE . 428 B 428 
B 429 2 n LYS . 429 B 429 
B 430 2 n SER . 430 B 430 
B 431 2 n SER . 431 B 431 
B 432 2 n LYS . 432 B 432 
B 433 2 n MET . 433 B 433 
B 434 2 n MET . 434 B 434 
B 435 2 n LEU . 435 B 435 
B 436 2 n GLN . 436 B 436 
B 437 2 n PRO . 437 B 437 
B 438 2 n THR . 438 B 438 
B 439 2 n THR . 439 B 439 
C 1   3 n SER . 1   C 1   
C 2   3 n ARG . 2   C 2   
C 3   3 n VAL . 3   C 3   
C 4   3 n ASP . 4   C 4   
C 5   3 n PRO . 5   C 5   
C 6   3 n ASP . 6   C 6   
C 7   3 n LEU . 7   C 7   
C 8   3 n SER . 8   C 8   
C 9   3 n SER . 9   C 9   
C 10  3 n PHE . 10  C 10  
C 11  3 n ASP . 11  C 11  
C 12  3 n SER . 12  C 12  
C 13  3 n ALA . 13  C 13  
C 14  3 n PRO . 14  C 14  
C 15  3 n SER . 15  C 15  
C 16  3 n GLU . 16  C 16  
C 17  3 n PRO . 17  C 17  
C 18  3 n LYS . 18  C 18  
C 19  3 n SER . 19  C 19  
C 20  3 n ARG . 20  C 20  
C 21  3 n PHE . 21  C 21  
C 22  3 n ALA . 22  C 22  
C 23  3 n MET . 23  C 23  
C 24  3 n LEU . 24  C 24  
C 25  3 n ASP . 25  C 25  
C 26  3 n ASP . 26  C 26  
C 27  3 n VAL . 27  C 27  
C 28  3 n LYS . 28  C 28  
C 29  3 n ILE . 29  C 29  
C 30  3 n LEU . 30  C 30  
C 31  3 n ALA . 31  C 31  
C 32  3 n ASN . 32  C 32  
C 33  3 n GLY . 33  C 33  
C 34  3 n LEU . 34  C 34  
C 35  3 n LEU . 35  C 35  
C 36  3 n GLN . 36  C 36  
C 37  3 n LEU . 37  C 37  
C 38  3 n GLY . 38  C 38  
C 39  3 n HIS . 39  C 39  
C 40  3 n GLY . 40  C 40  
C 41  3 n LEU . 41  C 41  
C 42  3 n LYS . 42  C 42  
C 43  3 n ASP . 43  C 43  
C 44  3 n PHE . 44  C 44  
C 45  3 n VAL . 45  C 45  
C 46  3 n HIS . 46  C 46  
C 47  3 n LYS . 47  C 47  
C 48  3 n THR . 48  C 48  
C 49  3 n LYS . 49  C 49  
C 50  3 n GLY . 50  C 50  
C 51  3 n GLN . 51  C 51  
C 52  3 n ILE . 52  C 52  
C 53  3 n ASN . 53  C 53  
C 54  3 n ASP . 54  C 54  
C 55  3 n ILE . 55  C 55  
C 56  3 n PHE . 56  C 56  
C 57  3 n GLN . 57  C 57  
C 58  3 n LYS . 58  C 58  
C 59  3 n LEU . 59  C 59  
C 60  3 n ASN . 60  C 60  
C 61  3 n ILE . 61  C 61  
C 62  3 n PHE . 62  C 62  
C 63  3 n ASP . 63  C 63  
C 64  3 n GLN . 64  C 64  
C 65  3 n SER . 65  C 65  
C 66  3 n PHE . 66  C 66  
C 67  3 n TYR . 67  C 67  
C 68  3 n ASP . 68  C 68  
C 69  3 n LEU . 69  C 69  
C 70  3 n SER . 70  C 70  
C 71  3 n LEU . 71  C 71  
C 72  3 n ARG . 72  C 72  
C 73  3 n THR . 73  C 73  
C 74  3 n ASN . 74  C 74  
C 75  3 n GLU . 75  C 75  
C 76  3 n ILE . 76  C 76  
C 77  3 n LYS . 77  C 77  
C 78  3 n GLU . 78  C 78  
C 79  3 n GLU . 79  C 79  
C 80  3 n GLU . 80  C 80  
C 81  3 n LYS . 81  C 81  
C 82  3 n GLU . 82  C 82  
C 83  3 n LEU . 83  C 83  
C 84  3 n ARG . 84  C 84  
C 85  3 n ARG . 85  C 85  
C 86  3 n THR . 86  C 86  
C 87  3 n THR . 87  C 87  
C 88  3 n SER . 88  C 88  
C 89  3 n THR . 89  C 89  
C 90  3 n LEU . 90  C 90  
C 91  3 n GLN . 91  C 91  
C 92  3 n VAL . 92  C 92  
C 93  3 n LYS . 93  C 93  
C 94  3 n ASN . 94  C 94  
C 95  3 n GLU . 95  C 95  
C 96  3 n GLU . 96  C 96  
C 97  3 n VAL . 97  C 97  
C 98  3 n LYS . 98  C 98  
C 99  3 n ASN . 99  C 99  
C 100 3 n MET . 100 C 100 
C 101 3 n SER . 101 C 101 
C 102 3 n VAL . 102 C 102 
C 103 3 n GLU . 103 C 103 
C 104 3 n LEU . 104 C 104 
C 105 3 n ASN . 105 C 105 
C 106 3 n SER . 106 C 106 
C 107 3 n LYS . 107 C 107 
C 108 3 n LEU . 108 C 108 
C 109 3 n GLU . 109 C 109 
C 110 3 n SER . 110 C 110 
C 111 3 n LEU . 111 C 111 
C 112 3 n LEU . 112 C 112 
C 113 3 n GLU . 113 C 113 
C 114 3 n GLU . 114 C 114 
C 115 3 n LYS . 115 C 115 
C 116 3 n THR . 116 C 116 
C 117 3 n ALA . 117 C 117 
C 118 3 n LEU . 118 C 118 
C 119 3 n GLN . 119 C 119 
C 120 3 n HIS . 120 C 120 
C 121 3 n LYS . 121 C 121 
C 122 3 n VAL . 122 C 122 
C 123 3 n ARG . 123 C 123 
C 124 3 n ALA . 124 C 124 
C 125 3 n LEU . 125 C 125 
C 126 3 n GLU . 126 C 126 
C 127 3 n GLU . 127 C 127 
C 128 3 n GLN . 128 C 128 
C 129 3 n LEU . 129 C 129 
C 130 3 n THR . 130 C 130 
C 131 3 n ASN . 131 C 131 
C 132 3 n LEU . 132 C 132 
C 133 3 n ILE . 133 C 133 
C 134 3 n LEU . 134 C 134 
C 135 3 n SER . 135 C 135 
C 136 3 n PRO . 136 C 136 
C 137 3 n ALA . 137 C 137 
C 138 3 n GLY . 138 C 138 
C 139 3 n ALA . 139 C 139 
C 140 3 n GLN . 140 C 140 
C 141 3 n GLU . 141 C 141 
C 142 3 n HIS . 142 C 142 
C 143 3 n PRO . 143 C 143 
C 144 3 n GLU . 144 C 144 
C 145 3 n VAL . 145 C 145 
C 146 3 n THR . 146 C 146 
C 147 3 n SER . 147 C 147 
C 148 3 n LEU . 148 C 148 
C 149 3 n LYS . 149 C 149 
C 150 3 n SER . 150 C 150 
C 151 3 n PHE . 151 C 151 
C 152 3 n VAL . 152 C 152 
C 153 3 n GLU . 153 C 153 
C 154 3 n GLN . 154 C 154 
C 155 3 n GLN . 155 C 155 
C 156 3 n ASP . 156 C 156 
C 157 3 n ASN . 157 C 157 
C 158 3 n SER . 158 C 158 
C 159 3 n ILE . 159 C 159 
C 160 3 n ARG . 160 C 160 
C 161 3 n GLU . 161 C 161 
C 162 3 n LEU . 162 C 162 
C 163 3 n LEU . 163 C 163 
C 164 3 n GLN . 164 C 164 
C 165 3 n SER . 165 C 165 
C 166 3 n VAL . 166 C 166 
C 167 3 n GLU . 167 C 167 
C 168 3 n GLU . 168 C 168 
C 169 3 n GLN . 169 C 169 
C 170 3 n TYR . 170 C 170 
C 171 3 n LYS . 171 C 171 
C 172 3 n GLN . 172 C 172 
C 173 3 n LEU . 173 C 173 
C 174 3 n SER . 174 C 174 
C 175 3 n GLN . 175 C 175 
C 176 3 n GLN . 176 C 176 
C 177 3 n HIS . 177 C 177 
C 178 3 n MET . 178 C 178 
C 179 3 n GLN . 179 C 179 
C 180 3 n ILE . 180 C 180 
C 181 3 n LYS . 181 C 181 
C 182 3 n GLU . 182 C 182 
C 183 3 n ILE . 183 C 183 
C 184 3 n GLU . 184 C 184 
C 185 3 n LYS . 185 C 185 
C 186 3 n GLN . 186 C 186 
C 187 3 n LEU . 187 C 187 
C 188 3 n ARG . 188 C 188 
C 189 3 n LYS . 189 C 189 
C 190 3 n THR . 190 C 190 
C 191 3 n GLY . 191 C 191 
C 192 3 n ILE . 192 C 192 
C 193 3 n GLN . 193 C 193 
C 194 3 n GLU . 194 C 194 
C 195 3 n PRO . 195 C 195 
C 196 3 n SER . 196 C 196 
C 197 3 n GLU . 197 C 197 
C 198 3 n ASN . 198 C 198 
C 199 3 n SER . 199 C 199 
C 200 3 n LEU . 200 C 200 
C 201 3 n SER . 201 C 201 
C 202 3 n SER . 202 C 202 
C 203 3 n LYS . 203 C 203 
C 204 3 n SER . 204 C 204 
C 205 3 n ARG . 205 C 205 
C 206 3 n ALA . 206 C 206 
C 207 3 n PRO . 207 C 207 
C 208 3 n ARG . 208 C 208 
C 209 3 n THR . 209 C 209 
C 210 3 n THR . 210 C 210 
C 211 3 n PRO . 211 C 211 
C 212 3 n PRO . 212 C 212 
C 213 3 n LEU . 213 C 213 
C 214 3 n GLN . 214 C 214 
C 215 3 n LEU . 215 C 215 
C 216 3 n ASN . 216 C 216 
C 217 3 n GLU . 217 C 217 
C 218 3 n THR . 218 C 218 
C 219 3 n GLU . 219 C 219 
C 220 3 n ASN . 220 C 220 
C 221 3 n THR . 221 C 221 
C 222 3 n GLU . 222 C 222 
C 223 3 n GLN . 223 C 223 
C 224 3 n ASP . 224 C 224 
C 225 3 n ASP . 225 C 225 
C 226 3 n LEU . 226 C 226 
C 227 3 n PRO . 227 C 227 
C 228 3 n ALA . 228 C 228 
C 229 3 n ASP . 229 C 229 
C 230 3 n CYS . 230 C 230 
C 231 3 n SER . 231 C 231 
C 232 3 n ALA . 232 C 232 
C 233 3 n VAL . 233 C 233 
C 234 3 n TYR . 234 C 234 
C 235 3 n ASN . 235 C 235 
C 236 3 n ARG . 236 C 236 
C 237 3 n GLY . 237 C 237 
C 238 3 n GLU . 238 C 238 
C 239 3 n HIS . 239 C 239 
C 240 3 n THR . 240 C 240 
C 241 3 n SER . 241 C 241 
C 242 3 n GLY . 242 C 242 
C 243 3 n VAL . 243 C 243 
C 244 3 n TYR . 244 C 244 
C 245 3 n THR . 245 C 245 
C 246 3 n ILE . 246 C 246 
C 247 3 n LYS . 247 C 247 
C 248 3 n PRO . 248 C 248 
C 249 3 n ARG . 249 C 249 
C 250 3 n ASN . 250 C 250 
C 251 3 n SER . 251 C 251 
C 252 3 n GLN . 252 C 252 
C 253 3 n GLY . 253 C 253 
C 254 3 n PHE . 254 C 254 
C 255 3 n ASN . 255 C 255 
C 256 3 n VAL . 256 C 256 
C 257 3 n TYR . 257 C 257 
C 258 3 n CYS . 258 C 258 
C 259 3 n ASP . 259 C 259 
C 260 3 n THR . 260 C 260 
C 261 3 n GLN . 261 C 261 
C 262 3 n SER . 262 C 262 
C 263 3 n GLY . 263 C 263 
C 264 3 n SER . 264 C 264 
C 265 3 n PRO . 265 C 265 
C 266 3 n TRP . 266 C 266 
C 267 3 n THR . 267 C 267 
C 268 3 n LEU . 268 C 268 
C 269 3 n ILE . 269 C 269 
C 270 3 n GLN . 270 C 270 
C 271 3 n HIS . 271 C 271 
C 272 3 n ARG . 272 C 272 
C 273 3 n LYS . 273 C 273 
C 274 3 n ASP . 274 C 274 
C 275 3 n GLY . 275 C 275 
C 276 3 n SER . 276 C 276 
C 277 3 n GLN . 277 C 277 
C 278 3 n ASP . 278 C 278 
C 279 3 n PHE . 279 C 279 
C 280 3 n ASN . 280 C 280 
C 281 3 n GLU . 281 C 281 
C 282 3 n THR . 282 C 282 
C 283 3 n TRP . 283 C 283 
C 284 3 n GLU . 284 C 284 
C 285 3 n ASN . 285 C 285 
C 286 3 n TYR . 286 C 286 
C 287 3 n GLU . 287 C 287 
C 288 3 n LYS . 288 C 288 
C 289 3 n GLY . 289 C 289 
C 290 3 n PHE . 290 C 290 
C 291 3 n GLY . 291 C 291 
C 292 3 n ARG . 292 C 292 
C 293 3 n LEU . 293 C 293 
C 294 3 n ASP . 294 C 294 
C 295 3 n GLY . 295 C 295 
C 296 3 n GLU . 296 C 296 
C 297 3 n PHE . 297 C 297 
C 298 3 n TRP . 298 C 298 
C 299 3 n LEU . 299 C 299 
C 300 3 n GLY . 300 C 300 
C 301 3 n LEU . 301 C 301 
C 302 3 n GLU . 302 C 302 
C 303 3 n LYS . 303 C 303 
C 304 3 n ILE . 304 C 304 
C 305 3 n TYR . 305 C 305 
C 306 3 n ALA . 306 C 306 
C 307 3 n ILE . 307 C 307 
C 308 3 n VAL . 308 C 308 
C 309 3 n GLN . 309 C 309 
C 310 3 n GLN . 310 C 310 
C 311 3 n SER . 311 C 311 
C 312 3 n ASN . 312 C 312 
C 313 3 n TYR . 313 C 313 
C 314 3 n ILE . 314 C 314 
C 315 3 n LEU . 315 C 315 
C 316 3 n ARG . 316 C 316 
C 317 3 n LEU . 317 C 317 
C 318 3 n GLU . 318 C 318 
C 319 3 n LEU . 319 C 319 
C 320 3 n GLN . 320 C 320 
C 321 3 n ASP . 321 C 321 
C 322 3 n TRP . 322 C 322 
C 323 3 n LYS . 323 C 323 
C 324 3 n ASP . 324 C 324 
C 325 3 n SER . 325 C 325 
C 326 3 n LYS . 326 C 326 
C 327 3 n HIS . 327 C 327 
C 328 3 n TYR . 328 C 328 
C 329 3 n VAL . 329 C 329 
C 330 3 n GLU . 330 C 330 
C 331 3 n TYR . 331 C 331 
C 332 3 n SER . 332 C 332 
C 333 3 n PHE . 333 C 333 
C 334 3 n HIS . 334 C 334 
C 335 3 n LEU . 335 C 335 
C 336 3 n GLY . 336 C 336 
C 337 3 n SER . 337 C 337 
C 338 3 n HIS . 338 C 338 
C 339 3 n GLU . 339 C 339 
C 340 3 n THR . 340 C 340 
C 341 3 n ASN . 341 C 341 
C 342 3 n TYR . 342 C 342 
C 343 3 n THR . 343 C 343 
C 344 3 n LEU . 344 C 344 
C 345 3 n HIS . 345 C 345 
C 346 3 n VAL . 346 C 346 
C 347 3 n ALA . 347 C 347 
C 348 3 n GLU . 348 C 348 
C 349 3 n ILE . 349 C 349 
C 350 3 n ALA . 350 C 350 
C 351 3 n GLY . 351 C 351 
C 352 3 n ASN . 352 C 352 
C 353 3 n ILE . 353 C 353 
C 354 3 n PRO . 354 C 354 
C 355 3 n GLY . 355 C 355 
C 356 3 n ALA . 356 C 356 
C 357 3 n LEU . 357 C 357 
C 358 3 n PRO . 358 C 358 
C 359 3 n GLU . 359 C 359 
C 360 3 n HIS . 360 C 360 
C 361 3 n THR . 361 C 361 
C 362 3 n ASP . 362 C 362 
C 363 3 n LEU . 363 C 363 
C 364 3 n MET . 364 C 364 
C 365 3 n PHE . 365 C 365 
C 366 3 n SER . 366 C 366 
C 367 3 n THR . 367 C 367 
C 368 3 n TRP . 368 C 368 
C 369 3 n ASN . 369 C 369 
C 370 3 n HIS . 370 C 370 
C 371 3 n ARG . 371 C 371 
C 372 3 n ALA . 372 C 372 
C 373 3 n LYS . 373 C 373 
C 374 3 n GLY . 374 C 374 
C 375 3 n GLN . 375 C 375 
C 376 3 n LEU . 376 C 376 
C 377 3 n TYR . 377 C 377 
C 378 3 n CYS . 378 C 378 
C 379 3 n PRO . 379 C 379 
C 380 3 n GLU . 380 C 380 
C 381 3 n SER . 381 C 381 
C 382 3 n TYR . 382 C 382 
C 383 3 n SER . 383 C 383 
C 384 3 n GLY . 384 C 384 
C 385 3 n GLY . 385 C 385 
C 386 3 n TRP . 386 C 386 
C 387 3 n TRP . 387 C 387 
C 388 3 n TRP . 388 C 388 
C 389 3 n ASN . 389 C 389 
C 390 3 n ASP . 390 C 390 
C 391 3 n ILE . 391 C 391 
C 392 3 n CYS . 392 C 392 
C 393 3 n GLY . 393 C 393 
C 394 3 n GLU . 394 C 394 
C 395 3 n ASN . 395 C 395 
C 396 3 n ASN . 396 C 396 
C 397 3 n LEU . 397 C 397 
C 398 3 n ASN . 398 C 398 
C 399 3 n GLY . 399 C 399 
C 400 3 n LYS . 400 C 400 
C 401 3 n TYR . 401 C 401 
C 402 3 n ASN . 402 C 402 
C 403 3 n LYS . 403 C 403 
C 404 3 n PRO . 404 C 404 
C 405 3 n ARG . 405 C 405 
C 406 3 n THR . 406 C 406 
C 407 3 n LYS . 407 C 407 
C 408 3 n SER . 408 C 408 
C 409 3 n ARG . 409 C 409 
C 410 3 n PRO . 410 C 410 
C 411 3 n GLU . 411 C 411 
C 412 3 n ARG . 412 C 412 
C 413 3 n ARG . 413 C 413 
C 414 3 n ARG . 414 C 414 
C 415 3 n GLY . 415 C 415 
C 416 3 n ILE . 416 C 416 
C 417 3 n TYR . 417 C 417 
C 418 3 n TRP . 418 C 418 
C 419 3 n ARG . 419 C 419 
C 420 3 n PRO . 420 C 420 
C 421 3 n GLN . 421 C 421 
C 422 3 n SER . 422 C 422 
C 423 3 n ARG . 423 C 423 
C 424 3 n LYS . 424 C 424 
C 425 3 n LEU . 425 C 425 
C 426 3 n TYR . 426 C 426 
C 427 3 n ALA . 427 C 427 
C 428 3 n ILE . 428 C 428 
C 429 3 n LYS . 429 C 429 
C 430 3 n SER . 430 C 430 
C 431 3 n SER . 431 C 431 
C 432 3 n LYS . 432 C 432 
C 433 3 n MET . 433 C 433 
C 434 3 n MET . 434 C 434 
C 435 3 n LEU . 435 C 435 
C 436 3 n GLN . 436 C 436 
C 437 3 n PRO . 437 C 437 
C 438 3 n THR . 438 C 438 
C 439 3 n THR . 439 C 439 
D 1   4 n SER . 1   D 1   
D 2   4 n ARG . 2   D 2   
D 3   4 n VAL . 3   D 3   
D 4   4 n ASP . 4   D 4   
D 5   4 n PRO . 5   D 5   
D 6   4 n ASP . 6   D 6   
D 7   4 n LEU . 7   D 7   
D 8   4 n SER . 8   D 8   
D 9   4 n SER . 9   D 9   
D 10  4 n PHE . 10  D 10  
D 11  4 n ASP . 11  D 11  
D 12  4 n SER . 12  D 12  
D 13  4 n ALA . 13  D 13  
D 14  4 n PRO . 14  D 14  
D 15  4 n SER . 15  D 15  
D 16  4 n GLU . 16  D 16  
D 17  4 n PRO . 17  D 17  
D 18  4 n LYS . 18  D 18  
D 19  4 n SER . 19  D 19  
D 20  4 n ARG . 20  D 20  
D 21  4 n PHE . 21  D 21  
D 22  4 n ALA . 22  D 22  
D 23  4 n MET . 23  D 23  
D 24  4 n LEU . 24  D 24  
D 25  4 n ASP . 25  D 25  
D 26  4 n ASP . 26  D 26  
D 27  4 n VAL . 27  D 27  
D 28  4 n LYS . 28  D 28  
D 29  4 n ILE . 29  D 29  
D 30  4 n LEU . 30  D 30  
D 31  4 n ALA . 31  D 31  
D 32  4 n ASN . 32  D 32  
D 33  4 n GLY . 33  D 33  
D 34  4 n LEU . 34  D 34  
D 35  4 n LEU . 35  D 35  
D 36  4 n GLN . 36  D 36  
D 37  4 n LEU . 37  D 37  
D 38  4 n GLY . 38  D 38  
D 39  4 n HIS . 39  D 39  
D 40  4 n GLY . 40  D 40  
D 41  4 n LEU . 41  D 41  
D 42  4 n LYS . 42  D 42  
D 43  4 n ASP . 43  D 43  
D 44  4 n PHE . 44  D 44  
D 45  4 n VAL . 45  D 45  
D 46  4 n HIS . 46  D 46  
D 47  4 n LYS . 47  D 47  
D 48  4 n THR . 48  D 48  
D 49  4 n LYS . 49  D 49  
D 50  4 n GLY . 50  D 50  
D 51  4 n GLN . 51  D 51  
D 52  4 n ILE . 52  D 52  
D 53  4 n ASN . 53  D 53  
D 54  4 n ASP . 54  D 54  
D 55  4 n ILE . 55  D 55  
D 56  4 n PHE . 56  D 56  
D 57  4 n GLN . 57  D 57  
D 58  4 n LYS . 58  D 58  
D 59  4 n LEU . 59  D 59  
D 60  4 n ASN . 60  D 60  
D 61  4 n ILE . 61  D 61  
D 62  4 n PHE . 62  D 62  
D 63  4 n ASP . 63  D 63  
D 64  4 n GLN . 64  D 64  
D 65  4 n SER . 65  D 65  
D 66  4 n PHE . 66  D 66  
D 67  4 n TYR . 67  D 67  
D 68  4 n ASP . 68  D 68  
D 69  4 n LEU . 69  D 69  
D 70  4 n SER . 70  D 70  
D 71  4 n LEU . 71  D 71  
D 72  4 n ARG . 72  D 72  
D 73  4 n THR . 73  D 73  
D 74  4 n ASN . 74  D 74  
D 75  4 n GLU . 75  D 75  
D 76  4 n ILE . 76  D 76  
D 77  4 n LYS . 77  D 77  
D 78  4 n GLU . 78  D 78  
D 79  4 n GLU . 79  D 79  
D 80  4 n GLU . 80  D 80  
D 81  4 n LYS . 81  D 81  
D 82  4 n GLU . 82  D 82  
D 83  4 n LEU . 83  D 83  
D 84  4 n ARG . 84  D 84  
D 85  4 n ARG . 85  D 85  
D 86  4 n THR . 86  D 86  
D 87  4 n THR . 87  D 87  
D 88  4 n SER . 88  D 88  
D 89  4 n THR . 89  D 89  
D 90  4 n LEU . 90  D 90  
D 91  4 n GLN . 91  D 91  
D 92  4 n VAL . 92  D 92  
D 93  4 n LYS . 93  D 93  
D 94  4 n ASN . 94  D 94  
D 95  4 n GLU . 95  D 95  
D 96  4 n GLU . 96  D 96  
D 97  4 n VAL . 97  D 97  
D 98  4 n LYS . 98  D 98  
D 99  4 n ASN . 99  D 99  
D 100 4 n MET . 100 D 100 
D 101 4 n SER . 101 D 101 
D 102 4 n VAL . 102 D 102 
D 103 4 n GLU . 103 D 103 
D 104 4 n LEU . 104 D 104 
D 105 4 n ASN . 105 D 105 
D 106 4 n SER . 106 D 106 
D 107 4 n LYS . 107 D 107 
D 108 4 n LEU . 108 D 108 
D 109 4 n GLU . 109 D 109 
D 110 4 n SER . 110 D 110 
D 111 4 n LEU . 111 D 111 
D 112 4 n LEU . 112 D 112 
D 113 4 n GLU . 113 D 113 
D 114 4 n GLU . 114 D 114 
D 115 4 n LYS . 115 D 115 
D 116 4 n THR . 116 D 116 
D 117 4 n ALA . 117 D 117 
D 118 4 n LEU . 118 D 118 
D 119 4 n GLN . 119 D 119 
D 120 4 n HIS . 120 D 120 
D 121 4 n LYS . 121 D 121 
D 122 4 n VAL . 122 D 122 
D 123 4 n ARG . 123 D 123 
D 124 4 n ALA . 124 D 124 
D 125 4 n LEU . 125 D 125 
D 126 4 n GLU . 126 D 126 
D 127 4 n GLU . 127 D 127 
D 128 4 n GLN . 128 D 128 
D 129 4 n LEU . 129 D 129 
D 130 4 n THR . 130 D 130 
D 131 4 n ASN . 131 D 131 
D 132 4 n LEU . 132 D 132 
D 133 4 n ILE . 133 D 133 
D 134 4 n LEU . 134 D 134 
D 135 4 n SER . 135 D 135 
D 136 4 n PRO . 136 D 136 
D 137 4 n ALA . 137 D 137 
D 138 4 n GLY . 138 D 138 
D 139 4 n ALA . 139 D 139 
D 140 4 n GLN . 140 D 140 
D 141 4 n GLU . 141 D 141 
D 142 4 n HIS . 142 D 142 
D 143 4 n PRO . 143 D 143 
D 144 4 n GLU . 144 D 144 
D 145 4 n VAL . 145 D 145 
D 146 4 n THR . 146 D 146 
D 147 4 n SER . 147 D 147 
D 148 4 n LEU . 148 D 148 
D 149 4 n LYS . 149 D 149 
D 150 4 n SER . 150 D 150 
D 151 4 n PHE . 151 D 151 
D 152 4 n VAL . 152 D 152 
D 153 4 n GLU . 153 D 153 
D 154 4 n GLN . 154 D 154 
D 155 4 n GLN . 155 D 155 
D 156 4 n ASP . 156 D 156 
D 157 4 n ASN . 157 D 157 
D 158 4 n SER . 158 D 158 
D 159 4 n ILE . 159 D 159 
D 160 4 n ARG . 160 D 160 
D 161 4 n GLU . 161 D 161 
D 162 4 n LEU . 162 D 162 
D 163 4 n LEU . 163 D 163 
D 164 4 n GLN . 164 D 164 
D 165 4 n SER . 165 D 165 
D 166 4 n VAL . 166 D 166 
D 167 4 n GLU . 167 D 167 
D 168 4 n GLU . 168 D 168 
D 169 4 n GLN . 169 D 169 
D 170 4 n TYR . 170 D 170 
D 171 4 n LYS . 171 D 171 
D 172 4 n GLN . 172 D 172 
D 173 4 n LEU . 173 D 173 
D 174 4 n SER . 174 D 174 
D 175 4 n GLN . 175 D 175 
D 176 4 n GLN . 176 D 176 
D 177 4 n HIS . 177 D 177 
D 178 4 n MET . 178 D 178 
D 179 4 n GLN . 179 D 179 
D 180 4 n ILE . 180 D 180 
D 181 4 n LYS . 181 D 181 
D 182 4 n GLU . 182 D 182 
D 183 4 n ILE . 183 D 183 
D 184 4 n GLU . 184 D 184 
D 185 4 n LYS . 185 D 185 
D 186 4 n GLN . 186 D 186 
D 187 4 n LEU . 187 D 187 
D 188 4 n ARG . 188 D 188 
D 189 4 n LYS . 189 D 189 
D 190 4 n THR . 190 D 190 
D 191 4 n GLY . 191 D 191 
D 192 4 n ILE . 192 D 192 
D 193 4 n GLN . 193 D 193 
D 194 4 n GLU . 194 D 194 
D 195 4 n PRO . 195 D 195 
D 196 4 n SER . 196 D 196 
D 197 4 n GLU . 197 D 197 
D 198 4 n ASN . 198 D 198 
D 199 4 n SER . 199 D 199 
D 200 4 n LEU . 200 D 200 
D 201 4 n SER . 201 D 201 
D 202 4 n SER . 202 D 202 
D 203 4 n LYS . 203 D 203 
D 204 4 n SER . 204 D 204 
D 205 4 n ARG . 205 D 205 
D 206 4 n ALA . 206 D 206 
D 207 4 n PRO . 207 D 207 
D 208 4 n ARG . 208 D 208 
D 209 4 n THR . 209 D 209 
D 210 4 n THR . 210 D 210 
D 211 4 n PRO . 211 D 211 
D 212 4 n PRO . 212 D 212 
D 213 4 n LEU . 213 D 213 
D 214 4 n GLN . 214 D 214 
D 215 4 n LEU . 215 D 215 
D 216 4 n ASN . 216 D 216 
D 217 4 n GLU . 217 D 217 
D 218 4 n THR . 218 D 218 
D 219 4 n GLU . 219 D 219 
D 220 4 n ASN . 220 D 220 
D 221 4 n THR . 221 D 221 
D 222 4 n GLU . 222 D 222 
D 223 4 n GLN . 223 D 223 
D 224 4 n ASP . 224 D 224 
D 225 4 n ASP . 225 D 225 
D 226 4 n LEU . 226 D 226 
D 227 4 n PRO . 227 D 227 
D 228 4 n ALA . 228 D 228 
D 229 4 n ASP . 229 D 229 
D 230 4 n CYS . 230 D 230 
D 231 4 n SER . 231 D 231 
D 232 4 n ALA . 232 D 232 
D 233 4 n VAL . 233 D 233 
D 234 4 n TYR . 234 D 234 
D 235 4 n ASN . 235 D 235 
D 236 4 n ARG . 236 D 236 
D 237 4 n GLY . 237 D 237 
D 238 4 n GLU . 238 D 238 
D 239 4 n HIS . 239 D 239 
D 240 4 n THR . 240 D 240 
D 241 4 n SER . 241 D 241 
D 242 4 n GLY . 242 D 242 
D 243 4 n VAL . 243 D 243 
D 244 4 n TYR . 244 D 244 
D 245 4 n THR . 245 D 245 
D 246 4 n ILE . 246 D 246 
D 247 4 n LYS . 247 D 247 
D 248 4 n PRO . 248 D 248 
D 249 4 n ARG . 249 D 249 
D 250 4 n ASN . 250 D 250 
D 251 4 n SER . 251 D 251 
D 252 4 n GLN . 252 D 252 
D 253 4 n GLY . 253 D 253 
D 254 4 n PHE . 254 D 254 
D 255 4 n ASN . 255 D 255 
D 256 4 n VAL . 256 D 256 
D 257 4 n TYR . 257 D 257 
D 258 4 n CYS . 258 D 258 
D 259 4 n ASP . 259 D 259 
D 260 4 n THR . 260 D 260 
D 261 4 n GLN . 261 D 261 
D 262 4 n SER . 262 D 262 
D 263 4 n GLY . 263 D 263 
D 264 4 n SER . 264 D 264 
D 265 4 n PRO . 265 D 265 
D 266 4 n TRP . 266 D 266 
D 267 4 n THR . 267 D 267 
D 268 4 n LEU . 268 D 268 
D 269 4 n ILE . 269 D 269 
D 270 4 n GLN . 270 D 270 
D 271 4 n HIS . 271 D 271 
D 272 4 n ARG . 272 D 272 
D 273 4 n LYS . 273 D 273 
D 274 4 n ASP . 274 D 274 
D 275 4 n GLY . 275 D 275 
D 276 4 n SER . 276 D 276 
D 277 4 n GLN . 277 D 277 
D 278 4 n ASP . 278 D 278 
D 279 4 n PHE . 279 D 279 
D 280 4 n ASN . 280 D 280 
D 281 4 n GLU . 281 D 281 
D 282 4 n THR . 282 D 282 
D 283 4 n TRP . 283 D 283 
D 284 4 n GLU . 284 D 284 
D 285 4 n ASN . 285 D 285 
D 286 4 n TYR . 286 D 286 
D 287 4 n GLU . 287 D 287 
D 288 4 n LYS . 288 D 288 
D 289 4 n GLY . 289 D 289 
D 290 4 n PHE . 290 D 290 
D 291 4 n GLY . 291 D 291 
D 292 4 n ARG . 292 D 292 
D 293 4 n LEU . 293 D 293 
D 294 4 n ASP . 294 D 294 
D 295 4 n GLY . 295 D 295 
D 296 4 n GLU . 296 D 296 
D 297 4 n PHE . 297 D 297 
D 298 4 n TRP . 298 D 298 
D 299 4 n LEU . 299 D 299 
D 300 4 n GLY . 300 D 300 
D 301 4 n LEU . 301 D 301 
D 302 4 n GLU . 302 D 302 
D 303 4 n LYS . 303 D 303 
D 304 4 n ILE . 304 D 304 
D 305 4 n TYR . 305 D 305 
D 306 4 n ALA . 306 D 306 
D 307 4 n ILE . 307 D 307 
D 308 4 n VAL . 308 D 308 
D 309 4 n GLN . 309 D 309 
D 310 4 n GLN . 310 D 310 
D 311 4 n SER . 311 D 311 
D 312 4 n ASN . 312 D 312 
D 313 4 n TYR . 313 D 313 
D 314 4 n ILE . 314 D 314 
D 315 4 n LEU . 315 D 315 
D 316 4 n ARG . 316 D 316 
D 317 4 n LEU . 317 D 317 
D 318 4 n GLU . 318 D 318 
D 319 4 n LEU . 319 D 319 
D 320 4 n GLN . 320 D 320 
D 321 4 n ASP . 321 D 321 
D 322 4 n TRP . 322 D 322 
D 323 4 n LYS . 323 D 323 
D 324 4 n ASP . 324 D 324 
D 325 4 n SER . 325 D 325 
D 326 4 n LYS . 326 D 326 
D 327 4 n HIS . 327 D 327 
D 328 4 n TYR . 328 D 328 
D 329 4 n VAL . 329 D 329 
D 330 4 n GLU . 330 D 330 
D 331 4 n TYR . 331 D 331 
D 332 4 n SER . 332 D 332 
D 333 4 n PHE . 333 D 333 
D 334 4 n HIS . 334 D 334 
D 335 4 n LEU . 335 D 335 
D 336 4 n GLY . 336 D 336 
D 337 4 n SER . 337 D 337 
D 338 4 n HIS . 338 D 338 
D 339 4 n GLU . 339 D 339 
D 340 4 n THR . 340 D 340 
D 341 4 n ASN . 341 D 341 
D 342 4 n TYR . 342 D 342 
D 343 4 n THR . 343 D 343 
D 344 4 n LEU . 344 D 344 
D 345 4 n HIS . 345 D 345 
D 346 4 n VAL . 346 D 346 
D 347 4 n ALA . 347 D 347 
D 348 4 n GLU . 348 D 348 
D 349 4 n ILE . 349 D 349 
D 350 4 n ALA . 350 D 350 
D 351 4 n GLY . 351 D 351 
D 352 4 n ASN . 352 D 352 
D 353 4 n ILE . 353 D 353 
D 354 4 n PRO . 354 D 354 
D 355 4 n GLY . 355 D 355 
D 356 4 n ALA . 356 D 356 
D 357 4 n LEU . 357 D 357 
D 358 4 n PRO . 358 D 358 
D 359 4 n GLU . 359 D 359 
D 360 4 n HIS . 360 D 360 
D 361 4 n THR . 361 D 361 
D 362 4 n ASP . 362 D 362 
D 363 4 n LEU . 363 D 363 
D 364 4 n MET . 364 D 364 
D 365 4 n PHE . 365 D 365 
D 366 4 n SER . 366 D 366 
D 367 4 n THR . 367 D 367 
D 368 4 n TRP . 368 D 368 
D 369 4 n ASN . 369 D 369 
D 370 4 n HIS . 370 D 370 
D 371 4 n ARG . 371 D 371 
D 372 4 n ALA . 372 D 372 
D 373 4 n LYS . 373 D 373 
D 374 4 n GLY . 374 D 374 
D 375 4 n GLN . 375 D 375 
D 376 4 n LEU . 376 D 376 
D 377 4 n TYR . 377 D 377 
D 378 4 n CYS . 378 D 378 
D 379 4 n PRO . 379 D 379 
D 380 4 n GLU . 380 D 380 
D 381 4 n SER . 381 D 381 
D 382 4 n TYR . 382 D 382 
D 383 4 n SER . 383 D 383 
D 384 4 n GLY . 384 D 384 
D 385 4 n GLY . 385 D 385 
D 386 4 n TRP . 386 D 386 
D 387 4 n TRP . 387 D 387 
D 388 4 n TRP . 388 D 388 
D 389 4 n ASN . 389 D 389 
D 390 4 n ASP . 390 D 390 
D 391 4 n ILE . 391 D 391 
D 392 4 n CYS . 392 D 392 
D 393 4 n GLY . 393 D 393 
D 394 4 n GLU . 394 D 394 
D 395 4 n ASN . 395 D 395 
D 396 4 n ASN . 396 D 396 
D 397 4 n LEU . 397 D 397 
D 398 4 n ASN . 398 D 398 
D 399 4 n GLY . 399 D 399 
D 400 4 n LYS . 400 D 400 
D 401 4 n TYR . 401 D 401 
D 402 4 n ASN . 402 D 402 
D 403 4 n LYS . 403 D 403 
D 404 4 n PRO . 404 D 404 
D 405 4 n ARG . 405 D 405 
D 406 4 n THR . 406 D 406 
D 407 4 n LYS . 407 D 407 
D 408 4 n SER . 408 D 408 
D 409 4 n ARG . 409 D 409 
D 410 4 n PRO . 410 D 410 
D 411 4 n GLU . 411 D 411 
D 412 4 n ARG . 412 D 412 
D 413 4 n ARG . 413 D 413 
D 414 4 n ARG . 414 D 414 
D 415 4 n GLY . 415 D 415 
D 416 4 n ILE . 416 D 416 
D 417 4 n TYR . 417 D 417 
D 418 4 n TRP . 418 D 418 
D 419 4 n ARG . 419 D 419 
D 420 4 n PRO . 420 D 420 
D 421 4 n GLN . 421 D 421 
D 422 4 n SER . 422 D 422 
D 423 4 n ARG . 423 D 423 
D 424 4 n LYS . 424 D 424 
D 425 4 n LEU . 425 D 425 
D 426 4 n TYR . 426 D 426 
D 427 4 n ALA . 427 D 427 
D 428 4 n ILE . 428 D 428 
D 429 4 n LYS . 429 D 429 
D 430 4 n SER . 430 D 430 
D 431 4 n SER . 431 D 431 
D 432 4 n LYS . 432 D 432 
D 433 4 n MET . 433 D 433 
D 434 4 n MET . 434 D 434 
D 435 4 n LEU . 435 D 435 
D 436 4 n GLN . 436 D 436 
D 437 4 n PRO . 437 D 437 
D 438 4 n THR . 438 D 438 
D 439 4 n THR . 439 D 439 
#
_software.classification other
_software.date           ?
_software.description    "Structure prediction"
_software.name           AlphaFold
_software.pdbx_ordinal   1
_software.type           package
_software.version        "AlphaFold-beta-20231127 (be2c21f9-b611-4c21-bfc0-bc05c526bf76 @ 2024-05-16 08:21:39)"
#
loop_
_struct_asym.entity_id
_struct_asym.id
1 A 
2 B 
3 C 
4 D 
#
loop_
_atom_site.group_PDB
_atom_site.id
_atom_site.type_symbol
_atom_site.label_atom_id
_atom_site.label_alt_id
_atom_site.label_comp_id
_atom_site.label_asym_id
_atom_site.label_entity_id
_atom_site.label_seq_id
_atom_site.pdbx_PDB_ins_code
_atom_site.Cartn_x
_atom_site.Cartn_y
_atom_site.Cartn_z
_atom_site.occupancy
_atom_site.B_iso_or_equiv
_atom_site.auth_seq_id
_atom_site.auth_asym_id
_atom_site.pdbx_PDB_model_num
ATOM 1     N N   . SER A 1 1   ? 32.548  80.771  1.346    1.00 22.91 1   A 1 
ATOM 2     C CA  . SER A 1 1   ? 33.125  80.625  2.694    1.00 26.21 1   A 1 
ATOM 3     C C   . SER A 1 1   ? 32.985  79.161  3.124    1.00 27.55 1   A 1 
ATOM 4     O O   . SER A 1 1   ? 31.878  78.639  3.037    1.00 25.33 1   A 1 
ATOM 5     C CB  . SER A 1 1   ? 32.418  81.568  3.684    1.00 23.66 1   A 1 
ATOM 6     O OG  . SER A 1 1   ? 31.095  81.837  3.260    1.00 21.67 1   A 1 
ATOM 7     N N   . PRO A 1 2   ? 34.068  78.494  3.503    1.00 22.99 2   A 1 
ATOM 8     C CA  . PRO A 1 2   ? 34.038  77.062  3.762    1.00 25.39 2   A 1 
ATOM 9     C C   . PRO A 1 2   ? 33.357  76.820  5.115    1.00 26.66 2   A 1 
ATOM 10    O O   . PRO A 1 2   ? 33.967  76.972  6.164    1.00 24.14 2   A 1 
ATOM 11    C CB  . PRO A 1 2   ? 35.513  76.628  3.734    1.00 22.13 2   A 1 
ATOM 12    C CG  . PRO A 1 2   ? 36.249  77.881  4.204    1.00 21.85 2   A 1 
ATOM 13    C CD  . PRO A 1 2   ? 35.376  79.035  3.683    1.00 25.33 2   A 1 
ATOM 14    N N   . VAL A 1 3   ? 32.075  76.535  5.075    1.00 26.17 3   A 1 
ATOM 15    C CA  . VAL A 1 3   ? 31.315  76.275  6.305    1.00 28.71 3   A 1 
ATOM 16    C C   . VAL A 1 3   ? 31.883  74.998  6.926    1.00 28.37 3   A 1 
ATOM 17    O O   . VAL A 1 3   ? 31.927  73.978  6.240    1.00 27.00 3   A 1 
ATOM 18    C CB  . VAL A 1 3   ? 29.807  76.166  6.034    1.00 26.78 3   A 1 
ATOM 19    C CG1 . VAL A 1 3   ? 29.027  75.957  7.334    1.00 23.48 3   A 1 
ATOM 20    C CG2 . VAL A 1 3   ? 29.277  77.444  5.370    1.00 25.63 3   A 1 
ATOM 21    N N   . PRO A 1 4   ? 32.361  75.060  8.156    1.00 25.19 4   A 1 
ATOM 22    C CA  . PRO A 1 4   ? 33.054  73.935  8.755    1.00 27.42 4   A 1 
ATOM 23    C C   . PRO A 1 4   ? 32.065  72.784  8.938    1.00 28.26 4   A 1 
ATOM 24    O O   . PRO A 1 4   ? 31.017  72.954  9.555    1.00 26.08 4   A 1 
ATOM 25    C CB  . PRO A 1 4   ? 33.628  74.460  10.078   1.00 24.44 4   A 1 
ATOM 26    C CG  . PRO A 1 4   ? 32.692  75.608  10.434   1.00 24.09 4   A 1 
ATOM 27    C CD  . PRO A 1 4   ? 32.270  76.169  9.076    1.00 27.68 4   A 1 
ATOM 28    N N   . PHE A 1 5   ? 32.431  71.638  8.372    1.00 25.46 5   A 1 
ATOM 29    C CA  . PHE A 1 5   ? 31.680  70.413  8.570    1.00 28.49 5   A 1 
ATOM 30    C C   . PHE A 1 5   ? 31.675  70.090  10.065   1.00 27.45 5   A 1 
ATOM 31    O O   . PHE A 1 5   ? 32.724  69.875  10.677   1.00 25.51 5   A 1 
ATOM 32    C CB  . PHE A 1 5   ? 32.281  69.281  7.725    1.00 26.14 5   A 1 
ATOM 33    C CG  . PHE A 1 5   ? 31.866  69.323  6.268    1.00 25.07 5   A 1 
ATOM 34    C CD1 . PHE A 1 5   ? 30.764  68.555  5.829    1.00 23.70 5   A 1 
ATOM 35    C CD2 . PHE A 1 5   ? 32.557  70.130  5.342    1.00 24.94 5   A 1 
ATOM 36    C CE1 . PHE A 1 5   ? 30.374  68.579  4.490    1.00 22.72 5   A 1 
ATOM 37    C CE2 . PHE A 1 5   ? 32.153  70.160  3.994    1.00 23.36 5   A 1 
ATOM 38    C CZ  . PHE A 1 5   ? 31.065  69.388  3.553    1.00 24.82 5   A 1 
ATOM 39    N N   . GLY A 1 6   ? 30.513  70.178  10.664   1.00 29.26 6   A 1 
ATOM 40    C CA  . GLY A 1 6   ? 30.325  69.973  12.097   1.00 31.11 6   A 1 
ATOM 41    C C   . GLY A 1 6   ? 30.738  68.565  12.522   1.00 31.03 6   A 1 
ATOM 42    O O   . GLY A 1 6   ? 30.770  67.653  11.694   1.00 28.99 6   A 1 
ATOM 43    N N   . PRO A 1 7   ? 31.082  68.397  13.800   1.00 26.19 7   A 1 
ATOM 44    C CA  . PRO A 1 7   ? 31.667  67.162  14.297   1.00 28.25 7   A 1 
ATOM 45    C C   . PRO A 1 7   ? 30.694  65.999  14.068   1.00 29.05 7   A 1 
ATOM 46    O O   . PRO A 1 7   ? 29.521  66.085  14.438   1.00 26.90 7   A 1 
ATOM 47    C CB  . PRO A 1 7   ? 31.960  67.402  15.779   1.00 25.30 7   A 1 
ATOM 48    C CG  . PRO A 1 7   ? 30.971  68.505  16.168   1.00 25.61 7   A 1 
ATOM 49    C CD  . PRO A 1 7   ? 30.853  69.327  14.881   1.00 30.04 7   A 1 
ATOM 50    N N   . GLU A 1 8   ? 31.215  64.949  13.455   1.00 27.43 8   A 1 
ATOM 51    C CA  . GLU A 1 8   ? 30.489  63.695  13.284   1.00 27.63 8   A 1 
ATOM 52    C C   . GLU A 1 8   ? 29.997  63.214  14.649   1.00 26.38 8   A 1 
ATOM 53    O O   . GLU A 1 8   ? 30.779  62.901  15.547   1.00 25.54 8   A 1 
ATOM 54    C CB  . GLU A 1 8   ? 31.373  62.641  12.621   1.00 26.82 8   A 1 
ATOM 55    C CG  . GLU A 1 8   ? 31.646  62.958  11.143   1.00 25.41 8   A 1 
ATOM 56    C CD  . GLU A 1 8   ? 32.585  61.930  10.472   1.00 24.59 8   A 1 
ATOM 57    O OE1 . GLU A 1 8   ? 32.499  61.803  9.233    1.00 23.35 8   A 1 
ATOM 58    O OE2 . GLU A 1 8   ? 33.393  61.318  11.208   1.00 27.74 8   A 1 
ATOM 59    N N   . GLY A 1 9   ? 28.688  63.220  14.811   1.00 28.54 9   A 1 
ATOM 60    C CA  . GLY A 1 9   ? 28.065  62.787  16.050   1.00 30.36 9   A 1 
ATOM 61    C C   . GLY A 1 9   ? 28.452  61.337  16.287   1.00 30.30 9   A 1 
ATOM 62    O O   . GLY A 1 9   ? 28.062  60.469  15.517   1.00 28.33 9   A 1 
ATOM 63    N N   . ARG A 1 10  ? 29.214  61.108  17.366   1.00 25.44 10  A 1 
ATOM 64    C CA  . ARG A 1 10  ? 29.483  59.754  17.844   1.00 27.72 10  A 1 
ATOM 65    C C   . ARG A 1 10  ? 28.128  59.073  18.046   1.00 26.42 10  A 1 
ATOM 66    O O   . ARG A 1 10  ? 27.415  59.417  18.979   1.00 25.46 10  A 1 
ATOM 67    C CB  . ARG A 1 10  ? 30.272  59.771  19.160   1.00 26.50 10  A 1 
ATOM 68    C CG  . ARG A 1 10  ? 31.764  60.060  18.957   1.00 25.25 10  A 1 
ATOM 69    C CD  . ARG A 1 10  ? 32.485  60.023  20.310   1.00 25.16 10  A 1 
ATOM 70    N NE  . ARG A 1 10  ? 33.931  60.180  20.151   1.00 22.67 10  A 1 
ATOM 71    C CZ  . ARG A 1 10  ? 34.825  60.218  21.133   1.00 22.43 10  A 1 
ATOM 72    N NH1 . ARG A 1 10  ? 34.471  60.159  22.386   1.00 21.45 10  A 1 
ATOM 73    N NH2 . ARG A 1 10  ? 36.102  60.326  20.861   1.00 20.59 10  A 1 
ATOM 74    N N   . LEU A 1 11  ? 27.805  58.173  17.146   1.00 24.02 11  A 1 
ATOM 75    C CA  . LEU A 1 11  ? 26.779  57.172  17.394   1.00 26.17 11  A 1 
ATOM 76    C C   . LEU A 1 11  ? 27.226  56.436  18.650   1.00 25.38 11  A 1 
ATOM 77    O O   . LEU A 1 11  ? 28.140  55.622  18.608   1.00 24.99 11  A 1 
ATOM 78    C CB  . LEU A 1 11  ? 26.654  56.245  16.164   1.00 25.35 11  A 1 
ATOM 79    C CG  . LEU A 1 11  ? 25.637  56.778  15.136   1.00 23.76 11  A 1 
ATOM 80    C CD1 . LEU A 1 11  ? 25.957  56.267  13.732   1.00 24.04 11  A 1 
ATOM 81    C CD2 . LEU A 1 11  ? 24.222  56.338  15.501   1.00 27.50 11  A 1 
ATOM 82    N N   . GLU A 1 12  ? 26.669  56.826  19.777   1.00 26.53 12  A 1 
ATOM 83    C CA  . GLU A 1 12  ? 26.827  56.068  20.997   1.00 27.03 12  A 1 
ATOM 84    C C   . GLU A 1 12  ? 26.324  54.664  20.684   1.00 25.54 12  A 1 
ATOM 85    O O   . GLU A 1 12  ? 25.126  54.449  20.487   1.00 25.14 12  A 1 
ATOM 86    C CB  . GLU A 1 12  ? 26.033  56.666  22.165   1.00 27.04 12  A 1 
ATOM 87    C CG  . GLU A 1 12  ? 26.700  57.890  22.800   1.00 26.22 12  A 1 
ATOM 88    C CD  . GLU A 1 12  ? 25.965  58.371  24.073   1.00 25.57 12  A 1 
ATOM 89    O OE1 . GLU A 1 12  ? 26.619  59.051  24.903   1.00 23.88 12  A 1 
ATOM 90    O OE2 . GLU A 1 12  ? 24.761  58.048  24.229   1.00 28.39 12  A 1 
ATOM 91    N N   . ASP A 1 13  ? 27.282  53.741  20.649   1.00 26.41 13  A 1 
ATOM 92    C CA  . ASP A 1 13  ? 26.991  52.332  20.800   1.00 27.44 13  A 1 
ATOM 93    C C   . ASP A 1 13  ? 26.299  52.180  22.152   1.00 26.53 13  A 1 
ATOM 94    O O   . ASP A 1 13  ? 26.923  51.911  23.187   1.00 24.94 13  A 1 
ATOM 95    C CB  . ASP A 1 13  ? 28.282  51.486  20.736   1.00 25.66 13  A 1 
ATOM 96    C CG  . ASP A 1 13  ? 28.627  50.952  19.346   1.00 23.32 13  A 1 
ATOM 97    O OD1 . ASP A 1 13  ? 27.678  50.701  18.568   1.00 23.66 13  A 1 
ATOM 98    O OD2 . ASP A 1 13  ? 29.837  50.734  19.117   1.00 24.88 13  A 1 
ATOM 99    N N   . LYS A 1 14  ? 24.994  52.374  22.136   1.00 27.78 14  A 1 
ATOM 100   C CA  . LYS A 1 14  ? 24.140  51.852  23.176   1.00 29.48 14  A 1 
ATOM 101   C C   . LYS A 1 14  ? 24.276  50.341  23.063   1.00 27.28 14  A 1 
ATOM 102   O O   . LYS A 1 14  ? 23.476  49.673  22.416   1.00 25.91 14  A 1 
ATOM 103   C CB  . LYS A 1 14  ? 22.688  52.338  23.030   1.00 28.35 14  A 1 
ATOM 104   C CG  . LYS A 1 14  ? 22.542  53.773  23.549   1.00 27.19 14  A 1 
ATOM 105   C CD  . LYS A 1 14  ? 21.073  54.231  23.510   1.00 26.43 14  A 1 
ATOM 106   C CE  . LYS A 1 14  ? 20.991  55.652  24.070   1.00 22.87 14  A 1 
ATOM 107   N NZ  . LYS A 1 14  ? 19.633  56.223  23.964   1.00 22.61 14  A 1 
ATOM 108   N N   . LEU A 1 15  ? 25.341  49.851  23.705   1.00 24.94 15  A 1 
ATOM 109   C CA  . LEU A 1 15  ? 25.429  48.493  24.174   1.00 27.00 15  A 1 
ATOM 110   C C   . LEU A 1 15  ? 24.104  48.234  24.875   1.00 26.09 15  A 1 
ATOM 111   O O   . LEU A 1 15  ? 23.901  48.624  26.023   1.00 25.03 15  A 1 
ATOM 112   C CB  . LEU A 1 15  ? 26.617  48.376  25.155   1.00 25.76 15  A 1 
ATOM 113   C CG  . LEU A 1 15  ? 27.970  48.160  24.459   1.00 24.09 15  A 1 
ATOM 114   C CD1 . LEU A 1 15  ? 29.124  48.511  25.403   1.00 24.22 15  A 1 
ATOM 115   C CD2 . LEU A 1 15  ? 28.139  46.699  24.034   1.00 26.99 15  A 1 
ATOM 116   N N   . HIS A 1 16  ? 23.178  47.641  24.116   1.00 27.93 16  A 1 
ATOM 117   C CA  . HIS A 1 16  ? 22.017  47.016  24.685   1.00 28.74 16  A 1 
ATOM 118   C C   . HIS A 1 16  ? 22.587  45.978  25.634   1.00 27.38 16  A 1 
ATOM 119   O O   . HIS A 1 16  ? 22.937  44.879  25.212   1.00 25.74 16  A 1 
ATOM 120   C CB  . HIS A 1 16  ? 21.138  46.387  23.593   1.00 27.45 16  A 1 
ATOM 121   C CG  . HIS A 1 16  ? 20.132  47.347  23.022   1.00 26.15 16  A 1 
ATOM 122   N ND1 . HIS A 1 16  ? 19.051  47.879  23.701   1.00 25.72 16  A 1 
ATOM 123   C CD2 . HIS A 1 16  ? 20.057  47.825  21.740   1.00 26.62 16  A 1 
ATOM 124   C CE1 . HIS A 1 16  ? 18.357  48.650  22.851   1.00 26.33 16  A 1 
ATOM 125   N NE2 . HIS A 1 16  ? 18.943  48.643  21.655   1.00 26.16 16  A 1 
ATOM 126   N N   . LYS A 1 17  ? 22.758  46.388  26.899   1.00 30.37 17  A 1 
ATOM 127   C CA  . LYS A 1 17  ? 22.982  45.428  27.969   1.00 31.57 17  A 1 
ATOM 128   C C   . LYS A 1 17  ? 21.942  44.364  27.712   1.00 30.11 17  A 1 
ATOM 129   O O   . LYS A 1 17  ? 20.765  44.738  27.630   1.00 28.92 17  A 1 
ATOM 130   C CB  . LYS A 1 17  ? 22.775  46.047  29.359   1.00 30.79 17  A 1 
ATOM 131   C CG  . LYS A 1 17  ? 24.044  46.745  29.871   1.00 28.84 17  A 1 
ATOM 132   C CD  . LYS A 1 17  ? 23.840  47.255  31.301   1.00 27.51 17  A 1 
ATOM 133   C CE  . LYS A 1 17  ? 25.140  47.838  31.845   1.00 24.14 17  A 1 
ATOM 134   N NZ  . LYS A 1 17  ? 25.002  48.353  33.231   1.00 22.59 17  A 1 
ATOM 135   N N   . PRO A 1 18  ? 22.351  43.121  27.467   1.00 26.83 18  A 1 
ATOM 136   C CA  . PRO A 1 18  ? 21.378  42.065  27.317   1.00 27.60 18  A 1 
ATOM 137   C C   . PRO A 1 18  ? 20.489  42.217  28.542   1.00 27.88 18  A 1 
ATOM 138   O O   . PRO A 1 18  ? 21.011  42.259  29.658   1.00 25.99 18  A 1 
ATOM 139   C CB  . PRO A 1 18  ? 22.175  40.746  27.296   1.00 24.75 18  A 1 
ATOM 140   C CG  . PRO A 1 18  ? 23.490  41.116  27.985   1.00 24.90 18  A 1 
ATOM 141   C CD  . PRO A 1 18  ? 23.686  42.591  27.631   1.00 28.99 18  A 1 
ATOM 142   N N   . LYS A 1 19  ? 19.198  42.470  28.322   1.00 30.13 19  A 1 
ATOM 143   C CA  . LYS A 1 19  ? 18.258  42.435  29.436   1.00 30.71 19  A 1 
ATOM 144   C C   . LYS A 1 19  ? 18.540  41.080  30.057   1.00 29.59 19  A 1 
ATOM 145   O O   . LYS A 1 19  ? 18.316  40.074  29.390   1.00 28.04 19  A 1 
ATOM 146   C CB  . LYS A 1 19  ? 16.791  42.528  28.975   1.00 29.92 19  A 1 
ATOM 147   C CG  . LYS A 1 19  ? 16.286  43.967  28.876   1.00 27.89 19  A 1 
ATOM 148   C CD  . LYS A 1 19  ? 14.793  43.968  28.499   1.00 26.73 19  A 1 
ATOM 149   C CE  . LYS A 1 19  ? 14.190  45.376  28.527   1.00 23.58 19  A 1 
ATOM 150   N NZ  . LYS A 1 19  ? 12.752  45.371  28.172   1.00 23.12 19  A 1 
ATOM 151   N N   . ALA A 1 20  ? 19.146  41.083  31.215   1.00 29.37 20  A 1 
ATOM 152   C CA  . ALA A 1 20  ? 19.275  39.874  31.986   1.00 30.53 20  A 1 
ATOM 153   C C   . ALA A 1 20  ? 17.837  39.386  32.043   1.00 30.38 20  A 1 
ATOM 154   O O   . ALA A 1 20  ? 16.977  40.094  32.565   1.00 28.92 20  A 1 
ATOM 155   C CB  . ALA A 1 20  ? 19.854  40.187  33.373   1.00 28.62 20  A 1 
ATOM 156   N N   . THR A 1 21  ? 17.568  38.292  31.348   1.00 29.67 21  A 1 
ATOM 157   C CA  . THR A 1 21  ? 16.328  37.568  31.517   1.00 30.33 21  A 1 
ATOM 158   C C   . THR A 1 21  ? 16.298  37.361  33.013   1.00 30.21 21  A 1 
ATOM 159   O O   . THR A 1 21  ? 17.129  36.621  33.539   1.00 28.48 21  A 1 
ATOM 160   C CB  . THR A 1 21  ? 16.326  36.214  30.785   1.00 28.27 21  A 1 
ATOM 161   O OG1 . THR A 1 21  ? 17.609  35.868  30.316   1.00 25.96 21  A 1 
ATOM 162   C CG2 . THR A 1 21  ? 15.399  36.260  29.573   1.00 27.13 21  A 1 
ATOM 163   N N   . GLN A 1 22  ? 15.493  38.168  33.697   1.00 31.50 22  A 1 
ATOM 164   C CA  . GLN A 1 22  ? 15.269  37.974  35.110   1.00 32.46 22  A 1 
ATOM 165   C C   . GLN A 1 22  ? 14.780  36.540  35.147   1.00 31.92 22  A 1 
ATOM 166   O O   . GLN A 1 22  ? 13.692  36.252  34.661   1.00 30.59 22  A 1 
ATOM 167   C CB  . GLN A 1 22  ? 14.225  38.960  35.657   1.00 30.91 22  A 1 
ATOM 168   C CG  . GLN A 1 22  ? 14.817  40.345  35.955   1.00 29.36 22  A 1 
ATOM 169   C CD  . GLN A 1 22  ? 13.773  41.339  36.485   1.00 27.09 22  A 1 
ATOM 170   O OE1 . GLN A 1 22  ? 12.605  41.289  36.172   1.00 26.53 22  A 1 
ATOM 171   N NE2 . GLN A 1 22  ? 14.168  42.290  37.283   1.00 26.99 22  A 1 
ATOM 172   N N   . THR A 1 23  ? 15.661  35.642  35.542   1.00 36.13 23  A 1 
ATOM 173   C CA  . THR A 1 23  ? 15.272  34.309  35.948   1.00 37.02 23  A 1 
ATOM 174   C C   . THR A 1 23  ? 14.225  34.591  37.001   1.00 37.26 23  A 1 
ATOM 175   O O   . THR A 1 23  ? 14.591  35.094  38.065   1.00 35.45 23  A 1 
ATOM 176   C CB  . THR A 1 23  ? 16.456  33.533  36.551   1.00 33.95 23  A 1 
ATOM 177   O OG1 . THR A 1 23  ? 17.437  34.397  37.074   1.00 31.00 23  A 1 
ATOM 178   C CG2 . THR A 1 23  ? 17.142  32.682  35.488   1.00 31.27 23  A 1 
ATOM 179   N N   . GLU A 1 24  ? 12.959  34.462  36.634   1.00 38.61 24  A 1 
ATOM 180   C CA  . GLU A 1 24  ? 11.861  34.709  37.550   1.00 40.12 24  A 1 
ATOM 181   C C   . GLU A 1 24  ? 12.189  33.879  38.777   1.00 40.38 24  A 1 
ATOM 182   O O   . GLU A 1 24  ? 12.249  32.648  38.700   1.00 39.67 24  A 1 
ATOM 183   C CB  . GLU A 1 24  ? 10.520  34.281  36.960   1.00 38.70 24  A 1 
ATOM 184   C CG  . GLU A 1 24  ? 9.912   35.353  36.044   1.00 36.15 24  A 1 
ATOM 185   C CD  . GLU A 1 24  ? 8.507   34.955  35.560   1.00 33.37 24  A 1 
ATOM 186   O OE1 . GLU A 1 24  ? 7.724   35.882  35.287   1.00 28.88 24  A 1 
ATOM 187   O OE2 . GLU A 1 24  ? 8.240   33.734  35.473   1.00 33.63 24  A 1 
ATOM 188   N N   . VAL A 1 25  ? 12.537  34.570  39.845   1.00 53.55 25  A 1 
ATOM 189   C CA  . VAL A 1 25  ? 12.935  33.917  41.078   1.00 55.90 25  A 1 
ATOM 190   C C   . VAL A 1 25  ? 11.698  33.147  41.484   1.00 58.55 25  A 1 
ATOM 191   O O   . VAL A 1 25  ? 10.708  33.756  41.879   1.00 55.47 25  A 1 
ATOM 192   C CB  . VAL A 1 25  ? 13.377  34.928  42.155   1.00 50.94 25  A 1 
ATOM 193   C CG1 . VAL A 1 25  ? 13.708  34.223  43.470   1.00 45.03 25  A 1 
ATOM 194   C CG2 . VAL A 1 25  ? 14.619  35.691  41.697   1.00 46.36 25  A 1 
ATOM 195   N N   . LYS A 1 26  ? 11.725  31.832  41.265   1.00 59.92 26  A 1 
ATOM 196   C CA  . LYS A 1 26  ? 10.579  30.991  41.577   1.00 61.51 26  A 1 
ATOM 197   C C   . LYS A 1 26  ? 10.205  31.288  43.017   1.00 64.17 26  A 1 
ATOM 198   O O   . LYS A 1 26  ? 11.078  31.155  43.871   1.00 61.05 26  A 1 
ATOM 199   C CB  . LYS A 1 26  ? 10.899  29.500  41.397   1.00 56.67 26  A 1 
ATOM 200   C CG  . LYS A 1 26  ? 10.793  29.057  39.935   1.00 52.10 26  A 1 
ATOM 201   C CD  . LYS A 1 26  ? 10.997  27.537  39.843   1.00 48.05 26  A 1 
ATOM 202   C CE  . LYS A 1 26  ? 10.807  27.060  38.401   1.00 42.75 26  A 1 
ATOM 203   N NZ  . LYS A 1 26  ? 10.985  25.590  38.269   1.00 39.36 26  A 1 
ATOM 204   N N   . PRO A 1 27  ? 8.982   31.737  43.282   1.00 65.92 27  A 1 
ATOM 205   C CA  . PRO A 1 27  ? 8.604   32.123  44.625   1.00 68.68 27  A 1 
ATOM 206   C C   . PRO A 1 27  ? 8.885   30.945  45.558   1.00 74.40 27  A 1 
ATOM 207   O O   . PRO A 1 27  ? 8.629   29.788  45.213   1.00 69.66 27  A 1 
ATOM 208   C CB  . PRO A 1 27  ? 7.125   32.520  44.560   1.00 61.61 27  A 1 
ATOM 209   C CG  . PRO A 1 27  ? 6.623   31.842  43.281   1.00 59.32 27  A 1 
ATOM 210   C CD  . PRO A 1 27  ? 7.849   31.830  42.379   1.00 61.27 27  A 1 
ATOM 211   N N   . SER A 1 28  ? 9.446   31.245  46.703   1.00 79.59 28  A 1 
ATOM 212   C CA  . SER A 1 28  ? 9.866   30.232  47.668   1.00 84.16 28  A 1 
ATOM 213   C C   . SER A 1 28  ? 8.695   29.388  48.187   1.00 88.94 28  A 1 
ATOM 214   O O   . SER A 1 28  ? 8.892   28.246  48.581   1.00 84.34 28  A 1 
ATOM 215   C CB  . SER A 1 28  ? 10.581  30.913  48.838   1.00 75.66 28  A 1 
ATOM 216   O OG  . SER A 1 28  ? 9.798   31.968  49.360   1.00 65.86 28  A 1 
ATOM 217   N N   . VAL A 1 29  ? 7.497   29.948  48.129   1.00 90.81 29  A 1 
ATOM 218   C CA  . VAL A 1 29  ? 6.243   29.264  48.439   1.00 92.72 29  A 1 
ATOM 219   C C   . VAL A 1 29  ? 5.305   29.421  47.256   1.00 93.27 29  A 1 
ATOM 220   O O   . VAL A 1 29  ? 5.040   30.536  46.813   1.00 90.64 29  A 1 
ATOM 221   C CB  . VAL A 1 29  ? 5.597   29.806  49.725   1.00 91.97 29  A 1 
ATOM 222   C CG1 . VAL A 1 29  ? 4.358   28.997  50.102   1.00 84.41 29  A 1 
ATOM 223   C CG2 . VAL A 1 29  ? 6.575   29.754  50.906   1.00 84.08 29  A 1 
ATOM 224   N N   . ARG A 1 30  ? 4.792   28.302  46.739   1.00 94.24 30  A 1 
ATOM 225   C CA  . ARG A 1 30  ? 3.840   28.268  45.633   1.00 93.88 30  A 1 
ATOM 226   C C   . ARG A 1 30  ? 2.571   27.526  46.061   1.00 94.29 30  A 1 
ATOM 227   O O   . ARG A 1 30  ? 2.647   26.558  46.812   1.00 92.34 30  A 1 
ATOM 228   C CB  . ARG A 1 30  ? 4.464   27.593  44.401   1.00 91.64 30  A 1 
ATOM 229   C CG  . ARG A 1 30  ? 5.735   28.306  43.915   1.00 86.16 30  A 1 
ATOM 230   C CD  . ARG A 1 30  ? 6.374   27.551  42.736   1.00 83.20 30  A 1 
ATOM 231   N NE  . ARG A 1 30  ? 5.600   27.709  41.502   1.00 75.19 30  A 1 
ATOM 232   C CZ  . ARG A 1 30  ? 5.616   26.903  40.447   1.00 70.50 30  A 1 
ATOM 233   N NH1 . ARG A 1 30  ? 6.348   25.824  40.421   1.00 64.07 30  A 1 
ATOM 234   N NH2 . ARG A 1 30  ? 4.882   27.171  39.402   1.00 61.62 30  A 1 
ATOM 235   N N   . PHE A 1 31  ? 1.432   27.966  45.570   1.00 94.33 31  A 1 
ATOM 236   C CA  . PHE A 1 31  ? 0.147   27.341  45.851   1.00 94.73 31  A 1 
ATOM 237   C C   . PHE A 1 31  ? -0.357  26.706  44.562   1.00 94.46 31  A 1 
ATOM 238   O O   . PHE A 1 31  ? -0.550  27.391  43.572   1.00 92.26 31  A 1 
ATOM 239   C CB  . PHE A 1 31  ? -0.820  28.388  46.398   1.00 94.60 31  A 1 
ATOM 240   C CG  . PHE A 1 31  ? -0.343  29.029  47.686   1.00 95.29 31  A 1 
ATOM 241   C CD1 . PHE A 1 31  ? -0.681  28.464  48.929   1.00 89.96 31  A 1 
ATOM 242   C CD2 . PHE A 1 31  ? 0.466   30.178  47.654   1.00 90.40 31  A 1 
ATOM 243   C CE1 . PHE A 1 31  ? -0.212  29.035  50.120   1.00 90.11 31  A 1 
ATOM 244   C CE2 . PHE A 1 31  ? 0.943   30.752  48.839   1.00 90.22 31  A 1 
ATOM 245   C CZ  . PHE A 1 31  ? 0.601   30.174  50.075   1.00 93.65 31  A 1 
ATOM 246   N N   . ASN A 1 32  ? -0.534  25.403  44.557   1.00 93.87 32  A 1 
ATOM 247   C CA  . ASN A 1 32  ? -0.954  24.660  43.377   1.00 93.52 32  A 1 
ATOM 248   C C   . ASN A 1 32  ? -2.336  24.037  43.610   1.00 93.78 32  A 1 
ATOM 249   O O   . ASN A 1 32  ? -2.448  23.063  44.350   1.00 92.31 32  A 1 
ATOM 250   C CB  . ASN A 1 32  ? 0.128   23.630  43.036   1.00 92.14 32  A 1 
ATOM 251   C CG  . ASN A 1 32  ? -0.145  22.942  41.716   1.00 90.20 32  A 1 
ATOM 252   O OD1 . ASN A 1 32  ? -0.696  21.863  41.656   1.00 78.41 32  A 1 
ATOM 253   N ND2 . ASN A 1 32  ? 0.256   23.531  40.615   1.00 77.71 32  A 1 
ATOM 254   N N   . LEU A 1 33  ? -3.353  24.599  42.973   1.00 93.38 33  A 1 
ATOM 255   C CA  . LEU A 1 33  ? -4.697  24.040  42.995   1.00 93.18 33  A 1 
ATOM 256   C C   . LEU A 1 33  ? -4.719  22.791  42.107   1.00 92.72 33  A 1 
ATOM 257   O O   . LEU A 1 33  ? -4.522  22.865  40.894   1.00 90.48 33  A 1 
ATOM 258   C CB  . LEU A 1 33  ? -5.690  25.113  42.525   1.00 92.64 33  A 1 
ATOM 259   C CG  . LEU A 1 33  ? -7.144  24.621  42.416   1.00 91.38 33  A 1 
ATOM 260   C CD1 . LEU A 1 33  ? -7.735  24.268  43.782   1.00 83.36 33  A 1 
ATOM 261   C CD2 . LEU A 1 33  ? -8.006  25.723  41.805   1.00 83.58 33  A 1 
ATOM 262   N N   . ARG A 1 34  ? -4.990  21.645  42.709   1.00 92.87 34  A 1 
ATOM 263   C CA  . ARG A 1 34  ? -5.082  20.379  42.000   1.00 91.80 34  A 1 
ATOM 264   C C   . ARG A 1 34  ? -6.503  20.173  41.474   1.00 91.09 34  A 1 
ATOM 265   O O   . ARG A 1 34  ? -7.419  19.906  42.242   1.00 87.27 34  A 1 
ATOM 266   C CB  . ARG A 1 34  ? -4.639  19.227  42.914   1.00 90.35 34  A 1 
ATOM 267   C CG  . ARG A 1 34  ? -3.163  19.329  43.356   1.00 86.32 34  A 1 
ATOM 268   C CD  . ARG A 1 34  ? -2.202  19.218  42.168   1.00 82.66 34  A 1 
ATOM 269   N NE  . ARG A 1 34  ? -0.801  19.242  42.606   1.00 79.29 34  A 1 
ATOM 270   C CZ  . ARG A 1 34  ? 0.239   18.723  41.949   1.00 76.04 34  A 1 
ATOM 271   N NH1 . ARG A 1 34  ? 0.090   18.112  40.816   1.00 68.08 34  A 1 
ATOM 272   N NH2 . ARG A 1 34  ? 1.430   18.826  42.439   1.00 70.22 34  A 1 
ATOM 273   N N   . THR A 1 35  ? -6.662  20.276  40.152   1.00 88.11 35  A 1 
ATOM 274   C CA  . THR A 1 35  ? -7.955  20.125  39.465   1.00 85.73 35  A 1 
ATOM 275   C C   . THR A 1 35  ? -8.247  18.688  39.039   1.00 84.96 35  A 1 
ATOM 276   O O   . THR A 1 35  ? -9.387  18.351  38.709   1.00 77.61 35  A 1 
ATOM 277   C CB  . THR A 1 35  ? -8.004  21.042  38.246   1.00 82.34 35  A 1 
ATOM 278   O OG1 . THR A 1 35  ? -6.882  20.795  37.432   1.00 74.44 35  A 1 
ATOM 279   C CG2 . THR A 1 35  ? -7.953  22.514  38.647   1.00 71.63 35  A 1 
ATOM 280   N N   . SER A 1 36  ? -7.258  17.824  39.069   1.00 83.43 36  A 1 
ATOM 281   C CA  . SER A 1 36  ? -7.360  16.426  38.675   1.00 81.62 36  A 1 
ATOM 282   C C   . SER A 1 36  ? -6.856  15.495  39.779   1.00 82.29 36  A 1 
ATOM 283   O O   . SER A 1 36  ? -5.940  15.813  40.531   1.00 77.21 36  A 1 
ATOM 284   C CB  . SER A 1 36  ? -6.569  16.189  37.390   1.00 76.11 36  A 1 
ATOM 285   O OG  . SER A 1 36  ? -6.697  14.843  36.974   1.00 68.39 36  A 1 
ATOM 286   N N   . LYS A 1 37  ? -7.447  14.294  39.795   1.00 79.45 37  A 1 
ATOM 287   C CA  . LYS A 1 37  ? -6.951  13.181  40.616   1.00 77.56 37  A 1 
ATOM 288   C C   . LYS A 1 37  ? -5.650  12.583  40.083   1.00 77.92 37  A 1 
ATOM 289   O O   . LYS A 1 37  ? -4.972  11.870  40.819   1.00 71.58 37  A 1 
ATOM 290   C CB  . LYS A 1 37  ? -8.006  12.073  40.705   1.00 73.38 37  A 1 
ATOM 291   C CG  . LYS A 1 37  ? -9.326  12.549  41.317   1.00 70.64 37  A 1 
ATOM 292   C CD  . LYS A 1 37  ? -10.283 11.371  41.480   1.00 68.41 37  A 1 
ATOM 293   C CE  . LYS A 1 37  ? -11.630 11.879  41.985   1.00 61.75 37  A 1 
ATOM 294   N NZ  . LYS A 1 37  ? -12.540 10.770  42.311   1.00 56.91 37  A 1 
ATOM 295   N N   . ASP A 1 38  ? -5.346  12.836  38.815   1.00 79.39 38  A 1 
ATOM 296   C CA  . ASP A 1 38  ? -4.113  12.362  38.206   1.00 78.00 38  A 1 
ATOM 297   C C   . ASP A 1 38  ? -2.908  13.115  38.803   1.00 78.50 38  A 1 
ATOM 298   O O   . ASP A 1 38  ? -2.821  14.335  38.679   1.00 74.16 38  A 1 
ATOM 299   C CB  . ASP A 1 38  ? -4.180  12.508  36.684   1.00 73.79 38  A 1 
ATOM 300   C CG  . ASP A 1 38  ? -2.985  11.859  35.971   1.00 66.92 38  A 1 
ATOM 301   O OD1 . ASP A 1 38  ? -2.001  11.490  36.649   1.00 59.84 38  A 1 
ATOM 302   O OD2 . ASP A 1 38  ? -3.069  11.723  34.736   1.00 59.61 38  A 1 
ATOM 303   N N   . PRO A 1 39  ? -1.979  12.393  39.452   1.00 74.09 39  A 1 
ATOM 304   C CA  . PRO A 1 39  ? -0.811  13.022  40.058   1.00 71.89 39  A 1 
ATOM 305   C C   . PRO A 1 39  ? 0.145   13.650  39.042   1.00 72.70 39  A 1 
ATOM 306   O O   . PRO A 1 39  ? 0.934   14.509  39.429   1.00 69.25 39  A 1 
ATOM 307   C CB  . PRO A 1 39  ? -0.137  11.885  40.830   1.00 69.05 39  A 1 
ATOM 308   C CG  . PRO A 1 39  ? -0.527  10.629  40.078   1.00 66.66 39  A 1 
ATOM 309   C CD  . PRO A 1 39  ? -1.949  10.954  39.643   1.00 68.78 39  A 1 
ATOM 310   N N   . GLU A 1 40  ? 0.092   13.227  37.780   1.00 72.71 40  A 1 
ATOM 311   C CA  . GLU A 1 40  ? 0.945   13.770  36.716   1.00 71.74 40  A 1 
ATOM 312   C C   . GLU A 1 40  ? 0.328   15.009  36.045   1.00 73.77 40  A 1 
ATOM 313   O O   . GLU A 1 40  ? 1.012   15.708  35.307   1.00 69.16 40  A 1 
ATOM 314   C CB  . GLU A 1 40  ? 1.251   12.688  35.666   1.00 65.97 40  A 1 
ATOM 315   C CG  . GLU A 1 40  ? 1.955   11.453  36.227   1.00 58.49 40  A 1 
ATOM 316   C CD  . GLU A 1 40  ? 3.401   11.673  36.711   1.00 52.11 40  A 1 
ATOM 317   O OE1 . GLU A 1 40  ? 3.700   11.330  37.874   1.00 45.84 40  A 1 
ATOM 318   O OE2 . GLU A 1 40  ? 4.278   12.036  35.911   1.00 45.66 40  A 1 
ATOM 319   N N   . HIS A 1 41  ? -0.938  15.313  36.315   1.00 75.45 41  A 1 
ATOM 320   C CA  . HIS A 1 41  ? -1.579  16.503  35.786   1.00 76.20 41  A 1 
ATOM 321   C C   . HIS A 1 41  ? -1.056  17.751  36.507   1.00 78.02 41  A 1 
ATOM 322   O O   . HIS A 1 41  ? -1.165  17.871  37.732   1.00 74.35 41  A 1 
ATOM 323   C CB  . HIS A 1 41  ? -3.097  16.358  35.887   1.00 71.97 41  A 1 
ATOM 324   C CG  . HIS A 1 41  ? -3.841  17.420  35.131   1.00 66.69 41  A 1 
ATOM 325   N ND1 . HIS A 1 41  ? -3.969  18.738  35.487   1.00 57.42 41  A 1 
ATOM 326   C CD2 . HIS A 1 41  ? -4.502  17.274  33.931   1.00 57.30 41  A 1 
ATOM 327   C CE1 . HIS A 1 41  ? -4.680  19.371  34.547   1.00 53.39 41  A 1 
ATOM 328   N NE2 . HIS A 1 41  ? -5.023  18.501  33.585   1.00 54.58 41  A 1 
ATOM 329   N N   . GLU A 1 42  ? -0.512  18.710  35.746   1.00 77.31 42  A 1 
ATOM 330   C CA  . GLU A 1 42  ? -0.176  20.011  36.288   1.00 78.02 42  A 1 
ATOM 331   C C   . GLU A 1 42  ? -1.447  20.748  36.723   1.00 80.99 42  A 1 
ATOM 332   O O   . GLU A 1 42  ? -2.365  20.975  35.938   1.00 73.72 42  A 1 
ATOM 333   C CB  . GLU A 1 42  ? 0.666   20.852  35.313   1.00 70.32 42  A 1 
ATOM 334   C CG  . GLU A 1 42  ? 2.161   20.690  35.586   1.00 60.23 42  A 1 
ATOM 335   C CD  . GLU A 1 42  ? 3.048   21.641  34.777   1.00 54.22 42  A 1 
ATOM 336   O OE1 . GLU A 1 42  ? 4.173   21.916  35.261   1.00 47.13 42  A 1 
ATOM 337   O OE2 . GLU A 1 42  ? 2.620   22.117  33.715   1.00 48.75 42  A 1 
ATOM 338   N N   . GLY A 1 43  ? -1.492  21.093  38.000   1.00 81.90 43  A 1 
ATOM 339   C CA  . GLY A 1 43  ? -2.544  21.936  38.538   1.00 84.69 43  A 1 
ATOM 340   C C   . GLY A 1 43  ? -2.271  23.422  38.317   1.00 87.16 43  A 1 
ATOM 341   O O   . GLY A 1 43  ? -1.216  23.835  37.851   1.00 83.11 43  A 1 
ATOM 342   N N   . CYS A 1 44  ? -3.232  24.229  38.694   1.00 89.06 44  A 1 
ATOM 343   C CA  . CYS A 1 44  ? -3.184  25.673  38.536   1.00 89.99 44  A 1 
ATOM 344   C C   . CYS A 1 44  ? -2.404  26.337  39.670   1.00 91.64 44  A 1 
ATOM 345   O O   . CYS A 1 44  ? -2.719  26.136  40.840   1.00 89.15 44  A 1 
ATOM 346   C CB  . CYS A 1 44  ? -4.616  26.185  38.493   1.00 86.22 44  A 1 
ATOM 347   S SG  . CYS A 1 44  ? -5.526  25.429  37.132   1.00 78.30 44  A 1 
ATOM 348   N N   . TYR A 1 45  ? -1.415  27.144  39.303   1.00 92.06 45  A 1 
ATOM 349   C CA  . TYR A 1 45  ? -0.677  27.909  40.305   1.00 92.26 45  A 1 
ATOM 350   C C   . TYR A 1 45  ? -1.454  29.166  40.698   1.00 92.46 45  A 1 
ATOM 351   O O   . TYR A 1 45  ? -1.717  30.032  39.873   1.00 88.97 45  A 1 
ATOM 352   C CB  . TYR A 1 45  ? 0.732   28.223  39.806   1.00 90.13 45  A 1 
ATOM 353   C CG  . TYR A 1 45  ? 1.614   26.999  39.775   1.00 88.62 45  A 1 
ATOM 354   C CD1 . TYR A 1 45  ? 2.227   26.538  40.960   1.00 81.69 45  A 1 
ATOM 355   C CD2 . TYR A 1 45  ? 1.805   26.289  38.574   1.00 81.59 45  A 1 
ATOM 356   C CE1 . TYR A 1 45  ? 3.042   25.382  40.939   1.00 79.84 45  A 1 
ATOM 357   C CE2 . TYR A 1 45  ? 2.610   25.136  38.546   1.00 79.29 45  A 1 
ATOM 358   C CZ  . TYR A 1 45  ? 3.231   24.699  39.734   1.00 83.44 45  A 1 
ATOM 359   O OH  . TYR A 1 45  ? 4.035   23.578  39.712   1.00 80.74 45  A 1 
ATOM 360   N N   . LEU A 1 46  ? -1.785  29.255  41.957   1.00 91.83 46  A 1 
ATOM 361   C CA  . LEU A 1 46  ? -2.422  30.408  42.560   1.00 91.95 46  A 1 
ATOM 362   C C   . LEU A 1 46  ? -1.358  31.373  43.071   1.00 92.09 46  A 1 
ATOM 363   O O   . LEU A 1 46  ? -0.325  30.971  43.603   1.00 89.25 46  A 1 
ATOM 364   C CB  . LEU A 1 46  ? -3.370  29.961  43.688   1.00 90.55 46  A 1 
ATOM 365   C CG  . LEU A 1 46  ? -4.374  28.865  43.316   1.00 89.70 46  A 1 
ATOM 366   C CD1 . LEU A 1 46  ? -5.270  28.565  44.530   1.00 82.69 46  A 1 
ATOM 367   C CD2 . LEU A 1 46  ? -5.268  29.273  42.147   1.00 83.11 46  A 1 
ATOM 368   N N   . SER A 1 47  ? -1.627  32.671  42.934   1.00 91.09 47  A 1 
ATOM 369   C CA  . SER A 1 47  ? -0.777  33.715  43.501   1.00 90.75 47  A 1 
ATOM 370   C C   . SER A 1 47  ? -1.637  34.828  44.077   1.00 91.23 47  A 1 
ATOM 371   O O   . SER A 1 47  ? -2.671  35.190  43.519   1.00 87.44 47  A 1 
ATOM 372   C CB  . SER A 1 47  ? 0.218   34.237  42.466   1.00 86.88 47  A 1 
ATOM 373   O OG  . SER A 1 47  ? -0.414  34.635  41.273   1.00 75.02 47  A 1 
ATOM 374   N N   . VAL A 1 48  ? -1.216  35.363  45.188   1.00 90.94 48  A 1 
ATOM 375   C CA  . VAL A 1 48  ? -1.905  36.462  45.864   1.00 90.95 48  A 1 
ATOM 376   C C   . VAL A 1 48  ? -2.050  37.649  44.911   1.00 90.67 48  A 1 
ATOM 377   O O   . VAL A 1 48  ? -1.079  38.064  44.284   1.00 85.76 48  A 1 
ATOM 378   C CB  . VAL A 1 48  ? -1.165  36.865  47.149   1.00 89.03 48  A 1 
ATOM 379   C CG1 . VAL A 1 48  ? -1.837  38.035  47.861   1.00 81.30 48  A 1 
ATOM 380   C CG2 . VAL A 1 48  ? -1.103  35.695  48.140   1.00 81.45 48  A 1 
ATOM 381   N N   . GLY A 1 49  ? -3.254  38.179  44.791   1.00 89.41 49  A 1 
ATOM 382   C CA  . GLY A 1 49  ? -3.571  39.300  43.904   1.00 88.75 49  A 1 
ATOM 383   C C   . GLY A 1 49  ? -3.972  38.914  42.476   1.00 89.75 49  A 1 
ATOM 384   O O   . GLY A 1 49  ? -4.468  39.765  41.745   1.00 84.47 49  A 1 
ATOM 385   N N   . HIS A 1 50  ? -3.813  37.646  42.064   1.00 89.82 50  A 1 
ATOM 386   C CA  . HIS A 1 50  ? -4.182  37.179  40.732   1.00 89.58 50  A 1 
ATOM 387   C C   . HIS A 1 50  ? -5.421  36.277  40.800   1.00 89.91 50  A 1 
ATOM 388   O O   . HIS A 1 50  ? -5.326  35.110  41.169   1.00 86.15 50  A 1 
ATOM 389   C CB  . HIS A 1 50  ? -2.997  36.462  40.084   1.00 86.40 50  A 1 
ATOM 390   C CG  . HIS A 1 50  ? -1.799  37.344  39.876   1.00 82.16 50  A 1 
ATOM 391   N ND1 . HIS A 1 50  ? -0.901  37.731  40.840   1.00 70.11 50  A 1 
ATOM 392   C CD2 . HIS A 1 50  ? -1.385  37.921  38.705   1.00 70.06 50  A 1 
ATOM 393   C CE1 . HIS A 1 50  ? 0.020   38.516  40.271   1.00 68.79 50  A 1 
ATOM 394   N NE2 . HIS A 1 50  ? -0.240  38.650  38.968   1.00 69.98 50  A 1 
ATOM 395   N N   . SER A 1 51  ? -6.578  36.809  40.429   1.00 89.30 51  A 1 
ATOM 396   C CA  . SER A 1 51  ? -7.837  36.063  40.443   1.00 89.15 51  A 1 
ATOM 397   C C   . SER A 1 51  ? -8.050  35.184  39.215   1.00 89.88 51  A 1 
ATOM 398   O O   . SER A 1 51  ? -8.756  34.186  39.321   1.00 85.46 51  A 1 
ATOM 399   C CB  . SER A 1 51  ? -9.032  37.008  40.608   1.00 85.69 51  A 1 
ATOM 400   O OG  . SER A 1 51  ? -8.881  38.188  39.853   1.00 76.26 51  A 1 
ATOM 401   N N   . GLN A 1 52  ? -7.408  35.502  38.072   1.00 90.10 52  A 1 
ATOM 402   C CA  . GLN A 1 52  ? -7.584  34.744  36.834   1.00 90.14 52  A 1 
ATOM 403   C C   . GLN A 1 52  ? -7.376  33.221  36.990   1.00 90.62 52  A 1 
ATOM 404   O O   . GLN A 1 52  ? -8.247  32.469  36.562   1.00 88.21 52  A 1 
ATOM 405   C CB  . GLN A 1 52  ? -6.681  35.334  35.732   1.00 89.05 52  A 1 
ATOM 406   C CG  . GLN A 1 52  ? -7.066  34.822  34.341   1.00 81.06 52  A 1 
ATOM 407   C CD  . GLN A 1 52  ? -8.458  35.319  33.944   1.00 75.16 52  A 1 
ATOM 408   O OE1 . GLN A 1 52  ? -8.747  36.498  34.056   1.00 67.41 52  A 1 
ATOM 409   N NE2 . GLN A 1 52  ? -9.337  34.464  33.497   1.00 63.28 52  A 1 
ATOM 410   N N   . PRO A 1 53  ? -6.327  32.740  37.662   1.00 88.94 53  A 1 
ATOM 411   C CA  . PRO A 1 53  ? -6.152  31.301  37.870   1.00 88.57 53  A 1 
ATOM 412   C C   . PRO A 1 53  ? -7.274  30.638  38.676   1.00 89.19 53  A 1 
ATOM 413   O O   . PRO A 1 53  ? -7.506  29.442  38.516   1.00 86.59 53  A 1 
ATOM 414   C CB  . PRO A 1 53  ? -4.810  31.148  38.586   1.00 86.64 53  A 1 
ATOM 415   C CG  . PRO A 1 53  ? -4.057  32.419  38.223   1.00 84.32 53  A 1 
ATOM 416   C CD  . PRO A 1 53  ? -5.173  33.452  38.157   1.00 86.81 53  A 1 
ATOM 417   N N   . LEU A 1 54  ? -7.945  31.392  39.563   1.00 90.10 54  A 1 
ATOM 418   C CA  . LEU A 1 54  ? -9.094  30.876  40.309   1.00 89.75 54  A 1 
ATOM 419   C C   . LEU A 1 54  ? -10.276 30.632  39.369   1.00 89.79 54  A 1 
ATOM 420   O O   . LEU A 1 54  ? -10.936 29.600  39.474   1.00 86.81 54  A 1 
ATOM 421   C CB  . LEU A 1 54  ? -9.510  31.846  41.434   1.00 88.58 54  A 1 
ATOM 422   C CG  . LEU A 1 54  ? -8.443  32.127  42.508   1.00 87.31 54  A 1 
ATOM 423   C CD1 . LEU A 1 54  ? -8.886  33.289  43.391   1.00 80.20 54  A 1 
ATOM 424   C CD2 . LEU A 1 54  ? -8.239  30.914  43.414   1.00 80.16 54  A 1 
ATOM 425   N N   . GLU A 1 55  ? -10.515 31.546  38.440   1.00 90.04 55  A 1 
ATOM 426   C CA  . GLU A 1 55  ? -11.580 31.447  37.440   1.00 89.33 55  A 1 
ATOM 427   C C   . GLU A 1 55  ? -11.272 30.353  36.413   1.00 89.53 55  A 1 
ATOM 428   O O   . GLU A 1 55  ? -12.083 29.439  36.228   1.00 86.35 55  A 1 
ATOM 429   C CB  . GLU A 1 55  ? -11.778 32.812  36.764   1.00 87.76 55  A 1 
ATOM 430   C CG  . GLU A 1 55  ? -12.337 33.866  37.733   1.00 78.13 55  A 1 
ATOM 431   C CD  . GLU A 1 55  ? -12.421 35.274  37.130   1.00 71.31 55  A 1 
ATOM 432   O OE1 . GLU A 1 55  ? -12.632 36.218  37.928   1.00 62.25 55  A 1 
ATOM 433   O OE2 . GLU A 1 55  ? -12.242 35.421  35.904   1.00 62.50 55  A 1 
ATOM 434   N N   . ASP A 1 56  ? -10.075 30.368  35.843   1.00 89.78 56  A 1 
ATOM 435   C CA  . ASP A 1 56  ? -9.640  29.412  34.823   1.00 88.80 56  A 1 
ATOM 436   C C   . ASP A 1 56  ? -9.710  27.956  35.322   1.00 88.55 56  A 1 
ATOM 437   O O   . ASP A 1 56  ? -10.006 27.029  34.565   1.00 84.57 56  A 1 
ATOM 438   C CB  . ASP A 1 56  ? -8.191  29.702  34.419   1.00 87.58 56  A 1 
ATOM 439   C CG  . ASP A 1 56  ? -7.956  31.028  33.686   1.00 83.13 56  A 1 
ATOM 440   O OD1 . ASP A 1 56  ? -8.920  31.671  33.241   1.00 76.85 56  A 1 
ATOM 441   O OD2 . ASP A 1 56  ? -6.761  31.392  33.560   1.00 77.54 56  A 1 
ATOM 442   N N   . CYS A 1 57  ? -9.440  27.754  36.603   1.00 89.12 57  A 1 
ATOM 443   C CA  . CYS A 1 57  ? -9.399  26.434  37.224   1.00 87.95 57  A 1 
ATOM 444   C C   . CYS A 1 57  ? -10.656 26.100  38.028   1.00 88.14 57  A 1 
ATOM 445   O O   . CYS A 1 57  ? -10.679 25.102  38.743   1.00 83.58 57  A 1 
ATOM 446   C CB  . CYS A 1 57  ? -8.112  26.307  38.022   1.00 86.07 57  A 1 
ATOM 447   S SG  . CYS A 1 57  ? -6.684  26.752  36.986   1.00 80.45 57  A 1 
ATOM 448   N N   . SER A 1 58  ? -11.694 26.926  37.882   1.00 88.15 58  A 1 
ATOM 449   C CA  . SER A 1 58  ? -12.994 26.724  38.515   1.00 88.45 58  A 1 
ATOM 450   C C   . SER A 1 58  ? -12.911 26.561  40.040   1.00 89.56 58  A 1 
ATOM 451   O O   . SER A 1 58  ? -13.495 25.633  40.605   1.00 84.99 58  A 1 
ATOM 452   C CB  . SER A 1 58  ? -13.755 25.572  37.842   1.00 85.37 58  A 1 
ATOM 453   O OG  . SER A 1 58  ? -13.832 25.770  36.448   1.00 74.98 58  A 1 
ATOM 454   N N   . PHE A 1 59  ? -12.170 27.443  40.704   1.00 89.68 59  A 1 
ATOM 455   C CA  . PHE A 1 59  ? -12.099 27.450  42.166   1.00 90.48 59  A 1 
ATOM 456   C C   . PHE A 1 59  ? -13.487 27.724  42.757   1.00 90.55 59  A 1 
ATOM 457   O O   . PHE A 1 59  ? -14.087 28.763  42.509   1.00 88.10 59  A 1 
ATOM 458   C CB  . PHE A 1 59  ? -11.066 28.487  42.631   1.00 90.13 59  A 1 
ATOM 459   C CG  . PHE A 1 59  ? -10.786 28.444  44.113   1.00 91.66 59  A 1 
ATOM 460   C CD1 . PHE A 1 59  ? -11.633 29.096  45.016   1.00 85.62 59  A 1 
ATOM 461   C CD2 . PHE A 1 59  ? -9.672  27.745  44.594   1.00 85.51 59  A 1 
ATOM 462   C CE1 . PHE A 1 59  ? -11.373 29.047  46.395   1.00 85.07 59  A 1 
ATOM 463   C CE2 . PHE A 1 59  ? -9.397  27.700  45.966   1.00 84.72 59  A 1 
ATOM 464   C CZ  . PHE A 1 59  ? -10.251 28.344  46.873   1.00 89.32 59  A 1 
ATOM 465   N N   . ASN A 1 60  ? -13.988 26.806  43.540   1.00 90.85 60  A 1 
ATOM 466   C CA  . ASN A 1 60  ? -15.308 26.933  44.142   1.00 90.99 60  A 1 
ATOM 467   C C   . ASN A 1 60  ? -15.210 27.612  45.513   1.00 91.41 60  A 1 
ATOM 468   O O   . ASN A 1 60  ? -14.795 26.991  46.488   1.00 89.04 60  A 1 
ATOM 469   C CB  . ASN A 1 60  ? -15.965 25.549  44.189   1.00 88.69 60  A 1 
ATOM 470   C CG  . ASN A 1 60  ? -17.404 25.599  44.683   1.00 86.19 60  A 1 
ATOM 471   O OD1 . ASN A 1 60  ? -17.888 26.599  45.188   1.00 77.73 60  A 1 
ATOM 472   N ND2 . ASN A 1 60  ? -18.122 24.515  44.547   1.00 77.13 60  A 1 
ATOM 473   N N   . MET A 1 61  ? -15.613 28.860  45.573   1.00 90.92 61  A 1 
ATOM 474   C CA  . MET A 1 61  ? -15.529 29.673  46.793   1.00 90.95 61  A 1 
ATOM 475   C C   . MET A 1 61  ? -16.419 29.161  47.928   1.00 91.52 61  A 1 
ATOM 476   O O   . MET A 1 61  ? -16.110 29.381  49.097   1.00 88.60 61  A 1 
ATOM 477   C CB  . MET A 1 61  ? -15.901 31.127  46.475   1.00 89.11 61  A 1 
ATOM 478   C CG  . MET A 1 61  ? -14.903 31.804  45.529   1.00 84.55 61  A 1 
ATOM 479   S SD  . MET A 1 61  ? -13.243 32.038  46.228   1.00 82.26 61  A 1 
ATOM 480   C CE  . MET A 1 61  ? -12.432 32.757  44.798   1.00 71.76 61  A 1 
ATOM 481   N N   . THR A 1 62  ? -17.508 28.472  47.603   1.00 91.68 62  A 1 
ATOM 482   C CA  . THR A 1 62  ? -18.465 27.974  48.615   1.00 91.35 62  A 1 
ATOM 483   C C   . THR A 1 62  ? -18.101 26.593  49.153   1.00 91.93 62  A 1 
ATOM 484   O O   . THR A 1 62  ? -18.612 26.175  50.195   1.00 88.22 62  A 1 
ATOM 485   C CB  . THR A 1 62  ? -19.886 27.942  48.051   1.00 89.47 62  A 1 
ATOM 486   O OG1 . THR A 1 62  ? -19.981 27.069  46.955   1.00 79.83 62  A 1 
ATOM 487   C CG2 . THR A 1 62  ? -20.354 29.318  47.571   1.00 76.77 62  A 1 
ATOM 488   N N   . ALA A 1 63  ? -17.222 25.875  48.461   1.00 92.24 63  A 1 
ATOM 489   C CA  . ALA A 1 63  ? -16.810 24.535  48.834   1.00 92.30 63  A 1 
ATOM 490   C C   . ALA A 1 63  ? -15.725 24.541  49.920   1.00 93.17 63  A 1 
ATOM 491   O O   . ALA A 1 63  ? -15.085 25.546  50.207   1.00 91.14 63  A 1 
ATOM 492   C CB  . ALA A 1 63  ? -16.353 23.789  47.581   1.00 90.33 63  A 1 
ATOM 493   N N   . LYS A 1 64  ? -15.486 23.374  50.497   1.00 93.42 64  A 1 
ATOM 494   C CA  . LYS A 1 64  ? -14.341 23.200  51.385   1.00 93.87 64  A 1 
ATOM 495   C C   . LYS A 1 64  ? -13.045 23.392  50.619   1.00 94.55 64  A 1 
ATOM 496   O O   . LYS A 1 64  ? -12.887 22.910  49.500   1.00 92.55 64  A 1 
ATOM 497   C CB  . LYS A 1 64  ? -14.355 21.808  52.031   1.00 92.10 64  A 1 
ATOM 498   C CG  . LYS A 1 64  ? -15.524 21.638  53.015   1.00 85.97 64  A 1 
ATOM 499   C CD  . LYS A 1 64  ? -15.494 20.215  53.579   1.00 81.83 64  A 1 
ATOM 500   C CE  . LYS A 1 64  ? -16.720 19.958  54.433   1.00 74.91 64  A 1 
ATOM 501   N NZ  . LYS A 1 64  ? -16.890 18.507  54.654   1.00 67.55 64  A 1 
ATOM 502   N N   . THR A 1 65  ? -12.089 24.044  51.268   1.00 94.91 65  A 1 
ATOM 503   C CA  . THR A 1 65  ? -10.756 24.250  50.716   1.00 95.38 65  A 1 
ATOM 504   C C   . THR A 1 65  ? -9.720  23.570  51.597   1.00 95.73 65  A 1 
ATOM 505   O O   . THR A 1 65  ? -9.562  23.924  52.763   1.00 94.47 65  A 1 
ATOM 506   C CB  . THR A 1 65  ? -10.459 25.744  50.547   1.00 94.36 65  A 1 
ATOM 507   O OG1 . THR A 1 65  ? -11.426 26.308  49.695   1.00 85.10 65  A 1 
ATOM 508   C CG2 . THR A 1 65  ? -9.104  25.985  49.899   1.00 83.31 65  A 1 
ATOM 509   N N   . PHE A 1 66  ? -9.048  22.602  51.024   1.00 95.93 66  A 1 
ATOM 510   C CA  . PHE A 1 66  ? -7.981  21.875  51.692   1.00 96.14 66  A 1 
ATOM 511   C C   . PHE A 1 66  ? -6.626  22.428  51.258   1.00 96.18 66  A 1 
ATOM 512   O O   . PHE A 1 66  ? -6.332  22.494  50.071   1.00 94.92 66  A 1 
ATOM 513   C CB  . PHE A 1 66  ? -8.077  20.384  51.389   1.00 95.86 66  A 1 
ATOM 514   C CG  . PHE A 1 66  ? -9.359  19.749  51.872   1.00 95.90 66  A 1 
ATOM 515   C CD1 . PHE A 1 66  ? -9.460  19.277  53.192   1.00 90.00 66  A 1 
ATOM 516   C CD2 . PHE A 1 66  ? -10.460 19.632  51.014   1.00 89.96 66  A 1 
ATOM 517   C CE1 . PHE A 1 66  ? -10.648 18.691  53.650   1.00 89.86 66  A 1 
ATOM 518   C CE2 . PHE A 1 66  ? -11.652 19.050  51.468   1.00 89.56 66  A 1 
ATOM 519   C CZ  . PHE A 1 66  ? -11.748 18.573  52.787   1.00 93.44 66  A 1 
ATOM 520   N N   . PHE A 1 67  ? -5.785  22.783  52.228   1.00 96.33 67  A 1 
ATOM 521   C CA  . PHE A 1 67  ? -4.384  23.108  51.993   1.00 96.51 67  A 1 
ATOM 522   C C   . PHE A 1 67  ? -3.529  21.964  52.523   1.00 96.57 67  A 1 
ATOM 523   O O   . PHE A 1 67  ? -3.484  21.736  53.728   1.00 95.21 67  A 1 
ATOM 524   C CB  . PHE A 1 67  ? -4.015  24.435  52.654   1.00 96.08 67  A 1 
ATOM 525   C CG  . PHE A 1 67  ? -4.549  25.646  51.928   1.00 95.81 67  A 1 
ATOM 526   C CD1 . PHE A 1 67  ? -3.697  26.420  51.121   1.00 87.63 67  A 1 
ATOM 527   C CD2 . PHE A 1 67  ? -5.901  26.020  52.039   1.00 87.37 67  A 1 
ATOM 528   C CE1 . PHE A 1 67  ? -4.178  27.549  50.437   1.00 86.33 67  A 1 
ATOM 529   C CE2 . PHE A 1 67  ? -6.395  27.138  51.351   1.00 86.16 67  A 1 
ATOM 530   C CZ  . PHE A 1 67  ? -5.537  27.902  50.550   1.00 92.20 67  A 1 
ATOM 531   N N   . ILE A 1 68  ? -2.859  21.266  51.625   1.00 96.36 68  A 1 
ATOM 532   C CA  . ILE A 1 68  ? -1.927  20.194  51.980   1.00 96.14 68  A 1 
ATOM 533   C C   . ILE A 1 68  ? -0.528  20.788  52.074   1.00 96.11 68  A 1 
ATOM 534   O O   . ILE A 1 68  ? -0.024  21.344  51.105   1.00 94.81 68  A 1 
ATOM 535   C CB  . ILE A 1 68  ? -1.985  19.029  50.976   1.00 95.37 68  A 1 
ATOM 536   C CG1 . ILE A 1 68  ? -3.422  18.470  50.838   1.00 91.97 68  A 1 
ATOM 537   C CG2 . ILE A 1 68  ? -1.016  17.928  51.432   1.00 91.34 68  A 1 
ATOM 538   C CD1 . ILE A 1 68  ? -3.571  17.464  49.699   1.00 86.78 68  A 1 
ATOM 539   N N   . ILE A 1 69  ? 0.091   20.646  53.226   1.00 95.90 69  A 1 
ATOM 540   C CA  . ILE A 1 69  ? 1.397   21.212  53.516   1.00 96.24 69  A 1 
ATOM 541   C C   . ILE A 1 69  ? 2.363   20.062  53.792   1.00 95.66 69  A 1 
ATOM 542   O O   . ILE A 1 69  ? 2.189   19.326  54.761   1.00 94.24 69  A 1 
ATOM 543   C CB  . ILE A 1 69  ? 1.323   22.210  54.691   1.00 96.12 69  A 1 
ATOM 544   C CG1 . ILE A 1 69  ? 0.170   23.240  54.521   1.00 91.93 69  A 1 
ATOM 545   C CG2 . ILE A 1 69  ? 2.670   22.936  54.806   1.00 90.14 69  A 1 
ATOM 546   C CD1 . ILE A 1 69  ? -0.099  24.059  55.779   1.00 86.42 69  A 1 
ATOM 547   N N   . HIS A 1 70  ? 3.346   19.893  52.909   1.00 94.24 70  A 1 
ATOM 548   C CA  . HIS A 1 70  ? 4.346   18.842  53.075   1.00 93.59 70  A 1 
ATOM 549   C C   . HIS A 1 70  ? 5.358   19.171  54.183   1.00 93.73 70  A 1 
ATOM 550   O O   . HIS A 1 70  ? 5.480   20.311  54.617   1.00 92.98 70  A 1 
ATOM 551   C CB  . HIS A 1 70  ? 5.024   18.551  51.733   1.00 92.39 70  A 1 
ATOM 552   C CG  . HIS A 1 70  ? 5.914   19.659  51.263   1.00 92.45 70  A 1 
ATOM 553   N ND1 . HIS A 1 70  ? 7.206   19.887  51.668   1.00 82.89 70  A 1 
ATOM 554   C CD2 . HIS A 1 70  ? 5.606   20.633  50.343   1.00 82.71 70  A 1 
ATOM 555   C CE1 . HIS A 1 70  ? 7.656   20.965  51.017   1.00 84.06 70  A 1 
ATOM 556   N NE2 . HIS A 1 70  ? 6.715   21.449  50.212   1.00 85.84 70  A 1 
ATOM 557   N N   . GLY A 1 71  ? 6.087   18.169  54.617   1.00 91.11 71  A 1 
ATOM 558   C CA  . GLY A 1 71  ? 7.143   18.308  55.607   1.00 90.11 71  A 1 
ATOM 559   C C   . GLY A 1 71  ? 8.523   18.551  55.004   1.00 89.66 71  A 1 
ATOM 560   O O   . GLY A 1 71  ? 8.676   18.910  53.837   1.00 87.12 71  A 1 
ATOM 561   N N   . TRP A 1 72  ? 9.515   18.324  55.796   1.00 86.91 72  A 1 
ATOM 562   C CA  . TRP A 1 72  ? 10.904  18.377  55.367   1.00 85.02 72  A 1 
ATOM 563   C C   . TRP A 1 72  ? 11.210  17.312  54.317   1.00 84.39 72  A 1 
ATOM 564   O O   . TRP A 1 72  ? 10.656  16.217  54.344   1.00 82.55 72  A 1 
ATOM 565   C CB  . TRP A 1 72  ? 11.810  18.216  56.589   1.00 82.87 72  A 1 
ATOM 566   C CG  . TRP A 1 72  ? 13.276  18.269  56.299   1.00 81.54 72  A 1 
ATOM 567   C CD1 . TRP A 1 72  ? 13.935  19.283  55.715   1.00 75.70 72  A 1 
ATOM 568   C CD2 . TRP A 1 72  ? 14.266  17.256  56.605   1.00 77.67 72  A 1 
ATOM 569   N NE1 . TRP A 1 72  ? 15.293  18.983  55.654   1.00 74.62 72  A 1 
ATOM 570   C CE2 . TRP A 1 72  ? 15.538  17.754  56.212   1.00 76.04 72  A 1 
ATOM 571   C CE3 . TRP A 1 72  ? 14.229  15.981  57.214   1.00 76.12 72  A 1 
ATOM 572   C CZ2 . TRP A 1 72  ? 16.724  17.034  56.435   1.00 75.92 72  A 1 
ATOM 573   C CZ3 . TRP A 1 72  ? 15.408  15.263  57.437   1.00 74.70 72  A 1 
ATOM 574   C CH2 . TRP A 1 72  ? 16.645  15.794  57.056   1.00 74.63 72  A 1 
ATOM 575   N N   . THR A 1 73  ? 12.100  17.633  53.394   1.00 80.07 73  A 1 
ATOM 576   C CA  . THR A 1 73  ? 12.512  16.720  52.334   1.00 78.19 73  A 1 
ATOM 577   C C   . THR A 1 73  ? 13.989  16.866  52.023   1.00 76.43 73  A 1 
ATOM 578   O O   . THR A 1 73  ? 14.513  17.973  51.951   1.00 74.31 73  A 1 
ATOM 579   C CB  . THR A 1 73  ? 11.646  16.904  51.082   1.00 76.33 73  A 1 
ATOM 580   O OG1 . THR A 1 73  ? 12.080  16.025  50.075   1.00 70.78 73  A 1 
ATOM 581   C CG2 . THR A 1 73  ? 11.682  18.313  50.499   1.00 70.89 73  A 1 
ATOM 582   N N   . MET A 1 74  ? 14.646  15.735  51.789   1.00 72.61 74  A 1 
ATOM 583   C CA  . MET A 1 74  ? 16.014  15.690  51.270   1.00 70.55 74  A 1 
ATOM 584   C C   . MET A 1 74  ? 16.058  15.518  49.751   1.00 70.50 74  A 1 
ATOM 585   O O   . MET A 1 74  ? 17.045  15.880  49.118   1.00 65.65 74  A 1 
ATOM 586   C CB  . MET A 1 74  ? 16.786  14.550  51.936   1.00 66.35 74  A 1 
ATOM 587   C CG  . MET A 1 74  ? 17.326  14.936  53.317   1.00 60.67 74  A 1 
ATOM 588   S SD  . MET A 1 74  ? 18.586  16.233  53.249   1.00 55.87 74  A 1 
ATOM 589   C CE  . MET A 1 74  ? 19.489  15.891  54.761   1.00 50.43 74  A 1 
ATOM 590   N N   . SER A 1 75  ? 15.004  14.989  49.134   1.00 69.65 75  A 1 
ATOM 591   C CA  . SER A 1 75  ? 14.933  14.818  47.682   1.00 68.72 75  A 1 
ATOM 592   C C   . SER A 1 75  ? 14.521  16.091  46.949   1.00 69.83 75  A 1 
ATOM 593   O O   . SER A 1 75  ? 14.806  16.248  45.767   1.00 66.01 75  A 1 
ATOM 594   C CB  . SER A 1 75  ? 13.972  13.680  47.343   1.00 65.60 75  A 1 
ATOM 595   O OG  . SER A 1 75  ? 12.661  13.995  47.737   1.00 61.01 75  A 1 
ATOM 596   N N   . GLY A 1 76  ? 13.830  16.987  47.608   1.00 72.64 76  A 1 
ATOM 597   C CA  . GLY A 1 76  ? 13.238  18.168  46.987   1.00 73.09 76  A 1 
ATOM 598   C C   . GLY A 1 76  ? 12.128  17.851  45.980   1.00 74.62 76  A 1 
ATOM 599   O O   . GLY A 1 76  ? 11.819  18.679  45.125   1.00 72.04 76  A 1 
ATOM 600   N N   . ILE A 1 77  ? 11.560  16.673  46.080   1.00 74.29 77  A 1 
ATOM 601   C CA  . ILE A 1 77  ? 10.484  16.172  45.220   1.00 74.71 77  A 1 
ATOM 602   C C   . ILE A 1 77  ? 9.299   15.781  46.109   1.00 76.24 77  A 1 
ATOM 603   O O   . ILE A 1 77  ? 9.498   15.308  47.225   1.00 74.33 77  A 1 
ATOM 604   C CB  . ILE A 1 77  ? 10.971  14.981  44.361   1.00 70.90 77  A 1 
ATOM 605   C CG1 . ILE A 1 77  ? 12.250  15.341  43.570   1.00 63.98 77  A 1 
ATOM 606   C CG2 . ILE A 1 77  ? 9.874   14.524  43.378   1.00 61.12 77  A 1 
ATOM 607   C CD1 . ILE A 1 77  ? 12.913  14.141  42.916   1.00 55.58 77  A 1 
ATOM 608   N N   . PHE A 1 78  ? 8.077   15.978  45.603   1.00 78.98 78  A 1 
ATOM 609   C CA  . PHE A 1 78  ? 6.896   15.509  46.311   1.00 80.39 78  A 1 
ATOM 610   C C   . PHE A 1 78  ? 6.864   13.985  46.392   1.00 78.84 78  A 1 
ATOM 611   O O   . PHE A 1 78  ? 7.070   13.284  45.404   1.00 76.56 78  A 1 
ATOM 612   C CB  . PHE A 1 78  ? 5.620   16.021  45.651   1.00 81.56 78  A 1 
ATOM 613   C CG  . PHE A 1 78  ? 5.400   17.507  45.798   1.00 83.57 78  A 1 
ATOM 614   C CD1 . PHE A 1 78  ? 5.453   18.119  47.062   1.00 77.16 78  A 1 
ATOM 615   C CD2 . PHE A 1 78  ? 5.103   18.290  44.662   1.00 77.97 78  A 1 
ATOM 616   C CE1 . PHE A 1 78  ? 5.225   19.489  47.206   1.00 77.63 78  A 1 
ATOM 617   C CE2 . PHE A 1 78  ? 4.872   19.669  44.796   1.00 77.52 78  A 1 
ATOM 618   C CZ  . PHE A 1 78  ? 4.935   20.275  46.071   1.00 83.54 78  A 1 
ATOM 619   N N   . GLU A 1 79  ? 6.564   13.489  47.566   1.00 78.27 79  A 1 
ATOM 620   C CA  . GLU A 1 79  ? 6.454   12.068  47.814   1.00 78.36 79  A 1 
ATOM 621   C C   . GLU A 1 79  ? 5.093   11.513  47.410   1.00 80.02 79  A 1 
ATOM 622   O O   . GLU A 1 79  ? 4.100   12.228  47.280   1.00 79.04 79  A 1 
ATOM 623   C CB  . GLU A 1 79  ? 6.758   11.772  49.284   1.00 75.28 79  A 1 
ATOM 624   C CG  . GLU A 1 79  ? 8.165   12.247  49.674   1.00 69.33 79  A 1 
ATOM 625   C CD  . GLU A 1 79  ? 8.572   11.782  51.071   1.00 65.64 79  A 1 
ATOM 626   O OE1 . GLU A 1 79  ? 9.748   12.007  51.436   1.00 58.76 79  A 1 
ATOM 627   O OE2 . GLU A 1 79  ? 7.763   11.140  51.760   1.00 58.55 79  A 1 
ATOM 628   N N   . ASN A 1 80  ? 5.031   10.216  47.243   1.00 78.83 80  A 1 
ATOM 629   C CA  . ASN A 1 80  ? 3.848   9.528   46.722   1.00 80.13 80  A 1 
ATOM 630   C C   . ASN A 1 80  ? 2.602   9.674   47.621   1.00 83.30 80  A 1 
ATOM 631   O O   . ASN A 1 80  ? 1.471   9.632   47.140   1.00 82.11 80  A 1 
ATOM 632   C CB  . ASN A 1 80  ? 4.253   8.058   46.513   1.00 75.37 80  A 1 
ATOM 633   C CG  . ASN A 1 80  ? 3.680   7.441   45.255   1.00 66.77 80  A 1 
ATOM 634   O OD1 . ASN A 1 80  ? 2.774   7.932   44.620   1.00 56.58 80  A 1 
ATOM 635   N ND2 . ASN A 1 80  ? 4.220   6.307   44.851   1.00 56.85 80  A 1 
ATOM 636   N N   . TRP A 1 81  ? 2.809   9.871   48.923   1.00 86.71 81  A 1 
ATOM 637   C CA  . TRP A 1 81  ? 1.715   10.090  49.879   1.00 88.74 81  A 1 
ATOM 638   C C   . TRP A 1 81  ? 0.886   11.329  49.553   1.00 90.33 81  A 1 
ATOM 639   O O   . TRP A 1 81  ? -0.335  11.306  49.713   1.00 89.94 81  A 1 
ATOM 640   C CB  . TRP A 1 81  ? 2.262   10.154  51.304   1.00 88.63 81  A 1 
ATOM 641   C CG  . TRP A 1 81  ? 3.059   11.387  51.666   1.00 89.14 81  A 1 
ATOM 642   C CD1 . TRP A 1 81  ? 4.394   11.459  51.769   1.00 87.02 81  A 1 
ATOM 643   C CD2 . TRP A 1 81  ? 2.560   12.729  51.986   1.00 88.33 81  A 1 
ATOM 644   N NE1 . TRP A 1 81  ? 4.777   12.745  52.122   1.00 87.17 81  A 1 
ATOM 645   C CE2 . TRP A 1 81  ? 3.675   13.559  52.253   1.00 87.89 81  A 1 
ATOM 646   C CE3 . TRP A 1 81  ? 1.285   13.310  52.063   1.00 87.36 81  A 1 
ATOM 647   C CZ2 . TRP A 1 81  ? 3.536   14.933  52.568   1.00 87.24 81  A 1 
ATOM 648   C CZ3 . TRP A 1 81  ? 1.134   14.673  52.383   1.00 86.78 81  A 1 
ATOM 649   C CH2 . TRP A 1 81  ? 2.254   15.478  52.624   1.00 86.24 81  A 1 
ATOM 650   N N   . LEU A 1 82  ? 1.513   12.369  49.021   1.00 89.28 82  A 1 
ATOM 651   C CA  . LEU A 1 82  ? 0.835   13.610  48.666   1.00 90.47 82  A 1 
ATOM 652   C C   . LEU A 1 82  ? -0.197  13.370  47.571   1.00 91.26 82  A 1 
ATOM 653   O O   . LEU A 1 82  ? -1.339  13.805  47.679   1.00 90.42 82  A 1 
ATOM 654   C CB  . LEU A 1 82  ? 1.888   14.647  48.226   1.00 89.77 82  A 1 
ATOM 655   C CG  . LEU A 1 82  ? 1.303   16.047  47.988   1.00 88.21 82  A 1 
ATOM 656   C CD1 . LEU A 1 82  ? 0.932   16.731  49.300   1.00 77.29 82  A 1 
ATOM 657   C CD2 . LEU A 1 82  ? 2.321   16.917  47.266   1.00 77.15 82  A 1 
ATOM 658   N N   . HIS A 1 83  ? 0.181   12.620  46.563   1.00 89.13 83  A 1 
ATOM 659   C CA  . HIS A 1 83  ? -0.715  12.262  45.468   1.00 88.24 83  A 1 
ATOM 660   C C   . HIS A 1 83  ? -1.886  11.385  45.935   1.00 89.56 83  A 1 
ATOM 661   O O   . HIS A 1 83  ? -3.023  11.600  45.512   1.00 88.67 83  A 1 
ATOM 662   C CB  . HIS A 1 83  ? 0.079   11.559  44.367   1.00 85.32 83  A 1 
ATOM 663   C CG  . HIS A 1 83  ? 1.191   12.402  43.814   1.00 76.42 83  A 1 
ATOM 664   N ND1 . HIS A 1 83  ? 1.080   13.676  43.290   1.00 63.04 83  A 1 
ATOM 665   C CD2 . HIS A 1 83  ? 2.516   12.058  43.722   1.00 62.94 83  A 1 
ATOM 666   C CE1 . HIS A 1 83  ? 2.304   14.073  42.892   1.00 55.49 83  A 1 
ATOM 667   N NE2 . HIS A 1 83  ? 3.196   13.119  43.138   1.00 56.47 83  A 1 
ATOM 668   N N   . LYS A 1 84  ? -1.624  10.446  46.826   1.00 89.92 84  A 1 
ATOM 669   C CA  . LYS A 1 84  ? -2.669  9.633   47.444   1.00 90.36 84  A 1 
ATOM 670   C C   . LYS A 1 84  ? -3.652  10.496  48.234   1.00 91.96 84  A 1 
ATOM 671   O O   . LYS A 1 84  ? -4.863  10.333  48.083   1.00 91.25 84  A 1 
ATOM 672   C CB  . LYS A 1 84  ? -2.058  8.554   48.351   1.00 89.02 84  A 1 
ATOM 673   C CG  . LYS A 1 84  ? -1.304  7.470   47.574   1.00 81.95 84  A 1 
ATOM 674   C CD  . LYS A 1 84  ? -0.701  6.462   48.559   1.00 76.19 84  A 1 
ATOM 675   C CE  . LYS A 1 84  ? 0.111   5.387   47.834   1.00 67.03 84  A 1 
ATOM 676   N NZ  . LYS A 1 84  ? 0.785   4.490   48.785   1.00 59.93 84  A 1 
ATOM 677   N N   . LEU A 1 85  ? -3.153  11.445  49.019   1.00 92.60 85  A 1 
ATOM 678   C CA  . LEU A 1 85  ? -3.985  12.349  49.807   1.00 93.85 85  A 1 
ATOM 679   C C   . LEU A 1 85  ? -4.836  13.265  48.916   1.00 94.23 85  A 1 
ATOM 680   O O   . LEU A 1 85  ? -6.039  13.373  49.136   1.00 93.48 85  A 1 
ATOM 681   C CB  . LEU A 1 85  ? -3.084  13.138  50.776   1.00 94.14 85  A 1 
ATOM 682   C CG  . LEU A 1 85  ? -3.840  14.125  51.682   1.00 93.58 85  A 1 
ATOM 683   C CD1 . LEU A 1 85  ? -4.898  13.439  52.544   1.00 86.56 85  A 1 
ATOM 684   C CD2 . LEU A 1 85  ? -2.854  14.813  52.620   1.00 86.56 85  A 1 
ATOM 685   N N   . VAL A 1 86  ? -4.261  13.858  47.876   1.00 93.63 86  A 1 
ATOM 686   C CA  . VAL A 1 86  ? -4.999  14.665  46.893   1.00 93.43 86  A 1 
ATOM 687   C C   . VAL A 1 86  ? -6.114  13.845  46.243   1.00 93.47 86  A 1 
ATOM 688   O O   . VAL A 1 86  ? -7.268  14.291  46.192   1.00 92.83 86  A 1 
ATOM 689   C CB  . VAL A 1 86  ? -4.040  15.227  45.816   1.00 92.79 86  A 1 
ATOM 690   C CG1 . VAL A 1 86  ? -4.781  15.871  44.637   1.00 87.77 86  A 1 
ATOM 691   C CG2 . VAL A 1 86  ? -3.119  16.299  46.399   1.00 86.52 86  A 1 
ATOM 692   N N   . SER A 1 87  ? -5.807  12.638  45.771   1.00 93.05 87  A 1 
ATOM 693   C CA  . SER A 1 87  ? -6.800  11.757  45.151   1.00 92.24 87  A 1 
ATOM 694   C C   . SER A 1 87  ? -7.913  11.359  46.129   1.00 92.60 87  A 1 
ATOM 695   O O   . SER A 1 87  ? -9.092  11.345  45.759   1.00 91.59 87  A 1 
ATOM 696   C CB  . SER A 1 87  ? -6.094  10.517  44.598   1.00 90.77 87  A 1 
ATOM 697   O OG  . SER A 1 87  ? -7.009  9.721   43.863   1.00 77.16 87  A 1 
ATOM 698   N N   . ALA A 1 88  ? -7.569  11.085  47.372   1.00 93.06 88  A 1 
ATOM 699   C CA  . ALA A 1 88  ? -8.526  10.736  48.413   1.00 93.30 88  A 1 
ATOM 700   C C   . ALA A 1 88  ? -9.446  11.912  48.758   1.00 93.77 88  A 1 
ATOM 701   O O   . ALA A 1 88  ? -10.667 11.726  48.822   1.00 92.74 88  A 1 
ATOM 702   C CB  . ALA A 1 88  ? -7.753  10.229  49.630   1.00 93.23 88  A 1 
ATOM 703   N N   . LEU A 1 89  ? -8.908  13.111  48.881   1.00 93.56 89  A 1 
ATOM 704   C CA  . LEU A 1 89  ? -9.689  14.325  49.123   1.00 93.67 89  A 1 
ATOM 705   C C   . LEU A 1 89  ? -10.672 14.596  47.982   1.00 93.46 89  A 1 
ATOM 706   O O   . LEU A 1 89  ? -11.867 14.742  48.232   1.00 92.26 89  A 1 
ATOM 707   C CB  . LEU A 1 89  ? -8.754  15.524  49.336   1.00 93.97 89  A 1 
ATOM 708   C CG  . LEU A 1 89  ? -8.062  15.524  50.714   1.00 92.54 89  A 1 
ATOM 709   C CD1 . LEU A 1 89  ? -6.949  16.563  50.726   1.00 85.47 89  A 1 
ATOM 710   C CD2 . LEU A 1 89  ? -9.027  15.852  51.848   1.00 85.94 89  A 1 
ATOM 711   N N   . HIS A 1 90  ? -10.224 14.552  46.723   1.00 93.22 90  A 1 
ATOM 712   C CA  . HIS A 1 90  ? -11.113 14.693  45.566   1.00 92.20 90  A 1 
ATOM 713   C C   . HIS A 1 90  ? -12.149 13.569  45.442   1.00 91.80 90  A 1 
ATOM 714   O O   . HIS A 1 90  ? -13.202 13.750  44.825   1.00 89.98 90  A 1 
ATOM 715   C CB  . HIS A 1 90  ? -10.284 14.723  44.288   1.00 91.13 90  A 1 
ATOM 716   C CG  . HIS A 1 90  ? -9.677  16.064  43.989   1.00 88.39 90  A 1 
ATOM 717   N ND1 . HIS A 1 90  ? -10.369 17.252  43.869   1.00 73.32 90  A 1 
ATOM 718   C CD2 . HIS A 1 90  ? -8.366  16.314  43.679   1.00 73.77 90  A 1 
ATOM 719   C CE1 . HIS A 1 90  ? -9.488  18.197  43.496   1.00 76.27 90  A 1 
ATOM 720   N NE2 . HIS A 1 90  ? -8.271  17.666  43.367   1.00 77.61 90  A 1 
ATOM 721   N N   . THR A 1 91  ? -11.863 12.404  45.990   1.00 92.40 91  A 1 
ATOM 722   C CA  . THR A 1 91  ? -12.817 11.286  45.978   1.00 91.76 91  A 1 
ATOM 723   C C   . THR A 1 91  ? -13.880 11.452  47.059   1.00 91.89 91  A 1 
ATOM 724   O O   . THR A 1 91  ? -15.043 11.135  46.823   1.00 89.79 91  A 1 
ATOM 725   C CB  . THR A 1 91  ? -12.088 9.947   46.101   1.00 90.57 91  A 1 
ATOM 726   O OG1 . THR A 1 91  ? -11.186 9.826   45.012   1.00 79.84 91  A 1 
ATOM 727   C CG2 . THR A 1 91  ? -13.034 8.754   46.014   1.00 76.19 91  A 1 
ATOM 728   N N   . ARG A 1 92  ? -13.488 11.978  48.214   1.00 92.82 92  A 1 
ATOM 729   C CA  . ARG A 1 92  ? -14.371 12.194  49.355   1.00 93.10 92  A 1 
ATOM 730   C C   . ARG A 1 92  ? -15.241 13.438  49.203   1.00 93.09 92  A 1 
ATOM 731   O O   . ARG A 1 92  ? -16.433 13.388  49.495   1.00 90.91 92  A 1 
ATOM 732   C CB  . ARG A 1 92  ? -13.496 12.283  50.626   1.00 92.47 92  A 1 
ATOM 733   C CG  . ARG A 1 92  ? -14.291 12.458  51.925   1.00 90.96 92  A 1 
ATOM 734   C CD  . ARG A 1 92  ? -15.166 11.239  52.202   1.00 89.02 92  A 1 
ATOM 735   N NE  . ARG A 1 92  ? -15.847 11.351  53.498   1.00 87.31 92  A 1 
ATOM 736   C CZ  . ARG A 1 92  ? -17.110 11.636  53.700   1.00 86.60 92  A 1 
ATOM 737   N NH1 . ARG A 1 92  ? -17.921 11.921  52.715   1.00 79.69 92  A 1 
ATOM 738   N NH2 . ARG A 1 92  ? -17.591 11.625  54.913   1.00 80.97 92  A 1 
ATOM 739   N N   . GLU A 1 93  ? -14.632 14.533  48.778   1.00 92.39 93  A 1 
ATOM 740   C CA  . GLU A 1 93  ? -15.226 15.865  48.642   1.00 92.12 93  A 1 
ATOM 741   C C   . GLU A 1 93  ? -15.053 16.322  47.183   1.00 91.82 93  A 1 
ATOM 742   O O   . GLU A 1 93  ? -14.079 16.982  46.839   1.00 89.01 93  A 1 
ATOM 743   C CB  . GLU A 1 93  ? -14.572 16.836  49.635   1.00 91.38 93  A 1 
ATOM 744   C CG  . GLU A 1 93  ? -14.777 16.498  51.123   1.00 88.12 93  A 1 
ATOM 745   C CD  . GLU A 1 93  ? -16.200 16.756  51.680   1.00 90.31 93  A 1 
ATOM 746   O OE1 . GLU A 1 93  ? -16.389 16.526  52.904   1.00 82.33 93  A 1 
ATOM 747   O OE2 . GLU A 1 93  ? -17.078 17.242  50.953   1.00 84.07 93  A 1 
ATOM 748   N N   . LYS A 1 94  ? -15.991 15.921  46.310   1.00 90.53 94  A 1 
ATOM 749   C CA  . LYS A 1 94  ? -15.851 16.095  44.851   1.00 89.08 94  A 1 
ATOM 750   C C   . LYS A 1 94  ? -15.706 17.548  44.411   1.00 88.33 94  A 1 
ATOM 751   O O   . LYS A 1 94  ? -14.987 17.816  43.467   1.00 81.75 94  A 1 
ATOM 752   C CB  . LYS A 1 94  ? -17.048 15.473  44.121   1.00 86.57 94  A 1 
ATOM 753   C CG  . LYS A 1 94  ? -17.073 13.939  44.221   1.00 79.43 94  A 1 
ATOM 754   C CD  . LYS A 1 94  ? -18.265 13.413  43.436   1.00 72.31 94  A 1 
ATOM 755   C CE  . LYS A 1 94  ? -18.332 11.889  43.512   1.00 62.67 94  A 1 
ATOM 756   N NZ  . LYS A 1 94  ? -19.536 11.367  42.806   1.00 54.72 94  A 1 
ATOM 757   N N   . ASP A 1 95  ? -16.386 18.449  45.111   1.00 90.21 95  A 1 
ATOM 758   C CA  . ASP A 1 95  ? -16.430 19.868  44.769   1.00 89.62 95  A 1 
ATOM 759   C C   . ASP A 1 95  ? -15.380 20.682  45.541   1.00 90.70 95  A 1 
ATOM 760   O O   . ASP A 1 95  ? -15.308 21.899  45.399   1.00 86.81 95  A 1 
ATOM 761   C CB  . ASP A 1 95  ? -17.855 20.394  44.999   1.00 86.56 95  A 1 
ATOM 762   C CG  . ASP A 1 95  ? -18.908 19.536  44.305   1.00 79.26 95  A 1 
ATOM 763   O OD1 . ASP A 1 95  ? -18.696 19.160  43.133   1.00 69.86 95  A 1 
ATOM 764   O OD2 . ASP A 1 95  ? -19.892 19.171  44.989   1.00 69.53 95  A 1 
ATOM 765   N N   . ALA A 1 96  ? -14.594 20.031  46.380   1.00 91.22 96  A 1 
ATOM 766   C CA  . ALA A 1 96  ? -13.607 20.704  47.216   1.00 91.91 96  A 1 
ATOM 767   C C   . ALA A 1 96  ? -12.411 21.214  46.410   1.00 92.47 96  A 1 
ATOM 768   O O   . ALA A 1 96  ? -11.918 20.556  45.495   1.00 90.37 96  A 1 
ATOM 769   C CB  . ALA A 1 96  ? -13.153 19.764  48.339   1.00 90.82 96  A 1 
ATOM 770   N N   . ASN A 1 97  ? -11.895 22.359  46.840   1.00 93.72 97  A 1 
ATOM 771   C CA  . ASN A 1 97  ? -10.628 22.878  46.341   1.00 93.65 97  A 1 
ATOM 772   C C   . ASN A 1 97  ? -9.490  22.205  47.108   1.00 94.25 97  A 1 
ATOM 773   O O   . ASN A 1 97  ? -9.437  22.285  48.331   1.00 93.10 97  A 1 
ATOM 774   C CB  . ASN A 1 97  ? -10.592 24.402  46.511   1.00 93.02 97  A 1 
ATOM 775   C CG  . ASN A 1 97  ? -11.852 25.073  45.994   1.00 92.30 97  A 1 
ATOM 776   O OD1 . ASN A 1 97  ? -12.193 24.997  44.834   1.00 82.50 97  A 1 
ATOM 777   N ND2 . ASN A 1 97  ? -12.574 25.739  46.873   1.00 82.06 97  A 1 
ATOM 778   N N   . VAL A 1 98  ? -8.572  21.584  46.408   1.00 94.21 98  A 1 
ATOM 779   C CA  . VAL A 1 98  ? -7.406  20.942  47.013   1.00 94.43 98  A 1 
ATOM 780   C C   . VAL A 1 98  ? -6.158  21.682  46.563   1.00 94.47 98  A 1 
ATOM 781   O O   . VAL A 1 98  ? -5.711  21.539  45.434   1.00 93.04 98  A 1 
ATOM 782   C CB  . VAL A 1 98  ? -7.333  19.442  46.700   1.00 93.86 98  A 1 
ATOM 783   C CG1 . VAL A 1 98  ? -6.152  18.795  47.422   1.00 88.73 98  A 1 
ATOM 784   C CG2 . VAL A 1 98  ? -8.609  18.718  47.154   1.00 86.58 98  A 1 
ATOM 785   N N   . VAL A 1 99  ? -5.603  22.470  47.456   1.00 94.81 99  A 1 
ATOM 786   C CA  . VAL A 1 99  ? -4.404  23.273  47.204   1.00 94.94 99  A 1 
ATOM 787   C C   . VAL A 1 99  ? -3.205  22.592  47.845   1.00 95.24 99  A 1 
ATOM 788   O O   . VAL A 1 99  ? -3.190  22.343  49.044   1.00 94.35 99  A 1 
ATOM 789   C CB  . VAL A 1 99  ? -4.573  24.718  47.703   1.00 94.40 99  A 1 
ATOM 790   C CG1 . VAL A 1 99  ? -3.359  25.572  47.347   1.00 88.87 99  A 1 
ATOM 791   C CG2 . VAL A 1 99  ? -5.814  25.381  47.081   1.00 86.68 99  A 1 
ATOM 792   N N   . VAL A 1 100 ? -2.186  22.326  47.052   1.00 94.81 100 A 1 
ATOM 793   C CA  . VAL A 1 100 ? -0.894  21.864  47.564   1.00 94.82 100 A 1 
ATOM 794   C C   . VAL A 1 100 ? -0.000  23.075  47.784   1.00 95.00 100 A 1 
ATOM 795   O O   . VAL A 1 100 ? 0.267   23.829  46.859   1.00 94.05 100 A 1 
ATOM 796   C CB  . VAL A 1 100 ? -0.241  20.846  46.620   1.00 93.81 100 A 1 
ATOM 797   C CG1 . VAL A 1 100 ? 1.139   20.414  47.131   1.00 89.05 100 A 1 
ATOM 798   C CG2 . VAL A 1 100 ? -1.117  19.597  46.487   1.00 87.66 100 A 1 
ATOM 799   N N   . VAL A 1 101 ? 0.471   23.241  48.998   1.00 95.29 101 A 1 
ATOM 800   C CA  . VAL A 1 101 ? 1.465   24.265  49.325   1.00 95.46 101 A 1 
ATOM 801   C C   . VAL A 1 101 ? 2.843   23.697  49.021   1.00 95.06 101 A 1 
ATOM 802   O O   . VAL A 1 101 ? 3.329   22.813  49.715   1.00 93.43 101 A 1 
ATOM 803   C CB  . VAL A 1 101 ? 1.348   24.724  50.786   1.00 95.28 101 A 1 
ATOM 804   C CG1 . VAL A 1 101 ? 2.315   25.876  51.062   1.00 89.99 101 A 1 
ATOM 805   C CG2 . VAL A 1 101 ? -0.076  25.197  51.103   1.00 88.15 101 A 1 
ATOM 806   N N   . ASP A 1 102 ? 3.462   24.210  47.973   1.00 94.53 102 A 1 
ATOM 807   C CA  . ASP A 1 102 ? 4.816   23.870  47.572   1.00 94.03 102 A 1 
ATOM 808   C C   . ASP A 1 102 ? 5.797   24.867  48.190   1.00 94.41 102 A 1 
ATOM 809   O O   . ASP A 1 102 ? 5.953   25.992  47.727   1.00 92.56 102 A 1 
ATOM 810   C CB  . ASP A 1 102 ? 4.888   23.827  46.039   1.00 92.02 102 A 1 
ATOM 811   C CG  . ASP A 1 102 ? 6.296   23.623  45.473   1.00 89.64 102 A 1 
ATOM 812   O OD1 . ASP A 1 102 ? 7.243   23.373  46.251   1.00 82.43 102 A 1 
ATOM 813   O OD2 . ASP A 1 102 ? 6.446   23.741  44.229   1.00 81.55 102 A 1 
ATOM 814   N N   . TRP A 1 103 ? 6.429   24.413  49.240   1.00 93.96 103 A 1 
ATOM 815   C CA  . TRP A 1 103 ? 7.551   25.113  49.861   1.00 94.02 103 A 1 
ATOM 816   C C   . TRP A 1 103 ? 8.841   24.292  49.782   1.00 93.58 103 A 1 
ATOM 817   O O   . TRP A 1 103 ? 9.763   24.478  50.578   1.00 90.76 103 A 1 
ATOM 818   C CB  . TRP A 1 103 ? 7.179   25.570  51.275   1.00 94.04 103 A 1 
ATOM 819   C CG  . TRP A 1 103 ? 6.940   24.487  52.269   1.00 94.38 103 A 1 
ATOM 820   C CD1 . TRP A 1 103 ? 5.858   23.688  52.347   1.00 92.78 103 A 1 
ATOM 821   C CD2 . TRP A 1 103 ? 7.801   24.094  53.401   1.00 94.08 103 A 1 
ATOM 822   N NE1 . TRP A 1 103 ? 5.972   22.832  53.432   1.00 92.68 103 A 1 
ATOM 823   C CE2 . TRP A 1 103 ? 7.147   23.055  54.104   1.00 93.65 103 A 1 
ATOM 824   C CE3 . TRP A 1 103 ? 9.047   24.540  53.868   1.00 93.13 103 A 1 
ATOM 825   C CZ2 . TRP A 1 103 ? 7.710   22.468  55.266   1.00 93.07 103 A 1 
ATOM 826   C CZ3 . TRP A 1 103 ? 9.608   23.956  55.025   1.00 91.76 103 A 1 
ATOM 827   C CH2 . TRP A 1 103 ? 8.949   22.932  55.708   1.00 91.70 103 A 1 
ATOM 828   N N   . LEU A 1 104 ? 8.951   23.397  48.788   1.00 90.94 104 A 1 
ATOM 829   C CA  . LEU A 1 104 ? 10.103  22.521  48.581   1.00 89.72 104 A 1 
ATOM 830   C C   . LEU A 1 104 ? 11.459  23.256  48.624   1.00 89.41 104 A 1 
ATOM 831   O O   . LEU A 1 104 ? 12.372  22.721  49.248   1.00 87.87 104 A 1 
ATOM 832   C CB  . LEU A 1 104 ? 9.974   21.752  47.260   1.00 87.93 104 A 1 
ATOM 833   C CG  . LEU A 1 104 ? 8.885   20.665  47.241   1.00 84.94 104 A 1 
ATOM 834   C CD1 . LEU A 1 104 ? 8.681   20.184  45.805   1.00 77.35 104 A 1 
ATOM 835   C CD2 . LEU A 1 104 ? 9.273   19.463  48.093   1.00 77.23 104 A 1 
ATOM 836   N N   . PRO A 1 105 ? 11.615  24.458  48.048   1.00 89.19 105 A 1 
ATOM 837   C CA  . PRO A 1 105 ? 12.889  25.186  48.152   1.00 87.77 105 A 1 
ATOM 838   C C   . PRO A 1 105 ? 13.293  25.539  49.584   1.00 87.98 105 A 1 
ATOM 839   O O   . PRO A 1 105 ? 14.485  25.614  49.884   1.00 85.87 105 A 1 
ATOM 840   C CB  . PRO A 1 105 ? 12.698  26.450  47.308   1.00 86.60 105 A 1 
ATOM 841   C CG  . PRO A 1 105 ? 11.581  26.087  46.339   1.00 84.49 105 A 1 
ATOM 842   C CD  . PRO A 1 105 ? 10.701  25.176  47.184   1.00 87.12 105 A 1 
ATOM 843   N N   . LEU A 1 106 ? 12.326  25.764  50.467   1.00 90.28 106 A 1 
ATOM 844   C CA  . LEU A 1 106 ? 12.555  26.088  51.879   1.00 91.01 106 A 1 
ATOM 845   C C   . LEU A 1 106 ? 12.594  24.836  52.764   1.00 90.78 106 A 1 
ATOM 846   O O   . LEU A 1 106 ? 13.149  24.878  53.859   1.00 88.49 106 A 1 
ATOM 847   C CB  . LEU A 1 106 ? 11.454  27.041  52.369   1.00 91.96 106 A 1 
ATOM 848   C CG  . LEU A 1 106 ? 11.361  28.387  51.627   1.00 91.39 106 A 1 
ATOM 849   C CD1 . LEU A 1 106 ? 10.193  29.192  52.193   1.00 84.93 106 A 1 
ATOM 850   C CD2 . LEU A 1 106 ? 12.630  29.225  51.773   1.00 84.82 106 A 1 
ATOM 851   N N   . ALA A 1 107 ? 12.009  23.753  52.314   1.00 88.87 107 A 1 
ATOM 852   C CA  . ALA A 1 107 ? 11.984  22.463  52.995   1.00 87.82 107 A 1 
ATOM 853   C C   . ALA A 1 107 ? 13.200  21.594  52.655   1.00 86.57 107 A 1 
ATOM 854   O O   . ALA A 1 107 ? 13.619  20.777  53.475   1.00 83.56 107 A 1 
ATOM 855   C CB  . ALA A 1 107 ? 10.684  21.746  52.622   1.00 87.94 107 A 1 
ATOM 856   N N   . HIS A 1 108 ? 13.760  21.756  51.452   1.00 84.51 108 A 1 
ATOM 857   C CA  . HIS A 1 108 ? 14.944  21.038  50.994   1.00 82.47 108 A 1 
ATOM 858   C C   . HIS A 1 108 ? 16.225  21.737  51.471   1.00 81.28 108 A 1 
ATOM 859   O O   . HIS A 1 108 ? 17.042  22.209  50.682   1.00 78.24 108 A 1 
ATOM 860   C CB  . HIS A 1 108 ? 14.871  20.842  49.469   1.00 80.09 108 A 1 
ATOM 861   C CG  . HIS A 1 108 ? 15.882  19.891  48.911   1.00 78.56 108 A 1 
ATOM 862   N ND1 . HIS A 1 108 ? 15.989  19.566  47.564   1.00 70.23 108 A 1 
ATOM 863   C CD2 . HIS A 1 108 ? 16.854  19.178  49.557   1.00 71.12 108 A 1 
ATOM 864   C CE1 . HIS A 1 108 ? 16.984  18.691  47.435   1.00 70.69 108 A 1 
ATOM 865   N NE2 . HIS A 1 108 ? 17.538  18.429  48.619   1.00 71.58 108 A 1 
ATOM 866   N N   . GLN A 1 109 ? 16.335  21.849  52.766   1.00 80.54 109 A 1 
ATOM 867   C CA  . GLN A 1 109 ? 17.450  22.452  53.478   1.00 80.30 109 A 1 
ATOM 868   C C   . GLN A 1 109 ? 17.864  21.533  54.630   1.00 79.23 109 A 1 
ATOM 869   O O   . GLN A 1 109 ? 17.194  20.527  54.905   1.00 76.22 109 A 1 
ATOM 870   C CB  . GLN A 1 109 ? 17.041  23.848  53.984   1.00 80.02 109 A 1 
ATOM 871   C CG  . GLN A 1 109 ? 16.704  24.849  52.865   1.00 77.69 109 A 1 
ATOM 872   C CD  . GLN A 1 109 ? 17.877  25.123  51.916   1.00 78.34 109 A 1 
ATOM 873   O OE1 . GLN A 1 109 ? 19.040  24.941  52.236   1.00 70.68 109 A 1 
ATOM 874   N NE2 . GLN A 1 109 ? 17.604  25.573  50.709   1.00 69.00 109 A 1 
ATOM 875   N N   . LEU A 1 110 ? 18.930  21.883  55.335   1.00 79.39 110 A 1 
ATOM 876   C CA  . LEU A 1 110 ? 19.189  21.250  56.625   1.00 79.26 110 A 1 
ATOM 877   C C   . LEU A 1 110 ? 17.963  21.421  57.519   1.00 80.43 110 A 1 
ATOM 878   O O   . LEU A 1 110 ? 17.278  22.440  57.463   1.00 78.52 110 A 1 
ATOM 879   C CB  . LEU A 1 110 ? 20.434  21.861  57.286   1.00 76.63 110 A 1 
ATOM 880   C CG  . LEU A 1 110 ? 21.756  21.488  56.585   1.00 69.89 110 A 1 
ATOM 881   C CD1 . LEU A 1 110 ? 22.908  22.289  57.182   1.00 63.10 110 A 1 
ATOM 882   C CD2 . LEU A 1 110 ? 22.077  20.003  56.733   1.00 61.99 110 A 1 
ATOM 883   N N   . TYR A 1 111 ? 17.708  20.443  58.374   1.00 80.20 111 A 1 
ATOM 884   C CA  . TYR A 1 111 ? 16.463  20.447  59.143   1.00 81.88 111 A 1 
ATOM 885   C C   . TYR A 1 111 ? 16.284  21.709  59.984   1.00 82.94 111 A 1 
ATOM 886   O O   . TYR A 1 111 ? 15.200  22.280  59.980   1.00 82.70 111 A 1 
ATOM 887   C CB  . TYR A 1 111 ? 16.405  19.216  60.020   1.00 82.16 111 A 1 
ATOM 888   C CG  . TYR A 1 111 ? 15.139  19.154  60.841   1.00 82.34 111 A 1 
ATOM 889   C CD1 . TYR A 1 111 ? 15.140  19.595  62.169   1.00 77.55 111 A 1 
ATOM 890   C CD2 . TYR A 1 111 ? 13.949  18.640  60.282   1.00 77.00 111 A 1 
ATOM 891   C CE1 . TYR A 1 111 ? 13.995  19.456  62.965   1.00 77.16 111 A 1 
ATOM 892   C CE2 . TYR A 1 111 ? 12.808  18.495  61.075   1.00 76.03 111 A 1 
ATOM 893   C CZ  . TYR A 1 111 ? 12.837  18.877  62.424   1.00 81.85 111 A 1 
ATOM 894   O OH  . TYR A 1 111 ? 11.754  18.666  63.223   1.00 81.11 111 A 1 
ATOM 895   N N   . THR A 1 112 ? 17.325  22.183  60.627   1.00 82.56 112 A 1 
ATOM 896   C CA  . THR A 1 112 ? 17.283  23.414  61.424   1.00 83.75 112 A 1 
ATOM 897   C C   . THR A 1 112 ? 16.867  24.623  60.594   1.00 86.13 112 A 1 
ATOM 898   O O   . THR A 1 112 ? 16.046  25.427  61.043   1.00 85.29 112 A 1 
ATOM 899   C CB  . THR A 1 112 ? 18.661  23.691  62.033   1.00 81.20 112 A 1 
ATOM 900   O OG1 . THR A 1 112 ? 19.668  23.573  61.045   1.00 73.41 112 A 1 
ATOM 901   C CG2 . THR A 1 112 ? 19.006  22.688  63.131   1.00 70.51 112 A 1 
ATOM 902   N N   . ASP A 1 113 ? 17.356  24.708  59.342   1.00 85.30 113 A 1 
ATOM 903   C CA  . ASP A 1 113 ? 17.003  25.790  58.432   1.00 86.52 113 A 1 
ATOM 904   C C   . ASP A 1 113 ? 15.573  25.626  57.921   1.00 88.38 113 A 1 
ATOM 905   O O   . ASP A 1 113 ? 14.813  26.592  57.869   1.00 87.58 113 A 1 
ATOM 906   C CB  . ASP A 1 113 ? 18.003  25.844  57.267   1.00 85.34 113 A 1 
ATOM 907   C CG  . ASP A 1 113 ? 19.443  26.055  57.713   1.00 81.62 113 A 1 
ATOM 908   O OD1 . ASP A 1 113 ? 19.655  26.667  58.778   1.00 74.07 113 A 1 
ATOM 909   O OD2 . ASP A 1 113 ? 20.340  25.568  56.987   1.00 73.42 113 A 1 
ATOM 910   N N   . ALA A 1 114 ? 15.168  24.401  57.640   1.00 87.70 114 A 1 
ATOM 911   C CA  . ALA A 1 114 ? 13.792  24.094  57.277   1.00 88.51 114 A 1 
ATOM 912   C C   . ALA A 1 114 ? 12.815  24.438  58.421   1.00 90.20 114 A 1 
ATOM 913   O O   . ALA A 1 114 ? 11.767  25.029  58.168   1.00 89.78 114 A 1 
ATOM 914   C CB  . ALA A 1 114 ? 13.697  22.632  56.859   1.00 87.94 114 A 1 
ATOM 915   N N   . VAL A 1 115 ? 13.174  24.154  59.660   1.00 90.19 115 A 1 
ATOM 916   C CA  . VAL A 1 115 ? 12.403  24.559  60.843   1.00 91.01 115 A 1 
ATOM 917   C C   . VAL A 1 115 ? 12.269  26.073  60.907   1.00 92.02 115 A 1 
ATOM 918   O O   . VAL A 1 115 ? 11.161  26.583  61.066   1.00 91.79 115 A 1 
ATOM 919   C CB  . VAL A 1 115 ? 13.018  24.010  62.142   1.00 90.23 115 A 1 
ATOM 920   C CG1 . VAL A 1 115 ? 12.364  24.610  63.387   1.00 84.24 115 A 1 
ATOM 921   C CG2 . VAL A 1 115 ? 12.860  22.496  62.236   1.00 83.64 115 A 1 
ATOM 922   N N   . ASN A 1 116 ? 13.355  26.813  60.713   1.00 92.19 116 A 1 
ATOM 923   C CA  . ASN A 1 116 ? 13.314  28.274  60.704   1.00 92.37 116 A 1 
ATOM 924   C C   . ASN A 1 116 ? 12.421  28.817  59.578   1.00 93.07 116 A 1 
ATOM 925   O O   . ASN A 1 116 ? 11.692  29.792  59.774   1.00 91.80 116 A 1 
ATOM 926   C CB  . ASN A 1 116 ? 14.752  28.811  60.608   1.00 91.62 116 A 1 
ATOM 927   C CG  . ASN A 1 116 ? 15.544  28.569  61.878   1.00 85.92 116 A 1 
ATOM 928   O OD1 . ASN A 1 116 ? 15.013  28.501  62.973   1.00 77.39 116 A 1 
ATOM 929   N ND2 . ASN A 1 116 ? 16.851  28.464  61.773   1.00 75.32 116 A 1 
ATOM 930   N N   . ASN A 1 117 ? 12.394  28.149  58.430   1.00 93.28 117 A 1 
ATOM 931   C CA  . ASN A 1 117 ? 11.560  28.522  57.292   1.00 93.85 117 A 1 
ATOM 932   C C   . ASN A 1 117 ? 10.058  28.282  57.523   1.00 94.61 117 A 1 
ATOM 933   O O   . ASN A 1 117 ? 9.242   28.944  56.885   1.00 93.43 117 A 1 
ATOM 934   C CB  . ASN A 1 117 ? 12.067  27.788  56.052   1.00 93.20 117 A 1 
ATOM 935   C CG  . ASN A 1 117 ? 13.414  28.316  55.565   1.00 92.18 117 A 1 
ATOM 936   O OD1 . ASN A 1 117 ? 13.788  29.449  55.802   1.00 83.78 117 A 1 
ATOM 937   N ND2 . ASN A 1 117 ? 14.147  27.520  54.827   1.00 83.37 117 A 1 
ATOM 938   N N   . THR A 1 118 ? 9.687   27.428  58.478   1.00 94.54 118 A 1 
ATOM 939   C CA  . THR A 1 118 ? 8.268   27.124  58.740   1.00 94.66 118 A 1 
ATOM 940   C C   . THR A 1 118 ? 7.434   28.368  59.024   1.00 95.08 118 A 1 
ATOM 941   O O   . THR A 1 118 ? 6.320   28.500  58.522   1.00 93.88 118 A 1 
ATOM 942   C CB  . THR A 1 118 ? 8.071   26.154  59.906   1.00 93.65 118 A 1 
ATOM 943   O OG1 . THR A 1 118 ? 8.612   26.651  61.102   1.00 84.47 118 A 1 
ATOM 944   C CG2 . THR A 1 118 ? 8.647   24.770  59.636   1.00 83.76 118 A 1 
ATOM 945   N N   . ARG A 1 119 ? 7.974   29.311  59.768   1.00 94.53 119 A 1 
ATOM 946   C CA  . ARG A 1 119 ? 7.297   30.563  60.107   1.00 94.65 119 A 1 
ATOM 947   C C   . ARG A 1 119 ? 7.056   31.431  58.867   1.00 95.19 119 A 1 
ATOM 948   O O   . ARG A 1 119 ? 5.998   32.046  58.744   1.00 93.67 119 A 1 
ATOM 949   C CB  . ARG A 1 119 ? 8.123   31.292  61.184   1.00 93.17 119 A 1 
ATOM 950   C CG  . ARG A 1 119 ? 7.321   32.438  61.809   1.00 84.84 119 A 1 
ATOM 951   C CD  . ARG A 1 119 ? 8.137   33.136  62.901   1.00 83.90 119 A 1 
ATOM 952   N NE  . ARG A 1 119 ? 7.345   34.197  63.562   1.00 75.79 119 A 1 
ATOM 953   C CZ  . ARG A 1 119 ? 7.809   35.144  64.367   1.00 69.07 119 A 1 
ATOM 954   N NH1 . ARG A 1 119 ? 9.074   35.227  64.661   1.00 60.84 119 A 1 
ATOM 955   N NH2 . ARG A 1 119 ? 6.994   36.024  64.872   1.00 61.47 119 A 1 
ATOM 956   N N   . VAL A 1 120 ? 7.994   31.452  57.934   1.00 94.94 120 A 1 
ATOM 957   C CA  . VAL A 1 120 ? 7.881   32.190  56.668   1.00 94.99 120 A 1 
ATOM 958   C C   . VAL A 1 120 ? 6.809   31.566  55.781   1.00 95.46 120 A 1 
ATOM 959   O O   . VAL A 1 120 ? 5.989   32.268  55.188   1.00 94.03 120 A 1 
ATOM 960   C CB  . VAL A 1 120 ? 9.228   32.231  55.922   1.00 93.57 120 A 1 
ATOM 961   C CG1 . VAL A 1 120 ? 9.140   33.007  54.610   1.00 84.70 120 A 1 
ATOM 962   C CG2 . VAL A 1 120 ? 10.321  32.886  56.790   1.00 83.71 120 A 1 
ATOM 963   N N   . VAL A 1 121 ? 6.776   30.239  55.721   1.00 95.67 121 A 1 
ATOM 964   C CA  . VAL A 1 121 ? 5.750   29.500  54.986   1.00 95.89 121 A 1 
ATOM 965   C C   . VAL A 1 121 ? 4.372   29.724  55.610   1.00 96.10 121 A 1 
ATOM 966   O O   . VAL A 1 121 ? 3.426   30.014  54.892   1.00 95.22 121 A 1 
ATOM 967   C CB  . VAL A 1 121 ? 6.083   28.006  54.893   1.00 95.32 121 A 1 
ATOM 968   C CG1 . VAL A 1 121 ? 5.061   27.258  54.044   1.00 90.39 121 A 1 
ATOM 969   C CG2 . VAL A 1 121 ? 7.453   27.785  54.242   1.00 88.53 121 A 1 
ATOM 970   N N   . GLY A 1 122 ? 4.288   29.701  56.927   1.00 95.60 122 A 1 
ATOM 971   C CA  . GLY A 1 122 ? 3.065   30.022  57.661   1.00 95.76 122 A 1 
ATOM 972   C C   . GLY A 1 122 ? 2.516   31.401  57.328   1.00 96.18 122 A 1 
ATOM 973   O O   . GLY A 1 122 ? 1.341   31.541  57.000   1.00 95.02 122 A 1 
ATOM 974   N N   . HIS A 1 123 ? 3.383   32.435  57.305   1.00 96.00 123 A 1 
ATOM 975   C CA  . HIS A 1 123 ? 2.994   33.784  56.866   1.00 95.97 123 A 1 
ATOM 976   C C   . HIS A 1 123 ? 2.526   33.817  55.407   1.00 95.81 123 A 1 
ATOM 977   O O   . HIS A 1 123 ? 1.586   34.535  55.081   1.00 94.68 123 A 1 
ATOM 978   C CB  . HIS A 1 123 ? 4.160   34.753  57.028   1.00 95.21 123 A 1 
ATOM 979   C CG  . HIS A 1 123 ? 4.284   35.292  58.416   1.00 90.18 123 A 1 
ATOM 980   N ND1 . HIS A 1 123 ? 4.968   34.736  59.462   1.00 76.20 123 A 1 
ATOM 981   C CD2 . HIS A 1 123 ? 3.739   36.461  58.889   1.00 76.42 123 A 1 
ATOM 982   C CE1 . HIS A 1 123 ? 4.841   35.537  60.537   1.00 77.83 123 A 1 
ATOM 983   N NE2 . HIS A 1 123 ? 4.103   36.600  60.219   1.00 79.15 123 A 1 
ATOM 984   N N   . SER A 1 124 ? 3.161   33.048  54.511   1.00 95.66 124 A 1 
ATOM 985   C CA  . SER A 1 124 ? 2.771   32.985  53.099   1.00 95.34 124 A 1 
ATOM 986   C C   . SER A 1 124 ? 1.387   32.356  52.924   1.00 95.61 124 A 1 
ATOM 987   O O   . SER A 1 124 ? 0.579   32.862  52.155   1.00 94.29 124 A 1 
ATOM 988   C CB  . SER A 1 124 ? 3.808   32.216  52.289   1.00 94.78 124 A 1 
ATOM 989   O OG  . SER A 1 124 ? 5.078   32.837  52.417   1.00 84.57 124 A 1 
ATOM 990   N N   . ILE A 1 125 ? 1.084   31.327  53.685   1.00 95.94 125 A 1 
ATOM 991   C CA  . ILE A 1 125 ? -0.238  30.694  53.709   1.00 96.14 125 A 1 
ATOM 992   C C   . ILE A 1 125 ? -1.269  31.650  54.314   1.00 96.09 125 A 1 
ATOM 993   O O   . ILE A 1 125 ? -2.338  31.821  53.733   1.00 94.99 125 A 1 
ATOM 994   C CB  . ILE A 1 125 ? -0.197  29.350  54.461   1.00 95.92 125 A 1 
ATOM 995   C CG1 . ILE A 1 125 ? 0.720   28.350  53.735   1.00 93.09 125 A 1 
ATOM 996   C CG2 . ILE A 1 125 ? -1.609  28.757  54.582   1.00 92.79 125 A 1 
ATOM 997   C CD1 . ILE A 1 125 ? 1.085   27.135  54.587   1.00 88.87 125 A 1 
ATOM 998   N N   . ALA A 1 126 ? -0.946  32.311  55.392   1.00 95.95 126 A 1 
ATOM 999   C CA  . ALA A 1 126 ? -1.832  33.286  56.012   1.00 95.98 126 A 1 
ATOM 1000  C C   . ALA A 1 126 ? -2.181  34.425  55.052   1.00 95.61 126 A 1 
ATOM 1001  O O   . ALA A 1 126 ? -3.352  34.754  54.893   1.00 94.43 126 A 1 
ATOM 1002  C CB  . ALA A 1 126 ? -1.188  33.815  57.293   1.00 95.57 126 A 1 
ATOM 1003  N N   . ARG A 1 127 ? -1.206  34.960  54.297   1.00 95.78 127 A 1 
ATOM 1004  C CA  . ARG A 1 127 ? -1.451  35.966  53.253   1.00 95.35 127 A 1 
ATOM 1005  C C   . ARG A 1 127 ? -2.346  35.444  52.135   1.00 95.24 127 A 1 
ATOM 1006  O O   . ARG A 1 127 ? -3.185  36.195  51.641   1.00 93.61 127 A 1 
ATOM 1007  C CB  . ARG A 1 127 ? -0.131  36.457  52.647   1.00 94.34 127 A 1 
ATOM 1008  C CG  . ARG A 1 127 ? 0.603   37.435  53.570   1.00 81.55 127 A 1 
ATOM 1009  C CD  . ARG A 1 127 ? 1.887   37.898  52.881   1.00 79.18 127 A 1 
ATOM 1010  N NE  . ARG A 1 127 ? 2.639   38.836  53.722   1.00 68.33 127 A 1 
ATOM 1011  C CZ  . ARG A 1 127 ? 3.778   39.453  53.396   1.00 61.44 127 A 1 
ATOM 1012  N NH1 . ARG A 1 127 ? 4.332   39.271  52.225   1.00 54.33 127 A 1 
ATOM 1013  N NH2 . ARG A 1 127 ? 4.356   40.235  54.244   1.00 53.28 127 A 1 
ATOM 1014  N N   . MET A 1 128 ? -2.171  34.196  51.720   1.00 95.29 128 A 1 
ATOM 1015  C CA  . MET A 1 128 ? -3.053  33.580  50.728   1.00 95.05 128 A 1 
ATOM 1016  C C   . MET A 1 128 ? -4.479  33.450  51.279   1.00 95.19 128 A 1 
ATOM 1017  O O   . MET A 1 128 ? -5.429  33.805  50.585   1.00 94.14 128 A 1 
ATOM 1018  C CB  . MET A 1 128 ? -2.496  32.215  50.300   1.00 94.64 128 A 1 
ATOM 1019  C CG  . MET A 1 128 ? -3.392  31.473  49.299   1.00 92.25 128 A 1 
ATOM 1020  S SD  . MET A 1 128 ? -3.723  32.341  47.733   1.00 90.97 128 A 1 
ATOM 1021  C CE  . MET A 1 128 ? -2.127  32.168  46.924   1.00 82.35 128 A 1 
ATOM 1022  N N   . LEU A 1 129 ? -4.639  33.017  52.523   1.00 95.16 129 A 1 
ATOM 1023  C CA  . LEU A 1 129 ? -5.941  32.901  53.171   1.00 95.02 129 A 1 
ATOM 1024  C C   . LEU A 1 129 ? -6.602  34.255  53.390   1.00 94.84 129 A 1 
ATOM 1025  O O   . LEU A 1 129 ? -7.793  34.390  53.131   1.00 93.23 129 A 1 
ATOM 1026  C CB  . LEU A 1 129 ? -5.780  32.158  54.507   1.00 94.87 129 A 1 
ATOM 1027  C CG  . LEU A 1 129 ? -5.444  30.669  54.374   1.00 93.77 129 A 1 
ATOM 1028  C CD1 . LEU A 1 129 ? -5.150  30.096  55.764   1.00 87.43 129 A 1 
ATOM 1029  C CD2 . LEU A 1 129 ? -6.597  29.870  53.775   1.00 87.79 129 A 1 
ATOM 1030  N N   . ASP A 1 130 ? -5.856  35.269  53.774   1.00 94.97 130 A 1 
ATOM 1031  C CA  . ASP A 1 130 ? -6.347  36.641  53.917   1.00 94.60 130 A 1 
ATOM 1032  C C   . ASP A 1 130 ? -6.840  37.191  52.575   1.00 94.23 130 A 1 
ATOM 1033  O O   . ASP A 1 130 ? -7.921  37.760  52.499   1.00 91.99 130 A 1 
ATOM 1034  C CB  . ASP A 1 130 ? -5.252  37.552  54.495   1.00 94.23 130 A 1 
ATOM 1035  C CG  . ASP A 1 130 ? -5.050  37.457  56.012   1.00 92.59 130 A 1 
ATOM 1036  O OD1 . ASP A 1 130 ? -5.796  36.741  56.702   1.00 86.42 130 A 1 
ATOM 1037  O OD2 . ASP A 1 130 ? -4.192  38.227  56.514   1.00 86.86 130 A 1 
ATOM 1038  N N   . TRP A 1 131 ? -6.079  36.950  51.482   1.00 94.45 131 A 1 
ATOM 1039  C CA  . TRP A 1 131 ? -6.496  37.357  50.140   1.00 94.00 131 A 1 
ATOM 1040  C C   . TRP A 1 131 ? -7.729  36.596  49.647   1.00 93.98 131 A 1 
ATOM 1041  O O   . TRP A 1 131 ? -8.601  37.186  49.015   1.00 91.91 131 A 1 
ATOM 1042  C CB  . TRP A 1 131 ? -5.330  37.183  49.172   1.00 93.45 131 A 1 
ATOM 1043  C CG  . TRP A 1 131 ? -5.701  37.444  47.750   1.00 92.79 131 A 1 
ATOM 1044  C CD1 . TRP A 1 131 ? -6.029  38.646  47.247   1.00 89.11 131 A 1 
ATOM 1045  C CD2 . TRP A 1 131 ? -5.862  36.484  46.661   1.00 91.40 131 A 1 
ATOM 1046  N NE1 . TRP A 1 131 ? -6.377  38.509  45.902   1.00 89.04 131 A 1 
ATOM 1047  C CE2 . TRP A 1 131 ? -6.285  37.195  45.510   1.00 90.64 131 A 1 
ATOM 1048  C CE3 . TRP A 1 131 ? -5.680  35.087  46.550   1.00 89.82 131 A 1 
ATOM 1049  C CZ2 . TRP A 1 131 ? -6.519  36.546  44.280   1.00 89.95 131 A 1 
ATOM 1050  C CZ3 . TRP A 1 131 ? -5.913  34.441  45.327   1.00 87.64 131 A 1 
ATOM 1051  C CH2 . TRP A 1 131 ? -6.329  35.169  44.198   1.00 87.75 131 A 1 
ATOM 1052  N N   . LEU A 1 132 ? -7.834  35.321  49.954   1.00 93.46 132 A 1 
ATOM 1053  C CA  . LEU A 1 132 ? -9.026  34.545  49.619   1.00 92.67 132 A 1 
ATOM 1054  C C   . LEU A 1 132 ? -10.254 35.011  50.406   1.00 92.53 132 A 1 
ATOM 1055  O O   . LEU A 1 132 ? -11.350 35.002  49.860   1.00 90.68 132 A 1 
ATOM 1056  C CB  . LEU A 1 132 ? -8.760  33.051  49.847   1.00 92.29 132 A 1 
ATOM 1057  C CG  . LEU A 1 132 ? -7.828  32.404  48.804   1.00 90.79 132 A 1 
ATOM 1058  C CD1 . LEU A 1 132 ? -7.496  30.981  49.238   1.00 83.83 132 A 1 
ATOM 1059  C CD2 . LEU A 1 132 ? -8.459  32.323  47.420   1.00 83.81 132 A 1 
ATOM 1060  N N   . GLN A 1 133 ? -10.082 35.479  51.637   1.00 93.16 133 A 1 
ATOM 1061  C CA  . GLN A 1 133 ? -11.159 36.071  52.440   1.00 92.67 133 A 1 
ATOM 1062  C C   . GLN A 1 133 ? -11.699 37.382  51.857   1.00 92.24 133 A 1 
ATOM 1063  O O   . GLN A 1 133 ? -12.824 37.758  52.185   1.00 88.44 133 A 1 
ATOM 1064  C CB  . GLN A 1 133 ? -10.676 36.315  53.873   1.00 91.27 133 A 1 
ATOM 1065  C CG  . GLN A 1 133 ? -10.592 35.030  54.689   1.00 87.36 133 A 1 
ATOM 1066  C CD  . GLN A 1 133 ? -10.098 35.335  56.098   1.00 88.47 133 A 1 
ATOM 1067  O OE1 . GLN A 1 133 ? -10.868 35.497  57.029   1.00 79.15 133 A 1 
ATOM 1068  N NE2 . GLN A 1 133 ? -8.806  35.436  56.290   1.00 77.60 133 A 1 
ATOM 1069  N N   . GLU A 1 134 ? -10.951 38.062  50.979   1.00 91.64 134 A 1 
ATOM 1070  C CA  . GLU A 1 134 ? -11.445 39.221  50.243   1.00 90.63 134 A 1 
ATOM 1071  C C   . GLU A 1 134 ? -12.426 38.836  49.119   1.00 90.14 134 A 1 
ATOM 1072  O O   . GLU A 1 134 ? -13.034 39.717  48.500   1.00 85.81 134 A 1 
ATOM 1073  C CB  . GLU A 1 134 ? -10.265 40.015  49.648   1.00 88.91 134 A 1 
ATOM 1074  C CG  . GLU A 1 134 ? -9.305  40.589  50.692   1.00 83.18 134 A 1 
ATOM 1075  C CD  . GLU A 1 134 ? -8.050  41.247  50.088   1.00 79.17 134 A 1 
ATOM 1076  O OE1 . GLU A 1 134 ? -7.205  41.725  50.873   1.00 71.72 134 A 1 
ATOM 1077  O OE2 . GLU A 1 134 ? -7.913  41.285  48.845   1.00 73.85 134 A 1 
ATOM 1078  N N   . LYS A 1 135 ? -12.559 37.549  48.804   1.00 89.10 135 A 1 
ATOM 1079  C CA  . LYS A 1 135 ? -13.483 37.033  47.796   1.00 87.39 135 A 1 
ATOM 1080  C C   . LYS A 1 135 ? -14.831 36.712  48.425   1.00 86.90 135 A 1 
ATOM 1081  O O   . LYS A 1 135 ? -14.894 36.151  49.520   1.00 81.99 135 A 1 
ATOM 1082  C CB  . LYS A 1 135 ? -12.898 35.794  47.114   1.00 85.00 135 A 1 
ATOM 1083  C CG  . LYS A 1 135 ? -11.521 36.013  46.455   1.00 82.67 135 A 1 
ATOM 1084  C CD  . LYS A 1 135 ? -11.593 37.038  45.327   1.00 77.81 135 A 1 
ATOM 1085  C CE  . LYS A 1 135 ? -10.238 37.171  44.665   1.00 74.43 135 A 1 
ATOM 1086  N NZ  . LYS A 1 135 ? -10.297 38.090  43.496   1.00 68.41 135 A 1 
ATOM 1087  N N   . ASP A 1 136 ? -15.882 37.025  47.684   1.00 86.40 136 A 1 
ATOM 1088  C CA  . ASP A 1 136 ? -17.239 36.682  48.097   1.00 84.59 136 A 1 
ATOM 1089  C C   . ASP A 1 136 ? -17.386 35.171  48.306   1.00 83.76 136 A 1 
ATOM 1090  O O   . ASP A 1 136 ? -16.746 34.359  47.646   1.00 74.74 136 A 1 
ATOM 1091  C CB  . ASP A 1 136 ? -18.255 37.212  47.074   1.00 80.04 136 A 1 
ATOM 1092  C CG  . ASP A 1 136 ? -18.275 38.749  46.990   1.00 72.98 136 A 1 
ATOM 1093  O OD1 . ASP A 1 136 ? -18.108 39.395  48.041   1.00 63.50 136 A 1 
ATOM 1094  O OD2 . ASP A 1 136 ? -18.447 39.257  45.870   1.00 63.51 136 A 1 
ATOM 1095  N N   . ASP A 1 137 ? -18.234 34.817  49.265   1.00 86.45 137 A 1 
ATOM 1096  C CA  . ASP A 1 137 ? -18.565 33.444  49.666   1.00 86.74 137 A 1 
ATOM 1097  C C   . ASP A 1 137 ? -17.418 32.578  50.211   1.00 88.66 137 A 1 
ATOM 1098  O O   . ASP A 1 137 ? -17.649 31.451  50.660   1.00 83.54 137 A 1 
ATOM 1099  C CB  . ASP A 1 137 ? -19.348 32.729  48.549   1.00 81.73 137 A 1 
ATOM 1100  C CG  . ASP A 1 137 ? -20.647 33.435  48.182   1.00 76.36 137 A 1 
ATOM 1101  O OD1 . ASP A 1 137 ? -21.318 33.923  49.124   1.00 67.99 137 A 1 
ATOM 1102  O OD2 . ASP A 1 137 ? -21.001 33.409  46.979   1.00 67.85 137 A 1 
ATOM 1103  N N   . PHE A 1 138 ? -16.187 33.090  50.266   1.00 89.56 138 A 1 
ATOM 1104  C CA  . PHE A 1 138 ? -15.093 32.356  50.882   1.00 91.18 138 A 1 
ATOM 1105  C C   . PHE A 1 138 ? -15.115 32.493  52.408   1.00 91.74 138 A 1 
ATOM 1106  O O   . PHE A 1 138 ? -15.138 33.584  52.971   1.00 89.02 138 A 1 
ATOM 1107  C CB  . PHE A 1 138 ? -13.749 32.812  50.305   1.00 90.59 138 A 1 
ATOM 1108  C CG  . PHE A 1 138 ? -12.596 31.939  50.750   1.00 92.08 138 A 1 
ATOM 1109  C CD1 . PHE A 1 138 ? -11.833 32.290  51.870   1.00 84.57 138 A 1 
ATOM 1110  C CD2 . PHE A 1 138 ? -12.303 30.749  50.057   1.00 84.46 138 A 1 
ATOM 1111  C CE1 . PHE A 1 138 ? -10.765 31.475  52.286   1.00 84.33 138 A 1 
ATOM 1112  C CE2 . PHE A 1 138 ? -11.244 29.937  50.470   1.00 84.38 138 A 1 
ATOM 1113  C CZ  . PHE A 1 138 ? -10.472 30.297  51.577   1.00 89.90 138 A 1 
ATOM 1114  N N   . SER A 1 139 ? -15.077 31.380  53.083   1.00 92.01 139 A 1 
ATOM 1115  C CA  . SER A 1 139 ? -15.105 31.332  54.545   1.00 92.49 139 A 1 
ATOM 1116  C C   . SER A 1 139 ? -13.939 30.519  55.091   1.00 93.41 139 A 1 
ATOM 1117  O O   . SER A 1 139 ? -13.754 29.362  54.713   1.00 90.77 139 A 1 
ATOM 1118  C CB  . SER A 1 139 ? -16.432 30.742  55.013   1.00 89.72 139 A 1 
ATOM 1119  O OG  . SER A 1 139 ? -16.448 30.604  56.426   1.00 78.09 139 A 1 
ATOM 1120  N N   . LEU A 1 140 ? -13.221 31.067  56.060   1.00 92.93 140 A 1 
ATOM 1121  C CA  . LEU A 1 140 ? -12.202 30.334  56.802   1.00 93.73 140 A 1 
ATOM 1122  C C   . LEU A 1 140 ? -12.770 29.101  57.523   1.00 94.13 140 A 1 
ATOM 1123  O O   . LEU A 1 140 ? -12.039 28.153  57.762   1.00 91.76 140 A 1 
ATOM 1124  C CB  . LEU A 1 140 ? -11.523 31.239  57.835   1.00 92.55 140 A 1 
ATOM 1125  C CG  . LEU A 1 140 ? -10.528 32.270  57.267   1.00 90.70 140 A 1 
ATOM 1126  C CD1 . LEU A 1 140 ? -9.953  33.064  58.437   1.00 82.18 140 A 1 
ATOM 1127  C CD2 . LEU A 1 140 ? -9.368  31.614  56.525   1.00 82.08 140 A 1 
ATOM 1128  N N   . GLY A 1 141 ? -14.061 29.102  57.846   1.00 93.40 141 A 1 
ATOM 1129  C CA  . GLY A 1 141 ? -14.722 27.933  58.425   1.00 93.49 141 A 1 
ATOM 1130  C C   . GLY A 1 141 ? -14.710 26.704  57.513   1.00 94.11 141 A 1 
ATOM 1131  O O   . GLY A 1 141 ? -14.724 25.570  58.001   1.00 91.53 141 A 1 
ATOM 1132  N N   . ASN A 1 142 ? -14.617 26.911  56.201   1.00 94.08 142 A 1 
ATOM 1133  C CA  . ASN A 1 142 ? -14.498 25.839  55.204   1.00 93.95 142 A 1 
ATOM 1134  C C   . ASN A 1 142 ? -13.040 25.457  54.900   1.00 94.52 142 A 1 
ATOM 1135  O O   . ASN A 1 142 ? -12.798 24.557  54.106   1.00 92.21 142 A 1 
ATOM 1136  C CB  . ASN A 1 142 ? -15.241 26.265  53.931   1.00 92.15 142 A 1 
ATOM 1137  C CG  . ASN A 1 142 ? -16.755 26.290  54.101   1.00 89.39 142 A 1 
ATOM 1138  O OD1 . ASN A 1 142 ? -17.325 25.681  54.987   1.00 79.37 142 A 1 
ATOM 1139  N ND2 . ASN A 1 142 ? -17.443 26.977  53.221   1.00 78.16 142 A 1 
ATOM 1140  N N   . VAL A 1 143 ? -12.079 26.131  55.494   1.00 95.13 143 A 1 
ATOM 1141  C CA  . VAL A 1 143 ? -10.659 25.854  55.280   1.00 95.73 143 A 1 
ATOM 1142  C C   . VAL A 1 143 ? -10.195 24.756  56.222   1.00 96.08 143 A 1 
ATOM 1143  O O   . VAL A 1 143 ? -10.371 24.821  57.434   1.00 94.59 143 A 1 
ATOM 1144  C CB  . VAL A 1 143 ? -9.800  27.122  55.410   1.00 95.05 143 A 1 
ATOM 1145  C CG1 . VAL A 1 143 ? -8.316  26.825  55.193   1.00 89.10 143 A 1 
ATOM 1146  C CG2 . VAL A 1 143 ? -10.215 28.163  54.368   1.00 87.22 143 A 1 
ATOM 1147  N N   . HIS A 1 144 ? -9.564  23.763  55.659   1.00 96.57 144 A 1 
ATOM 1148  C CA  . HIS A 1 144 ? -8.946  22.667  56.384   1.00 96.70 144 A 1 
ATOM 1149  C C   . HIS A 1 144 ? -7.474  22.557  55.975   1.00 96.74 144 A 1 
ATOM 1150  O O   . HIS A 1 144 ? -7.151  22.137  54.870   1.00 95.58 144 A 1 
ATOM 1151  C CB  . HIS A 1 144 ? -9.749  21.384  56.126   1.00 96.22 144 A 1 
ATOM 1152  C CG  . HIS A 1 144 ? -9.370  20.179  56.926   1.00 96.49 144 A 1 
ATOM 1153  N ND1 . HIS A 1 144 ? -10.097 18.990  56.935   1.00 89.51 144 A 1 
ATOM 1154  C CD2 . HIS A 1 144 ? -8.307  19.997  57.774   1.00 88.93 144 A 1 
ATOM 1155  C CE1 . HIS A 1 144 ? -9.467  18.135  57.757   1.00 90.08 144 A 1 
ATOM 1156  N NE2 . HIS A 1 144 ? -8.389  18.711  58.278   1.00 91.46 144 A 1 
ATOM 1157  N N   . LEU A 1 145 ? -6.598  22.945  56.871   1.00 96.63 145 A 1 
ATOM 1158  C CA  . LEU A 1 145 ? -5.161  22.799  56.678   1.00 96.88 145 A 1 
ATOM 1159  C C   . LEU A 1 145 ? -4.740  21.396  57.104   1.00 96.91 145 A 1 
ATOM 1160  O O   . LEU A 1 145 ? -5.015  20.972  58.223   1.00 95.55 145 A 1 
ATOM 1161  C CB  . LEU A 1 145 ? -4.395  23.878  57.475   1.00 96.46 145 A 1 
ATOM 1162  C CG  . LEU A 1 145 ? -4.828  25.327  57.212   1.00 94.91 145 A 1 
ATOM 1163  C CD1 . LEU A 1 145 ? -3.973  26.295  58.051   1.00 87.73 145 A 1 
ATOM 1164  C CD2 . LEU A 1 145 ? -4.668  25.728  55.752   1.00 88.61 145 A 1 
ATOM 1165  N N   . ILE A 1 146 ? -4.071  20.675  56.228   1.00 96.74 146 A 1 
ATOM 1166  C CA  . ILE A 1 146 ? -3.541  19.339  56.496   1.00 96.71 146 A 1 
ATOM 1167  C C   . ILE A 1 146 ? -2.019  19.413  56.397   1.00 96.54 146 A 1 
ATOM 1168  O O   . ILE A 1 146 ? -1.473  19.524  55.304   1.00 95.20 146 A 1 
ATOM 1169  C CB  . ILE A 1 146 ? -4.147  18.291  55.545   1.00 96.28 146 A 1 
ATOM 1170  C CG1 . ILE A 1 146 ? -5.693  18.298  55.602   1.00 93.00 146 A 1 
ATOM 1171  C CG2 . ILE A 1 146 ? -3.593  16.905  55.907   1.00 92.38 146 A 1 
ATOM 1172  C CD1 . ILE A 1 146 ? -6.346  17.401  54.544   1.00 89.07 146 A 1 
ATOM 1173  N N   . GLY A 1 147 ? -1.360  19.366  57.516   1.00 96.55 147 A 1 
ATOM 1174  C CA  . GLY A 1 147 ? 0.086   19.456  57.601   1.00 96.47 147 A 1 
ATOM 1175  C C   . GLY A 1 147 ? 0.724   18.121  57.946   1.00 96.39 147 A 1 
ATOM 1176  O O   . GLY A 1 147 ? 0.368   17.513  58.949   1.00 94.36 147 A 1 
ATOM 1177  N N   . TYR A 1 148 ? 1.677   17.695  57.160   1.00 95.35 148 A 1 
ATOM 1178  C CA  . TYR A 1 148 ? 2.467   16.499  57.446   1.00 94.67 148 A 1 
ATOM 1179  C C   . TYR A 1 148 ? 3.814   16.873  58.076   1.00 94.26 148 A 1 
ATOM 1180  O O   . TYR A 1 148 ? 4.538   17.705  57.540   1.00 92.22 148 A 1 
ATOM 1181  C CB  . TYR A 1 148 ? 2.674   15.693  56.163   1.00 93.22 148 A 1 
ATOM 1182  C CG  . TYR A 1 148 ? 3.638   14.542  56.302   1.00 92.57 148 A 1 
ATOM 1183  C CD1 . TYR A 1 148 ? 4.870   14.553  55.615   1.00 85.73 148 A 1 
ATOM 1184  C CD2 . TYR A 1 148 ? 3.323   13.433  57.122   1.00 85.49 148 A 1 
ATOM 1185  C CE1 . TYR A 1 148 ? 5.751   13.469  55.716   1.00 84.58 148 A 1 
ATOM 1186  C CE2 . TYR A 1 148 ? 4.205   12.346  57.228   1.00 83.79 148 A 1 
ATOM 1187  C CZ  . TYR A 1 148 ? 5.416   12.363  56.515   1.00 88.24 148 A 1 
ATOM 1188  O OH  . TYR A 1 148 ? 6.262   11.294  56.615   1.00 86.45 148 A 1 
ATOM 1189  N N   . SER A 1 149 ? 4.160   16.232  59.171   1.00 93.33 149 A 1 
ATOM 1190  C CA  . SER A 1 149 ? 5.433   16.426  59.866   1.00 92.63 149 A 1 
ATOM 1191  C C   . SER A 1 149 ? 5.685   17.913  60.164   1.00 93.72 149 A 1 
ATOM 1192  O O   . SER A 1 149 ? 4.896   18.541  60.882   1.00 92.75 149 A 1 
ATOM 1193  C CB  . SER A 1 149 ? 6.539   15.736  59.050   1.00 90.05 149 A 1 
ATOM 1194  O OG  . SER A 1 149 ? 7.757   15.736  59.751   1.00 83.20 149 A 1 
ATOM 1195  N N   . LEU A 1 150 ? 6.707   18.497  59.581   1.00 92.32 150 A 1 
ATOM 1196  C CA  . LEU A 1 150 ? 6.997   19.926  59.669   1.00 92.80 150 A 1 
ATOM 1197  C C   . LEU A 1 150 ? 5.850   20.807  59.151   1.00 94.34 150 A 1 
ATOM 1198  O O   . LEU A 1 150 ? 5.604   21.881  59.686   1.00 93.82 150 A 1 
ATOM 1199  C CB  . LEU A 1 150 ? 8.296   20.184  58.891   1.00 91.41 150 A 1 
ATOM 1200  C CG  . LEU A 1 150 ? 9.416   20.733  59.782   1.00 86.94 150 A 1 
ATOM 1201  C CD1 . LEU A 1 150 ? 10.771  20.291  59.257   1.00 79.70 150 A 1 
ATOM 1202  C CD2 . LEU A 1 150 ? 9.402   22.246  59.804   1.00 80.03 150 A 1 
ATOM 1203  N N   . GLY A 1 151 ? 5.111   20.324  58.153   1.00 94.38 151 A 1 
ATOM 1204  C CA  . GLY A 1 151 ? 3.935   21.004  57.618   1.00 95.32 151 A 1 
ATOM 1205  C C   . GLY A 1 151 ? 2.802   21.176  58.627   1.00 96.27 151 A 1 
ATOM 1206  O O   . GLY A 1 151 ? 2.024   22.104  58.490   1.00 95.34 151 A 1 
ATOM 1207  N N   . ALA A 1 152 ? 2.732   20.332  59.642   1.00 95.92 152 A 1 
ATOM 1208  C CA  . ALA A 1 152 ? 1.746   20.502  60.706   1.00 96.35 152 A 1 
ATOM 1209  C C   . ALA A 1 152 ? 2.012   21.767  61.523   1.00 96.67 152 A 1 
ATOM 1210  O O   . ALA A 1 152 ? 1.090   22.521  61.829   1.00 95.43 152 A 1 
ATOM 1211  C CB  . ALA A 1 152 ? 1.739   19.255  61.590   1.00 95.70 152 A 1 
ATOM 1212  N N   . HIS A 1 153 ? 3.281   22.059  61.802   1.00 96.31 153 A 1 
ATOM 1213  C CA  . HIS A 1 153 ? 3.667   23.294  62.481   1.00 96.38 153 A 1 
ATOM 1214  C C   . HIS A 1 153 ? 3.523   24.518  61.572   1.00 96.56 153 A 1 
ATOM 1215  O O   . HIS A 1 153 ? 3.096   25.570  62.030   1.00 95.51 153 A 1 
ATOM 1216  C CB  . HIS A 1 153 ? 5.088   23.155  63.017   1.00 95.76 153 A 1 
ATOM 1217  C CG  . HIS A 1 153 ? 5.223   22.042  64.008   1.00 95.67 153 A 1 
ATOM 1218  N ND1 . HIS A 1 153 ? 4.537   21.918  65.202   1.00 86.17 153 A 1 
ATOM 1219  C CD2 . HIS A 1 153 ? 6.031   20.941  63.901   1.00 85.35 153 A 1 
ATOM 1220  C CE1 . HIS A 1 153 ? 4.936   20.776  65.786   1.00 87.90 153 A 1 
ATOM 1221  N NE2 . HIS A 1 153 ? 5.830   20.163  65.025   1.00 89.55 153 A 1 
ATOM 1222  N N   . VAL A 1 154 ? 3.778   24.363  60.271   1.00 96.52 154 A 1 
ATOM 1223  C CA  . VAL A 1 154 ? 3.469   25.404  59.281   1.00 96.74 154 A 1 
ATOM 1224  C C   . VAL A 1 154 ? 1.979   25.730  59.282   1.00 96.94 154 A 1 
ATOM 1225  O O   . VAL A 1 154 ? 1.619   26.900  59.269   1.00 96.03 154 A 1 
ATOM 1226  C CB  . VAL A 1 154 ? 3.927   24.984  57.873   1.00 96.02 154 A 1 
ATOM 1227  C CG1 . VAL A 1 154 ? 3.474   25.958  56.792   1.00 91.33 154 A 1 
ATOM 1228  C CG2 . VAL A 1 154 ? 5.449   24.884  57.789   1.00 89.83 154 A 1 
ATOM 1229  N N   . ALA A 1 155 ? 1.117   24.720  59.330   1.00 96.78 155 A 1 
ATOM 1230  C CA  . ALA A 1 155 ? -0.330  24.906  59.426   1.00 96.70 155 A 1 
ATOM 1231  C C   . ALA A 1 155 ? -0.719  25.637  60.719   1.00 96.73 155 A 1 
ATOM 1232  O O   . ALA A 1 155 ? -1.538  26.551  60.674   1.00 95.31 155 A 1 
ATOM 1233  C CB  . ALA A 1 155 ? -1.018  23.546  59.325   1.00 96.24 155 A 1 
ATOM 1234  N N   . GLY A 1 156 ? -0.089  25.302  61.818   1.00 96.49 156 A 1 
ATOM 1235  C CA  . GLY A 1 156 ? -0.266  26.014  63.077   1.00 96.12 156 A 1 
ATOM 1236  C C   . GLY A 1 156 ? 0.102   27.489  62.983   1.00 96.21 156 A 1 
ATOM 1237  O O   . GLY A 1 156 ? -0.699  28.350  63.335   1.00 94.86 156 A 1 
ATOM 1238  N N   . TYR A 1 157 ? 1.273   27.795  62.409   1.00 96.51 157 A 1 
ATOM 1239  C CA  . TYR A 1 157 ? 1.652   29.192  62.157   1.00 96.41 157 A 1 
ATOM 1240  C C   . TYR A 1 157 ? 0.664   29.911  61.235   1.00 96.44 157 A 1 
ATOM 1241  O O   . TYR A 1 157 ? 0.288   31.043  61.520   1.00 95.09 157 A 1 
ATOM 1242  C CB  . TYR A 1 157 ? 3.064   29.264  61.568   1.00 96.11 157 A 1 
ATOM 1243  C CG  . TYR A 1 157 ? 4.189   29.044  62.550   1.00 95.55 157 A 1 
ATOM 1244  C CD1 . TYR A 1 157 ? 4.292   29.855  63.695   1.00 89.93 157 A 1 
ATOM 1245  C CD2 . TYR A 1 157 ? 5.161   28.048  62.318   1.00 89.64 157 A 1 
ATOM 1246  C CE1 . TYR A 1 157 ? 5.344   29.668  64.613   1.00 88.65 157 A 1 
ATOM 1247  C CE2 . TYR A 1 157 ? 6.214   27.861  63.227   1.00 88.43 157 A 1 
ATOM 1248  C CZ  . TYR A 1 157 ? 6.301   28.670  64.379   1.00 92.07 157 A 1 
ATOM 1249  O OH  . TYR A 1 157 ? 7.321   28.487  65.271   1.00 90.30 157 A 1 
ATOM 1250  N N   . ALA A 1 158 ? 0.223   29.282  60.170   1.00 96.02 158 A 1 
ATOM 1251  C CA  . ALA A 1 158 ? -0.748  29.865  59.262   1.00 95.97 158 A 1 
ATOM 1252  C C   . ALA A 1 158 ? -2.080  30.160  59.967   1.00 95.93 158 A 1 
ATOM 1253  O O   . ALA A 1 158 ? -2.619  31.252  59.814   1.00 94.42 158 A 1 
ATOM 1254  C CB  . ALA A 1 158 ? -0.942  28.931  58.069   1.00 95.64 158 A 1 
ATOM 1255  N N   . GLY A 1 159 ? -2.570  29.243  60.765   1.00 95.82 159 A 1 
ATOM 1256  C CA  . GLY A 1 159 ? -3.789  29.416  61.548   1.00 95.24 159 A 1 
ATOM 1257  C C   . GLY A 1 159 ? -3.691  30.508  62.604   1.00 95.13 159 A 1 
ATOM 1258  O O   . GLY A 1 159 ? -4.684  31.175  62.888   1.00 93.04 159 A 1 
ATOM 1259  N N   . ASN A 1 160 ? -2.495  30.736  63.141   1.00 95.54 160 A 1 
ATOM 1260  C CA  . ASN A 1 160 ? -2.250  31.794  64.113   1.00 94.94 160 A 1 
ATOM 1261  C C   . ASN A 1 160 ? -2.081  33.183  63.464   1.00 95.21 160 A 1 
ATOM 1262  O O   . ASN A 1 160 ? -2.464  34.197  64.034   1.00 92.86 160 A 1 
ATOM 1263  C CB  . ASN A 1 160 ? -1.013  31.370  64.931   1.00 93.42 160 A 1 
ATOM 1264  C CG  . ASN A 1 160 ? -0.882  32.061  66.274   1.00 88.84 160 A 1 
ATOM 1265  O OD1 . ASN A 1 160 ? -1.531  33.012  66.619   1.00 77.88 160 A 1 
ATOM 1266  N ND2 . ASN A 1 160 ? 0.007   31.558  67.105   1.00 76.81 160 A 1 
ATOM 1267  N N   . PHE A 1 161 ? -1.513  33.219  62.243   1.00 95.46 161 A 1 
ATOM 1268  C CA  . PHE A 1 161 ? -1.239  34.485  61.544   1.00 95.45 161 A 1 
ATOM 1269  C C   . PHE A 1 161 ? -2.405  34.989  60.677   1.00 95.36 161 A 1 
ATOM 1270  O O   . PHE A 1 161 ? -2.426  36.174  60.340   1.00 92.50 161 A 1 
ATOM 1271  C CB  . PHE A 1 161 ? 0.026   34.342  60.695   1.00 95.00 161 A 1 
ATOM 1272  C CG  . PHE A 1 161 ? 1.315   34.030  61.442   1.00 95.02 161 A 1 
ATOM 1273  C CD1 . PHE A 1 161 ? 1.530   34.472  62.759   1.00 88.89 161 A 1 
ATOM 1274  C CD2 . PHE A 1 161 ? 2.324   33.298  60.792   1.00 88.70 161 A 1 
ATOM 1275  C CE1 . PHE A 1 161 ? 2.729   34.162  63.430   1.00 88.07 161 A 1 
ATOM 1276  C CE2 . PHE A 1 161 ? 3.518   32.998  61.451   1.00 88.25 161 A 1 
ATOM 1277  C CZ  . PHE A 1 161 ? 3.724   33.423  62.772   1.00 91.62 161 A 1 
ATOM 1278  N N   . VAL A 1 162 ? -3.345  34.126  60.310   1.00 94.69 162 A 1 
ATOM 1279  C CA  . VAL A 1 162 ? -4.489  34.505  59.487   1.00 94.66 162 A 1 
ATOM 1280  C C   . VAL A 1 162 ? -5.446  35.418  60.254   1.00 94.34 162 A 1 
ATOM 1281  O O   . VAL A 1 162 ? -5.621  35.295  61.472   1.00 92.07 162 A 1 
ATOM 1282  C CB  . VAL A 1 162 ? -5.199  33.249  58.930   1.00 93.37 162 A 1 
ATOM 1283  C CG1 . VAL A 1 162 ? -6.008  32.489  59.986   1.00 83.27 162 A 1 
ATOM 1284  C CG2 . VAL A 1 162 ? -6.126  33.599  57.773   1.00 82.10 162 A 1 
ATOM 1285  N N   . LYS A 1 163 ? -6.102  36.326  59.520   1.00 93.62 163 A 1 
ATOM 1286  C CA  . LYS A 1 163 ? -7.132  37.185  60.096   1.00 92.73 163 A 1 
ATOM 1287  C C   . LYS A 1 163 ? -8.429  36.408  60.296   1.00 91.86 163 A 1 
ATOM 1288  O O   . LYS A 1 163 ? -9.276  36.349  59.415   1.00 84.04 163 A 1 
ATOM 1289  C CB  . LYS A 1 163 ? -7.363  38.402  59.209   1.00 90.64 163 A 1 
ATOM 1290  C CG  . LYS A 1 163 ? -6.139  39.329  59.166   1.00 82.95 163 A 1 
ATOM 1291  C CD  . LYS A 1 163 ? -6.429  40.448  58.167   1.00 78.14 163 A 1 
ATOM 1292  C CE  . LYS A 1 163 ? -5.170  41.241  57.904   1.00 68.22 163 A 1 
ATOM 1293  N NZ  . LYS A 1 163 ? -5.235  41.829  56.549   1.00 60.44 163 A 1 
ATOM 1294  N N   . GLY A 1 164 ? -8.588  35.850  61.472   1.00 92.53 164 A 1 
ATOM 1295  C CA  . GLY A 1 164 ? -9.743  35.033  61.823   1.00 92.55 164 A 1 
ATOM 1296  C C   . GLY A 1 164 ? -9.320  33.653  62.304   1.00 94.03 164 A 1 
ATOM 1297  O O   . GLY A 1 164 ? -8.186  33.446  62.709   1.00 90.55 164 A 1 
ATOM 1298  N N   . THR A 1 165 ? -10.253 32.738  62.317   1.00 94.08 165 A 1 
ATOM 1299  C CA  . THR A 1 165 ? -10.005 31.377  62.798   1.00 94.41 165 A 1 
ATOM 1300  C C   . THR A 1 165 ? -10.269 30.373  61.686   1.00 95.00 165 A 1 
ATOM 1301  O O   . THR A 1 165 ? -11.389 30.270  61.186   1.00 92.25 165 A 1 
ATOM 1302  C CB  . THR A 1 165 ? -10.839 31.055  64.034   1.00 91.99 165 A 1 
ATOM 1303  O OG1 . THR A 1 165 ? -10.667 32.046  65.013   1.00 79.97 165 A 1 
ATOM 1304  C CG2 . THR A 1 165 ? -10.434 29.738  64.681   1.00 77.93 165 A 1 
ATOM 1305  N N   . VAL A 1 166 ? -9.247  29.627  61.319   1.00 94.60 166 A 1 
ATOM 1306  C CA  . VAL A 1 166 ? -9.360  28.520  60.371   1.00 95.17 166 A 1 
ATOM 1307  C C   . VAL A 1 166 ? -10.290 27.445  60.943   1.00 95.16 166 A 1 
ATOM 1308  O O   . VAL A 1 166 ? -10.224 27.149  62.139   1.00 92.80 166 A 1 
ATOM 1309  C CB  . VAL A 1 166 ? -7.975  27.933  60.038   1.00 93.42 166 A 1 
ATOM 1310  C CG1 . VAL A 1 166 ? -8.044  26.717  59.132   1.00 82.40 166 A 1 
ATOM 1311  C CG2 . VAL A 1 166 ? -7.105  28.977  59.331   1.00 79.55 166 A 1 
ATOM 1312  N N   . GLY A 1 167 ? -11.126 26.854  60.104   1.00 94.83 167 A 1 
ATOM 1313  C CA  . GLY A 1 167 ? -12.082 25.834  60.533   1.00 94.58 167 A 1 
ATOM 1314  C C   . GLY A 1 167 ? -11.425 24.613  61.168   1.00 95.09 167 A 1 
ATOM 1315  O O   . GLY A 1 167 ? -11.794 24.198  62.272   1.00 92.81 167 A 1 
ATOM 1316  N N   . ARG A 1 168 ? -10.423 24.055  60.477   1.00 96.07 168 A 1 
ATOM 1317  C CA  . ARG A 1 168 ? -9.741  22.852  60.966   1.00 96.40 168 A 1 
ATOM 1318  C C   . ARG A 1 168 ? -8.269  22.800  60.554   1.00 96.79 168 A 1 
ATOM 1319  O O   . ARG A 1 168 ? -7.926  23.125  59.428   1.00 95.47 168 A 1 
ATOM 1320  C CB  . ARG A 1 168 ? -10.525 21.621  60.488   1.00 95.39 168 A 1 
ATOM 1321  C CG  . ARG A 1 168 ? -9.980  20.305  61.044   1.00 93.15 168 A 1 
ATOM 1322  C CD  . ARG A 1 168 ? -10.950 19.170  60.740   1.00 92.70 168 A 1 
ATOM 1323  N NE  . ARG A 1 168 ? -10.398 17.876  61.155   1.00 91.38 168 A 1 
ATOM 1324  C CZ  . ARG A 1 168 ? -10.900 16.685  60.911   1.00 92.58 168 A 1 
ATOM 1325  N NH1 . ARG A 1 168 ? -12.033 16.519  60.290   1.00 86.41 168 A 1 
ATOM 1326  N NH2 . ARG A 1 168 ? -10.252 15.627  61.283   1.00 87.39 168 A 1 
ATOM 1327  N N   . ILE A 1 169 ? -7.457  22.329  61.470   1.00 96.66 169 A 1 
ATOM 1328  C CA  . ILE A 1 169 ? -6.094  21.892  61.177   1.00 96.84 169 A 1 
ATOM 1329  C C   . ILE A 1 169 ? -5.975  20.416  61.549   1.00 96.79 169 A 1 
ATOM 1330  O O   . ILE A 1 169 ? -6.339  20.024  62.657   1.00 95.41 169 A 1 
ATOM 1331  C CB  . ILE A 1 169 ? -5.051  22.763  61.912   1.00 96.58 169 A 1 
ATOM 1332  C CG1 . ILE A 1 169 ? -5.077  24.205  61.370   1.00 92.98 169 A 1 
ATOM 1333  C CG2 . ILE A 1 169 ? -3.640  22.158  61.764   1.00 93.34 169 A 1 
ATOM 1334  C CD1 . ILE A 1 169 ? -4.239  25.208  62.176   1.00 90.13 169 A 1 
ATOM 1335  N N   . THR A 1 170 ? -5.455  19.618  60.633   1.00 96.88 170 A 1 
ATOM 1336  C CA  . THR A 1 170 ? -5.081  18.232  60.906   1.00 96.85 170 A 1 
ATOM 1337  C C   . THR A 1 170 ? -3.564  18.104  60.860   1.00 96.85 170 A 1 
ATOM 1338  O O   . THR A 1 170 ? -2.954  18.302  59.809   1.00 95.67 170 A 1 
ATOM 1339  C CB  . THR A 1 170 ? -5.742  17.263  59.927   1.00 96.10 170 A 1 
ATOM 1340  O OG1 . THR A 1 170 ? -7.146  17.356  60.033   1.00 87.23 170 A 1 
ATOM 1341  C CG2 . THR A 1 170 ? -5.376  15.813  60.213   1.00 84.75 170 A 1 
ATOM 1342  N N   . GLY A 1 171 ? -2.971  17.755  61.976   1.00 96.35 171 A 1 
ATOM 1343  C CA  . GLY A 1 171 ? -1.557  17.429  62.074   1.00 96.29 171 A 1 
ATOM 1344  C C   . GLY A 1 171 ? -1.330  15.941  61.849   1.00 96.15 171 A 1 
ATOM 1345  O O   . GLY A 1 171 ? -1.803  15.121  62.627   1.00 94.16 171 A 1 
ATOM 1346  N N   . LEU A 1 172 ? -0.615  15.606  60.818   1.00 96.07 172 A 1 
ATOM 1347  C CA  . LEU A 1 172 ? -0.260  14.225  60.497   1.00 95.55 172 A 1 
ATOM 1348  C C   . LEU A 1 172 ? 1.175   13.969  60.959   1.00 94.66 172 A 1 
ATOM 1349  O O   . LEU A 1 172 ? 2.123   14.386  60.301   1.00 92.45 172 A 1 
ATOM 1350  C CB  . LEU A 1 172 ? -0.425  13.979  58.995   1.00 95.36 172 A 1 
ATOM 1351  C CG  . LEU A 1 172 ? -1.845  14.208  58.453   1.00 94.73 172 A 1 
ATOM 1352  C CD1 . LEU A 1 172 ? -1.864  13.939  56.947   1.00 90.33 172 A 1 
ATOM 1353  C CD2 . LEU A 1 172 ? -2.881  13.309  59.111   1.00 90.37 172 A 1 
ATOM 1354  N N   . ASP A 1 173 ? 1.297   13.336  62.075   1.00 94.30 173 A 1 
ATOM 1355  C CA  . ASP A 1 173 ? 2.557   13.098  62.794   1.00 93.66 173 A 1 
ATOM 1356  C C   . ASP A 1 173 ? 3.463   14.341  62.817   1.00 93.70 173 A 1 
ATOM 1357  O O   . ASP A 1 173 ? 4.507   14.362  62.166   1.00 92.05 173 A 1 
ATOM 1358  C CB  . ASP A 1 173 ? 3.226   11.821  62.270   1.00 92.12 173 A 1 
ATOM 1359  C CG  . ASP A 1 173 ? 4.162   11.193  63.308   1.00 90.66 173 A 1 
ATOM 1360  O OD1 . ASP A 1 173 ? 3.816   11.219  64.512   1.00 84.72 173 A 1 
ATOM 1361  O OD2 . ASP A 1 173 ? 5.176   10.589  62.905   1.00 84.11 173 A 1 
ATOM 1362  N N   . PRO A 1 174 ? 3.042   15.417  63.520   1.00 93.74 174 A 1 
ATOM 1363  C CA  . PRO A 1 174 ? 3.818   16.645  63.574   1.00 94.09 174 A 1 
ATOM 1364  C C   . PRO A 1 174 ? 5.261   16.380  63.995   1.00 93.29 174 A 1 
ATOM 1365  O O   . PRO A 1 174 ? 5.513   15.556  64.871   1.00 91.40 174 A 1 
ATOM 1366  C CB  . PRO A 1 174 ? 3.118   17.561  64.587   1.00 93.94 174 A 1 
ATOM 1367  C CG  . PRO A 1 174 ? 1.687   17.027  64.606   1.00 93.04 174 A 1 
ATOM 1368  C CD  . PRO A 1 174 ? 1.855   15.537  64.338   1.00 94.43 174 A 1 
ATOM 1369  N N   . ALA A 1 175 ? 6.196   17.107  63.418   1.00 91.76 175 A 1 
ATOM 1370  C CA  . ALA A 1 175 ? 7.609   16.918  63.718   1.00 91.44 175 A 1 
ATOM 1371  C C   . ALA A 1 175 ? 7.900   17.136  65.216   1.00 91.67 175 A 1 
ATOM 1372  O O   . ALA A 1 175 ? 7.468   18.133  65.806   1.00 90.67 175 A 1 
ATOM 1373  C CB  . ALA A 1 175 ? 8.439   17.831  62.831   1.00 90.40 175 A 1 
ATOM 1374  N N   . GLY A 1 176 ? 8.639   16.226  65.792   1.00 89.15 176 A 1 
ATOM 1375  C CA  . GLY A 1 176 ? 9.045   16.286  67.191   1.00 88.19 176 A 1 
ATOM 1376  C C   . GLY A 1 176 ? 10.329  17.068  67.432   1.00 88.23 176 A 1 
ATOM 1377  O O   . GLY A 1 176 ? 10.344  17.939  68.293   1.00 86.21 176 A 1 
ATOM 1378  N N   . PRO A 1 177 ? 11.409  16.787  66.683   1.00 85.62 177 A 1 
ATOM 1379  C CA  . PRO A 1 177 ? 12.688  17.452  66.911   1.00 83.93 177 A 1 
ATOM 1380  C C   . PRO A 1 177 ? 12.577  18.966  66.767   1.00 84.28 177 A 1 
ATOM 1381  O O   . PRO A 1 177 ? 12.070  19.463  65.767   1.00 82.49 177 A 1 
ATOM 1382  C CB  . PRO A 1 177 ? 13.654  16.837  65.901   1.00 81.72 177 A 1 
ATOM 1383  C CG  . PRO A 1 177 ? 13.038  15.478  65.588   1.00 79.52 177 A 1 
ATOM 1384  C CD  . PRO A 1 177 ? 11.553  15.757  65.674   1.00 81.98 177 A 1 
ATOM 1385  N N   . MET A 1 178 ? 13.051  19.695  67.740   1.00 86.02 178 A 1 
ATOM 1386  C CA  . MET A 1 178 ? 12.940  21.155  67.910   1.00 86.76 178 A 1 
ATOM 1387  C C   . MET A 1 178 ? 11.531  21.684  68.243   1.00 88.04 178 A 1 
ATOM 1388  O O   . MET A 1 178 ? 11.379  22.879  68.480   1.00 85.61 178 A 1 
ATOM 1389  C CB  . MET A 1 178 ? 13.546  21.924  66.727   1.00 85.25 178 A 1 
ATOM 1390  C CG  . MET A 1 178 ? 14.969  21.512  66.383   1.00 81.83 178 A 1 
ATOM 1391  S SD  . MET A 1 178 ? 15.716  22.411  64.993   1.00 77.23 178 A 1 
ATOM 1392  C CE  . MET A 1 178 ? 15.789  24.086  65.667   1.00 68.47 178 A 1 
ATOM 1393  N N   . PHE A 1 179 ? 10.530  20.845  68.309   1.00 89.11 179 A 1 
ATOM 1394  C CA  . PHE A 1 179 ? 9.156   21.216  68.669   1.00 90.63 179 A 1 
ATOM 1395  C C   . PHE A 1 179 ? 8.666   20.534  69.950   1.00 90.60 179 A 1 
ATOM 1396  O O   . PHE A 1 179 ? 7.783   21.059  70.626   1.00 88.00 179 A 1 
ATOM 1397  C CB  . PHE A 1 179 ? 8.210   20.905  67.510   1.00 91.32 179 A 1 
ATOM 1398  C CG  . PHE A 1 179 ? 8.504   21.675  66.256   1.00 91.90 179 A 1 
ATOM 1399  C CD1 . PHE A 1 179 ? 7.953   22.953  66.063   1.00 86.77 179 A 1 
ATOM 1400  C CD2 . PHE A 1 179 ? 9.330   21.125  65.260   1.00 87.27 179 A 1 
ATOM 1401  C CE1 . PHE A 1 179 ? 8.220   23.674  64.890   1.00 86.58 179 A 1 
ATOM 1402  C CE2 . PHE A 1 179 ? 9.602   21.839  64.092   1.00 86.97 179 A 1 
ATOM 1403  C CZ  . PHE A 1 179 ? 9.050   23.113  63.896   1.00 90.63 179 A 1 
ATOM 1404  N N   . GLU A 1 180 ? 9.237   19.397  70.294   1.00 87.89 180 A 1 
ATOM 1405  C CA  . GLU A 1 180 ? 8.939   18.700  71.540   1.00 86.85 180 A 1 
ATOM 1406  C C   . GLU A 1 180 ? 9.248   19.611  72.730   1.00 86.49 180 A 1 
ATOM 1407  O O   . GLU A 1 180 ? 10.368  20.092  72.898   1.00 82.58 180 A 1 
ATOM 1408  C CB  . GLU A 1 180 ? 9.747   17.394  71.600   1.00 84.86 180 A 1 
ATOM 1409  C CG  . GLU A 1 180 ? 9.257   16.421  72.681   1.00 79.86 180 A 1 
ATOM 1410  C CD  . GLU A 1 180 ? 7.959   15.704  72.281   1.00 80.45 180 A 1 
ATOM 1411  O OE1 . GLU A 1 180 ? 6.966   15.808  73.022   1.00 73.50 180 A 1 
ATOM 1412  O OE2 . GLU A 1 180 ? 7.965   15.012  71.242   1.00 74.14 180 A 1 
ATOM 1413  N N   . GLY A 1 181 ? 8.246   19.890  73.525   1.00 86.39 181 A 1 
ATOM 1414  C CA  . GLY A 1 181 ? 8.369   20.811  74.656   1.00 86.64 181 A 1 
ATOM 1415  C C   . GLY A 1 181 ? 8.450   22.294  74.274   1.00 88.38 181 A 1 
ATOM 1416  O O   . GLY A 1 181 ? 8.578   23.131  75.169   1.00 84.39 181 A 1 
ATOM 1417  N N   . ALA A 1 182 ? 8.343   22.637  72.993   1.00 90.04 182 A 1 
ATOM 1418  C CA  . ALA A 1 182 ? 8.344   24.027  72.561   1.00 90.82 182 A 1 
ATOM 1419  C C   . ALA A 1 182 ? 7.096   24.782  73.045   1.00 91.74 182 A 1 
ATOM 1420  O O   . ALA A 1 182 ? 6.041   24.205  73.316   1.00 89.08 182 A 1 
ATOM 1421  C CB  . ALA A 1 182 ? 8.505   24.101  71.039   1.00 89.52 182 A 1 
ATOM 1422  N N   . ASP A 1 183 ? 7.236   26.097  73.108   1.00 92.17 183 A 1 
ATOM 1423  C CA  . ASP A 1 183 ? 6.151   26.994  73.475   1.00 92.37 183 A 1 
ATOM 1424  C C   . ASP A 1 183 ? 4.983   26.920  72.465   1.00 92.69 183 A 1 
ATOM 1425  O O   . ASP A 1 183 ? 5.179   26.628  71.282   1.00 89.79 183 A 1 
ATOM 1426  C CB  . ASP A 1 183 ? 6.717   28.416  73.605   1.00 90.62 183 A 1 
ATOM 1427  C CG  . ASP A 1 183 ? 5.806   29.394  74.347   1.00 83.24 183 A 1 
ATOM 1428  O OD1 . ASP A 1 183 ? 4.686   28.996  74.726   1.00 72.92 183 A 1 
ATOM 1429  O OD2 . ASP A 1 183 ? 6.243   30.552  74.494   1.00 73.09 183 A 1 
ATOM 1430  N N   . ILE A 1 184 ? 3.782   27.199  72.933   1.00 92.74 184 A 1 
ATOM 1431  C CA  . ILE A 1 184 ? 2.544   27.125  72.161   1.00 92.85 184 A 1 
ATOM 1432  C C   . ILE A 1 184 ? 2.618   27.975  70.892   1.00 93.40 184 A 1 
ATOM 1433  O O   . ILE A 1 184 ? 2.136   27.561  69.844   1.00 89.86 184 A 1 
ATOM 1434  C CB  . ILE A 1 184 ? 1.345   27.529  73.058   1.00 89.86 184 A 1 
ATOM 1435  C CG1 . ILE A 1 184 ? 1.203   26.562  74.255   1.00 78.08 184 A 1 
ATOM 1436  C CG2 . ILE A 1 184 ? 0.042   27.574  72.248   1.00 75.85 184 A 1 
ATOM 1437  C CD1 . ILE A 1 184 ? 0.143   26.971  75.282   1.00 69.57 184 A 1 
ATOM 1438  N N   . HIS A 1 185 ? 3.288   29.113  70.939   1.00 93.23 185 A 1 
ATOM 1439  C CA  . HIS A 1 185 ? 3.459   30.011  69.793   1.00 92.91 185 A 1 
ATOM 1440  C C   . HIS A 1 185 ? 4.508   29.544  68.772   1.00 93.19 185 A 1 
ATOM 1441  O O   . HIS A 1 185 ? 4.657   30.155  67.712   1.00 89.36 185 A 1 
ATOM 1442  C CB  . HIS A 1 185 ? 3.797   31.413  70.310   1.00 91.19 185 A 1 
ATOM 1443  C CG  . HIS A 1 185 ? 2.751   31.949  71.243   1.00 86.86 185 A 1 
ATOM 1444  N ND1 . HIS A 1 185 ? 1.426   32.159  70.948   1.00 74.63 185 A 1 
ATOM 1445  C CD2 . HIS A 1 185 ? 2.918   32.296  72.566   1.00 73.33 185 A 1 
ATOM 1446  C CE1 . HIS A 1 185 ? 0.813   32.615  72.048   1.00 72.42 185 A 1 
ATOM 1447  N NE2 . HIS A 1 185 ? 1.696   32.713  73.043   1.00 73.44 185 A 1 
ATOM 1448  N N   . LYS A 1 186 ? 5.254   28.483  69.071   1.00 93.15 186 A 1 
ATOM 1449  C CA  . LYS A 1 186 ? 6.338   27.958  68.232   1.00 93.11 186 A 1 
ATOM 1450  C C   . LYS A 1 186 ? 6.046   26.573  67.654   1.00 93.33 186 A 1 
ATOM 1451  O O   . LYS A 1 186 ? 6.929   25.954  67.072   1.00 89.68 186 A 1 
ATOM 1452  C CB  . LYS A 1 186 ? 7.656   27.962  69.008   1.00 91.45 186 A 1 
ATOM 1453  C CG  . LYS A 1 186 ? 8.116   29.380  69.370   1.00 87.12 186 A 1 
ATOM 1454  C CD  . LYS A 1 186 ? 9.488   29.322  70.047   1.00 80.33 186 A 1 
ATOM 1455  C CE  . LYS A 1 186 ? 9.949   30.727  70.435   1.00 71.67 186 A 1 
ATOM 1456  N NZ  . LYS A 1 186 ? 11.244  30.692  71.152   1.00 62.61 186 A 1 
ATOM 1457  N N   . ARG A 1 187 ? 4.821   26.096  67.836   1.00 94.07 187 A 1 
ATOM 1458  C CA  . ARG A 1 187 ? 4.372   24.781  67.366   1.00 94.27 187 A 1 
ATOM 1459  C C   . ARG A 1 187 ? 2.876   24.802  67.077   1.00 94.72 187 A 1 
ATOM 1460  O O   . ARG A 1 187 ? 2.185   25.715  67.512   1.00 92.69 187 A 1 
ATOM 1461  C CB  . ARG A 1 187 ? 4.721   23.711  68.405   1.00 92.07 187 A 1 
ATOM 1462  C CG  . ARG A 1 187 ? 4.065   23.945  69.784   1.00 89.13 187 A 1 
ATOM 1463  C CD  . ARG A 1 187 ? 4.231   22.731  70.673   1.00 88.72 187 A 1 
ATOM 1464  N NE  . ARG A 1 187 ? 3.677   22.934  72.019   1.00 85.78 187 A 1 
ATOM 1465  C CZ  . ARG A 1 187 ? 2.403   22.869  72.374   1.00 86.74 187 A 1 
ATOM 1466  N NH1 . ARG A 1 187 ? 1.462   22.597  71.523   1.00 77.21 187 A 1 
ATOM 1467  N NH2 . ARG A 1 187 ? 2.072   23.078  73.602   1.00 80.92 187 A 1 
ATOM 1468  N N   . LEU A 1 188 ? 2.402   23.782  66.427   1.00 94.27 188 A 1 
ATOM 1469  C CA  . LEU A 1 188 ? 0.970   23.534  66.344   1.00 94.84 188 A 1 
ATOM 1470  C C   . LEU A 1 188 ? 0.363   23.475  67.747   1.00 94.84 188 A 1 
ATOM 1471  O O   . LEU A 1 188 ? 0.902   22.806  68.638   1.00 93.13 188 A 1 
ATOM 1472  C CB  . LEU A 1 188 ? 0.733   22.227  65.557   1.00 94.77 188 A 1 
ATOM 1473  C CG  . LEU A 1 188 ? -0.741  21.828  65.394   1.00 94.68 188 A 1 
ATOM 1474  C CD1 . LEU A 1 188 ? -1.533  22.838  64.572   1.00 87.77 188 A 1 
ATOM 1475  C CD2 . LEU A 1 188 ? -0.832  20.479  64.681   1.00 87.73 188 A 1 
ATOM 1476  N N   . SER A 1 189 ? -0.754  24.190  67.930   1.00 94.71 189 A 1 
ATOM 1477  C CA  . SER A 1 189 ? -1.479  24.217  69.192   1.00 94.48 189 A 1 
ATOM 1478  C C   . SER A 1 189 ? -2.998  24.183  68.957   1.00 94.98 189 A 1 
ATOM 1479  O O   . SER A 1 189 ? -3.465  24.435  67.845   1.00 93.25 189 A 1 
ATOM 1480  C CB  . SER A 1 189 ? -1.056  25.457  69.998   1.00 92.21 189 A 1 
ATOM 1481  O OG  . SER A 1 189 ? -1.734  26.610  69.552   1.00 83.27 189 A 1 
ATOM 1482  N N   . PRO A 1 190 ? -3.789  23.878  69.985   1.00 94.10 190 A 1 
ATOM 1483  C CA  . PRO A 1 190 ? -5.246  23.915  69.864   1.00 93.79 190 A 1 
ATOM 1484  C C   . PRO A 1 190 ? -5.823  25.296  69.537   1.00 93.76 190 A 1 
ATOM 1485  O O   . PRO A 1 190 ? -6.963  25.379  69.083   1.00 90.95 190 A 1 
ATOM 1486  C CB  . PRO A 1 190 ? -5.778  23.409  71.214   1.00 92.16 190 A 1 
ATOM 1487  C CG  . PRO A 1 190 ? -4.617  22.617  71.796   1.00 89.68 190 A 1 
ATOM 1488  C CD  . PRO A 1 190 ? -3.399  23.377  71.286   1.00 92.32 190 A 1 
ATOM 1489  N N   . ASP A 1 191 ? -5.054  26.349  69.728   1.00 93.55 191 A 1 
ATOM 1490  C CA  . ASP A 1 191 ? -5.498  27.735  69.533   1.00 92.64 191 A 1 
ATOM 1491  C C   . ASP A 1 191 ? -5.375  28.189  68.072   1.00 93.29 191 A 1 
ATOM 1492  O O   . ASP A 1 191 ? -5.968  29.190  67.681   1.00 89.65 191 A 1 
ATOM 1493  C CB  . ASP A 1 191 ? -4.732  28.648  70.495   1.00 89.97 191 A 1 
ATOM 1494  C CG  . ASP A 1 191 ? -4.874  28.235  71.975   1.00 81.39 191 A 1 
ATOM 1495  O OD1 . ASP A 1 191 ? -5.986  27.825  72.369   1.00 70.49 191 A 1 
ATOM 1496  O OD2 . ASP A 1 191 ? -3.859  28.291  72.696   1.00 71.12 191 A 1 
ATOM 1497  N N   . ASP A 1 192 ? -4.672  27.432  67.250   1.00 93.92 192 A 1 
ATOM 1498  C CA  . ASP A 1 192 ? -4.386  27.786  65.856   1.00 94.29 192 A 1 
ATOM 1499  C C   . ASP A 1 192 ? -5.596  27.603  64.913   1.00 94.47 192 A 1 
ATOM 1500  O O   . ASP A 1 192 ? -5.614  28.147  63.804   1.00 91.58 192 A 1 
ATOM 1501  C CB  . ASP A 1 192 ? -3.196  26.964  65.355   1.00 93.75 192 A 1 
ATOM 1502  C CG  . ASP A 1 192 ? -1.900  27.175  66.146   1.00 92.99 192 A 1 
ATOM 1503  O OD1 . ASP A 1 192 ? -1.651  28.294  66.627   1.00 87.09 192 A 1 
ATOM 1504  O OD2 . ASP A 1 192 ? -1.119  26.193  66.255   1.00 87.36 192 A 1 
ATOM 1505  N N   . ALA A 1 193 ? -6.608  26.852  65.321   1.00 94.22 193 A 1 
ATOM 1506  C CA  . ALA A 1 193 ? -7.842  26.654  64.570   1.00 94.40 193 A 1 
ATOM 1507  C C   . ALA A 1 193 ? -9.023  26.344  65.492   1.00 94.23 193 A 1 
ATOM 1508  O O   . ALA A 1 193 ? -8.867  25.987  66.664   1.00 92.04 193 A 1 
ATOM 1509  C CB  . ALA A 1 193 ? -7.639  25.518  63.551   1.00 93.82 193 A 1 
ATOM 1510  N N   . ASP A 1 194 ? -10.242 26.400  64.958   1.00 94.63 194 A 1 
ATOM 1511  C CA  . ASP A 1 194 ? -11.431 26.001  65.718   1.00 93.99 194 A 1 
ATOM 1512  C C   . ASP A 1 194 ? -11.386 24.523  66.131   1.00 93.74 194 A 1 
ATOM 1513  O O   . ASP A 1 194 ? -11.813 24.156  67.231   1.00 90.86 194 A 1 
ATOM 1514  C CB  . ASP A 1 194 ? -12.706 26.284  64.913   1.00 92.46 194 A 1 
ATOM 1515  C CG  . ASP A 1 194 ? -13.928 25.918  65.757   1.00 87.22 194 A 1 
ATOM 1516  O OD1 . ASP A 1 194 ? -14.065 26.464  66.869   1.00 79.02 194 A 1 
ATOM 1517  O OD2 . ASP A 1 194 ? -14.653 24.957  65.410   1.00 77.20 194 A 1 
ATOM 1518  N N   . PHE A 1 195 ? -10.823 23.690  65.282   1.00 94.38 195 A 1 
ATOM 1519  C CA  . PHE A 1 195 ? -10.598 22.278  65.565   1.00 94.97 195 A 1 
ATOM 1520  C C   . PHE A 1 195 ? -9.224  21.829  65.072   1.00 95.66 195 A 1 
ATOM 1521  O O   . PHE A 1 195 ? -8.948  21.860  63.880   1.00 94.50 195 A 1 
ATOM 1522  C CB  . PHE A 1 195 ? -11.726 21.446  64.949   1.00 94.11 195 A 1 
ATOM 1523  C CG  . PHE A 1 195 ? -11.636 19.958  65.182   1.00 94.44 195 A 1 
ATOM 1524  C CD1 . PHE A 1 195 ? -12.002 19.060  64.151   1.00 90.50 195 A 1 
ATOM 1525  C CD2 . PHE A 1 195 ? -11.200 19.435  66.420   1.00 90.54 195 A 1 
ATOM 1526  C CE1 . PHE A 1 195 ? -11.929 17.680  64.361   1.00 90.24 195 A 1 
ATOM 1527  C CE2 . PHE A 1 195 ? -11.115 18.051  66.621   1.00 89.66 195 A 1 
ATOM 1528  C CZ  . PHE A 1 195 ? -11.484 17.177  65.600   1.00 92.03 195 A 1 
ATOM 1529  N N   . VAL A 1 196 ? -8.395  21.392  66.000   1.00 95.49 196 A 1 
ATOM 1530  C CA  . VAL A 1 196 ? -7.090  20.805  65.709   1.00 95.77 196 A 1 
ATOM 1531  C C   . VAL A 1 196 ? -7.113  19.340  66.110   1.00 95.53 196 A 1 
ATOM 1532  O O   . VAL A 1 196 ? -7.291  19.018  67.283   1.00 94.19 196 A 1 
ATOM 1533  C CB  . VAL A 1 196 ? -5.945  21.559  66.421   1.00 95.33 196 A 1 
ATOM 1534  C CG1 . VAL A 1 196 ? -4.587  20.982  66.054   1.00 91.04 196 A 1 
ATOM 1535  C CG2 . VAL A 1 196 ? -5.947  23.045  66.046   1.00 89.19 196 A 1 
ATOM 1536  N N   . ASP A 1 197 ? -6.960  18.455  65.147   1.00 95.76 197 A 1 
ATOM 1537  C CA  . ASP A 1 197 ? -6.820  17.016  65.358   1.00 95.50 197 A 1 
ATOM 1538  C C   . ASP A 1 197 ? -5.459  16.531  64.866   1.00 95.81 197 A 1 
ATOM 1539  O O   . ASP A 1 197 ? -4.971  16.938  63.823   1.00 94.48 197 A 1 
ATOM 1540  C CB  . ASP A 1 197 ? -7.986  16.241  64.749   1.00 94.37 197 A 1 
ATOM 1541  C CG  . ASP A 1 197 ? -8.081  16.284  63.223   1.00 93.85 197 A 1 
ATOM 1542  O OD1 . ASP A 1 197 ? -8.280  17.374  62.649   1.00 86.17 197 A 1 
ATOM 1543  O OD2 . ASP A 1 197 ? -8.106  15.206  62.591   1.00 86.46 197 A 1 
ATOM 1544  N N   . VAL A 1 198 ? -4.853  15.664  65.655   1.00 95.82 198 A 1 
ATOM 1545  C CA  . VAL A 1 198 ? -3.482  15.226  65.433   1.00 96.04 198 A 1 
ATOM 1546  C C   . VAL A 1 198 ? -3.417  13.699  65.470   1.00 95.73 198 A 1 
ATOM 1547  O O   . VAL A 1 198 ? -4.007  13.067  66.337   1.00 94.38 198 A 1 
ATOM 1548  C CB  . VAL A 1 198 ? -2.519  15.857  66.454   1.00 95.39 198 A 1 
ATOM 1549  C CG1 . VAL A 1 198 ? -1.061  15.555  66.117   1.00 89.89 198 A 1 
ATOM 1550  C CG2 . VAL A 1 198 ? -2.667  17.383  66.490   1.00 87.93 198 A 1 
ATOM 1551  N N   . LEU A 1 199 ? -2.707  13.130  64.503   1.00 95.48 199 A 1 
ATOM 1552  C CA  . LEU A 1 199 ? -2.371  11.711  64.478   1.00 95.17 199 A 1 
ATOM 1553  C C   . LEU A 1 199 ? -0.887  11.552  64.810   1.00 94.61 199 A 1 
ATOM 1554  O O   . LEU A 1 199 ? -0.049  12.048  64.077   1.00 92.67 199 A 1 
ATOM 1555  C CB  . LEU A 1 199 ? -2.697  11.124  63.093   1.00 94.43 199 A 1 
ATOM 1556  C CG  . LEU A 1 199 ? -4.196  10.860  62.865   1.00 92.27 199 A 1 
ATOM 1557  C CD1 . LEU A 1 199 ? -4.476  10.637  61.377   1.00 84.07 199 A 1 
ATOM 1558  C CD2 . LEU A 1 199 ? -4.657  9.607   63.603   1.00 84.08 199 A 1 
ATOM 1559  N N   . HIS A 1 200 ? -0.592  10.846  65.890   1.00 94.52 200 A 1 
ATOM 1560  C CA  . HIS A 1 200 ? 0.772   10.547  66.315   1.00 94.01 200 A 1 
ATOM 1561  C C   . HIS A 1 200 ? 1.085   9.085   66.017   1.00 93.22 200 A 1 
ATOM 1562  O O   . HIS A 1 200 ? 0.593   8.196   66.689   1.00 90.89 200 A 1 
ATOM 1563  C CB  . HIS A 1 200 ? 0.937   10.830  67.810   1.00 93.88 200 A 1 
ATOM 1564  C CG  . HIS A 1 200 ? 0.659   12.241  68.225   1.00 94.34 200 A 1 
ATOM 1565  N ND1 . HIS A 1 200 ? 1.602   13.226  68.437   1.00 85.27 200 A 1 
ATOM 1566  C CD2 . HIS A 1 200 ? -0.568  12.765  68.554   1.00 86.10 200 A 1 
ATOM 1567  C CE1 . HIS A 1 200 ? 0.949   14.300  68.899   1.00 88.22 200 A 1 
ATOM 1568  N NE2 . HIS A 1 200 ? -0.352  14.062  68.984   1.00 89.44 200 A 1 
ATOM 1569  N N   . THR A 1 201 ? 1.913   8.824   65.002   1.00 91.22 201 A 1 
ATOM 1570  C CA  . THR A 1 201 ? 2.218   7.460   64.557   1.00 89.89 201 A 1 
ATOM 1571  C C   . THR A 1 201 ? 3.656   7.045   64.818   1.00 86.83 201 A 1 
ATOM 1572  O O   . THR A 1 201 ? 3.927   5.852   64.887   1.00 79.09 201 A 1 
ATOM 1573  C CB  . THR A 1 201 ? 1.898   7.271   63.076   1.00 89.42 201 A 1 
ATOM 1574  O OG1 . THR A 1 201 ? 2.524   8.252   62.283   1.00 81.64 201 A 1 
ATOM 1575  C CG2 . THR A 1 201 ? 0.393   7.373   62.814   1.00 81.35 201 A 1 
ATOM 1576  N N   . TYR A 1 202 ? 4.543   7.998   65.013   1.00 85.42 202 A 1 
ATOM 1577  C CA  . TYR A 1 202 ? 5.962   7.716   65.205   1.00 83.31 202 A 1 
ATOM 1578  C C   . TYR A 1 202 ? 6.546   8.476   66.395   1.00 82.92 202 A 1 
ATOM 1579  O O   . TYR A 1 202 ? 7.439   9.304   66.278   1.00 77.38 202 A 1 
ATOM 1580  C CB  . TYR A 1 202 ? 6.695   7.968   63.888   1.00 78.67 202 A 1 
ATOM 1581  C CG  . TYR A 1 202 ? 8.098   7.421   63.887   1.00 77.40 202 A 1 
ATOM 1582  C CD1 . TYR A 1 202 ? 9.176   8.236   63.471   1.00 68.75 202 A 1 
ATOM 1583  C CD2 . TYR A 1 202 ? 8.354   6.100   64.289   1.00 68.15 202 A 1 
ATOM 1584  C CE1 . TYR A 1 202 ? 10.479  7.731   63.463   1.00 63.36 202 A 1 
ATOM 1585  C CE2 . TYR A 1 202 ? 9.659   5.591   64.288   1.00 63.28 202 A 1 
ATOM 1586  C CZ  . TYR A 1 202 ? 10.720  6.401   63.872   1.00 62.91 202 A 1 
ATOM 1587  O OH  . TYR A 1 202 ? 11.986  5.901   63.873   1.00 60.76 202 A 1 
ATOM 1588  N N   . THR A 1 203 ? 6.008   8.185   67.569   1.00 79.51 203 A 1 
ATOM 1589  C CA  . THR A 1 203 ? 6.484   8.829   68.798   1.00 75.62 203 A 1 
ATOM 1590  C C   . THR A 1 203 ? 7.667   8.107   69.423   1.00 73.46 203 A 1 
ATOM 1591  O O   . THR A 1 203 ? 8.470   8.737   70.108   1.00 65.61 203 A 1 
ATOM 1592  C CB  . THR A 1 203 ? 5.374   8.965   69.837   1.00 72.03 203 A 1 
ATOM 1593  O OG1 . THR A 1 203 ? 4.892   7.707   70.251   1.00 67.98 203 A 1 
ATOM 1594  C CG2 . THR A 1 203 ? 4.190   9.774   69.307   1.00 66.88 203 A 1 
ATOM 1595  N N   . ARG A 1 204 ? 7.792   6.806   69.219   1.00 73.95 204 A 1 
ATOM 1596  C CA  . ARG A 1 204 ? 8.934   5.996   69.642   1.00 69.45 204 A 1 
ATOM 1597  C C   . ARG A 1 204 ? 9.066   4.758   68.767   1.00 67.35 204 A 1 
ATOM 1598  O O   . ARG A 1 204 ? 8.201   3.898   68.799   1.00 58.64 204 A 1 
ATOM 1599  C CB  . ARG A 1 204 ? 8.778   5.534   71.102   1.00 62.48 204 A 1 
ATOM 1600  C CG  . ARG A 1 204 ? 9.212   6.579   72.120   1.00 54.84 204 A 1 
ATOM 1601  C CD  . ARG A 1 204 ? 9.116   5.987   73.525   1.00 51.69 204 A 1 
ATOM 1602  N NE  . ARG A 1 204 ? 9.632   6.924   74.530   1.00 45.23 204 A 1 
ATOM 1603  C CZ  . ARG A 1 204 ? 9.708   6.696   75.833   1.00 40.63 204 A 1 
ATOM 1604  N NH1 . ARG A 1 204 ? 9.312   5.564   76.344   1.00 38.53 204 A 1 
ATOM 1605  N NH2 . ARG A 1 204 ? 10.181  7.590   76.621   1.00 35.14 204 A 1 
ATOM 1606  N N   . SER A 1 205 ? 10.207  4.620   68.123   1.00 58.21 205 A 1 
ATOM 1607  C CA  . SER A 1 205 ? 10.604  3.343   67.534   1.00 54.40 205 A 1 
ATOM 1608  C C   . SER A 1 205 ? 12.123  3.210   67.576   1.00 55.04 205 A 1 
ATOM 1609  O O   . SER A 1 205 ? 12.824  4.156   67.237   1.00 49.48 205 A 1 
ATOM 1610  C CB  . SER A 1 205 ? 10.090  3.243   66.109   1.00 46.60 205 A 1 
ATOM 1611  O OG  . SER A 1 205 ? 10.359  1.976   65.579   1.00 42.96 205 A 1 
ATOM 1612  N N   . PHE A 1 206 ? 12.596  2.093   68.045   1.00 52.42 206 A 1 
ATOM 1613  C CA  . PHE A 1 206 ? 14.036  1.808   68.167   1.00 50.75 206 A 1 
ATOM 1614  C C   . PHE A 1 206 ? 14.862  2.928   68.826   1.00 52.92 206 A 1 
ATOM 1615  O O   . PHE A 1 206 ? 16.002  3.186   68.464   1.00 48.33 206 A 1 
ATOM 1616  C CB  . PHE A 1 206 ? 14.598  1.363   66.812   1.00 44.64 206 A 1 
ATOM 1617  C CG  . PHE A 1 206 ? 13.958  0.109   66.282   1.00 40.71 206 A 1 
ATOM 1618  C CD1 . PHE A 1 206 ? 14.408  -1.160  66.724   1.00 37.35 206 A 1 
ATOM 1619  C CD2 . PHE A 1 206 ? 12.900  0.171   65.358   1.00 36.32 206 A 1 
ATOM 1620  C CE1 . PHE A 1 206 ? 13.817  -2.333  66.259   1.00 32.57 206 A 1 
ATOM 1621  C CE2 . PHE A 1 206 ? 12.303  -1.002  64.886   1.00 32.31 206 A 1 
ATOM 1622  C CZ  . PHE A 1 206 ? 12.762  -2.258  65.332   1.00 32.54 206 A 1 
ATOM 1623  N N   . GLY A 1 207 ? 14.288  3.638   69.782   1.00 50.31 207 A 1 
ATOM 1624  C CA  . GLY A 1 207 ? 14.926  4.768   70.460   1.00 48.79 207 A 1 
ATOM 1625  C C   . GLY A 1 207 ? 14.892  6.084   69.675   1.00 50.95 207 A 1 
ATOM 1626  O O   . GLY A 1 207 ? 15.098  7.139   70.270   1.00 47.80 207 A 1 
ATOM 1627  N N   . LEU A 1 208 ? 14.564  6.067   68.400   1.00 60.47 208 A 1 
ATOM 1628  C CA  . LEU A 1 208 ? 14.342  7.244   67.562   1.00 60.14 208 A 1 
ATOM 1629  C C   . LEU A 1 208 ? 12.876  7.678   67.676   1.00 62.77 208 A 1 
ATOM 1630  O O   . LEU A 1 208 ? 11.965  6.859   67.626   1.00 57.99 208 A 1 
ATOM 1631  C CB  . LEU A 1 208 ? 14.746  6.909   66.119   1.00 54.86 208 A 1 
ATOM 1632  C CG  . LEU A 1 208 ? 16.271  6.751   65.929   1.00 49.59 208 A 1 
ATOM 1633  C CD1 . LEU A 1 208 ? 16.593  5.899   64.712   1.00 45.40 208 A 1 
ATOM 1634  C CD2 . LEU A 1 208 ? 16.952  8.091   65.748   1.00 43.86 208 A 1 
ATOM 1635  N N   . SER A 1 209 ? 12.649  8.981   67.848   1.00 65.28 209 A 1 
ATOM 1636  C CA  . SER A 1 209 ? 11.316  9.566   67.724   1.00 66.44 209 A 1 
ATOM 1637  C C   . SER A 1 209 ? 11.372  10.727  66.749   1.00 69.96 209 A 1 
ATOM 1638  O O   . SER A 1 209 ? 12.218  11.606  66.892   1.00 67.29 209 A 1 
ATOM 1639  C CB  . SER A 1 209 ? 10.728  9.986   69.072   1.00 60.41 209 A 1 
ATOM 1640  O OG  . SER A 1 209 ? 11.497  10.997  69.693   1.00 55.34 209 A 1 
ATOM 1641  N N   . ILE A 1 210 ? 10.480  10.714  65.755   1.00 77.02 210 A 1 
ATOM 1642  C CA  . ILE A 1 210 ? 10.414  11.750  64.720   1.00 79.27 210 A 1 
ATOM 1643  C C   . ILE A 1 210 ? 9.157   12.578  64.900   1.00 82.77 210 A 1 
ATOM 1644  O O   . ILE A 1 210 ? 9.233   13.803  64.865   1.00 81.51 210 A 1 
ATOM 1645  C CB  . ILE A 1 210 ? 10.520  11.119  63.315   1.00 74.60 210 A 1 
ATOM 1646  C CG1 . ILE A 1 210 ? 11.910  10.472  63.164   1.00 66.95 210 A 1 
ATOM 1647  C CG2 . ILE A 1 210 ? 10.273  12.172  62.221   1.00 63.13 210 A 1 
ATOM 1648  C CD1 . ILE A 1 210 ? 12.138  9.782   61.828   1.00 57.19 210 A 1 
ATOM 1649  N N   . GLY A 1 211 ? 8.032   11.923  65.152   1.00 85.12 211 A 1 
ATOM 1650  C CA  . GLY A 1 211 ? 6.802   12.601  65.518   1.00 86.80 211 A 1 
ATOM 1651  C C   . GLY A 1 211 ? 6.842   13.155  66.936   1.00 87.73 211 A 1 
ATOM 1652  O O   . GLY A 1 211 ? 7.478   12.601  67.832   1.00 86.12 211 A 1 
ATOM 1653  N N   . ILE A 1 212 ? 6.127   14.254  67.144   1.00 89.34 212 A 1 
ATOM 1654  C CA  . ILE A 1 212 ? 5.962   14.847  68.462   1.00 91.07 212 A 1 
ATOM 1655  C C   . ILE A 1 212 ? 5.192   13.896  69.377   1.00 90.71 212 A 1 
ATOM 1656  O O   . ILE A 1 212 ? 4.180   13.314  68.985   1.00 89.70 212 A 1 
ATOM 1657  C CB  . ILE A 1 212 ? 5.337   16.249  68.342   1.00 91.70 212 A 1 
ATOM 1658  C CG1 . ILE A 1 212 ? 5.586   17.074  69.613   1.00 89.03 212 A 1 
ATOM 1659  C CG2 . ILE A 1 212 ? 3.836   16.191  67.991   1.00 87.92 212 A 1 
ATOM 1660  C CD1 . ILE A 1 212 ? 5.260   18.564  69.446   1.00 85.08 212 A 1 
ATOM 1661  N N   . GLN A 1 213 ? 5.669   13.727  70.597   1.00 90.62 213 A 1 
ATOM 1662  C CA  . GLN A 1 213 ? 5.018   12.848  71.574   1.00 90.19 213 A 1 
ATOM 1663  C C   . GLN A 1 213 ? 3.923   13.575  72.348   1.00 91.26 213 A 1 
ATOM 1664  O O   . GLN A 1 213 ? 2.890   12.995  72.685   1.00 89.96 213 A 1 
ATOM 1665  C CB  . GLN A 1 213 ? 6.045   12.263  72.540   1.00 87.64 213 A 1 
ATOM 1666  C CG  . GLN A 1 213 ? 7.086   11.408  71.818   1.00 80.86 213 A 1 
ATOM 1667  C CD  . GLN A 1 213 ? 8.079   10.717  72.751   1.00 75.65 213 A 1 
ATOM 1668  O OE1 . GLN A 1 213 ? 7.940   10.635  73.959   1.00 65.40 213 A 1 
ATOM 1669  N NE2 . GLN A 1 213 ? 9.134   10.179  72.194   1.00 63.25 213 A 1 
ATOM 1670  N N   . MET A 1 214 ? 4.155   14.841  72.631   1.00 90.77 214 A 1 
ATOM 1671  C CA  . MET A 1 214 ? 3.217   15.648  73.395   1.00 91.41 214 A 1 
ATOM 1672  C C   . MET A 1 214 ? 1.924   15.905  72.607   1.00 92.39 214 A 1 
ATOM 1673  O O   . MET A 1 214 ? 1.966   16.081  71.396   1.00 91.63 214 A 1 
ATOM 1674  C CB  . MET A 1 214 ? 3.867   16.951  73.875   1.00 90.15 214 A 1 
ATOM 1675  C CG  . MET A 1 214 ? 4.203   17.926  72.748   1.00 85.74 214 A 1 
ATOM 1676  S SD  . MET A 1 214 ? 5.000   19.467  73.288   1.00 85.23 214 A 1 
ATOM 1677  C CE  . MET A 1 214 ? 3.643   20.248  74.166   1.00 75.58 214 A 1 
ATOM 1678  N N   . PRO A 1 215 ? 0.773   15.969  73.280   1.00 92.41 215 A 1 
ATOM 1679  C CA  . PRO A 1 215 ? -0.461  16.370  72.625   1.00 92.77 215 A 1 
ATOM 1680  C C   . PRO A 1 215 ? -0.401  17.853  72.245   1.00 93.45 215 A 1 
ATOM 1681  O O   . PRO A 1 215 ? -0.038  18.694  73.074   1.00 91.52 215 A 1 
ATOM 1682  C CB  . PRO A 1 215 ? -1.562  16.064  73.640   1.00 91.00 215 A 1 
ATOM 1683  C CG  . PRO A 1 215 ? -0.854  16.232  74.983   1.00 88.00 215 A 1 
ATOM 1684  C CD  . PRO A 1 215 ? 0.567   15.756  74.694   1.00 90.85 215 A 1 
ATOM 1685  N N   . VAL A 1 216 ? -0.772  18.155  71.015   1.00 94.01 216 A 1 
ATOM 1686  C CA  . VAL A 1 216 ? -0.723  19.502  70.431   1.00 94.14 216 A 1 
ATOM 1687  C C   . VAL A 1 216 ? -2.052  19.945  69.816   1.00 94.54 216 A 1 
ATOM 1688  O O   . VAL A 1 216 ? -2.159  21.065  69.325   1.00 92.22 216 A 1 
ATOM 1689  C CB  . VAL A 1 216 ? 0.423   19.644  69.410   1.00 93.09 216 A 1 
ATOM 1690  C CG1 . VAL A 1 216 ? 1.791   19.449  70.072   1.00 87.80 216 A 1 
ATOM 1691  C CG2 . VAL A 1 216 ? 0.315   18.664  68.237   1.00 86.60 216 A 1 
ATOM 1692  N N   . GLY A 1 217 ? -3.078  19.115  69.895   1.00 93.72 217 A 1 
ATOM 1693  C CA  . GLY A 1 217 ? -4.401  19.414  69.362   1.00 93.78 217 A 1 
ATOM 1694  C C   . GLY A 1 217 ? -5.518  19.359  70.402   1.00 93.98 217 A 1 
ATOM 1695  O O   . GLY A 1 217 ? -5.297  19.143  71.591   1.00 91.90 217 A 1 
ATOM 1696  N N   . HIS A 1 218 ? -6.762  19.534  69.912   1.00 94.52 218 A 1 
ATOM 1697  C CA  . HIS A 1 218 ? -7.953  19.236  70.708   1.00 94.15 218 A 1 
ATOM 1698  C C   . HIS A 1 218 ? -8.126  17.724  70.894   1.00 93.90 218 A 1 
ATOM 1699  O O   . HIS A 1 218 ? -8.578  17.279  71.950   1.00 92.42 218 A 1 
ATOM 1700  C CB  . HIS A 1 218 ? -9.195  19.791  70.004   1.00 93.82 218 A 1 
ATOM 1701  C CG  . HIS A 1 218 ? -9.231  21.277  69.877   1.00 93.57 218 A 1 
ATOM 1702  N ND1 . HIS A 1 218 ? -8.782  22.016  68.812   1.00 81.87 218 A 1 
ATOM 1703  C CD2 . HIS A 1 218 ? -9.771  22.168  70.773   1.00 81.99 218 A 1 
ATOM 1704  C CE1 . HIS A 1 218 ? -9.048  23.319  69.060   1.00 84.89 218 A 1 
ATOM 1705  N NE2 . HIS A 1 218 ? -9.647  23.431  70.229   1.00 86.65 218 A 1 
ATOM 1706  N N   . ILE A 1 219 ? -7.793  16.979  69.887   1.00 94.11 219 A 1 
ATOM 1707  C CA  . ILE A 1 219 ? -7.807  15.521  69.862   1.00 94.26 219 A 1 
ATOM 1708  C C   . ILE A 1 219 ? -6.444  15.056  69.375   1.00 94.62 219 A 1 
ATOM 1709  O O   . ILE A 1 219 ? -6.078  15.334  68.240   1.00 93.30 219 A 1 
ATOM 1710  C CB  . ILE A 1 219 ? -8.936  14.972  68.962   1.00 92.49 219 A 1 
ATOM 1711  C CG1 . ILE A 1 219 ? -10.318 15.491  69.414   1.00 80.59 219 A 1 
ATOM 1712  C CG2 . ILE A 1 219 ? -8.905  13.439  68.968   1.00 78.12 219 A 1 
ATOM 1713  C CD1 . ILE A 1 219 ? -11.470 15.003  68.518   1.00 75.40 219 A 1 
ATOM 1714  N N   . ASP A 1 220 ? -5.761  14.308  70.238   1.00 94.40 220 A 1 
ATOM 1715  C CA  . ASP A 1 220 ? -4.502  13.670  69.883   1.00 94.63 220 A 1 
ATOM 1716  C C   . ASP A 1 220 ? -4.726  12.164  69.844   1.00 94.60 220 A 1 
ATOM 1717  O O   . ASP A 1 220 ? -5.038  11.542  70.857   1.00 93.13 220 A 1 
ATOM 1718  C CB  . ASP A 1 220 ? -3.417  14.055  70.881   1.00 94.37 220 A 1 
ATOM 1719  C CG  . ASP A 1 220 ? -3.079  15.545  70.808   1.00 93.82 220 A 1 
ATOM 1720  O OD1 . ASP A 1 220 ? -2.123  15.894  70.086   1.00 84.35 220 A 1 
ATOM 1721  O OD2 . ASP A 1 220 ? -3.751  16.336  71.501   1.00 85.14 220 A 1 
ATOM 1722  N N   . ILE A 1 221 ? -4.622  11.602  68.661   1.00 95.19 221 A 1 
ATOM 1723  C CA  . ILE A 1 221 ? -4.871  10.192  68.404   1.00 95.15 221 A 1 
ATOM 1724  C C   . ILE A 1 221 ? -3.524  9.489   68.259   1.00 95.00 221 A 1 
ATOM 1725  O O   . ILE A 1 221 ? -2.714  9.855   67.425   1.00 93.72 221 A 1 
ATOM 1726  C CB  . ILE A 1 221 ? -5.779  10.000  67.167   1.00 94.52 221 A 1 
ATOM 1727  C CG1 . ILE A 1 221 ? -7.120  10.763  67.341   1.00 91.20 221 A 1 
ATOM 1728  C CG2 . ILE A 1 221 ? -6.018  8.508   66.938   1.00 90.42 221 A 1 
ATOM 1729  C CD1 . ILE A 1 221 ? -7.989  10.796  66.076   1.00 81.00 221 A 1 
ATOM 1730  N N   . TYR A 1 222 ? -3.341  8.450   69.061   1.00 94.82 222 A 1 
ATOM 1731  C CA  . TYR A 1 222 ? -2.129  7.639   69.094   1.00 94.65 222 A 1 
ATOM 1732  C C   . TYR A 1 222 ? -2.454  6.219   68.599   1.00 94.21 222 A 1 
ATOM 1733  O O   . TYR A 1 222 ? -2.769  5.339   69.408   1.00 92.48 222 A 1 
ATOM 1734  C CB  . TYR A 1 222 ? -1.543  7.657   70.502   1.00 94.17 222 A 1 
ATOM 1735  C CG  . TYR A 1 222 ? -1.121  9.028   70.994   1.00 94.09 222 A 1 
ATOM 1736  C CD1 . TYR A 1 222 ? 0.217   9.455   70.869   1.00 89.19 222 A 1 
ATOM 1737  C CD2 . TYR A 1 222 ? -2.060  9.894   71.582   1.00 89.44 222 A 1 
ATOM 1738  C CE1 . TYR A 1 222 ? 0.617   10.719  71.324   1.00 88.80 222 A 1 
ATOM 1739  C CE2 . TYR A 1 222 ? -1.675  11.175  72.039   1.00 88.74 222 A 1 
ATOM 1740  C CZ  . TYR A 1 222 ? -0.332  11.571  71.908   1.00 92.01 222 A 1 
ATOM 1741  O OH  . TYR A 1 222 ? 0.051   12.813  72.353   1.00 90.65 222 A 1 
ATOM 1742  N N   . PRO A 1 223 ? -2.431  5.968   67.303   1.00 94.24 223 A 1 
ATOM 1743  C CA  . PRO A 1 223 ? -2.601  4.629   66.761   1.00 93.73 223 A 1 
ATOM 1744  C C   . PRO A 1 223 ? -1.556  3.682   67.333   1.00 92.66 223 A 1 
ATOM 1745  O O   . PRO A 1 223 ? -0.370  4.018   67.386   1.00 89.87 223 A 1 
ATOM 1746  C CB  . PRO A 1 223 ? -2.467  4.764   65.245   1.00 93.06 223 A 1 
ATOM 1747  C CG  . PRO A 1 223 ? -2.797  6.235   64.982   1.00 91.34 223 A 1 
ATOM 1748  C CD  . PRO A 1 223 ? -2.266  6.926   66.230   1.00 93.63 223 A 1 
ATOM 1749  N N   . ASN A 1 224 ? -1.975  2.517   67.777   1.00 92.13 224 A 1 
ATOM 1750  C CA  . ASN A 1 224 ? -1.104  1.500   68.375   1.00 91.39 224 A 1 
ATOM 1751  C C   . ASN A 1 224 ? -0.276  2.006   69.576   1.00 89.94 224 A 1 
ATOM 1752  O O   . ASN A 1 224 ? 0.752   1.435   69.913   1.00 84.94 224 A 1 
ATOM 1753  C CB  . ASN A 1 224 ? -0.287  0.811   67.274   1.00 91.12 224 A 1 
ATOM 1754  C CG  . ASN A 1 224 ? -1.191  0.283   66.177   1.00 90.78 224 A 1 
ATOM 1755  O OD1 . ASN A 1 224 ? -1.994  -0.615  66.383   1.00 80.29 224 A 1 
ATOM 1756  N ND2 . ASN A 1 224 ? -1.139  0.868   65.001   1.00 79.90 224 A 1 
ATOM 1757  N N   . GLY A 1 225 ? -0.745  3.041   70.217   1.00 88.28 225 A 1 
ATOM 1758  C CA  . GLY A 1 225 ? -0.066  3.699   71.336   1.00 86.24 225 A 1 
ATOM 1759  C C   . GLY A 1 225 ? 0.868   4.840   70.930   1.00 85.86 225 A 1 
ATOM 1760  O O   . GLY A 1 225 ? 1.431   5.476   71.810   1.00 78.24 225 A 1 
ATOM 1761  N N   . GLY A 1 226 ? 0.995   5.100   69.626   1.00 82.96 226 A 1 
ATOM 1762  C CA  . GLY A 1 226 ? 1.984   6.024   69.073   1.00 80.57 226 A 1 
ATOM 1763  C C   . GLY A 1 226 ? 3.385   5.425   68.980   1.00 80.61 226 A 1 
ATOM 1764  O O   . GLY A 1 226 ? 4.305   6.091   68.534   1.00 73.93 226 A 1 
ATOM 1765  N N   . ASP A 1 227 ? 3.525   4.173   69.372   1.00 80.72 227 A 1 
ATOM 1766  C CA  . ASP A 1 227 ? 4.756   3.394   69.247   1.00 77.02 227 A 1 
ATOM 1767  C C   . ASP A 1 227 ? 4.786   2.697   67.875   1.00 76.27 227 A 1 
ATOM 1768  O O   . ASP A 1 227 ? 4.207   3.174   66.897   1.00 69.49 227 A 1 
ATOM 1769  C CB  . ASP A 1 227 ? 4.842   2.391   70.413   1.00 72.16 227 A 1 
ATOM 1770  C CG  . ASP A 1 227 ? 4.742   2.981   71.818   1.00 66.92 227 A 1 
ATOM 1771  O OD1 . ASP A 1 227 ? 5.275   4.078   72.071   1.00 60.93 227 A 1 
ATOM 1772  O OD2 . ASP A 1 227 ? 4.150   2.282   72.683   1.00 60.59 227 A 1 
ATOM 1773  N N   . PHE A 1 228 ? 5.411   1.543   67.806   1.00 81.31 228 A 1 
ATOM 1774  C CA  . PHE A 1 228 ? 5.521   0.705   66.609   1.00 81.28 228 A 1 
ATOM 1775  C C   . PHE A 1 228 ? 4.187   0.529   65.844   1.00 83.91 228 A 1 
ATOM 1776  O O   . PHE A 1 228 ? 3.175   0.101   66.401   1.00 82.13 228 A 1 
ATOM 1777  C CB  . PHE A 1 228 ? 6.065   -0.653  67.052   1.00 75.69 228 A 1 
ATOM 1778  C CG  . PHE A 1 228 ? 6.292   -1.609  65.908   1.00 68.31 228 A 1 
ATOM 1779  C CD1 . PHE A 1 228 ? 5.324   -2.590  65.599   1.00 61.25 228 A 1 
ATOM 1780  C CD2 . PHE A 1 228 ? 7.455   -1.502  65.129   1.00 59.02 228 A 1 
ATOM 1781  C CE1 . PHE A 1 228 ? 5.531   -3.464  64.523   1.00 51.67 228 A 1 
ATOM 1782  C CE2 . PHE A 1 228 ? 7.661   -2.373  64.051   1.00 51.72 228 A 1 
ATOM 1783  C CZ  . PHE A 1 228 ? 6.701   -3.350  63.755   1.00 51.38 228 A 1 
ATOM 1784  N N   . GLN A 1 229 ? 4.217   0.834   64.578   1.00 83.78 229 A 1 
ATOM 1785  C CA  . GLN A 1 229 ? 3.077   0.636   63.682   1.00 85.42 229 A 1 
ATOM 1786  C C   . GLN A 1 229 ? 3.161   -0.731  62.997   1.00 85.68 229 A 1 
ATOM 1787  O O   . GLN A 1 229 ? 4.190   -1.070  62.419   1.00 83.75 229 A 1 
ATOM 1788  C CB  . GLN A 1 229 ? 2.989   1.764   62.643   1.00 85.90 229 A 1 
ATOM 1789  C CG  . GLN A 1 229 ? 2.854   3.162   63.257   1.00 85.39 229 A 1 
ATOM 1790  C CD  . GLN A 1 229 ? 1.651   3.312   64.188   1.00 87.21 229 A 1 
ATOM 1791  O OE1 . GLN A 1 229 ? 0.565   2.821   63.949   1.00 78.76 229 A 1 
ATOM 1792  N NE2 . GLN A 1 229 ? 1.836   4.008   65.287   1.00 78.65 229 A 1 
ATOM 1793  N N   . PRO A 1 230 ? 2.077   -1.519  63.026   1.00 86.52 230 A 1 
ATOM 1794  C CA  . PRO A 1 230 ? 2.081   -2.836  62.416   1.00 86.66 230 A 1 
ATOM 1795  C C   . PRO A 1 230 ? 2.335   -2.754  60.901   1.00 85.83 230 A 1 
ATOM 1796  O O   . PRO A 1 230 ? 1.831   -1.850  60.228   1.00 81.87 230 A 1 
ATOM 1797  C CB  . PRO A 1 230 ? 0.710   -3.437  62.755   1.00 85.51 230 A 1 
ATOM 1798  C CG  . PRO A 1 230 ? -0.173  -2.206  62.950   1.00 83.73 230 A 1 
ATOM 1799  C CD  . PRO A 1 230 ? 0.784   -1.192  63.569   1.00 86.86 230 A 1 
ATOM 1800  N N   . GLY A 1 231 ? 3.088   -3.714  60.366   1.00 81.12 231 A 1 
ATOM 1801  C CA  . GLY A 1 231 ? 3.519   -3.727  58.965   1.00 78.52 231 A 1 
ATOM 1802  C C   . GLY A 1 231 ? 4.719   -2.841  58.652   1.00 76.84 231 A 1 
ATOM 1803  O O   . GLY A 1 231 ? 5.120   -2.744  57.498   1.00 71.20 231 A 1 
ATOM 1804  N N   . CYS A 1 232 ? 5.286   -2.187  59.650   1.00 77.09 232 A 1 
ATOM 1805  C CA  . CYS A 1 232 ? 6.521   -1.423  59.534   1.00 74.09 232 A 1 
ATOM 1806  C C   . CYS A 1 232 ? 7.713   -2.143  60.179   1.00 69.07 232 A 1 
ATOM 1807  O O   . CYS A 1 232 ? 8.730   -1.524  60.483   1.00 62.45 232 A 1 
ATOM 1808  C CB  . CYS A 1 232 ? 6.309   -0.022  60.116   1.00 74.72 232 A 1 
ATOM 1809  S SG  . CYS A 1 232 ? 5.010   0.920   59.254   1.00 74.41 232 A 1 
ATOM 1810  N N   . GLY A 1 233 ? 7.596   -3.423  60.417   1.00 64.76 233 A 1 
ATOM 1811  C CA  . GLY A 1 233 ? 8.672   -4.211  60.988   1.00 60.01 233 A 1 
ATOM 1812  C C   . GLY A 1 233 ? 9.850   -4.369  60.018   1.00 58.06 233 A 1 
ATOM 1813  O O   . GLY A 1 233 ? 9.673   -4.396  58.803   1.00 53.51 233 A 1 
ATOM 1814  N N   . LEU A 1 234 ? 11.030  -4.566  60.559   1.00 49.13 234 A 1 
ATOM 1815  C CA  . LEU A 1 234 ? 12.230  -4.871  59.766   1.00 46.81 234 A 1 
ATOM 1816  C C   . LEU A 1 234 ? 12.000  -6.039  58.803   1.00 48.51 234 A 1 
ATOM 1817  O O   . LEU A 1 234 ? 12.418  -5.961  57.658   1.00 44.89 234 A 1 
ATOM 1818  C CB  . LEU A 1 234 ? 13.392  -5.174  60.726   1.00 41.48 234 A 1 
ATOM 1819  C CG  . LEU A 1 234 ? 14.330  -3.965  60.915   1.00 37.41 234 A 1 
ATOM 1820  C CD1 . LEU A 1 234 ? 14.936  -3.950  62.312   1.00 34.55 234 A 1 
ATOM 1821  C CD2 . LEU A 1 234 ? 15.458  -4.001  59.895   1.00 34.18 234 A 1 
ATOM 1822  N N   . ASN A 1 235 ? 11.294  -7.073  59.208   1.00 47.74 235 A 1 
ATOM 1823  C CA  . ASN A 1 235 ? 10.998  -8.230  58.362   1.00 45.76 235 A 1 
ATOM 1824  C C   . ASN A 1 235 ? 10.013  -7.894  57.235   1.00 47.17 235 A 1 
ATOM 1825  O O   . ASN A 1 235 ? 10.187  -8.377  56.121   1.00 44.60 235 A 1 
ATOM 1826  C CB  . ASN A 1 235 ? 10.460  -9.371  59.234   1.00 41.64 235 A 1 
ATOM 1827  C CG  . ASN A 1 235 ? 11.525  -10.000 60.121   1.00 37.35 235 A 1 
ATOM 1828  O OD1 . ASN A 1 235 ? 12.710  -9.788  59.972   1.00 34.24 235 A 1 
ATOM 1829  N ND2 . ASN A 1 235 ? 11.116  -10.806 61.072   1.00 34.27 235 A 1 
ATOM 1830  N N   . ASP A 1 236 ? 9.034   -7.053  57.496   1.00 50.45 236 A 1 
ATOM 1831  C CA  . ASP A 1 236 ? 8.046   -6.658  56.491   1.00 49.97 236 A 1 
ATOM 1832  C C   . ASP A 1 236 ? 8.703   -5.823  55.380   1.00 48.78 236 A 1 
ATOM 1833  O O   . ASP A 1 236 ? 8.449   -6.009  54.189   1.00 47.00 236 A 1 
ATOM 1834  C CB  . ASP A 1 236 ? 6.919   -5.848  57.149   1.00 48.94 236 A 1 
ATOM 1835  C CG  . ASP A 1 236 ? 6.213   -6.587  58.278   1.00 46.71 236 A 1 
ATOM 1836  O OD1 . ASP A 1 236 ? 5.938   -7.794  58.103   1.00 44.15 236 A 1 
ATOM 1837  O OD2 . ASP A 1 236 ? 5.963   -5.949  59.317   1.00 44.67 236 A 1 
ATOM 1838  N N   . VAL A 1 237 ? 9.599   -4.949  55.779   1.00 43.30 237 A 1 
ATOM 1839  C CA  . VAL A 1 237 ? 10.360  -4.109  54.859   1.00 41.70 237 A 1 
ATOM 1840  C C   . VAL A 1 237 ? 11.433  -4.919  54.119   1.00 41.11 237 A 1 
ATOM 1841  O O   . VAL A 1 237 ? 11.548  -4.811  52.898   1.00 39.88 237 A 1 
ATOM 1842  C CB  . VAL A 1 237 ? 10.955  -2.920  55.629   1.00 40.08 237 A 1 
ATOM 1843  C CG1 . VAL A 1 237 ? 11.776  -2.053  54.701   1.00 37.65 237 A 1 
ATOM 1844  C CG2 . VAL A 1 237 ? 9.845   -2.045  56.221   1.00 38.95 237 A 1 
ATOM 1845  N N   . LEU A 1 238 ? 12.157  -5.782  54.809   1.00 39.10 238 A 1 
ATOM 1846  C CA  . LEU A 1 238 ? 13.151  -6.693  54.227   1.00 37.79 238 A 1 
ATOM 1847  C C   . LEU A 1 238 ? 12.553  -7.620  53.168   1.00 38.51 238 A 1 
ATOM 1848  O O   . LEU A 1 238 ? 13.218  -7.916  52.182   1.00 36.83 238 A 1 
ATOM 1849  C CB  . LEU A 1 238 ? 13.779  -7.569  55.335   1.00 34.65 238 A 1 
ATOM 1850  C CG  . LEU A 1 238 ? 14.967  -6.919  56.052   1.00 31.48 238 A 1 
ATOM 1851  C CD1 . LEU A 1 238 ? 15.264  -7.628  57.364   1.00 28.99 238 A 1 
ATOM 1852  C CD2 . LEU A 1 238 ? 16.231  -7.017  55.185   1.00 30.26 238 A 1 
ATOM 1853  N N   . GLY A 1 239 ? 11.303  -8.050  53.343   1.00 38.84 239 A 1 
ATOM 1854  C CA  . GLY A 1 239 ? 10.613  -8.864  52.343   1.00 38.31 239 A 1 
ATOM 1855  C C   . GLY A 1 239 ? 10.454  -8.155  50.990   1.00 38.94 239 A 1 
ATOM 1856  O O   . GLY A 1 239 ? 10.440  -8.801  49.947   1.00 37.78 239 A 1 
ATOM 1857  N N   . SER A 1 240 ? 10.392  -6.826  51.010   1.00 41.96 240 A 1 
ATOM 1858  C CA  . SER A 1 240 ? 10.235  -6.018  49.797   1.00 40.94 240 A 1 
ATOM 1859  C C   . SER A 1 240 ? 11.557  -5.578  49.162   1.00 40.28 240 A 1 
ATOM 1860  O O   . SER A 1 240 ? 11.661  -5.504  47.938   1.00 38.21 240 A 1 
ATOM 1861  C CB  . SER A 1 240 ? 9.336   -4.814  50.080   1.00 38.50 240 A 1 
ATOM 1862  O OG  . SER A 1 240 ? 10.011  -3.807  50.808   1.00 36.55 240 A 1 
ATOM 1863  N N   . ILE A 1 241 ? 12.546  -5.293  49.969   1.00 38.12 241 A 1 
ATOM 1864  C CA  . ILE A 1 241 ? 13.896  -4.917  49.534   1.00 37.10 241 A 1 
ATOM 1865  C C   . ILE A 1 241 ? 14.915  -5.736  50.320   1.00 37.25 241 A 1 
ATOM 1866  O O   . ILE A 1 241 ? 14.991  -5.622  51.540   1.00 35.73 241 A 1 
ATOM 1867  C CB  . ILE A 1 241 ? 14.181  -3.412  49.718   1.00 34.78 241 A 1 
ATOM 1868  C CG1 . ILE A 1 241 ? 13.189  -2.559  48.909   1.00 32.68 241 A 1 
ATOM 1869  C CG2 . ILE A 1 241 ? 15.621  -3.088  49.289   1.00 32.80 241 A 1 
ATOM 1870  C CD1 . ILE A 1 241 ? 13.448  -1.056  49.049   1.00 30.67 241 A 1 
ATOM 1871  N N   . ALA A 1 242 ? 15.767  -6.468  49.626   1.00 34.54 242 A 1 
ATOM 1872  C CA  . ALA A 1 242 ? 16.822  -7.278  50.237   1.00 33.77 242 A 1 
ATOM 1873  C C   . ALA A 1 242 ? 17.757  -6.474  51.171   1.00 34.49 242 A 1 
ATOM 1874  O O   . ALA A 1 242 ? 18.258  -7.006  52.152   1.00 32.57 242 A 1 
ATOM 1875  C CB  . ALA A 1 242 ? 17.618  -7.938  49.109   1.00 30.65 242 A 1 
ATOM 1876  N N   . TYR A 1 243 ? 17.958  -5.210  50.897   1.00 38.78 243 A 1 
ATOM 1877  C CA  . TYR A 1 243 ? 18.661  -4.274  51.771   1.00 38.20 243 A 1 
ATOM 1878  C C   . TYR A 1 243 ? 17.651  -3.531  52.659   1.00 39.15 243 A 1 
ATOM 1879  O O   . TYR A 1 243 ? 17.394  -2.343  52.469   1.00 36.99 243 A 1 
ATOM 1880  C CB  . TYR A 1 243 ? 19.540  -3.344  50.938   1.00 35.16 243 A 1 
ATOM 1881  C CG  . TYR A 1 243 ? 20.613  -4.070  50.159   1.00 32.00 243 A 1 
ATOM 1882  C CD1 . TYR A 1 243 ? 21.792  -4.477  50.807   1.00 29.78 243 A 1 
ATOM 1883  C CD2 . TYR A 1 243 ? 20.442  -4.364  48.792   1.00 29.31 243 A 1 
ATOM 1884  C CE1 . TYR A 1 243 ? 22.796  -5.169  50.097   1.00 27.13 243 A 1 
ATOM 1885  C CE2 . TYR A 1 243 ? 21.435  -5.053  48.079   1.00 26.27 243 A 1 
ATOM 1886  C CZ  . TYR A 1 243 ? 22.605  -5.451  48.738   1.00 25.74 243 A 1 
ATOM 1887  O OH  . TYR A 1 243 ? 23.589  -6.128  48.040   1.00 24.02 243 A 1 
ATOM 1888  N N   . GLY A 1 244 ? 17.054  -4.235  53.604   1.00 36.57 244 A 1 
ATOM 1889  C CA  . GLY A 1 244 ? 16.199  -3.644  54.630   1.00 36.60 244 A 1 
ATOM 1890  C C   . GLY A 1 244 ? 17.005  -2.774  55.575   1.00 38.29 244 A 1 
ATOM 1891  O O   . GLY A 1 244 ? 17.401  -3.186  56.655   1.00 36.29 244 A 1 
ATOM 1892  N N   . THR A 1 245 ? 17.264  -1.570  55.143   1.00 42.01 245 A 1 
ATOM 1893  C CA  . THR A 1 245 ? 17.820  -0.552  56.016   1.00 42.81 245 A 1 
ATOM 1894  C C   . THR A 1 245 ? 16.741  -0.128  57.008   1.00 44.72 245 A 1 
ATOM 1895  O O   . THR A 1 245 ? 15.569  -0.040  56.664   1.00 42.50 245 A 1 
ATOM 1896  C CB  . THR A 1 245 ? 18.360  0.636   55.207   1.00 39.37 245 A 1 
ATOM 1897  O OG1 . THR A 1 245 ? 17.482  0.984   54.164   1.00 36.49 245 A 1 
ATOM 1898  C CG2 . THR A 1 245 ? 19.698  0.298   54.556   1.00 35.38 245 A 1 
ATOM 1899  N N   . ILE A 1 246 ? 17.141  0.192   58.235   1.00 45.25 246 A 1 
ATOM 1900  C CA  . ILE A 1 246 ? 16.306  0.778   59.315   1.00 46.20 246 A 1 
ATOM 1901  C C   . ILE A 1 246 ? 15.443  1.933   58.788   1.00 49.54 246 A 1 
ATOM 1902  O O   . ILE A 1 246 ? 14.368  2.237   59.290   1.00 47.75 246 A 1 
ATOM 1903  C CB  . ILE A 1 246 ? 17.255  1.259   60.438   1.00 42.88 246 A 1 
ATOM 1904  C CG1 . ILE A 1 246 ? 17.926  0.046   61.108   1.00 39.79 246 A 1 
ATOM 1905  C CG2 . ILE A 1 246 ? 16.548  2.123   61.493   1.00 39.42 246 A 1 
ATOM 1906  C CD1 . ILE A 1 246 ? 19.102  0.393   62.028   1.00 35.86 246 A 1 
ATOM 1907  N N   . THR A 1 247 ? 15.916  2.524   57.702   1.00 48.68 247 A 1 
ATOM 1908  C CA  . THR A 1 247 ? 15.322  3.598   56.960   1.00 49.37 247 A 1 
ATOM 1909  C C   . THR A 1 247 ? 13.873  3.349   56.539   1.00 53.15 247 A 1 
ATOM 1910  O O   . THR A 1 247 ? 13.022  4.181   56.814   1.00 51.07 247 A 1 
ATOM 1911  C CB  . THR A 1 247 ? 16.249  3.983   55.787   1.00 45.06 247 A 1 
ATOM 1912  O OG1 . THR A 1 247 ? 16.358  3.031   54.792   1.00 42.10 247 A 1 
ATOM 1913  C CG2 . THR A 1 247 ? 17.660  4.388   56.184   1.00 41.09 247 A 1 
ATOM 1914  N N   . GLU A 1 248 ? 13.539  2.209   55.971   1.00 53.92 248 A 1 
ATOM 1915  C CA  . GLU A 1 248 ? 12.157  1.992   55.502   1.00 55.20 248 A 1 
ATOM 1916  C C   . GLU A 1 248 ? 11.148  1.889   56.651   1.00 58.49 248 A 1 
ATOM 1917  O O   . GLU A 1 248 ? 10.009  2.316   56.496   1.00 57.40 248 A 1 
ATOM 1918  C CB  . GLU A 1 248 ? 12.067  0.773   54.575   1.00 51.22 248 A 1 
ATOM 1919  C CG  . GLU A 1 248 ? 12.768  1.015   53.233   1.00 46.53 248 A 1 
ATOM 1920  C CD  . GLU A 1 248 ? 12.375  0.018   52.137   1.00 42.90 248 A 1 
ATOM 1921  O OE1 . GLU A 1 248 ? 12.501  0.382   50.943   1.00 38.68 248 A 1 
ATOM 1922  O OE2 . GLU A 1 248 ? 11.890  -1.089  52.435   1.00 40.43 248 A 1 
ATOM 1923  N N   . VAL A 1 249 ? 11.579  1.407   57.795   1.00 56.87 249 A 1 
ATOM 1924  C CA  . VAL A 1 249 ? 10.742  1.306   58.998   1.00 58.26 249 A 1 
ATOM 1925  C C   . VAL A 1 249 ? 10.329  2.694   59.474   1.00 61.96 249 A 1 
ATOM 1926  O O   . VAL A 1 249 ? 9.144   2.963   59.651   1.00 61.49 249 A 1 
ATOM 1927  C CB  . VAL A 1 249 ? 11.484  0.557   60.119   1.00 54.60 249 A 1 
ATOM 1928  C CG1 . VAL A 1 249 ? 10.590  0.330   61.327   1.00 49.54 249 A 1 
ATOM 1929  C CG2 . VAL A 1 249 ? 12.009  -0.795  59.645   1.00 51.49 249 A 1 
ATOM 1930  N N   . VAL A 1 250 ? 11.282  3.578   59.586   1.00 60.18 250 A 1 
ATOM 1931  C CA  . VAL A 1 250 ? 11.075  4.942   60.066   1.00 61.41 250 A 1 
ATOM 1932  C C   . VAL A 1 250 ? 10.064  5.697   59.203   1.00 65.66 250 A 1 
ATOM 1933  O O   . VAL A 1 250 ? 9.126   6.306   59.710   1.00 63.78 250 A 1 
ATOM 1934  C CB  . VAL A 1 250 ? 12.422  5.681   60.108   1.00 56.61 250 A 1 
ATOM 1935  C CG1 . VAL A 1 250 ? 12.280  7.153   60.447   1.00 51.46 250 A 1 
ATOM 1936  C CG2 . VAL A 1 250 ? 13.356  5.057   61.142   1.00 51.74 250 A 1 
ATOM 1937  N N   . LYS A 1 251 ? 10.221  5.625   57.898   1.00 68.84 251 A 1 
ATOM 1938  C CA  . LYS A 1 251 ? 9.290   6.292   56.993   1.00 71.79 251 A 1 
ATOM 1939  C C   . LYS A 1 251 ? 7.910   5.652   57.013   1.00 75.81 251 A 1 
ATOM 1940  O O   . LYS A 1 251 ? 6.915   6.365   56.977   1.00 74.17 251 A 1 
ATOM 1941  C CB  . LYS A 1 251 ? 9.870   6.340   55.576   1.00 66.67 251 A 1 
ATOM 1942  C CG  . LYS A 1 251 ? 8.980   7.224   54.711   1.00 59.75 251 A 1 
ATOM 1943  C CD  . LYS A 1 251 ? 9.529   7.390   53.303   1.00 56.40 251 A 1 
ATOM 1944  C CE  . LYS A 1 251 ? 8.519   8.260   52.575   1.00 48.89 251 A 1 
ATOM 1945  N NZ  . LYS A 1 251 ? 8.850   8.491   51.177   1.00 44.58 251 A 1 
ATOM 1946  N N   . CYS A 1 252 ? 7.842   4.341   57.095   1.00 76.37 252 A 1 
ATOM 1947  C CA  . CYS A 1 252 ? 6.586   3.613   57.169   1.00 78.86 252 A 1 
ATOM 1948  C C   . CYS A 1 252 ? 5.759   4.062   58.374   1.00 81.58 252 A 1 
ATOM 1949  O O   . CYS A 1 252 ? 4.569   4.331   58.231   1.00 80.07 252 A 1 
ATOM 1950  C CB  . CYS A 1 252 ? 6.891   2.119   57.215   1.00 76.57 252 A 1 
ATOM 1951  S SG  . CYS A 1 252 ? 5.420   1.069   57.301   1.00 72.98 252 A 1 
ATOM 1952  N N   . GLU A 1 253 ? 6.382   4.176   59.509   1.00 81.04 253 A 1 
ATOM 1953  C CA  . GLU A 1 253 ? 5.711   4.626   60.722   1.00 82.69 253 A 1 
ATOM 1954  C C   . GLU A 1 253 ? 5.296   6.096   60.651   1.00 84.90 253 A 1 
ATOM 1955  O O   . GLU A 1 253 ? 4.173   6.436   61.019   1.00 84.21 253 A 1 
ATOM 1956  C CB  . GLU A 1 253 ? 6.606   4.373   61.940   1.00 80.32 253 A 1 
ATOM 1957  C CG  . GLU A 1 253 ? 6.776   2.874   62.203   1.00 74.73 253 A 1 
ATOM 1958  C CD  . GLU A 1 253 ? 7.531   2.594   63.504   1.00 73.08 253 A 1 
ATOM 1959  O OE1 . GLU A 1 253 ? 7.171   1.614   64.191   1.00 63.78 253 A 1 
ATOM 1960  O OE2 . GLU A 1 253 ? 8.465   3.352   63.838   1.00 65.43 253 A 1 
ATOM 1961  N N   . HIS A 1 254 ? 6.157   6.952   60.123   1.00 84.89 254 A 1 
ATOM 1962  C CA  . HIS A 1 254 ? 5.869   8.376   59.993   1.00 86.44 254 A 1 
ATOM 1963  C C   . HIS A 1 254 ? 4.753   8.648   58.977   1.00 88.30 254 A 1 
ATOM 1964  O O   . HIS A 1 254 ? 3.758   9.314   59.287   1.00 88.12 254 A 1 
ATOM 1965  C CB  . HIS A 1 254 ? 7.177   9.101   59.642   1.00 85.33 254 A 1 
ATOM 1966  C CG  . HIS A 1 254 ? 7.094   10.590  59.819   1.00 84.30 254 A 1 
ATOM 1967  N ND1 . HIS A 1 254 ? 6.671   11.247  60.938   1.00 76.82 254 A 1 
ATOM 1968  C CD2 . HIS A 1 254 ? 7.499   11.550  58.926   1.00 77.46 254 A 1 
ATOM 1969  C CE1 . HIS A 1 254 ? 6.808   12.571  60.725   1.00 78.13 254 A 1 
ATOM 1970  N NE2 . HIS A 1 254 ? 7.313   12.796  59.519   1.00 78.98 254 A 1 
ATOM 1971  N N   . GLU A 1 255 ? 4.816   8.063   57.767   1.00 85.91 255 A 1 
ATOM 1972  C CA  . GLU A 1 255 ? 3.771   8.168   56.741   1.00 87.38 255 A 1 
ATOM 1973  C C   . GLU A 1 255 ? 2.459   7.490   57.141   1.00 89.24 255 A 1 
ATOM 1974  O O   . GLU A 1 255 ? 1.416   7.785   56.559   1.00 88.36 255 A 1 
ATOM 1975  C CB  . GLU A 1 255 ? 4.239   7.578   55.403   1.00 84.91 255 A 1 
ATOM 1976  C CG  . GLU A 1 255 ? 5.211   8.485   54.643   1.00 78.56 255 A 1 
ATOM 1977  C CD  . GLU A 1 255 ? 5.502   7.971   53.212   1.00 78.07 255 A 1 
ATOM 1978  O OE1 . GLU A 1 255 ? 6.234   8.656   52.464   1.00 70.46 255 A 1 
ATOM 1979  O OE2 . GLU A 1 255 ? 5.024   6.882   52.822   1.00 72.00 255 A 1 
ATOM 1980  N N   . ARG A 1 256 ? 2.460   6.617   58.144   1.00 90.08 256 A 1 
ATOM 1981  C CA  . ARG A 1 256 ? 1.251   5.946   58.602   1.00 91.44 256 A 1 
ATOM 1982  C C   . ARG A 1 256 ? 0.160   6.938   59.005   1.00 92.67 256 A 1 
ATOM 1983  O O   . ARG A 1 256 ? -1.010  6.660   58.773   1.00 92.06 256 A 1 
ATOM 1984  C CB  . ARG A 1 256 ? 1.592   4.971   59.733   1.00 90.51 256 A 1 
ATOM 1985  C CG  . ARG A 1 256 ? 0.417   4.105   60.205   1.00 87.28 256 A 1 
ATOM 1986  C CD  . ARG A 1 256 ? -0.188  3.236   59.110   1.00 85.75 256 A 1 
ATOM 1987  N NE  . ARG A 1 256 ? 0.797   2.316   58.534   1.00 84.08 256 A 1 
ATOM 1988  C CZ  . ARG A 1 256 ? 1.081   1.084   58.925   1.00 83.98 256 A 1 
ATOM 1989  N NH1 . ARG A 1 256 ? 0.483   0.520   59.928   1.00 75.80 256 A 1 
ATOM 1990  N NH2 . ARG A 1 256 ? 1.984   0.396   58.307   1.00 78.54 256 A 1 
ATOM 1991  N N   . ALA A 1 257 ? 0.522   8.091   59.516   1.00 92.11 257 A 1 
ATOM 1992  C CA  . ALA A 1 257 ? -0.425  9.157   59.817   1.00 93.14 257 A 1 
ATOM 1993  C C   . ALA A 1 257 ? -1.203  9.601   58.574   1.00 94.07 257 A 1 
ATOM 1994  O O   . ALA A 1 257 ? -2.427  9.735   58.610   1.00 93.26 257 A 1 
ATOM 1995  C CB  . ALA A 1 257 ? 0.344   10.326  60.432   1.00 92.76 257 A 1 
ATOM 1996  N N   . VAL A 1 258 ? -0.512  9.769   57.438   1.00 93.49 258 A 1 
ATOM 1997  C CA  . VAL A 1 258 ? -1.121  10.116  56.149   1.00 94.04 258 A 1 
ATOM 1998  C C   . VAL A 1 258 ? -2.014  8.982   55.664   1.00 94.65 258 A 1 
ATOM 1999  O O   . VAL A 1 258 ? -3.147  9.224   55.254   1.00 93.95 258 A 1 
ATOM 2000  C CB  . VAL A 1 258 ? -0.072  10.430  55.075   1.00 93.24 258 A 1 
ATOM 2001  C CG1 . VAL A 1 258 ? -0.729  10.874  53.771   1.00 87.37 258 A 1 
ATOM 2002  C CG2 . VAL A 1 258 ? 0.884   11.536  55.531   1.00 85.99 258 A 1 
ATOM 2003  N N   . HIS A 1 259 ? -1.551  7.747   55.754   1.00 93.67 259 A 1 
ATOM 2004  C CA  . HIS A 1 259 ? -2.320  6.592   55.303   1.00 93.21 259 A 1 
ATOM 2005  C C   . HIS A 1 259 ? -3.588  6.372   56.129   1.00 93.84 259 A 1 
ATOM 2006  O O   . HIS A 1 259 ? -4.632  6.075   55.547   1.00 92.81 259 A 1 
ATOM 2007  C CB  . HIS A 1 259 ? -1.430  5.352   55.285   1.00 92.08 259 A 1 
ATOM 2008  C CG  . HIS A 1 259 ? -0.344  5.427   54.247   1.00 90.42 259 A 1 
ATOM 2009  N ND1 . HIS A 1 259 ? -0.479  5.866   52.941   1.00 77.32 259 A 1 
ATOM 2010  C CD2 . HIS A 1 259 ? 0.975   5.090   54.415   1.00 77.10 259 A 1 
ATOM 2011  C CE1 . HIS A 1 259 ? 0.731   5.802   52.359   1.00 78.98 259 A 1 
ATOM 2012  N NE2 . HIS A 1 259 ? 1.625   5.326   53.214   1.00 80.39 259 A 1 
ATOM 2013  N N   . LEU A 1 260 ? -3.550  6.597   57.431   1.00 94.25 260 A 1 
ATOM 2014  C CA  . LEU A 1 260 ? -4.732  6.565   58.295   1.00 94.59 260 A 1 
ATOM 2015  C C   . LEU A 1 260 ? -5.726  7.668   57.930   1.00 94.85 260 A 1 
ATOM 2016  O O   . LEU A 1 260 ? -6.936  7.441   57.905   1.00 93.65 260 A 1 
ATOM 2017  C CB  . LEU A 1 260 ? -4.299  6.707   59.760   1.00 94.32 260 A 1 
ATOM 2018  C CG  . LEU A 1 260 ? -3.639  5.446   60.341   1.00 92.98 260 A 1 
ATOM 2019  C CD1 . LEU A 1 260 ? -2.983  5.791   61.673   1.00 86.76 260 A 1 
ATOM 2020  C CD2 . LEU A 1 260 ? -4.664  4.344   60.596   1.00 86.94 260 A 1 
ATOM 2021  N N   . PHE A 1 261 ? -5.233  8.858   57.624   1.00 94.66 261 A 1 
ATOM 2022  C CA  . PHE A 1 261 ? -6.082  9.954   57.174   1.00 95.32 261 A 1 
ATOM 2023  C C   . PHE A 1 261 ? -6.719  9.648   55.812   1.00 95.42 261 A 1 
ATOM 2024  O O   . PHE A 1 261 ? -7.931  9.798   55.653   1.00 94.59 261 A 1 
ATOM 2025  C CB  . PHE A 1 261 ? -5.276  11.254  57.156   1.00 95.59 261 A 1 
ATOM 2026  C CG  . PHE A 1 261 ? -6.159  12.467  57.000   1.00 96.00 261 A 1 
ATOM 2027  C CD1 . PHE A 1 261 ? -6.427  13.004  55.727   1.00 91.17 261 A 1 
ATOM 2028  C CD2 . PHE A 1 261 ? -6.742  13.068  58.130   1.00 90.99 261 A 1 
ATOM 2029  C CE1 . PHE A 1 261 ? -7.260  14.108  55.584   1.00 91.21 261 A 1 
ATOM 2030  C CE2 . PHE A 1 261 ? -7.575  14.174  57.997   1.00 91.02 261 A 1 
ATOM 2031  C CZ  . PHE A 1 261 ? -7.847  14.705  56.722   1.00 94.48 261 A 1 
ATOM 2032  N N   . VAL A 1 262 ? -5.949  9.134   54.858   1.00 95.16 262 A 1 
ATOM 2033  C CA  . VAL A 1 262 ? -6.440  8.693   53.543   1.00 95.15 262 A 1 
ATOM 2034  C C   . VAL A 1 262 ? -7.478  7.580   53.689   1.00 95.04 262 A 1 
ATOM 2035  O O   . VAL A 1 262 ? -8.535  7.655   53.068   1.00 93.78 262 A 1 
ATOM 2036  C CB  . VAL A 1 262 ? -5.268  8.247   52.644   1.00 94.40 262 A 1 
ATOM 2037  C CG1 . VAL A 1 262 ? -5.722  7.537   51.362   1.00 89.34 262 A 1 
ATOM 2038  C CG2 . VAL A 1 262 ? -4.438  9.460   52.210   1.00 88.41 262 A 1 
ATOM 2039  N N   . ASP A 1 263 ? -7.233  6.604   54.541   1.00 94.54 263 A 1 
ATOM 2040  C CA  . ASP A 1 263 ? -8.181  5.525   54.823   1.00 94.12 263 A 1 
ATOM 2041  C C   . ASP A 1 263 ? -9.516  6.079   55.328   1.00 94.15 263 A 1 
ATOM 2042  O O   . ASP A 1 263 ? -10.583 5.710   54.839   1.00 92.26 263 A 1 
ATOM 2043  C CB  . ASP A 1 263 ? -7.551  4.570   55.841   1.00 93.28 263 A 1 
ATOM 2044  C CG  . ASP A 1 263 ? -8.378  3.315   56.075   1.00 92.51 263 A 1 
ATOM 2045  O OD1 . ASP A 1 263 ? -8.690  2.627   55.086   1.00 85.57 263 A 1 
ATOM 2046  O OD2 . ASP A 1 263 ? -8.668  3.007   57.247   1.00 85.32 263 A 1 
ATOM 2047  N N   . SER A 1 264 ? -9.465  7.067   56.222   1.00 94.49 264 A 1 
ATOM 2048  C CA  . SER A 1 264 ? -10.668 7.731   56.724   1.00 94.17 264 A 1 
ATOM 2049  C C   . SER A 1 264 ? -11.455 8.493   55.660   1.00 93.89 264 A 1 
ATOM 2050  O O   . SER A 1 264 ? -12.666 8.683   55.805   1.00 91.68 264 A 1 
ATOM 2051  C CB  . SER A 1 264 ? -10.297 8.657   57.886   1.00 93.49 264 A 1 
ATOM 2052  O OG  . SER A 1 264 ? -9.763  9.891   57.448   1.00 87.47 264 A 1 
ATOM 2053  N N   . LEU A 1 265 ? -10.793 8.939   54.585   1.00 94.18 265 A 1 
ATOM 2054  C CA  . LEU A 1 265 ? -11.423 9.618   53.451   1.00 93.96 265 A 1 
ATOM 2055  C C   . LEU A 1 265 ? -12.064 8.626   52.473   1.00 93.23 265 A 1 
ATOM 2056  O O   . LEU A 1 265 ? -13.171 8.865   52.004   1.00 90.57 265 A 1 
ATOM 2057  C CB  . LEU A 1 265 ? -10.371 10.472  52.723   1.00 93.76 265 A 1 
ATOM 2058  C CG  . LEU A 1 265 ? -9.924  11.734  53.483   1.00 93.35 265 A 1 
ATOM 2059  C CD1 . LEU A 1 265 ? -8.663  12.295  52.836   1.00 87.04 265 A 1 
ATOM 2060  C CD2 . LEU A 1 265 ? -11.001 12.813  53.445   1.00 87.35 265 A 1 
ATOM 2061  N N   . VAL A 1 266 ? -11.383 7.541   52.200   1.00 93.69 266 A 1 
ATOM 2062  C CA  . VAL A 1 266 ? -11.764 6.567   51.171   1.00 92.44 266 A 1 
ATOM 2063  C C   . VAL A 1 266 ? -12.732 5.517   51.717   1.00 91.75 266 A 1 
ATOM 2064  O O   . VAL A 1 266 ? -13.763 5.239   51.102   1.00 87.48 266 A 1 
ATOM 2065  C CB  . VAL A 1 266 ? -10.510 5.917   50.552   1.00 90.58 266 A 1 
ATOM 2066  C CG1 . VAL A 1 266 ? -10.872 4.882   49.483   1.00 79.47 266 A 1 
ATOM 2067  C CG2 . VAL A 1 266 ? -9.620  6.961   49.876   1.00 79.35 266 A 1 
ATOM 2068  N N   . ASN A 1 267 ? -12.454 4.970   52.890   1.00 91.43 267 A 1 
ATOM 2069  C CA  . ASN A 1 267 ? -13.200 3.864   53.492   1.00 90.17 267 A 1 
ATOM 2070  C C   . ASN A 1 267 ? -14.207 4.355   54.542   1.00 89.45 267 A 1 
ATOM 2071  O O   . ASN A 1 267 ? -14.158 3.979   55.711   1.00 86.21 267 A 1 
ATOM 2072  C CB  . ASN A 1 267 ? -12.218 2.813   54.013   1.00 88.90 267 A 1 
ATOM 2073  C CG  . ASN A 1 267 ? -11.416 2.164   52.900   1.00 86.63 267 A 1 
ATOM 2074  O OD1 . ASN A 1 267 ? -11.948 1.757   51.882   1.00 77.62 267 A 1 
ATOM 2075  N ND2 . ASN A 1 267 ? -10.129 2.019   53.072   1.00 76.16 267 A 1 
ATOM 2076  N N   . GLN A 1 268 ? -15.141 5.209   54.106   1.00 89.78 268 A 1 
ATOM 2077  C CA  . GLN A 1 268 ? -16.162 5.769   55.007   1.00 88.66 268 A 1 
ATOM 2078  C C   . GLN A 1 268 ? -17.056 4.710   55.666   1.00 88.90 268 A 1 
ATOM 2079  O O   . GLN A 1 268 ? -17.555 4.926   56.769   1.00 84.49 268 A 1 
ATOM 2080  C CB  . GLN A 1 268 ? -17.083 6.708   54.220   1.00 86.07 268 A 1 
ATOM 2081  C CG  . GLN A 1 268 ? -16.374 7.954   53.706   1.00 79.40 268 A 1 
ATOM 2082  C CD  . GLN A 1 268 ? -17.354 8.804   52.898   1.00 75.29 268 A 1 
ATOM 2083  O OE1 . GLN A 1 268 ? -18.438 9.166   53.335   1.00 67.20 268 A 1 
ATOM 2084  N NE2 . GLN A 1 268 ? -17.018 9.140   51.677   1.00 64.64 268 A 1 
ATOM 2085  N N   . ASP A 1 269 ? -17.266 3.605   54.998   1.00 88.50 269 A 1 
ATOM 2086  C CA  . ASP A 1 269 ? -18.025 2.444   55.471   1.00 87.16 269 A 1 
ATOM 2087  C C   . ASP A 1 269 ? -17.271 1.643   56.544   1.00 87.58 269 A 1 
ATOM 2088  O O   . ASP A 1 269 ? -17.870 0.861   57.282   1.00 82.31 269 A 1 
ATOM 2089  C CB  . ASP A 1 269 ? -18.356 1.564   54.262   1.00 84.24 269 A 1 
ATOM 2090  C CG  . ASP A 1 269 ? -17.108 1.001   53.573   1.00 76.53 269 A 1 
ATOM 2091  O OD1 . ASP A 1 269 ? -16.206 1.793   53.242   1.00 66.15 269 A 1 
ATOM 2092  O OD2 . ASP A 1 269 ? -17.025 -0.240  53.400   1.00 68.23 269 A 1 
ATOM 2093  N N   . LYS A 1 270 ? -15.968 1.867   56.665   1.00 87.40 270 A 1 
ATOM 2094  C CA  . LYS A 1 270 ? -15.078 1.171   57.597   1.00 87.09 270 A 1 
ATOM 2095  C C   . LYS A 1 270 ? -14.339 2.150   58.522   1.00 88.06 270 A 1 
ATOM 2096  O O   . LYS A 1 270 ? -13.110 2.150   58.565   1.00 84.66 270 A 1 
ATOM 2097  C CB  . LYS A 1 270 ? -14.124 0.259   56.808   1.00 84.27 270 A 1 
ATOM 2098  C CG  . LYS A 1 270 ? -14.884 -0.828  56.054   1.00 81.99 270 A 1 
ATOM 2099  C CD  . LYS A 1 270 ? -13.942 -1.677  55.213   1.00 75.61 270 A 1 
ATOM 2100  C CE  . LYS A 1 270 ? -14.781 -2.612  54.350   1.00 70.20 270 A 1 
ATOM 2101  N NZ  . LYS A 1 270 ? -13.955 -3.331  53.352   1.00 61.98 270 A 1 
ATOM 2102  N N   . PRO A 1 271 ? -15.062 2.990   59.273   1.00 88.81 271 A 1 
ATOM 2103  C CA  . PRO A 1 271 ? -14.426 3.976   60.122   1.00 88.99 271 A 1 
ATOM 2104  C C   . PRO A 1 271 ? -13.658 3.296   61.264   1.00 90.32 271 A 1 
ATOM 2105  O O   . PRO A 1 271 ? -14.198 2.452   61.988   1.00 87.72 271 A 1 
ATOM 2106  C CB  . PRO A 1 271 ? -15.555 4.867   60.634   1.00 85.82 271 A 1 
ATOM 2107  C CG  . PRO A 1 271 ? -16.759 3.931   60.627   1.00 81.89 271 A 1 
ATOM 2108  C CD  . PRO A 1 271 ? -16.507 3.037   59.419   1.00 84.71 271 A 1 
ATOM 2109  N N   . SER A 1 272 ? -12.427 3.736   61.469   1.00 90.75 272 A 1 
ATOM 2110  C CA  . SER A 1 272 ? -11.655 3.388   62.657   1.00 91.68 272 A 1 
ATOM 2111  C C   . SER A 1 272 ? -12.073 4.269   63.830   1.00 92.39 272 A 1 
ATOM 2112  O O   . SER A 1 272 ? -12.237 5.480   63.676   1.00 90.03 272 A 1 
ATOM 2113  C CB  . SER A 1 272 ? -10.162 3.528   62.383   1.00 90.22 272 A 1 
ATOM 2114  O OG  . SER A 1 272 ? -9.743  2.578   61.437   1.00 82.20 272 A 1 
ATOM 2115  N N   . PHE A 1 273 ? -12.238 3.678   64.991   1.00 92.15 273 A 1 
ATOM 2116  C CA  . PHE A 1 273 ? -12.594 4.390   66.214   1.00 92.34 273 A 1 
ATOM 2117  C C   . PHE A 1 273 ? -11.408 4.446   67.173   1.00 93.32 273 A 1 
ATOM 2118  O O   . PHE A 1 273 ? -10.771 3.431   67.448   1.00 91.02 273 A 1 
ATOM 2119  C CB  . PHE A 1 273 ? -13.807 3.758   66.881   1.00 89.65 273 A 1 
ATOM 2120  C CG  . PHE A 1 273 ? -15.090 3.972   66.112   1.00 86.69 273 A 1 
ATOM 2121  C CD1 . PHE A 1 273 ? -15.800 5.177   66.239   1.00 77.22 273 A 1 
ATOM 2122  C CD2 . PHE A 1 273 ? -15.577 2.973   65.259   1.00 75.81 273 A 1 
ATOM 2123  C CE1 . PHE A 1 273 ? -16.982 5.387   65.516   1.00 71.52 273 A 1 
ATOM 2124  C CE2 . PHE A 1 273 ? -16.757 3.177   64.536   1.00 70.91 273 A 1 
ATOM 2125  C CZ  . PHE A 1 273 ? -17.467 4.387   64.660   1.00 73.14 273 A 1 
ATOM 2126  N N   . ALA A 1 274 ? -11.175 5.618   67.715   1.00 93.79 274 A 1 
ATOM 2127  C CA  . ALA A 1 274 ? -10.235 5.830   68.798   1.00 94.19 274 A 1 
ATOM 2128  C C   . ALA A 1 274 ? -10.975 6.022   70.121   1.00 94.26 274 A 1 
ATOM 2129  O O   . ALA A 1 274 ? -12.044 6.640   70.174   1.00 92.59 274 A 1 
ATOM 2130  C CB  . ALA A 1 274 ? -9.338  7.014   68.458   1.00 93.41 274 A 1 
ATOM 2131  N N   . PHE A 1 275 ? -10.413 5.524   71.187   1.00 94.75 275 A 1 
ATOM 2132  C CA  . PHE A 1 275 ? -10.990 5.562   72.526   1.00 94.80 275 A 1 
ATOM 2133  C C   . PHE A 1 275 ? -10.142 6.440   73.433   1.00 94.76 275 A 1 
ATOM 2134  O O   . PHE A 1 275 ? -8.940  6.233   73.564   1.00 93.13 275 A 1 
ATOM 2135  C CB  . PHE A 1 275 ? -11.102 4.140   73.077   1.00 94.49 275 A 1 
ATOM 2136  C CG  . PHE A 1 275 ? -11.977 3.240   72.240   1.00 94.56 275 A 1 
ATOM 2137  C CD1 . PHE A 1 275 ? -13.366 3.214   72.437   1.00 89.26 275 A 1 
ATOM 2138  C CD2 . PHE A 1 275 ? -11.414 2.458   71.214   1.00 89.49 275 A 1 
ATOM 2139  C CE1 . PHE A 1 275 ? -14.185 2.417   71.626   1.00 89.09 275 A 1 
ATOM 2140  C CE2 . PHE A 1 275 ? -12.231 1.658   70.398   1.00 89.23 275 A 1 
ATOM 2141  C CZ  . PHE A 1 275 ? -13.617 1.638   70.605   1.00 92.27 275 A 1 
ATOM 2142  N N   . GLN A 1 276 ? -10.781 7.393   74.094   1.00 93.83 276 A 1 
ATOM 2143  C CA  . GLN A 1 276 ? -10.096 8.259   75.039   1.00 93.78 276 A 1 
ATOM 2144  C C   . GLN A 1 276 ? -9.523  7.452   76.196   1.00 93.53 276 A 1 
ATOM 2145  O O   . GLN A 1 276 ? -10.236 6.722   76.889   1.00 91.49 276 A 1 
ATOM 2146  C CB  . GLN A 1 276 ? -11.054 9.353   75.530   1.00 92.22 276 A 1 
ATOM 2147  C CG  . GLN A 1 276 ? -10.334 10.392  76.397   1.00 87.63 276 A 1 
ATOM 2148  C CD  . GLN A 1 276 ? -11.272 11.490  76.924   1.00 85.23 276 A 1 
ATOM 2149  O OE1 . GLN A 1 276 ? -12.481 11.404  76.869   1.00 77.48 276 A 1 
ATOM 2150  N NE2 . GLN A 1 276 ? -10.724 12.553  77.478   1.00 73.84 276 A 1 
ATOM 2151  N N   . CYS A 1 277 ? -8.243  7.648   76.434   1.00 93.64 277 A 1 
ATOM 2152  C CA  . CYS A 1 277 ? -7.533  7.010   77.536   1.00 93.24 277 A 1 
ATOM 2153  C C   . CYS A 1 277 ? -6.476  7.959   78.093   1.00 93.09 277 A 1 
ATOM 2154  O O   . CYS A 1 277 ? -6.051  8.899   77.432   1.00 90.53 277 A 1 
ATOM 2155  C CB  . CYS A 1 277 ? -6.958  5.684   77.033   1.00 92.09 277 A 1 
ATOM 2156  S SG  . CYS A 1 277 ? -6.843  4.441   78.347   1.00 88.28 277 A 1 
ATOM 2157  N N   . THR A 1 278 ? -6.077  7.742   79.329   1.00 92.28 278 A 1 
ATOM 2158  C CA  . THR A 1 278 ? -5.074  8.624   79.947   1.00 91.17 278 A 1 
ATOM 2159  C C   . THR A 1 278 ? -3.658  8.348   79.452   1.00 90.96 278 A 1 
ATOM 2160  O O   . THR A 1 278 ? -2.854  9.268   79.420   1.00 86.84 278 A 1 
ATOM 2161  C CB  . THR A 1 278 ? -5.098  8.525   81.476   1.00 89.44 278 A 1 
ATOM 2162  O OG1 . THR A 1 278 ? -4.976  7.187   81.897   1.00 80.44 278 A 1 
ATOM 2163  C CG2 . THR A 1 278 ? -6.420  9.063   82.051   1.00 79.17 278 A 1 
ATOM 2164  N N   . ASP A 1 279 ? -3.403  7.104   79.115   1.00 90.51 279 A 1 
ATOM 2165  C CA  . ASP A 1 279 ? -2.089  6.640   78.673   1.00 90.15 279 A 1 
ATOM 2166  C C   . ASP A 1 279 ? -2.219  5.364   77.824   1.00 90.92 279 A 1 
ATOM 2167  O O   . ASP A 1 279 ? -3.232  4.672   77.844   1.00 88.59 279 A 1 
ATOM 2168  C CB  . ASP A 1 279 ? -1.180  6.416   79.898   1.00 86.93 279 A 1 
ATOM 2169  C CG  . ASP A 1 279 ? -1.777  5.376   80.843   1.00 82.11 279 A 1 
ATOM 2170  O OD1 . ASP A 1 279 ? -1.599  4.178   80.569   1.00 73.89 279 A 1 
ATOM 2171  O OD2 . ASP A 1 279 ? -2.478  5.768   81.804   1.00 74.32 279 A 1 
ATOM 2172  N N   . SER A 1 280 ? -1.171  5.066   77.115   1.00 90.17 280 A 1 
ATOM 2173  C CA  . SER A 1 280 ? -1.080  3.912   76.230   1.00 89.70 280 A 1 
ATOM 2174  C C   . SER A 1 280 ? -1.232  2.580   76.975   1.00 90.64 280 A 1 
ATOM 2175  O O   . SER A 1 280 ? -1.935  1.685   76.521   1.00 88.48 280 A 1 
ATOM 2176  C CB  . SER A 1 280 ? 0.266   3.960   75.484   1.00 86.93 280 A 1 
ATOM 2177  O OG  . SER A 1 280 ? 0.327   2.940   74.513   1.00 77.47 280 A 1 
ATOM 2178  N N   . ASN A 1 281 ? -0.655  2.474   78.172   1.00 90.15 281 A 1 
ATOM 2179  C CA  . ASN A 1 281 ? -0.695  1.233   78.937   1.00 89.98 281 A 1 
ATOM 2180  C C   . ASN A 1 281 ? -2.110  0.886   79.404   1.00 90.77 281 A 1 
ATOM 2181  O O   . ASN A 1 281 ? -2.533  -0.262  79.311   1.00 88.34 281 A 1 
ATOM 2182  C CB  . ASN A 1 281 ? 0.275   1.324   80.130   1.00 87.81 281 A 1 
ATOM 2183  C CG  . ASN A 1 281 ? 1.731   1.224   79.715   1.00 82.75 281 A 1 
ATOM 2184  O OD1 . ASN A 1 281 ? 2.067   0.840   78.616   1.00 73.23 281 A 1 
ATOM 2185  N ND2 . ASN A 1 281 ? 2.624   1.532   80.620   1.00 72.88 281 A 1 
ATOM 2186  N N   . ARG A 1 282 ? -2.895  1.864   79.832   1.00 91.39 282 A 1 
ATOM 2187  C CA  . ARG A 1 282 ? -4.302  1.638   80.192   1.00 91.70 282 A 1 
ATOM 2188  C C   . ARG A 1 282 ? -5.133  1.219   78.991   1.00 92.29 282 A 1 
ATOM 2189  O O   . ARG A 1 282 ? -6.041  0.407   79.143   1.00 90.22 282 A 1 
ATOM 2190  C CB  . ARG A 1 282 ? -4.910  2.882   80.837   1.00 91.27 282 A 1 
ATOM 2191  C CG  . ARG A 1 282 ? -4.401  3.094   82.263   1.00 86.29 282 A 1 
ATOM 2192  C CD  . ARG A 1 282 ? -5.156  4.241   82.943   1.00 83.64 282 A 1 
ATOM 2193  N NE  . ARG A 1 282 ? -6.556  3.860   83.222   1.00 76.41 282 A 1 
ATOM 2194  C CZ  . ARG A 1 282 ? -7.522  4.686   83.630   1.00 71.34 282 A 1 
ATOM 2195  N NH1 . ARG A 1 282 ? -7.299  5.956   83.782   1.00 62.52 282 A 1 
ATOM 2196  N NH2 . ARG A 1 282 ? -8.719  4.238   83.888   1.00 63.46 282 A 1 
ATOM 2197  N N   . PHE A 1 283 ? -4.830  1.747   77.827   1.00 92.38 283 A 1 
ATOM 2198  C CA  . PHE A 1 283 ? -5.486  1.310   76.599   1.00 92.50 283 A 1 
ATOM 2199  C C   . PHE A 1 283 ? -5.113  -0.140  76.255   1.00 92.78 283 A 1 
ATOM 2200  O O   . PHE A 1 283 ? -6.013  -0.950  76.051   1.00 91.76 283 A 1 
ATOM 2201  C CB  . PHE A 1 283 ? -5.137  2.271   75.463   1.00 92.63 283 A 1 
ATOM 2202  C CG  . PHE A 1 283 ? -5.743  1.836   74.147   1.00 93.00 283 A 1 
ATOM 2203  C CD1 . PHE A 1 283 ? -4.943  1.245   73.160   1.00 88.91 283 A 1 
ATOM 2204  C CD2 . PHE A 1 283 ? -7.129  1.976   73.932   1.00 88.91 283 A 1 
ATOM 2205  C CE1 . PHE A 1 283 ? -5.510  0.802   71.962   1.00 88.95 283 A 1 
ATOM 2206  C CE2 . PHE A 1 283 ? -7.702  1.532   72.734   1.00 88.54 283 A 1 
ATOM 2207  C CZ  . PHE A 1 283 ? -6.899  0.948   71.739   1.00 91.10 283 A 1 
ATOM 2208  N N   . LYS A 1 284 ? -3.845  -0.471  76.279   1.00 91.88 284 A 1 
ATOM 2209  C CA  . LYS A 1 284 ? -3.360  -1.836  76.026   1.00 91.22 284 A 1 
ATOM 2210  C C   . LYS A 1 284 ? -3.928  -2.865  77.006   1.00 91.49 284 A 1 
ATOM 2211  O O   . LYS A 1 284 ? -4.195  -3.997  76.618   1.00 89.60 284 A 1 
ATOM 2212  C CB  . LYS A 1 284 ? -1.820  -1.853  76.057   1.00 89.54 284 A 1 
ATOM 2213  C CG  . LYS A 1 284 ? -1.186  -1.137  74.850   1.00 84.81 284 A 1 
ATOM 2214  C CD  . LYS A 1 284 ? 0.350   -1.156  74.948   1.00 80.67 284 A 1 
ATOM 2215  C CE  . LYS A 1 284 ? 0.975   -0.418  73.753   1.00 72.01 284 A 1 
ATOM 2216  N NZ  . LYS A 1 284 ? 2.458   -0.439  73.785   1.00 65.73 284 A 1 
ATOM 2217  N N   . LYS A 1 285 ? -4.219  -2.448  78.250   1.00 91.01 285 A 1 
ATOM 2218  C CA  . LYS A 1 285 ? -4.957  -3.266  79.231   1.00 90.69 285 A 1 
ATOM 2219  C C   . LYS A 1 285 ? -6.465  -3.386  78.929   1.00 90.60 285 A 1 
ATOM 2220  O O   . LYS A 1 285 ? -7.198  -3.959  79.724   1.00 87.41 285 A 1 
ATOM 2221  C CB  . LYS A 1 285 ? -4.721  -2.719  80.650   1.00 89.26 285 A 1 
ATOM 2222  C CG  . LYS A 1 285 ? -3.306  -3.001  81.171   1.00 85.19 285 A 1 
ATOM 2223  C CD  . LYS A 1 285 ? -3.143  -2.466  82.610   1.00 82.15 285 A 1 
ATOM 2224  C CE  . LYS A 1 285 ? -1.739  -2.758  83.128   1.00 74.69 285 A 1 
ATOM 2225  N NZ  . LYS A 1 285 ? -1.560  -2.404  84.558   1.00 67.73 285 A 1 
ATOM 2226  N N   . GLY A 1 286 ? -6.967  -2.793  77.847   1.00 90.25 286 A 1 
ATOM 2227  C CA  . GLY A 1 286 ? -8.378  -2.856  77.460   1.00 89.90 286 A 1 
ATOM 2228  C C   . GLY A 1 286 ? -9.335  -2.061  78.360   1.00 91.05 286 A 1 
ATOM 2229  O O   . GLY A 1 286 ? -10.548 -2.206  78.248   1.00 87.69 286 A 1 
ATOM 2230  N N   . ILE A 1 287 ? -8.857  -1.217  79.233   1.00 91.31 287 A 1 
ATOM 2231  C CA  . ILE A 1 287 ? -9.693  -0.478  80.197   1.00 90.51 287 A 1 
ATOM 2232  C C   . ILE A 1 287 ? -10.547 0.602   79.515   1.00 90.50 287 A 1 
ATOM 2233  O O   . ILE A 1 287 ? -11.646 0.916   79.965   1.00 85.78 287 A 1 
ATOM 2234  C CB  . ILE A 1 287 ? -8.795  0.094   81.323   1.00 87.97 287 A 1 
ATOM 2235  C CG1 . ILE A 1 287 ? -8.045  -1.051  82.064   1.00 81.00 287 A 1 
ATOM 2236  C CG2 . ILE A 1 287 ? -9.613  0.932   82.323   1.00 79.01 287 A 1 
ATOM 2237  C CD1 . ILE A 1 287 ? -6.974  -0.583  83.052   1.00 75.09 287 A 1 
ATOM 2238  N N   . CYS A 1 288 ? -10.067 1.167   78.422   1.00 90.97 288 A 1 
ATOM 2239  C CA  . CYS A 1 288 ? -10.579 2.407   77.854   1.00 90.22 288 A 1 
ATOM 2240  C C   . CYS A 1 288 ? -11.655 2.254   76.769   1.00 90.31 288 A 1 
ATOM 2241  O O   . CYS A 1 288 ? -12.012 3.247   76.139   1.00 85.64 288 A 1 
ATOM 2242  C CB  . CYS A 1 288 ? -9.393  3.264   77.405   1.00 87.98 288 A 1 
ATOM 2243  S SG  . CYS A 1 288 ? -8.409  3.816   78.845   1.00 85.28 288 A 1 
ATOM 2244  N N   . LEU A 1 289 ? -12.245 1.082   76.557   1.00 91.31 289 A 1 
ATOM 2245  C CA  . LEU A 1 289 ? -13.235 0.858   75.488   1.00 91.84 289 A 1 
ATOM 2246  C C   . LEU A 1 289 ? -14.637 1.418   75.809   1.00 91.41 289 A 1 
ATOM 2247  O O   . LEU A 1 289 ? -15.628 0.692   75.878   1.00 86.59 289 A 1 
ATOM 2248  C CB  . LEU A 1 289 ? -13.285 -0.630  75.102   1.00 90.38 289 A 1 
ATOM 2249  C CG  . LEU A 1 289 ? -11.981 -1.203  74.518   1.00 89.13 289 A 1 
ATOM 2250  C CD1 . LEU A 1 289 ? -12.259 -2.629  74.041   1.00 82.75 289 A 1 
ATOM 2251  C CD2 . LEU A 1 289 ? -11.443 -0.401  73.341   1.00 83.16 289 A 1 
ATOM 2252  N N   . SER A 1 290 ? -14.742 2.711   76.046   1.00 91.11 290 A 1 
ATOM 2253  C CA  . SER A 1 290 ? -16.017 3.333   76.388   1.00 90.64 290 A 1 
ATOM 2254  C C   . SER A 1 290 ? -16.309 4.562   75.539   1.00 91.19 290 A 1 
ATOM 2255  O O   . SER A 1 290 ? -15.575 5.535   75.603   1.00 88.32 290 A 1 
ATOM 2256  C CB  . SER A 1 290 ? -16.038 3.702   77.870   1.00 88.15 290 A 1 
ATOM 2257  O OG  . SER A 1 290 ? -17.332 4.100   78.273   1.00 76.41 290 A 1 
ATOM 2258  N N   . CYS A 1 291 ? -17.454 4.562   74.864   1.00 90.54 291 A 1 
ATOM 2259  C CA  . CYS A 1 291 ? -17.971 5.718   74.128   1.00 89.84 291 A 1 
ATOM 2260  C C   . CYS A 1 291 ? -18.905 6.608   74.964   1.00 89.57 291 A 1 
ATOM 2261  O O   . CYS A 1 291 ? -19.469 7.574   74.454   1.00 84.84 291 A 1 
ATOM 2262  C CB  . CYS A 1 291 ? -18.655 5.225   72.845   1.00 88.59 291 A 1 
ATOM 2263  S SG  . CYS A 1 291 ? -17.460 4.421   71.738   1.00 85.76 291 A 1 
ATOM 2264  N N   . ARG A 1 292 ? -19.129 6.331   76.240   1.00 89.34 292 A 1 
ATOM 2265  C CA  . ARG A 1 292 ? -19.972 7.175   77.103   1.00 87.86 292 A 1 
ATOM 2266  C C   . ARG A 1 292 ? -19.371 8.570   77.259   1.00 86.72 292 A 1 
ATOM 2267  O O   . ARG A 1 292 ? -18.174 8.693   77.492   1.00 80.97 292 A 1 
ATOM 2268  C CB  . ARG A 1 292 ? -20.167 6.534   78.485   1.00 85.70 292 A 1 
ATOM 2269  C CG  . ARG A 1 292 ? -21.061 5.293   78.450   1.00 75.85 292 A 1 
ATOM 2270  C CD  . ARG A 1 292 ? -21.299 4.778   79.879   1.00 71.41 292 A 1 
ATOM 2271  N NE  . ARG A 1 292 ? -22.248 3.652   79.902   1.00 60.44 292 A 1 
ATOM 2272  C CZ  . ARG A 1 292 ? -22.741 3.069   80.997   1.00 53.25 292 A 1 
ATOM 2273  N NH1 . ARG A 1 292 ? -22.344 3.403   82.197   1.00 48.44 292 A 1 
ATOM 2274  N NH2 . ARG A 1 292 ? -23.645 2.133   80.894   1.00 46.14 292 A 1 
ATOM 2275  N N   . LYS A 1 293 ? -20.217 9.603   77.212   1.00 86.04 293 A 1 
ATOM 2276  C CA  . LYS A 1 293 ? -19.806 11.007  77.311   1.00 85.02 293 A 1 
ATOM 2277  C C   . LYS A 1 293 ? -18.714 11.379  76.288   1.00 85.38 293 A 1 
ATOM 2278  O O   . LYS A 1 293 ? -17.720 11.981  76.664   1.00 79.28 293 A 1 
ATOM 2279  C CB  . LYS A 1 293 ? -19.398 11.380  78.749   1.00 81.80 293 A 1 
ATOM 2280  C CG  . LYS A 1 293 ? -20.476 11.158  79.823   1.00 75.03 293 A 1 
ATOM 2281  C CD  . LYS A 1 293 ? -19.945 11.650  81.186   1.00 67.73 293 A 1 
ATOM 2282  C CE  . LYS A 1 293 ? -21.000 11.543  82.287   1.00 59.40 293 A 1 
ATOM 2283  N NZ  . LYS A 1 293 ? -20.537 12.131  83.575   1.00 51.30 293 A 1 
ATOM 2284  N N   . ASN A 1 294 ? -18.894 10.988  75.032   1.00 85.86 294 A 1 
ATOM 2285  C CA  . ASN A 1 294 ? -17.968 11.293  73.930   1.00 86.01 294 A 1 
ATOM 2286  C C   . ASN A 1 294 ? -16.525 10.804  74.165   1.00 87.70 294 A 1 
ATOM 2287  O O   . ASN A 1 294 ? -15.582 11.442  73.711   1.00 84.06 294 A 1 
ATOM 2288  C CB  . ASN A 1 294 ? -18.040 12.782  73.548   1.00 82.31 294 A 1 
ATOM 2289  C CG  . ASN A 1 294 ? -19.407 13.221  73.054   1.00 76.34 294 A 1 
ATOM 2290  O OD1 . ASN A 1 294 ? -20.299 12.431  72.808   1.00 67.82 294 A 1 
ATOM 2291  N ND2 . ASN A 1 294 ? -19.610 14.504  72.906   1.00 66.45 294 A 1 
ATOM 2292  N N   . ARG A 1 295 ? -16.335 9.712   74.873   1.00 90.07 295 A 1 
ATOM 2293  C CA  . ARG A 1 295 ? -14.996 9.143   75.104   1.00 90.50 295 A 1 
ATOM 2294  C C   . ARG A 1 295 ? -14.473 8.296   73.943   1.00 91.44 295 A 1 
ATOM 2295  O O   . ARG A 1 295 ? -13.412 7.710   74.077   1.00 88.71 295 A 1 
ATOM 2296  C CB  . ARG A 1 295 ? -14.960 8.374   76.423   1.00 89.08 295 A 1 
ATOM 2297  C CG  . ARG A 1 295 ? -15.026 9.341   77.613   1.00 85.57 295 A 1 
ATOM 2298  C CD  . ARG A 1 295 ? -14.726 8.603   78.923   1.00 81.42 295 A 1 
ATOM 2299  N NE  . ARG A 1 295 ? -15.784 7.646   79.253   1.00 73.89 295 A 1 
ATOM 2300  C CZ  . ARG A 1 295 ? -15.689 6.681   80.164   1.00 68.08 295 A 1 
ATOM 2301  N NH1 . ARG A 1 295 ? -14.591 6.472   80.841   1.00 60.27 295 A 1 
ATOM 2302  N NH2 . ARG A 1 295 ? -16.705 5.914   80.414   1.00 60.93 295 A 1 
ATOM 2303  N N   . CYS A 1 296 ? -15.205 8.225   72.856   1.00 91.64 296 A 1 
ATOM 2304  C CA  . CYS A 1 296 ? -14.706 7.654   71.620   1.00 91.50 296 A 1 
ATOM 2305  C C   . CYS A 1 296 ? -15.024 8.586   70.452   1.00 91.70 296 A 1 
ATOM 2306  O O   . CYS A 1 296 ? -15.982 9.361   70.512   1.00 89.26 296 A 1 
ATOM 2307  C CB  . CYS A 1 296 ? -15.245 6.231   71.412   1.00 89.66 296 A 1 
ATOM 2308  S SG  . CYS A 1 296 ? -17.049 6.187   71.157   1.00 84.53 296 A 1 
ATOM 2309  N N   . ASN A 1 297 ? -14.233 8.509   69.415   1.00 92.20 297 A 1 
ATOM 2310  C CA  . ASN A 1 297 ? -14.396 9.312   68.210   1.00 92.54 297 A 1 
ATOM 2311  C C   . ASN A 1 297 ? -13.883 8.536   67.002   1.00 93.11 297 A 1 
ATOM 2312  O O   . ASN A 1 297 ? -13.087 7.612   67.148   1.00 91.17 297 A 1 
ATOM 2313  C CB  . ASN A 1 297 ? -13.633 10.635  68.412   1.00 91.10 297 A 1 
ATOM 2314  C CG  . ASN A 1 297 ? -14.184 11.786  67.592   1.00 90.78 297 A 1 
ATOM 2315  O OD1 . ASN A 1 297 ? -15.021 11.641  66.722   1.00 82.87 297 A 1 
ATOM 2316  N ND2 . ASN A 1 297 ? -13.754 12.997  67.887   1.00 82.52 297 A 1 
ATOM 2317  N N   . SER A 1 298 ? -14.320 8.928   65.816   1.00 92.43 298 A 1 
ATOM 2318  C CA  . SER A 1 298 ? -13.656 8.496   64.586   1.00 92.29 298 A 1 
ATOM 2319  C C   . SER A 1 298 ? -12.262 9.131   64.490   1.00 92.86 298 A 1 
ATOM 2320  O O   . SER A 1 298 ? -11.992 10.139  65.132   1.00 90.57 298 A 1 
ATOM 2321  C CB  . SER A 1 298 ? -14.494 8.873   63.362   1.00 90.22 298 A 1 
ATOM 2322  O OG  . SER A 1 298 ? -15.776 8.293   63.443   1.00 77.95 298 A 1 
ATOM 2323  N N   . ILE A 1 299 ? -11.413 8.550   63.684   1.00 92.92 299 A 1 
ATOM 2324  C CA  . ILE A 1 299 ? -10.077 9.105   63.419   1.00 93.16 299 A 1 
ATOM 2325  C C   . ILE A 1 299 ? -10.020 9.813   62.061   1.00 93.25 299 A 1 
ATOM 2326  O O   . ILE A 1 299 ? -10.926 9.666   61.232   1.00 90.31 299 A 1 
ATOM 2327  C CB  . ILE A 1 299 ? -8.974  8.034   63.563   1.00 91.48 299 A 1 
ATOM 2328  C CG1 . ILE A 1 299 ? -8.981  7.018   62.410   1.00 83.63 299 A 1 
ATOM 2329  C CG2 . ILE A 1 299 ? -9.105  7.329   64.929   1.00 79.77 299 A 1 
ATOM 2330  C CD1 . ILE A 1 299 ? -7.703  6.180   62.341   1.00 81.19 299 A 1 
ATOM 2331  N N   . GLY A 1 300 ? -8.962  10.563  61.839   1.00 92.48 300 A 1 
ATOM 2332  C CA  . GLY A 1 300 ? -8.710  11.209  60.566   1.00 92.66 300 A 1 
ATOM 2333  C C   . GLY A 1 300 ? -9.808  12.195  60.183   1.00 93.48 300 A 1 
ATOM 2334  O O   . GLY A 1 300 ? -10.302 12.940  61.023   1.00 90.41 300 A 1 
ATOM 2335  N N   . TYR A 1 301 ? -10.215 12.197  58.901   1.00 93.65 301 A 1 
ATOM 2336  C CA  . TYR A 1 301 ? -11.179 13.173  58.373   1.00 93.81 301 A 1 
ATOM 2337  C C   . TYR A 1 301 ? -12.511 13.190  59.129   1.00 93.85 301 A 1 
ATOM 2338  O O   . TYR A 1 301 ? -13.100 14.252  59.351   1.00 91.25 301 A 1 
ATOM 2339  C CB  . TYR A 1 301 ? -11.416 12.877  56.888   1.00 93.45 301 A 1 
ATOM 2340  C CG  . TYR A 1 301 ? -12.240 13.949  56.209   1.00 94.13 301 A 1 
ATOM 2341  C CD1 . TYR A 1 301 ? -13.538 13.686  55.731   1.00 89.51 301 A 1 
ATOM 2342  C CD2 . TYR A 1 301 ? -11.700 15.241  56.074   1.00 89.82 301 A 1 
ATOM 2343  C CE1 . TYR A 1 301 ? -14.297 14.711  55.144   1.00 89.18 301 A 1 
ATOM 2344  C CE2 . TYR A 1 301 ? -12.459 16.276  55.497   1.00 88.99 301 A 1 
ATOM 2345  C CZ  . TYR A 1 301 ? -13.750 16.001  55.041   1.00 92.08 301 A 1 
ATOM 2346  O OH  . TYR A 1 301 ? -14.486 17.033  54.508   1.00 90.97 301 A 1 
ATOM 2347  N N   . ASN A 1 302 ? -12.959 12.040  59.577   1.00 93.29 302 A 1 
ATOM 2348  C CA  . ASN A 1 302 ? -14.240 11.874  60.263   1.00 92.47 302 A 1 
ATOM 2349  C C   . ASN A 1 302 ? -14.187 12.220  61.763   1.00 92.48 302 A 1 
ATOM 2350  O O   . ASN A 1 302 ? -15.207 12.116  62.447   1.00 89.79 302 A 1 
ATOM 2351  C CB  . ASN A 1 302 ? -14.743 10.439  60.030   1.00 91.09 302 A 1 
ATOM 2352  C CG  . ASN A 1 302 ? -14.811 10.080  58.553   1.00 89.14 302 A 1 
ATOM 2353  O OD1 . ASN A 1 302 ? -15.404 10.766  57.744   1.00 77.50 302 A 1 
ATOM 2354  N ND2 . ASN A 1 302 ? -14.187 8.984   58.173   1.00 75.98 302 A 1 
ATOM 2355  N N   . ALA A 1 303 ? -13.038 12.625  62.267   1.00 92.76 303 A 1 
ATOM 2356  C CA  . ALA A 1 303 ? -12.917 13.057  63.649   1.00 92.69 303 A 1 
ATOM 2357  C C   . ALA A 1 303 ? -13.758 14.310  63.899   1.00 92.42 303 A 1 
ATOM 2358  O O   . ALA A 1 303 ? -13.846 15.209  63.066   1.00 89.92 303 A 1 
ATOM 2359  C CB  . ALA A 1 303 ? -11.448 13.267  64.009   1.00 91.76 303 A 1 
ATOM 2360  N N   . LYS A 1 304 ? -14.399 14.376  65.043   1.00 91.33 304 A 1 
ATOM 2361  C CA  . LYS A 1 304 ? -15.248 15.502  65.441   1.00 90.18 304 A 1 
ATOM 2362  C C   . LYS A 1 304 ? -14.694 16.163  66.680   1.00 90.44 304 A 1 
ATOM 2363  O O   . LYS A 1 304 ? -14.286 15.484  67.623   1.00 87.02 304 A 1 
ATOM 2364  C CB  . LYS A 1 304 ? -16.692 15.043  65.657   1.00 87.25 304 A 1 
ATOM 2365  C CG  . LYS A 1 304 ? -17.338 14.558  64.349   1.00 79.41 304 A 1 
ATOM 2366  C CD  . LYS A 1 304 ? -18.815 14.210  64.557   1.00 71.94 304 A 1 
ATOM 2367  C CE  . LYS A 1 304 ? -19.393 13.727  63.233   1.00 61.57 304 A 1 
ATOM 2368  N NZ  . LYS A 1 304 ? -20.851 13.418  63.312   1.00 53.40 304 A 1 
ATOM 2369  N N   . LYS A 1 305 ? -14.757 17.495  66.698   1.00 89.01 305 A 1 
ATOM 2370  C CA  . LYS A 1 305 ? -14.377 18.287  67.866   1.00 87.81 305 A 1 
ATOM 2371  C C   . LYS A 1 305 ? -15.190 17.860  69.081   1.00 86.72 305 A 1 
ATOM 2372  O O   . LYS A 1 305 ? -16.424 17.880  69.061   1.00 82.08 305 A 1 
ATOM 2373  C CB  . LYS A 1 305 ? -14.558 19.783  67.539   1.00 84.90 305 A 1 
ATOM 2374  C CG  . LYS A 1 305 ? -13.989 20.703  68.630   1.00 81.13 305 A 1 
ATOM 2375  C CD  . LYS A 1 305 ? -14.151 22.180  68.215   1.00 77.52 305 A 1 
ATOM 2376  C CE  . LYS A 1 305 ? -13.511 23.148  69.206   1.00 70.67 305 A 1 
ATOM 2377  N NZ  . LYS A 1 305 ? -13.613 24.557  68.738   1.00 63.72 305 A 1 
ATOM 2378  N N   . MET A 1 306 ? -14.510 17.516  70.149   1.00 86.52 306 A 1 
ATOM 2379  C CA  . MET A 1 306 ? -15.149 17.244  71.431   1.00 83.42 306 A 1 
ATOM 2380  C C   . MET A 1 306 ? -15.336 18.555  72.209   1.00 81.94 306 A 1 
ATOM 2381  O O   . MET A 1 306 ? -14.482 19.431  72.184   1.00 72.90 306 A 1 
ATOM 2382  C CB  . MET A 1 306 ? -14.326 16.243  72.245   1.00 78.79 306 A 1 
ATOM 2383  C CG  . MET A 1 306 ? -14.222 14.880  71.573   1.00 71.55 306 A 1 
ATOM 2384  S SD  . MET A 1 306 ? -13.586 13.627  72.713   1.00 65.19 306 A 1 
ATOM 2385  C CE  . MET A 1 306 ? -13.373 12.239  71.592   1.00 58.12 306 A 1 
ATOM 2386  N N   . ARG A 1 307 ? -16.433 18.661  72.940   1.00 75.17 307 A 1 
ATOM 2387  C CA  . ARG A 1 307 ? -16.712 19.837  73.785   1.00 72.00 307 A 1 
ATOM 2388  C C   . ARG A 1 307 ? -15.830 19.925  75.039   1.00 72.86 307 A 1 
ATOM 2389  O O   . ARG A 1 307 ? -16.058 20.787  75.888   1.00 64.71 307 A 1 
ATOM 2390  C CB  . ARG A 1 307 ? -18.200 19.889  74.154   1.00 63.78 307 A 1 
ATOM 2391  C CG  . ARG A 1 307 ? -19.104 20.225  72.954   1.00 54.73 307 A 1 
ATOM 2392  C CD  . ARG A 1 307 ? -20.546 20.395  73.439   1.00 48.69 307 A 1 
ATOM 2393  N NE  . ARG A 1 307 ? -21.438 20.804  72.347   1.00 41.29 307 A 1 
ATOM 2394  C CZ  . ARG A 1 307 ? -22.741 21.084  72.457   1.00 35.98 307 A 1 
ATOM 2395  N NH1 . ARG A 1 307 ? -23.374 20.969  73.598   1.00 33.85 307 A 1 
ATOM 2396  N NH2 . ARG A 1 307 ? -23.419 21.465  71.417   1.00 31.11 307 A 1 
ATOM 2397  N N   . ASN A 1 308 ? -14.875 19.053  75.233   1.00 70.58 308 A 1 
ATOM 2398  C CA  . ASN A 1 308 ? -14.025 19.057  76.420   1.00 68.84 308 A 1 
ATOM 2399  C C   . ASN A 1 308 ? -13.047 20.240  76.389   1.00 70.53 308 A 1 
ATOM 2400  O O   . ASN A 1 308 ? -12.396 20.483  75.380   1.00 62.85 308 A 1 
ATOM 2401  C CB  . ASN A 1 308 ? -13.302 17.710  76.551   1.00 60.58 308 A 1 
ATOM 2402  C CG  . ASN A 1 308 ? -14.208 16.595  77.051   1.00 53.31 308 A 1 
ATOM 2403  O OD1 . ASN A 1 308 ? -15.321 16.797  77.485   1.00 47.50 308 A 1 
ATOM 2404  N ND2 . ASN A 1 308 ? -13.718 15.370  77.028   1.00 47.25 308 A 1 
ATOM 2405  N N   . LYS A 1 309 ? -12.901 20.928  77.516   1.00 70.99 309 A 1 
ATOM 2406  C CA  . LYS A 1 309 ? -11.954 22.046  77.662   1.00 70.32 309 A 1 
ATOM 2407  C C   . LYS A 1 309 ? -10.483 21.644  77.534   1.00 74.51 309 A 1 
ATOM 2408  O O   . LYS A 1 309 ? -9.655  22.478  77.221   1.00 67.04 309 A 1 
ATOM 2409  C CB  . LYS A 1 309 ? -12.143 22.743  79.016   1.00 59.31 309 A 1 
ATOM 2410  C CG  . LYS A 1 309 ? -13.406 23.610  79.105   1.00 49.32 309 A 1 
ATOM 2411  C CD  . LYS A 1 309 ? -13.388 24.431  80.408   1.00 40.91 309 A 1 
ATOM 2412  C CE  . LYS A 1 309 ? -14.567 25.390  80.470   1.00 32.31 309 A 1 
ATOM 2413  N NZ  . LYS A 1 309 ? -14.499 26.311  81.638   1.00 26.76 309 A 1 
ATOM 2414  N N   . ARG A 1 310 ? -10.136 20.408  77.892   1.00 77.56 310 A 1 
ATOM 2415  C CA  . ARG A 1 310 ? -8.778  19.877  77.798   1.00 78.38 310 A 1 
ATOM 2416  C C   . ARG A 1 310 ? -8.656  19.012  76.549   1.00 82.44 310 A 1 
ATOM 2417  O O   . ARG A 1 310 ? -9.650  18.441  76.115   1.00 77.07 310 A 1 
ATOM 2418  C CB  . ARG A 1 310 ? -8.401  19.088  79.060   1.00 70.26 310 A 1 
ATOM 2419  C CG  . ARG A 1 310 ? -8.231  20.014  80.275   1.00 59.25 310 A 1 
ATOM 2420  C CD  . ARG A 1 310 ? -7.734  19.222  81.484   1.00 53.28 310 A 1 
ATOM 2421  N NE  . ARG A 1 310 ? -7.497  20.099  82.640   1.00 45.16 310 A 1 
ATOM 2422  C CZ  . ARG A 1 310 ? -7.051  19.740  83.837   1.00 39.08 310 A 1 
ATOM 2423  N NH1 . ARG A 1 310 ? -6.794  18.488  84.114   1.00 36.05 310 A 1 
ATOM 2424  N NH2 . ARG A 1 310 ? -6.861  20.624  84.772   1.00 32.74 310 A 1 
ATOM 2425  N N   . ASN A 1 311 ? -7.447  18.880  76.064   1.00 81.44 311 A 1 
ATOM 2426  C CA  . ASN A 1 311 ? -7.175  17.931  74.996   1.00 84.54 311 A 1 
ATOM 2427  C C   . ASN A 1 311 ? -7.583  16.508  75.407   1.00 87.06 311 A 1 
ATOM 2428  O O   . ASN A 1 311 ? -7.657  16.168  76.595   1.00 83.97 311 A 1 
ATOM 2429  C CB  . ASN A 1 311 ? -5.717  18.064  74.501   1.00 81.10 311 A 1 
ATOM 2430  C CG  . ASN A 1 311 ? -4.656  17.450  75.399   1.00 78.63 311 A 1 
ATOM 2431  O OD1 . ASN A 1 311 ? -4.865  16.547  76.188   1.00 68.68 311 A 1 
ATOM 2432  N ND2 . ASN A 1 311 ? -3.437  17.928  75.272   1.00 70.06 311 A 1 
ATOM 2433  N N   . SER A 1 312 ? -7.881  15.719  74.434   1.00 88.16 312 A 1 
ATOM 2434  C CA  . SER A 1 312 ? -8.241  14.323  74.624   1.00 89.68 312 A 1 
ATOM 2435  C C   . SER A 1 312 ? -7.233  13.453  73.906   1.00 91.77 312 A 1 
ATOM 2436  O O   . SER A 1 312 ? -7.233  13.386  72.678   1.00 89.93 312 A 1 
ATOM 2437  C CB  . SER A 1 312 ? -9.659  14.067  74.129   1.00 86.23 312 A 1 
ATOM 2438  O OG  . SER A 1 312 ? -10.583 14.778  74.927   1.00 74.91 312 A 1 
ATOM 2439  N N   . LYS A 1 313 ? -6.404  12.753  74.655   1.00 92.14 313 A 1 
ATOM 2440  C CA  . LYS A 1 313 ? -5.587  11.668  74.122   1.00 93.07 313 A 1 
ATOM 2441  C C   . LYS A 1 313 ? -6.491  10.479  73.833   1.00 93.71 313 A 1 
ATOM 2442  O O   . LYS A 1 313 ? -7.256  10.067  74.706   1.00 91.89 313 A 1 
ATOM 2443  C CB  . LYS A 1 313 ? -4.472  11.270  75.093   1.00 91.58 313 A 1 
ATOM 2444  C CG  . LYS A 1 313 ? -3.477  12.405  75.357   1.00 87.28 313 A 1 
ATOM 2445  C CD  . LYS A 1 313 ? -2.299  11.878  76.176   1.00 84.59 313 A 1 
ATOM 2446  C CE  . LYS A 1 313 ? -1.300  12.993  76.476   1.00 75.78 313 A 1 
ATOM 2447  N NZ  . LYS A 1 313 ? -0.024  12.468  77.043   1.00 69.93 313 A 1 
ATOM 2448  N N   . MET A 1 314 ? -6.396  9.949   72.626   1.00 94.13 314 A 1 
ATOM 2449  C CA  . MET A 1 314 ? -7.208  8.828   72.178   1.00 94.25 314 A 1 
ATOM 2450  C C   . MET A 1 314 ? -6.320  7.743   71.579   1.00 94.59 314 A 1 
ATOM 2451  O O   . MET A 1 314 ? -5.311  8.044   70.958   1.00 93.01 314 A 1 
ATOM 2452  C CB  . MET A 1 314 ? -8.271  9.282   71.177   1.00 93.35 314 A 1 
ATOM 2453  C CG  . MET A 1 314 ? -9.118  10.445  71.699   1.00 90.00 314 A 1 
ATOM 2454  S SD  . MET A 1 314 ? -10.554 10.868  70.674   1.00 86.72 314 A 1 
ATOM 2455  C CE  . MET A 1 314 ? -11.679 9.552   71.167   1.00 76.29 314 A 1 
ATOM 2456  N N   . TYR A 1 315 ? -6.714  6.521   71.755   1.00 94.94 315 A 1 
ATOM 2457  C CA  . TYR A 1 315 ? -5.921  5.375   71.344   1.00 95.24 315 A 1 
ATOM 2458  C C   . TYR A 1 315 ? -6.774  4.397   70.545   1.00 95.24 315 A 1 
ATOM 2459  O O   . TYR A 1 315 ? -7.976  4.253   70.787   1.00 93.48 315 A 1 
ATOM 2460  C CB  . TYR A 1 315 ? -5.299  4.711   72.575   1.00 94.76 315 A 1 
ATOM 2461  C CG  . TYR A 1 315 ? -4.352  5.599   73.362   1.00 94.47 315 A 1 
ATOM 2462  C CD1 . TYR A 1 315 ? -2.967  5.570   73.115   1.00 89.36 315 A 1 
ATOM 2463  C CD2 . TYR A 1 315 ? -4.853  6.474   74.345   1.00 89.41 315 A 1 
ATOM 2464  C CE1 . TYR A 1 315 ? -2.090  6.402   73.822   1.00 88.32 315 A 1 
ATOM 2465  C CE2 . TYR A 1 315 ? -3.979  7.318   75.063   1.00 88.55 315 A 1 
ATOM 2466  C CZ  . TYR A 1 315 ? -2.600  7.275   74.798   1.00 91.27 315 A 1 
ATOM 2467  O OH  . TYR A 1 315 ? -1.751  8.100   75.485   1.00 89.95 315 A 1 
ATOM 2468  N N   . LEU A 1 316 ? -6.159  3.709   69.613   1.00 94.48 316 A 1 
ATOM 2469  C CA  . LEU A 1 316 ? -6.745  2.591   68.879   1.00 94.28 316 A 1 
ATOM 2470  C C   . LEU A 1 316 ? -5.650  1.605   68.475   1.00 94.29 316 A 1 
ATOM 2471  O O   . LEU A 1 316 ? -4.475  1.956   68.439   1.00 92.84 316 A 1 
ATOM 2472  C CB  . LEU A 1 316 ? -7.545  3.089   67.654   1.00 93.16 316 A 1 
ATOM 2473  C CG  . LEU A 1 316 ? -6.726  3.668   66.472   1.00 93.00 316 A 1 
ATOM 2474  C CD1 . LEU A 1 316 ? -7.620  3.766   65.239   1.00 83.75 316 A 1 
ATOM 2475  C CD2 . LEU A 1 316 ? -6.165  5.057   66.761   1.00 83.99 316 A 1 
ATOM 2476  N N   . LYS A 1 317 ? -6.056  0.389   68.149   1.00 94.39 317 A 1 
ATOM 2477  C CA  . LYS A 1 317 ? -5.221  -0.524  67.367   1.00 94.17 317 A 1 
ATOM 2478  C C   . LYS A 1 317 ? -5.588  -0.406  65.892   1.00 94.29 317 A 1 
ATOM 2479  O O   . LYS A 1 317 ? -6.703  0.010   65.560   1.00 92.42 317 A 1 
ATOM 2480  C CB  . LYS A 1 317 ? -5.364  -1.965  67.892   1.00 93.11 317 A 1 
ATOM 2481  C CG  . LYS A 1 317 ? -4.743  -2.201  69.286   1.00 90.38 317 A 1 
ATOM 2482  C CD  . LYS A 1 317 ? -3.218  -2.322  69.275   1.00 86.99 317 A 1 
ATOM 2483  C CE  . LYS A 1 317 ? -2.707  -2.814  70.645   1.00 83.18 317 A 1 
ATOM 2484  N NZ  . LYS A 1 317 ? -1.286  -3.259  70.641   1.00 76.92 317 A 1 
ATOM 2485  N N   . THR A 1 318 ? -4.673  -0.758  65.017   1.00 93.62 318 A 1 
ATOM 2486  C CA  . THR A 1 318 ? -4.885  -0.749  63.569   1.00 93.30 318 A 1 
ATOM 2487  C C   . THR A 1 318 ? -4.332  -2.008  62.920   1.00 92.80 318 A 1 
ATOM 2488  O O   . THR A 1 318 ? -3.498  -2.703  63.511   1.00 90.46 318 A 1 
ATOM 2489  C CB  . THR A 1 318 ? -4.267  0.492   62.899   1.00 92.37 318 A 1 
ATOM 2490  O OG1 . THR A 1 318 ? -2.866  0.479   62.982   1.00 83.70 318 A 1 
ATOM 2491  C CG2 . THR A 1 318 ? -4.751  1.798   63.514   1.00 82.64 318 A 1 
ATOM 2492  N N   . ARG A 1 319 ? -4.775  -2.294  61.712   1.00 92.18 319 A 1 
ATOM 2493  C CA  . ARG A 1 319 ? -4.149  -3.290  60.835   1.00 91.51 319 A 1 
ATOM 2494  C C   . ARG A 1 319 ? -2.817  -2.765  60.285   1.00 91.21 319 A 1 
ATOM 2495  O O   . ARG A 1 319 ? -2.506  -1.583  60.406   1.00 89.13 319 A 1 
ATOM 2496  C CB  . ARG A 1 319 ? -5.103  -3.649  59.686   1.00 89.84 319 A 1 
ATOM 2497  C CG  . ARG A 1 319 ? -6.439  -4.201  60.172   1.00 83.10 319 A 1 
ATOM 2498  C CD  . ARG A 1 319 ? -7.347  -4.575  59.006   1.00 82.71 319 A 1 
ATOM 2499  N NE  . ARG A 1 319 ? -6.880  -5.775  58.297   1.00 77.20 319 A 1 
ATOM 2500  C CZ  . ARG A 1 319 ? -7.455  -6.363  57.269   1.00 73.19 319 A 1 
ATOM 2501  N NH1 . ARG A 1 319 ? -8.534  -5.874  56.706   1.00 64.22 319 A 1 
ATOM 2502  N NH2 . ARG A 1 319 ? -6.969  -7.468  56.798   1.00 64.73 319 A 1 
ATOM 2503  N N   . ALA A 1 320 ? -2.093  -3.650  59.619   1.00 89.42 320 A 1 
ATOM 2504  C CA  . ALA A 1 320 ? -0.860  -3.290  58.918   1.00 87.67 320 A 1 
ATOM 2505  C C   . ALA A 1 320 ? -1.095  -2.527  57.607   1.00 87.06 320 A 1 
ATOM 2506  O O   . ALA A 1 320 ? -0.235  -1.772  57.155   1.00 82.26 320 A 1 
ATOM 2507  C CB  . ALA A 1 320 ? -0.072  -4.578  58.663   1.00 84.71 320 A 1 
ATOM 2508  N N   . GLY A 1 321 ? -2.273  -2.686  56.991   1.00 86.30 321 A 1 
ATOM 2509  C CA  . GLY A 1 321 ? -2.625  -2.073  55.713   1.00 86.36 321 A 1 
ATOM 2510  C C   . GLY A 1 321 ? -4.086  -1.640  55.654   1.00 88.02 321 A 1 
ATOM 2511  O O   . GLY A 1 321 ? -4.880  -1.984  56.525   1.00 85.51 321 A 1 
ATOM 2512  N N   . MET A 1 322 ? -4.432  -0.905  54.616   1.00 87.91 322 A 1 
ATOM 2513  C CA  . MET A 1 322 ? -5.813  -0.471  54.403   1.00 88.14 322 A 1 
ATOM 2514  C C   . MET A 1 322 ? -6.740  -1.654  54.084   1.00 88.12 322 A 1 
ATOM 2515  O O   . MET A 1 322 ? -6.368  -2.529  53.305   1.00 84.84 322 A 1 
ATOM 2516  C CB  . MET A 1 322 ? -5.901  0.553   53.264   1.00 85.57 322 A 1 
ATOM 2517  C CG  . MET A 1 322 ? -5.232  1.877   53.614   1.00 79.06 322 A 1 
ATOM 2518  S SD  . MET A 1 322 ? -5.488  3.135   52.333   1.00 76.43 322 A 1 
ATOM 2519  C CE  . MET A 1 322 ? -4.320  4.390   52.886   1.00 68.21 322 A 1 
ATOM 2520  N N   . PRO A 1 323 ? -7.980  -1.663  54.606   1.00 88.73 323 A 1 
ATOM 2521  C CA  . PRO A 1 323 ? -8.500  -0.728  55.597   1.00 89.25 323 A 1 
ATOM 2522  C C   . PRO A 1 323 ? -7.872  -0.975  56.982   1.00 90.13 323 A 1 
ATOM 2523  O O   . PRO A 1 323 ? -7.779  -2.114  57.423   1.00 87.28 323 A 1 
ATOM 2524  C CB  . PRO A 1 323 ? -10.013 -0.976  55.600   1.00 86.67 323 A 1 
ATOM 2525  C CG  . PRO A 1 323 ? -10.117 -2.451  55.237   1.00 82.22 323 A 1 
ATOM 2526  C CD  . PRO A 1 323 ? -8.959  -2.667  54.271   1.00 84.72 323 A 1 
ATOM 2527  N N   . PHE A 1 324 ? -7.494  0.083   57.650   1.00 92.18 324 A 1 
ATOM 2528  C CA  . PHE A 1 324 ? -6.815  -0.007  58.956   1.00 92.60 324 A 1 
ATOM 2529  C C   . PHE A 1 324 ? -7.742  -0.366  60.127   1.00 92.78 324 A 1 
ATOM 2530  O O   . PHE A 1 324 ? -7.270  -0.601  61.244   1.00 90.53 324 A 1 
ATOM 2531  C CB  . PHE A 1 324 ? -6.097  1.310   59.247   1.00 91.96 324 A 1 
ATOM 2532  C CG  . PHE A 1 324 ? -4.913  1.571   58.344   1.00 92.13 324 A 1 
ATOM 2533  C CD1 . PHE A 1 324 ? -3.725  0.850   58.522   1.00 85.39 324 A 1 
ATOM 2534  C CD2 . PHE A 1 324 ? -4.991  2.535   57.324   1.00 85.17 324 A 1 
ATOM 2535  C CE1 . PHE A 1 324 ? -2.613  1.081   57.690   1.00 84.12 324 A 1 
ATOM 2536  C CE2 . PHE A 1 324 ? -3.888  2.772   56.490   1.00 84.07 324 A 1 
ATOM 2537  C CZ  . PHE A 1 324 ? -2.701  2.042   56.673   1.00 88.68 324 A 1 
ATOM 2538  N N   . ARG A 1 325 ? -9.047  -0.400  59.881   1.00 92.93 325 A 1 
ATOM 2539  C CA  . ARG A 1 325 ? -10.050 -0.715  60.892   1.00 93.05 325 A 1 
ATOM 2540  C C   . ARG A 1 325 ? -9.797  -2.077  61.509   1.00 93.38 325 A 1 
ATOM 2541  O O   . ARG A 1 325 ? -9.652  -3.069  60.814   1.00 90.89 325 A 1 
ATOM 2542  C CB  . ARG A 1 325 ? -11.452 -0.640  60.276   1.00 90.55 325 A 1 
ATOM 2543  C CG  . ARG A 1 325 ? -12.560 -1.003  61.281   1.00 85.97 325 A 1 
ATOM 2544  C CD  . ARG A 1 325 ? -13.925 -0.916  60.601   1.00 82.68 325 A 1 
ATOM 2545  N NE  . ARG A 1 325 ? -15.008 -1.272  61.522   1.00 75.18 325 A 1 
ATOM 2546  C CZ  . ARG A 1 325 ? -16.296 -1.276  61.225   1.00 70.15 325 A 1 
ATOM 2547  N NH1 . ARG A 1 325 ? -16.736 -0.951  60.037   1.00 63.22 325 A 1 
ATOM 2548  N NH2 . ARG A 1 325 ? -17.183 -1.610  62.104   1.00 61.86 325 A 1 
ATOM 2549  N N   . VAL A 1 326 ? -9.870  -2.095  62.840   1.00 93.62 326 A 1 
ATOM 2550  C CA  . VAL A 1 326 ? -9.978  -3.309  63.638   1.00 93.71 326 A 1 
ATOM 2551  C C   . VAL A 1 326 ? -11.180 -3.205  64.575   1.00 93.99 326 A 1 
ATOM 2552  O O   . VAL A 1 326 ? -11.711 -2.117  64.812   1.00 92.44 326 A 1 
ATOM 2553  C CB  . VAL A 1 326 ? -8.685  -3.613  64.421   1.00 92.41 326 A 1 
ATOM 2554  C CG1 . VAL A 1 326 ? -7.488  -3.779  63.484   1.00 84.96 326 A 1 
ATOM 2555  C CG2 . VAL A 1 326 ? -8.357  -2.538  65.469   1.00 84.20 326 A 1 
ATOM 2556  N N   . TYR A 1 327 ? -11.593 -4.330  65.115   1.00 93.77 327 A 1 
ATOM 2557  C CA  . TYR A 1 327 ? -12.652 -4.425  66.115   1.00 93.75 327 A 1 
ATOM 2558  C C   . TYR A 1 327 ? -12.024 -4.669  67.484   1.00 93.71 327 A 1 
ATOM 2559  O O   . TYR A 1 327 ? -11.302 -5.640  67.676   1.00 91.82 327 A 1 
ATOM 2560  C CB  . TYR A 1 327 ? -13.629 -5.521  65.735   1.00 93.17 327 A 1 
ATOM 2561  C CG  . TYR A 1 327 ? -14.345 -5.242  64.430   1.00 92.78 327 A 1 
ATOM 2562  C CD1 . TYR A 1 327 ? -15.622 -4.642  64.428   1.00 86.13 327 A 1 
ATOM 2563  C CD2 . TYR A 1 327 ? -13.722 -5.563  63.207   1.00 86.67 327 A 1 
ATOM 2564  C CE1 . TYR A 1 327 ? -16.268 -4.378  63.227   1.00 85.41 327 A 1 
ATOM 2565  C CE2 . TYR A 1 327 ? -14.364 -5.297  61.995   1.00 85.74 327 A 1 
ATOM 2566  C CZ  . TYR A 1 327 ? -15.651 -4.713  62.007   1.00 88.95 327 A 1 
ATOM 2567  O OH  . TYR A 1 327 ? -16.281 -4.466  60.824   1.00 87.37 327 A 1 
ATOM 2568  N N   . HIS A 1 328 ? -12.308 -3.772  68.422   1.00 94.28 328 A 1 
ATOM 2569  C CA  . HIS A 1 328 ? -11.731 -3.823  69.756   1.00 94.67 328 A 1 
ATOM 2570  C C   . HIS A 1 328 ? -12.666 -4.532  70.726   1.00 94.39 328 A 1 
ATOM 2571  O O   . HIS A 1 328 ? -13.836 -4.170  70.865   1.00 92.76 328 A 1 
ATOM 2572  C CB  . HIS A 1 328 ? -11.418 -2.409  70.253   1.00 94.60 328 A 1 
ATOM 2573  C CG  . HIS A 1 328 ? -10.522 -1.612  69.359   1.00 95.00 328 A 1 
ATOM 2574  N ND1 . HIS A 1 328 ? -10.905 -0.950  68.216   1.00 85.35 328 A 1 
ATOM 2575  C CD2 . HIS A 1 328 ? -9.190  -1.338  69.548   1.00 85.49 328 A 1 
ATOM 2576  C CE1 . HIS A 1 328 ? -9.831  -0.305  67.738   1.00 87.88 328 A 1 
ATOM 2577  N NE2 . HIS A 1 328 ? -8.776  -0.513  68.524   1.00 89.58 328 A 1 
ATOM 2578  N N   . TYR A 1 329 ? -12.134 -5.474  71.459   1.00 94.13 329 A 1 
ATOM 2579  C CA  . TYR A 1 329 ? -12.852 -6.206  72.498   1.00 94.13 329 A 1 
ATOM 2580  C C   . TYR A 1 329 ? -12.112 -6.073  73.827   1.00 94.07 329 A 1 
ATOM 2581  O O   . TYR A 1 329 ? -10.956 -6.454  73.971   1.00 92.38 329 A 1 
ATOM 2582  C CB  . TYR A 1 329 ? -13.026 -7.665  72.084   1.00 93.91 329 A 1 
ATOM 2583  C CG  . TYR A 1 329 ? -13.831 -7.842  70.819   1.00 93.81 329 A 1 
ATOM 2584  C CD1 . TYR A 1 329 ? -15.239 -7.820  70.851   1.00 87.60 329 A 1 
ATOM 2585  C CD2 . TYR A 1 329 ? -13.176 -8.010  69.578   1.00 87.79 329 A 1 
ATOM 2586  C CE1 . TYR A 1 329 ? -15.988 -7.975  69.678   1.00 86.85 329 A 1 
ATOM 2587  C CE2 . TYR A 1 329 ? -13.922 -8.163  68.394   1.00 87.21 329 A 1 
ATOM 2588  C CZ  . TYR A 1 329 ? -15.331 -8.152  68.450   1.00 91.03 329 A 1 
ATOM 2589  O OH  . TYR A 1 329 ? -16.054 -8.306  67.302   1.00 89.70 329 A 1 
ATOM 2590  N N   . GLN A 1 330 ? -12.813 -5.564  74.827   1.00 94.10 330 A 1 
ATOM 2591  C CA  . GLN A 1 330 ? -12.366 -5.673  76.210   1.00 94.38 330 A 1 
ATOM 2592  C C   . GLN A 1 330 ? -12.783 -7.029  76.766   1.00 94.26 330 A 1 
ATOM 2593  O O   . GLN A 1 330 ? -13.983 -7.307  76.851   1.00 92.77 330 A 1 
ATOM 2594  C CB  . GLN A 1 330 ? -12.953 -4.520  77.037   1.00 93.52 330 A 1 
ATOM 2595  C CG  . GLN A 1 330 ? -12.692 -4.660  78.539   1.00 91.54 330 A 1 
ATOM 2596  C CD  . GLN A 1 330 ? -13.362 -3.524  79.326   1.00 90.38 330 A 1 
ATOM 2597  O OE1 . GLN A 1 330 ? -14.526 -3.564  79.689   1.00 81.93 330 A 1 
ATOM 2598  N NE2 . GLN A 1 330 ? -12.650 -2.463  79.615   1.00 80.13 330 A 1 
ATOM 2599  N N   . MET A 1 331 ? -11.849 -7.809  77.238   1.00 93.08 331 A 1 
ATOM 2600  C CA  . MET A 1 331 ? -12.114 -9.036  77.980   1.00 92.94 331 A 1 
ATOM 2601  C C   . MET A 1 331 ? -11.790 -8.839  79.454   1.00 93.05 331 A 1 
ATOM 2602  O O   . MET A 1 331 ? -10.679 -8.479  79.819   1.00 91.17 331 A 1 
ATOM 2603  C CB  . MET A 1 331 ? -11.319 -10.202 77.400   1.00 91.70 331 A 1 
ATOM 2604  C CG  . MET A 1 331 ? -11.777 -10.511 75.972   1.00 85.25 331 A 1 
ATOM 2605  S SD  . MET A 1 331 ? -11.176 -12.098 75.378   1.00 82.81 331 A 1 
ATOM 2606  C CE  . MET A 1 331 ? -12.026 -12.117 73.788   1.00 72.42 331 A 1 
ATOM 2607  N N   . LYS A 1 332 ? -12.763 -9.083  80.330   1.00 92.43 332 A 1 
ATOM 2608  C CA  . LYS A 1 332 ? -12.571 -9.128  81.778   1.00 92.69 332 A 1 
ATOM 2609  C C   . LYS A 1 332 ? -12.655 -10.576 82.232   1.00 92.43 332 A 1 
ATOM 2610  O O   . LYS A 1 332 ? -13.721 -11.184 82.126   1.00 90.55 332 A 1 
ATOM 2611  C CB  . LYS A 1 332 ? -13.590 -8.253  82.522   1.00 92.33 332 A 1 
ATOM 2612  C CG  . LYS A 1 332 ? -13.380 -6.769  82.212   1.00 88.99 332 A 1 
ATOM 2613  C CD  . LYS A 1 332 ? -14.238 -5.899  83.126   1.00 86.61 332 A 1 
ATOM 2614  C CE  . LYS A 1 332 ? -13.875 -4.436  82.869   1.00 79.15 332 A 1 
ATOM 2615  N NZ  . LYS A 1 332 ? -14.370 -3.542  83.929   1.00 72.17 332 A 1 
ATOM 2616  N N   . ILE A 1 333 ? -11.575 -11.072 82.751   1.00 90.23 333 A 1 
ATOM 2617  C CA  . ILE A 1 333 ? -11.440 -12.452 83.192   1.00 89.79 333 A 1 
ATOM 2618  C C   . ILE A 1 333 ? -11.092 -12.433 84.674   1.00 89.32 333 A 1 
ATOM 2619  O O   . ILE A 1 333 ? -10.059 -11.882 85.054   1.00 86.79 333 A 1 
ATOM 2620  C CB  . ILE A 1 333 ? -10.392 -13.207 82.342   1.00 88.94 333 A 1 
ATOM 2621  C CG1 . ILE A 1 333 ? -10.691 -13.077 80.825   1.00 84.55 333 A 1 
ATOM 2622  C CG2 . ILE A 1 333 ? -10.356 -14.677 82.778   1.00 82.96 333 A 1 
ATOM 2623  C CD1 . ILE A 1 333 ? -9.694  -13.787 79.906   1.00 80.72 333 A 1 
ATOM 2624  N N   . HIS A 1 334 ? -11.954 -12.999 85.491   1.00 87.81 334 A 1 
ATOM 2625  C CA  . HIS A 1 334 ? -11.603 -13.233 86.884   1.00 86.50 334 A 1 
ATOM 2626  C C   . HIS A 1 334 ? -10.863 -14.561 86.972   1.00 86.54 334 A 1 
ATOM 2627  O O   . HIS A 1 334 ? -11.445 -15.612 86.710   1.00 85.44 334 A 1 
ATOM 2628  C CB  . HIS A 1 334 ? -12.843 -13.192 87.769   1.00 85.79 334 A 1 
ATOM 2629  C CG  . HIS A 1 334 ? -12.504 -12.999 89.222   1.00 81.38 334 A 1 
ATOM 2630  N ND1 . HIS A 1 334 ? -12.462 -11.797 89.892   1.00 69.90 334 A 1 
ATOM 2631  C CD2 . HIS A 1 334 ? -12.166 -13.964 90.140   1.00 69.61 334 A 1 
ATOM 2632  C CE1 . HIS A 1 334 ? -12.124 -12.030 91.162   1.00 68.90 334 A 1 
ATOM 2633  N NE2 . HIS A 1 334 ? -11.929 -13.337 91.351   1.00 69.12 334 A 1 
ATOM 2634  N N   . VAL A 1 335 ? -9.604  -14.495 87.333   1.00 85.75 335 A 1 
ATOM 2635  C CA  . VAL A 1 335 ? -8.726  -15.655 87.433   1.00 84.73 335 A 1 
ATOM 2636  C C   . VAL A 1 335 ? -8.701  -16.112 88.882   1.00 84.00 335 A 1 
ATOM 2637  O O   . VAL A 1 335 ? -8.199  -15.398 89.744   1.00 81.09 335 A 1 
ATOM 2638  C CB  . VAL A 1 335 ? -7.318  -15.328 86.911   1.00 82.86 335 A 1 
ATOM 2639  C CG1 . VAL A 1 335 ? -6.409  -16.551 86.964   1.00 76.10 335 A 1 
ATOM 2640  C CG2 . VAL A 1 335 ? -7.359  -14.840 85.455   1.00 76.08 335 A 1 
ATOM 2641  N N   . PHE A 1 336 ? -9.273  -17.273 89.173   1.00 85.32 336 A 1 
ATOM 2642  C CA  . PHE A 1 336 ? -9.214  -17.898 90.489   1.00 83.77 336 A 1 
ATOM 2643  C C   . PHE A 1 336 ? -7.988  -18.815 90.577   1.00 83.40 336 A 1 
ATOM 2644  O O   . PHE A 1 336 ? -7.772  -19.641 89.703   1.00 80.96 336 A 1 
ATOM 2645  C CB  . PHE A 1 336 ? -10.497 -18.684 90.767   1.00 81.73 336 A 1 
ATOM 2646  C CG  . PHE A 1 336 ? -11.753 -17.852 90.804   1.00 78.79 336 A 1 
ATOM 2647  C CD1 . PHE A 1 336 ? -12.171 -17.249 92.001   1.00 72.89 336 A 1 
ATOM 2648  C CD2 . PHE A 1 336 ? -12.542 -17.693 89.649   1.00 71.85 336 A 1 
ATOM 2649  C CE1 . PHE A 1 336 ? -13.361 -16.502 92.054   1.00 69.88 336 A 1 
ATOM 2650  C CE2 . PHE A 1 336 ? -13.728 -16.942 89.690   1.00 68.23 336 A 1 
ATOM 2651  C CZ  . PHE A 1 336 ? -14.139 -16.345 90.898   1.00 73.12 336 A 1 
ATOM 2652  N N   . SER A 1 337 ? -7.249  -18.693 91.635   1.00 80.86 337 A 1 
ATOM 2653  C CA  . SER A 1 337 ? -6.190  -19.620 92.009   1.00 78.28 337 A 1 
ATOM 2654  C C   . SER A 1 337 ? -6.504  -20.176 93.391   1.00 77.18 337 A 1 
ATOM 2655  O O   . SER A 1 337 ? -6.634  -19.424 94.352   1.00 72.08 337 A 1 
ATOM 2656  C CB  . SER A 1 337 ? -4.834  -18.930 91.991   1.00 73.80 337 A 1 
ATOM 2657  O OG  . SER A 1 337 ? -3.833  -19.814 92.420   1.00 65.03 337 A 1 
ATOM 2658  N N   . TYR A 1 338 ? -6.667  -21.484 93.502   1.00 77.63 338 A 1 
ATOM 2659  C CA  . TYR A 1 338 ? -6.927  -22.155 94.778   1.00 74.25 338 A 1 
ATOM 2660  C C   . TYR A 1 338 ? -5.647  -22.602 95.494   1.00 71.54 338 A 1 
ATOM 2661  O O   . TYR A 1 338 ? -5.677  -22.898 96.694   1.00 65.84 338 A 1 
ATOM 2662  C CB  . TYR A 1 338 ? -7.854  -23.350 94.539   1.00 70.94 338 A 1 
ATOM 2663  C CG  . TYR A 1 338 ? -9.194  -22.986 93.928   1.00 66.85 338 A 1 
ATOM 2664  C CD1 . TYR A 1 338 ? -10.069 -22.122 94.604   1.00 61.91 338 A 1 
ATOM 2665  C CD2 . TYR A 1 338 ? -9.571  -23.522 92.683   1.00 59.82 338 A 1 
ATOM 2666  C CE1 . TYR A 1 338 ? -11.321 -21.792 94.050   1.00 55.78 338 A 1 
ATOM 2667  C CE2 . TYR A 1 338 ? -10.817 -23.205 92.126   1.00 54.98 338 A 1 
ATOM 2668  C CZ  . TYR A 1 338 ? -11.687 -22.346 92.811   1.00 56.31 338 A 1 
ATOM 2669  O OH  . TYR A 1 338 ? -12.899 -22.039 92.274   1.00 52.31 338 A 1 
ATOM 2670  N N   . LYS A 1 339 ? -4.550  -22.638 94.775   1.00 69.14 339 A 1 
ATOM 2671  C CA  . LYS A 1 339 ? -3.231  -22.977 95.305   1.00 66.72 339 A 1 
ATOM 2672  C C   . LYS A 1 339 ? -2.332  -21.750 95.174   1.00 66.95 339 A 1 
ATOM 2673  O O   . LYS A 1 339 ? -2.351  -21.070 94.159   1.00 60.47 339 A 1 
ATOM 2674  C CB  . LYS A 1 339 ? -2.659  -24.189 94.562   1.00 61.37 339 A 1 
ATOM 2675  C CG  . LYS A 1 339 ? -3.435  -25.484 94.844   1.00 55.23 339 A 1 
ATOM 2676  C CD  . LYS A 1 339 ? -2.892  -26.631 93.989   1.00 50.36 339 A 1 
ATOM 2677  C CE  . LYS A 1 339 ? -3.702  -27.901 94.170   1.00 44.63 339 A 1 
ATOM 2678  N NZ  . LYS A 1 339 ? -3.424  -28.899 93.095   1.00 39.95 339 A 1 
ATOM 2679  N N   . ASN A 1 340 ? -1.537  -21.492 96.182   1.00 63.55 340 A 1 
ATOM 2680  C CA  . ASN A 1 340 ? -0.609  -20.378 96.150   1.00 61.63 340 A 1 
ATOM 2681  C C   . ASN A 1 340 ? 0.581   -20.738 95.241   1.00 63.19 340 A 1 
ATOM 2682  O O   . ASN A 1 340 ? 1.553   -21.324 95.694   1.00 57.28 340 A 1 
ATOM 2683  C CB  . ASN A 1 340 ? -0.233  -19.994 97.594   1.00 54.33 340 A 1 
ATOM 2684  C CG  . ASN A 1 340 ? 0.038   -18.503 97.745   1.00 48.40 340 A 1 
ATOM 2685  O OD1 . ASN A 1 340 ? -0.122  -17.719 96.838   1.00 43.30 340 A 1 
ATOM 2686  N ND2 . ASN A 1 340 ? 0.425   -18.077 98.927   1.00 42.01 340 A 1 
ATOM 2687  N N   . MET A 1 341 ? 0.442   -20.455 93.934   1.00 65.27 341 A 1 
ATOM 2688  C CA  . MET A 1 341 ? 1.392   -20.899 92.907   1.00 63.66 341 A 1 
ATOM 2689  C C   . MET A 1 341 ? 2.558   -19.922 92.674   1.00 64.60 341 A 1 
ATOM 2690  O O   . MET A 1 341 ? 3.349   -20.139 91.762   1.00 57.81 341 A 1 
ATOM 2691  C CB  . MET A 1 341 ? 0.635   -21.219 91.616   1.00 57.91 341 A 1 
ATOM 2692  C CG  . MET A 1 341 ? -0.129  -22.542 91.726   1.00 53.97 341 A 1 
ATOM 2693  S SD  . MET A 1 341 ? -0.804  -23.139 90.166   1.00 49.06 341 A 1 
ATOM 2694  C CE  . MET A 1 341 ? -2.322  -22.180 90.078   1.00 45.79 341 A 1 
ATOM 2695  N N   . GLY A 1 342 ? 2.672   -18.872 93.438   1.00 63.32 342 A 1 
ATOM 2696  C CA  . GLY A 1 342 ? 3.676   -17.838 93.206   1.00 62.91 342 A 1 
ATOM 2697  C C   . GLY A 1 342 ? 3.398   -17.019 91.939   1.00 65.94 342 A 1 
ATOM 2698  O O   . GLY A 1 342 ? 2.261   -16.939 91.469   1.00 61.20 342 A 1 
ATOM 2699  N N   . GLU A 1 343 ? 4.432   -16.403 91.404   1.00 65.67 343 A 1 
ATOM 2700  C CA  . GLU A 1 343 ? 4.314   -15.635 90.167   1.00 65.29 343 A 1 
ATOM 2701  C C   . GLU A 1 343 ? 4.190   -16.577 88.970   1.00 67.05 343 A 1 
ATOM 2702  O O   . GLU A 1 343 ? 5.070   -17.397 88.699   1.00 62.14 343 A 1 
ATOM 2703  C CB  . GLU A 1 343 ? 5.467   -14.643 89.990   1.00 58.92 343 A 1 
ATOM 2704  C CG  . GLU A 1 343 ? 5.368   -13.487 90.998   1.00 52.25 343 A 1 
ATOM 2705  C CD  . GLU A 1 343 ? 6.333   -12.325 90.716   1.00 47.09 343 A 1 
ATOM 2706  O OE1 . GLU A 1 343 ? 5.978   -11.182 91.108   1.00 42.03 343 A 1 
ATOM 2707  O OE2 . GLU A 1 343 ? 7.390   -12.580 90.105   1.00 42.73 343 A 1 
ATOM 2708  N N   . ILE A 1 344 ? 3.080   -16.460 88.262   1.00 67.91 344 A 1 
ATOM 2709  C CA  . ILE A 1 344 ? 2.834   -17.190 87.026   1.00 67.68 344 A 1 
ATOM 2710  C C   . ILE A 1 344 ? 2.684   -16.167 85.908   1.00 69.74 344 A 1 
ATOM 2711  O O   . ILE A 1 344 ? 1.841   -15.275 85.995   1.00 65.28 344 A 1 
ATOM 2712  C CB  . ILE A 1 344 ? 1.589   -18.098 87.114   1.00 62.09 344 A 1 
ATOM 2713  C CG1 . ILE A 1 344 ? 1.602   -18.999 88.381   1.00 56.18 344 A 1 
ATOM 2714  C CG2 . ILE A 1 344 ? 1.498   -18.964 85.857   1.00 54.50 344 A 1 
ATOM 2715  C CD1 . ILE A 1 344 ? 0.306   -19.790 88.560   1.00 50.44 344 A 1 
ATOM 2716  N N   . GLU A 1 345 ? 3.435   -16.351 84.847   1.00 71.82 345 A 1 
ATOM 2717  C CA  . GLU A 1 345 ? 3.278   -15.626 83.591   1.00 71.71 345 A 1 
ATOM 2718  C C   . GLU A 1 345 ? 2.628   -16.558 82.555   1.00 73.99 345 A 1 
ATOM 2719  O O   . GLU A 1 345 ? 3.319   -17.168 81.744   1.00 69.40 345 A 1 
ATOM 2720  C CB  . GLU A 1 345 ? 4.619   -15.070 83.112   1.00 65.49 345 A 1 
ATOM 2721  C CG  . GLU A 1 345 ? 5.134   -13.962 84.033   1.00 57.22 345 A 1 
ATOM 2722  C CD  . GLU A 1 345 ? 6.437   -13.319 83.533   1.00 52.13 345 A 1 
ATOM 2723  O OE1 . GLU A 1 345 ? 6.765   -12.227 84.049   1.00 45.51 345 A 1 
ATOM 2724  O OE2 . GLU A 1 345 ? 7.102   -13.927 82.671   1.00 45.55 345 A 1 
ATOM 2725  N N   . PRO A 1 346 ? 1.294   -16.768 82.606   1.00 76.73 346 A 1 
ATOM 2726  C CA  . PRO A 1 346 ? 0.620   -17.614 81.644   1.00 76.92 346 A 1 
ATOM 2727  C C   . PRO A 1 346 ? 0.520   -16.903 80.292   1.00 79.08 346 A 1 
ATOM 2728  O O   . PRO A 1 346 ? 0.063   -15.765 80.214   1.00 76.73 346 A 1 
ATOM 2729  C CB  . PRO A 1 346 ? -0.747  -17.908 82.260   1.00 73.41 346 A 1 
ATOM 2730  C CG  . PRO A 1 346 ? -1.032  -16.663 83.087   1.00 70.43 346 A 1 
ATOM 2731  C CD  . PRO A 1 346 ? 0.350   -16.202 83.548   1.00 72.59 346 A 1 
ATOM 2732  N N   . THR A 1 347 ? 0.817   -17.619 79.222   1.00 79.81 347 A 1 
ATOM 2733  C CA  . THR A 1 347 ? 0.561   -17.156 77.860   1.00 80.93 347 A 1 
ATOM 2734  C C   . THR A 1 347 ? -0.820  -17.630 77.443   1.00 83.20 347 A 1 
ATOM 2735  O O   . THR A 1 347 ? -1.025  -18.805 77.152   1.00 80.94 347 A 1 
ATOM 2736  C CB  . THR A 1 347 ? 1.632   -17.641 76.877   1.00 76.60 347 A 1 
ATOM 2737  O OG1 . THR A 1 347 ? 2.913   -17.583 77.446   1.00 66.00 347 A 1 
ATOM 2738  C CG2 . THR A 1 347 ? 1.652   -16.754 75.638   1.00 63.21 347 A 1 
ATOM 2739  N N   . PHE A 1 348 ? -1.807  -16.728 77.469   1.00 86.19 348 A 1 
ATOM 2740  C CA  . PHE A 1 348 ? -3.157  -17.062 77.051   1.00 87.40 348 A 1 
ATOM 2741  C C   . PHE A 1 348 ? -3.395  -16.681 75.601   1.00 88.43 348 A 1 
ATOM 2742  O O   . PHE A 1 348 ? -3.037  -15.593 75.168   1.00 86.68 348 A 1 
ATOM 2743  C CB  . PHE A 1 348 ? -4.189  -16.403 77.967   1.00 86.14 348 A 1 
ATOM 2744  C CG  . PHE A 1 348 ? -4.240  -16.961 79.363   1.00 86.26 348 A 1 
ATOM 2745  C CD1 . PHE A 1 348 ? -4.496  -18.322 79.586   1.00 79.95 348 A 1 
ATOM 2746  C CD2 . PHE A 1 348 ? -4.071  -16.112 80.474   1.00 80.09 348 A 1 
ATOM 2747  C CE1 . PHE A 1 348 ? -4.588  -18.842 80.890   1.00 78.32 348 A 1 
ATOM 2748  C CE2 . PHE A 1 348 ? -4.155  -16.621 81.781   1.00 78.02 348 A 1 
ATOM 2749  C CZ  . PHE A 1 348 ? -4.411  -17.978 81.985   1.00 81.49 348 A 1 
ATOM 2750  N N   . TYR A 1 349 ? -4.108  -17.552 74.888   1.00 89.56 349 A 1 
ATOM 2751  C CA  . TYR A 1 349 ? -4.659  -17.279 73.574   1.00 90.27 349 A 1 
ATOM 2752  C C   . TYR A 1 349 ? -6.175  -17.375 73.632   1.00 91.13 349 A 1 
ATOM 2753  O O   . TYR A 1 349 ? -6.733  -18.160 74.390   1.00 89.08 349 A 1 
ATOM 2754  C CB  . TYR A 1 349 ? -4.081  -18.251 72.547   1.00 87.65 349 A 1 
ATOM 2755  C CG  . TYR A 1 349 ? -2.612  -18.025 72.287   1.00 84.66 349 A 1 
ATOM 2756  C CD1 . TYR A 1 349 ? -2.191  -17.218 71.206   1.00 76.42 349 A 1 
ATOM 2757  C CD2 . TYR A 1 349 ? -1.652  -18.606 73.134   1.00 75.80 349 A 1 
ATOM 2758  C CE1 . TYR A 1 349 ? -0.822  -16.999 70.962   1.00 73.08 349 A 1 
ATOM 2759  C CE2 . TYR A 1 349 ? -0.284  -18.387 72.901   1.00 71.86 349 A 1 
ATOM 2760  C CZ  . TYR A 1 349 ? 0.125   -17.586 71.818   1.00 74.93 349 A 1 
ATOM 2761  O OH  . TYR A 1 349 ? 1.451   -17.380 71.590   1.00 72.43 349 A 1 
ATOM 2762  N N   . VAL A 1 350 ? -6.849  -16.572 72.827   1.00 91.86 350 A 1 
ATOM 2763  C CA  . VAL A 1 350 ? -8.297  -16.635 72.669   1.00 92.33 350 A 1 
ATOM 2764  C C   . VAL A 1 350 ? -8.663  -16.789 71.208   1.00 92.66 350 A 1 
ATOM 2765  O O   . VAL A 1 350 ? -8.112  -16.117 70.347   1.00 90.51 350 A 1 
ATOM 2766  C CB  . VAL A 1 350 ? -9.032  -15.442 73.292   1.00 91.00 350 A 1 
ATOM 2767  C CG1 . VAL A 1 350 ? -8.941  -15.485 74.818   1.00 80.30 350 A 1 
ATOM 2768  C CG2 . VAL A 1 350 ? -8.519  -14.089 72.800   1.00 80.14 350 A 1 
ATOM 2769  N N   . THR A 1 351 ? -9.645  -17.643 70.951   1.00 92.98 351 A 1 
ATOM 2770  C CA  . THR A 1 351 ? -10.321 -17.721 69.661   1.00 92.93 351 A 1 
ATOM 2771  C C   . THR A 1 351 ? -11.767 -17.308 69.875   1.00 93.19 351 A 1 
ATOM 2772  O O   . THR A 1 351 ? -12.444 -17.813 70.765   1.00 91.15 351 A 1 
ATOM 2773  C CB  . THR A 1 351 ? -10.225 -19.129 69.053   1.00 91.63 351 A 1 
ATOM 2774  O OG1 . THR A 1 351 ? -8.884  -19.556 69.050   1.00 79.52 351 A 1 
ATOM 2775  C CG2 . THR A 1 351 ? -10.719 -19.161 67.614   1.00 77.66 351 A 1 
ATOM 2776  N N   . LEU A 1 352 ? -12.225 -16.325 69.092   1.00 93.12 352 A 1 
ATOM 2777  C CA  . LEU A 1 352 ? -13.571 -15.775 69.185   1.00 93.09 352 A 1 
ATOM 2778  C C   . LEU A 1 352 ? -14.412 -16.332 68.042   1.00 92.93 352 A 1 
ATOM 2779  O O   . LEU A 1 352 ? -14.051 -16.169 66.885   1.00 90.62 352 A 1 
ATOM 2780  C CB  . LEU A 1 352 ? -13.524 -14.240 69.124   1.00 92.36 352 A 1 
ATOM 2781  C CG  . LEU A 1 352 ? -12.606 -13.559 70.163   1.00 91.77 352 A 1 
ATOM 2782  C CD1 . LEU A 1 352 ? -12.652 -12.041 69.974   1.00 83.18 352 A 1 
ATOM 2783  C CD2 . LEU A 1 352 ? -13.021 -13.873 71.589   1.00 83.05 352 A 1 
ATOM 2784  N N   . TYR A 1 353 ? -15.553 -16.936 68.384   1.00 92.63 353 A 1 
ATOM 2785  C CA  . TYR A 1 353 ? -16.497 -17.477 67.424   1.00 92.26 353 A 1 
ATOM 2786  C C   . TYR A 1 353 ? -17.703 -16.544 67.346   1.00 91.94 353 A 1 
ATOM 2787  O O   . TYR A 1 353 ? -18.385 -16.309 68.354   1.00 88.49 353 A 1 
ATOM 2788  C CB  . TYR A 1 353 ? -16.893 -18.892 67.828   1.00 91.29 353 A 1 
ATOM 2789  C CG  . TYR A 1 353 ? -15.739 -19.868 67.814   1.00 90.30 353 A 1 
ATOM 2790  C CD1 . TYR A 1 353 ? -15.454 -20.626 66.662   1.00 82.57 353 A 1 
ATOM 2791  C CD2 . TYR A 1 353 ? -14.912 -20.015 68.946   1.00 82.95 353 A 1 
ATOM 2792  C CE1 . TYR A 1 353 ? -14.369 -21.515 66.633   1.00 81.67 353 A 1 
ATOM 2793  C CE2 . TYR A 1 353 ? -13.817 -20.901 68.927   1.00 81.19 353 A 1 
ATOM 2794  C CZ  . TYR A 1 353 ? -13.555 -21.642 67.768   1.00 85.85 353 A 1 
ATOM 2795  O OH  . TYR A 1 353 ? -12.472 -22.495 67.732   1.00 84.61 353 A 1 
ATOM 2796  N N   . GLY A 1 354 ? -17.956 -15.990 66.156   1.00 91.07 354 A 1 
ATOM 2797  C CA  . GLY A 1 354 ? -19.019 -15.044 65.887   1.00 90.82 354 A 1 
ATOM 2798  C C   . GLY A 1 354 ? -20.072 -15.561 64.918   1.00 91.49 354 A 1 
ATOM 2799  O O   . GLY A 1 354 ? -20.000 -16.669 64.405   1.00 87.80 354 A 1 
ATOM 2800  N N   . THR A 1 355 ? -21.096 -14.729 64.684   1.00 91.28 355 A 1 
ATOM 2801  C CA  . THR A 1 355 ? -22.150 -15.042 63.711   1.00 90.47 355 A 1 
ATOM 2802  C C   . THR A 1 355 ? -21.687 -14.917 62.259   1.00 90.63 355 A 1 
ATOM 2803  O O   . THR A 1 355 ? -22.220 -15.606 61.406   1.00 87.28 355 A 1 
ATOM 2804  C CB  . THR A 1 355 ? -23.372 -14.136 63.895   1.00 89.06 355 A 1 
ATOM 2805  O OG1 . THR A 1 355 ? -22.997 -12.774 63.924   1.00 81.06 355 A 1 
ATOM 2806  C CG2 . THR A 1 355 ? -24.112 -14.431 65.195   1.00 79.39 355 A 1 
ATOM 2807  N N   . ASN A 1 356 ? -20.738 -14.034 61.966   1.00 91.21 356 A 1 
ATOM 2808  C CA  . ASN A 1 356 ? -20.276 -13.734 60.614   1.00 90.87 356 A 1 
ATOM 2809  C C   . ASN A 1 356 ? -18.987 -14.485 60.269   1.00 90.87 356 A 1 
ATOM 2810  O O   . ASN A 1 356 ? -18.840 -14.991 59.166   1.00 85.10 356 A 1 
ATOM 2811  C CB  . ASN A 1 356 ? -20.056 -12.219 60.457   1.00 88.58 356 A 1 
ATOM 2812  C CG  . ASN A 1 356 ? -21.318 -11.377 60.598   1.00 85.24 356 A 1 
ATOM 2813  O OD1 . ASN A 1 356 ? -22.430 -11.839 60.724   1.00 76.62 356 A 1 
ATOM 2814  N ND2 . ASN A 1 356 ? -21.138 -10.064 60.592   1.00 76.77 356 A 1 
ATOM 2815  N N   . ALA A 1 357 ? -18.054 -14.491 61.195   1.00 90.17 357 A 1 
ATOM 2816  C CA  . ALA A 1 357 ? -16.754 -15.119 61.046   1.00 90.32 357 A 1 
ATOM 2817  C C   . ALA A 1 357 ? -16.186 -15.500 62.414   1.00 91.08 357 A 1 
ATOM 2818  O O   . ALA A 1 357 ? -16.651 -15.031 63.453   1.00 87.08 357 A 1 
ATOM 2819  C CB  . ALA A 1 357 ? -15.819 -14.147 60.312   1.00 87.57 357 A 1 
ATOM 2820  N N   . ASP A 1 358 ? -15.166 -16.320 62.418   1.00 91.05 358 A 1 
ATOM 2821  C CA  . ASP A 1 358 ? -14.394 -16.677 63.596   1.00 90.60 358 A 1 
ATOM 2822  C C   . ASP A 1 358 ? -13.023 -16.004 63.535   1.00 90.69 358 A 1 
ATOM 2823  O O   . ASP A 1 358 ? -12.443 -15.842 62.465   1.00 86.67 358 A 1 
ATOM 2824  C CB  . ASP A 1 358 ? -14.289 -18.208 63.715   1.00 88.14 358 A 1 
ATOM 2825  C CG  . ASP A 1 358 ? -15.649 -18.904 63.838   1.00 85.30 358 A 1 
ATOM 2826  O OD1 . ASP A 1 358 ? -16.593 -18.294 64.395   1.00 77.38 358 A 1 
ATOM 2827  O OD2 . ASP A 1 358 ? -15.756 -20.067 63.401   1.00 78.51 358 A 1 
ATOM 2828  N N   . SER A 1 359 ? -12.517 -15.580 64.667   1.00 90.05 359 A 1 
ATOM 2829  C CA  . SER A 1 359 ? -11.175 -15.003 64.721   1.00 89.73 359 A 1 
ATOM 2830  C C   . SER A 1 359 ? -10.112 -16.081 64.563   1.00 89.62 359 A 1 
ATOM 2831  O O   . SER A 1 359 ? -10.302 -17.243 64.910   1.00 86.32 359 A 1 
ATOM 2832  C CB  . SER A 1 359 ? -10.954 -14.203 66.012   1.00 88.22 359 A 1 
ATOM 2833  O OG  . SER A 1 359 ? -10.668 -15.015 67.132   1.00 84.08 359 A 1 
ATOM 2834  N N   . GLN A 1 360 ? -8.937  -15.645 64.165   1.00 89.65 360 A 1 
ATOM 2835  C CA  . GLN A 1 360 ? -7.736  -16.440 64.399   1.00 88.55 360 A 1 
ATOM 2836  C C   . GLN A 1 360 ? -7.475  -16.603 65.908   1.00 90.05 360 A 1 
ATOM 2837  O O   . GLN A 1 360 ? -8.097  -15.950 66.752   1.00 86.87 360 A 1 
ATOM 2838  C CB  . GLN A 1 360 ? -6.548  -15.797 63.663   1.00 84.79 360 A 1 
ATOM 2839  C CG  . GLN A 1 360 ? -6.772  -15.763 62.143   1.00 74.69 360 A 1 
ATOM 2840  C CD  . GLN A 1 360 ? -5.555  -15.228 61.371   1.00 68.43 360 A 1 
ATOM 2841  O OE1 . GLN A 1 360 ? -4.523  -14.922 61.915   1.00 59.48 360 A 1 
ATOM 2842  N NE2 . GLN A 1 360 ? -5.652  -15.108 60.066   1.00 56.73 360 A 1 
ATOM 2843  N N   . THR A 1 361 ? -6.526  -17.461 66.232   1.00 89.30 361 A 1 
ATOM 2844  C CA  . THR A 1 361 ? -6.030  -17.580 67.608   1.00 89.20 361 A 1 
ATOM 2845  C C   . THR A 1 361 ? -5.261  -16.319 67.971   1.00 89.59 361 A 1 
ATOM 2846  O O   . THR A 1 361 ? -4.174  -16.075 67.461   1.00 85.53 361 A 1 
ATOM 2847  C CB  . THR A 1 361 ? -5.155  -18.824 67.774   1.00 86.64 361 A 1 
ATOM 2848  O OG1 . THR A 1 361 ? -5.810  -19.953 67.266   1.00 74.29 361 A 1 
ATOM 2849  C CG2 . THR A 1 361 ? -4.863  -19.108 69.244   1.00 71.08 361 A 1 
ATOM 2850  N N   . LEU A 1 362 ? -5.840  -15.509 68.855   1.00 90.23 362 A 1 
ATOM 2851  C CA  . LEU A 1 362 ? -5.316  -14.196 69.212   1.00 90.21 362 A 1 
ATOM 2852  C C   . LEU A 1 362 ? -4.599  -14.266 70.557   1.00 90.62 362 A 1 
ATOM 2853  O O   . LEU A 1 362 ? -5.199  -14.735 71.531   1.00 88.50 362 A 1 
ATOM 2854  C CB  . LEU A 1 362 ? -6.465  -13.178 69.265   1.00 89.31 362 A 1 
ATOM 2855  C CG  . LEU A 1 362 ? -7.219  -12.991 67.936   1.00 88.55 362 A 1 
ATOM 2856  C CD1 . LEU A 1 362 ? -8.483  -12.170 68.185   1.00 81.03 362 A 1 
ATOM 2857  C CD2 . LEU A 1 362 ? -6.372  -12.282 66.890   1.00 81.73 362 A 1 
ATOM 2858  N N   . PRO A 1 363 ? -3.368  -13.761 70.663   1.00 88.27 363 A 1 
ATOM 2859  C CA  . PRO A 1 363 ? -2.696  -13.673 71.945   1.00 86.96 363 A 1 
ATOM 2860  C C   . PRO A 1 363 ? -3.380  -12.639 72.846   1.00 87.85 363 A 1 
ATOM 2861  O O   . PRO A 1 363 ? -3.755  -11.546 72.411   1.00 85.72 363 A 1 
ATOM 2862  C CB  . PRO A 1 363 ? -1.239  -13.319 71.624   1.00 84.10 363 A 1 
ATOM 2863  C CG  . PRO A 1 363 ? -1.344  -12.555 70.303   1.00 79.98 363 A 1 
ATOM 2864  C CD  . PRO A 1 363 ? -2.529  -13.209 69.602   1.00 83.02 363 A 1 
ATOM 2865  N N   . LEU A 1 364 ? -3.516  -12.947 74.109   1.00 87.33 364 A 1 
ATOM 2866  C CA  . LEU A 1 364 ? -3.844  -11.962 75.137   1.00 87.07 364 A 1 
ATOM 2867  C C   . LEU A 1 364 ? -2.571  -11.223 75.527   1.00 86.39 364 A 1 
ATOM 2868  O O   . LEU A 1 364 ? -1.703  -11.763 76.203   1.00 82.13 364 A 1 
ATOM 2869  C CB  . LEU A 1 364 ? -4.498  -12.631 76.363   1.00 86.00 364 A 1 
ATOM 2870  C CG  . LEU A 1 364 ? -5.948  -13.093 76.140   1.00 84.26 364 A 1 
ATOM 2871  C CD1 . LEU A 1 364 ? -6.487  -13.769 77.412   1.00 77.51 364 A 1 
ATOM 2872  C CD2 . LEU A 1 364 ? -6.882  -11.928 75.824   1.00 78.64 364 A 1 
ATOM 2873  N N   . GLU A 1 365 ? -2.486  -9.965  75.126   1.00 84.63 365 A 1 
ATOM 2874  C CA  . GLU A 1 365 ? -1.358  -9.099  75.466   1.00 83.39 365 A 1 
ATOM 2875  C C   . GLU A 1 365 ? -1.376  -8.799  76.967   1.00 83.98 365 A 1 
ATOM 2876  O O   . GLU A 1 365 ? -2.272  -8.123  77.484   1.00 80.55 365 A 1 
ATOM 2877  C CB  . GLU A 1 365 ? -1.386  -7.830  74.593   1.00 79.61 365 A 1 
ATOM 2878  C CG  . GLU A 1 365 ? -0.107  -6.988  74.688   1.00 69.58 365 A 1 
ATOM 2879  C CD  . GLU A 1 365 ? -0.155  -5.653  73.893   1.00 63.10 365 A 1 
ATOM 2880  O OE1 . GLU A 1 365 ? 0.763   -4.817  74.042   1.00 55.55 365 A 1 
ATOM 2881  O OE2 . GLU A 1 365 ? -1.128  -5.386  73.150   1.00 56.02 365 A 1 
ATOM 2882  N N   . ILE A 1 366 ? -0.390  -9.299  77.693   1.00 81.95 366 A 1 
ATOM 2883  C CA  . ILE A 1 366 ? -0.201  -9.041  79.114   1.00 80.44 366 A 1 
ATOM 2884  C C   . ILE A 1 366 ? 0.730   -7.836  79.236   1.00 80.88 366 A 1 
ATOM 2885  O O   . ILE A 1 366 ? 1.900   -7.911  78.897   1.00 76.76 366 A 1 
ATOM 2886  C CB  . ILE A 1 366 ? 0.343   -10.282 79.845   1.00 76.33 366 A 1 
ATOM 2887  C CG1 . ILE A 1 366 ? -0.628  -11.480 79.675   1.00 70.56 366 A 1 
ATOM 2888  C CG2 . ILE A 1 366 ? 0.553   -9.961  81.334   1.00 67.52 366 A 1 
ATOM 2889  C CD1 . ILE A 1 366 ? -0.075  -12.808 80.193   1.00 61.93 366 A 1 
ATOM 2890  N N   . VAL A 1 367 ? 0.196   -6.734  79.704   1.00 81.85 367 A 1 
ATOM 2891  C CA  . VAL A 1 367 ? 0.961   -5.471  79.802   1.00 79.93 367 A 1 
ATOM 2892  C C   . VAL A 1 367 ? 1.896   -5.443  81.009   1.00 79.66 367 A 1 
ATOM 2893  O O   . VAL A 1 367 ? 2.956   -4.831  80.949   1.00 72.58 367 A 1 
ATOM 2894  C CB  . VAL A 1 367 ? 0.011   -4.263  79.826   1.00 76.09 367 A 1 
ATOM 2895  C CG1 . VAL A 1 367 ? 0.770   -2.926  79.818   1.00 69.53 367 A 1 
ATOM 2896  C CG2 . VAL A 1 367 ? -0.927  -4.261  78.609   1.00 70.57 367 A 1 
ATOM 2897  N N   . GLU A 1 368 ? 1.494   -6.049  82.097   1.00 78.51 368 A 1 
ATOM 2898  C CA  . GLU A 1 368 ? 2.295   -6.148  83.325   1.00 77.05 368 A 1 
ATOM 2899  C C   . GLU A 1 368 ? 2.375   -7.609  83.766   1.00 77.58 368 A 1 
ATOM 2900  O O   . GLU A 1 368 ? 3.305   -8.318  83.415   1.00 70.91 368 A 1 
ATOM 2901  C CB  . GLU A 1 368 ? 1.722   -5.243  84.433   1.00 71.96 368 A 1 
ATOM 2902  C CG  . GLU A 1 368 ? 1.936   -3.749  84.188   1.00 66.01 368 A 1 
ATOM 2903  C CD  . GLU A 1 368 ? 1.113   -2.859  85.127   1.00 59.24 368 A 1 
ATOM 2904  O OE1 . GLU A 1 368 ? 0.964   -1.658  84.807   1.00 52.62 368 A 1 
ATOM 2905  O OE2 . GLU A 1 368 ? 0.480   -3.374  86.066   1.00 55.41 368 A 1 
ATOM 2906  N N   . ARG A 1 369 ? 1.403   -8.023  84.539   1.00 79.26 369 A 1 
ATOM 2907  C CA  . ARG A 1 369 ? 1.278   -9.400  85.019   1.00 79.53 369 A 1 
ATOM 2908  C C   . ARG A 1 369 ? -0.193  -9.763  85.177   1.00 81.68 369 A 1 
ATOM 2909  O O   . ARG A 1 369 ? -1.040  -8.892  85.370   1.00 77.66 369 A 1 
ATOM 2910  C CB  . ARG A 1 369 ? 2.068   -9.599  86.328   1.00 73.94 369 A 1 
ATOM 2911  C CG  . ARG A 1 369 ? 1.549   -8.744  87.498   1.00 64.69 369 A 1 
ATOM 2912  C CD  . ARG A 1 369 ? 2.416   -8.976  88.732   1.00 60.57 369 A 1 
ATOM 2913  N NE  . ARG A 1 369 ? 1.947   -8.188  89.873   1.00 52.36 369 A 1 
ATOM 2914  C CZ  . ARG A 1 369 ? 2.557   -8.092  91.056   1.00 45.36 369 A 1 
ATOM 2915  N NH1 . ARG A 1 369 ? 3.676   -8.727  91.291   1.00 43.67 369 A 1 
ATOM 2916  N NH2 . ARG A 1 369 ? 2.047   -7.364  91.996   1.00 39.79 369 A 1 
ATOM 2917  N N   . ILE A 1 370 ? -0.484  -11.050 85.171   1.00 79.51 370 A 1 
ATOM 2918  C CA  . ILE A 1 370 ? -1.811  -11.543 85.542   1.00 79.59 370 A 1 
ATOM 2919  C C   . ILE A 1 370 ? -1.911  -11.597 87.065   1.00 80.50 370 A 1 
ATOM 2920  O O   . ILE A 1 370 ? -1.138  -12.294 87.722   1.00 77.26 370 A 1 
ATOM 2921  C CB  . ILE A 1 370 ? -2.115  -12.893 84.870   1.00 77.48 370 A 1 
ATOM 2922  C CG1 . ILE A 1 370 ? -2.208  -12.674 83.345   1.00 72.61 370 A 1 
ATOM 2923  C CG2 . ILE A 1 370 ? -3.406  -13.501 85.422   1.00 69.51 370 A 1 
ATOM 2924  C CD1 . ILE A 1 370 ? -2.457  -13.936 82.537   1.00 64.52 370 A 1 
ATOM 2925  N N   . GLU A 1 371 ? -2.881  -10.868 87.619   1.00 80.74 371 A 1 
ATOM 2926  C CA  . GLU A 1 371 ? -3.184  -10.924 89.042   1.00 80.53 371 A 1 
ATOM 2927  C C   . GLU A 1 371 ? -4.076  -12.128 89.341   1.00 81.41 371 A 1 
ATOM 2928  O O   . GLU A 1 371 ? -5.158  -12.299 88.777   1.00 78.40 371 A 1 
ATOM 2929  C CB  . GLU A 1 371 ? -3.821  -9.612  89.515   1.00 77.69 371 A 1 
ATOM 2930  C CG  . GLU A 1 371 ? -2.841  -8.441  89.431   1.00 71.38 371 A 1 
ATOM 2931  C CD  . GLU A 1 371 ? -3.417  -7.107  89.925   1.00 65.63 371 A 1 
ATOM 2932  O OE1 . GLU A 1 371 ? -2.618  -6.148  90.002   1.00 57.34 371 A 1 
ATOM 2933  O OE2 . GLU A 1 371 ? -4.639  -7.049  90.217   1.00 58.75 371 A 1 
ATOM 2934  N N   . GLN A 1 372 ? -3.648  -12.962 90.238   1.00 80.69 372 A 1 
ATOM 2935  C CA  . GLN A 1 372 ? -4.416  -14.106 90.706   1.00 79.16 372 A 1 
ATOM 2936  C C   . GLN A 1 372 ? -5.507  -13.661 91.685   1.00 79.72 372 A 1 
ATOM 2937  O O   . GLN A 1 372 ? -5.325  -12.714 92.443   1.00 74.39 372 A 1 
ATOM 2938  C CB  . GLN A 1 372 ? -3.495  -15.145 91.350   1.00 75.86 372 A 1 
ATOM 2939  C CG  . GLN A 1 372 ? -2.435  -15.679 90.375   1.00 72.62 372 A 1 
ATOM 2940  C CD  . GLN A 1 372 ? -1.522  -16.721 91.032   1.00 70.49 372 A 1 
ATOM 2941  O OE1 . GLN A 1 372 ? -1.865  -17.383 91.991   1.00 63.53 372 A 1 
ATOM 2942  N NE2 . GLN A 1 372 ? -0.324  -16.891 90.513   1.00 62.20 372 A 1 
ATOM 2943  N N   . ASN A 1 373 ? -6.654  -14.359 91.668   1.00 82.63 373 A 1 
ATOM 2944  C CA  . ASN A 1 373 ? -7.848  -14.024 92.453   1.00 81.47 373 A 1 
ATOM 2945  C C   . ASN A 1 373 ? -8.364  -12.592 92.221   1.00 82.34 373 A 1 
ATOM 2946  O O   . ASN A 1 373 ? -9.067  -12.031 93.059   1.00 78.36 373 A 1 
ATOM 2947  C CB  . ASN A 1 373 ? -7.638  -14.394 93.930   1.00 79.18 373 A 1 
ATOM 2948  C CG  . ASN A 1 373 ? -7.373  -15.873 94.103   1.00 76.42 373 A 1 
ATOM 2949  O OD1 . ASN A 1 373 ? -8.074  -16.712 93.577   1.00 69.00 373 A 1 
ATOM 2950  N ND2 . ASN A 1 373 ? -6.349  -16.239 94.847   1.00 67.62 373 A 1 
ATOM 2951  N N   . ALA A 1 374 ? -8.063  -12.026 91.037   1.00 84.23 374 A 1 
ATOM 2952  C CA  . ALA A 1 374 ? -8.478  -10.696 90.634   1.00 84.05 374 A 1 
ATOM 2953  C C   . ALA A 1 374 ? -9.106  -10.705 89.229   1.00 85.75 374 A 1 
ATOM 2954  O O   . ALA A 1 374 ? -8.975  -11.640 88.449   1.00 83.14 374 A 1 
ATOM 2955  C CB  . ALA A 1 374 ? -7.271  -9.755  90.727   1.00 81.01 374 A 1 
ATOM 2956  N N   . THR A 1 375 ? -9.826  -9.626  88.915   1.00 87.23 375 A 1 
ATOM 2957  C CA  . THR A 1 375 ? -10.350 -9.417  87.563   1.00 87.09 375 A 1 
ATOM 2958  C C   . THR A 1 375 ? -9.289  -8.749  86.715   1.00 87.73 375 A 1 
ATOM 2959  O O   . THR A 1 375 ? -9.067  -7.548  86.825   1.00 85.44 375 A 1 
ATOM 2960  C CB  . THR A 1 375 ? -11.641 -8.602  87.566   1.00 85.59 375 A 1 
ATOM 2961  O OG1 . THR A 1 375 ? -12.619 -9.227  88.375   1.00 76.64 375 A 1 
ATOM 2962  C CG2 . THR A 1 375 ? -12.242 -8.478  86.170   1.00 75.56 375 A 1 
ATOM 2963  N N   . ASN A 1 376 ? -8.709  -9.520  85.825   1.00 90.23 376 A 1 
ATOM 2964  C CA  . ASN A 1 376 ? -7.781  -9.031  84.830   1.00 89.89 376 A 1 
ATOM 2965  C C   . ASN A 1 376 ? -8.558  -8.511  83.622   1.00 90.76 376 A 1 
ATOM 2966  O O   . ASN A 1 376 ? -9.575  -9.085  83.228   1.00 88.41 376 A 1 
ATOM 2967  C CB  . ASN A 1 376 ? -6.794  -10.147 84.469   1.00 88.32 376 A 1 
ATOM 2968  C CG  . ASN A 1 376 ? -5.931  -10.494 85.669   1.00 87.38 376 A 1 
ATOM 2969  O OD1 . ASN A 1 376 ? -4.905  -9.897  85.910   1.00 76.46 376 A 1 
ATOM 2970  N ND2 . ASN A 1 376 ? -6.363  -11.430 86.483   1.00 76.26 376 A 1 
ATOM 2971  N N   . THR A 1 377 ? -8.113  -7.415  83.042   1.00 92.12 377 A 1 
ATOM 2972  C CA  . THR A 1 377 ? -8.722  -6.825  81.847   1.00 92.27 377 A 1 
ATOM 2973  C C   . THR A 1 377 ? -7.720  -6.862  80.715   1.00 92.15 377 A 1 
ATOM 2974  O O   . THR A 1 377 ? -6.590  -6.425  80.891   1.00 89.51 377 A 1 
ATOM 2975  C CB  . THR A 1 377 ? -9.219  -5.396  82.100   1.00 91.13 377 A 1 
ATOM 2976  O OG1 . THR A 1 377 ? -9.987  -5.324  83.281   1.00 75.63 377 A 1 
ATOM 2977  C CG2 . THR A 1 377 ? -10.113 -4.901  80.968   1.00 76.49 377 A 1 
ATOM 2978  N N   . PHE A 1 378 ? -8.155  -7.358  79.571   1.00 92.91 378 A 1 
ATOM 2979  C CA  . PHE A 1 378 ? -7.331  -7.486  78.380   1.00 92.78 378 A 1 
ATOM 2980  C C   . PHE A 1 378 ? -7.974  -6.748  77.215   1.00 93.11 378 A 1 
ATOM 2981  O O   . PHE A 1 378 ? -9.201  -6.632  77.133   1.00 91.23 378 A 1 
ATOM 2982  C CB  . PHE A 1 378 ? -7.126  -8.965  78.052   1.00 91.35 378 A 1 
ATOM 2983  C CG  . PHE A 1 378 ? -6.556  -9.774  79.188   1.00 90.90 378 A 1 
ATOM 2984  C CD1 . PHE A 1 378 ? -5.169  -9.834  79.393   1.00 83.92 378 A 1 
ATOM 2985  C CD2 . PHE A 1 378 ? -7.407  -10.455 80.075   1.00 84.26 378 A 1 
ATOM 2986  C CE1 . PHE A 1 378 ? -4.631  -10.580 80.449   1.00 82.76 378 A 1 
ATOM 2987  C CE2 . PHE A 1 378 ? -6.876  -11.208 81.134   1.00 82.75 378 A 1 
ATOM 2988  C CZ  . PHE A 1 378 ? -5.489  -11.272 81.324   1.00 86.04 378 A 1 
ATOM 2989  N N   . LEU A 1 379 ? -7.164  -6.266  76.311   1.00 93.08 379 A 1 
ATOM 2990  C CA  . LEU A 1 379 ? -7.589  -5.797  75.005   1.00 93.20 379 A 1 
ATOM 2991  C C   . LEU A 1 379 ? -7.340  -6.911  73.992   1.00 93.29 379 A 1 
ATOM 2992  O O   . LEU A 1 379 ? -6.220  -7.381  73.861   1.00 91.33 379 A 1 
ATOM 2993  C CB  . LEU A 1 379 ? -6.817  -4.519  74.651   1.00 92.50 379 A 1 
ATOM 2994  C CG  . LEU A 1 379 ? -7.184  -3.913  73.286   1.00 92.04 379 A 1 
ATOM 2995  C CD1 . LEU A 1 379 ? -8.624  -3.395  73.273   1.00 85.31 379 A 1 
ATOM 2996  C CD2 . LEU A 1 379 ? -6.253  -2.746  72.976   1.00 84.86 379 A 1 
ATOM 2997  N N   . VAL A 1 380 ? -8.383  -7.275  73.279   1.00 93.47 380 A 1 
ATOM 2998  C CA  . VAL A 1 380 ? -8.287  -8.137  72.108   1.00 93.43 380 A 1 
ATOM 2999  C C   . VAL A 1 380 ? -8.836  -7.353  70.933   1.00 93.66 380 A 1 
ATOM 3000  O O   . VAL A 1 380 ? -9.818  -6.639  71.085   1.00 91.60 380 A 1 
ATOM 3001  C CB  . VAL A 1 380 ? -9.054  -9.453  72.316   1.00 91.91 380 A 1 
ATOM 3002  C CG1 . VAL A 1 380 ? -8.998  -10.360 71.095   1.00 83.68 380 A 1 
ATOM 3003  C CG2 . VAL A 1 380 ? -8.461  -10.222 73.496   1.00 82.58 380 A 1 
ATOM 3004  N N   . TYR A 1 381 ? -8.200  -7.472  69.770   1.00 93.89 381 A 1 
ATOM 3005  C CA  . TYR A 1 381 ? -8.686  -6.840  68.552   1.00 93.59 381 A 1 
ATOM 3006  C C   . TYR A 1 381 ? -8.646  -7.828  67.388   1.00 93.56 381 A 1 
ATOM 3007  O O   . TYR A 1 381 ? -7.750  -8.658  67.305   1.00 91.07 381 A 1 
ATOM 3008  C CB  . TYR A 1 381 ? -7.901  -5.549  68.262   1.00 92.07 381 A 1 
ATOM 3009  C CG  . TYR A 1 381 ? -6.433  -5.765  67.977   1.00 91.22 381 A 1 
ATOM 3010  C CD1 . TYR A 1 381 ? -5.512  -5.866  69.043   1.00 85.81 381 A 1 
ATOM 3011  C CD2 . TYR A 1 381 ? -5.972  -5.871  66.654   1.00 85.40 381 A 1 
ATOM 3012  C CE1 . TYR A 1 381 ? -4.146  -6.080  68.786   1.00 84.08 381 A 1 
ATOM 3013  C CE2 . TYR A 1 381 ? -4.609  -6.084  66.385   1.00 84.13 381 A 1 
ATOM 3014  C CZ  . TYR A 1 381 ? -3.700  -6.188  67.456   1.00 85.55 381 A 1 
ATOM 3015  O OH  . TYR A 1 381 ? -2.365  -6.398  67.195   1.00 83.74 381 A 1 
ATOM 3016  N N   . THR A 1 382 ? -9.643  -7.730  66.523   1.00 93.19 382 A 1 
ATOM 3017  C CA  . THR A 1 382 ? -9.775  -8.589  65.350   1.00 92.88 382 A 1 
ATOM 3018  C C   . THR A 1 382 ? -9.840  -7.740  64.098   1.00 92.56 382 A 1 
ATOM 3019  O O   . THR A 1 382 ? -10.425 -6.657  64.108   1.00 90.42 382 A 1 
ATOM 3020  C CB  . THR A 1 382 ? -11.008 -9.498  65.432   1.00 91.56 382 A 1 
ATOM 3021  O OG1 . THR A 1 382 ? -12.192 -8.749  65.516   1.00 80.11 382 A 1 
ATOM 3022  C CG2 . THR A 1 382 ? -10.953 -10.392 66.664   1.00 79.65 382 A 1 
ATOM 3023  N N   . GLU A 1 383 ? -9.254  -8.233  63.024   1.00 91.99 383 A 1 
ATOM 3024  C CA  . GLU A 1 383 ? -9.288  -7.516  61.746   1.00 90.89 383 A 1 
ATOM 3025  C C   . GLU A 1 383 ? -10.647 -7.657  61.041   1.00 90.22 383 A 1 
ATOM 3026  O O   . GLU A 1 383 ? -11.080 -6.748  60.336   1.00 85.79 383 A 1 
ATOM 3027  C CB  . GLU A 1 383 ? -8.157  -8.012  60.843   1.00 88.50 383 A 1 
ATOM 3028  C CG  . GLU A 1 383 ? -6.770  -7.780  61.444   1.00 84.63 383 A 1 
ATOM 3029  C CD  . GLU A 1 383 ? -5.627  -7.913  60.422   1.00 81.88 383 A 1 
ATOM 3030  O OE1 . GLU A 1 383 ? -4.487  -7.607  60.804   1.00 74.84 383 A 1 
ATOM 3031  O OE2 . GLU A 1 383 ? -5.899  -8.213  59.237   1.00 75.82 383 A 1 
ATOM 3032  N N   . GLU A 1 384 ? -11.322 -8.757  61.270   1.00 89.74 384 A 1 
ATOM 3033  C CA  . GLU A 1 384 ? -12.601 -9.101  60.660   1.00 88.98 384 A 1 
ATOM 3034  C C   . GLU A 1 384 ? -13.777 -8.780  61.581   1.00 90.02 384 A 1 
ATOM 3035  O O   . GLU A 1 384 ? -13.674 -8.839  62.808   1.00 87.15 384 A 1 
ATOM 3036  C CB  . GLU A 1 384 ? -12.595 -10.579 60.262   1.00 85.78 384 A 1 
ATOM 3037  C CG  . GLU A 1 384 ? -11.530 -10.849 59.188   1.00 74.27 384 A 1 
ATOM 3038  C CD  . GLU A 1 384 ? -11.477 -12.308 58.739   1.00 66.96 384 A 1 
ATOM 3039  O OE1 . GLU A 1 384 ? -10.641 -12.590 57.835   1.00 58.29 384 A 1 
ATOM 3040  O OE2 . GLU A 1 384 ? -12.238 -13.136 59.279   1.00 57.72 384 A 1 
ATOM 3041  N N   . ASP A 1 385 ? -14.922 -8.443  60.988   1.00 89.49 385 A 1 
ATOM 3042  C CA  . ASP A 1 385 ? -16.172 -8.287  61.724   1.00 89.67 385 A 1 
ATOM 3043  C C   . ASP A 1 385 ? -16.764 -9.664  62.029   1.00 90.19 385 A 1 
ATOM 3044  O O   . ASP A 1 385 ? -17.354 -10.318 61.170   1.00 86.33 385 A 1 
ATOM 3045  C CB  . ASP A 1 385 ? -17.164 -7.400  60.961   1.00 87.12 385 A 1 
ATOM 3046  C CG  . ASP A 1 385 ? -18.336 -6.944  61.836   1.00 85.21 385 A 1 
ATOM 3047  O OD1 . ASP A 1 385 ? -18.494 -7.454  62.970   1.00 77.22 385 A 1 
ATOM 3048  O OD2 . ASP A 1 385 ? -19.049 -5.999  61.408   1.00 77.94 385 A 1 
ATOM 3049  N N   . LEU A 1 386 ? -16.615 -10.087 63.267   1.00 90.63 386 A 1 
ATOM 3050  C CA  . LEU A 1 386 ? -17.130 -11.365 63.734   1.00 90.70 386 A 1 
ATOM 3051  C C   . LEU A 1 386 ? -18.657 -11.362 63.927   1.00 90.40 386 A 1 
ATOM 3052  O O   . LEU A 1 386 ? -19.252 -12.415 64.130   1.00 85.23 386 A 1 
ATOM 3053  C CB  . LEU A 1 386 ? -16.413 -11.762 65.040   1.00 89.84 386 A 1 
ATOM 3054  C CG  . LEU A 1 386 ? -14.872 -11.744 64.998   1.00 89.40 386 A 1 
ATOM 3055  C CD1 . LEU A 1 386 ? -14.339 -12.252 66.340   1.00 80.46 386 A 1 
ATOM 3056  C CD2 . LEU A 1 386 ? -14.300 -12.623 63.898   1.00 80.64 386 A 1 
ATOM 3057  N N   . GLY A 1 387 ? -19.287 -10.195 63.883   1.00 89.32 387 A 1 
ATOM 3058  C CA  . GLY A 1 387 ? -20.686 -10.034 64.255   1.00 89.00 387 A 1 
ATOM 3059  C C   . GLY A 1 387 ? -20.911 -10.220 65.753   1.00 90.17 387 A 1 
ATOM 3060  O O   . GLY A 1 387 ? -20.153 -9.748  66.597   1.00 86.36 387 A 1 
ATOM 3061  N N   . ASP A 1 388 ? -22.018 -10.895 66.086   1.00 89.93 388 A 1 
ATOM 3062  C CA  . ASP A 1 388 ? -22.299 -11.239 67.484   1.00 89.38 388 A 1 
ATOM 3063  C C   . ASP A 1 388 ? -21.458 -12.436 67.916   1.00 90.35 388 A 1 
ATOM 3064  O O   . ASP A 1 388 ? -21.498 -13.503 67.311   1.00 87.38 388 A 1 
ATOM 3065  C CB  . ASP A 1 388 ? -23.803 -11.518 67.689   1.00 86.51 388 A 1 
ATOM 3066  C CG  . ASP A 1 388 ? -24.622 -10.342 68.211   1.00 78.57 388 A 1 
ATOM 3067  O OD1 . ASP A 1 388 ? -24.082 -9.268  68.530   1.00 70.04 388 A 1 
ATOM 3068  O OD2 . ASP A 1 388 ? -25.841 -10.539 68.467   1.00 68.82 388 A 1 
ATOM 3069  N N   . LEU A 1 389 ? -20.744 -12.276 69.030   1.00 89.88 389 A 1 
ATOM 3070  C CA  . LEU A 1 389 ? -19.960 -13.364 69.604   1.00 90.43 389 A 1 
ATOM 3071  C C   . LEU A 1 389 ? -20.866 -14.455 70.178   1.00 90.61 389 A 1 
ATOM 3072  O O   . LEU A 1 389 ? -21.799 -14.177 70.932   1.00 88.28 389 A 1 
ATOM 3073  C CB  . LEU A 1 389 ? -18.976 -12.830 70.659   1.00 89.48 389 A 1 
ATOM 3074  C CG  . LEU A 1 389 ? -17.925 -11.842 70.135   1.00 88.11 389 A 1 
ATOM 3075  C CD1 . LEU A 1 389 ? -17.057 -11.372 71.302   1.00 80.03 389 A 1 
ATOM 3076  C CD2 . LEU A 1 389 ? -17.011 -12.468 69.085   1.00 79.81 389 A 1 
ATOM 3077  N N   . LEU A 1 390 ? -20.550 -15.700 69.850   1.00 90.57 390 A 1 
ATOM 3078  C CA  . LEU A 1 390 ? -21.281 -16.896 70.268   1.00 89.86 390 A 1 
ATOM 3079  C C   . LEU A 1 390 ? -20.495 -17.717 71.288   1.00 90.30 390 A 1 
ATOM 3080  O O   . LEU A 1 390 ? -21.045 -18.116 72.315   1.00 87.40 390 A 1 
ATOM 3081  C CB  . LEU A 1 390 ? -21.593 -17.749 69.027   1.00 88.22 390 A 1 
ATOM 3082  C CG  . LEU A 1 390 ? -22.501 -17.082 67.974   1.00 85.34 390 A 1 
ATOM 3083  C CD1 . LEU A 1 390 ? -22.630 -18.002 66.766   1.00 78.55 390 A 1 
ATOM 3084  C CD2 . LEU A 1 390 ? -23.898 -16.807 68.524   1.00 78.26 390 A 1 
ATOM 3085  N N   . LYS A 1 391 ? -19.231 -17.940 70.972   1.00 90.97 391 A 1 
ATOM 3086  C CA  . LYS A 1 391 ? -18.334 -18.749 71.807   1.00 91.12 391 A 1 
ATOM 3087  C C   . LYS A 1 391 ? -16.949 -18.108 71.902   1.00 91.70 391 A 1 
ATOM 3088  O O   . LYS A 1 391 ? -16.538 -17.371 71.019   1.00 89.73 391 A 1 
ATOM 3089  C CB  . LYS A 1 391 ? -18.209 -20.181 71.262   1.00 88.70 391 A 1 
ATOM 3090  C CG  . LYS A 1 391 ? -19.523 -20.978 71.217   1.00 81.11 391 A 1 
ATOM 3091  C CD  . LYS A 1 391 ? -19.193 -22.428 70.875   1.00 79.71 391 A 1 
ATOM 3092  C CE  . LYS A 1 391 ? -20.413 -23.337 70.862   1.00 68.25 391 A 1 
ATOM 3093  N NZ  . LYS A 1 391 ? -20.000 -24.749 71.047   1.00 61.70 391 A 1 
ATOM 3094  N N   . ILE A 1 392 ? -16.253 -18.440 72.961   1.00 91.93 392 A 1 
ATOM 3095  C CA  . ILE A 1 392 ? -14.848 -18.090 73.158   1.00 92.24 392 A 1 
ATOM 3096  C C   . ILE A 1 392 ? -14.109 -19.349 73.584   1.00 92.13 392 A 1 
ATOM 3097  O O   . ILE A 1 392 ? -14.498 -19.981 74.562   1.00 90.36 392 A 1 
ATOM 3098  C CB  . ILE A 1 392 ? -14.677 -16.963 74.206   1.00 91.79 392 A 1 
ATOM 3099  C CG1 . ILE A 1 392 ? -15.487 -15.710 73.806   1.00 87.09 392 A 1 
ATOM 3100  C CG2 . ILE A 1 392 ? -13.189 -16.636 74.400   1.00 86.54 392 A 1 
ATOM 3101  C CD1 . ILE A 1 392 ? -15.447 -14.580 74.844   1.00 83.80 392 A 1 
ATOM 3102  N N   . GLN A 1 393 ? -13.076 -19.695 72.870   1.00 92.47 393 A 1 
ATOM 3103  C CA  . GLN A 1 393 ? -12.096 -20.677 73.302   1.00 92.14 393 A 1 
ATOM 3104  C C   . GLN A 1 393 ? -10.940 -19.927 73.950   1.00 92.03 393 A 1 
ATOM 3105  O O   . GLN A 1 393 ? -10.379 -19.021 73.344   1.00 90.41 393 A 1 
ATOM 3106  C CB  . GLN A 1 393 ? -11.657 -21.497 72.086   1.00 90.68 393 A 1 
ATOM 3107  C CG  . GLN A 1 393 ? -10.666 -22.626 72.398   1.00 85.04 393 A 1 
ATOM 3108  C CD  . GLN A 1 393 ? -10.202 -23.305 71.100   1.00 82.80 393 A 1 
ATOM 3109  O OE1 . GLN A 1 393 ? -10.395 -22.806 70.010   1.00 74.77 393 A 1 
ATOM 3110  N NE2 . GLN A 1 393 ? -9.561  -24.442 71.166   1.00 71.78 393 A 1 
ATOM 3111  N N   . LEU A 1 394 ? -10.607 -20.271 75.172   1.00 90.88 394 A 1 
ATOM 3112  C CA  . LEU A 1 394 ? -9.425  -19.773 75.866   1.00 90.32 394 A 1 
ATOM 3113  C C   . LEU A 1 394 ? -8.425  -20.924 75.966   1.00 90.26 394 A 1 
ATOM 3114  O O   . LEU A 1 394 ? -8.753  -21.961 76.528   1.00 88.21 394 A 1 
ATOM 3115  C CB  . LEU A 1 394 ? -9.836  -19.241 77.249   1.00 89.47 394 A 1 
ATOM 3116  C CG  . LEU A 1 394 ? -8.663  -18.731 78.107   1.00 88.11 394 A 1 
ATOM 3117  C CD1 . LEU A 1 394 ? -8.134  -17.383 77.605   1.00 79.28 394 A 1 
ATOM 3118  C CD2 . LEU A 1 394 ? -9.119  -18.526 79.550   1.00 79.49 394 A 1 
ATOM 3119  N N   . THR A 1 395 ? -7.241  -20.725 75.484   1.00 89.39 395 A 1 
ATOM 3120  C CA  . THR A 1 395 ? -6.161  -21.708 75.513   1.00 88.39 395 A 1 
ATOM 3121  C C   . THR A 1 395 ? -5.019  -21.158 76.348   1.00 88.31 395 A 1 
ATOM 3122  O O   . THR A 1 395 ? -4.635  -20.005 76.192   1.00 85.85 395 A 1 
ATOM 3123  C CB  . THR A 1 395 ? -5.690  -22.075 74.099   1.00 85.85 395 A 1 
ATOM 3124  O OG1 . THR A 1 395 ? -6.783  -22.227 73.228   1.00 70.25 395 A 1 
ATOM 3125  C CG2 . THR A 1 395 ? -4.906  -23.381 74.086   1.00 69.28 395 A 1 
ATOM 3126  N N   . TRP A 1 396 ? -4.489  -21.946 77.235   1.00 84.24 396 A 1 
ATOM 3127  C CA  . TRP A 1 396 ? -3.228  -21.644 77.888   1.00 82.94 396 A 1 
ATOM 3128  C C   . TRP A 1 396 ? -2.135  -22.388 77.137   1.00 81.08 396 A 1 
ATOM 3129  O O   . TRP A 1 396 ? -2.113  -23.619 77.144   1.00 76.42 396 A 1 
ATOM 3130  C CB  . TRP A 1 396 ? -3.292  -22.022 79.375   1.00 80.86 396 A 1 
ATOM 3131  C CG  . TRP A 1 396 ? -2.102  -21.671 80.217   1.00 80.69 396 A 1 
ATOM 3132  C CD1 . TRP A 1 396 ? -0.909  -21.178 79.799   1.00 74.58 396 A 1 
ATOM 3133  C CD2 . TRP A 1 396 ? -1.982  -21.816 81.669   1.00 78.44 396 A 1 
ATOM 3134  N NE1 . TRP A 1 396 ? -0.064  -21.023 80.888   1.00 75.13 396 A 1 
ATOM 3135  C CE2 . TRP A 1 396 ? -0.684  -21.404 82.051   1.00 76.50 396 A 1 
ATOM 3136  C CE3 . TRP A 1 396 ? -2.854  -22.265 82.681   1.00 75.55 396 A 1 
ATOM 3137  C CZ2 . TRP A 1 396 ? -0.246  -21.451 83.391   1.00 75.27 396 A 1 
ATOM 3138  C CZ3 . TRP A 1 396 ? -2.425  -22.301 84.014   1.00 71.22 396 A 1 
ATOM 3139  C CH2 . TRP A 1 396 ? -1.142  -21.898 84.365   1.00 71.84 396 A 1 
ATOM 3140  N N   . GLU A 1 397 ? -1.266  -21.661 76.492   1.00 78.34 397 A 1 
ATOM 3141  C CA  . GLU A 1 397 ? -0.155  -22.279 75.782   1.00 76.08 397 A 1 
ATOM 3142  C C   . GLU A 1 397 ? 0.670   -23.100 76.765   1.00 74.86 397 A 1 
ATOM 3143  O O   . GLU A 1 397 ? 1.064   -22.631 77.838   1.00 67.91 397 A 1 
ATOM 3144  C CB  . GLU A 1 397 ? 0.683   -21.223 75.060   1.00 70.33 397 A 1 
ATOM 3145  C CG  . GLU A 1 397 ? 1.661   -21.856 74.059   1.00 62.62 397 A 1 
ATOM 3146  C CD  . GLU A 1 397 ? 2.445   -20.810 73.255   1.00 58.10 397 A 1 
ATOM 3147  O OE1 . GLU A 1 397 ? 2.752   -21.096 72.073   1.00 51.68 397 A 1 
ATOM 3148  O OE2 . GLU A 1 397 ? 2.730   -19.733 73.806   1.00 53.37 397 A 1 
ATOM 3149  N N   . GLY A 1 398 ? 0.880   -24.349 76.442   1.00 66.57 398 A 1 
ATOM 3150  C CA  . GLY A 1 398 ? 1.794   -25.184 77.181   1.00 62.90 398 A 1 
ATOM 3151  C C   . GLY A 1 398 ? 3.175   -24.560 77.164   1.00 61.99 398 A 1 
ATOM 3152  O O   . GLY A 1 398 ? 3.556   -23.927 76.186   1.00 55.80 398 A 1 
ATOM 3153  N N   . ALA A 1 399 ? 3.916   -24.771 78.221   1.00 54.01 399 A 1 
ATOM 3154  C CA  . ALA A 1 399 ? 5.314   -24.364 78.221   1.00 52.38 399 A 1 
ATOM 3155  C C   . ALA A 1 399 ? 5.972   -24.991 76.987   1.00 52.47 399 A 1 
ATOM 3156  O O   . ALA A 1 399 ? 6.205   -26.196 76.956   1.00 47.97 399 A 1 
ATOM 3157  C CB  . ALA A 1 399 ? 5.979   -24.811 79.520   1.00 47.30 399 A 1 
ATOM 3158  N N   . SER A 1 400 ? 6.205   -24.180 75.985   1.00 46.01 400 A 1 
ATOM 3159  C CA  . SER A 1 400 ? 6.998   -24.633 74.857   1.00 45.60 400 A 1 
ATOM 3160  C C   . SER A 1 400 ? 8.323   -25.104 75.449   1.00 46.52 400 A 1 
ATOM 3161  O O   . SER A 1 400 ? 8.956   -24.388 76.223   1.00 43.61 400 A 1 
ATOM 3162  C CB  . SER A 1 400 ? 7.178   -23.525 73.812   1.00 42.32 400 A 1 
ATOM 3163  O OG  . SER A 1 400 ? 7.693   -22.346 74.381   1.00 39.20 400 A 1 
ATOM 3164  N N   . GLN A 1 401 ? 8.697   -26.324 75.105   1.00 44.83 401 A 1 
ATOM 3165  C CA  . GLN A 1 401 ? 10.020  -26.842 75.425   1.00 45.44 401 A 1 
ATOM 3166  C C   . GLN A 1 401 ? 11.068  -26.054 74.617   1.00 46.99 401 A 1 
ATOM 3167  O O   . GLN A 1 401 ? 11.767  -26.608 73.780   1.00 43.61 401 A 1 
ATOM 3168  C CB  . GLN A 1 401 ? 10.110  -28.344 75.146   1.00 41.24 401 A 1 
ATOM 3169  C CG  . GLN A 1 401 ? 9.289   -29.220 76.110   1.00 37.08 401 A 1 
ATOM 3170  C CD  . GLN A 1 401 ? 9.524   -30.716 75.855   1.00 33.65 401 A 1 
ATOM 3171  O OE1 . GLN A 1 401 ? 10.058  -31.147 74.844   1.00 31.30 401 A 1 
ATOM 3172  N NE2 . GLN A 1 401 ? 9.123   -31.577 76.768   1.00 29.98 401 A 1 
ATOM 3173  N N   . SER A 1 402 ? 11.149  -24.757 74.845   1.00 44.39 402 A 1 
ATOM 3174  C CA  . SER A 1 402 ? 12.358  -24.052 74.486   1.00 44.58 402 A 1 
ATOM 3175  C C   . SER A 1 402 ? 13.466  -24.649 75.337   1.00 45.48 402 A 1 
ATOM 3176  O O   . SER A 1 402 ? 13.293  -24.895 76.531   1.00 43.58 402 A 1 
ATOM 3177  C CB  . SER A 1 402 ? 12.212  -22.535 74.657   1.00 41.87 402 A 1 
ATOM 3178  O OG  . SER A 1 402 ? 12.240  -22.142 76.005   1.00 38.40 402 A 1 
ATOM 3179  N N   . TRP A 1 403 ? 14.587  -24.913 74.720   1.00 42.89 403 A 1 
ATOM 3180  C CA  . TRP A 1 403 ? 15.769  -25.454 75.407   1.00 40.52 403 A 1 
ATOM 3181  C C   . TRP A 1 403 ? 16.136  -24.640 76.649   1.00 42.68 403 A 1 
ATOM 3182  O O   . TRP A 1 403 ? 16.575  -25.201 77.652   1.00 40.05 403 A 1 
ATOM 3183  C CB  . TRP A 1 403 ? 16.932  -25.510 74.414   1.00 36.17 403 A 1 
ATOM 3184  C CG  . TRP A 1 403 ? 17.283  -26.877 73.953   1.00 33.61 403 A 1 
ATOM 3185  C CD1 . TRP A 1 403 ? 16.599  -27.636 73.067   1.00 29.91 403 A 1 
ATOM 3186  C CD2 . TRP A 1 403 ? 18.441  -27.666 74.356   1.00 31.07 403 A 1 
ATOM 3187  N NE1 . TRP A 1 403 ? 17.261  -28.854 72.891   1.00 26.64 403 A 1 
ATOM 3188  C CE2 . TRP A 1 403 ? 18.396  -28.905 73.660   1.00 28.97 403 A 1 
ATOM 3189  C CE3 . TRP A 1 403 ? 19.528  -27.450 75.231   1.00 31.61 403 A 1 
ATOM 3190  C CZ2 . TRP A 1 403 ? 19.395  -29.898 73.831   1.00 31.04 403 A 1 
ATOM 3191  C CZ3 . TRP A 1 403 ? 20.522  -28.437 75.408   1.00 29.91 403 A 1 
ATOM 3192  C CH2 . TRP A 1 403 ? 20.453  -29.647 74.709   1.00 29.64 403 A 1 
ATOM 3193  N N   . TYR A 1 404 ? 15.880  -23.339 76.664   1.00 47.18 404 A 1 
ATOM 3194  C CA  . TYR A 1 404 ? 16.042  -22.468 77.825   1.00 47.08 404 A 1 
ATOM 3195  C C   . TYR A 1 404 ? 15.119  -22.844 78.989   1.00 48.18 404 A 1 
ATOM 3196  O O   . TYR A 1 404 ? 15.553  -22.848 80.141   1.00 47.02 404 A 1 
ATOM 3197  C CB  . TYR A 1 404 ? 15.822  -21.011 77.404   1.00 44.87 404 A 1 
ATOM 3198  C CG  . TYR A 1 404 ? 17.084  -20.194 77.492   1.00 42.95 404 A 1 
ATOM 3199  C CD1 . TYR A 1 404 ? 17.441  -19.597 78.717   1.00 39.97 404 A 1 
ATOM 3200  C CD2 . TYR A 1 404 ? 17.920  -20.050 76.374   1.00 38.42 404 A 1 
ATOM 3201  C CE1 . TYR A 1 404 ? 18.625  -18.846 78.821   1.00 34.44 404 A 1 
ATOM 3202  C CE2 . TYR A 1 404 ? 19.106  -19.306 76.468   1.00 34.27 404 A 1 
ATOM 3203  C CZ  . TYR A 1 404 ? 19.452  -18.701 77.694   1.00 35.35 404 A 1 
ATOM 3204  O OH  . TYR A 1 404 ? 20.602  -17.971 77.787   1.00 32.41 404 A 1 
ATOM 3205  N N   . ASN A 1 405 ? 13.834  -23.202 78.730   1.00 49.87 405 A 1 
ATOM 3206  C CA  . ASN A 1 405 ? 12.921  -23.677 79.761   1.00 50.65 405 A 1 
ATOM 3207  C C   . ASN A 1 405 ? 13.329  -25.061 80.262   1.00 50.17 405 A 1 
ATOM 3208  O O   . ASN A 1 405 ? 13.291  -25.288 81.463   1.00 49.43 405 A 1 
ATOM 3209  C CB  . ASN A 1 405 ? 11.472  -23.647 79.270   1.00 48.95 405 A 1 
ATOM 3210  C CG  . ASN A 1 405 ? 10.836  -22.268 79.387   1.00 46.14 405 A 1 
ATOM 3211  O OD1 . ASN A 1 405 ? 11.320  -21.373 80.049   1.00 44.42 405 A 1 
ATOM 3212  N ND2 . ASN A 1 405 ? 9.702   -22.076 78.752   1.00 43.35 405 A 1 
ATOM 3213  N N   . LEU A 1 406 ? 13.778  -25.924 79.333   1.00 45.59 406 A 1 
ATOM 3214  C CA  . LEU A 1 406 ? 14.353  -27.213 79.717   1.00 45.38 406 A 1 
ATOM 3215  C C   . LEU A 1 406 ? 15.531  -27.043 80.665   1.00 45.70 406 A 1 
ATOM 3216  O O   . LEU A 1 406 ? 15.614  -27.757 81.654   1.00 45.18 406 A 1 
ATOM 3217  C CB  . LEU A 1 406 ? 14.786  -27.981 78.459   1.00 43.62 406 A 1 
ATOM 3218  C CG  . LEU A 1 406 ? 13.732  -29.001 78.003   1.00 39.39 406 A 1 
ATOM 3219  C CD1 . LEU A 1 406 ? 13.898  -29.314 76.517   1.00 37.10 406 A 1 
ATOM 3220  C CD2 . LEU A 1 406 ? 13.861  -30.301 78.793   1.00 39.01 406 A 1 
ATOM 3221  N N   . TRP A 1 407 ? 16.417  -26.083 80.434   1.00 47.65 407 A 1 
ATOM 3222  C CA  . TRP A 1 407 ? 17.563  -25.851 81.302   1.00 45.62 407 A 1 
ATOM 3223  C C   . TRP A 1 407 ? 17.164  -25.235 82.639   1.00 46.84 407 A 1 
ATOM 3224  O O   . TRP A 1 407 ? 17.709  -25.618 83.677   1.00 45.36 407 A 1 
ATOM 3225  C CB  . TRP A 1 407 ? 18.617  -25.013 80.567   1.00 43.15 407 A 1 
ATOM 3226  C CG  . TRP A 1 407 ? 20.017  -25.438 80.834   1.00 40.11 407 A 1 
ATOM 3227  C CD1 . TRP A 1 407 ? 20.616  -26.534 80.301   1.00 35.95 407 A 1 
ATOM 3228  C CD2 . TRP A 1 407 ? 21.024  -24.807 81.692   1.00 38.93 407 A 1 
ATOM 3229  N NE1 . TRP A 1 407 ? 21.930  -26.614 80.760   1.00 33.81 407 A 1 
ATOM 3230  C CE2 . TRP A 1 407 ? 22.227  -25.576 81.595   1.00 37.12 407 A 1 
ATOM 3231  C CE3 . TRP A 1 407 ? 21.048  -23.664 82.499   1.00 39.81 407 A 1 
ATOM 3232  C CZ2 . TRP A 1 407 ? 23.410  -25.212 82.286   1.00 40.60 407 A 1 
ATOM 3233  C CZ3 . TRP A 1 407 ? 22.225  -23.299 83.197   1.00 36.88 407 A 1 
ATOM 3234  C CH2 . TRP A 1 407 ? 23.391  -24.072 83.083   1.00 37.50 407 A 1 
ATOM 3235  N N   . LYS A 1 408 ? 16.161  -24.342 82.677   1.00 51.94 408 A 1 
ATOM 3236  C CA  . LYS A 1 408 ? 15.582  -23.801 83.909   1.00 51.64 408 A 1 
ATOM 3237  C C   . LYS A 1 408 ? 14.862  -24.892 84.700   1.00 50.66 408 A 1 
ATOM 3238  O O   . LYS A 1 408 ? 15.076  -24.994 85.903   1.00 50.73 408 A 1 
ATOM 3239  C CB  . LYS A 1 408 ? 14.640  -22.620 83.605   1.00 51.29 408 A 1 
ATOM 3240  C CG  . LYS A 1 408 ? 15.109  -21.311 84.231   1.00 48.18 408 A 1 
ATOM 3241  C CD  . LYS A 1 408 ? 14.124  -20.174 83.914   1.00 45.62 408 A 1 
ATOM 3242  C CE  . LYS A 1 408 ? 14.549  -18.838 84.532   1.00 41.77 408 A 1 
ATOM 3243  N NZ  . LYS A 1 408 ? 13.619  -17.732 84.194   1.00 38.90 408 A 1 
ATOM 3244  N N   . GLU A 1 409 ? 14.060  -25.726 84.034   1.00 49.52 409 A 1 
ATOM 3245  C CA  . GLU A 1 409 ? 13.415  -26.871 84.655   1.00 49.06 409 A 1 
ATOM 3246  C C   . GLU A 1 409 ? 14.440  -27.887 85.147   1.00 47.96 409 A 1 
ATOM 3247  O O   . GLU A 1 409 ? 14.289  -28.382 86.259   1.00 46.99 409 A 1 
ATOM 3248  C CB  . GLU A 1 409 ? 12.414  -27.551 83.716   1.00 47.32 409 A 1 
ATOM 3249  C CG  . GLU A 1 409 ? 11.082  -26.816 83.710   1.00 43.85 409 A 1 
ATOM 3250  C CD  . GLU A 1 409 ? 9.987   -27.530 82.893   1.00 41.79 409 A 1 
ATOM 3251  O OE1 . GLU A 1 409 ? 8.810   -27.134 83.071   1.00 38.50 409 A 1 
ATOM 3252  O OE2 . GLU A 1 409 ? 10.326  -28.456 82.128   1.00 39.74 409 A 1 
ATOM 3253  N N   . PHE A 1 410 ? 15.497  -28.142 84.380   1.00 44.49 410 A 1 
ATOM 3254  C CA  . PHE A 1 410 ? 16.556  -29.052 84.828   1.00 43.20 410 A 1 
ATOM 3255  C C   . PHE A 1 410 ? 17.237  -28.552 86.100   1.00 44.15 410 A 1 
ATOM 3256  O O   . PHE A 1 410 ? 17.500  -29.341 87.008   1.00 43.25 410 A 1 
ATOM 3257  C CB  . PHE A 1 410 ? 17.567  -29.261 83.697   1.00 41.16 410 A 1 
ATOM 3258  C CG  . PHE A 1 410 ? 18.189  -30.640 83.699   1.00 37.95 410 A 1 
ATOM 3259  C CD1 . PHE A 1 410 ? 19.379  -30.903 84.400   1.00 34.85 410 A 1 
ATOM 3260  C CD2 . PHE A 1 410 ? 17.568  -31.672 82.980   1.00 35.08 410 A 1 
ATOM 3261  C CE1 . PHE A 1 410 ? 19.945  -32.185 84.382   1.00 31.46 410 A 1 
ATOM 3262  C CE2 . PHE A 1 410 ? 18.131  -32.958 82.962   1.00 31.92 410 A 1 
ATOM 3263  C CZ  . PHE A 1 410 ? 19.319  -33.215 83.658   1.00 33.59 410 A 1 
ATOM 3264  N N   . ARG A 1 411 ? 17.452  -27.232 86.204   1.00 46.04 411 A 1 
ATOM 3265  C CA  . ARG A 1 411 ? 17.980  -26.627 87.431   1.00 46.65 411 A 1 
ATOM 3266  C C   . ARG A 1 411 ? 16.968  -26.666 88.575   1.00 46.75 411 A 1 
ATOM 3267  O O   . ARG A 1 411 ? 17.366  -26.912 89.714   1.00 47.37 411 A 1 
ATOM 3268  C CB  . ARG A 1 411 ? 18.467  -25.197 87.163   1.00 46.73 411 A 1 
ATOM 3269  C CG  . ARG A 1 411 ? 19.967  -25.077 87.380   1.00 42.97 411 A 1 
ATOM 3270  C CD  . ARG A 1 411 ? 20.412  -23.628 87.216   1.00 41.09 411 A 1 
ATOM 3271  N NE  . ARG A 1 411 ? 21.872  -23.493 87.435   1.00 37.32 411 A 1 
ATOM 3272  C CZ  . ARG A 1 411 ? 22.555  -22.355 87.439   1.00 34.27 411 A 1 
ATOM 3273  N NH1 . ARG A 1 411 ? 21.967  -21.211 87.245   1.00 32.08 411 A 1 
ATOM 3274  N NH2 . ARG A 1 411 ? 23.841  -22.353 87.639   1.00 31.27 411 A 1 
ATOM 3275  N N   . SER A 1 412 ? 15.704  -26.462 88.334   1.00 48.46 412 A 1 
ATOM 3276  C CA  . SER A 1 412 ? 14.673  -26.543 89.375   1.00 47.99 412 A 1 
ATOM 3277  C C   . SER A 1 412 ? 14.365  -27.985 89.783   1.00 47.18 412 A 1 
ATOM 3278  O O   . SER A 1 412 ? 14.070  -28.229 90.954   1.00 45.51 412 A 1 
ATOM 3279  C CB  . SER A 1 412 ? 13.397  -25.809 88.961   1.00 46.18 412 A 1 
ATOM 3280  O OG  . SER A 1 412 ? 12.704  -26.494 87.948   1.00 44.16 412 A 1 
ATOM 3281  N N   . TYR A 1 413 ? 14.496  -28.940 88.865   1.00 45.43 413 A 1 
ATOM 3282  C CA  . TYR A 1 413 ? 14.290  -30.369 89.127   1.00 44.01 413 A 1 
ATOM 3283  C C   . TYR A 1 413 ? 15.256  -30.926 90.179   1.00 43.01 413 A 1 
ATOM 3284  O O   . TYR A 1 413 ? 14.895  -31.836 90.918   1.00 41.55 413 A 1 
ATOM 3285  C CB  . TYR A 1 413 ? 14.449  -31.147 87.816   1.00 41.41 413 A 1 
ATOM 3286  C CG  . TYR A 1 413 ? 13.576  -32.370 87.725   1.00 39.16 413 A 1 
ATOM 3287  C CD1 . TYR A 1 413 ? 14.026  -33.625 88.179   1.00 36.71 413 A 1 
ATOM 3288  C CD2 . TYR A 1 413 ? 12.290  -32.264 87.160   1.00 35.60 413 A 1 
ATOM 3289  C CE1 . TYR A 1 413 ? 13.205  -34.755 88.070   1.00 33.15 413 A 1 
ATOM 3290  C CE2 . TYR A 1 413 ? 11.464  -33.387 87.043   1.00 32.92 413 A 1 
ATOM 3291  C CZ  . TYR A 1 413 ? 11.922  -34.634 87.501   1.00 33.61 413 A 1 
ATOM 3292  O OH  . TYR A 1 413 ? 11.113  -35.738 87.384   1.00 31.34 413 A 1 
ATOM 3293  N N   . LEU A 1 414 ? 16.449  -30.364 90.265   1.00 40.22 414 A 1 
ATOM 3294  C CA  . LEU A 1 414 ? 17.443  -30.776 91.249   1.00 40.95 414 A 1 
ATOM 3295  C C   . LEU A 1 414 ? 17.199  -30.200 92.652   1.00 42.05 414 A 1 
ATOM 3296  O O   . LEU A 1 414 ? 17.743  -30.746 93.615   1.00 39.69 414 A 1 
ATOM 3297  C CB  . LEU A 1 414 ? 18.836  -30.366 90.742   1.00 38.11 414 A 1 
ATOM 3298  C CG  . LEU A 1 414 ? 19.443  -31.368 89.749   1.00 34.42 414 A 1 
ATOM 3299  C CD1 . LEU A 1 414 ? 20.588  -30.721 88.982   1.00 31.68 414 A 1 
ATOM 3300  C CD2 . LEU A 1 414 ? 19.985  -32.606 90.463   1.00 34.20 414 A 1 
ATOM 3301  N N   . SER A 1 415 ? 16.461  -29.118 92.829   1.00 44.12 415 A 1 
ATOM 3302  C CA  . SER A 1 415 ? 16.416  -28.398 94.107   1.00 44.78 415 A 1 
ATOM 3303  C C   . SER A 1 415 ? 15.043  -28.328 94.781   1.00 45.15 415 A 1 
ATOM 3304  O O   . SER A 1 415 ? 14.971  -28.439 96.003   1.00 42.22 415 A 1 
ATOM 3305  C CB  . SER A 1 415 ? 16.989  -26.993 93.944   1.00 41.02 415 A 1 
ATOM 3306  O OG  . SER A 1 415 ? 16.192  -26.214 93.078   1.00 38.34 415 A 1 
ATOM 3307  N N   . GLN A 1 416 ? 13.970  -28.114 94.051   1.00 45.52 416 A 1 
ATOM 3308  C CA  . GLN A 1 416 ? 12.656  -27.912 94.653   1.00 46.53 416 A 1 
ATOM 3309  C C   . GLN A 1 416 ? 11.678  -29.046 94.315   1.00 47.02 416 A 1 
ATOM 3310  O O   . GLN A 1 416 ? 11.769  -29.642 93.247   1.00 43.53 416 A 1 
ATOM 3311  C CB  . GLN A 1 416 ? 12.082  -26.536 94.279   1.00 42.71 416 A 1 
ATOM 3312  C CG  . GLN A 1 416 ? 12.778  -25.422 95.073   1.00 38.82 416 A 1 
ATOM 3313  C CD  . GLN A 1 416 ? 12.103  -24.055 94.895   1.00 35.43 416 A 1 
ATOM 3314  O OE1 . GLN A 1 416 ? 11.206  -23.858 94.108   1.00 33.45 416 A 1 
ATOM 3315  N NE2 . GLN A 1 416 ? 12.511  -23.069 95.648   1.00 32.12 416 A 1 
ATOM 3316  N N   . PRO A 1 417 ? 10.733  -29.382 95.226   1.00 44.29 417 A 1 
ATOM 3317  C CA  . PRO A 1 417 ? 9.761   -30.447 95.019   1.00 44.59 417 A 1 
ATOM 3318  C C   . PRO A 1 417 ? 8.925   -30.180 93.764   1.00 45.47 417 A 1 
ATOM 3319  O O   . PRO A 1 417 ? 8.818   -29.044 93.309   1.00 42.91 417 A 1 
ATOM 3320  C CB  . PRO A 1 417 ? 8.918   -30.487 96.302   1.00 40.38 417 A 1 
ATOM 3321  C CG  . PRO A 1 417 ? 9.047   -29.081 96.857   1.00 40.32 417 A 1 
ATOM 3322  C CD  . PRO A 1 417 ? 10.457  -28.677 96.460   1.00 42.54 417 A 1 
ATOM 3323  N N   . ARG A 1 418 ? 8.290   -31.256 93.217   1.00 46.33 418 A 1 
ATOM 3324  C CA  . ARG A 1 418 ? 7.363   -31.186 92.071   1.00 46.54 418 A 1 
ATOM 3325  C C   . ARG A 1 418 ? 6.363   -30.060 92.294   1.00 47.88 418 A 1 
ATOM 3326  O O   . ARG A 1 418 ? 5.425   -30.217 93.077   1.00 44.56 418 A 1 
ATOM 3327  C CB  . ARG A 1 418 ? 6.595   -32.507 91.905   1.00 41.54 418 A 1 
ATOM 3328  C CG  . ARG A 1 418 ? 7.396   -33.603 91.195   1.00 37.08 418 A 1 
ATOM 3329  C CD  . ARG A 1 418 ? 6.523   -34.846 91.028   1.00 33.89 418 A 1 
ATOM 3330  N NE  . ARG A 1 418 ? 7.181   -35.885 90.233   1.00 30.93 418 A 1 
ATOM 3331  C CZ  . ARG A 1 418 ? 6.726   -37.109 89.986   1.00 28.04 418 A 1 
ATOM 3332  N NH1 . ARG A 1 418 ? 5.591   -37.525 90.482   1.00 26.61 418 A 1 
ATOM 3333  N NH2 . ARG A 1 418 ? 7.398   -37.938 89.236   1.00 25.71 418 A 1 
ATOM 3334  N N   . ASN A 1 419 ? 6.585   -28.923 91.639   1.00 49.57 419 A 1 
ATOM 3335  C CA  . ASN A 1 419 ? 5.694   -27.780 91.747   1.00 50.09 419 A 1 
ATOM 3336  C C   . ASN A 1 419 ? 4.296   -28.258 91.344   1.00 51.97 419 A 1 
ATOM 3337  O O   . ASN A 1 419 ? 4.162   -28.838 90.267   1.00 48.27 419 A 1 
ATOM 3338  C CB  . ASN A 1 419 ? 6.228   -26.621 90.882   1.00 45.22 419 A 1 
ATOM 3339  C CG  . ASN A 1 419 ? 6.428   -25.335 91.667   1.00 40.51 419 A 1 
ATOM 3340  O OD1 . ASN A 1 419 ? 5.951   -25.153 92.758   1.00 37.36 419 A 1 
ATOM 3341  N ND2 . ASN A 1 419 ? 7.160   -24.389 91.102   1.00 36.03 419 A 1 
ATOM 3342  N N   . PRO A 1 420 ? 3.270   -28.125 92.176   1.00 47.00 420 A 1 
ATOM 3343  C CA  . PRO A 1 420 ? 1.941   -28.620 91.875   1.00 47.72 420 A 1 
ATOM 3344  C C   . PRO A 1 420 ? 1.489   -28.015 90.545   1.00 50.15 420 A 1 
ATOM 3345  O O   . PRO A 1 420 ? 1.756   -26.838 90.288   1.00 47.45 420 A 1 
ATOM 3346  C CB  . PRO A 1 420 ? 1.057   -28.212 93.069   1.00 43.55 420 A 1 
ATOM 3347  C CG  . PRO A 1 420 ? 1.801   -27.032 93.676   1.00 42.81 420 A 1 
ATOM 3348  C CD  . PRO A 1 420 ? 3.258   -27.363 93.413   1.00 43.71 420 A 1 
ATOM 3349  N N   . GLY A 1 421 ? 0.844   -28.807 89.689   1.00 57.16 421 A 1 
ATOM 3350  C CA  . GLY A 1 421 ? 0.524   -28.437 88.310   1.00 58.87 421 A 1 
ATOM 3351  C C   . GLY A 1 421 ? -0.076  -27.035 88.247   1.00 63.80 421 A 1 
ATOM 3352  O O   . GLY A 1 421 ? -1.011  -26.737 88.991   1.00 59.86 421 A 1 
ATOM 3353  N N   . ARG A 1 422 ? 0.486   -26.176 87.414   1.00 69.12 422 A 1 
ATOM 3354  C CA  . ARG A 1 422 ? 0.029   -24.802 87.221   1.00 71.13 422 A 1 
ATOM 3355  C C   . ARG A 1 422 ? -1.415  -24.845 86.750   1.00 74.55 422 A 1 
ATOM 3356  O O   . ARG A 1 422 ? -1.679  -25.200 85.603   1.00 71.15 422 A 1 
ATOM 3357  C CB  . ARG A 1 422 ? 0.911   -24.064 86.213   1.00 65.62 422 A 1 
ATOM 3358  C CG  . ARG A 1 422 ? 2.325   -23.773 86.734   1.00 59.94 422 A 1 
ATOM 3359  C CD  . ARG A 1 422 ? 3.136   -23.038 85.650   1.00 56.60 422 A 1 
ATOM 3360  N NE  . ARG A 1 422 ? 4.494   -22.728 86.104   1.00 51.74 422 A 1 
ATOM 3361  C CZ  . ARG A 1 422 ? 5.465   -22.163 85.366   1.00 46.91 422 A 1 
ATOM 3362  N NH1 . ARG A 1 422 ? 5.249   -21.814 84.125   1.00 45.29 422 A 1 
ATOM 3363  N NH2 . ARG A 1 422 ? 6.639   -21.961 85.865   1.00 42.79 422 A 1 
ATOM 3364  N N   . GLU A 1 423 ? -2.350  -24.545 87.642   1.00 76.78 423 A 1 
ATOM 3365  C CA  . GLU A 1 423 ? -3.782  -24.650 87.396   1.00 78.92 423 A 1 
ATOM 3366  C C   . GLU A 1 423 ? -4.480  -23.395 87.891   1.00 80.44 423 A 1 
ATOM 3367  O O   . GLU A 1 423 ? -4.331  -22.981 89.050   1.00 77.27 423 A 1 
ATOM 3368  C CB  . GLU A 1 423 ? -4.329  -25.924 88.062   1.00 75.29 423 A 1 
ATOM 3369  C CG  . GLU A 1 423 ? -5.778  -26.224 87.660   1.00 66.75 423 A 1 
ATOM 3370  C CD  . GLU A 1 423 ? -6.370  -27.446 88.395   1.00 65.11 423 A 1 
ATOM 3371  O OE1 . GLU A 1 423 ? -7.558  -27.730 88.151   1.00 57.21 423 A 1 
ATOM 3372  O OE2 . GLU A 1 423 ? -5.656  -28.044 89.230   1.00 59.68 423 A 1 
ATOM 3373  N N   . LEU A 1 424 ? -5.236  -22.790 87.001   1.00 81.75 424 A 1 
ATOM 3374  C CA  . LEU A 1 424 ? -6.075  -21.641 87.270   1.00 82.60 424 A 1 
ATOM 3375  C C   . LEU A 1 424 ? -7.519  -22.017 86.945   1.00 84.13 424 A 1 
ATOM 3376  O O   . LEU A 1 424 ? -7.776  -22.855 86.097   1.00 81.65 424 A 1 
ATOM 3377  C CB  . LEU A 1 424 ? -5.608  -20.446 86.427   1.00 80.30 424 A 1 
ATOM 3378  C CG  . LEU A 1 424 ? -4.190  -19.942 86.759   1.00 79.12 424 A 1 
ATOM 3379  C CD1 . LEU A 1 424 ? -3.771  -18.867 85.751   1.00 73.42 424 A 1 
ATOM 3380  C CD2 . LEU A 1 424 ? -4.109  -19.335 88.159   1.00 74.84 424 A 1 
ATOM 3381  N N   . ASN A 1 425 ? -8.463  -21.366 87.596   1.00 85.33 425 A 1 
ATOM 3382  C CA  . ASN A 1 425 ? -9.875  -21.570 87.331   1.00 85.27 425 A 1 
ATOM 3383  C C   . ASN A 1 425 ? -10.500 -20.299 86.776   1.00 86.02 425 A 1 
ATOM 3384  O O   . ASN A 1 425 ? -10.401 -19.229 87.370   1.00 83.64 425 A 1 
ATOM 3385  C CB  . ASN A 1 425 ? -10.579 -22.058 88.598   1.00 82.96 425 A 1 
ATOM 3386  C CG  . ASN A 1 425 ? -10.356 -23.541 88.815   1.00 79.75 425 A 1 
ATOM 3387  O OD1 . ASN A 1 425 ? -11.012 -24.364 88.211   1.00 69.61 425 A 1 
ATOM 3388  N ND2 . ASN A 1 425 ? -9.454  -23.923 89.683   1.00 69.62 425 A 1 
ATOM 3389  N N   . ILE A 1 426 ? -11.194 -20.416 85.661   1.00 86.73 426 A 1 
ATOM 3390  C CA  . ILE A 1 426 ? -11.896 -19.320 84.999   1.00 87.48 426 A 1 
ATOM 3391  C C   . ILE A 1 426 ? -13.341 -19.750 84.785   1.00 87.20 426 A 1 
ATOM 3392  O O   . ILE A 1 426 ? -13.625 -20.673 84.030   1.00 84.36 426 A 1 
ATOM 3393  C CB  . ILE A 1 426 ? -11.191 -18.910 83.692   1.00 86.75 426 A 1 
ATOM 3394  C CG1 . ILE A 1 426 ? -9.731  -18.500 83.964   1.00 83.28 426 A 1 
ATOM 3395  C CG2 . ILE A 1 426 ? -11.969 -17.764 83.027   1.00 81.03 426 A 1 
ATOM 3396  C CD1 . ILE A 1 426 ? -8.907  -18.177 82.713   1.00 76.41 426 A 1 
ATOM 3397  N N   . ARG A 1 427 ? -14.283 -19.068 85.458   1.00 87.68 427 A 1 
ATOM 3398  C CA  . ARG A 1 427 ? -15.723 -19.406 85.399   1.00 86.24 427 A 1 
ATOM 3399  C C   . ARG A 1 427 ? -16.457 -18.680 84.280   1.00 86.73 427 A 1 
ATOM 3400  O O   . ARG A 1 427 ? -17.399 -19.210 83.714   1.00 83.12 427 A 1 
ATOM 3401  C CB  . ARG A 1 427 ? -16.389 -19.109 86.744   1.00 83.38 427 A 1 
ATOM 3402  C CG  . ARG A 1 427 ? -15.768 -19.915 87.895   1.00 77.23 427 A 1 
ATOM 3403  C CD  . ARG A 1 427 ? -16.498 -19.626 89.199   1.00 73.72 427 A 1 
ATOM 3404  N NE  . ARG A 1 427 ? -15.878 -20.337 90.318   1.00 64.25 427 A 1 
ATOM 3405  C CZ  . ARG A 1 427 ? -16.242 -20.309 91.589   1.00 57.68 427 A 1 
ATOM 3406  N NH1 . ARG A 1 427 ? -17.265 -19.606 91.990   1.00 53.43 427 A 1 
ATOM 3407  N NH2 . ARG A 1 427 ? -15.586 -20.997 92.474   1.00 50.79 427 A 1 
ATOM 3408  N N   . ARG A 1 428 ? -16.074 -17.432 83.987   1.00 87.18 428 A 1 
ATOM 3409  C CA  . ARG A 1 428 ? -16.737 -16.567 83.011   1.00 87.29 428 A 1 
ATOM 3410  C C   . ARG A 1 428 ? -15.783 -15.516 82.467   1.00 88.55 428 A 1 
ATOM 3411  O O   . ARG A 1 428 ? -14.913 -15.020 83.181   1.00 86.19 428 A 1 
ATOM 3412  C CB  . ARG A 1 428 ? -18.006 -15.923 83.608   1.00 83.84 428 A 1 
ATOM 3413  C CG  . ARG A 1 428 ? -17.734 -15.046 84.839   1.00 75.14 428 A 1 
ATOM 3414  C CD  . ARG A 1 428 ? -19.036 -14.453 85.379   1.00 73.84 428 A 1 
ATOM 3415  N NE  . ARG A 1 428 ? -18.816 -13.725 86.629   1.00 64.46 428 A 1 
ATOM 3416  C CZ  . ARG A 1 428 ? -19.758 -13.215 87.420   1.00 58.05 428 A 1 
ATOM 3417  N NH1 . ARG A 1 428 ? -21.007 -13.261 87.089   1.00 53.22 428 A 1 
ATOM 3418  N NH2 . ARG A 1 428 ? -19.434 -12.670 88.553   1.00 50.16 428 A 1 
ATOM 3419  N N   . ILE A 1 429 ? -16.044 -15.130 81.241   1.00 89.52 429 A 1 
ATOM 3420  C CA  . ILE A 1 429 ? -15.383 -14.013 80.569   1.00 90.38 429 A 1 
ATOM 3421  C C   . ILE A 1 429 ? -16.463 -12.985 80.244   1.00 90.74 429 A 1 
ATOM 3422  O O   . ILE A 1 429 ? -17.453 -13.296 79.598   1.00 88.85 429 A 1 
ATOM 3423  C CB  . ILE A 1 429 ? -14.633 -14.488 79.311   1.00 89.96 429 A 1 
ATOM 3424  C CG1 . ILE A 1 429 ? -13.603 -15.588 79.660   1.00 85.81 429 A 1 
ATOM 3425  C CG2 . ILE A 1 429 ? -13.956 -13.284 78.633   1.00 84.85 429 A 1 
ATOM 3426  C CD1 . ILE A 1 429 ? -12.841 -16.156 78.460   1.00 82.64 429 A 1 
ATOM 3427  N N   . ARG A 1 430 ? -16.310 -11.745 80.682   1.00 91.79 430 A 1 
ATOM 3428  C CA  . ARG A 1 430 ? -17.161 -10.633 80.257   1.00 91.74 430 A 1 
ATOM 3429  C C   . ARG A 1 430 ? -16.485 -9.922  79.095   1.00 92.36 430 A 1 
ATOM 3430  O O   . ARG A 1 430 ? -15.380 -9.416  79.269   1.00 90.71 430 A 1 
ATOM 3431  C CB  . ARG A 1 430 ? -17.437 -9.670  81.404   1.00 90.90 430 A 1 
ATOM 3432  C CG  . ARG A 1 430 ? -18.387 -10.275 82.437   1.00 84.29 430 A 1 
ATOM 3433  C CD  . ARG A 1 430 ? -18.579 -9.268  83.578   1.00 78.79 430 A 1 
ATOM 3434  N NE  . ARG A 1 430 ? -19.648 -9.696  84.482   1.00 68.28 430 A 1 
ATOM 3435  C CZ  . ARG A 1 430 ? -19.825 -9.287  85.726   1.00 60.90 430 A 1 
ATOM 3436  N NH1 . ARG A 1 430 ? -18.990 -8.483  86.321   1.00 53.98 430 A 1 
ATOM 3437  N NH2 . ARG A 1 430 ? -20.870 -9.683  86.380   1.00 53.24 430 A 1 
ATOM 3438  N N   . VAL A 1 431 ? -17.156 -9.853  77.950   1.00 92.78 431 A 1 
ATOM 3439  C CA  . VAL A 1 431 ? -16.649 -9.172  76.758   1.00 92.92 431 A 1 
ATOM 3440  C C   . VAL A 1 431 ? -17.456 -7.915  76.514   1.00 93.17 431 A 1 
ATOM 3441  O O   . VAL A 1 431 ? -18.679 -7.928  76.579   1.00 91.43 431 A 1 
ATOM 3442  C CB  . VAL A 1 431 ? -16.654 -10.096 75.527   1.00 92.12 431 A 1 
ATOM 3443  C CG1 . VAL A 1 431 ? -16.018 -9.416  74.313   1.00 84.68 431 A 1 
ATOM 3444  C CG2 . VAL A 1 431 ? -15.869 -11.375 75.816   1.00 84.78 431 A 1 
ATOM 3445  N N   . LYS A 1 432 ? -16.782 -6.816  76.248   1.00 93.32 432 A 1 
ATOM 3446  C CA  . LYS A 1 432 ? -17.391 -5.596  75.751   1.00 93.59 432 A 1 
ATOM 3447  C C   . LYS A 1 432 ? -16.807 -5.283  74.379   1.00 93.59 432 A 1 
ATOM 3448  O O   . LYS A 1 432 ? -15.606 -5.069  74.277   1.00 92.09 432 A 1 
ATOM 3449  C CB  . LYS A 1 432 ? -17.163 -4.460  76.763   1.00 92.78 432 A 1 
ATOM 3450  C CG  . LYS A 1 432 ? -17.762 -3.141  76.262   1.00 90.24 432 A 1 
ATOM 3451  C CD  . LYS A 1 432 ? -17.402 -1.961  77.175   1.00 86.71 432 A 1 
ATOM 3452  C CE  . LYS A 1 432 ? -18.018 -0.722  76.533   1.00 80.00 432 A 1 
ATOM 3453  N NZ  . LYS A 1 432 ? -17.539 0.528   77.149   1.00 72.96 432 A 1 
ATOM 3454  N N   . SER A 1 433 ? -17.656 -5.203  73.351   1.00 92.91 433 A 1 
ATOM 3455  C CA  . SER A 1 433 ? -17.257 -4.660  72.055   1.00 92.63 433 A 1 
ATOM 3456  C C   . SER A 1 433 ? -17.114 -3.145  72.161   1.00 92.68 433 A 1 
ATOM 3457  O O   . SER A 1 433 ? -18.001 -2.477  72.700   1.00 90.55 433 A 1 
ATOM 3458  C CB  . SER A 1 433 ? -18.284 -5.049  70.982   1.00 91.45 433 A 1 
ATOM 3459  O OG  . SER A 1 433 ? -18.057 -4.326  69.791   1.00 81.25 433 A 1 
ATOM 3460  N N   . GLY A 1 434 ? -16.016 -2.605  71.690   1.00 92.09 434 A 1 
ATOM 3461  C CA  . GLY A 1 434 ? -15.788 -1.170  71.638   1.00 91.62 434 A 1 
ATOM 3462  C C   . GLY A 1 434 ? -16.701 -0.490  70.628   1.00 91.95 434 A 1 
ATOM 3463  O O   . GLY A 1 434 ? -17.373 0.490   70.955   1.00 88.65 434 A 1 
ATOM 3464  N N   . GLU A 1 435 ? -16.766 -1.041  69.425   1.00 91.17 435 A 1 
ATOM 3465  C CA  . GLU A 1 435 ? -17.495 -0.502  68.277   1.00 90.54 435 A 1 
ATOM 3466  C C   . GLU A 1 435 ? -19.016 -0.537  68.486   1.00 90.59 435 A 1 
ATOM 3467  O O   . GLU A 1 435 ? -19.699 0.470   68.300   1.00 87.86 435 A 1 
ATOM 3468  C CB  . GLU A 1 435 ? -17.112 -1.291  67.015   1.00 89.64 435 A 1 
ATOM 3469  C CG  . GLU A 1 435 ? -15.655 -1.095  66.539   1.00 86.75 435 A 1 
ATOM 3470  C CD  . GLU A 1 435 ? -14.568 -1.638  67.492   1.00 86.33 435 A 1 
ATOM 3471  O OE1 . GLU A 1 435 ? -13.457 -1.076  67.493   1.00 77.07 435 A 1 
ATOM 3472  O OE2 . GLU A 1 435 ? -14.858 -2.565  68.291   1.00 80.47 435 A 1 
ATOM 3473  N N   . THR A 1 436 ? -19.562 -1.671  68.925   1.00 90.72 436 A 1 
ATOM 3474  C CA  . THR A 1 436 ? -21.015 -1.832  69.148   1.00 89.72 436 A 1 
ATOM 3475  C C   . THR A 1 436 ? -21.455 -1.453  70.558   1.00 90.10 436 A 1 
ATOM 3476  O O   . THR A 1 436 ? -22.651 -1.367  70.833   1.00 85.88 436 A 1 
ATOM 3477  C CB  . THR A 1 436 ? -21.488 -3.253  68.826   1.00 88.13 436 A 1 
ATOM 3478  O OG1 . THR A 1 436 ? -20.986 -4.167  69.777   1.00 80.87 436 A 1 
ATOM 3479  C CG2 . THR A 1 436 ? -21.070 -3.736  67.437   1.00 78.25 436 A 1 
ATOM 3480  N N   . GLN A 1 437 ? -20.523 -1.260  71.450   1.00 90.94 437 A 1 
ATOM 3481  C CA  . GLN A 1 437 ? -20.748 -1.044  72.889   1.00 91.56 437 A 1 
ATOM 3482  C C   . GLN A 1 437 ? -21.544 -2.167  73.586   1.00 91.84 437 A 1 
ATOM 3483  O O   . GLN A 1 437 ? -21.845 -2.029  74.781   1.00 88.41 437 A 1 
ATOM 3484  C CB  . GLN A 1 437 ? -21.344 0.359   73.147   1.00 90.53 437 A 1 
ATOM 3485  C CG  . GLN A 1 437 ? -20.408 1.501   72.719   1.00 88.90 437 A 1 
ATOM 3486  C CD  . GLN A 1 437 ? -19.200 1.622   73.656   1.00 90.75 437 A 1 
ATOM 3487  O OE1 . GLN A 1 437 ? -19.311 1.964   74.826   1.00 82.01 437 A 1 
ATOM 3488  N NE2 . GLN A 1 437 ? -18.015 1.342   73.172   1.00 81.36 437 A 1 
ATOM 3489  N N   . ARG A 1 438 ? -21.851 -3.265  72.871   1.00 90.09 438 A 1 
ATOM 3490  C CA  . ARG A 1 438 ? -22.510 -4.420  73.469   1.00 89.66 438 A 1 
ATOM 3491  C C   . ARG A 1 438 ? -21.612 -5.082  74.506   1.00 90.70 438 A 1 
ATOM 3492  O O   . ARG A 1 438 ? -20.419 -5.240  74.323   1.00 88.47 438 A 1 
ATOM 3493  C CB  . ARG A 1 438 ? -22.951 -5.444  72.410   1.00 87.50 438 A 1 
ATOM 3494  C CG  . ARG A 1 438 ? -24.329 -5.107  71.817   1.00 78.28 438 A 1 
ATOM 3495  C CD  . ARG A 1 438 ? -24.768 -6.187  70.823   1.00 71.73 438 A 1 
ATOM 3496  N NE  . ARG A 1 438 ? -26.192 -6.068  70.474   1.00 61.87 438 A 1 
ATOM 3497  C CZ  . ARG A 1 438 ? -26.850 -6.838  69.608   1.00 53.91 438 A 1 
ATOM 3498  N NH1 . ARG A 1 438 ? -26.265 -7.782  68.927   1.00 48.90 438 A 1 
ATOM 3499  N NH2 . ARG A 1 438 ? -28.121 -6.672  69.410   1.00 46.93 438 A 1 
ATOM 3500  N N   . LYS A 1 439 ? -22.241 -5.478  75.656   1.00 90.74 439 A 1 
ATOM 3501  C CA  . LYS A 1 439 ? -21.601 -6.264  76.701   1.00 90.46 439 A 1 
ATOM 3502  C C   . LYS A 1 439 ? -22.207 -7.650  76.704   1.00 90.35 439 A 1 
ATOM 3503  O O   . LYS A 1 439 ? -23.422 -7.785  76.790   1.00 87.46 439 A 1 
ATOM 3504  C CB  . LYS A 1 439 ? -21.762 -5.607  78.069   1.00 89.09 439 A 1 
ATOM 3505  C CG  . LYS A 1 439 ? -21.057 -4.250  78.164   1.00 84.77 439 A 1 
ATOM 3506  C CD  . LYS A 1 439 ? -21.226 -3.698  79.585   1.00 81.01 439 A 1 
ATOM 3507  C CE  . LYS A 1 439 ? -20.562 -2.344  79.736   1.00 71.45 439 A 1 
ATOM 3508  N NZ  . LYS A 1 439 ? -20.673 -1.864  81.128   1.00 63.77 439 A 1 
ATOM 3509  N N   . LEU A 1 440 ? -21.381 -8.640  76.604   1.00 90.54 440 A 1 
ATOM 3510  C CA  . LEU A 1 440 ? -21.780 -10.037 76.608   1.00 90.06 440 A 1 
ATOM 3511  C C   . LEU A 1 440 ? -21.040 -10.753 77.735   1.00 91.29 440 A 1 
ATOM 3512  O O   . LEU A 1 440 ? -19.917 -10.410 78.075   1.00 88.68 440 A 1 
ATOM 3513  C CB  . LEU A 1 440 ? -21.463 -10.657 75.239   1.00 87.68 440 A 1 
ATOM 3514  C CG  . LEU A 1 440 ? -22.228 -10.014 74.061   1.00 83.47 440 A 1 
ATOM 3515  C CD1 . LEU A 1 440 ? -21.736 -10.588 72.731   1.00 74.70 440 A 1 
ATOM 3516  C CD2 . LEU A 1 440 ? -23.733 -10.246 74.159   1.00 74.10 440 A 1 
ATOM 3517  N N   . THR A 1 441 ? -21.710 -11.747 78.345   1.00 90.64 441 A 1 
ATOM 3518  C CA  . THR A 1 441 ? -21.084 -12.638 79.317   1.00 90.18 441 A 1 
ATOM 3519  C C   . THR A 1 441 ? -21.009 -14.027 78.709   1.00 90.56 441 A 1 
ATOM 3520  O O   . THR A 1 441 ? -21.970 -14.491 78.102   1.00 88.11 441 A 1 
ATOM 3521  C CB  . THR A 1 441 ? -21.819 -12.623 80.672   1.00 88.33 441 A 1 
ATOM 3522  O OG1 . THR A 1 441 ? -21.907 -11.295 81.152   1.00 76.53 441 A 1 
ATOM 3523  C CG2 . THR A 1 441 ? -21.084 -13.422 81.741   1.00 75.69 441 A 1 
ATOM 3524  N N   . PHE A 1 442 ? -19.877 -14.652 78.875   1.00 90.54 442 A 1 
ATOM 3525  C CA  . PHE A 1 442 ? -19.617 -16.013 78.454   1.00 90.60 442 A 1 
ATOM 3526  C C   . PHE A 1 442 ? -19.261 -16.837 79.679   1.00 90.46 442 A 1 
ATOM 3527  O O   . PHE A 1 442 ? -18.451 -16.403 80.500   1.00 87.60 442 A 1 
ATOM 3528  C CB  . PHE A 1 442 ? -18.490 -16.028 77.414   1.00 90.22 442 A 1 
ATOM 3529  C CG  . PHE A 1 442 ? -18.825 -15.295 76.142   1.00 90.79 442 A 1 
ATOM 3530  C CD1 . PHE A 1 442 ? -19.267 -15.996 75.006   1.00 83.73 442 A 1 
ATOM 3531  C CD2 . PHE A 1 442 ? -18.728 -13.887 76.077   1.00 84.47 442 A 1 
ATOM 3532  C CE1 . PHE A 1 442 ? -19.594 -15.324 73.832   1.00 83.77 442 A 1 
ATOM 3533  C CE2 . PHE A 1 442 ? -19.069 -13.211 74.901   1.00 83.55 442 A 1 
ATOM 3534  C CZ  . PHE A 1 442 ? -19.499 -13.923 73.775   1.00 88.18 442 A 1 
ATOM 3535  N N   . CYS A 1 443 ? -19.917 -17.982 79.825   1.00 89.23 443 A 1 
ATOM 3536  C CA  . CYS A 1 443 ? -19.692 -18.908 80.921   1.00 87.90 443 A 1 
ATOM 3537  C C   . CYS A 1 443 ? -19.119 -20.207 80.363   1.00 88.42 443 A 1 
ATOM 3538  O O   . CYS A 1 443 ? -19.382 -20.544 79.211   1.00 85.64 443 A 1 
ATOM 3539  C CB  . CYS A 1 443 ? -21.011 -19.134 81.670   1.00 84.98 443 A 1 
ATOM 3540  S SG  . CYS A 1 443 ? -21.701 -17.596 82.390   1.00 78.50 443 A 1 
ATOM 3541  N N   . THR A 1 444 ? -18.358 -20.914 81.164   1.00 87.46 444 A 1 
ATOM 3542  C CA  . THR A 1 444 ? -17.890 -22.256 80.807   1.00 86.50 444 A 1 
ATOM 3543  C C   . THR A 1 444 ? -19.064 -23.135 80.390   1.00 85.30 444 A 1 
ATOM 3544  O O   . THR A 1 444 ? -20.155 -23.027 80.955   1.00 80.40 444 A 1 
ATOM 3545  C CB  . THR A 1 444 ? -17.120 -22.922 81.952   1.00 84.59 444 A 1 
ATOM 3546  O OG1 . THR A 1 444 ? -17.790 -22.755 83.184   1.00 71.82 444 A 1 
ATOM 3547  C CG2 . THR A 1 444 ? -15.738 -22.304 82.120   1.00 72.37 444 A 1 
ATOM 3548  N N   . GLU A 1 445 ? -18.854 -23.991 79.386   1.00 83.17 445 A 1 
ATOM 3549  C CA  . GLU A 1 445 ? -19.891 -24.931 78.943   1.00 81.00 445 A 1 
ATOM 3550  C C   . GLU A 1 445 ? -20.229 -25.945 80.040   1.00 81.15 445 A 1 
ATOM 3551  O O   . GLU A 1 445 ? -21.404 -26.217 80.283   1.00 74.43 445 A 1 
ATOM 3552  C CB  . GLU A 1 445 ? -19.472 -25.647 77.647   1.00 75.91 445 A 1 
ATOM 3553  C CG  . GLU A 1 445 ? -19.430 -24.682 76.452   1.00 69.06 445 A 1 
ATOM 3554  C CD  . GLU A 1 445 ? -19.360 -25.372 75.072   1.00 64.58 445 A 1 
ATOM 3555  O OE1 . GLU A 1 445 ? -19.829 -24.753 74.085   1.00 58.29 445 A 1 
ATOM 3556  O OE2 . GLU A 1 445 ? -18.894 -26.519 74.979   1.00 61.25 445 A 1 
ATOM 3557  N N   . ASP A 1 446 ? -19.211 -26.407 80.757   1.00 81.81 446 A 1 
ATOM 3558  C CA  . ASP A 1 446 ? -19.344 -27.212 81.961   1.00 81.01 446 A 1 
ATOM 3559  C C   . ASP A 1 446 ? -19.014 -26.364 83.203   1.00 81.43 446 A 1 
ATOM 3560  O O   . ASP A 1 446 ? -17.860 -25.986 83.407   1.00 76.01 446 A 1 
ATOM 3561  C CB  . ASP A 1 446 ? -18.455 -28.454 81.835   1.00 76.49 446 A 1 
ATOM 3562  C CG  . ASP A 1 446 ? -18.553 -29.376 83.047   1.00 70.60 446 A 1 
ATOM 3563  O OD1 . ASP A 1 446 ? -19.274 -29.038 84.012   1.00 63.16 446 A 1 
ATOM 3564  O OD2 . ASP A 1 446 ? -17.855 -30.416 83.017   1.00 63.63 446 A 1 
ATOM 3565  N N   . PRO A 1 447 ? -20.011 -26.053 84.019   1.00 78.28 447 A 1 
ATOM 3566  C CA  . PRO A 1 447 ? -19.793 -25.230 85.202   1.00 76.78 447 A 1 
ATOM 3567  C C   . PRO A 1 447 ? -18.946 -25.908 86.284   1.00 78.00 447 A 1 
ATOM 3568  O O   . PRO A 1 447 ? -18.428 -25.223 87.155   1.00 73.60 447 A 1 
ATOM 3569  C CB  . PRO A 1 447 ? -21.199 -24.877 85.704   1.00 74.06 447 A 1 
ATOM 3570  C CG  . PRO A 1 447 ? -22.047 -26.046 85.230   1.00 71.88 447 A 1 
ATOM 3571  C CD  . PRO A 1 447 ? -21.408 -26.419 83.894   1.00 73.84 447 A 1 
ATOM 3572  N N   . GLU A 1 448 ? -18.836 -27.226 86.242   1.00 78.76 448 A 1 
ATOM 3573  C CA  . GLU A 1 448 ? -17.982 -27.967 87.176   1.00 78.00 448 A 1 
ATOM 3574  C C   . GLU A 1 448 ? -16.522 -28.010 86.717   1.00 79.40 448 A 1 
ATOM 3575  O O   . GLU A 1 448 ? -15.603 -27.984 87.545   1.00 73.27 448 A 1 
ATOM 3576  C CB  . GLU A 1 448 ? -18.525 -29.384 87.401   1.00 73.97 448 A 1 
ATOM 3577  C CG  . GLU A 1 448 ? -19.928 -29.370 88.019   1.00 66.39 448 A 1 
ATOM 3578  C CD  . GLU A 1 448 ? -20.357 -30.689 88.656   1.00 56.38 448 A 1 
ATOM 3579  O OE1 . GLU A 1 448 ? -21.395 -30.662 89.365   1.00 48.18 448 A 1 
ATOM 3580  O OE2 . GLU A 1 448 ? -19.660 -31.711 88.472   1.00 51.21 448 A 1 
ATOM 3581  N N   . ASN A 1 449 ? -16.298 -27.962 85.419   1.00 79.06 449 A 1 
ATOM 3582  C CA  . ASN A 1 449 ? -14.968 -27.988 84.837   1.00 79.27 449 A 1 
ATOM 3583  C C   . ASN A 1 449 ? -14.510 -26.589 84.398   1.00 81.12 449 A 1 
ATOM 3584  O O   . ASN A 1 449 ? -14.603 -26.194 83.239   1.00 74.84 449 A 1 
ATOM 3585  C CB  . ASN A 1 449 ? -14.927 -29.044 83.730   1.00 73.26 449 A 1 
ATOM 3586  C CG  . ASN A 1 449 ? -13.507 -29.379 83.328   1.00 65.04 449 A 1 
ATOM 3587  O OD1 . ASN A 1 449 ? -12.517 -28.970 83.920   1.00 57.07 449 A 1 
ATOM 3588  N ND2 . ASN A 1 449 ? -13.369 -30.183 82.297   1.00 56.33 449 A 1 
ATOM 3589  N N   . THR A 1 450 ? -14.026 -25.836 85.357   1.00 81.40 450 A 1 
ATOM 3590  C CA  . THR A 1 450 ? -13.553 -24.461 85.147   1.00 80.52 450 A 1 
ATOM 3591  C C   . THR A 1 450 ? -12.033 -24.324 85.180   1.00 82.61 450 A 1 
ATOM 3592  O O   . THR A 1 450 ? -11.520 -23.202 85.132   1.00 78.08 450 A 1 
ATOM 3593  C CB  . THR A 1 450 ? -14.198 -23.484 86.141   1.00 76.87 450 A 1 
ATOM 3594  O OG1 . THR A 1 450 ? -13.925 -23.822 87.481   1.00 71.57 450 A 1 
ATOM 3595  C CG2 . THR A 1 450 ? -15.714 -23.436 85.987   1.00 70.66 450 A 1 
ATOM 3596  N N   . SER A 1 451 ? -11.322 -25.434 85.288   1.00 81.63 451 A 1 
ATOM 3597  C CA  . SER A 1 451 ? -9.864  -25.407 85.387   1.00 80.45 451 A 1 
ATOM 3598  C C   . SER A 1 451 ? -9.202  -25.264 84.020   1.00 81.14 451 A 1 
ATOM 3599  O O   . SER A 1 451 ? -9.613  -25.853 83.022   1.00 78.05 451 A 1 
ATOM 3600  C CB  . SER A 1 451 ? -9.330  -26.617 86.167   1.00 76.64 451 A 1 
ATOM 3601  O OG  . SER A 1 451 ? -9.328  -27.799 85.415   1.00 68.25 451 A 1 
ATOM 3602  N N   . ILE A 1 452 ? -8.150  -24.471 83.994   1.00 81.20 452 A 1 
ATOM 3603  C CA  . ILE A 1 452 ? -7.257  -24.358 82.854   1.00 82.07 452 A 1 
ATOM 3604  C C   . ILE A 1 452 ? -5.813  -24.559 83.317   1.00 82.08 452 A 1 
ATOM 3605  O O   . ILE A 1 452 ? -5.410  -24.084 84.378   1.00 79.03 452 A 1 
ATOM 3606  C CB  . ILE A 1 452 ? -7.487  -23.044 82.081   1.00 79.82 452 A 1 
ATOM 3607  C CG1 . ILE A 1 452 ? -6.756  -23.062 80.731   1.00 73.50 452 A 1 
ATOM 3608  C CG2 . ILE A 1 452 ? -7.088  -21.805 82.927   1.00 70.49 452 A 1 
ATOM 3609  C CD1 . ILE A 1 452 ? -7.156  -21.920 79.795   1.00 67.90 452 A 1 
ATOM 3610  N N   . SER A 1 453 ? -5.074  -25.293 82.513   1.00 81.15 453 A 1 
ATOM 3611  C CA  . SER A 1 453 ? -3.672  -25.592 82.775   1.00 79.89 453 A 1 
ATOM 3612  C C   . SER A 1 453 ? -2.890  -25.508 81.462   1.00 80.15 453 A 1 
ATOM 3613  O O   . SER A 1 453 ? -3.499  -25.533 80.393   1.00 76.81 453 A 1 
ATOM 3614  C CB  . SER A 1 453 ? -3.552  -26.975 83.428   1.00 76.42 453 A 1 
ATOM 3615  O OG  . SER A 1 453 ? -4.189  -27.977 82.676   1.00 68.61 453 A 1 
ATOM 3616  N N   . PRO A 1 454 ? -1.564  -25.404 81.516   1.00 78.83 454 A 1 
ATOM 3617  C CA  . PRO A 1 454 ? -0.758  -25.362 80.305   1.00 77.34 454 A 1 
ATOM 3618  C C   . PRO A 1 454 ? -1.078  -26.518 79.359   1.00 77.42 454 A 1 
ATOM 3619  O O   . PRO A 1 454 ? -1.143  -27.673 79.777   1.00 72.86 454 A 1 
ATOM 3620  C CB  . PRO A 1 454 ? 0.699   -25.397 80.781   1.00 73.81 454 A 1 
ATOM 3621  C CG  . PRO A 1 454 ? 0.634   -24.802 82.178   1.00 73.01 454 A 1 
ATOM 3622  C CD  . PRO A 1 454 ? -0.718  -25.292 82.689   1.00 77.05 454 A 1 
ATOM 3623  N N   . GLY A 1 455 ? -1.316  -26.201 78.073   1.00 78.59 455 A 1 
ATOM 3624  C CA  . GLY A 1 455 ? -1.711  -27.152 77.029   1.00 77.45 455 A 1 
ATOM 3625  C C   . GLY A 1 455 ? -3.192  -27.549 77.044   1.00 79.01 455 A 1 
ATOM 3626  O O   . GLY A 1 455 ? -3.609  -28.334 76.198   1.00 73.32 455 A 1 
ATOM 3627  N N   . ARG A 1 456 ? -4.003  -27.020 77.952   1.00 80.54 456 A 1 
ATOM 3628  C CA  . ARG A 1 456 ? -5.452  -27.213 77.971   1.00 81.00 456 A 1 
ATOM 3629  C C   . ARG A 1 456 ? -6.195  -25.981 77.476   1.00 83.56 456 A 1 
ATOM 3630  O O   . ARG A 1 456 ? -5.707  -24.858 77.575   1.00 79.13 456 A 1 
ATOM 3631  C CB  . ARG A 1 456 ? -5.956  -27.618 79.364   1.00 75.14 456 A 1 
ATOM 3632  C CG  . ARG A 1 456 ? -5.517  -29.033 79.747   1.00 67.52 456 A 1 
ATOM 3633  C CD  . ARG A 1 456 ? -6.272  -29.481 80.999   1.00 62.32 456 A 1 
ATOM 3634  N NE  . ARG A 1 456 ? -5.963  -30.864 81.368   1.00 54.85 456 A 1 
ATOM 3635  C CZ  . ARG A 1 456 ? -6.540  -31.560 82.333   1.00 48.16 456 A 1 
ATOM 3636  N NH1 . ARG A 1 456 ? -7.459  -31.027 83.091   1.00 44.68 456 A 1 
ATOM 3637  N NH2 . ARG A 1 456 ? -6.194  -32.793 82.553   1.00 42.71 456 A 1 
ATOM 3638  N N   . GLU A 1 457 ? -7.410  -26.207 77.005   1.00 84.48 457 A 1 
ATOM 3639  C CA  . GLU A 1 457 ? -8.361  -25.196 76.571   1.00 84.83 457 A 1 
ATOM 3640  C C   . GLU A 1 457 ? -9.638  -25.240 77.410   1.00 85.50 457 A 1 
ATOM 3641  O O   . GLU A 1 457 ? -10.024 -26.274 77.950   1.00 82.03 457 A 1 
ATOM 3642  C CB  . GLU A 1 457 ? -8.634  -25.336 75.065   1.00 81.31 457 A 1 
ATOM 3643  C CG  . GLU A 1 457 ? -9.219  -26.702 74.669   1.00 74.07 457 A 1 
ATOM 3644  C CD  . GLU A 1 457 ? -9.472  -26.816 73.163   1.00 72.42 457 A 1 
ATOM 3645  O OE1 . GLU A 1 457 ? -10.372 -27.601 72.789   1.00 63.52 457 A 1 
ATOM 3646  O OE2 . GLU A 1 457 ? -8.797  -26.104 72.397   1.00 66.78 457 A 1 
ATOM 3647  N N   . LEU A 1 458 ? -10.279 -24.076 77.554   1.00 86.98 458 A 1 
ATOM 3648  C CA  . LEU A 1 458 ? -11.588 -23.897 78.153   1.00 87.84 458 A 1 
ATOM 3649  C C   . LEU A 1 458 ? -12.516 -23.255 77.132   1.00 89.48 458 A 1 
ATOM 3650  O O   . LEU A 1 458 ? -12.188 -22.241 76.526   1.00 86.94 458 A 1 
ATOM 3651  C CB  . LEU A 1 458 ? -11.480 -23.030 79.418   1.00 85.12 458 A 1 
ATOM 3652  C CG  . LEU A 1 458 ? -11.208 -23.839 80.696   1.00 80.33 458 A 1 
ATOM 3653  C CD1 . LEU A 1 458 ? -10.761 -22.902 81.813   1.00 73.27 458 A 1 
ATOM 3654  C CD2 . LEU A 1 458 ? -12.462 -24.555 81.178   1.00 74.01 458 A 1 
ATOM 3655  N N   . TRP A 1 459 ? -13.721 -23.807 76.969   1.00 89.61 459 A 1 
ATOM 3656  C CA  . TRP A 1 459 ? -14.762 -23.272 76.111   1.00 89.97 459 A 1 
ATOM 3657  C C   . TRP A 1 459 ? -15.796 -22.502 76.920   1.00 89.96 459 A 1 
ATOM 3658  O O   . TRP A 1 459 ? -16.343 -22.997 77.905   1.00 86.12 459 A 1 
ATOM 3659  C CB  . TRP A 1 459 ? -15.386 -24.406 75.299   1.00 88.05 459 A 1 
ATOM 3660  C CG  . TRP A 1 459 ? -14.472 -24.948 74.249   1.00 87.03 459 A 1 
ATOM 3661  C CD1 . TRP A 1 459 ? -13.495 -25.866 74.429   1.00 77.89 459 A 1 
ATOM 3662  C CD2 . TRP A 1 459 ? -14.433 -24.581 72.830   1.00 83.04 459 A 1 
ATOM 3663  N NE1 . TRP A 1 459 ? -12.860 -26.109 73.217   1.00 77.82 459 A 1 
ATOM 3664  C CE2 . TRP A 1 459 ? -13.413 -25.354 72.212   1.00 80.48 459 A 1 
ATOM 3665  C CE3 . TRP A 1 459 ? -15.178 -23.699 72.019   1.00 79.36 459 A 1 
ATOM 3666  C CZ2 . TRP A 1 459 ? -13.142 -25.264 70.827   1.00 80.98 459 A 1 
ATOM 3667  C CZ3 . TRP A 1 459 ? -14.914 -23.603 70.645   1.00 74.43 459 A 1 
ATOM 3668  C CH2 . TRP A 1 459 ? -13.908 -24.375 70.055   1.00 75.74 459 A 1 
ATOM 3669  N N   . PHE A 1 460 ? -16.085 -21.286 76.487   1.00 90.00 460 A 1 
ATOM 3670  C CA  . PHE A 1 460 ? -17.077 -20.403 77.069   1.00 90.25 460 A 1 
ATOM 3671  C C   . PHE A 1 460 ? -18.204 -20.174 76.076   1.00 90.32 460 A 1 
ATOM 3672  O O   . PHE A 1 460 ? -17.982 -19.807 74.922   1.00 87.56 460 A 1 
ATOM 3673  C CB  . PHE A 1 460 ? -16.440 -19.081 77.502   1.00 89.68 460 A 1 
ATOM 3674  C CG  . PHE A 1 460 ? -15.340 -19.223 78.526   1.00 90.06 460 A 1 
ATOM 3675  C CD1 . PHE A 1 460 ? -15.599 -19.041 79.899   1.00 81.88 460 A 1 
ATOM 3676  C CD2 . PHE A 1 460 ? -14.035 -19.578 78.119   1.00 82.91 460 A 1 
ATOM 3677  C CE1 . PHE A 1 460 ? -14.587 -19.227 80.850   1.00 82.42 460 A 1 
ATOM 3678  C CE2 . PHE A 1 460 ? -13.022 -19.781 79.062   1.00 82.03 460 A 1 
ATOM 3679  C CZ  . PHE A 1 460 ? -13.300 -19.606 80.427   1.00 87.38 460 A 1 
ATOM 3680  N N   . ARG A 1 461 ? -19.436 -20.347 76.522   1.00 89.40 461 A 1 
ATOM 3681  C CA  . ARG A 1 461 ? -20.654 -20.105 75.742   1.00 88.89 461 A 1 
ATOM 3682  C C   . ARG A 1 461 ? -21.399 -18.902 76.292   1.00 89.17 461 A 1 
ATOM 3683  O O   . ARG A 1 461 ? -21.390 -18.649 77.494   1.00 85.26 461 A 1 
ATOM 3684  C CB  . ARG A 1 461 ? -21.494 -21.387 75.706   1.00 86.06 461 A 1 
ATOM 3685  C CG  . ARG A 1 461 ? -22.300 -21.485 74.408   1.00 76.19 461 A 1 
ATOM 3686  C CD  . ARG A 1 461 ? -23.001 -22.847 74.332   1.00 71.82 461 A 1 
ATOM 3687  N NE  . ARG A 1 461 ? -23.622 -23.063 73.011   1.00 62.42 461 A 1 
ATOM 3688  C CZ  . ARG A 1 461 ? -24.190 -24.196 72.603   1.00 54.26 461 A 1 
ATOM 3689  N NH1 . ARG A 1 461 ? -24.276 -25.232 73.384   1.00 49.00 461 A 1 
ATOM 3690  N NH2 . ARG A 1 461 ? -24.676 -24.288 71.403   1.00 47.36 461 A 1 
ATOM 3691  N N   . LYS A 1 462 ? -22.058 -18.162 75.412   1.00 87.67 462 A 1 
ATOM 3692  C CA  . LYS A 1 462 ? -22.865 -17.000 75.783   1.00 86.33 462 A 1 
ATOM 3693  C C   . LYS A 1 462 ? -23.898 -17.392 76.838   1.00 85.20 462 A 1 
ATOM 3694  O O   . LYS A 1 462 ? -24.691 -18.311 76.624   1.00 81.33 462 A 1 
ATOM 3695  C CB  . LYS A 1 462 ? -23.497 -16.432 74.507   1.00 84.27 462 A 1 
ATOM 3696  C CG  . LYS A 1 462 ? -24.143 -15.040 74.675   1.00 78.56 462 A 1 
ATOM 3697  C CD  . LYS A 1 462 ? -24.626 -14.578 73.285   1.00 75.54 462 A 1 
ATOM 3698  C CE  . LYS A 1 462 ? -25.232 -13.183 73.273   1.00 67.76 462 A 1 
ATOM 3699  N NZ  . LYS A 1 462 ? -25.556 -12.776 71.877   1.00 61.22 462 A 1 
ATOM 3700  N N   . CYS A 1 463 ? -23.903 -16.680 77.967   1.00 85.70 463 A 1 
ATOM 3701  C CA  . CYS A 1 463 ? -24.807 -16.929 79.079   1.00 83.22 463 A 1 
ATOM 3702  C C   . CYS A 1 463 ? -25.500 -15.633 79.515   1.00 81.66 463 A 1 
ATOM 3703  O O   . CYS A 1 463 ? -25.053 -14.529 79.202   1.00 74.43 463 A 1 
ATOM 3704  C CB  . CYS A 1 463 ? -24.055 -17.642 80.220   1.00 79.63 463 A 1 
ATOM 3705  S SG  . CYS A 1 463 ? -22.723 -16.652 80.973   1.00 74.02 463 A 1 
ATOM 3706  N N   . ARG A 1 464 ? -26.641 -15.752 80.202   1.00 77.75 464 A 1 
ATOM 3707  C CA  . ARG A 1 464 ? -27.315 -14.586 80.776   1.00 74.28 464 A 1 
ATOM 3708  C C   . ARG A 1 464 ? -26.471 -14.021 81.903   1.00 71.97 464 A 1 
ATOM 3709  O O   . ARG A 1 464 ? -26.118 -14.741 82.835   1.00 62.10 464 A 1 
ATOM 3710  C CB  . ARG A 1 464 ? -28.730 -14.929 81.261   1.00 67.36 464 A 1 
ATOM 3711  C CG  . ARG A 1 464 ? -29.733 -15.055 80.097   1.00 58.11 464 A 1 
ATOM 3712  C CD  . ARG A 1 464 ? -31.168 -15.246 80.624   1.00 52.28 464 A 1 
ATOM 3713  N NE  . ARG A 1 464 ? -32.147 -15.272 79.536   1.00 44.22 464 A 1 
ATOM 3714  C CZ  . ARG A 1 464 ? -33.473 -15.411 79.671   1.00 38.62 464 A 1 
ATOM 3715  N NH1 . ARG A 1 464 ? -34.025 -15.570 80.836   1.00 35.22 464 A 1 
ATOM 3716  N NH2 . ARG A 1 464 ? -34.242 -15.396 78.626   1.00 33.39 464 A 1 
ATOM 3717  N N   . ASP A 1 465 ? -26.190 -12.724 81.845   1.00 62.08 465 A 1 
ATOM 3718  C CA  . ASP A 1 465 ? -25.476 -12.049 82.917   1.00 59.55 465 A 1 
ATOM 3719  C C   . ASP A 1 465 ? -26.365 -12.055 84.164   1.00 57.32 465 A 1 
ATOM 3720  O O   . ASP A 1 465 ? -27.486 -11.528 84.151   1.00 51.36 465 A 1 
ATOM 3721  C CB  . ASP A 1 465 ? -25.057 -10.635 82.466   1.00 54.87 465 A 1 
ATOM 3722  C CG  . ASP A 1 465 ? -23.701 -10.158 83.008   1.00 50.58 465 A 1 
ATOM 3723  O OD1 . ASP A 1 465 ? -23.063 -10.874 83.812   1.00 46.35 465 A 1 
ATOM 3724  O OD2 . ASP A 1 465 ? -23.263 -9.058  82.614   1.00 45.37 465 A 1 
ATOM 3725  N N   . GLY A 1 466 ? -25.921 -12.657 85.247   1.00 49.58 466 A 1 
ATOM 3726  C CA  . GLY A 1 466 ? -26.718 -12.804 86.474   1.00 47.75 466 A 1 
ATOM 3727  C C   . GLY A 1 466 ? -27.006 -11.481 87.195   1.00 46.66 466 A 1 
ATOM 3728  O O   . GLY A 1 466 ? -27.748 -11.453 88.178   1.00 43.28 466 A 1 
ATOM 3729  N N   . TRP A 1 467 ? -26.425 -10.382 86.724   1.00 41.00 467 A 1 
ATOM 3730  C CA  . TRP A 1 467 ? -26.778 -9.053  87.204   1.00 39.51 467 A 1 
ATOM 3731  C C   . TRP A 1 467 ? -28.133 -8.644  86.633   1.00 39.19 467 A 1 
ATOM 3732  O O   . TRP A 1 467 ? -28.233 -8.058  85.558   1.00 36.09 467 A 1 
ATOM 3733  C CB  . TRP A 1 467 ? -25.666 -8.048  86.890   1.00 36.81 467 A 1 
ATOM 3734  C CG  . TRP A 1 467 ? -24.512 -8.047  87.836   1.00 35.41 467 A 1 
ATOM 3735  C CD1 . TRP A 1 467 ? -23.999 -9.110  88.502   1.00 32.29 467 A 1 
ATOM 3736  C CD2 . TRP A 1 467 ? -23.732 -6.891  88.265   1.00 31.58 467 A 1 
ATOM 3737  N NE1 . TRP A 1 467 ? -22.954 -8.699  89.301   1.00 29.17 467 A 1 
ATOM 3738  C CE2 . TRP A 1 467 ? -22.748 -7.348  89.187   1.00 29.06 467 A 1 
ATOM 3739  C CE3 . TRP A 1 467 ? -23.755 -5.526  87.949   1.00 29.79 467 A 1 
ATOM 3740  C CZ2 . TRP A 1 467 ? -21.828 -6.470  89.789   1.00 27.97 467 A 1 
ATOM 3741  C CZ3 . TRP A 1 467 ? -22.840 -4.645  88.553   1.00 29.08 467 A 1 
ATOM 3742  C CH2 . TRP A 1 467 ? -21.885 -5.114  89.458   1.00 28.37 467 A 1 
ATOM 3743  N N   . ARG A 1 468 ? -29.225 -8.908  87.420   1.00 34.25 468 A 1 
ATOM 3744  C CA  . ARG A 1 468 ? -30.543 -8.304  87.213   1.00 34.95 468 A 1 
ATOM 3745  C C   . ARG A 1 468 ? -30.378 -6.785  87.164   1.00 33.96 468 A 1 
ATOM 3746  O O   . ARG A 1 468 ? -30.166 -6.156  88.202   1.00 32.25 468 A 1 
ATOM 3747  C CB  . ARG A 1 468 ? -31.498 -8.679  88.365   1.00 33.74 468 A 1 
ATOM 3748  C CG  . ARG A 1 468 ? -32.058 -10.103 88.284   1.00 30.73 468 A 1 
ATOM 3749  C CD  . ARG A 1 468 ? -33.027 -10.338 89.448   1.00 28.70 468 A 1 
ATOM 3750  N NE  . ARG A 1 468 ? -33.708 -11.626 89.357   1.00 25.73 468 A 1 
ATOM 3751  C CZ  . ARG A 1 468 ? -34.587 -12.129 90.227   1.00 23.76 468 A 1 
ATOM 3752  N NH1 . ARG A 1 468 ? -34.919 -11.491 91.311   1.00 22.76 468 A 1 
ATOM 3753  N NH2 . ARG A 1 468 ? -35.145 -13.286 90.010   1.00 20.80 468 A 1 
ATOM 3754  N N   . MET A 1 469 ? -30.558 -6.162  86.017   1.00 36.43 469 A 1 
ATOM 3755  C CA  . MET A 1 469 ? -30.997 -4.772  86.006   1.00 36.96 469 A 1 
ATOM 3756  C C   . MET A 1 469 ? -32.395 -4.749  86.636   1.00 36.49 469 A 1 
ATOM 3757  O O   . MET A 1 469 ? -33.260 -5.515  86.224   1.00 34.70 469 A 1 
ATOM 3758  C CB  . MET A 1 469 ? -30.995 -4.184  84.589   1.00 35.50 469 A 1 
ATOM 3759  C CG  . MET A 1 469 ? -29.570 -3.874  84.104   1.00 32.43 469 A 1 
ATOM 3760  S SD  . MET A 1 469 ? -29.521 -2.853  82.607   1.00 29.42 469 A 1 
ATOM 3761  C CE  . MET A 1 469 ? -27.752 -2.773  82.297   1.00 27.39 469 A 1 
ATOM 3762  N N   . LYS A 1 470 ? -32.631 -3.913  87.663   1.00 37.74 470 A 1 
ATOM 3763  C CA  . LYS A 1 470 ? -33.907 -3.865  88.401   1.00 37.78 470 A 1 
ATOM 3764  C C   . LYS A 1 470 ? -35.104 -3.475  87.529   1.00 37.09 470 A 1 
ATOM 3765  O O   . LYS A 1 470 ? -36.108 -4.156  87.557   1.00 34.73 470 A 1 
ATOM 3766  C CB  . LYS A 1 470 ? -33.826 -2.867  89.573   1.00 35.29 470 A 1 
ATOM 3767  C CG  . LYS A 1 470 ? -33.479 -3.499  90.922   1.00 32.14 470 A 1 
ATOM 3768  C CD  . LYS A 1 470 ? -33.658 -2.453  92.021   1.00 30.53 470 A 1 
ATOM 3769  C CE  . LYS A 1 470 ? -33.503 -3.039  93.417   1.00 26.41 470 A 1 
ATOM 3770  N NZ  . LYS A 1 470 ? -33.744 -2.044  94.473   1.00 24.88 470 A 1 
ATOM 3771  N N   . ASN A 1 471 ? -35.049 -2.326  86.936   1.00 35.19 471 A 1 
ATOM 3772  C CA  . ASN A 1 471 ? -36.220 -1.651  86.379   1.00 36.01 471 A 1 
ATOM 3773  C C   . ASN A 1 471 ? -36.511 -2.113  84.944   1.00 36.14 471 A 1 
ATOM 3774  O O   . ASN A 1 471 ? -36.508 -1.293  84.024   1.00 33.56 471 A 1 
ATOM 3775  C CB  . ASN A 1 471 ? -36.061 -0.119  86.501   1.00 32.92 471 A 1 
ATOM 3776  C CG  . ASN A 1 471 ? -36.171 0.422   87.913   1.00 29.35 471 A 1 
ATOM 3777  O OD1 . ASN A 1 471 ? -36.314 -0.282  88.895   1.00 27.37 471 A 1 
ATOM 3778  N ND2 . ASN A 1 471 ? -36.075 1.724   88.059   1.00 27.41 471 A 1 
ATOM 3779  N N   . GLU A 1 472 ? -36.803 -3.379  84.770   1.00 33.79 472 A 1 
ATOM 3780  C CA  . GLU A 1 472 ? -37.716 -3.774  83.699   1.00 34.65 472 A 1 
ATOM 3781  C C   . GLU A 1 472 ? -39.100 -3.285  84.105   1.00 33.43 472 A 1 
ATOM 3782  O O   . GLU A 1 472 ? -39.803 -3.915  84.894   1.00 31.91 472 A 1 
ATOM 3783  C CB  . GLU A 1 472 ? -37.671 -5.292  83.438   1.00 34.32 472 A 1 
ATOM 3784  C CG  . GLU A 1 472 ? -36.440 -5.699  82.614   1.00 32.15 472 A 1 
ATOM 3785  C CD  . GLU A 1 472 ? -36.307 -7.209  82.363   1.00 30.51 472 A 1 
ATOM 3786  O OE1 . GLU A 1 472 ? -35.387 -7.586  81.597   1.00 27.55 472 A 1 
ATOM 3787  O OE2 . GLU A 1 472 ? -37.057 -7.990  82.972   1.00 30.89 472 A 1 
ATOM 3788  N N   . THR A 1 473 ? -39.479 -2.087  83.637   1.00 35.77 473 A 1 
ATOM 3789  C CA  . THR A 1 473 ? -40.874 -1.666  83.665   1.00 36.72 473 A 1 
ATOM 3790  C C   . THR A 1 473 ? -41.673 -2.688  82.867   1.00 36.53 473 A 1 
ATOM 3791  O O   . THR A 1 473 ? -41.345 -2.957  81.719   1.00 34.15 473 A 1 
ATOM 3792  C CB  . THR A 1 473 ? -41.061 -0.274  83.046   1.00 34.17 473 A 1 
ATOM 3793  O OG1 . THR A 1 473 ? -40.194 -0.095  81.953   1.00 31.95 473 A 1 
ATOM 3794  C CG2 . THR A 1 473 ? -40.752 0.825   84.062   1.00 32.86 473 A 1 
ATOM 3795  N N   . SER A 1 474 ? -42.717 -3.228  83.517   1.00 34.18 474 A 1 
ATOM 3796  C CA  . SER A 1 474 ? -43.611 -4.222  82.922   1.00 34.62 474 A 1 
ATOM 3797  C C   . SER A 1 474 ? -44.149 -3.701  81.593   1.00 34.26 474 A 1 
ATOM 3798  O O   . SER A 1 474 ? -44.811 -2.666  81.591   1.00 32.75 474 A 1 
ATOM 3799  C CB  . SER A 1 474 ? -44.811 -4.476  83.852   1.00 33.17 474 A 1 
ATOM 3800  O OG  . SER A 1 474 ? -44.382 -4.647  85.191   1.00 30.63 474 A 1 
ATOM 3801  N N   . PRO A 1 475 ? -43.893 -4.363  80.463   1.00 31.71 475 A 1 
ATOM 3802  C CA  . PRO A 1 475 ? -44.662 -4.080  79.271   1.00 33.64 475 A 1 
ATOM 3803  C C   . PRO A 1 475 ? -46.122 -4.387  79.598   1.00 34.68 475 A 1 
ATOM 3804  O O   . PRO A 1 475 ? -46.440 -5.445  80.149   1.00 33.13 475 A 1 
ATOM 3805  C CB  . PRO A 1 475 ? -44.067 -4.965  78.170   1.00 31.23 475 A 1 
ATOM 3806  C CG  . PRO A 1 475 ? -43.478 -6.141  78.940   1.00 32.23 475 A 1 
ATOM 3807  C CD  . PRO A 1 475 ? -43.077 -5.548  80.291   1.00 36.39 475 A 1 
ATOM 3808  N N   . THR A 1 476 ? -47.014 -3.442  79.323   1.00 31.68 476 A 1 
ATOM 3809  C CA  . THR A 1 476 ? -48.457 -3.654  79.424   1.00 32.93 476 A 1 
ATOM 3810  C C   . THR A 1 476 ? -48.827 -4.821  78.520   1.00 32.23 476 A 1 
ATOM 3811  O O   . THR A 1 476 ? -48.645 -4.757  77.313   1.00 30.82 476 A 1 
ATOM 3812  C CB  . THR A 1 476 ? -49.236 -2.394  79.003   1.00 30.88 476 A 1 
ATOM 3813  O OG1 . THR A 1 476 ? -48.509 -1.653  78.045   1.00 28.67 476 A 1 
ATOM 3814  C CG2 . THR A 1 476 ? -49.465 -1.475  80.191   1.00 30.20 476 A 1 
ATOM 3815  N N   . VAL A 1 477 ? -49.362 -5.873  79.172   1.00 27.60 477 A 1 
ATOM 3816  C CA  . VAL A 1 477 ? -49.963 -7.012  78.487   1.00 31.08 477 A 1 
ATOM 3817  C C   . VAL A 1 477 ? -51.243 -6.486  77.837   1.00 31.13 477 A 1 
ATOM 3818  O O   . VAL A 1 477 ? -52.245 -6.329  78.523   1.00 29.90 477 A 1 
ATOM 3819  C CB  . VAL A 1 477 ? -50.251 -8.161  79.471   1.00 29.42 477 A 1 
ATOM 3820  C CG1 . VAL A 1 477 ? -50.870 -9.372  78.790   1.00 25.97 477 A 1 
ATOM 3821  C CG2 . VAL A 1 477 ? -48.968 -8.629  80.180   1.00 29.00 477 A 1 
ATOM 3822  N N   . GLU A 1 478 ? -51.193 -6.160  76.533   1.00 29.79 478 A 1 
ATOM 3823  C CA  . GLU A 1 478 ? -52.429 -6.073  75.771   1.00 31.77 478 A 1 
ATOM 3824  C C   . GLU A 1 478 ? -52.997 -7.488  75.656   1.00 29.80 478 A 1 
ATOM 3825  O O   . GLU A 1 478 ? -52.297 -8.430  75.275   1.00 29.02 478 A 1 
ATOM 3826  C CB  . GLU A 1 478 ? -52.246 -5.366  74.420   1.00 31.75 478 A 1 
ATOM 3827  C CG  . GLU A 1 478 ? -52.220 -3.847  74.621   1.00 30.67 478 A 1 
ATOM 3828  C CD  . GLU A 1 478 ? -52.178 -3.032  73.308   1.00 28.72 478 A 1 
ATOM 3829  O OE1 . GLU A 1 478 ? -52.562 -1.840  73.374   1.00 25.78 478 A 1 
ATOM 3830  O OE2 . GLU A 1 478 ? -51.753 -3.592  72.282   1.00 29.88 478 A 1 
ATOM 3831  N N   . LEU A 1 479 ? -54.234 -7.640  76.132   1.00 27.63 479 A 1 
ATOM 3832  C CA  . LEU A 1 479 ? -54.995 -8.878  76.106   1.00 32.45 479 A 1 
ATOM 3833  C C   . LEU A 1 479 ? -55.294 -9.269  74.654   1.00 31.55 479 A 1 
ATOM 3834  O O   . LEU A 1 479 ? -55.407 -8.387  73.807   1.00 29.08 479 A 1 
ATOM 3835  C CB  . LEU A 1 479 ? -56.299 -8.671  76.914   1.00 30.05 479 A 1 
ATOM 3836  C CG  . LEU A 1 479 ? -56.100 -8.849  78.427   1.00 27.72 479 A 1 
ATOM 3837  C CD1 . LEU A 1 479 ? -57.186 -8.115  79.209   1.00 26.49 479 A 1 
ATOM 3838  C CD2 . LEU A 1 479 ? -56.152 -10.323 78.822   1.00 30.13 479 A 1 
ATOM 3839  N N   . PRO A 1 480 ? -55.427 -10.545 74.357   1.00 22.55 480 A 1 
ATOM 3840  C CA  . PRO A 1 480 ? -55.972 -11.041 73.094   1.00 23.84 480 A 1 
ATOM 3841  C C   . PRO A 1 480 ? -57.456 -10.704 72.931   1.00 23.20 480 A 1 
ATOM 3842  O O   . PRO A 1 480 ? -58.155 -10.566 73.972   1.00 19.55 480 A 1 
ATOM 3843  C CB  . PRO A 1 480 ? -55.751 -12.559 73.116   1.00 20.87 480 A 1 
ATOM 3844  C CG  . PRO A 1 480 ? -55.842 -12.901 74.595   1.00 22.64 480 A 1 
ATOM 3845  C CD  . PRO A 1 480 ? -55.190 -11.686 75.254   1.00 28.40 480 A 1 
ATOM 3846  O OXT . PRO A 1 480 ? -57.882 -10.632 71.764   1.00 19.97 480 A 1 
ATOM 3847  N N   . SER B 2 1   ? 22.712  -31.532 57.963   1.00 19.05 1   B 1 
ATOM 3848  C CA  . SER B 2 1   ? 23.241  -30.630 59.000   1.00 22.47 1   B 1 
ATOM 3849  C C   . SER B 2 1   ? 22.173  -29.576 59.285   1.00 23.86 1   B 1 
ATOM 3850  O O   . SER B 2 1   ? 21.729  -28.914 58.351   1.00 22.25 1   B 1 
ATOM 3851  C CB  . SER B 2 1   ? 24.553  -29.986 58.534   1.00 20.59 1   B 1 
ATOM 3852  O OG  . SER B 2 1   ? 24.484  -29.728 57.144   1.00 19.53 1   B 1 
ATOM 3853  N N   . ARG B 2 2   ? 21.662  -29.516 60.531   1.00 22.30 2   B 1 
ATOM 3854  C CA  . ARG B 2 2   ? 20.711  -28.485 60.949   1.00 26.41 2   B 1 
ATOM 3855  C C   . ARG B 2 2   ? 21.517  -27.202 61.136   1.00 26.01 2   B 1 
ATOM 3856  O O   . ARG B 2 2   ? 22.359  -27.174 62.023   1.00 24.79 2   B 1 
ATOM 3857  C CB  . ARG B 2 2   ? 20.004  -28.893 62.251   1.00 25.06 2   B 1 
ATOM 3858  C CG  . ARG B 2 2   ? 18.975  -30.018 62.047   1.00 23.73 2   B 1 
ATOM 3859  C CD  . ARG B 2 2   ? 18.324  -30.377 63.389   1.00 22.65 2   B 1 
ATOM 3860  N NE  . ARG B 2 2   ? 17.290  -31.419 63.238   1.00 20.25 2   B 1 
ATOM 3861  C CZ  . ARG B 2 2   ? 16.617  -32.010 64.227   1.00 20.62 2   B 1 
ATOM 3862  N NH1 . ARG B 2 2   ? 16.847  -31.708 65.478   1.00 20.02 2   B 1 
ATOM 3863  N NH2 . ARG B 2 2   ? 15.712  -32.900 63.978   1.00 19.30 2   B 1 
ATOM 3864  N N   . VAL B 2 3   ? 21.327  -26.219 60.254   1.00 23.73 3   B 1 
ATOM 3865  C CA  . VAL B 2 3   ? 21.903  -24.894 60.465   1.00 25.52 3   B 1 
ATOM 3866  C C   . VAL B 2 3   ? 21.028  -24.245 61.525   1.00 25.45 3   B 1 
ATOM 3867  O O   . VAL B 2 3   ? 19.896  -23.859 61.222   1.00 23.80 3   B 1 
ATOM 3868  C CB  . VAL B 2 3   ? 21.959  -24.074 59.169   1.00 23.26 3   B 1 
ATOM 3869  C CG1 . VAL B 2 3   ? 22.640  -22.724 59.393   1.00 20.62 3   B 1 
ATOM 3870  C CG2 . VAL B 2 3   ? 22.754  -24.817 58.084   1.00 22.42 3   B 1 
ATOM 3871  N N   . ASP B 2 4   ? 21.511  -24.257 62.760   1.00 25.92 4   B 1 
ATOM 3872  C CA  . ASP B 2 4   ? 20.825  -23.575 63.842   1.00 27.45 4   B 1 
ATOM 3873  C C   . ASP B 2 4   ? 20.799  -22.076 63.514   1.00 26.54 4   B 1 
ATOM 3874  O O   . ASP B 2 4   ? 21.860  -21.489 63.285   1.00 25.00 4   B 1 
ATOM 3875  C CB  . ASP B 2 4   ? 21.503  -23.864 65.198   1.00 25.72 4   B 1 
ATOM 3876  C CG  . ASP B 2 4   ? 21.165  -25.259 65.733   1.00 22.83 4   B 1 
ATOM 3877  O OD1 . ASP B 2 4   ? 19.985  -25.661 65.622   1.00 22.26 4   B 1 
ATOM 3878  O OD2 . ASP B 2 4   ? 22.088  -25.946 66.221   1.00 22.78 4   B 1 
ATOM 3879  N N   . PRO B 2 5   ? 19.631  -21.454 63.434   1.00 25.94 5   B 1 
ATOM 3880  C CA  . PRO B 2 5   ? 19.560  -20.023 63.246   1.00 27.34 5   B 1 
ATOM 3881  C C   . PRO B 2 5   ? 20.010  -19.381 64.566   1.00 28.14 5   B 1 
ATOM 3882  O O   . PRO B 2 5   ? 19.279  -19.438 65.554   1.00 26.28 5   B 1 
ATOM 3883  C CB  . PRO B 2 5   ? 18.104  -19.730 62.883   1.00 24.53 5   B 1 
ATOM 3884  C CG  . PRO B 2 5   ? 17.333  -20.854 63.568   1.00 24.93 5   B 1 
ATOM 3885  C CD  . PRO B 2 5   ? 18.316  -22.034 63.574   1.00 28.55 5   B 1 
ATOM 3886  N N   . ASP B 2 6   ? 21.191  -18.784 64.553   1.00 25.72 6   B 1 
ATOM 3887  C CA  . ASP B 2 6   ? 21.661  -17.959 65.661   1.00 26.83 6   B 1 
ATOM 3888  C C   . ASP B 2 6   ? 20.694  -16.790 65.853   1.00 26.75 6   B 1 
ATOM 3889  O O   . ASP B 2 6   ? 20.817  -15.718 65.261   1.00 25.31 6   B 1 
ATOM 3890  C CB  . ASP B 2 6   ? 23.114  -17.483 65.420   1.00 24.97 6   B 1 
ATOM 3891  C CG  . ASP B 2 6   ? 24.197  -18.406 65.991   1.00 22.52 6   B 1 
ATOM 3892  O OD1 . ASP B 2 6   ? 23.925  -19.080 67.010   1.00 21.85 6   B 1 
ATOM 3893  O OD2 . ASP B 2 6   ? 25.307  -18.382 65.430   1.00 21.39 6   B 1 
ATOM 3894  N N   . LEU B 2 7   ? 19.687  -17.027 66.686   1.00 28.06 7   B 1 
ATOM 3895  C CA  . LEU B 2 7   ? 18.856  -15.992 67.273   1.00 29.46 7   B 1 
ATOM 3896  C C   . LEU B 2 7   ? 19.744  -15.206 68.234   1.00 29.04 7   B 1 
ATOM 3897  O O   . LEU B 2 7   ? 19.737  -15.450 69.441   1.00 27.61 7   B 1 
ATOM 3898  C CB  . LEU B 2 7   ? 17.647  -16.633 67.985   1.00 28.18 7   B 1 
ATOM 3899  C CG  . LEU B 2 7   ? 16.486  -16.992 67.046   1.00 25.31 7   B 1 
ATOM 3900  C CD1 . LEU B 2 7   ? 15.531  -17.966 67.726   1.00 24.05 7   B 1 
ATOM 3901  C CD2 . LEU B 2 7   ? 15.676  -15.746 66.653   1.00 26.60 7   B 1 
ATOM 3902  N N   . SER B 2 8   ? 20.511  -14.290 67.673   1.00 25.98 8   B 1 
ATOM 3903  C CA  . SER B 2 8   ? 21.274  -13.338 68.478   1.00 27.47 8   B 1 
ATOM 3904  C C   . SER B 2 8   ? 20.303  -12.641 69.425   1.00 27.52 8   B 1 
ATOM 3905  O O   . SER B 2 8   ? 19.398  -11.922 68.996   1.00 26.53 8   B 1 
ATOM 3906  C CB  . SER B 2 8   ? 22.018  -12.337 67.588   1.00 26.47 8   B 1 
ATOM 3907  O OG  . SER B 2 8   ? 21.149  -11.724 66.663   1.00 25.10 8   B 1 
ATOM 3908  N N   . SER B 2 9   ? 20.474  -12.895 70.702   1.00 25.84 9   B 1 
ATOM 3909  C CA  . SER B 2 9   ? 19.723  -12.240 71.761   1.00 27.47 9   B 1 
ATOM 3910  C C   . SER B 2 9   ? 20.007  -10.746 71.674   1.00 27.32 9   B 1 
ATOM 3911  O O   . SER B 2 9   ? 21.074  -10.291 72.071   1.00 26.36 9   B 1 
ATOM 3912  C CB  . SER B 2 9   ? 20.127  -12.821 73.129   1.00 26.35 9   B 1 
ATOM 3913  O OG  . SER B 2 9   ? 21.535  -12.828 73.277   1.00 24.79 9   B 1 
ATOM 3914  N N   . PHE B 2 10  ? 19.057  -9.996  71.145   1.00 30.88 10  B 1 
ATOM 3915  C CA  . PHE B 2 10  ? 19.018  -8.564  71.392   1.00 31.48 10  B 1 
ATOM 3916  C C   . PHE B 2 10  ? 18.722  -8.399  72.885   1.00 31.03 10  B 1 
ATOM 3917  O O   . PHE B 2 10  ? 17.567  -8.319  73.292   1.00 28.97 10  B 1 
ATOM 3918  C CB  . PHE B 2 10  ? 17.978  -7.883  70.498   1.00 29.36 10  B 1 
ATOM 3919  C CG  . PHE B 2 10  ? 18.450  -7.653  69.085   1.00 28.23 10  B 1 
ATOM 3920  C CD1 . PHE B 2 10  ? 19.145  -6.472  68.758   1.00 26.13 10  B 1 
ATOM 3921  C CD2 . PHE B 2 10  ? 18.209  -8.600  68.077   1.00 26.50 10  B 1 
ATOM 3922  C CE1 . PHE B 2 10  ? 19.579  -6.239  67.444   1.00 25.14 10  B 1 
ATOM 3923  C CE2 . PHE B 2 10  ? 18.647  -8.380  66.763   1.00 25.45 10  B 1 
ATOM 3924  C CZ  . PHE B 2 10  ? 19.332  -7.193  66.447   1.00 25.52 10  B 1 
ATOM 3925  N N   . ASP B 2 11  ? 19.785  -8.410  73.687   1.00 29.50 11  B 1 
ATOM 3926  C CA  . ASP B 2 11  ? 19.690  -8.065  75.093   1.00 30.54 11  B 1 
ATOM 3927  C C   . ASP B 2 11  ? 19.034  -6.698  75.181   1.00 29.93 11  B 1 
ATOM 3928  O O   . ASP B 2 11  ? 19.517  -5.713  74.609   1.00 28.33 11  B 1 
ATOM 3929  C CB  . ASP B 2 11  ? 21.061  -8.094  75.781   1.00 28.37 11  B 1 
ATOM 3930  C CG  . ASP B 2 11  ? 21.427  -9.453  76.372   1.00 25.28 11  B 1 
ATOM 3931  O OD1 . ASP B 2 11  ? 20.503  -10.184 76.795   1.00 24.27 11  B 1 
ATOM 3932  O OD2 . ASP B 2 11  ? 22.640  -9.743  76.459   1.00 24.00 11  B 1 
ATOM 3933  N N   . SER B 2 12  ? 17.903  -6.659  75.866   1.00 31.98 12  B 1 
ATOM 3934  C CA  . SER B 2 12  ? 17.205  -5.425  76.188   1.00 33.85 12  B 1 
ATOM 3935  C C   . SER B 2 12  ? 18.053  -4.643  77.193   1.00 33.65 12  B 1 
ATOM 3936  O O   . SER B 2 12  ? 17.769  -4.656  78.392   1.00 31.92 12  B 1 
ATOM 3937  C CB  . SER B 2 12  ? 15.798  -5.732  76.711   1.00 32.02 12  B 1 
ATOM 3938  O OG  . SER B 2 12  ? 15.854  -6.581  77.839   1.00 30.03 12  B 1 
ATOM 3939  N N   . ALA B 2 13  ? 19.109  -4.032  76.680   1.00 35.23 13  B 1 
ATOM 3940  C CA  . ALA B 2 13  ? 19.953  -3.171  77.488   1.00 37.22 13  B 1 
ATOM 3941  C C   . ALA B 2 13  ? 19.054  -2.111  78.146   1.00 36.94 13  B 1 
ATOM 3942  O O   . ALA B 2 13  ? 18.157  -1.576  77.481   1.00 35.48 13  B 1 
ATOM 3943  C CB  . ALA B 2 13  ? 21.046  -2.562  76.610   1.00 35.69 13  B 1 
ATOM 3944  N N   . PRO B 2 14  ? 19.236  -1.832  79.428   1.00 36.39 14  B 1 
ATOM 3945  C CA  . PRO B 2 14  ? 18.420  -0.864  80.137   1.00 37.92 14  B 1 
ATOM 3946  C C   . PRO B 2 14  ? 18.459  0.452   79.373   1.00 38.94 14  B 1 
ATOM 3947  O O   . PRO B 2 14  ? 19.506  0.847   78.857   1.00 37.41 14  B 1 
ATOM 3948  C CB  . PRO B 2 14  ? 19.033  -0.761  81.536   1.00 34.91 14  B 1 
ATOM 3949  C CG  . PRO B 2 14  ? 20.467  -1.233  81.335   1.00 34.78 14  B 1 
ATOM 3950  C CD  . PRO B 2 14  ? 20.344  -2.276  80.226   1.00 38.67 14  B 1 
ATOM 3951  N N   . SER B 2 15  ? 17.323  1.111   79.288   1.00 39.32 15  B 1 
ATOM 3952  C CA  . SER B 2 15  ? 17.215  2.381   78.574   1.00 41.56 15  B 1 
ATOM 3953  C C   . SER B 2 15  ? 18.152  3.397   79.214   1.00 42.22 15  B 1 
ATOM 3954  O O   . SER B 2 15  ? 17.771  4.045   80.193   1.00 40.22 15  B 1 
ATOM 3955  C CB  . SER B 2 15  ? 15.764  2.876   78.578   1.00 39.21 15  B 1 
ATOM 3956  O OG  . SER B 2 15  ? 15.302  3.062   79.902   1.00 36.19 15  B 1 
ATOM 3957  N N   . GLU B 2 16  ? 19.366  3.493   78.712   1.00 40.83 16  B 1 
ATOM 3958  C CA  . GLU B 2 16  ? 20.311  4.504   79.153   1.00 43.13 16  B 1 
ATOM 3959  C C   . GLU B 2 16  ? 19.639  5.876   79.065   1.00 42.66 16  B 1 
ATOM 3960  O O   . GLU B 2 16  ? 18.835  6.113   78.156   1.00 40.78 16  B 1 
ATOM 3961  C CB  . GLU B 2 16  ? 21.617  4.496   78.344   1.00 41.56 16  B 1 
ATOM 3962  C CG  . GLU B 2 16  ? 22.625  3.424   78.759   1.00 38.37 16  B 1 
ATOM 3963  C CD  . GLU B 2 16  ? 24.067  3.731   78.294   1.00 35.22 16  B 1 
ATOM 3964  O OE1 . GLU B 2 16  ? 25.015  3.177   78.888   1.00 32.00 16  B 1 
ATOM 3965  O OE2 . GLU B 2 16  ? 24.264  4.593   77.415   1.00 35.09 16  B 1 
ATOM 3966  N N   . PRO B 2 17  ? 19.915  6.770   80.010   1.00 45.94 17  B 1 
ATOM 3967  C CA  . PRO B 2 17  ? 19.311  8.091   80.022   1.00 47.97 17  B 1 
ATOM 3968  C C   . PRO B 2 17  ? 19.553  8.752   78.662   1.00 50.07 17  B 1 
ATOM 3969  O O   . PRO B 2 17  ? 20.693  8.861   78.221   1.00 47.92 17  B 1 
ATOM 3970  C CB  . PRO B 2 17  ? 19.982  8.834   81.183   1.00 44.42 17  B 1 
ATOM 3971  C CG  . PRO B 2 17  ? 21.287  8.078   81.392   1.00 44.62 17  B 1 
ATOM 3972  C CD  . PRO B 2 17  ? 20.930  6.646   81.027   1.00 48.23 17  B 1 
ATOM 3973  N N   . LYS B 2 18  ? 18.476  9.154   77.998   1.00 53.84 18  B 1 
ATOM 3974  C CA  . LYS B 2 18  ? 18.497  9.650   76.619   1.00 56.12 18  B 1 
ATOM 3975  C C   . LYS B 2 18  ? 19.560  10.731  76.460   1.00 58.55 18  B 1 
ATOM 3976  O O   . LYS B 2 18  ? 19.365  11.871  76.879   1.00 55.14 18  B 1 
ATOM 3977  C CB  . LYS B 2 18  ? 17.121  10.211  76.225   1.00 52.47 18  B 1 
ATOM 3978  C CG  . LYS B 2 18  ? 16.036  9.155   75.992   1.00 47.35 18  B 1 
ATOM 3979  C CD  . LYS B 2 18  ? 14.728  9.840   75.572   1.00 43.74 18  B 1 
ATOM 3980  C CE  . LYS B 2 18  ? 13.640  8.851   75.185   1.00 38.05 18  B 1 
ATOM 3981  N NZ  . LYS B 2 18  ? 12.425  9.541   74.709   1.00 34.82 18  B 1 
ATOM 3982  N N   . SER B 2 19  ? 20.674  10.367  75.880   1.00 58.82 19  B 1 
ATOM 3983  C CA  . SER B 2 19  ? 21.739  11.316  75.613   1.00 61.49 19  B 1 
ATOM 3984  C C   . SER B 2 19  ? 21.252  12.335  74.593   1.00 64.56 19  B 1 
ATOM 3985  O O   . SER B 2 19  ? 20.655  11.971  73.580   1.00 61.17 19  B 1 
ATOM 3986  C CB  . SER B 2 19  ? 22.978  10.594  75.096   1.00 57.32 19  B 1 
ATOM 3987  O OG  . SER B 2 19  ? 24.001  11.548  74.881   1.00 51.15 19  B 1 
ATOM 3988  N N   . ARG B 2 20  ? 21.534  13.600  74.831   1.00 69.35 20  B 1 
ATOM 3989  C CA  . ARG B 2 20  ? 21.299  14.660  73.846   1.00 70.60 20  B 1 
ATOM 3990  C C   . ARG B 2 20  ? 22.188  14.526  72.610   1.00 73.29 20  B 1 
ATOM 3991  O O   . ARG B 2 20  ? 21.931  15.157  71.600   1.00 70.84 20  B 1 
ATOM 3992  C CB  . ARG B 2 20  ? 21.430  16.038  74.506   1.00 67.43 20  B 1 
ATOM 3993  C CG  . ARG B 2 20  ? 22.828  16.340  75.049   1.00 61.04 20  B 1 
ATOM 3994  C CD  . ARG B 2 20  ? 22.882  17.756  75.631   1.00 57.32 20  B 1 
ATOM 3995  N NE  . ARG B 2 20  ? 24.191  18.071  76.217   1.00 49.93 20  B 1 
ATOM 3996  C CZ  . ARG B 2 20  ? 24.569  19.267  76.647   1.00 44.33 20  B 1 
ATOM 3997  N NH1 . ARG B 2 20  ? 23.787  20.301  76.585   1.00 42.13 20  B 1 
ATOM 3998  N NH2 . ARG B 2 20  ? 25.758  19.430  77.150   1.00 40.27 20  B 1 
ATOM 3999  N N   . PHE B 2 21  ? 23.249  13.734  72.714   1.00 74.52 21  B 1 
ATOM 4000  C CA  . PHE B 2 21  ? 24.195  13.499  71.633   1.00 75.13 21  B 1 
ATOM 4001  C C   . PHE B 2 21  ? 23.856  12.210  70.881   1.00 75.70 21  B 1 
ATOM 4002  O O   . PHE B 2 21  ? 23.444  11.223  71.478   1.00 72.71 21  B 1 
ATOM 4003  C CB  . PHE B 2 21  ? 25.617  13.465  72.198   1.00 73.21 21  B 1 
ATOM 4004  C CG  . PHE B 2 21  ? 26.024  14.717  72.944   1.00 71.52 21  B 1 
ATOM 4005  C CD1 . PHE B 2 21  ? 26.052  15.954  72.291   1.00 66.44 21  B 1 
ATOM 4006  C CD2 . PHE B 2 21  ? 26.376  14.659  74.304   1.00 65.93 21  B 1 
ATOM 4007  C CE1 . PHE B 2 21  ? 26.426  17.120  72.976   1.00 62.24 21  B 1 
ATOM 4008  C CE2 . PHE B 2 21  ? 26.754  15.820  74.992   1.00 62.70 21  B 1 
ATOM 4009  C CZ  . PHE B 2 21  ? 26.781  17.053  74.328   1.00 65.62 21  B 1 
ATOM 4010  N N   . ALA B 2 22  ? 24.070  12.226  69.575   1.00 71.15 22  B 1 
ATOM 4011  C CA  . ALA B 2 22  ? 23.903  11.053  68.727   1.00 71.63 22  B 1 
ATOM 4012  C C   . ALA B 2 22  ? 24.999  10.022  69.005   1.00 72.13 22  B 1 
ATOM 4013  O O   . ALA B 2 22  ? 26.158  10.370  69.211   1.00 70.68 22  B 1 
ATOM 4014  C CB  . ALA B 2 22  ? 23.910  11.496  67.266   1.00 69.57 22  B 1 
ATOM 4015  N N   . MET B 2 23  ? 24.631  8.751   68.975   1.00 72.61 23  B 1 
ATOM 4016  C CA  . MET B 2 23  ? 25.612  7.677   69.065   1.00 72.51 23  B 1 
ATOM 4017  C C   . MET B 2 23  ? 26.414  7.589   67.773   1.00 73.56 23  B 1 
ATOM 4018  O O   . MET B 2 23  ? 25.885  7.719   66.673   1.00 71.93 23  B 1 
ATOM 4019  C CB  . MET B 2 23  ? 24.927  6.342   69.376   1.00 69.65 23  B 1 
ATOM 4020  C CG  . MET B 2 23  ? 24.325  6.305   70.788   1.00 64.76 23  B 1 
ATOM 4021  S SD  . MET B 2 23  ? 25.554  6.348   72.121   1.00 59.33 23  B 1 
ATOM 4022  C CE  . MET B 2 23  ? 24.452  6.115   73.532   1.00 53.90 23  B 1 
ATOM 4023  N N   . LEU B 2 24  ? 27.700  7.332   67.875   1.00 70.05 24  B 1 
ATOM 4024  C CA  . LEU B 2 24  ? 28.580  7.162   66.730   1.00 69.33 24  B 1 
ATOM 4025  C C   . LEU B 2 24  ? 28.103  6.031   65.808   1.00 70.63 24  B 1 
ATOM 4026  O O   . LEU B 2 24  ? 28.222  6.138   64.591   1.00 68.82 24  B 1 
ATOM 4027  C CB  . LEU B 2 24  ? 29.999  6.907   67.253   1.00 68.10 24  B 1 
ATOM 4028  C CG  . LEU B 2 24  ? 31.062  6.687   66.155   1.00 63.57 24  B 1 
ATOM 4029  C CD1 . LEU B 2 24  ? 31.236  7.903   65.259   1.00 57.34 24  B 1 
ATOM 4030  C CD2 . LEU B 2 24  ? 32.409  6.375   66.801   1.00 58.12 24  B 1 
ATOM 4031  N N   . ASP B 2 25  ? 27.564  4.975   66.386   1.00 65.41 25  B 1 
ATOM 4032  C CA  . ASP B 2 25  ? 27.098  3.828   65.615   1.00 64.97 25  B 1 
ATOM 4033  C C   . ASP B 2 25  ? 25.846  4.150   64.795   1.00 65.50 25  B 1 
ATOM 4034  O O   . ASP B 2 25  ? 25.778  3.747   63.632   1.00 64.25 25  B 1 
ATOM 4035  C CB  . ASP B 2 25  ? 26.928  2.619   66.536   1.00 63.96 25  B 1 
ATOM 4036  C CG  . ASP B 2 25  ? 28.271  2.129   67.103   1.00 61.25 25  B 1 
ATOM 4037  O OD1 . ASP B 2 25  ? 29.323  2.341   66.439   1.00 55.41 25  B 1 
ATOM 4038  O OD2 . ASP B 2 25  ? 28.246  1.543   68.196   1.00 55.12 25  B 1 
ATOM 4039  N N   . ASP B 2 26  ? 24.927  4.972   65.307   1.00 65.65 26  B 1 
ATOM 4040  C CA  . ASP B 2 26  ? 23.772  5.451   64.544   1.00 64.58 26  B 1 
ATOM 4041  C C   . ASP B 2 26  ? 24.225  6.288   63.350   1.00 65.25 26  B 1 
ATOM 4042  O O   . ASP B 2 26  ? 23.751  6.099   62.229   1.00 64.93 26  B 1 
ATOM 4043  C CB  . ASP B 2 26  ? 22.848  6.282   65.453   1.00 62.96 26  B 1 
ATOM 4044  C CG  . ASP B 2 26  ? 22.196  5.504   66.594   1.00 60.81 26  B 1 
ATOM 4045  O OD1 . ASP B 2 26  ? 22.013  4.278   66.447   1.00 56.17 26  B 1 
ATOM 4046  O OD2 . ASP B 2 26  ? 21.873  6.149   67.614   1.00 55.35 26  B 1 
ATOM 4047  N N   . VAL B 2 27  ? 25.209  7.168   63.549   1.00 69.57 27  B 1 
ATOM 4048  C CA  . VAL B 2 27  ? 25.778  7.983   62.466   1.00 69.99 27  B 1 
ATOM 4049  C C   . VAL B 2 27  ? 26.511  7.124   61.438   1.00 68.98 27  B 1 
ATOM 4050  O O   . VAL B 2 27  ? 26.399  7.381   60.235   1.00 68.77 27  B 1 
ATOM 4051  C CB  . VAL B 2 27  ? 26.684  9.088   63.026   1.00 70.49 27  B 1 
ATOM 4052  C CG1 . VAL B 2 27  ? 27.362  9.900   61.927   1.00 66.99 27  B 1 
ATOM 4053  C CG2 . VAL B 2 27  ? 25.859  10.059  63.872   1.00 67.22 27  B 1 
ATOM 4054  N N   . LYS B 2 28  ? 27.214  6.069   61.835   1.00 63.37 28  B 1 
ATOM 4055  C CA  . LYS B 2 28  ? 27.862  5.130   60.907   1.00 62.64 28  B 1 
ATOM 4056  C C   . LYS B 2 28  ? 26.841  4.356   60.071   1.00 63.42 28  B 1 
ATOM 4057  O O   . LYS B 2 28  ? 27.065  4.173   58.876   1.00 65.65 28  B 1 
ATOM 4058  C CB  . LYS B 2 28  ? 28.718  4.128   61.670   1.00 62.52 28  B 1 
ATOM 4059  C CG  . LYS B 2 28  ? 30.031  4.705   62.206   1.00 59.78 28  B 1 
ATOM 4060  C CD  . LYS B 2 28  ? 30.667  3.629   63.075   1.00 56.88 28  B 1 
ATOM 4061  C CE  . LYS B 2 28  ? 31.914  4.105   63.796   1.00 50.86 28  B 1 
ATOM 4062  N NZ  . LYS B 2 28  ? 32.215  3.168   64.902   1.00 46.30 28  B 1 
ATOM 4063  N N   . ILE B 2 29  ? 25.746  3.916   60.692   1.00 63.59 29  B 1 
ATOM 4064  C CA  . ILE B 2 29  ? 24.648  3.247   59.976   1.00 62.64 29  B 1 
ATOM 4065  C C   . ILE B 2 29  ? 24.079  4.198   58.933   1.00 63.22 29  B 1 
ATOM 4066  O O   . ILE B 2 29  ? 23.912  3.817   57.773   1.00 62.81 29  B 1 
ATOM 4067  C CB  . ILE B 2 29  ? 23.578  2.747   60.964   1.00 61.69 29  B 1 
ATOM 4068  C CG1 . ILE B 2 29  ? 24.136  1.584   61.813   1.00 57.86 29  B 1 
ATOM 4069  C CG2 . ILE B 2 29  ? 22.315  2.295   60.216   1.00 56.76 29  B 1 
ATOM 4070  C CD1 . ILE B 2 29  ? 23.299  1.277   63.059   1.00 52.42 29  B 1 
ATOM 4071  N N   . LEU B 2 30  ? 23.859  5.441   59.320   1.00 67.11 30  B 1 
ATOM 4072  C CA  . LEU B 2 30  ? 23.393  6.492   58.424   1.00 66.21 30  B 1 
ATOM 4073  C C   . LEU B 2 30  ? 24.351  6.751   57.266   1.00 65.77 30  B 1 
ATOM 4074  O O   . LEU B 2 30  ? 23.930  6.807   56.111   1.00 64.97 30  B 1 
ATOM 4075  C CB  . LEU B 2 30  ? 23.199  7.756   59.254   1.00 65.20 30  B 1 
ATOM 4076  C CG  . LEU B 2 30  ? 21.796  8.324   59.099   1.00 61.26 30  B 1 
ATOM 4077  C CD1 . LEU B 2 30  ? 21.237  8.529   60.496   1.00 57.02 30  B 1 
ATOM 4078  C CD2 . LEU B 2 30  ? 21.835  9.624   58.321   1.00 57.26 30  B 1 
ATOM 4079  N N   . ALA B 2 31  ? 25.637  6.854   57.555   1.00 63.17 31  B 1 
ATOM 4080  C CA  . ALA B 2 31  ? 26.680  7.059   56.556   1.00 62.24 31  B 1 
ATOM 4081  C C   . ALA B 2 31  ? 26.738  5.900   55.560   1.00 62.66 31  B 1 
ATOM 4082  O O   . ALA B 2 31  ? 26.781  6.124   54.356   1.00 62.25 31  B 1 
ATOM 4083  C CB  . ALA B 2 31  ? 28.020  7.254   57.269   1.00 61.74 31  B 1 
ATOM 4084  N N   . ASN B 2 32  ? 26.672  4.664   56.031   1.00 59.36 32  B 1 
ATOM 4085  C CA  . ASN B 2 32  ? 26.653  3.493   55.173   1.00 59.27 32  B 1 
ATOM 4086  C C   . ASN B 2 32  ? 25.383  3.430   54.321   1.00 59.74 32  B 1 
ATOM 4087  O O   . ASN B 2 32  ? 25.462  3.145   53.129   1.00 59.96 32  B 1 
ATOM 4088  C CB  . ASN B 2 32  ? 26.814  2.229   56.031   1.00 60.10 32  B 1 
ATOM 4089  C CG  . ASN B 2 32  ? 28.256  1.987   56.465   1.00 56.72 32  B 1 
ATOM 4090  O OD1 . ASN B 2 32  ? 29.208  2.451   55.865   1.00 51.59 32  B 1 
ATOM 4091  N ND2 . ASN B 2 32  ? 28.451  1.206   57.495   1.00 51.51 32  B 1 
ATOM 4092  N N   . GLY B 2 33  ? 24.221  3.740   54.895   1.00 56.52 33  B 1 
ATOM 4093  C CA  . GLY B 2 33  ? 22.965  3.823   54.153   1.00 55.50 33  B 1 
ATOM 4094  C C   . GLY B 2 33  ? 23.021  4.868   53.039   1.00 56.45 33  B 1 
ATOM 4095  O O   . GLY B 2 33  ? 22.636  4.594   51.907   1.00 56.98 33  B 1 
ATOM 4096  N N   . LEU B 2 34  ? 23.574  6.031   53.338   1.00 64.67 34  B 1 
ATOM 4097  C CA  . LEU B 2 34  ? 23.837  7.083   52.360   1.00 64.15 34  B 1 
ATOM 4098  C C   . LEU B 2 34  ? 24.755  6.637   51.236   1.00 64.49 34  B 1 
ATOM 4099  O O   . LEU B 2 34  ? 24.484  6.912   50.071   1.00 63.77 34  B 1 
ATOM 4100  C CB  . LEU B 2 34  ? 24.505  8.265   53.073   1.00 62.37 34  B 1 
ATOM 4101  C CG  . LEU B 2 34  ? 23.518  9.395   53.348   1.00 57.03 34  B 1 
ATOM 4102  C CD1 . LEU B 2 34  ? 24.116  10.346  54.388   1.00 53.40 34  B 1 
ATOM 4103  C CD2 . LEU B 2 34  ? 23.221  10.150  52.047   1.00 53.27 34  B 1 
ATOM 4104  N N   . LEU B 2 35  ? 25.838  5.968   51.579   1.00 60.90 35  B 1 
ATOM 4105  C CA  . LEU B 2 35  ? 26.815  5.491   50.616   1.00 60.45 35  B 1 
ATOM 4106  C C   . LEU B 2 35  ? 26.196  4.452   49.680   1.00 61.90 35  B 1 
ATOM 4107  O O   . LEU B 2 35  ? 26.335  4.567   48.467   1.00 61.63 35  B 1 
ATOM 4108  C CB  . LEU B 2 35  ? 28.054  4.958   51.363   1.00 59.73 35  B 1 
ATOM 4109  C CG  . LEU B 2 35  ? 29.308  5.803   51.083   1.00 55.32 35  B 1 
ATOM 4110  C CD1 . LEU B 2 35  ? 30.151  5.961   52.343   1.00 49.63 35  B 1 
ATOM 4111  C CD2 . LEU B 2 35  ? 30.170  5.147   50.001   1.00 50.07 35  B 1 
ATOM 4112  N N   . GLN B 2 36  ? 25.454  3.502   50.238   1.00 56.39 36  B 1 
ATOM 4113  C CA  . GLN B 2 36  ? 24.745  2.502   49.446   1.00 56.64 36  B 1 
ATOM 4114  C C   . GLN B 2 36  ? 23.692  3.138   48.542   1.00 57.29 36  B 1 
ATOM 4115  O O   . GLN B 2 36  ? 23.633  2.823   47.350   1.00 57.89 36  B 1 
ATOM 4116  C CB  . GLN B 2 36  ? 24.088  1.465   50.367   1.00 56.39 36  B 1 
ATOM 4117  C CG  . GLN B 2 36  ? 25.120  0.509   50.980   1.00 52.78 36  B 1
[truncated: 815,649 more chars]
