# Supplementary material for: Angiopoietin-like 3 monomers are abundant in human plasma but are unable to inhibit endothelial lipase
Source: JCI Insight. 2025 Oct 28;10(23):e197827. doi: 10.1172/jci.insight.197827 (PMC12867014; doi:10.1172/jci.insight.197827)
Supplement: undefined [file jciinsight-10-197827-s266.zip › jci.insight.197827.sdd14.cif]

# By using this file you agree to the legally binding terms of use found at alphafoldserver.com/output-terms
data_4c57d7bbd18ecc3a
#
_entry.id 4c57d7bbd18ecc3a
#
loop_
_atom_type.symbol
C 
N 
O 
S 
#
loop_
_audit_author.name
_audit_author.pdbx_ordinal
"Google DeepMind" 1 
"Isomorphic Labs" 2 
#
_audit_conform.dict_location https://raw.githubusercontent.com/ihmwg/ModelCIF/master/dist/mmcif_ma.dic
_audit_conform.dict_name     mmcif_ma.dic
_audit_conform.dict_version  1.4.5
#
loop_
_chem_comp.formula
_chem_comp.formula_weight
_chem_comp.id
_chem_comp.mon_nstd_flag
_chem_comp.name
_chem_comp.pdbx_smiles
_chem_comp.pdbx_synonyms
_chem_comp.type
"C3 H7 N O2"    89.093  ALA y ALANINE         C[C@H](N)C(O)=O                  ? "L-PEPTIDE LINKING" 
"C6 H15 N4 O2"  175.209 ARG y ARGININE        N[C@@H](CCCNC(N)=[NH2+])C(O)=O   ? "L-PEPTIDE LINKING" 
"C4 H8 N2 O3"   132.118 ASN y ASPARAGINE      N[C@@H](CC(N)=O)C(O)=O           ? "L-PEPTIDE LINKING" 
"C4 H7 N O4"    133.103 ASP y "ASPARTIC ACID" N[C@@H](CC(O)=O)C(O)=O           ? "L-PEPTIDE LINKING" 
"C3 H7 N O2 S"  121.158 CYS y CYSTEINE        N[C@@H](CS)C(O)=O                ? "L-PEPTIDE LINKING" 
"C5 H10 N2 O3"  146.144 GLN y GLUTAMINE       N[C@@H](CCC(N)=O)C(O)=O          ? "L-PEPTIDE LINKING" 
"C5 H9 N O4"    147.129 GLU y "GLUTAMIC ACID" N[C@@H](CCC(O)=O)C(O)=O          ? "L-PEPTIDE LINKING" 
"C2 H5 N O2"    75.067  GLY y GLYCINE         NCC(O)=O                         ? "PEPTIDE LINKING"   
"C6 H10 N3 O2"  156.162 HIS y HISTIDINE       N[C@@H](Cc1c[nH]c[nH+]1)C(O)=O   ? "L-PEPTIDE LINKING" 
"C6 H13 N O2"   131.173 ILE y ISOLEUCINE      CC[C@H](C)[C@H](N)C(O)=O         ? "L-PEPTIDE LINKING" 
"C6 H13 N O2"   131.173 LEU y LEUCINE         CC(C)C[C@H](N)C(O)=O             ? "L-PEPTIDE LINKING" 
"C6 H15 N2 O2"  147.195 LYS y LYSINE          N[C@@H](CCCC[NH3+])C(O)=O        ? "L-PEPTIDE LINKING" 
"C5 H11 N O2 S" 149.211 MET y METHIONINE      CSCC[C@H](N)C(O)=O               ? "L-PEPTIDE LINKING" 
"C9 H11 N O2"   165.189 PHE y PHENYLALANINE   N[C@@H](Cc1ccccc1)C(O)=O         ? "L-PEPTIDE LINKING" 
"C5 H9 N O2"    115.130 PRO y PROLINE         OC(=O)[C@@H]1CCCN1               ? "L-PEPTIDE LINKING" 
"C3 H7 N O3"    105.093 SER y SERINE          N[C@@H](CO)C(O)=O                ? "L-PEPTIDE LINKING" 
"C4 H9 N O3"    119.119 THR y THREONINE       C[C@@H](O)[C@H](N)C(O)=O         ? "L-PEPTIDE LINKING" 
"C11 H12 N2 O2" 204.225 TRP y TRYPTOPHAN      N[C@@H](Cc1c[nH]c2ccccc12)C(O)=O ? "L-PEPTIDE LINKING" 
"C9 H11 N O3"   181.189 TYR y TYROSINE        N[C@@H](Cc1ccc(O)cc1)C(O)=O      ? "L-PEPTIDE LINKING" 
"C5 H11 N O2"   117.146 VAL y VALINE          CC(C)[C@H](N)C(O)=O              ? "L-PEPTIDE LINKING" 
#
_citation.book_publisher          ?
_citation.country                 UK
_citation.id                      primary
_citation.journal_full            Nature
_citation.journal_id_ASTM         NATUAS
_citation.journal_id_CSD          0006
_citation.journal_id_ISSN         0028-0836
_citation.journal_volume          ?
_citation.page_first              ?
_citation.page_last               ?
_citation.pdbx_database_id_DOI    ?
_citation.pdbx_database_id_PubMed ?
_citation.title                   "Accurate structure prediction of biomolecular interactions with AlphaFold 3"
_citation.year                    2024
#
loop_
_citation_author.citation_id
_citation_author.name
_citation_author.ordinal
primary "Google DeepMind" 1 
primary "Isomorphic Labs" 2 
#
loop_
_entity.id
_entity.pdbx_description
_entity.type
1 . polymer 
2 . polymer 
3 . polymer 
4 . polymer 
#
loop_
_entity_poly.entity_id
_entity_poly.pdbx_strand_id
_entity_poly.type
1 A polypeptide(L) 
2 B polypeptide(L) 
3 C polypeptide(L) 
4 D polypeptide(L) 
#
loop_
_entity_poly_seq.entity_id
_entity_poly_seq.hetero
_entity_poly_seq.mon_id
_entity_poly_seq.num
1 n SER 1   
1 n PRO 2   
1 n VAL 3   
1 n PRO 4   
1 n PHE 5   
1 n GLY 6   
1 n PRO 7   
1 n GLU 8   
1 n GLY 9   
1 n ARG 10  
1 n LEU 11  
1 n GLU 12  
1 n ASP 13  
1 n LYS 14  
1 n LEU 15  
1 n HIS 16  
1 n LYS 17  
1 n PRO 18  
1 n LYS 19  
1 n ALA 20  
1 n THR 21  
1 n GLN 22  
1 n THR 23  
1 n GLU 24  
1 n VAL 25  
1 n LYS 26  
1 n PRO 27  
1 n SER 28  
1 n VAL 29  
1 n ARG 30  
1 n PHE 31  
1 n ASN 32  
1 n LEU 33  
1 n ARG 34  
1 n THR 35  
1 n SER 36  
1 n LYS 37  
1 n ASP 38  
1 n PRO 39  
1 n GLU 40  
1 n HIS 41  
1 n GLU 42  
1 n GLY 43  
1 n CYS 44  
1 n TYR 45  
1 n LEU 46  
1 n SER 47  
1 n VAL 48  
1 n GLY 49  
1 n HIS 50  
1 n SER 51  
1 n GLN 52  
1 n PRO 53  
1 n LEU 54  
1 n GLU 55  
1 n ASP 56  
1 n CYS 57  
1 n SER 58  
1 n PHE 59  
1 n ASN 60  
1 n MET 61  
1 n THR 62  
1 n ALA 63  
1 n LYS 64  
1 n THR 65  
1 n PHE 66  
1 n PHE 67  
1 n ILE 68  
1 n ILE 69  
1 n HIS 70  
1 n GLY 71  
1 n TRP 72  
1 n THR 73  
1 n MET 74  
1 n SER 75  
1 n GLY 76  
1 n ILE 77  
1 n PHE 78  
1 n GLU 79  
1 n ASN 80  
1 n TRP 81  
1 n LEU 82  
1 n HIS 83  
1 n LYS 84  
1 n LEU 85  
1 n VAL 86  
1 n SER 87  
1 n ALA 88  
1 n LEU 89  
1 n HIS 90  
1 n THR 91  
1 n ARG 92  
1 n GLU 93  
1 n LYS 94  
1 n ASP 95  
1 n ALA 96  
1 n ASN 97  
1 n VAL 98  
1 n VAL 99  
1 n VAL 100 
1 n VAL 101 
1 n ASP 102 
1 n TRP 103 
1 n LEU 104 
1 n PRO 105 
1 n LEU 106 
1 n ALA 107 
1 n HIS 108 
1 n GLN 109 
1 n LEU 110 
1 n TYR 111 
1 n THR 112 
1 n ASP 113 
1 n ALA 114 
1 n VAL 115 
1 n ASN 116 
1 n ASN 117 
1 n THR 118 
1 n ARG 119 
1 n VAL 120 
1 n VAL 121 
1 n GLY 122 
1 n HIS 123 
1 n SER 124 
1 n ILE 125 
1 n ALA 126 
1 n ARG 127 
1 n MET 128 
1 n LEU 129 
1 n ASP 130 
1 n TRP 131 
1 n LEU 132 
1 n GLN 133 
1 n GLU 134 
1 n LYS 135 
1 n ASP 136 
1 n ASP 137 
1 n PHE 138 
1 n SER 139 
1 n LEU 140 
1 n GLY 141 
1 n ASN 142 
1 n VAL 143 
1 n HIS 144 
1 n LEU 145 
1 n ILE 146 
1 n GLY 147 
1 n TYR 148 
1 n SER 149 
1 n LEU 150 
1 n GLY 151 
1 n ALA 152 
1 n HIS 153 
1 n VAL 154 
1 n ALA 155 
1 n GLY 156 
1 n TYR 157 
1 n ALA 158 
1 n GLY 159 
1 n ASN 160 
1 n PHE 161 
1 n VAL 162 
1 n LYS 163 
1 n GLY 164 
1 n THR 165 
1 n VAL 166 
1 n GLY 167 
1 n ARG 168 
1 n ILE 169 
1 n THR 170 
1 n GLY 171 
1 n LEU 172 
1 n ASP 173 
1 n PRO 174 
1 n ALA 175 
1 n GLY 176 
1 n PRO 177 
1 n MET 178 
1 n PHE 179 
1 n GLU 180 
1 n GLY 181 
1 n ALA 182 
1 n ASP 183 
1 n ILE 184 
1 n HIS 185 
1 n LYS 186 
1 n ARG 187 
1 n LEU 188 
1 n SER 189 
1 n PRO 190 
1 n ASP 191 
1 n ASP 192 
1 n ALA 193 
1 n ASP 194 
1 n PHE 195 
1 n VAL 196 
1 n ASP 197 
1 n VAL 198 
1 n LEU 199 
1 n HIS 200 
1 n THR 201 
1 n TYR 202 
1 n THR 203 
1 n ARG 204 
1 n SER 205 
1 n PHE 206 
1 n GLY 207 
1 n LEU 208 
1 n SER 209 
1 n ILE 210 
1 n GLY 211 
1 n ILE 212 
1 n GLN 213 
1 n MET 214 
1 n PRO 215 
1 n VAL 216 
1 n GLY 217 
1 n HIS 218 
1 n ILE 219 
1 n ASP 220 
1 n ILE 221 
1 n TYR 222 
1 n PRO 223 
1 n ASN 224 
1 n GLY 225 
1 n GLY 226 
1 n ASP 227 
1 n PHE 228 
1 n GLN 229 
1 n PRO 230 
1 n GLY 231 
1 n CYS 232 
1 n GLY 233 
1 n LEU 234 
1 n ASN 235 
1 n ASP 236 
1 n VAL 237 
1 n LEU 238 
1 n GLY 239 
1 n SER 240 
1 n ILE 241 
1 n ALA 242 
1 n TYR 243 
1 n GLY 244 
1 n THR 245 
1 n ILE 246 
1 n THR 247 
1 n GLU 248 
1 n VAL 249 
1 n VAL 250 
1 n LYS 251 
1 n CYS 252 
1 n GLU 253 
1 n HIS 254 
1 n GLU 255 
1 n ARG 256 
1 n ALA 257 
1 n VAL 258 
1 n HIS 259 
1 n LEU 260 
1 n PHE 261 
1 n VAL 262 
1 n ASP 263 
1 n SER 264 
1 n LEU 265 
1 n VAL 266 
1 n ASN 267 
1 n GLN 268 
1 n ASP 269 
1 n LYS 270 
1 n PRO 271 
1 n SER 272 
1 n PHE 273 
1 n ALA 274 
1 n PHE 275 
1 n GLN 276 
1 n CYS 277 
1 n THR 278 
1 n ASP 279 
1 n SER 280 
1 n ASN 281 
1 n ARG 282 
1 n PHE 283 
1 n LYS 284 
1 n LYS 285 
1 n GLY 286 
1 n ILE 287 
1 n CYS 288 
1 n LEU 289 
1 n SER 290 
1 n CYS 291 
1 n ARG 292 
1 n LYS 293 
1 n ASN 294 
1 n ARG 295 
1 n CYS 296 
1 n ASN 297 
1 n SER 298 
1 n ILE 299 
1 n GLY 300 
1 n TYR 301 
1 n ASN 302 
1 n ALA 303 
1 n LYS 304 
1 n LYS 305 
1 n MET 306 
1 n ARG 307 
1 n ASN 308 
1 n LYS 309 
1 n ARG 310 
1 n ASN 311 
1 n SER 312 
1 n LYS 313 
1 n MET 314 
1 n TYR 315 
1 n LEU 316 
1 n LYS 317 
1 n THR 318 
1 n ARG 319 
1 n ALA 320 
1 n GLY 321 
1 n MET 322 
1 n PRO 323 
1 n PHE 324 
1 n ARG 325 
1 n VAL 326 
1 n TYR 327 
1 n HIS 328 
1 n TYR 329 
1 n GLN 330 
1 n MET 331 
1 n LYS 332 
1 n ILE 333 
1 n HIS 334 
1 n VAL 335 
1 n PHE 336 
1 n SER 337 
1 n TYR 338 
1 n LYS 339 
1 n ASN 340 
1 n MET 341 
1 n GLY 342 
1 n GLU 343 
1 n ILE 344 
1 n GLU 345 
1 n PRO 346 
1 n THR 347 
1 n PHE 348 
1 n TYR 349 
1 n VAL 350 
1 n THR 351 
1 n LEU 352 
1 n TYR 353 
1 n GLY 354 
1 n THR 355 
1 n ASN 356 
1 n ALA 357 
1 n ASP 358 
1 n SER 359 
1 n GLN 360 
1 n THR 361 
1 n LEU 362 
1 n PRO 363 
1 n LEU 364 
1 n GLU 365 
1 n ILE 366 
1 n VAL 367 
1 n GLU 368 
1 n ARG 369 
1 n ILE 370 
1 n GLU 371 
1 n GLN 372 
1 n ASN 373 
1 n ALA 374 
1 n THR 375 
1 n ASN 376 
1 n THR 377 
1 n PHE 378 
1 n LEU 379 
1 n VAL 380 
1 n TYR 381 
1 n THR 382 
1 n GLU 383 
1 n GLU 384 
1 n ASP 385 
1 n LEU 386 
1 n GLY 387 
1 n ASP 388 
1 n LEU 389 
1 n LEU 390 
1 n LYS 391 
1 n ILE 392 
1 n GLN 393 
1 n LEU 394 
1 n THR 395 
1 n TRP 396 
1 n GLU 397 
1 n GLY 398 
1 n ALA 399 
1 n SER 400 
1 n GLN 401 
1 n SER 402 
1 n TRP 403 
1 n TYR 404 
1 n ASN 405 
1 n LEU 406 
1 n TRP 407 
1 n LYS 408 
1 n GLU 409 
1 n PHE 410 
1 n ARG 411 
1 n SER 412 
1 n TYR 413 
1 n LEU 414 
1 n SER 415 
1 n GLN 416 
1 n PRO 417 
1 n ARG 418 
1 n ASN 419 
1 n PRO 420 
1 n GLY 421 
1 n ARG 422 
1 n GLU 423 
1 n LEU 424 
1 n ASN 425 
1 n ILE 426 
1 n ARG 427 
1 n ARG 428 
1 n ILE 429 
1 n ARG 430 
1 n VAL 431 
1 n LYS 432 
1 n SER 433 
1 n GLY 434 
1 n GLU 435 
1 n THR 436 
1 n GLN 437 
1 n ARG 438 
1 n LYS 439 
1 n LEU 440 
1 n THR 441 
1 n PHE 442 
1 n CYS 443 
1 n THR 444 
1 n GLU 445 
1 n ASP 446 
1 n PRO 447 
1 n GLU 448 
1 n ASN 449 
1 n THR 450 
1 n SER 451 
1 n ILE 452 
1 n SER 453 
1 n PRO 454 
1 n GLY 455 
1 n ARG 456 
1 n GLU 457 
1 n LEU 458 
1 n TRP 459 
1 n PHE 460 
1 n ARG 461 
1 n LYS 462 
1 n CYS 463 
1 n ARG 464 
1 n ASP 465 
1 n GLY 466 
1 n TRP 467 
1 n ARG 468 
1 n MET 469 
1 n LYS 470 
1 n ASN 471 
1 n GLU 472 
1 n THR 473 
1 n SER 474 
1 n PRO 475 
1 n THR 476 
1 n VAL 477 
1 n GLU 478 
1 n LEU 479 
1 n PRO 480 
2 n SER 1   
2 n ARG 2   
2 n VAL 3   
2 n ASP 4   
2 n PRO 5   
2 n ASP 6   
2 n LEU 7   
2 n SER 8   
2 n SER 9   
2 n PHE 10  
2 n ASP 11  
2 n SER 12  
2 n ALA 13  
2 n PRO 14  
2 n SER 15  
2 n GLU 16  
2 n PRO 17  
2 n LYS 18  
2 n SER 19  
2 n ARG 20  
2 n PHE 21  
2 n ALA 22  
2 n MET 23  
2 n LEU 24  
2 n ASP 25  
2 n ASP 26  
2 n VAL 27  
2 n LYS 28  
2 n ILE 29  
2 n LEU 30  
2 n ALA 31  
2 n ASN 32  
2 n GLY 33  
2 n LEU 34  
2 n LEU 35  
2 n GLN 36  
2 n LEU 37  
2 n GLY 38  
2 n HIS 39  
2 n GLY 40  
2 n LEU 41  
2 n LYS 42  
2 n ASP 43  
2 n PHE 44  
2 n VAL 45  
2 n HIS 46  
2 n LYS 47  
2 n THR 48  
2 n LYS 49  
2 n GLY 50  
2 n GLN 51  
2 n ILE 52  
2 n ASN 53  
2 n ASP 54  
2 n ILE 55  
2 n PHE 56  
2 n GLN 57  
2 n LYS 58  
2 n LEU 59  
2 n ASN 60  
2 n ILE 61  
2 n PHE 62  
2 n ASP 63  
2 n GLN 64  
2 n SER 65  
2 n PHE 66  
2 n TYR 67  
2 n ASP 68  
2 n LEU 69  
2 n SER 70  
2 n LEU 71  
2 n ARG 72  
2 n THR 73  
2 n ASN 74  
2 n GLU 75  
2 n ILE 76  
2 n LYS 77  
2 n GLU 78  
2 n GLU 79  
2 n GLU 80  
2 n LYS 81  
2 n GLU 82  
2 n LEU 83  
2 n ARG 84  
2 n ARG 85  
2 n THR 86  
2 n THR 87  
2 n SER 88  
2 n THR 89  
2 n LEU 90  
2 n GLN 91  
2 n VAL 92  
2 n LYS 93  
2 n ASN 94  
2 n GLU 95  
2 n GLU 96  
2 n VAL 97  
2 n LYS 98  
2 n ASN 99  
2 n MET 100 
2 n SER 101 
2 n VAL 102 
2 n GLU 103 
2 n LEU 104 
2 n ASN 105 
2 n SER 106 
2 n LYS 107 
2 n LEU 108 
2 n GLU 109 
2 n SER 110 
2 n LEU 111 
2 n LEU 112 
2 n GLU 113 
2 n GLU 114 
2 n LYS 115 
2 n THR 116 
2 n ALA 117 
2 n LEU 118 
2 n GLN 119 
2 n HIS 120 
2 n LYS 121 
2 n VAL 122 
2 n ARG 123 
2 n ALA 124 
2 n LEU 125 
2 n GLU 126 
2 n GLU 127 
2 n GLN 128 
2 n LEU 129 
2 n THR 130 
2 n ASN 131 
2 n LEU 132 
2 n ILE 133 
2 n LEU 134 
2 n SER 135 
2 n PRO 136 
2 n ALA 137 
2 n GLY 138 
2 n ALA 139 
2 n GLN 140 
2 n GLU 141 
2 n HIS 142 
2 n PRO 143 
2 n GLU 144 
2 n VAL 145 
2 n THR 146 
2 n SER 147 
2 n LEU 148 
2 n LYS 149 
2 n SER 150 
2 n PHE 151 
2 n VAL 152 
2 n GLU 153 
2 n GLN 154 
2 n GLN 155 
2 n ASP 156 
2 n ASN 157 
2 n SER 158 
2 n ILE 159 
2 n ARG 160 
2 n GLU 161 
2 n LEU 162 
2 n LEU 163 
2 n GLN 164 
2 n SER 165 
2 n VAL 166 
2 n GLU 167 
2 n GLU 168 
2 n GLN 169 
2 n TYR 170 
2 n LYS 171 
2 n GLN 172 
2 n LEU 173 
2 n SER 174 
2 n GLN 175 
2 n GLN 176 
2 n HIS 177 
2 n MET 178 
2 n GLN 179 
2 n ILE 180 
2 n LYS 181 
2 n GLU 182 
2 n ILE 183 
2 n GLU 184 
2 n LYS 185 
2 n GLN 186 
2 n LEU 187 
2 n ARG 188 
2 n LYS 189 
2 n THR 190 
2 n GLY 191 
2 n ILE 192 
2 n GLN 193 
2 n GLU 194 
2 n PRO 195 
2 n SER 196 
2 n GLU 197 
2 n ASN 198 
2 n SER 199 
2 n LEU 200 
2 n SER 201 
2 n SER 202 
2 n LYS 203 
2 n SER 204 
2 n ARG 205 
2 n ALA 206 
2 n PRO 207 
2 n ARG 208 
2 n THR 209 
2 n THR 210 
2 n PRO 211 
2 n PRO 212 
2 n LEU 213 
2 n GLN 214 
2 n LEU 215 
2 n ASN 216 
2 n GLU 217 
2 n THR 218 
2 n GLU 219 
2 n ASN 220 
2 n THR 221 
2 n GLU 222 
2 n GLN 223 
2 n ASP 224 
2 n ASP 225 
2 n LEU 226 
2 n PRO 227 
2 n ALA 228 
2 n ASP 229 
2 n CYS 230 
2 n SER 231 
2 n ALA 232 
2 n VAL 233 
2 n TYR 234 
2 n ASN 235 
2 n ARG 236 
2 n GLY 237 
2 n GLU 238 
2 n HIS 239 
2 n THR 240 
2 n SER 241 
2 n GLY 242 
2 n VAL 243 
2 n TYR 244 
2 n THR 245 
2 n ILE 246 
2 n LYS 247 
2 n PRO 248 
2 n ARG 249 
2 n ASN 250 
2 n SER 251 
2 n GLN 252 
2 n GLY 253 
2 n PHE 254 
2 n ASN 255 
2 n VAL 256 
2 n TYR 257 
2 n CYS 258 
2 n ASP 259 
2 n THR 260 
2 n GLN 261 
2 n SER 262 
2 n GLY 263 
2 n SER 264 
2 n PRO 265 
2 n TRP 266 
2 n THR 267 
2 n LEU 268 
2 n ILE 269 
2 n GLN 270 
2 n HIS 271 
2 n ARG 272 
2 n LYS 273 
2 n ASP 274 
2 n GLY 275 
2 n SER 276 
2 n GLN 277 
2 n ASP 278 
2 n PHE 279 
2 n ASN 280 
2 n GLU 281 
2 n THR 282 
2 n TRP 283 
2 n GLU 284 
2 n ASN 285 
2 n TYR 286 
2 n GLU 287 
2 n LYS 288 
2 n GLY 289 
2 n PHE 290 
2 n GLY 291 
2 n ARG 292 
2 n LEU 293 
2 n ASP 294 
2 n GLY 295 
2 n GLU 296 
2 n PHE 297 
2 n TRP 298 
2 n LEU 299 
2 n GLY 300 
2 n LEU 301 
2 n GLU 302 
2 n LYS 303 
2 n ILE 304 
2 n TYR 305 
2 n ALA 306 
2 n ILE 307 
2 n VAL 308 
2 n GLN 309 
2 n GLN 310 
2 n SER 311 
2 n ASN 312 
2 n TYR 313 
2 n ILE 314 
2 n LEU 315 
2 n ARG 316 
2 n LEU 317 
2 n GLU 318 
2 n LEU 319 
2 n GLN 320 
2 n ASP 321 
2 n TRP 322 
2 n LYS 323 
2 n ASP 324 
2 n SER 325 
2 n LYS 326 
2 n HIS 327 
2 n TYR 328 
2 n VAL 329 
2 n GLU 330 
2 n TYR 331 
2 n SER 332 
2 n PHE 333 
2 n HIS 334 
2 n LEU 335 
2 n GLY 336 
2 n SER 337 
2 n HIS 338 
2 n GLU 339 
2 n THR 340 
2 n ASN 341 
2 n TYR 342 
2 n THR 343 
2 n LEU 344 
2 n HIS 345 
2 n VAL 346 
2 n ALA 347 
2 n GLU 348 
2 n ILE 349 
2 n ALA 350 
2 n GLY 351 
2 n ASN 352 
2 n ILE 353 
2 n PRO 354 
2 n GLY 355 
2 n ALA 356 
2 n LEU 357 
2 n PRO 358 
2 n GLU 359 
2 n HIS 360 
2 n THR 361 
2 n ASP 362 
2 n LEU 363 
2 n MET 364 
2 n PHE 365 
2 n SER 366 
2 n THR 367 
2 n TRP 368 
2 n ASN 369 
2 n HIS 370 
2 n ARG 371 
2 n ALA 372 
2 n LYS 373 
2 n GLY 374 
2 n GLN 375 
2 n LEU 376 
2 n TYR 377 
2 n CYS 378 
2 n PRO 379 
2 n GLU 380 
2 n SER 381 
2 n TYR 382 
2 n SER 383 
2 n GLY 384 
2 n GLY 385 
2 n TRP 386 
2 n TRP 387 
2 n TRP 388 
2 n ASN 389 
2 n ASP 390 
2 n ILE 391 
2 n CYS 392 
2 n GLY 393 
2 n GLU 394 
2 n ASN 395 
2 n ASN 396 
2 n LEU 397 
2 n ASN 398 
2 n GLY 399 
2 n LYS 400 
2 n TYR 401 
2 n ASN 402 
2 n LYS 403 
2 n PRO 404 
2 n ARG 405 
2 n THR 406 
2 n LYS 407 
2 n SER 408 
2 n ARG 409 
2 n PRO 410 
2 n GLU 411 
2 n ARG 412 
2 n ARG 413 
2 n ARG 414 
2 n GLY 415 
2 n ILE 416 
2 n TYR 417 
2 n TRP 418 
2 n ARG 419 
2 n PRO 420 
2 n GLN 421 
2 n SER 422 
2 n ARG 423 
2 n LYS 424 
2 n LEU 425 
2 n TYR 426 
2 n ALA 427 
2 n ILE 428 
2 n LYS 429 
2 n SER 430 
2 n SER 431 
2 n LYS 432 
2 n MET 433 
2 n MET 434 
2 n LEU 435 
2 n GLN 436 
2 n PRO 437 
2 n THR 438 
2 n THR 439 
3 n SER 1   
3 n ARG 2   
3 n VAL 3   
3 n ASP 4   
3 n PRO 5   
3 n ASP 6   
3 n LEU 7   
3 n SER 8   
3 n SER 9   
3 n PHE 10  
3 n ASP 11  
3 n SER 12  
3 n ALA 13  
3 n PRO 14  
3 n SER 15  
3 n GLU 16  
3 n PRO 17  
3 n LYS 18  
3 n SER 19  
3 n ARG 20  
3 n PHE 21  
3 n ALA 22  
3 n MET 23  
3 n LEU 24  
3 n ASP 25  
3 n ASP 26  
3 n VAL 27  
3 n LYS 28  
3 n ILE 29  
3 n LEU 30  
3 n ALA 31  
3 n ASN 32  
3 n GLY 33  
3 n LEU 34  
3 n LEU 35  
3 n GLN 36  
3 n LEU 37  
3 n GLY 38  
3 n HIS 39  
3 n GLY 40  
3 n LEU 41  
3 n LYS 42  
3 n ASP 43  
3 n PHE 44  
3 n VAL 45  
3 n HIS 46  
3 n LYS 47  
3 n THR 48  
3 n LYS 49  
3 n GLY 50  
3 n GLN 51  
3 n ILE 52  
3 n ASN 53  
3 n ASP 54  
3 n ILE 55  
3 n PHE 56  
3 n GLN 57  
3 n LYS 58  
3 n LEU 59  
3 n ASN 60  
3 n ILE 61  
3 n PHE 62  
3 n ASP 63  
3 n GLN 64  
3 n SER 65  
3 n PHE 66  
3 n TYR 67  
3 n ASP 68  
3 n LEU 69  
3 n SER 70  
3 n LEU 71  
3 n ARG 72  
3 n THR 73  
3 n ASN 74  
3 n GLU 75  
3 n ILE 76  
3 n LYS 77  
3 n GLU 78  
3 n GLU 79  
3 n GLU 80  
3 n LYS 81  
3 n GLU 82  
3 n LEU 83  
3 n ARG 84  
3 n ARG 85  
3 n THR 86  
3 n THR 87  
3 n SER 88  
3 n THR 89  
3 n LEU 90  
3 n GLN 91  
3 n VAL 92  
3 n LYS 93  
3 n ASN 94  
3 n GLU 95  
3 n GLU 96  
3 n VAL 97  
3 n LYS 98  
3 n ASN 99  
3 n MET 100 
3 n SER 101 
3 n VAL 102 
3 n GLU 103 
3 n LEU 104 
3 n ASN 105 
3 n SER 106 
3 n LYS 107 
3 n LEU 108 
3 n GLU 109 
3 n SER 110 
3 n LEU 111 
3 n LEU 112 
3 n GLU 113 
3 n GLU 114 
3 n LYS 115 
3 n THR 116 
3 n ALA 117 
3 n LEU 118 
3 n GLN 119 
3 n HIS 120 
3 n LYS 121 
3 n VAL 122 
3 n ARG 123 
3 n ALA 124 
3 n LEU 125 
3 n GLU 126 
3 n GLU 127 
3 n GLN 128 
3 n LEU 129 
3 n THR 130 
3 n ASN 131 
3 n LEU 132 
3 n ILE 133 
3 n LEU 134 
3 n SER 135 
3 n PRO 136 
3 n ALA 137 
3 n GLY 138 
3 n ALA 139 
3 n GLN 140 
3 n GLU 141 
3 n HIS 142 
3 n PRO 143 
3 n GLU 144 
3 n VAL 145 
3 n THR 146 
3 n SER 147 
3 n LEU 148 
3 n LYS 149 
3 n SER 150 
3 n PHE 151 
3 n VAL 152 
3 n GLU 153 
3 n GLN 154 
3 n GLN 155 
3 n ASP 156 
3 n ASN 157 
3 n SER 158 
3 n ILE 159 
3 n ARG 160 
3 n GLU 161 
3 n LEU 162 
3 n LEU 163 
3 n GLN 164 
3 n SER 165 
3 n VAL 166 
3 n GLU 167 
3 n GLU 168 
3 n GLN 169 
3 n TYR 170 
3 n LYS 171 
3 n GLN 172 
3 n LEU 173 
3 n SER 174 
3 n GLN 175 
3 n GLN 176 
3 n HIS 177 
3 n MET 178 
3 n GLN 179 
3 n ILE 180 
3 n LYS 181 
3 n GLU 182 
3 n ILE 183 
3 n GLU 184 
3 n LYS 185 
3 n GLN 186 
3 n LEU 187 
3 n ARG 188 
3 n LYS 189 
3 n THR 190 
3 n GLY 191 
3 n ILE 192 
3 n GLN 193 
3 n GLU 194 
3 n PRO 195 
3 n SER 196 
3 n GLU 197 
3 n ASN 198 
3 n SER 199 
3 n LEU 200 
3 n SER 201 
3 n SER 202 
3 n LYS 203 
3 n SER 204 
3 n ARG 205 
3 n ALA 206 
3 n PRO 207 
3 n ARG 208 
3 n THR 209 
3 n THR 210 
3 n PRO 211 
3 n PRO 212 
3 n LEU 213 
3 n GLN 214 
3 n LEU 215 
3 n ASN 216 
3 n GLU 217 
3 n THR 218 
3 n GLU 219 
3 n ASN 220 
3 n THR 221 
3 n GLU 222 
3 n GLN 223 
3 n ASP 224 
3 n ASP 225 
3 n LEU 226 
3 n PRO 227 
3 n ALA 228 
3 n ASP 229 
3 n CYS 230 
3 n SER 231 
3 n ALA 232 
3 n VAL 233 
3 n TYR 234 
3 n ASN 235 
3 n ARG 236 
3 n GLY 237 
3 n GLU 238 
3 n HIS 239 
3 n THR 240 
3 n SER 241 
3 n GLY 242 
3 n VAL 243 
3 n TYR 244 
3 n THR 245 
3 n ILE 246 
3 n LYS 247 
3 n PRO 248 
3 n ARG 249 
3 n ASN 250 
3 n SER 251 
3 n GLN 252 
3 n GLY 253 
3 n PHE 254 
3 n ASN 255 
3 n VAL 256 
3 n TYR 257 
3 n CYS 258 
3 n ASP 259 
3 n THR 260 
3 n GLN 261 
3 n SER 262 
3 n GLY 263 
3 n SER 264 
3 n PRO 265 
3 n TRP 266 
3 n THR 267 
3 n LEU 268 
3 n ILE 269 
3 n GLN 270 
3 n HIS 271 
3 n ARG 272 
3 n LYS 273 
3 n ASP 274 
3 n GLY 275 
3 n SER 276 
3 n GLN 277 
3 n ASP 278 
3 n PHE 279 
3 n ASN 280 
3 n GLU 281 
3 n THR 282 
3 n TRP 283 
3 n GLU 284 
3 n ASN 285 
3 n TYR 286 
3 n GLU 287 
3 n LYS 288 
3 n GLY 289 
3 n PHE 290 
3 n GLY 291 
3 n ARG 292 
3 n LEU 293 
3 n ASP 294 
3 n GLY 295 
3 n GLU 296 
3 n PHE 297 
3 n TRP 298 
3 n LEU 299 
3 n GLY 300 
3 n LEU 301 
3 n GLU 302 
3 n LYS 303 
3 n ILE 304 
3 n TYR 305 
3 n ALA 306 
3 n ILE 307 
3 n VAL 308 
3 n GLN 309 
3 n GLN 310 
3 n SER 311 
3 n ASN 312 
3 n TYR 313 
3 n ILE 314 
3 n LEU 315 
3 n ARG 316 
3 n LEU 317 
3 n GLU 318 
3 n LEU 319 
3 n GLN 320 
3 n ASP 321 
3 n TRP 322 
3 n LYS 323 
3 n ASP 324 
3 n SER 325 
3 n LYS 326 
3 n HIS 327 
3 n TYR 328 
3 n VAL 329 
3 n GLU 330 
3 n TYR 331 
3 n SER 332 
3 n PHE 333 
3 n HIS 334 
3 n LEU 335 
3 n GLY 336 
3 n SER 337 
3 n HIS 338 
3 n GLU 339 
3 n THR 340 
3 n ASN 341 
3 n TYR 342 
3 n THR 343 
3 n LEU 344 
3 n HIS 345 
3 n VAL 346 
3 n ALA 347 
3 n GLU 348 
3 n ILE 349 
3 n ALA 350 
3 n GLY 351 
3 n ASN 352 
3 n ILE 353 
3 n PRO 354 
3 n GLY 355 
3 n ALA 356 
3 n LEU 357 
3 n PRO 358 
3 n GLU 359 
3 n HIS 360 
3 n THR 361 
3 n ASP 362 
3 n LEU 363 
3 n MET 364 
3 n PHE 365 
3 n SER 366 
3 n THR 367 
3 n TRP 368 
3 n ASN 369 
3 n HIS 370 
3 n ARG 371 
3 n ALA 372 
3 n LYS 373 
3 n GLY 374 
3 n GLN 375 
3 n LEU 376 
3 n TYR 377 
3 n CYS 378 
3 n PRO 379 
3 n GLU 380 
3 n SER 381 
3 n TYR 382 
3 n SER 383 
3 n GLY 384 
3 n GLY 385 
3 n TRP 386 
3 n TRP 387 
3 n TRP 388 
3 n ASN 389 
3 n ASP 390 
3 n ILE 391 
3 n CYS 392 
3 n GLY 393 
3 n GLU 394 
3 n ASN 395 
3 n ASN 396 
3 n LEU 397 
3 n ASN 398 
3 n GLY 399 
3 n LYS 400 
3 n TYR 401 
3 n ASN 402 
3 n LYS 403 
3 n PRO 404 
3 n ARG 405 
3 n THR 406 
3 n LYS 407 
3 n SER 408 
3 n ARG 409 
3 n PRO 410 
3 n GLU 411 
3 n ARG 412 
3 n ARG 413 
3 n ARG 414 
3 n GLY 415 
3 n ILE 416 
3 n TYR 417 
3 n TRP 418 
3 n ARG 419 
3 n PRO 420 
3 n GLN 421 
3 n SER 422 
3 n ARG 423 
3 n LYS 424 
3 n LEU 425 
3 n TYR 426 
3 n ALA 427 
3 n ILE 428 
3 n LYS 429 
3 n SER 430 
3 n SER 431 
3 n LYS 432 
3 n MET 433 
3 n MET 434 
3 n LEU 435 
3 n GLN 436 
3 n PRO 437 
3 n THR 438 
3 n THR 439 
4 n SER 1   
4 n ARG 2   
4 n VAL 3   
4 n ASP 4   
4 n PRO 5   
4 n ASP 6   
4 n LEU 7   
4 n SER 8   
4 n SER 9   
4 n PHE 10  
4 n ASP 11  
4 n SER 12  
4 n ALA 13  
4 n PRO 14  
4 n SER 15  
4 n GLU 16  
4 n PRO 17  
4 n LYS 18  
4 n SER 19  
4 n ARG 20  
4 n PHE 21  
4 n ALA 22  
4 n MET 23  
4 n LEU 24  
4 n ASP 25  
4 n ASP 26  
4 n VAL 27  
4 n LYS 28  
4 n ILE 29  
4 n LEU 30  
4 n ALA 31  
4 n ASN 32  
4 n GLY 33  
4 n LEU 34  
4 n LEU 35  
4 n GLN 36  
4 n LEU 37  
4 n GLY 38  
4 n HIS 39  
4 n GLY 40  
4 n LEU 41  
4 n LYS 42  
4 n ASP 43  
4 n PHE 44  
4 n VAL 45  
4 n HIS 46  
4 n LYS 47  
4 n THR 48  
4 n LYS 49  
4 n GLY 50  
4 n GLN 51  
4 n ILE 52  
4 n ASN 53  
4 n ASP 54  
4 n ILE 55  
4 n PHE 56  
4 n GLN 57  
4 n LYS 58  
4 n LEU 59  
4 n ASN 60  
4 n ILE 61  
4 n PHE 62  
4 n ASP 63  
4 n GLN 64  
4 n SER 65  
4 n PHE 66  
4 n TYR 67  
4 n ASP 68  
4 n LEU 69  
4 n SER 70  
4 n LEU 71  
4 n ARG 72  
4 n THR 73  
4 n ASN 74  
4 n GLU 75  
4 n ILE 76  
4 n LYS 77  
4 n GLU 78  
4 n GLU 79  
4 n GLU 80  
4 n LYS 81  
4 n GLU 82  
4 n LEU 83  
4 n ARG 84  
4 n ARG 85  
4 n THR 86  
4 n THR 87  
4 n SER 88  
4 n THR 89  
4 n LEU 90  
4 n GLN 91  
4 n VAL 92  
4 n LYS 93  
4 n ASN 94  
4 n GLU 95  
4 n GLU 96  
4 n VAL 97  
4 n LYS 98  
4 n ASN 99  
4 n MET 100 
4 n SER 101 
4 n VAL 102 
4 n GLU 103 
4 n LEU 104 
4 n ASN 105 
4 n SER 106 
4 n LYS 107 
4 n LEU 108 
4 n GLU 109 
4 n SER 110 
4 n LEU 111 
4 n LEU 112 
4 n GLU 113 
4 n GLU 114 
4 n LYS 115 
4 n THR 116 
4 n ALA 117 
4 n LEU 118 
4 n GLN 119 
4 n HIS 120 
4 n LYS 121 
4 n VAL 122 
4 n ARG 123 
4 n ALA 124 
4 n LEU 125 
4 n GLU 126 
4 n GLU 127 
4 n GLN 128 
4 n LEU 129 
4 n THR 130 
4 n ASN 131 
4 n LEU 132 
4 n ILE 133 
4 n LEU 134 
4 n SER 135 
4 n PRO 136 
4 n ALA 137 
4 n GLY 138 
4 n ALA 139 
4 n GLN 140 
4 n GLU 141 
4 n HIS 142 
4 n PRO 143 
4 n GLU 144 
4 n VAL 145 
4 n THR 146 
4 n SER 147 
4 n LEU 148 
4 n LYS 149 
4 n SER 150 
4 n PHE 151 
4 n VAL 152 
4 n GLU 153 
4 n GLN 154 
4 n GLN 155 
4 n ASP 156 
4 n ASN 157 
4 n SER 158 
4 n ILE 159 
4 n ARG 160 
4 n GLU 161 
4 n LEU 162 
4 n LEU 163 
4 n GLN 164 
4 n SER 165 
4 n VAL 166 
4 n GLU 167 
4 n GLU 168 
4 n GLN 169 
4 n TYR 170 
4 n LYS 171 
4 n GLN 172 
4 n LEU 173 
4 n SER 174 
4 n GLN 175 
4 n GLN 176 
4 n HIS 177 
4 n MET 178 
4 n GLN 179 
4 n ILE 180 
4 n LYS 181 
4 n GLU 182 
4 n ILE 183 
4 n GLU 184 
4 n LYS 185 
4 n GLN 186 
4 n LEU 187 
4 n ARG 188 
4 n LYS 189 
4 n THR 190 
4 n GLY 191 
4 n ILE 192 
4 n GLN 193 
4 n GLU 194 
4 n PRO 195 
4 n SER 196 
4 n GLU 197 
4 n ASN 198 
4 n SER 199 
4 n LEU 200 
4 n SER 201 
4 n SER 202 
4 n LYS 203 
4 n SER 204 
4 n ARG 205 
4 n ALA 206 
4 n PRO 207 
4 n ARG 208 
4 n THR 209 
4 n THR 210 
4 n PRO 211 
4 n PRO 212 
4 n LEU 213 
4 n GLN 214 
4 n LEU 215 
4 n ASN 216 
4 n GLU 217 
4 n THR 218 
4 n GLU 219 
4 n ASN 220 
4 n THR 221 
4 n GLU 222 
4 n GLN 223 
4 n ASP 224 
4 n ASP 225 
4 n LEU 226 
4 n PRO 227 
4 n ALA 228 
4 n ASP 229 
4 n CYS 230 
4 n SER 231 
4 n ALA 232 
4 n VAL 233 
4 n TYR 234 
4 n ASN 235 
4 n ARG 236 
4 n GLY 237 
4 n GLU 238 
4 n HIS 239 
4 n THR 240 
4 n SER 241 
4 n GLY 242 
4 n VAL 243 
4 n TYR 244 
4 n THR 245 
4 n ILE 246 
4 n LYS 247 
4 n PRO 248 
4 n ARG 249 
4 n ASN 250 
4 n SER 251 
4 n GLN 252 
4 n GLY 253 
4 n PHE 254 
4 n ASN 255 
4 n VAL 256 
4 n TYR 257 
4 n CYS 258 
4 n ASP 259 
4 n THR 260 
4 n GLN 261 
4 n SER 262 
4 n GLY 263 
4 n SER 264 
4 n PRO 265 
4 n TRP 266 
4 n THR 267 
4 n LEU 268 
4 n ILE 269 
4 n GLN 270 
4 n HIS 271 
4 n ARG 272 
4 n LYS 273 
4 n ASP 274 
4 n GLY 275 
4 n SER 276 
4 n GLN 277 
4 n ASP 278 
4 n PHE 279 
4 n ASN 280 
4 n GLU 281 
4 n THR 282 
4 n TRP 283 
4 n GLU 284 
4 n ASN 285 
4 n TYR 286 
4 n GLU 287 
4 n LYS 288 
4 n GLY 289 
4 n PHE 290 
4 n GLY 291 
4 n ARG 292 
4 n LEU 293 
4 n ASP 294 
4 n GLY 295 
4 n GLU 296 
4 n PHE 297 
4 n TRP 298 
4 n LEU 299 
4 n GLY 300 
4 n LEU 301 
4 n GLU 302 
4 n LYS 303 
4 n ILE 304 
4 n TYR 305 
4 n ALA 306 
4 n ILE 307 
4 n VAL 308 
4 n GLN 309 
4 n GLN 310 
4 n SER 311 
4 n ASN 312 
4 n TYR 313 
4 n ILE 314 
4 n LEU 315 
4 n ARG 316 
4 n LEU 317 
4 n GLU 318 
4 n LEU 319 
4 n GLN 320 
4 n ASP 321 
4 n TRP 322 
4 n LYS 323 
4 n ASP 324 
4 n SER 325 
4 n LYS 326 
4 n HIS 327 
4 n TYR 328 
4 n VAL 329 
4 n GLU 330 
4 n TYR 331 
4 n SER 332 
4 n PHE 333 
4 n HIS 334 
4 n LEU 335 
4 n GLY 336 
4 n SER 337 
4 n HIS 338 
4 n GLU 339 
4 n THR 340 
4 n ASN 341 
4 n TYR 342 
4 n THR 343 
4 n LEU 344 
4 n HIS 345 
4 n VAL 346 
4 n ALA 347 
4 n GLU 348 
4 n ILE 349 
4 n ALA 350 
4 n GLY 351 
4 n ASN 352 
4 n ILE 353 
4 n PRO 354 
4 n GLY 355 
4 n ALA 356 
4 n LEU 357 
4 n PRO 358 
4 n GLU 359 
4 n HIS 360 
4 n THR 361 
4 n ASP 362 
4 n LEU 363 
4 n MET 364 
4 n PHE 365 
4 n SER 366 
4 n THR 367 
4 n TRP 368 
4 n ASN 369 
4 n HIS 370 
4 n ARG 371 
4 n ALA 372 
4 n LYS 373 
4 n GLY 374 
4 n GLN 375 
4 n LEU 376 
4 n TYR 377 
4 n CYS 378 
4 n PRO 379 
4 n GLU 380 
4 n SER 381 
4 n TYR 382 
4 n SER 383 
4 n GLY 384 
4 n GLY 385 
4 n TRP 386 
4 n TRP 387 
4 n TRP 388 
4 n ASN 389 
4 n ASP 390 
4 n ILE 391 
4 n CYS 392 
4 n GLY 393 
4 n GLU 394 
4 n ASN 395 
4 n ASN 396 
4 n LEU 397 
4 n ASN 398 
4 n GLY 399 
4 n LYS 400 
4 n TYR 401 
4 n ASN 402 
4 n LYS 403 
4 n PRO 404 
4 n ARG 405 
4 n THR 406 
4 n LYS 407 
4 n SER 408 
4 n ARG 409 
4 n PRO 410 
4 n GLU 411 
4 n ARG 412 
4 n ARG 413 
4 n ARG 414 
4 n GLY 415 
4 n ILE 416 
4 n TYR 417 
4 n TRP 418 
4 n ARG 419 
4 n PRO 420 
4 n GLN 421 
4 n SER 422 
4 n ARG 423 
4 n LYS 424 
4 n LEU 425 
4 n TYR 426 
4 n ALA 427 
4 n ILE 428 
4 n LYS 429 
4 n SER 430 
4 n SER 431 
4 n LYS 432 
4 n MET 433 
4 n MET 434 
4 n LEU 435 
4 n GLN 436 
4 n PRO 437 
4 n THR 438 
4 n THR 439 
#
_ma_data.content_type "model coordinates"
_ma_data.id           1
_ma_data.name         Model
#
_ma_model_list.data_id          1
_ma_model_list.model_group_id   1
_ma_model_list.model_group_name "AlphaFold-beta-20231127 (be2c21f9-b611-4c21-bfc0-bc05c526bf76 @ 2024-05-16 08:21:39)"
_ma_model_list.model_id         1
_ma_model_list.model_name       "Top ranked model"
_ma_model_list.model_type       "Ab initio model"
_ma_model_list.ordinal_id       1
#
loop_
_ma_protocol_step.method_type
_ma_protocol_step.ordinal_id
_ma_protocol_step.protocol_id
_ma_protocol_step.step_id
"coevolution MSA" 1 1 1 
"template search" 2 1 2 
modeling          3 1 3 
#
loop_
_ma_qa_metric.id
_ma_qa_metric.mode
_ma_qa_metric.name
_ma_qa_metric.software_group_id
_ma_qa_metric.type
1 global pLDDT 1 pLDDT 
2 local  pLDDT 1 pLDDT 
#
_ma_qa_metric_global.metric_id    1
_ma_qa_metric_global.metric_value 70.18
_ma_qa_metric_global.model_id     1
_ma_qa_metric_global.ordinal_id   1
#
_ma_software_group.group_id    1
_ma_software_group.ordinal_id  1
_ma_software_group.software_id 1
#
loop_
_ma_target_entity.data_id
_ma_target_entity.entity_id
_ma_target_entity.origin
1 1 . 
1 2 . 
1 3 . 
1 4 . 
#
loop_
_ma_target_entity_instance.asym_id
_ma_target_entity_instance.details
_ma_target_entity_instance.entity_id
A . 1 
B . 2 
C . 3 
D . 4 
#
loop_
_pdbx_data_usage.details
_pdbx_data_usage.id
_pdbx_data_usage.type
_pdbx_data_usage.url
;NON-COMMERCIAL USE ONLY, BY USING THIS FILE YOU AGREE TO THE TERMS OF USE FOUND
AT alphafoldserver.com/output-terms.
;
1 license    ? 
;THE INFORMATION IS NOT INTENDED FOR, HAS NOT BEEN VALIDATED FOR, AND IS NOT
APPROVED FOR CLINICAL USE. IT SHOULD NOT BE USED FOR CLINICAL PURPOSE OR RELIED
ON FOR MEDICAL OR OTHER PROFESSIONAL ADVICE. IT IS THEORETICAL MODELLING ONLY
AND CAUTION SHOULD BE EXERCISED IN ITS USE. IT IS PROVIDED "AS-IS" WITHOUT ANY
WARRANTY OF ANY KIND, WHETHER EXPRESSED OR IMPLIED. NO WARRANTY IS GIVEN THAT
USE OF THE INFORMATION SHALL NOT INFRINGE THE RIGHTS OF ANY THIRD PARTY.
;
2 disclaimer ? 
#
loop_
_pdbx_poly_seq_scheme.asym_id
_pdbx_poly_seq_scheme.auth_seq_num
_pdbx_poly_seq_scheme.entity_id
_pdbx_poly_seq_scheme.hetero
_pdbx_poly_seq_scheme.mon_id
_pdbx_poly_seq_scheme.pdb_ins_code
_pdbx_poly_seq_scheme.pdb_seq_num
_pdbx_poly_seq_scheme.pdb_strand_id
_pdbx_poly_seq_scheme.seq_id
A 1   1 n SER . 1   A 1   
A 2   1 n PRO . 2   A 2   
A 3   1 n VAL . 3   A 3   
A 4   1 n PRO . 4   A 4   
A 5   1 n PHE . 5   A 5   
A 6   1 n GLY . 6   A 6   
A 7   1 n PRO . 7   A 7   
A 8   1 n GLU . 8   A 8   
A 9   1 n GLY . 9   A 9   
A 10  1 n ARG . 10  A 10  
A 11  1 n LEU . 11  A 11  
A 12  1 n GLU . 12  A 12  
A 13  1 n ASP . 13  A 13  
A 14  1 n LYS . 14  A 14  
A 15  1 n LEU . 15  A 15  
A 16  1 n HIS . 16  A 16  
A 17  1 n LYS . 17  A 17  
A 18  1 n PRO . 18  A 18  
A 19  1 n LYS . 19  A 19  
A 20  1 n ALA . 20  A 20  
A 21  1 n THR . 21  A 21  
A 22  1 n GLN . 22  A 22  
A 23  1 n THR . 23  A 23  
A 24  1 n GLU . 24  A 24  
A 25  1 n VAL . 25  A 25  
A 26  1 n LYS . 26  A 26  
A 27  1 n PRO . 27  A 27  
A 28  1 n SER . 28  A 28  
A 29  1 n VAL . 29  A 29  
A 30  1 n ARG . 30  A 30  
A 31  1 n PHE . 31  A 31  
A 32  1 n ASN . 32  A 32  
A 33  1 n LEU . 33  A 33  
A 34  1 n ARG . 34  A 34  
A 35  1 n THR . 35  A 35  
A 36  1 n SER . 36  A 36  
A 37  1 n LYS . 37  A 37  
A 38  1 n ASP . 38  A 38  
A 39  1 n PRO . 39  A 39  
A 40  1 n GLU . 40  A 40  
A 41  1 n HIS . 41  A 41  
A 42  1 n GLU . 42  A 42  
A 43  1 n GLY . 43  A 43  
A 44  1 n CYS . 44  A 44  
A 45  1 n TYR . 45  A 45  
A 46  1 n LEU . 46  A 46  
A 47  1 n SER . 47  A 47  
A 48  1 n VAL . 48  A 48  
A 49  1 n GLY . 49  A 49  
A 50  1 n HIS . 50  A 50  
A 51  1 n SER . 51  A 51  
A 52  1 n GLN . 52  A 52  
A 53  1 n PRO . 53  A 53  
A 54  1 n LEU . 54  A 54  
A 55  1 n GLU . 55  A 55  
A 56  1 n ASP . 56  A 56  
A 57  1 n CYS . 57  A 57  
A 58  1 n SER . 58  A 58  
A 59  1 n PHE . 59  A 59  
A 60  1 n ASN . 60  A 60  
A 61  1 n MET . 61  A 61  
A 62  1 n THR . 62  A 62  
A 63  1 n ALA . 63  A 63  
A 64  1 n LYS . 64  A 64  
A 65  1 n THR . 65  A 65  
A 66  1 n PHE . 66  A 66  
A 67  1 n PHE . 67  A 67  
A 68  1 n ILE . 68  A 68  
A 69  1 n ILE . 69  A 69  
A 70  1 n HIS . 70  A 70  
A 71  1 n GLY . 71  A 71  
A 72  1 n TRP . 72  A 72  
A 73  1 n THR . 73  A 73  
A 74  1 n MET . 74  A 74  
A 75  1 n SER . 75  A 75  
A 76  1 n GLY . 76  A 76  
A 77  1 n ILE . 77  A 77  
A 78  1 n PHE . 78  A 78  
A 79  1 n GLU . 79  A 79  
A 80  1 n ASN . 80  A 80  
A 81  1 n TRP . 81  A 81  
A 82  1 n LEU . 82  A 82  
A 83  1 n HIS . 83  A 83  
A 84  1 n LYS . 84  A 84  
A 85  1 n LEU . 85  A 85  
A 86  1 n VAL . 86  A 86  
A 87  1 n SER . 87  A 87  
A 88  1 n ALA . 88  A 88  
A 89  1 n LEU . 89  A 89  
A 90  1 n HIS . 90  A 90  
A 91  1 n THR . 91  A 91  
A 92  1 n ARG . 92  A 92  
A 93  1 n GLU . 93  A 93  
A 94  1 n LYS . 94  A 94  
A 95  1 n ASP . 95  A 95  
A 96  1 n ALA . 96  A 96  
A 97  1 n ASN . 97  A 97  
A 98  1 n VAL . 98  A 98  
A 99  1 n VAL . 99  A 99  
A 100 1 n VAL . 100 A 100 
A 101 1 n VAL . 101 A 101 
A 102 1 n ASP . 102 A 102 
A 103 1 n TRP . 103 A 103 
A 104 1 n LEU . 104 A 104 
A 105 1 n PRO . 105 A 105 
A 106 1 n LEU . 106 A 106 
A 107 1 n ALA . 107 A 107 
A 108 1 n HIS . 108 A 108 
A 109 1 n GLN . 109 A 109 
A 110 1 n LEU . 110 A 110 
A 111 1 n TYR . 111 A 111 
A 112 1 n THR . 112 A 112 
A 113 1 n ASP . 113 A 113 
A 114 1 n ALA . 114 A 114 
A 115 1 n VAL . 115 A 115 
A 116 1 n ASN . 116 A 116 
A 117 1 n ASN . 117 A 117 
A 118 1 n THR . 118 A 118 
A 119 1 n ARG . 119 A 119 
A 120 1 n VAL . 120 A 120 
A 121 1 n VAL . 121 A 121 
A 122 1 n GLY . 122 A 122 
A 123 1 n HIS . 123 A 123 
A 124 1 n SER . 124 A 124 
A 125 1 n ILE . 125 A 125 
A 126 1 n ALA . 126 A 126 
A 127 1 n ARG . 127 A 127 
A 128 1 n MET . 128 A 128 
A 129 1 n LEU . 129 A 129 
A 130 1 n ASP . 130 A 130 
A 131 1 n TRP . 131 A 131 
A 132 1 n LEU . 132 A 132 
A 133 1 n GLN . 133 A 133 
A 134 1 n GLU . 134 A 134 
A 135 1 n LYS . 135 A 135 
A 136 1 n ASP . 136 A 136 
A 137 1 n ASP . 137 A 137 
A 138 1 n PHE . 138 A 138 
A 139 1 n SER . 139 A 139 
A 140 1 n LEU . 140 A 140 
A 141 1 n GLY . 141 A 141 
A 142 1 n ASN . 142 A 142 
A 143 1 n VAL . 143 A 143 
A 144 1 n HIS . 144 A 144 
A 145 1 n LEU . 145 A 145 
A 146 1 n ILE . 146 A 146 
A 147 1 n GLY . 147 A 147 
A 148 1 n TYR . 148 A 148 
A 149 1 n SER . 149 A 149 
A 150 1 n LEU . 150 A 150 
A 151 1 n GLY . 151 A 151 
A 152 1 n ALA . 152 A 152 
A 153 1 n HIS . 153 A 153 
A 154 1 n VAL . 154 A 154 
A 155 1 n ALA . 155 A 155 
A 156 1 n GLY . 156 A 156 
A 157 1 n TYR . 157 A 157 
A 158 1 n ALA . 158 A 158 
A 159 1 n GLY . 159 A 159 
A 160 1 n ASN . 160 A 160 
A 161 1 n PHE . 161 A 161 
A 162 1 n VAL . 162 A 162 
A 163 1 n LYS . 163 A 163 
A 164 1 n GLY . 164 A 164 
A 165 1 n THR . 165 A 165 
A 166 1 n VAL . 166 A 166 
A 167 1 n GLY . 167 A 167 
A 168 1 n ARG . 168 A 168 
A 169 1 n ILE . 169 A 169 
A 170 1 n THR . 170 A 170 
A 171 1 n GLY . 171 A 171 
A 172 1 n LEU . 172 A 172 
A 173 1 n ASP . 173 A 173 
A 174 1 n PRO . 174 A 174 
A 175 1 n ALA . 175 A 175 
A 176 1 n GLY . 176 A 176 
A 177 1 n PRO . 177 A 177 
A 178 1 n MET . 178 A 178 
A 179 1 n PHE . 179 A 179 
A 180 1 n GLU . 180 A 180 
A 181 1 n GLY . 181 A 181 
A 182 1 n ALA . 182 A 182 
A 183 1 n ASP . 183 A 183 
A 184 1 n ILE . 184 A 184 
A 185 1 n HIS . 185 A 185 
A 186 1 n LYS . 186 A 186 
A 187 1 n ARG . 187 A 187 
A 188 1 n LEU . 188 A 188 
A 189 1 n SER . 189 A 189 
A 190 1 n PRO . 190 A 190 
A 191 1 n ASP . 191 A 191 
A 192 1 n ASP . 192 A 192 
A 193 1 n ALA . 193 A 193 
A 194 1 n ASP . 194 A 194 
A 195 1 n PHE . 195 A 195 
A 196 1 n VAL . 196 A 196 
A 197 1 n ASP . 197 A 197 
A 198 1 n VAL . 198 A 198 
A 199 1 n LEU . 199 A 199 
A 200 1 n HIS . 200 A 200 
A 201 1 n THR . 201 A 201 
A 202 1 n TYR . 202 A 202 
A 203 1 n THR . 203 A 203 
A 204 1 n ARG . 204 A 204 
A 205 1 n SER . 205 A 205 
A 206 1 n PHE . 206 A 206 
A 207 1 n GLY . 207 A 207 
A 208 1 n LEU . 208 A 208 
A 209 1 n SER . 209 A 209 
A 210 1 n ILE . 210 A 210 
A 211 1 n GLY . 211 A 211 
A 212 1 n ILE . 212 A 212 
A 213 1 n GLN . 213 A 213 
A 214 1 n MET . 214 A 214 
A 215 1 n PRO . 215 A 215 
A 216 1 n VAL . 216 A 216 
A 217 1 n GLY . 217 A 217 
A 218 1 n HIS . 218 A 218 
A 219 1 n ILE . 219 A 219 
A 220 1 n ASP . 220 A 220 
A 221 1 n ILE . 221 A 221 
A 222 1 n TYR . 222 A 222 
A 223 1 n PRO . 223 A 223 
A 224 1 n ASN . 224 A 224 
A 225 1 n GLY . 225 A 225 
A 226 1 n GLY . 226 A 226 
A 227 1 n ASP . 227 A 227 
A 228 1 n PHE . 228 A 228 
A 229 1 n GLN . 229 A 229 
A 230 1 n PRO . 230 A 230 
A 231 1 n GLY . 231 A 231 
A 232 1 n CYS . 232 A 232 
A 233 1 n GLY . 233 A 233 
A 234 1 n LEU . 234 A 234 
A 235 1 n ASN . 235 A 235 
A 236 1 n ASP . 236 A 236 
A 237 1 n VAL . 237 A 237 
A 238 1 n LEU . 238 A 238 
A 239 1 n GLY . 239 A 239 
A 240 1 n SER . 240 A 240 
A 241 1 n ILE . 241 A 241 
A 242 1 n ALA . 242 A 242 
A 243 1 n TYR . 243 A 243 
A 244 1 n GLY . 244 A 244 
A 245 1 n THR . 245 A 245 
A 246 1 n ILE . 246 A 246 
A 247 1 n THR . 247 A 247 
A 248 1 n GLU . 248 A 248 
A 249 1 n VAL . 249 A 249 
A 250 1 n VAL . 250 A 250 
A 251 1 n LYS . 251 A 251 
A 252 1 n CYS . 252 A 252 
A 253 1 n GLU . 253 A 253 
A 254 1 n HIS . 254 A 254 
A 255 1 n GLU . 255 A 255 
A 256 1 n ARG . 256 A 256 
A 257 1 n ALA . 257 A 257 
A 258 1 n VAL . 258 A 258 
A 259 1 n HIS . 259 A 259 
A 260 1 n LEU . 260 A 260 
A 261 1 n PHE . 261 A 261 
A 262 1 n VAL . 262 A 262 
A 263 1 n ASP . 263 A 263 
A 264 1 n SER . 264 A 264 
A 265 1 n LEU . 265 A 265 
A 266 1 n VAL . 266 A 266 
A 267 1 n ASN . 267 A 267 
A 268 1 n GLN . 268 A 268 
A 269 1 n ASP . 269 A 269 
A 270 1 n LYS . 270 A 270 
A 271 1 n PRO . 271 A 271 
A 272 1 n SER . 272 A 272 
A 273 1 n PHE . 273 A 273 
A 274 1 n ALA . 274 A 274 
A 275 1 n PHE . 275 A 275 
A 276 1 n GLN . 276 A 276 
A 277 1 n CYS . 277 A 277 
A 278 1 n THR . 278 A 278 
A 279 1 n ASP . 279 A 279 
A 280 1 n SER . 280 A 280 
A 281 1 n ASN . 281 A 281 
A 282 1 n ARG . 282 A 282 
A 283 1 n PHE . 283 A 283 
A 284 1 n LYS . 284 A 284 
A 285 1 n LYS . 285 A 285 
A 286 1 n GLY . 286 A 286 
A 287 1 n ILE . 287 A 287 
A 288 1 n CYS . 288 A 288 
A 289 1 n LEU . 289 A 289 
A 290 1 n SER . 290 A 290 
A 291 1 n CYS . 291 A 291 
A 292 1 n ARG . 292 A 292 
A 293 1 n LYS . 293 A 293 
A 294 1 n ASN . 294 A 294 
A 295 1 n ARG . 295 A 295 
A 296 1 n CYS . 296 A 296 
A 297 1 n ASN . 297 A 297 
A 298 1 n SER . 298 A 298 
A 299 1 n ILE . 299 A 299 
A 300 1 n GLY . 300 A 300 
A 301 1 n TYR . 301 A 301 
A 302 1 n ASN . 302 A 302 
A 303 1 n ALA . 303 A 303 
A 304 1 n LYS . 304 A 304 
A 305 1 n LYS . 305 A 305 
A 306 1 n MET . 306 A 306 
A 307 1 n ARG . 307 A 307 
A 308 1 n ASN . 308 A 308 
A 309 1 n LYS . 309 A 309 
A 310 1 n ARG . 310 A 310 
A 311 1 n ASN . 311 A 311 
A 312 1 n SER . 312 A 312 
A 313 1 n LYS . 313 A 313 
A 314 1 n MET . 314 A 314 
A 315 1 n TYR . 315 A 315 
A 316 1 n LEU . 316 A 316 
A 317 1 n LYS . 317 A 317 
A 318 1 n THR . 318 A 318 
A 319 1 n ARG . 319 A 319 
A 320 1 n ALA . 320 A 320 
A 321 1 n GLY . 321 A 321 
A 322 1 n MET . 322 A 322 
A 323 1 n PRO . 323 A 323 
A 324 1 n PHE . 324 A 324 
A 325 1 n ARG . 325 A 325 
A 326 1 n VAL . 326 A 326 
A 327 1 n TYR . 327 A 327 
A 328 1 n HIS . 328 A 328 
A 329 1 n TYR . 329 A 329 
A 330 1 n GLN . 330 A 330 
A 331 1 n MET . 331 A 331 
A 332 1 n LYS . 332 A 332 
A 333 1 n ILE . 333 A 333 
A 334 1 n HIS . 334 A 334 
A 335 1 n VAL . 335 A 335 
A 336 1 n PHE . 336 A 336 
A 337 1 n SER . 337 A 337 
A 338 1 n TYR . 338 A 338 
A 339 1 n LYS . 339 A 339 
A 340 1 n ASN . 340 A 340 
A 341 1 n MET . 341 A 341 
A 342 1 n GLY . 342 A 342 
A 343 1 n GLU . 343 A 343 
A 344 1 n ILE . 344 A 344 
A 345 1 n GLU . 345 A 345 
A 346 1 n PRO . 346 A 346 
A 347 1 n THR . 347 A 347 
A 348 1 n PHE . 348 A 348 
A 349 1 n TYR . 349 A 349 
A 350 1 n VAL . 350 A 350 
A 351 1 n THR . 351 A 351 
A 352 1 n LEU . 352 A 352 
A 353 1 n TYR . 353 A 353 
A 354 1 n GLY . 354 A 354 
A 355 1 n THR . 355 A 355 
A 356 1 n ASN . 356 A 356 
A 357 1 n ALA . 357 A 357 
A 358 1 n ASP . 358 A 358 
A 359 1 n SER . 359 A 359 
A 360 1 n GLN . 360 A 360 
A 361 1 n THR . 361 A 361 
A 362 1 n LEU . 362 A 362 
A 363 1 n PRO . 363 A 363 
A 364 1 n LEU . 364 A 364 
A 365 1 n GLU . 365 A 365 
A 366 1 n ILE . 366 A 366 
A 367 1 n VAL . 367 A 367 
A 368 1 n GLU . 368 A 368 
A 369 1 n ARG . 369 A 369 
A 370 1 n ILE . 370 A 370 
A 371 1 n GLU . 371 A 371 
A 372 1 n GLN . 372 A 372 
A 373 1 n ASN . 373 A 373 
A 374 1 n ALA . 374 A 374 
A 375 1 n THR . 375 A 375 
A 376 1 n ASN . 376 A 376 
A 377 1 n THR . 377 A 377 
A 378 1 n PHE . 378 A 378 
A 379 1 n LEU . 379 A 379 
A 380 1 n VAL . 380 A 380 
A 381 1 n TYR . 381 A 381 
A 382 1 n THR . 382 A 382 
A 383 1 n GLU . 383 A 383 
A 384 1 n GLU . 384 A 384 
A 385 1 n ASP . 385 A 385 
A 386 1 n LEU . 386 A 386 
A 387 1 n GLY . 387 A 387 
A 388 1 n ASP . 388 A 388 
A 389 1 n LEU . 389 A 389 
A 390 1 n LEU . 390 A 390 
A 391 1 n LYS . 391 A 391 
A 392 1 n ILE . 392 A 392 
A 393 1 n GLN . 393 A 393 
A 394 1 n LEU . 394 A 394 
A 395 1 n THR . 395 A 395 
A 396 1 n TRP . 396 A 396 
A 397 1 n GLU . 397 A 397 
A 398 1 n GLY . 398 A 398 
A 399 1 n ALA . 399 A 399 
A 400 1 n SER . 400 A 400 
A 401 1 n GLN . 401 A 401 
A 402 1 n SER . 402 A 402 
A 403 1 n TRP . 403 A 403 
A 404 1 n TYR . 404 A 404 
A 405 1 n ASN . 405 A 405 
A 406 1 n LEU . 406 A 406 
A 407 1 n TRP . 407 A 407 
A 408 1 n LYS . 408 A 408 
A 409 1 n GLU . 409 A 409 
A 410 1 n PHE . 410 A 410 
A 411 1 n ARG . 411 A 411 
A 412 1 n SER . 412 A 412 
A 413 1 n TYR . 413 A 413 
A 414 1 n LEU . 414 A 414 
A 415 1 n SER . 415 A 415 
A 416 1 n GLN . 416 A 416 
A 417 1 n PRO . 417 A 417 
A 418 1 n ARG . 418 A 418 
A 419 1 n ASN . 419 A 419 
A 420 1 n PRO . 420 A 420 
A 421 1 n GLY . 421 A 421 
A 422 1 n ARG . 422 A 422 
A 423 1 n GLU . 423 A 423 
A 424 1 n LEU . 424 A 424 
A 425 1 n ASN . 425 A 425 
A 426 1 n ILE . 426 A 426 
A 427 1 n ARG . 427 A 427 
A 428 1 n ARG . 428 A 428 
A 429 1 n ILE . 429 A 429 
A 430 1 n ARG . 430 A 430 
A 431 1 n VAL . 431 A 431 
A 432 1 n LYS . 432 A 432 
A 433 1 n SER . 433 A 433 
A 434 1 n GLY . 434 A 434 
A 435 1 n GLU . 435 A 435 
A 436 1 n THR . 436 A 436 
A 437 1 n GLN . 437 A 437 
A 438 1 n ARG . 438 A 438 
A 439 1 n LYS . 439 A 439 
A 440 1 n LEU . 440 A 440 
A 441 1 n THR . 441 A 441 
A 442 1 n PHE . 442 A 442 
A 443 1 n CYS . 443 A 443 
A 444 1 n THR . 444 A 444 
A 445 1 n GLU . 445 A 445 
A 446 1 n ASP . 446 A 446 
A 447 1 n PRO . 447 A 447 
A 448 1 n GLU . 448 A 448 
A 449 1 n ASN . 449 A 449 
A 450 1 n THR . 450 A 450 
A 451 1 n SER . 451 A 451 
A 452 1 n ILE . 452 A 452 
A 453 1 n SER . 453 A 453 
A 454 1 n PRO . 454 A 454 
A 455 1 n GLY . 455 A 455 
A 456 1 n ARG . 456 A 456 
A 457 1 n GLU . 457 A 457 
A 458 1 n LEU . 458 A 458 
A 459 1 n TRP . 459 A 459 
A 460 1 n PHE . 460 A 460 
A 461 1 n ARG . 461 A 461 
A 462 1 n LYS . 462 A 462 
A 463 1 n CYS . 463 A 463 
A 464 1 n ARG . 464 A 464 
A 465 1 n ASP . 465 A 465 
A 466 1 n GLY . 466 A 466 
A 467 1 n TRP . 467 A 467 
A 468 1 n ARG . 468 A 468 
A 469 1 n MET . 469 A 469 
A 470 1 n LYS . 470 A 470 
A 471 1 n ASN . 471 A 471 
A 472 1 n GLU . 472 A 472 
A 473 1 n THR . 473 A 473 
A 474 1 n SER . 474 A 474 
A 475 1 n PRO . 475 A 475 
A 476 1 n THR . 476 A 476 
A 477 1 n VAL . 477 A 477 
A 478 1 n GLU . 478 A 478 
A 479 1 n LEU . 479 A 479 
A 480 1 n PRO . 480 A 480 
B 1   2 n SER . 1   B 1   
B 2   2 n ARG . 2   B 2   
B 3   2 n VAL . 3   B 3   
B 4   2 n ASP . 4   B 4   
B 5   2 n PRO . 5   B 5   
B 6   2 n ASP . 6   B 6   
B 7   2 n LEU . 7   B 7   
B 8   2 n SER . 8   B 8   
B 9   2 n SER . 9   B 9   
B 10  2 n PHE . 10  B 10  
B 11  2 n ASP . 11  B 11  
B 12  2 n SER . 12  B 12  
B 13  2 n ALA . 13  B 13  
B 14  2 n PRO . 14  B 14  
B 15  2 n SER . 15  B 15  
B 16  2 n GLU . 16  B 16  
B 17  2 n PRO . 17  B 17  
B 18  2 n LYS . 18  B 18  
B 19  2 n SER . 19  B 19  
B 20  2 n ARG . 20  B 20  
B 21  2 n PHE . 21  B 21  
B 22  2 n ALA . 22  B 22  
B 23  2 n MET . 23  B 23  
B 24  2 n LEU . 24  B 24  
B 25  2 n ASP . 25  B 25  
B 26  2 n ASP . 26  B 26  
B 27  2 n VAL . 27  B 27  
B 28  2 n LYS . 28  B 28  
B 29  2 n ILE . 29  B 29  
B 30  2 n LEU . 30  B 30  
B 31  2 n ALA . 31  B 31  
B 32  2 n ASN . 32  B 32  
B 33  2 n GLY . 33  B 33  
B 34  2 n LEU . 34  B 34  
B 35  2 n LEU . 35  B 35  
B 36  2 n GLN . 36  B 36  
B 37  2 n LEU . 37  B 37  
B 38  2 n GLY . 38  B 38  
B 39  2 n HIS . 39  B 39  
B 40  2 n GLY . 40  B 40  
B 41  2 n LEU . 41  B 41  
B 42  2 n LYS . 42  B 42  
B 43  2 n ASP . 43  B 43  
B 44  2 n PHE . 44  B 44  
B 45  2 n VAL . 45  B 45  
B 46  2 n HIS . 46  B 46  
B 47  2 n LYS . 47  B 47  
B 48  2 n THR . 48  B 48  
B 49  2 n LYS . 49  B 49  
B 50  2 n GLY . 50  B 50  
B 51  2 n GLN . 51  B 51  
B 52  2 n ILE . 52  B 52  
B 53  2 n ASN . 53  B 53  
B 54  2 n ASP . 54  B 54  
B 55  2 n ILE . 55  B 55  
B 56  2 n PHE . 56  B 56  
B 57  2 n GLN . 57  B 57  
B 58  2 n LYS . 58  B 58  
B 59  2 n LEU . 59  B 59  
B 60  2 n ASN . 60  B 60  
B 61  2 n ILE . 61  B 61  
B 62  2 n PHE . 62  B 62  
B 63  2 n ASP . 63  B 63  
B 64  2 n GLN . 64  B 64  
B 65  2 n SER . 65  B 65  
B 66  2 n PHE . 66  B 66  
B 67  2 n TYR . 67  B 67  
B 68  2 n ASP . 68  B 68  
B 69  2 n LEU . 69  B 69  
B 70  2 n SER . 70  B 70  
B 71  2 n LEU . 71  B 71  
B 72  2 n ARG . 72  B 72  
B 73  2 n THR . 73  B 73  
B 74  2 n ASN . 74  B 74  
B 75  2 n GLU . 75  B 75  
B 76  2 n ILE . 76  B 76  
B 77  2 n LYS . 77  B 77  
B 78  2 n GLU . 78  B 78  
B 79  2 n GLU . 79  B 79  
B 80  2 n GLU . 80  B 80  
B 81  2 n LYS . 81  B 81  
B 82  2 n GLU . 82  B 82  
B 83  2 n LEU . 83  B 83  
B 84  2 n ARG . 84  B 84  
B 85  2 n ARG . 85  B 85  
B 86  2 n THR . 86  B 86  
B 87  2 n THR . 87  B 87  
B 88  2 n SER . 88  B 88  
B 89  2 n THR . 89  B 89  
B 90  2 n LEU . 90  B 90  
B 91  2 n GLN . 91  B 91  
B 92  2 n VAL . 92  B 92  
B 93  2 n LYS . 93  B 93  
B 94  2 n ASN . 94  B 94  
B 95  2 n GLU . 95  B 95  
B 96  2 n GLU . 96  B 96  
B 97  2 n VAL . 97  B 97  
B 98  2 n LYS . 98  B 98  
B 99  2 n ASN . 99  B 99  
B 100 2 n MET . 100 B 100 
B 101 2 n SER . 101 B 101 
B 102 2 n VAL . 102 B 102 
B 103 2 n GLU . 103 B 103 
B 104 2 n LEU . 104 B 104 
B 105 2 n ASN . 105 B 105 
B 106 2 n SER . 106 B 106 
B 107 2 n LYS . 107 B 107 
B 108 2 n LEU . 108 B 108 
B 109 2 n GLU . 109 B 109 
B 110 2 n SER . 110 B 110 
B 111 2 n LEU . 111 B 111 
B 112 2 n LEU . 112 B 112 
B 113 2 n GLU . 113 B 113 
B 114 2 n GLU . 114 B 114 
B 115 2 n LYS . 115 B 115 
B 116 2 n THR . 116 B 116 
B 117 2 n ALA . 117 B 117 
B 118 2 n LEU . 118 B 118 
B 119 2 n GLN . 119 B 119 
B 120 2 n HIS . 120 B 120 
B 121 2 n LYS . 121 B 121 
B 122 2 n VAL . 122 B 122 
B 123 2 n ARG . 123 B 123 
B 124 2 n ALA . 124 B 124 
B 125 2 n LEU . 125 B 125 
B 126 2 n GLU . 126 B 126 
B 127 2 n GLU . 127 B 127 
B 128 2 n GLN . 128 B 128 
B 129 2 n LEU . 129 B 129 
B 130 2 n THR . 130 B 130 
B 131 2 n ASN . 131 B 131 
B 132 2 n LEU . 132 B 132 
B 133 2 n ILE . 133 B 133 
B 134 2 n LEU . 134 B 134 
B 135 2 n SER . 135 B 135 
B 136 2 n PRO . 136 B 136 
B 137 2 n ALA . 137 B 137 
B 138 2 n GLY . 138 B 138 
B 139 2 n ALA . 139 B 139 
B 140 2 n GLN . 140 B 140 
B 141 2 n GLU . 141 B 141 
B 142 2 n HIS . 142 B 142 
B 143 2 n PRO . 143 B 143 
B 144 2 n GLU . 144 B 144 
B 145 2 n VAL . 145 B 145 
B 146 2 n THR . 146 B 146 
B 147 2 n SER . 147 B 147 
B 148 2 n LEU . 148 B 148 
B 149 2 n LYS . 149 B 149 
B 150 2 n SER . 150 B 150 
B 151 2 n PHE . 151 B 151 
B 152 2 n VAL . 152 B 152 
B 153 2 n GLU . 153 B 153 
B 154 2 n GLN . 154 B 154 
B 155 2 n GLN . 155 B 155 
B 156 2 n ASP . 156 B 156 
B 157 2 n ASN . 157 B 157 
B 158 2 n SER . 158 B 158 
B 159 2 n ILE . 159 B 159 
B 160 2 n ARG . 160 B 160 
B 161 2 n GLU . 161 B 161 
B 162 2 n LEU . 162 B 162 
B 163 2 n LEU . 163 B 163 
B 164 2 n GLN . 164 B 164 
B 165 2 n SER . 165 B 165 
B 166 2 n VAL . 166 B 166 
B 167 2 n GLU . 167 B 167 
B 168 2 n GLU . 168 B 168 
B 169 2 n GLN . 169 B 169 
B 170 2 n TYR . 170 B 170 
B 171 2 n LYS . 171 B 171 
B 172 2 n GLN . 172 B 172 
B 173 2 n LEU . 173 B 173 
B 174 2 n SER . 174 B 174 
B 175 2 n GLN . 175 B 175 
B 176 2 n GLN . 176 B 176 
B 177 2 n HIS . 177 B 177 
B 178 2 n MET . 178 B 178 
B 179 2 n GLN . 179 B 179 
B 180 2 n ILE . 180 B 180 
B 181 2 n LYS . 181 B 181 
B 182 2 n GLU . 182 B 182 
B 183 2 n ILE . 183 B 183 
B 184 2 n GLU . 184 B 184 
B 185 2 n LYS . 185 B 185 
B 186 2 n GLN . 186 B 186 
B 187 2 n LEU . 187 B 187 
B 188 2 n ARG . 188 B 188 
B 189 2 n LYS . 189 B 189 
B 190 2 n THR . 190 B 190 
B 191 2 n GLY . 191 B 191 
B 192 2 n ILE . 192 B 192 
B 193 2 n GLN . 193 B 193 
B 194 2 n GLU . 194 B 194 
B 195 2 n PRO . 195 B 195 
B 196 2 n SER . 196 B 196 
B 197 2 n GLU . 197 B 197 
B 198 2 n ASN . 198 B 198 
B 199 2 n SER . 199 B 199 
B 200 2 n LEU . 200 B 200 
B 201 2 n SER . 201 B 201 
B 202 2 n SER . 202 B 202 
B 203 2 n LYS . 203 B 203 
B 204 2 n SER . 204 B 204 
B 205 2 n ARG . 205 B 205 
B 206 2 n ALA . 206 B 206 
B 207 2 n PRO . 207 B 207 
B 208 2 n ARG . 208 B 208 
B 209 2 n THR . 209 B 209 
B 210 2 n THR . 210 B 210 
B 211 2 n PRO . 211 B 211 
B 212 2 n PRO . 212 B 212 
B 213 2 n LEU . 213 B 213 
B 214 2 n GLN . 214 B 214 
B 215 2 n LEU . 215 B 215 
B 216 2 n ASN . 216 B 216 
B 217 2 n GLU . 217 B 217 
B 218 2 n THR . 218 B 218 
B 219 2 n GLU . 219 B 219 
B 220 2 n ASN . 220 B 220 
B 221 2 n THR . 221 B 221 
B 222 2 n GLU . 222 B 222 
B 223 2 n GLN . 223 B 223 
B 224 2 n ASP . 224 B 224 
B 225 2 n ASP . 225 B 225 
B 226 2 n LEU . 226 B 226 
B 227 2 n PRO . 227 B 227 
B 228 2 n ALA . 228 B 228 
B 229 2 n ASP . 229 B 229 
B 230 2 n CYS . 230 B 230 
B 231 2 n SER . 231 B 231 
B 232 2 n ALA . 232 B 232 
B 233 2 n VAL . 233 B 233 
B 234 2 n TYR . 234 B 234 
B 235 2 n ASN . 235 B 235 
B 236 2 n ARG . 236 B 236 
B 237 2 n GLY . 237 B 237 
B 238 2 n GLU . 238 B 238 
B 239 2 n HIS . 239 B 239 
B 240 2 n THR . 240 B 240 
B 241 2 n SER . 241 B 241 
B 242 2 n GLY . 242 B 242 
B 243 2 n VAL . 243 B 243 
B 244 2 n TYR . 244 B 244 
B 245 2 n THR . 245 B 245 
B 246 2 n ILE . 246 B 246 
B 247 2 n LYS . 247 B 247 
B 248 2 n PRO . 248 B 248 
B 249 2 n ARG . 249 B 249 
B 250 2 n ASN . 250 B 250 
B 251 2 n SER . 251 B 251 
B 252 2 n GLN . 252 B 252 
B 253 2 n GLY . 253 B 253 
B 254 2 n PHE . 254 B 254 
B 255 2 n ASN . 255 B 255 
B 256 2 n VAL . 256 B 256 
B 257 2 n TYR . 257 B 257 
B 258 2 n CYS . 258 B 258 
B 259 2 n ASP . 259 B 259 
B 260 2 n THR . 260 B 260 
B 261 2 n GLN . 261 B 261 
B 262 2 n SER . 262 B 262 
B 263 2 n GLY . 263 B 263 
B 264 2 n SER . 264 B 264 
B 265 2 n PRO . 265 B 265 
B 266 2 n TRP . 266 B 266 
B 267 2 n THR . 267 B 267 
B 268 2 n LEU . 268 B 268 
B 269 2 n ILE . 269 B 269 
B 270 2 n GLN . 270 B 270 
B 271 2 n HIS . 271 B 271 
B 272 2 n ARG . 272 B 272 
B 273 2 n LYS . 273 B 273 
B 274 2 n ASP . 274 B 274 
B 275 2 n GLY . 275 B 275 
B 276 2 n SER . 276 B 276 
B 277 2 n GLN . 277 B 277 
B 278 2 n ASP . 278 B 278 
B 279 2 n PHE . 279 B 279 
B 280 2 n ASN . 280 B 280 
B 281 2 n GLU . 281 B 281 
B 282 2 n THR . 282 B 282 
B 283 2 n TRP . 283 B 283 
B 284 2 n GLU . 284 B 284 
B 285 2 n ASN . 285 B 285 
B 286 2 n TYR . 286 B 286 
B 287 2 n GLU . 287 B 287 
B 288 2 n LYS . 288 B 288 
B 289 2 n GLY . 289 B 289 
B 290 2 n PHE . 290 B 290 
B 291 2 n GLY . 291 B 291 
B 292 2 n ARG . 292 B 292 
B 293 2 n LEU . 293 B 293 
B 294 2 n ASP . 294 B 294 
B 295 2 n GLY . 295 B 295 
B 296 2 n GLU . 296 B 296 
B 297 2 n PHE . 297 B 297 
B 298 2 n TRP . 298 B 298 
B 299 2 n LEU . 299 B 299 
B 300 2 n GLY . 300 B 300 
B 301 2 n LEU . 301 B 301 
B 302 2 n GLU . 302 B 302 
B 303 2 n LYS . 303 B 303 
B 304 2 n ILE . 304 B 304 
B 305 2 n TYR . 305 B 305 
B 306 2 n ALA . 306 B 306 
B 307 2 n ILE . 307 B 307 
B 308 2 n VAL . 308 B 308 
B 309 2 n GLN . 309 B 309 
B 310 2 n GLN . 310 B 310 
B 311 2 n SER . 311 B 311 
B 312 2 n ASN . 312 B 312 
B 313 2 n TYR . 313 B 313 
B 314 2 n ILE . 314 B 314 
B 315 2 n LEU . 315 B 315 
B 316 2 n ARG . 316 B 316 
B 317 2 n LEU . 317 B 317 
B 318 2 n GLU . 318 B 318 
B 319 2 n LEU . 319 B 319 
B 320 2 n GLN . 320 B 320 
B 321 2 n ASP . 321 B 321 
B 322 2 n TRP . 322 B 322 
B 323 2 n LYS . 323 B 323 
B 324 2 n ASP . 324 B 324 
B 325 2 n SER . 325 B 325 
B 326 2 n LYS . 326 B 326 
B 327 2 n HIS . 327 B 327 
B 328 2 n TYR . 328 B 328 
B 329 2 n VAL . 329 B 329 
B 330 2 n GLU . 330 B 330 
B 331 2 n TYR . 331 B 331 
B 332 2 n SER . 332 B 332 
B 333 2 n PHE . 333 B 333 
B 334 2 n HIS . 334 B 334 
B 335 2 n LEU . 335 B 335 
B 336 2 n GLY . 336 B 336 
B 337 2 n SER . 337 B 337 
B 338 2 n HIS . 338 B 338 
B 339 2 n GLU . 339 B 339 
B 340 2 n THR . 340 B 340 
B 341 2 n ASN . 341 B 341 
B 342 2 n TYR . 342 B 342 
B 343 2 n THR . 343 B 343 
B 344 2 n LEU . 344 B 344 
B 345 2 n HIS . 345 B 345 
B 346 2 n VAL . 346 B 346 
B 347 2 n ALA . 347 B 347 
B 348 2 n GLU . 348 B 348 
B 349 2 n ILE . 349 B 349 
B 350 2 n ALA . 350 B 350 
B 351 2 n GLY . 351 B 351 
B 352 2 n ASN . 352 B 352 
B 353 2 n ILE . 353 B 353 
B 354 2 n PRO . 354 B 354 
B 355 2 n GLY . 355 B 355 
B 356 2 n ALA . 356 B 356 
B 357 2 n LEU . 357 B 357 
B 358 2 n PRO . 358 B 358 
B 359 2 n GLU . 359 B 359 
B 360 2 n HIS . 360 B 360 
B 361 2 n THR . 361 B 361 
B 362 2 n ASP . 362 B 362 
B 363 2 n LEU . 363 B 363 
B 364 2 n MET . 364 B 364 
B 365 2 n PHE . 365 B 365 
B 366 2 n SER . 366 B 366 
B 367 2 n THR . 367 B 367 
B 368 2 n TRP . 368 B 368 
B 369 2 n ASN . 369 B 369 
B 370 2 n HIS . 370 B 370 
B 371 2 n ARG . 371 B 371 
B 372 2 n ALA . 372 B 372 
B 373 2 n LYS . 373 B 373 
B 374 2 n GLY . 374 B 374 
B 375 2 n GLN . 375 B 375 
B 376 2 n LEU . 376 B 376 
B 377 2 n TYR . 377 B 377 
B 378 2 n CYS . 378 B 378 
B 379 2 n PRO . 379 B 379 
B 380 2 n GLU . 380 B 380 
B 381 2 n SER . 381 B 381 
B 382 2 n TYR . 382 B 382 
B 383 2 n SER . 383 B 383 
B 384 2 n GLY . 384 B 384 
B 385 2 n GLY . 385 B 385 
B 386 2 n TRP . 386 B 386 
B 387 2 n TRP . 387 B 387 
B 388 2 n TRP . 388 B 388 
B 389 2 n ASN . 389 B 389 
B 390 2 n ASP . 390 B 390 
B 391 2 n ILE . 391 B 391 
B 392 2 n CYS . 392 B 392 
B 393 2 n GLY . 393 B 393 
B 394 2 n GLU . 394 B 394 
B 395 2 n ASN . 395 B 395 
B 396 2 n ASN . 396 B 396 
B 397 2 n LEU . 397 B 397 
B 398 2 n ASN . 398 B 398 
B 399 2 n GLY . 399 B 399 
B 400 2 n LYS . 400 B 400 
B 401 2 n TYR . 401 B 401 
B 402 2 n ASN . 402 B 402 
B 403 2 n LYS . 403 B 403 
B 404 2 n PRO . 404 B 404 
B 405 2 n ARG . 405 B 405 
B 406 2 n THR . 406 B 406 
B 407 2 n LYS . 407 B 407 
B 408 2 n SER . 408 B 408 
B 409 2 n ARG . 409 B 409 
B 410 2 n PRO . 410 B 410 
B 411 2 n GLU . 411 B 411 
B 412 2 n ARG . 412 B 412 
B 413 2 n ARG . 413 B 413 
B 414 2 n ARG . 414 B 414 
B 415 2 n GLY . 415 B 415 
B 416 2 n ILE . 416 B 416 
B 417 2 n TYR . 417 B 417 
B 418 2 n TRP . 418 B 418 
B 419 2 n ARG . 419 B 419 
B 420 2 n PRO . 420 B 420 
B 421 2 n GLN . 421 B 421 
B 422 2 n SER . 422 B 422 
B 423 2 n ARG . 423 B 423 
B 424 2 n LYS . 424 B 424 
B 425 2 n LEU . 425 B 425 
B 426 2 n TYR . 426 B 426 
B 427 2 n ALA . 427 B 427 
B 428 2 n ILE . 428 B 428 
B 429 2 n LYS . 429 B 429 
B 430 2 n SER . 430 B 430 
B 431 2 n SER . 431 B 431 
B 432 2 n LYS . 432 B 432 
B 433 2 n MET . 433 B 433 
B 434 2 n MET . 434 B 434 
B 435 2 n LEU . 435 B 435 
B 436 2 n GLN . 436 B 436 
B 437 2 n PRO . 437 B 437 
B 438 2 n THR . 438 B 438 
B 439 2 n THR . 439 B 439 
C 1   3 n SER . 1   C 1   
C 2   3 n ARG . 2   C 2   
C 3   3 n VAL . 3   C 3   
C 4   3 n ASP . 4   C 4   
C 5   3 n PRO . 5   C 5   
C 6   3 n ASP . 6   C 6   
C 7   3 n LEU . 7   C 7   
C 8   3 n SER . 8   C 8   
C 9   3 n SER . 9   C 9   
C 10  3 n PHE . 10  C 10  
C 11  3 n ASP . 11  C 11  
C 12  3 n SER . 12  C 12  
C 13  3 n ALA . 13  C 13  
C 14  3 n PRO . 14  C 14  
C 15  3 n SER . 15  C 15  
C 16  3 n GLU . 16  C 16  
C 17  3 n PRO . 17  C 17  
C 18  3 n LYS . 18  C 18  
C 19  3 n SER . 19  C 19  
C 20  3 n ARG . 20  C 20  
C 21  3 n PHE . 21  C 21  
C 22  3 n ALA . 22  C 22  
C 23  3 n MET . 23  C 23  
C 24  3 n LEU . 24  C 24  
C 25  3 n ASP . 25  C 25  
C 26  3 n ASP . 26  C 26  
C 27  3 n VAL . 27  C 27  
C 28  3 n LYS . 28  C 28  
C 29  3 n ILE . 29  C 29  
C 30  3 n LEU . 30  C 30  
C 31  3 n ALA . 31  C 31  
C 32  3 n ASN . 32  C 32  
C 33  3 n GLY . 33  C 33  
C 34  3 n LEU . 34  C 34  
C 35  3 n LEU . 35  C 35  
C 36  3 n GLN . 36  C 36  
C 37  3 n LEU . 37  C 37  
C 38  3 n GLY . 38  C 38  
C 39  3 n HIS . 39  C 39  
C 40  3 n GLY . 40  C 40  
C 41  3 n LEU . 41  C 41  
C 42  3 n LYS . 42  C 42  
C 43  3 n ASP . 43  C 43  
C 44  3 n PHE . 44  C 44  
C 45  3 n VAL . 45  C 45  
C 46  3 n HIS . 46  C 46  
C 47  3 n LYS . 47  C 47  
C 48  3 n THR . 48  C 48  
C 49  3 n LYS . 49  C 49  
C 50  3 n GLY . 50  C 50  
C 51  3 n GLN . 51  C 51  
C 52  3 n ILE . 52  C 52  
C 53  3 n ASN . 53  C 53  
C 54  3 n ASP . 54  C 54  
C 55  3 n ILE . 55  C 55  
C 56  3 n PHE . 56  C 56  
C 57  3 n GLN . 57  C 57  
C 58  3 n LYS . 58  C 58  
C 59  3 n LEU . 59  C 59  
C 60  3 n ASN . 60  C 60  
C 61  3 n ILE . 61  C 61  
C 62  3 n PHE . 62  C 62  
C 63  3 n ASP . 63  C 63  
C 64  3 n GLN . 64  C 64  
C 65  3 n SER . 65  C 65  
C 66  3 n PHE . 66  C 66  
C 67  3 n TYR . 67  C 67  
C 68  3 n ASP . 68  C 68  
C 69  3 n LEU . 69  C 69  
C 70  3 n SER . 70  C 70  
C 71  3 n LEU . 71  C 71  
C 72  3 n ARG . 72  C 72  
C 73  3 n THR . 73  C 73  
C 74  3 n ASN . 74  C 74  
C 75  3 n GLU . 75  C 75  
C 76  3 n ILE . 76  C 76  
C 77  3 n LYS . 77  C 77  
C 78  3 n GLU . 78  C 78  
C 79  3 n GLU . 79  C 79  
C 80  3 n GLU . 80  C 80  
C 81  3 n LYS . 81  C 81  
C 82  3 n GLU . 82  C 82  
C 83  3 n LEU . 83  C 83  
C 84  3 n ARG . 84  C 84  
C 85  3 n ARG . 85  C 85  
C 86  3 n THR . 86  C 86  
C 87  3 n THR . 87  C 87  
C 88  3 n SER . 88  C 88  
C 89  3 n THR . 89  C 89  
C 90  3 n LEU . 90  C 90  
C 91  3 n GLN . 91  C 91  
C 92  3 n VAL . 92  C 92  
C 93  3 n LYS . 93  C 93  
C 94  3 n ASN . 94  C 94  
C 95  3 n GLU . 95  C 95  
C 96  3 n GLU . 96  C 96  
C 97  3 n VAL . 97  C 97  
C 98  3 n LYS . 98  C 98  
C 99  3 n ASN . 99  C 99  
C 100 3 n MET . 100 C 100 
C 101 3 n SER . 101 C 101 
C 102 3 n VAL . 102 C 102 
C 103 3 n GLU . 103 C 103 
C 104 3 n LEU . 104 C 104 
C 105 3 n ASN . 105 C 105 
C 106 3 n SER . 106 C 106 
C 107 3 n LYS . 107 C 107 
C 108 3 n LEU . 108 C 108 
C 109 3 n GLU . 109 C 109 
C 110 3 n SER . 110 C 110 
C 111 3 n LEU . 111 C 111 
C 112 3 n LEU . 112 C 112 
C 113 3 n GLU . 113 C 113 
C 114 3 n GLU . 114 C 114 
C 115 3 n LYS . 115 C 115 
C 116 3 n THR . 116 C 116 
C 117 3 n ALA . 117 C 117 
C 118 3 n LEU . 118 C 118 
C 119 3 n GLN . 119 C 119 
C 120 3 n HIS . 120 C 120 
C 121 3 n LYS . 121 C 121 
C 122 3 n VAL . 122 C 122 
C 123 3 n ARG . 123 C 123 
C 124 3 n ALA . 124 C 124 
C 125 3 n LEU . 125 C 125 
C 126 3 n GLU . 126 C 126 
C 127 3 n GLU . 127 C 127 
C 128 3 n GLN . 128 C 128 
C 129 3 n LEU . 129 C 129 
C 130 3 n THR . 130 C 130 
C 131 3 n ASN . 131 C 131 
C 132 3 n LEU . 132 C 132 
C 133 3 n ILE . 133 C 133 
C 134 3 n LEU . 134 C 134 
C 135 3 n SER . 135 C 135 
C 136 3 n PRO . 136 C 136 
C 137 3 n ALA . 137 C 137 
C 138 3 n GLY . 138 C 138 
C 139 3 n ALA . 139 C 139 
C 140 3 n GLN . 140 C 140 
C 141 3 n GLU . 141 C 141 
C 142 3 n HIS . 142 C 142 
C 143 3 n PRO . 143 C 143 
C 144 3 n GLU . 144 C 144 
C 145 3 n VAL . 145 C 145 
C 146 3 n THR . 146 C 146 
C 147 3 n SER . 147 C 147 
C 148 3 n LEU . 148 C 148 
C 149 3 n LYS . 149 C 149 
C 150 3 n SER . 150 C 150 
C 151 3 n PHE . 151 C 151 
C 152 3 n VAL . 152 C 152 
C 153 3 n GLU . 153 C 153 
C 154 3 n GLN . 154 C 154 
C 155 3 n GLN . 155 C 155 
C 156 3 n ASP . 156 C 156 
C 157 3 n ASN . 157 C 157 
C 158 3 n SER . 158 C 158 
C 159 3 n ILE . 159 C 159 
C 160 3 n ARG . 160 C 160 
C 161 3 n GLU . 161 C 161 
C 162 3 n LEU . 162 C 162 
C 163 3 n LEU . 163 C 163 
C 164 3 n GLN . 164 C 164 
C 165 3 n SER . 165 C 165 
C 166 3 n VAL . 166 C 166 
C 167 3 n GLU . 167 C 167 
C 168 3 n GLU . 168 C 168 
C 169 3 n GLN . 169 C 169 
C 170 3 n TYR . 170 C 170 
C 171 3 n LYS . 171 C 171 
C 172 3 n GLN . 172 C 172 
C 173 3 n LEU . 173 C 173 
C 174 3 n SER . 174 C 174 
C 175 3 n GLN . 175 C 175 
C 176 3 n GLN . 176 C 176 
C 177 3 n HIS . 177 C 177 
C 178 3 n MET . 178 C 178 
C 179 3 n GLN . 179 C 179 
C 180 3 n ILE . 180 C 180 
C 181 3 n LYS . 181 C 181 
C 182 3 n GLU . 182 C 182 
C 183 3 n ILE . 183 C 183 
C 184 3 n GLU . 184 C 184 
C 185 3 n LYS . 185 C 185 
C 186 3 n GLN . 186 C 186 
C 187 3 n LEU . 187 C 187 
C 188 3 n ARG . 188 C 188 
C 189 3 n LYS . 189 C 189 
C 190 3 n THR . 190 C 190 
C 191 3 n GLY . 191 C 191 
C 192 3 n ILE . 192 C 192 
C 193 3 n GLN . 193 C 193 
C 194 3 n GLU . 194 C 194 
C 195 3 n PRO . 195 C 195 
C 196 3 n SER . 196 C 196 
C 197 3 n GLU . 197 C 197 
C 198 3 n ASN . 198 C 198 
C 199 3 n SER . 199 C 199 
C 200 3 n LEU . 200 C 200 
C 201 3 n SER . 201 C 201 
C 202 3 n SER . 202 C 202 
C 203 3 n LYS . 203 C 203 
C 204 3 n SER . 204 C 204 
C 205 3 n ARG . 205 C 205 
C 206 3 n ALA . 206 C 206 
C 207 3 n PRO . 207 C 207 
C 208 3 n ARG . 208 C 208 
C 209 3 n THR . 209 C 209 
C 210 3 n THR . 210 C 210 
C 211 3 n PRO . 211 C 211 
C 212 3 n PRO . 212 C 212 
C 213 3 n LEU . 213 C 213 
C 214 3 n GLN . 214 C 214 
C 215 3 n LEU . 215 C 215 
C 216 3 n ASN . 216 C 216 
C 217 3 n GLU . 217 C 217 
C 218 3 n THR . 218 C 218 
C 219 3 n GLU . 219 C 219 
C 220 3 n ASN . 220 C 220 
C 221 3 n THR . 221 C 221 
C 222 3 n GLU . 222 C 222 
C 223 3 n GLN . 223 C 223 
C 224 3 n ASP . 224 C 224 
C 225 3 n ASP . 225 C 225 
C 226 3 n LEU . 226 C 226 
C 227 3 n PRO . 227 C 227 
C 228 3 n ALA . 228 C 228 
C 229 3 n ASP . 229 C 229 
C 230 3 n CYS . 230 C 230 
C 231 3 n SER . 231 C 231 
C 232 3 n ALA . 232 C 232 
C 233 3 n VAL . 233 C 233 
C 234 3 n TYR . 234 C 234 
C 235 3 n ASN . 235 C 235 
C 236 3 n ARG . 236 C 236 
C 237 3 n GLY . 237 C 237 
C 238 3 n GLU . 238 C 238 
C 239 3 n HIS . 239 C 239 
C 240 3 n THR . 240 C 240 
C 241 3 n SER . 241 C 241 
C 242 3 n GLY . 242 C 242 
C 243 3 n VAL . 243 C 243 
C 244 3 n TYR . 244 C 244 
C 245 3 n THR . 245 C 245 
C 246 3 n ILE . 246 C 246 
C 247 3 n LYS . 247 C 247 
C 248 3 n PRO . 248 C 248 
C 249 3 n ARG . 249 C 249 
C 250 3 n ASN . 250 C 250 
C 251 3 n SER . 251 C 251 
C 252 3 n GLN . 252 C 252 
C 253 3 n GLY . 253 C 253 
C 254 3 n PHE . 254 C 254 
C 255 3 n ASN . 255 C 255 
C 256 3 n VAL . 256 C 256 
C 257 3 n TYR . 257 C 257 
C 258 3 n CYS . 258 C 258 
C 259 3 n ASP . 259 C 259 
C 260 3 n THR . 260 C 260 
C 261 3 n GLN . 261 C 261 
C 262 3 n SER . 262 C 262 
C 263 3 n GLY . 263 C 263 
C 264 3 n SER . 264 C 264 
C 265 3 n PRO . 265 C 265 
C 266 3 n TRP . 266 C 266 
C 267 3 n THR . 267 C 267 
C 268 3 n LEU . 268 C 268 
C 269 3 n ILE . 269 C 269 
C 270 3 n GLN . 270 C 270 
C 271 3 n HIS . 271 C 271 
C 272 3 n ARG . 272 C 272 
C 273 3 n LYS . 273 C 273 
C 274 3 n ASP . 274 C 274 
C 275 3 n GLY . 275 C 275 
C 276 3 n SER . 276 C 276 
C 277 3 n GLN . 277 C 277 
C 278 3 n ASP . 278 C 278 
C 279 3 n PHE . 279 C 279 
C 280 3 n ASN . 280 C 280 
C 281 3 n GLU . 281 C 281 
C 282 3 n THR . 282 C 282 
C 283 3 n TRP . 283 C 283 
C 284 3 n GLU . 284 C 284 
C 285 3 n ASN . 285 C 285 
C 286 3 n TYR . 286 C 286 
C 287 3 n GLU . 287 C 287 
C 288 3 n LYS . 288 C 288 
C 289 3 n GLY . 289 C 289 
C 290 3 n PHE . 290 C 290 
C 291 3 n GLY . 291 C 291 
C 292 3 n ARG . 292 C 292 
C 293 3 n LEU . 293 C 293 
C 294 3 n ASP . 294 C 294 
C 295 3 n GLY . 295 C 295 
C 296 3 n GLU . 296 C 296 
C 297 3 n PHE . 297 C 297 
C 298 3 n TRP . 298 C 298 
C 299 3 n LEU . 299 C 299 
C 300 3 n GLY . 300 C 300 
C 301 3 n LEU . 301 C 301 
C 302 3 n GLU . 302 C 302 
C 303 3 n LYS . 303 C 303 
C 304 3 n ILE . 304 C 304 
C 305 3 n TYR . 305 C 305 
C 306 3 n ALA . 306 C 306 
C 307 3 n ILE . 307 C 307 
C 308 3 n VAL . 308 C 308 
C 309 3 n GLN . 309 C 309 
C 310 3 n GLN . 310 C 310 
C 311 3 n SER . 311 C 311 
C 312 3 n ASN . 312 C 312 
C 313 3 n TYR . 313 C 313 
C 314 3 n ILE . 314 C 314 
C 315 3 n LEU . 315 C 315 
C 316 3 n ARG . 316 C 316 
C 317 3 n LEU . 317 C 317 
C 318 3 n GLU . 318 C 318 
C 319 3 n LEU . 319 C 319 
C 320 3 n GLN . 320 C 320 
C 321 3 n ASP . 321 C 321 
C 322 3 n TRP . 322 C 322 
C 323 3 n LYS . 323 C 323 
C 324 3 n ASP . 324 C 324 
C 325 3 n SER . 325 C 325 
C 326 3 n LYS . 326 C 326 
C 327 3 n HIS . 327 C 327 
C 328 3 n TYR . 328 C 328 
C 329 3 n VAL . 329 C 329 
C 330 3 n GLU . 330 C 330 
C 331 3 n TYR . 331 C 331 
C 332 3 n SER . 332 C 332 
C 333 3 n PHE . 333 C 333 
C 334 3 n HIS . 334 C 334 
C 335 3 n LEU . 335 C 335 
C 336 3 n GLY . 336 C 336 
C 337 3 n SER . 337 C 337 
C 338 3 n HIS . 338 C 338 
C 339 3 n GLU . 339 C 339 
C 340 3 n THR . 340 C 340 
C 341 3 n ASN . 341 C 341 
C 342 3 n TYR . 342 C 342 
C 343 3 n THR . 343 C 343 
C 344 3 n LEU . 344 C 344 
C 345 3 n HIS . 345 C 345 
C 346 3 n VAL . 346 C 346 
C 347 3 n ALA . 347 C 347 
C 348 3 n GLU . 348 C 348 
C 349 3 n ILE . 349 C 349 
C 350 3 n ALA . 350 C 350 
C 351 3 n GLY . 351 C 351 
C 352 3 n ASN . 352 C 352 
C 353 3 n ILE . 353 C 353 
C 354 3 n PRO . 354 C 354 
C 355 3 n GLY . 355 C 355 
C 356 3 n ALA . 356 C 356 
C 357 3 n LEU . 357 C 357 
C 358 3 n PRO . 358 C 358 
C 359 3 n GLU . 359 C 359 
C 360 3 n HIS . 360 C 360 
C 361 3 n THR . 361 C 361 
C 362 3 n ASP . 362 C 362 
C 363 3 n LEU . 363 C 363 
C 364 3 n MET . 364 C 364 
C 365 3 n PHE . 365 C 365 
C 366 3 n SER . 366 C 366 
C 367 3 n THR . 367 C 367 
C 368 3 n TRP . 368 C 368 
C 369 3 n ASN . 369 C 369 
C 370 3 n HIS . 370 C 370 
C 371 3 n ARG . 371 C 371 
C 372 3 n ALA . 372 C 372 
C 373 3 n LYS . 373 C 373 
C 374 3 n GLY . 374 C 374 
C 375 3 n GLN . 375 C 375 
C 376 3 n LEU . 376 C 376 
C 377 3 n TYR . 377 C 377 
C 378 3 n CYS . 378 C 378 
C 379 3 n PRO . 379 C 379 
C 380 3 n GLU . 380 C 380 
C 381 3 n SER . 381 C 381 
C 382 3 n TYR . 382 C 382 
C 383 3 n SER . 383 C 383 
C 384 3 n GLY . 384 C 384 
C 385 3 n GLY . 385 C 385 
C 386 3 n TRP . 386 C 386 
C 387 3 n TRP . 387 C 387 
C 388 3 n TRP . 388 C 388 
C 389 3 n ASN . 389 C 389 
C 390 3 n ASP . 390 C 390 
C 391 3 n ILE . 391 C 391 
C 392 3 n CYS . 392 C 392 
C 393 3 n GLY . 393 C 393 
C 394 3 n GLU . 394 C 394 
C 395 3 n ASN . 395 C 395 
C 396 3 n ASN . 396 C 396 
C 397 3 n LEU . 397 C 397 
C 398 3 n ASN . 398 C 398 
C 399 3 n GLY . 399 C 399 
C 400 3 n LYS . 400 C 400 
C 401 3 n TYR . 401 C 401 
C 402 3 n ASN . 402 C 402 
C 403 3 n LYS . 403 C 403 
C 404 3 n PRO . 404 C 404 
C 405 3 n ARG . 405 C 405 
C 406 3 n THR . 406 C 406 
C 407 3 n LYS . 407 C 407 
C 408 3 n SER . 408 C 408 
C 409 3 n ARG . 409 C 409 
C 410 3 n PRO . 410 C 410 
C 411 3 n GLU . 411 C 411 
C 412 3 n ARG . 412 C 412 
C 413 3 n ARG . 413 C 413 
C 414 3 n ARG . 414 C 414 
C 415 3 n GLY . 415 C 415 
C 416 3 n ILE . 416 C 416 
C 417 3 n TYR . 417 C 417 
C 418 3 n TRP . 418 C 418 
C 419 3 n ARG . 419 C 419 
C 420 3 n PRO . 420 C 420 
C 421 3 n GLN . 421 C 421 
C 422 3 n SER . 422 C 422 
C 423 3 n ARG . 423 C 423 
C 424 3 n LYS . 424 C 424 
C 425 3 n LEU . 425 C 425 
C 426 3 n TYR . 426 C 426 
C 427 3 n ALA . 427 C 427 
C 428 3 n ILE . 428 C 428 
C 429 3 n LYS . 429 C 429 
C 430 3 n SER . 430 C 430 
C 431 3 n SER . 431 C 431 
C 432 3 n LYS . 432 C 432 
C 433 3 n MET . 433 C 433 
C 434 3 n MET . 434 C 434 
C 435 3 n LEU . 435 C 435 
C 436 3 n GLN . 436 C 436 
C 437 3 n PRO . 437 C 437 
C 438 3 n THR . 438 C 438 
C 439 3 n THR . 439 C 439 
D 1   4 n SER . 1   D 1   
D 2   4 n ARG . 2   D 2   
D 3   4 n VAL . 3   D 3   
D 4   4 n ASP . 4   D 4   
D 5   4 n PRO . 5   D 5   
D 6   4 n ASP . 6   D 6   
D 7   4 n LEU . 7   D 7   
D 8   4 n SER . 8   D 8   
D 9   4 n SER . 9   D 9   
D 10  4 n PHE . 10  D 10  
D 11  4 n ASP . 11  D 11  
D 12  4 n SER . 12  D 12  
D 13  4 n ALA . 13  D 13  
D 14  4 n PRO . 14  D 14  
D 15  4 n SER . 15  D 15  
D 16  4 n GLU . 16  D 16  
D 17  4 n PRO . 17  D 17  
D 18  4 n LYS . 18  D 18  
D 19  4 n SER . 19  D 19  
D 20  4 n ARG . 20  D 20  
D 21  4 n PHE . 21  D 21  
D 22  4 n ALA . 22  D 22  
D 23  4 n MET . 23  D 23  
D 24  4 n LEU . 24  D 24  
D 25  4 n ASP . 25  D 25  
D 26  4 n ASP . 26  D 26  
D 27  4 n VAL . 27  D 27  
D 28  4 n LYS . 28  D 28  
D 29  4 n ILE . 29  D 29  
D 30  4 n LEU . 30  D 30  
D 31  4 n ALA . 31  D 31  
D 32  4 n ASN . 32  D 32  
D 33  4 n GLY . 33  D 33  
D 34  4 n LEU . 34  D 34  
D 35  4 n LEU . 35  D 35  
D 36  4 n GLN . 36  D 36  
D 37  4 n LEU . 37  D 37  
D 38  4 n GLY . 38  D 38  
D 39  4 n HIS . 39  D 39  
D 40  4 n GLY . 40  D 40  
D 41  4 n LEU . 41  D 41  
D 42  4 n LYS . 42  D 42  
D 43  4 n ASP . 43  D 43  
D 44  4 n PHE . 44  D 44  
D 45  4 n VAL . 45  D 45  
D 46  4 n HIS . 46  D 46  
D 47  4 n LYS . 47  D 47  
D 48  4 n THR . 48  D 48  
D 49  4 n LYS . 49  D 49  
D 50  4 n GLY . 50  D 50  
D 51  4 n GLN . 51  D 51  
D 52  4 n ILE . 52  D 52  
D 53  4 n ASN . 53  D 53  
D 54  4 n ASP . 54  D 54  
D 55  4 n ILE . 55  D 55  
D 56  4 n PHE . 56  D 56  
D 57  4 n GLN . 57  D 57  
D 58  4 n LYS . 58  D 58  
D 59  4 n LEU . 59  D 59  
D 60  4 n ASN . 60  D 60  
D 61  4 n ILE . 61  D 61  
D 62  4 n PHE . 62  D 62  
D 63  4 n ASP . 63  D 63  
D 64  4 n GLN . 64  D 64  
D 65  4 n SER . 65  D 65  
D 66  4 n PHE . 66  D 66  
D 67  4 n TYR . 67  D 67  
D 68  4 n ASP . 68  D 68  
D 69  4 n LEU . 69  D 69  
D 70  4 n SER . 70  D 70  
D 71  4 n LEU . 71  D 71  
D 72  4 n ARG . 72  D 72  
D 73  4 n THR . 73  D 73  
D 74  4 n ASN . 74  D 74  
D 75  4 n GLU . 75  D 75  
D 76  4 n ILE . 76  D 76  
D 77  4 n LYS . 77  D 77  
D 78  4 n GLU . 78  D 78  
D 79  4 n GLU . 79  D 79  
D 80  4 n GLU . 80  D 80  
D 81  4 n LYS . 81  D 81  
D 82  4 n GLU . 82  D 82  
D 83  4 n LEU . 83  D 83  
D 84  4 n ARG . 84  D 84  
D 85  4 n ARG . 85  D 85  
D 86  4 n THR . 86  D 86  
D 87  4 n THR . 87  D 87  
D 88  4 n SER . 88  D 88  
D 89  4 n THR . 89  D 89  
D 90  4 n LEU . 90  D 90  
D 91  4 n GLN . 91  D 91  
D 92  4 n VAL . 92  D 92  
D 93  4 n LYS . 93  D 93  
D 94  4 n ASN . 94  D 94  
D 95  4 n GLU . 95  D 95  
D 96  4 n GLU . 96  D 96  
D 97  4 n VAL . 97  D 97  
D 98  4 n LYS . 98  D 98  
D 99  4 n ASN . 99  D 99  
D 100 4 n MET . 100 D 100 
D 101 4 n SER . 101 D 101 
D 102 4 n VAL . 102 D 102 
D 103 4 n GLU . 103 D 103 
D 104 4 n LEU . 104 D 104 
D 105 4 n ASN . 105 D 105 
D 106 4 n SER . 106 D 106 
D 107 4 n LYS . 107 D 107 
D 108 4 n LEU . 108 D 108 
D 109 4 n GLU . 109 D 109 
D 110 4 n SER . 110 D 110 
D 111 4 n LEU . 111 D 111 
D 112 4 n LEU . 112 D 112 
D 113 4 n GLU . 113 D 113 
D 114 4 n GLU . 114 D 114 
D 115 4 n LYS . 115 D 115 
D 116 4 n THR . 116 D 116 
D 117 4 n ALA . 117 D 117 
D 118 4 n LEU . 118 D 118 
D 119 4 n GLN . 119 D 119 
D 120 4 n HIS . 120 D 120 
D 121 4 n LYS . 121 D 121 
D 122 4 n VAL . 122 D 122 
D 123 4 n ARG . 123 D 123 
D 124 4 n ALA . 124 D 124 
D 125 4 n LEU . 125 D 125 
D 126 4 n GLU . 126 D 126 
D 127 4 n GLU . 127 D 127 
D 128 4 n GLN . 128 D 128 
D 129 4 n LEU . 129 D 129 
D 130 4 n THR . 130 D 130 
D 131 4 n ASN . 131 D 131 
D 132 4 n LEU . 132 D 132 
D 133 4 n ILE . 133 D 133 
D 134 4 n LEU . 134 D 134 
D 135 4 n SER . 135 D 135 
D 136 4 n PRO . 136 D 136 
D 137 4 n ALA . 137 D 137 
D 138 4 n GLY . 138 D 138 
D 139 4 n ALA . 139 D 139 
D 140 4 n GLN . 140 D 140 
D 141 4 n GLU . 141 D 141 
D 142 4 n HIS . 142 D 142 
D 143 4 n PRO . 143 D 143 
D 144 4 n GLU . 144 D 144 
D 145 4 n VAL . 145 D 145 
D 146 4 n THR . 146 D 146 
D 147 4 n SER . 147 D 147 
D 148 4 n LEU . 148 D 148 
D 149 4 n LYS . 149 D 149 
D 150 4 n SER . 150 D 150 
D 151 4 n PHE . 151 D 151 
D 152 4 n VAL . 152 D 152 
D 153 4 n GLU . 153 D 153 
D 154 4 n GLN . 154 D 154 
D 155 4 n GLN . 155 D 155 
D 156 4 n ASP . 156 D 156 
D 157 4 n ASN . 157 D 157 
D 158 4 n SER . 158 D 158 
D 159 4 n ILE . 159 D 159 
D 160 4 n ARG . 160 D 160 
D 161 4 n GLU . 161 D 161 
D 162 4 n LEU . 162 D 162 
D 163 4 n LEU . 163 D 163 
D 164 4 n GLN . 164 D 164 
D 165 4 n SER . 165 D 165 
D 166 4 n VAL . 166 D 166 
D 167 4 n GLU . 167 D 167 
D 168 4 n GLU . 168 D 168 
D 169 4 n GLN . 169 D 169 
D 170 4 n TYR . 170 D 170 
D 171 4 n LYS . 171 D 171 
D 172 4 n GLN . 172 D 172 
D 173 4 n LEU . 173 D 173 
D 174 4 n SER . 174 D 174 
D 175 4 n GLN . 175 D 175 
D 176 4 n GLN . 176 D 176 
D 177 4 n HIS . 177 D 177 
D 178 4 n MET . 178 D 178 
D 179 4 n GLN . 179 D 179 
D 180 4 n ILE . 180 D 180 
D 181 4 n LYS . 181 D 181 
D 182 4 n GLU . 182 D 182 
D 183 4 n ILE . 183 D 183 
D 184 4 n GLU . 184 D 184 
D 185 4 n LYS . 185 D 185 
D 186 4 n GLN . 186 D 186 
D 187 4 n LEU . 187 D 187 
D 188 4 n ARG . 188 D 188 
D 189 4 n LYS . 189 D 189 
D 190 4 n THR . 190 D 190 
D 191 4 n GLY . 191 D 191 
D 192 4 n ILE . 192 D 192 
D 193 4 n GLN . 193 D 193 
D 194 4 n GLU . 194 D 194 
D 195 4 n PRO . 195 D 195 
D 196 4 n SER . 196 D 196 
D 197 4 n GLU . 197 D 197 
D 198 4 n ASN . 198 D 198 
D 199 4 n SER . 199 D 199 
D 200 4 n LEU . 200 D 200 
D 201 4 n SER . 201 D 201 
D 202 4 n SER . 202 D 202 
D 203 4 n LYS . 203 D 203 
D 204 4 n SER . 204 D 204 
D 205 4 n ARG . 205 D 205 
D 206 4 n ALA . 206 D 206 
D 207 4 n PRO . 207 D 207 
D 208 4 n ARG . 208 D 208 
D 209 4 n THR . 209 D 209 
D 210 4 n THR . 210 D 210 
D 211 4 n PRO . 211 D 211 
D 212 4 n PRO . 212 D 212 
D 213 4 n LEU . 213 D 213 
D 214 4 n GLN . 214 D 214 
D 215 4 n LEU . 215 D 215 
D 216 4 n ASN . 216 D 216 
D 217 4 n GLU . 217 D 217 
D 218 4 n THR . 218 D 218 
D 219 4 n GLU . 219 D 219 
D 220 4 n ASN . 220 D 220 
D 221 4 n THR . 221 D 221 
D 222 4 n GLU . 222 D 222 
D 223 4 n GLN . 223 D 223 
D 224 4 n ASP . 224 D 224 
D 225 4 n ASP . 225 D 225 
D 226 4 n LEU . 226 D 226 
D 227 4 n PRO . 227 D 227 
D 228 4 n ALA . 228 D 228 
D 229 4 n ASP . 229 D 229 
D 230 4 n CYS . 230 D 230 
D 231 4 n SER . 231 D 231 
D 232 4 n ALA . 232 D 232 
D 233 4 n VAL . 233 D 233 
D 234 4 n TYR . 234 D 234 
D 235 4 n ASN . 235 D 235 
D 236 4 n ARG . 236 D 236 
D 237 4 n GLY . 237 D 237 
D 238 4 n GLU . 238 D 238 
D 239 4 n HIS . 239 D 239 
D 240 4 n THR . 240 D 240 
D 241 4 n SER . 241 D 241 
D 242 4 n GLY . 242 D 242 
D 243 4 n VAL . 243 D 243 
D 244 4 n TYR . 244 D 244 
D 245 4 n THR . 245 D 245 
D 246 4 n ILE . 246 D 246 
D 247 4 n LYS . 247 D 247 
D 248 4 n PRO . 248 D 248 
D 249 4 n ARG . 249 D 249 
D 250 4 n ASN . 250 D 250 
D 251 4 n SER . 251 D 251 
D 252 4 n GLN . 252 D 252 
D 253 4 n GLY . 253 D 253 
D 254 4 n PHE . 254 D 254 
D 255 4 n ASN . 255 D 255 
D 256 4 n VAL . 256 D 256 
D 257 4 n TYR . 257 D 257 
D 258 4 n CYS . 258 D 258 
D 259 4 n ASP . 259 D 259 
D 260 4 n THR . 260 D 260 
D 261 4 n GLN . 261 D 261 
D 262 4 n SER . 262 D 262 
D 263 4 n GLY . 263 D 263 
D 264 4 n SER . 264 D 264 
D 265 4 n PRO . 265 D 265 
D 266 4 n TRP . 266 D 266 
D 267 4 n THR . 267 D 267 
D 268 4 n LEU . 268 D 268 
D 269 4 n ILE . 269 D 269 
D 270 4 n GLN . 270 D 270 
D 271 4 n HIS . 271 D 271 
D 272 4 n ARG . 272 D 272 
D 273 4 n LYS . 273 D 273 
D 274 4 n ASP . 274 D 274 
D 275 4 n GLY . 275 D 275 
D 276 4 n SER . 276 D 276 
D 277 4 n GLN . 277 D 277 
D 278 4 n ASP . 278 D 278 
D 279 4 n PHE . 279 D 279 
D 280 4 n ASN . 280 D 280 
D 281 4 n GLU . 281 D 281 
D 282 4 n THR . 282 D 282 
D 283 4 n TRP . 283 D 283 
D 284 4 n GLU . 284 D 284 
D 285 4 n ASN . 285 D 285 
D 286 4 n TYR . 286 D 286 
D 287 4 n GLU . 287 D 287 
D 288 4 n LYS . 288 D 288 
D 289 4 n GLY . 289 D 289 
D 290 4 n PHE . 290 D 290 
D 291 4 n GLY . 291 D 291 
D 292 4 n ARG . 292 D 292 
D 293 4 n LEU . 293 D 293 
D 294 4 n ASP . 294 D 294 
D 295 4 n GLY . 295 D 295 
D 296 4 n GLU . 296 D 296 
D 297 4 n PHE . 297 D 297 
D 298 4 n TRP . 298 D 298 
D 299 4 n LEU . 299 D 299 
D 300 4 n GLY . 300 D 300 
D 301 4 n LEU . 301 D 301 
D 302 4 n GLU . 302 D 302 
D 303 4 n LYS . 303 D 303 
D 304 4 n ILE . 304 D 304 
D 305 4 n TYR . 305 D 305 
D 306 4 n ALA . 306 D 306 
D 307 4 n ILE . 307 D 307 
D 308 4 n VAL . 308 D 308 
D 309 4 n GLN . 309 D 309 
D 310 4 n GLN . 310 D 310 
D 311 4 n SER . 311 D 311 
D 312 4 n ASN . 312 D 312 
D 313 4 n TYR . 313 D 313 
D 314 4 n ILE . 314 D 314 
D 315 4 n LEU . 315 D 315 
D 316 4 n ARG . 316 D 316 
D 317 4 n LEU . 317 D 317 
D 318 4 n GLU . 318 D 318 
D 319 4 n LEU . 319 D 319 
D 320 4 n GLN . 320 D 320 
D 321 4 n ASP . 321 D 321 
D 322 4 n TRP . 322 D 322 
D 323 4 n LYS . 323 D 323 
D 324 4 n ASP . 324 D 324 
D 325 4 n SER . 325 D 325 
D 326 4 n LYS . 326 D 326 
D 327 4 n HIS . 327 D 327 
D 328 4 n TYR . 328 D 328 
D 329 4 n VAL . 329 D 329 
D 330 4 n GLU . 330 D 330 
D 331 4 n TYR . 331 D 331 
D 332 4 n SER . 332 D 332 
D 333 4 n PHE . 333 D 333 
D 334 4 n HIS . 334 D 334 
D 335 4 n LEU . 335 D 335 
D 336 4 n GLY . 336 D 336 
D 337 4 n SER . 337 D 337 
D 338 4 n HIS . 338 D 338 
D 339 4 n GLU . 339 D 339 
D 340 4 n THR . 340 D 340 
D 341 4 n ASN . 341 D 341 
D 342 4 n TYR . 342 D 342 
D 343 4 n THR . 343 D 343 
D 344 4 n LEU . 344 D 344 
D 345 4 n HIS . 345 D 345 
D 346 4 n VAL . 346 D 346 
D 347 4 n ALA . 347 D 347 
D 348 4 n GLU . 348 D 348 
D 349 4 n ILE . 349 D 349 
D 350 4 n ALA . 350 D 350 
D 351 4 n GLY . 351 D 351 
D 352 4 n ASN . 352 D 352 
D 353 4 n ILE . 353 D 353 
D 354 4 n PRO . 354 D 354 
D 355 4 n GLY . 355 D 355 
D 356 4 n ALA . 356 D 356 
D 357 4 n LEU . 357 D 357 
D 358 4 n PRO . 358 D 358 
D 359 4 n GLU . 359 D 359 
D 360 4 n HIS . 360 D 360 
D 361 4 n THR . 361 D 361 
D 362 4 n ASP . 362 D 362 
D 363 4 n LEU . 363 D 363 
D 364 4 n MET . 364 D 364 
D 365 4 n PHE . 365 D 365 
D 366 4 n SER . 366 D 366 
D 367 4 n THR . 367 D 367 
D 368 4 n TRP . 368 D 368 
D 369 4 n ASN . 369 D 369 
D 370 4 n HIS . 370 D 370 
D 371 4 n ARG . 371 D 371 
D 372 4 n ALA . 372 D 372 
D 373 4 n LYS . 373 D 373 
D 374 4 n GLY . 374 D 374 
D 375 4 n GLN . 375 D 375 
D 376 4 n LEU . 376 D 376 
D 377 4 n TYR . 377 D 377 
D 378 4 n CYS . 378 D 378 
D 379 4 n PRO . 379 D 379 
D 380 4 n GLU . 380 D 380 
D 381 4 n SER . 381 D 381 
D 382 4 n TYR . 382 D 382 
D 383 4 n SER . 383 D 383 
D 384 4 n GLY . 384 D 384 
D 385 4 n GLY . 385 D 385 
D 386 4 n TRP . 386 D 386 
D 387 4 n TRP . 387 D 387 
D 388 4 n TRP . 388 D 388 
D 389 4 n ASN . 389 D 389 
D 390 4 n ASP . 390 D 390 
D 391 4 n ILE . 391 D 391 
D 392 4 n CYS . 392 D 392 
D 393 4 n GLY . 393 D 393 
D 394 4 n GLU . 394 D 394 
D 395 4 n ASN . 395 D 395 
D 396 4 n ASN . 396 D 396 
D 397 4 n LEU . 397 D 397 
D 398 4 n ASN . 398 D 398 
D 399 4 n GLY . 399 D 399 
D 400 4 n LYS . 400 D 400 
D 401 4 n TYR . 401 D 401 
D 402 4 n ASN . 402 D 402 
D 403 4 n LYS . 403 D 403 
D 404 4 n PRO . 404 D 404 
D 405 4 n ARG . 405 D 405 
D 406 4 n THR . 406 D 406 
D 407 4 n LYS . 407 D 407 
D 408 4 n SER . 408 D 408 
D 409 4 n ARG . 409 D 409 
D 410 4 n PRO . 410 D 410 
D 411 4 n GLU . 411 D 411 
D 412 4 n ARG . 412 D 412 
D 413 4 n ARG . 413 D 413 
D 414 4 n ARG . 414 D 414 
D 415 4 n GLY . 415 D 415 
D 416 4 n ILE . 416 D 416 
D 417 4 n TYR . 417 D 417 
D 418 4 n TRP . 418 D 418 
D 419 4 n ARG . 419 D 419 
D 420 4 n PRO . 420 D 420 
D 421 4 n GLN . 421 D 421 
D 422 4 n SER . 422 D 422 
D 423 4 n ARG . 423 D 423 
D 424 4 n LYS . 424 D 424 
D 425 4 n LEU . 425 D 425 
D 426 4 n TYR . 426 D 426 
D 427 4 n ALA . 427 D 427 
D 428 4 n ILE . 428 D 428 
D 429 4 n LYS . 429 D 429 
D 430 4 n SER . 430 D 430 
D 431 4 n SER . 431 D 431 
D 432 4 n LYS . 432 D 432 
D 433 4 n MET . 433 D 433 
D 434 4 n MET . 434 D 434 
D 435 4 n LEU . 435 D 435 
D 436 4 n GLN . 436 D 436 
D 437 4 n PRO . 437 D 437 
D 438 4 n THR . 438 D 438 
D 439 4 n THR . 439 D 439 
#
_software.classification other
_software.date           ?
_software.description    "Structure prediction"
_software.name           AlphaFold
_software.pdbx_ordinal   1
_software.type           package
_software.version        "AlphaFold-beta-20231127 (be2c21f9-b611-4c21-bfc0-bc05c526bf76 @ 2024-05-16 08:21:39)"
#
loop_
_struct_asym.entity_id
_struct_asym.id
1 A 
2 B 
3 C 
4 D 
#
loop_
_atom_site.group_PDB
_atom_site.id
_atom_site.type_symbol
_atom_site.label_atom_id
_atom_site.label_alt_id
_atom_site.label_comp_id
_atom_site.label_asym_id
_atom_site.label_entity_id
_atom_site.label_seq_id
_atom_site.pdbx_PDB_ins_code
_atom_site.Cartn_x
_atom_site.Cartn_y
_atom_site.Cartn_z
_atom_site.occupancy
_atom_site.B_iso_or_equiv
_atom_site.auth_seq_id
_atom_site.auth_asym_id
_atom_site.pdbx_PDB_model_num
ATOM 1     N N   . SER A 1 1   ? 16.210   61.362  58.502  1.00 23.04 1   A 1 
ATOM 2     C CA  . SER A 1 1   ? 17.577   60.946  58.153  1.00 26.21 1   A 1 
ATOM 3     C C   . SER A 1 1   ? 17.513   59.963  56.985  1.00 27.57 1   A 1 
ATOM 4     O O   . SER A 1 1   ? 17.006   58.868  57.195  1.00 25.38 1   A 1 
ATOM 5     C CB  . SER A 1 1   ? 18.257   60.285  59.347  1.00 23.73 1   A 1 
ATOM 6     O OG  . SER A 1 1   ? 18.094   61.116  60.475  1.00 21.76 1   A 1 
ATOM 7     N N   . PRO A 1 2   ? 17.924   60.346  55.791  1.00 23.18 2   A 1 
ATOM 8     C CA  . PRO A 1 2   ? 17.796   59.471  54.634  1.00 25.57 2   A 1 
ATOM 9     C C   . PRO A 1 2   ? 18.788   58.310  54.780  1.00 26.86 2   A 1 
ATOM 10    O O   . PRO A 1 2   ? 19.978   58.525  54.981  1.00 24.34 2   A 1 
ATOM 11    C CB  . PRO A 1 2   ? 18.072   60.370  53.420  1.00 22.39 2   A 1 
ATOM 12    C CG  . PRO A 1 2   ? 18.993   61.453  53.988  1.00 22.11 2   A 1 
ATOM 13    C CD  . PRO A 1 2   ? 18.540   61.599  55.453  1.00 25.62 2   A 1 
ATOM 14    N N   . VAL A 1 3   ? 18.289   57.086  54.733  1.00 26.18 3   A 1 
ATOM 15    C CA  . VAL A 1 3   ? 19.106   55.883  54.921  1.00 28.83 3   A 1 
ATOM 16    C C   . VAL A 1 3   ? 20.042   55.743  53.717  1.00 28.47 3   A 1 
ATOM 17    O O   . VAL A 1 3   ? 19.565   55.757  52.585  1.00 27.05 3   A 1 
ATOM 18    C CB  . VAL A 1 3   ? 18.231   54.635  55.115  1.00 26.80 3   A 1 
ATOM 19    C CG1 . VAL A 1 3   ? 19.067   53.385  55.375  1.00 23.47 3   A 1 
ATOM 20    C CG2 . VAL A 1 3   ? 17.273   54.816  56.306  1.00 25.58 3   A 1 
ATOM 21    N N   . PRO A 1 4   ? 21.352   55.662  53.949  1.00 25.19 4   A 1 
ATOM 22    C CA  . PRO A 1 4   ? 22.305   55.661  52.851  1.00 27.60 4   A 1 
ATOM 23    C C   . PRO A 1 4   ? 22.196   54.352  52.069  1.00 28.49 4   A 1 
ATOM 24    O O   . PRO A 1 4   ? 22.294   53.264  52.633  1.00 26.28 4   A 1 
ATOM 25    C CB  . PRO A 1 4   ? 23.678   55.858  53.508  1.00 24.63 4   A 1 
ATOM 26    C CG  . PRO A 1 4   ? 23.481   55.288  54.908  1.00 24.29 4   A 1 
ATOM 27    C CD  . PRO A 1 4   ? 22.008   55.573  55.222  1.00 27.87 4   A 1 
ATOM 28    N N   . PHE A 1 5   ? 21.981   54.476  50.760  1.00 25.77 5   A 1 
ATOM 29    C CA  . PHE A 1 5   ? 21.995   53.341  49.852  1.00 28.85 5   A 1 
ATOM 30    C C   . PHE A 1 5   ? 23.391   52.705  49.863  1.00 27.86 5   A 1 
ATOM 31    O O   . PHE A 1 5   ? 24.396   53.371  49.608  1.00 25.88 5   A 1 
ATOM 32    C CB  . PHE A 1 5   ? 21.560   53.789  48.450  1.00 26.48 5   A 1 
ATOM 33    C CG  . PHE A 1 5   ? 20.064   53.885  48.273  1.00 25.39 5   A 1 
ATOM 34    C CD1 . PHE A 1 5   ? 19.344   52.787  47.757  1.00 24.01 5   A 1 
ATOM 35    C CD2 . PHE A 1 5   ? 19.359   55.048  48.642  1.00 25.22 5   A 1 
ATOM 36    C CE1 . PHE A 1 5   ? 17.955   52.859  47.586  1.00 22.99 5   A 1 
ATOM 37    C CE2 . PHE A 1 5   ? 17.968   55.122  48.486  1.00 23.60 5   A 1 
ATOM 38    C CZ  . PHE A 1 5   ? 17.255   54.025  47.953  1.00 25.01 5   A 1 
ATOM 39    N N   . GLY A 1 6   ? 23.445   51.444  50.236  1.00 29.26 6   A 1 
ATOM 40    C CA  . GLY A 1 6   ? 24.686   50.689  50.367  1.00 31.23 6   A 1 
ATOM 41    C C   . GLY A 1 6   ? 25.434   50.545  49.038  1.00 31.12 6   A 1 
ATOM 42    O O   . GLY A 1 6   ? 24.826   50.643  47.967  1.00 29.11 6   A 1 
ATOM 43    N N   . PRO A 1 7   ? 26.756   50.346  49.122  1.00 26.96 7   A 1 
ATOM 44    C CA  . PRO A 1 7   ? 27.624   50.444  47.959  1.00 29.07 7   A 1 
ATOM 45    C C   . PRO A 1 7   ? 27.299   49.347  46.939  1.00 29.85 7   A 1 
ATOM 46    O O   . PRO A 1 7   ? 27.251   48.160  47.282  1.00 27.64 7   A 1 
ATOM 47    C CB  . PRO A 1 7   ? 29.050   50.344  48.503  1.00 26.11 7   A 1 
ATOM 48    C CG  . PRO A 1 7   ? 28.890   49.549  49.798  1.00 26.38 7   A 1 
ATOM 49    C CD  . PRO A 1 7   ? 27.512   49.988  50.302  1.00 30.85 7   A 1 
ATOM 50    N N   . GLU A 1 8   ? 27.115   49.764  45.692  1.00 27.74 8   A 1 
ATOM 51    C CA  . GLU A 1 8   ? 27.014   48.865  44.547  1.00 28.01 8   A 1 
ATOM 52    C C   . GLU A 1 8   ? 28.296   48.021  44.452  1.00 26.75 8   A 1 
ATOM 53    O O   . GLU A 1 8   ? 29.371   48.528  44.130  1.00 25.90 8   A 1 
ATOM 54    C CB  . GLU A 1 8   ? 26.793   49.650  43.248  1.00 27.20 8   A 1 
ATOM 55    C CG  . GLU A 1 8   ? 25.384   50.255  43.154  1.00 25.80 8   A 1 
ATOM 56    C CD  . GLU A 1 8   ? 25.168   51.061  41.855  1.00 24.99 8   A 1 
ATOM 57    O OE1 . GLU A 1 8   ? 23.987   51.213  41.467  1.00 23.75 8   A 1 
ATOM 58    O OE2 . GLU A 1 8   ? 26.175   51.536  41.286  1.00 28.12 8   A 1 
ATOM 59    N N   . GLY A 1 9   ? 28.165   46.750  44.782  1.00 29.02 9   A 1 
ATOM 60    C CA  . GLY A 1 9   ? 29.267   45.805  44.650  1.00 30.85 9   A 1 
ATOM 61    C C   . GLY A 1 9   ? 29.658   45.717  43.180  1.00 30.71 9   A 1 
ATOM 62    O O   . GLY A 1 9   ? 28.911   45.165  42.381  1.00 28.82 9   A 1 
ATOM 63    N N   . ARG A 1 10  ? 30.830   46.282  42.867  1.00 26.43 10  A 1 
ATOM 64    C CA  . ARG A 1 10  ? 31.444   46.089  41.557  1.00 28.70 10  A 1 
ATOM 65    C C   . ARG A 1 10  ? 31.606   44.580  41.345  1.00 27.33 10  A 1 
ATOM 66    O O   . ARG A 1 10  ? 32.503   43.969  41.923  1.00 26.38 10  A 1 
ATOM 67    C CB  . ARG A 1 10  ? 32.806   46.791  41.458  1.00 27.40 10  A 1 
ATOM 68    C CG  . ARG A 1 10  ? 32.680   48.304  41.223  1.00 26.17 10  A 1 
ATOM 69    C CD  . ARG A 1 10  ? 34.080   48.914  41.088  1.00 26.06 10  A 1 
ATOM 70    N NE  . ARG A 1 10  ? 34.016   50.336  40.743  1.00 23.54 10  A 1 
ATOM 71    C CZ  . ARG A 1 10  ? 35.059   51.146  40.561  1.00 23.15 10  A 1 
ATOM 72    N NH1 . ARG A 1 10  ? 36.283   50.728  40.716  1.00 22.16 10  A 1 
ATOM 73    N NH2 . ARG A 1 10  ? 34.875   52.400  40.227  1.00 21.28 10  A 1 
ATOM 74    N N   . LEU A 1 11  ? 30.732   44.009  40.563  1.00 24.83 11  A 1 
ATOM 75    C CA  . LEU A 1 11  ? 30.971   42.719  39.936  1.00 27.07 11  A 1 
ATOM 76    C C   . LEU A 1 11  ? 32.207   42.892  39.064  1.00 26.19 11  A 1 
ATOM 77    O O   . LEU A 1 11  ? 32.137   43.430  37.967  1.00 25.80 11  A 1 
ATOM 78    C CB  . LEU A 1 11  ? 29.721   42.303  39.128  1.00 26.17 11  A 1 
ATOM 79    C CG  . LEU A 1 11  ? 28.683   41.555  39.985  1.00 24.51 11  A 1 
ATOM 80    C CD1 . LEU A 1 11  ? 27.277   41.694  39.394  1.00 24.77 11  A 1 
ATOM 81    C CD2 . LEU A 1 11  ? 29.018   40.070  40.087  1.00 28.15 11  A 1 
ATOM 82    N N   . GLU A 1 12  ? 33.340   42.528  39.615  1.00 27.14 12  A 1 
ATOM 83    C CA  . GLU A 1 12  ? 34.556   42.440  38.833  1.00 27.74 12  A 1 
ATOM 84    C C   . GLU A 1 12  ? 34.295   41.454  37.699  1.00 26.24 12  A 1 
ATOM 85    O O   . GLU A 1 12  ? 34.078   40.261  37.933  1.00 25.82 12  A 1 
ATOM 86    C CB  . GLU A 1 12  ? 35.752   41.971  39.672  1.00 27.77 12  A 1 
ATOM 87    C CG  . GLU A 1 12  ? 36.347   43.074  40.557  1.00 26.94 12  A 1 
ATOM 88    C CD  . GLU A 1 12  ? 37.628   42.619  41.293  1.00 26.26 12  A 1 
ATOM 89    O OE1 . GLU A 1 12  ? 38.415   43.506  41.694  1.00 24.53 12  A 1 
ATOM 90    O OE2 . GLU A 1 12  ? 37.828   41.390  41.447  1.00 28.90 12  A 1 
ATOM 91    N N   . ASP A 1 13  ? 34.322   41.990  36.486  1.00 26.80 13  A 1 
ATOM 92    C CA  . ASP A 1 13  ? 34.453   41.194  35.280  1.00 27.90 13  A 1 
ATOM 93    C C   . ASP A 1 13  ? 35.763   40.422  35.380  1.00 27.03 13  A 1 
ATOM 94    O O   . ASP A 1 13  ? 36.827   40.858  34.931  1.00 25.42 13  A 1 
ATOM 95    C CB  . ASP A 1 13  ? 34.432   42.093  34.020  1.00 26.16 13  A 1 
ATOM 96    C CG  . ASP A 1 13  ? 33.049   42.306  33.425  1.00 23.81 13  A 1 
ATOM 97    O OD1 . ASP A 1 13  ? 32.225   41.358  33.513  1.00 24.20 13  A 1 
ATOM 98    O OD2 . ASP A 1 13  ? 32.851   43.382  32.820  1.00 25.49 13  A 1 
ATOM 99    N N   . LYS A 1 14  ? 35.692   39.267  36.028  1.00 28.47 14  A 1 
ATOM 100   C CA  . LYS A 1 14  ? 36.716   38.256  35.878  1.00 30.35 14  A 1 
ATOM 101   C C   . LYS A 1 14  ? 36.642   37.821  34.414  1.00 28.17 14  A 1 
ATOM 102   O O   . LYS A 1 14  ? 35.973   36.853  34.080  1.00 26.78 14  A 1 
ATOM 103   C CB  . LYS A 1 14  ? 36.536   37.084  36.862  1.00 29.24 14  A 1 
ATOM 104   C CG  . LYS A 1 14  ? 37.055   37.462  38.249  1.00 28.06 14  A 1 
ATOM 105   C CD  . LYS A 1 14  ? 36.990   36.260  39.215  1.00 27.23 14  A 1 
ATOM 106   C CE  . LYS A 1 14  ? 37.572   36.678  40.560  1.00 23.60 14  A 1 
ATOM 107   N NZ  . LYS A 1 14  ? 37.465   35.612  41.575  1.00 23.28 14  A 1 
ATOM 108   N N   . LEU A 1 15  ? 37.343   38.581  33.593  1.00 25.82 15  A 1 
ATOM 109   C CA  . LEU A 1 15  ? 37.809   38.138  32.296  1.00 28.00 15  A 1 
ATOM 110   C C   . LEU A 1 15  ? 38.445   36.771  32.532  1.00 27.05 15  A 1 
ATOM 111   O O   . LEU A 1 15  ? 39.577   36.665  33.006  1.00 26.00 15  A 1 
ATOM 112   C CB  . LEU A 1 15  ? 38.839   39.152  31.755  1.00 26.74 15  A 1 
ATOM 113   C CG  . LEU A 1 15  ? 38.197   40.362  31.054  1.00 25.03 15  A 1 
ATOM 114   C CD1 . LEU A 1 15  ? 39.201   41.524  30.964  1.00 25.18 15  A 1 
ATOM 115   C CD2 . LEU A 1 15  ? 37.760   40.001  29.629  1.00 27.96 15  A 1 
ATOM 116   N N   . HIS A 1 16  ? 37.658   35.741  32.278  1.00 28.24 16  A 1 
ATOM 117   C CA  . HIS A 1 16  ? 38.160   34.395  32.208  1.00 29.04 16  A 1 
ATOM 118   C C   . HIS A 1 16  ? 39.192   34.417  31.093  1.00 27.55 16  A 1 
ATOM 119   O O   . HIS A 1 16  ? 38.837   34.356  29.921  1.00 26.00 16  A 1 
ATOM 120   C CB  . HIS A 1 16  ? 37.021   33.402  31.931  1.00 27.78 16  A 1 
ATOM 121   C CG  . HIS A 1 16  ? 36.361   32.906  33.185  1.00 26.44 16  A 1 
ATOM 122   N ND1 . HIS A 1 16  ? 36.917   32.044  34.108  1.00 25.96 16  A 1 
ATOM 123   C CD2 . HIS A 1 16  ? 35.082   33.164  33.618  1.00 26.81 16  A 1 
ATOM 124   C CE1 . HIS A 1 16  ? 36.009   31.798  35.062  1.00 26.43 16  A 1 
ATOM 125   N NE2 . HIS A 1 16  ? 34.885   32.465  34.799  1.00 26.25 16  A 1 
ATOM 126   N N   . LYS A 1 17  ? 40.462   34.574  31.483  1.00 31.08 17  A 1 
ATOM 127   C CA  . LYS A 1 17  ? 41.564   34.330  30.562  1.00 32.38 17  A 1 
ATOM 128   C C   . LYS A 1 17  ? 41.239   32.997  29.914  1.00 30.82 17  A 1 
ATOM 129   O O   . LYS A 1 17  ? 41.011   32.035  30.669  1.00 29.64 17  A 1 
ATOM 130   C CB  . LYS A 1 17  ? 42.917   34.251  31.276  1.00 31.50 17  A 1 
ATOM 131   C CG  . LYS A 1 17  ? 43.526   35.642  31.496  1.00 29.51 17  A 1 
ATOM 132   C CD  . LYS A 1 17  ? 44.927   35.524  32.121  1.00 28.15 17  A 1 
ATOM 133   C CE  . LYS A 1 17  ? 45.572   36.902  32.242  1.00 24.74 17  A 1 
ATOM 134   N NZ  . LYS A 1 17  ? 46.927   36.850  32.848  1.00 23.07 17  A 1 
ATOM 135   N N   . PRO A 1 18  ? 41.120   32.927  28.590  1.00 27.82 18  A 1 
ATOM 136   C CA  . PRO A 1 18  ? 40.920   31.658  27.934  1.00 28.54 18  A 1 
ATOM 137   C C   . PRO A 1 18  ? 42.017   30.757  28.488  1.00 28.66 18  A 1 
ATOM 138   O O   . PRO A 1 18  ? 43.192   31.134  28.430  1.00 26.78 18  A 1 
ATOM 139   C CB  . PRO A 1 18  ? 41.039   31.930  26.428  1.00 25.69 18  A 1 
ATOM 140   C CG  . PRO A 1 18  ? 41.849   33.218  26.358  1.00 25.85 18  A 1 
ATOM 141   C CD  . PRO A 1 18  ? 41.471   33.963  27.641  1.00 30.01 18  A 1 
ATOM 142   N N   . LYS A 1 19  ? 41.637   29.670  29.152  1.00 30.84 19  A 1 
ATOM 143   C CA  . LYS A 1 19  ? 42.616   28.676  29.573  1.00 31.32 19  A 1 
ATOM 144   C C   . LYS A 1 19  ? 43.364   28.352  28.289  1.00 30.08 19  A 1 
ATOM 145   O O   . LYS A 1 19  ? 42.747   27.824  27.366  1.00 28.60 19  A 1 
ATOM 146   C CB  . LYS A 1 19  ? 41.966   27.419  30.162  1.00 30.58 19  A 1 
ATOM 147   C CG  . LYS A 1 19  ? 41.726   27.518  31.672  1.00 28.45 19  A 1 
ATOM 148   C CD  . LYS A 1 19  ? 41.154   26.193  32.197  1.00 27.22 19  A 1 
ATOM 149   C CE  . LYS A 1 19  ? 41.041   26.185  33.722  1.00 24.05 19  A 1 
ATOM 150   N NZ  . LYS A 1 19  ? 40.504   24.903  34.232  1.00 23.47 19  A 1 
ATOM 151   N N   . ALA A 1 20  ? 44.611   28.752  28.222  1.00 30.18 20  A 1 
ATOM 152   C CA  . ALA A 1 20  ? 45.474   28.287  27.165  1.00 31.21 20  A 1 
ATOM 153   C C   . ALA A 1 20  ? 45.348   26.768  27.249  1.00 31.06 20  A 1 
ATOM 154   O O   . ALA A 1 20  ? 45.692   26.188  28.273  1.00 29.59 20  A 1 
ATOM 155   C CB  . ALA A 1 20  ? 46.901   28.783  27.412  1.00 29.43 20  A 1 
ATOM 156   N N   . THR A 1 21  ? 44.735   26.177  26.259  1.00 30.79 21  A 1 
ATOM 157   C CA  . THR A 1 21  ? 44.775   24.745  26.057  1.00 31.33 21  A 1 
ATOM 158   C C   . THR A 1 21  ? 46.257   24.441  26.037  1.00 31.03 21  A 1 
ATOM 159   O O   . THR A 1 21  ? 46.942   24.838  25.088  1.00 29.19 21  A 1 
ATOM 160   C CB  . THR A 1 21  ? 44.112   24.325  24.734  1.00 29.30 21  A 1 
ATOM 161   O OG1 . THR A 1 21  ? 43.893   25.425  23.880  1.00 26.89 21  A 1 
ATOM 162   C CG2 . THR A 1 21  ? 42.745   23.688  24.995  1.00 27.97 21  A 1 
ATOM 163   N N   . GLN A 1 22  ? 46.756   23.914  27.153  1.00 31.31 22  A 1 
ATOM 164   C CA  . GLN A 1 22  ? 48.122   23.436  27.196  1.00 32.38 22  A 1 
ATOM 165   C C   . GLN A 1 22  ? 48.167   22.415  26.071  1.00 31.71 22  A 1 
ATOM 166   O O   . GLN A 1 22  ? 47.544   21.361  26.166  1.00 30.48 22  A 1 
ATOM 167   C CB  . GLN A 1 22  ? 48.449   22.801  28.560  1.00 30.72 22  A 1 
ATOM 168   C CG  . GLN A 1 22  ? 48.769   23.844  29.641  1.00 29.15 22  A 1 
ATOM 169   C CD  . GLN A 1 22  ? 49.097   23.217  31.001  1.00 26.83 22  A 1 
ATOM 170   O OE1 . GLN A 1 22  ? 48.695   22.120  31.336  1.00 26.25 22  A 1 
ATOM 171   N NE2 . GLN A 1 22  ? 49.813   23.903  31.852  1.00 26.68 22  A 1 
ATOM 172   N N   . THR A 1 23  ? 48.760   22.801  24.967  1.00 37.23 23  A 1 
ATOM 173   C CA  . THR A 1 23  ? 49.177   21.871  23.945  1.00 38.12 23  A 1 
ATOM 174   C C   . THR A 1 23  ? 50.092   20.923  24.694  1.00 38.35 23  A 1 
ATOM 175   O O   . THR A 1 23  ? 51.219   21.308  25.015  1.00 36.46 23  A 1 
ATOM 176   C CB  . THR A 1 23  ? 49.929   22.584  22.799  1.00 35.01 23  A 1 
ATOM 177   O OG1 . THR A 1 23  ? 50.582   23.745  23.257  1.00 32.04 23  A 1 
ATOM 178   C CG2 . THR A 1 23  ? 48.958   23.023  21.707  1.00 32.27 23  A 1 
ATOM 179   N N   . GLU A 1 24  ? 49.561   19.779  25.093  1.00 38.74 24  A 1 
ATOM 180   C CA  . GLU A 1 24  ? 50.350   18.739  25.728  1.00 40.32 24  A 1 
ATOM 181   C C   . GLU A 1 24  ? 51.547   18.522  24.812  1.00 40.67 24  A 1 
ATOM 182   O O   . GLU A 1 24  ? 51.374   18.147  23.650  1.00 39.96 24  A 1 
ATOM 183   C CB  . GLU A 1 24  ? 49.561   17.447  25.908  1.00 38.96 24  A 1 
ATOM 184   C CG  . GLU A 1 24  ? 48.681   17.474  27.153  1.00 36.42 24  A 1 
ATOM 185   C CD  . GLU A 1 24  ? 47.990   16.123  27.404  1.00 33.58 24  A 1 
ATOM 186   O OE1 . GLU A 1 24  ? 47.678   15.857  28.577  1.00 29.00 24  A 1 
ATOM 187   O OE2 . GLU A 1 24  ? 47.779   15.377  26.417  1.00 33.93 24  A 1 
ATOM 188   N N   . VAL A 1 25  ? 52.711   18.884  25.304  1.00 54.18 25  A 1 
ATOM 189   C CA  . VAL A 1 25  ? 53.942   18.780  24.534  1.00 56.62 25  A 1 
ATOM 190   C C   . VAL A 1 25  ? 54.100   17.300  24.253  1.00 59.38 25  A 1 
ATOM 191   O O   . VAL A 1 25  ? 54.438   16.535  25.160  1.00 56.30 25  A 1 
ATOM 192   C CB  . VAL A 1 25  ? 55.145   19.368  25.289  1.00 51.64 25  A 1 
ATOM 193   C CG1 . VAL A 1 25  ? 56.433   19.206  24.492  1.00 45.63 25  A 1 
ATOM 194   C CG2 . VAL A 1 25  ? 54.936   20.862  25.555  1.00 47.17 25  A 1 
ATOM 195   N N   . LYS A 1 26  ? 53.747   16.887  23.037  1.00 60.72 26  A 1 
ATOM 196   C CA  . LYS A 1 26  ? 53.846   15.488  22.650  1.00 62.32 26  A 1 
ATOM 197   C C   . LYS A 1 26  ? 55.277   15.054  22.926  1.00 64.87 26  A 1 
ATOM 198   O O   . LYS A 1 26  ? 56.193   15.749  22.471  1.00 61.79 26  A 1 
ATOM 199   C CB  . LYS A 1 26  ? 53.475   15.278  21.171  1.00 57.55 26  A 1 
ATOM 200   C CG  . LYS A 1 26  ? 51.958   15.299  20.954  1.00 53.06 26  A 1 
ATOM 201   C CD  . LYS A 1 26  ? 51.628   14.943  19.494  1.00 48.97 26  A 1 
ATOM 202   C CE  . LYS A 1 26  ? 50.115   14.875  19.289  1.00 43.62 26  A 1 
ATOM 203   N NZ  . LYS A 1 26  ? 49.742   14.518  17.894  1.00 40.08 26  A 1 
ATOM 204   N N   . PRO A 1 27  ? 55.493   13.973  23.683  1.00 66.90 27  A 1 
ATOM 205   C CA  . PRO A 1 27  ? 56.837   13.533  24.018  1.00 69.47 27  A 1 
ATOM 206   C C   . PRO A 1 27  ? 57.637   13.361  22.726  1.00 75.13 27  A 1 
ATOM 207   O O   . PRO A 1 27  ? 57.118   12.888  21.713  1.00 70.30 27  A 1 
ATOM 208   C CB  . PRO A 1 27  ? 56.669   12.243  24.819  1.00 62.33 27  A 1 
ATOM 209   C CG  . PRO A 1 27  ? 55.277   11.748  24.435  1.00 60.03 27  A 1 
ATOM 210   C CD  . PRO A 1 27  ? 54.504   13.031  24.161  1.00 61.96 27  A 1 
ATOM 211   N N   . SER A 1 28  ? 58.896   13.752  22.780  1.00 79.75 28  A 1 
ATOM 212   C CA  . SER A 1 28  ? 59.773   13.733  21.610  1.00 84.26 28  A 1 
ATOM 213   C C   . SER A 1 28  ? 60.004   12.324  21.063  1.00 89.01 28  A 1 
ATOM 214   O O   . SER A 1 28  ? 60.246   12.157  19.876  1.00 84.42 28  A 1 
ATOM 215   C CB  . SER A 1 28  ? 61.111   14.376  21.969  1.00 75.73 28  A 1 
ATOM 216   O OG  . SER A 1 28  ? 61.659   13.782  23.125  1.00 65.85 28  A 1 
ATOM 217   N N   . VAL A 1 29  ? 59.876   11.332  21.926  1.00 91.03 29  A 1 
ATOM 218   C CA  . VAL A 1 29  ? 59.907   9.910   21.573  1.00 92.92 29  A 1 
ATOM 219   C C   . VAL A 1 29  ? 58.600   9.273   22.009  1.00 93.49 29  A 1 
ATOM 220   O O   . VAL A 1 29  ? 58.226   9.361   23.179  1.00 90.79 29  A 1 
ATOM 221   C CB  . VAL A 1 29  ? 61.107   9.191   22.203  1.00 92.08 29  A 1 
ATOM 222   C CG1 . VAL A 1 29  ? 61.193   7.744   21.721  1.00 84.38 29  A 1 
ATOM 223   C CG2 . VAL A 1 29  ? 62.426   9.890   21.855  1.00 84.06 29  A 1 
ATOM 224   N N   . ARG A 1 30  ? 57.890   8.635   21.077  1.00 94.30 30  A 1 
ATOM 225   C CA  . ARG A 1 30  ? 56.621   7.949   21.313  1.00 94.09 30  A 1 
ATOM 226   C C   . ARG A 1 30  ? 56.734   6.494   20.883  1.00 94.45 30  A 1 
ATOM 227   O O   . ARG A 1 30  ? 57.387   6.185   19.896  1.00 92.51 30  A 1 
ATOM 228   C CB  . ARG A 1 30  ? 55.483   8.655   20.564  1.00 91.83 30  A 1 
ATOM 229   C CG  . ARG A 1 30  ? 55.344   10.134  20.953  1.00 86.34 30  A 1 
ATOM 230   C CD  . ARG A 1 30  ? 54.257   10.833  20.117  1.00 83.36 30  A 1 
ATOM 231   N NE  . ARG A 1 30  ? 52.916   10.398  20.503  1.00 75.32 30  A 1 
ATOM 232   C CZ  . ARG A 1 30  ? 51.834   10.421  19.738  1.00 70.66 30  A 1 
ATOM 233   N NH1 . ARG A 1 30  ? 51.875   10.841  18.507  1.00 64.18 30  A 1 
ATOM 234   N NH2 . ARG A 1 30  ? 50.691   10.009  20.214  1.00 61.74 30  A 1 
ATOM 235   N N   . PHE A 1 31  ? 56.095   5.609   21.622  1.00 94.53 31  A 1 
ATOM 236   C CA  . PHE A 1 31  ? 56.073   4.190   21.324  1.00 94.81 31  A 1 
ATOM 237   C C   . PHE A 1 31  ? 54.662   3.823   20.902  1.00 94.57 31  A 1 
ATOM 238   O O   . PHE A 1 31  ? 53.731   3.978   21.679  1.00 92.40 31  A 1 
ATOM 239   C CB  . PHE A 1 31  ? 56.528   3.406   22.547  1.00 94.71 31  A 1 
ATOM 240   C CG  . PHE A 1 31  ? 57.940   3.754   22.985  1.00 95.38 31  A 1 
ATOM 241   C CD1 . PHE A 1 31  ? 59.037   3.052   22.464  1.00 90.02 31  A 1 
ATOM 242   C CD2 . PHE A 1 31  ? 58.164   4.799   23.902  1.00 90.46 31  A 1 
ATOM 243   C CE1 . PHE A 1 31  ? 60.338   3.393   22.839  1.00 90.16 31  A 1 
ATOM 244   C CE2 . PHE A 1 31  ? 59.465   5.148   24.279  1.00 90.27 31  A 1 
ATOM 245   C CZ  . PHE A 1 31  ? 60.556   4.446   23.745  1.00 93.71 31  A 1 
ATOM 246   N N   . ASN A 1 32  ? 54.474   3.387   19.661  1.00 94.07 32  A 1 
ATOM 247   C CA  . ASN A 1 32  ? 53.168   3.044   19.113  1.00 93.73 32  A 1 
ATOM 248   C C   . ASN A 1 32  ? 53.092   1.537   18.838  1.00 93.97 32  A 1 
ATOM 249   O O   . ASN A 1 32  ? 53.716   1.057   17.893  1.00 92.45 32  A 1 
ATOM 250   C CB  . ASN A 1 32  ? 52.920   3.897   17.863  1.00 92.31 32  A 1 
ATOM 251   C CG  . ASN A 1 32  ? 51.522   3.716   17.323  1.00 90.32 32  A 1 
ATOM 252   O OD1 . ASN A 1 32  ? 51.298   3.088   16.312  1.00 78.39 32  A 1 
ATOM 253   N ND2 . ASN A 1 32  ? 50.529   4.279   17.975  1.00 77.70 32  A 1 
ATOM 254   N N   . LEU A 1 33  ? 52.356   0.825   19.681  1.00 93.46 33  A 1 
ATOM 255   C CA  . LEU A 1 33  ? 52.083   -0.589  19.468  1.00 93.26 33  A 1 
ATOM 256   C C   . LEU A 1 33  ? 51.080   -0.731  18.317  1.00 92.73 33  A 1 
ATOM 257   O O   . LEU A 1 33  ? 49.935   -0.294  18.424  1.00 90.49 33  A 1 
ATOM 258   C CB  . LEU A 1 33  ? 51.568   -1.202  20.777  1.00 92.71 33  A 1 
ATOM 259   C CG  . LEU A 1 33  ? 51.158   -2.680  20.660  1.00 91.44 33  A 1 
ATOM 260   C CD1 . LEU A 1 33  ? 52.352   -3.587  20.359  1.00 83.43 33  A 1 
ATOM 261   C CD2 . LEU A 1 33  ? 50.538   -3.139  21.982  1.00 83.63 33  A 1 
ATOM 262   N N   . ARG A 1 34  ? 51.510   -1.358  17.243  1.00 92.85 34  A 1 
ATOM 263   C CA  . ARG A 1 34  ? 50.664   -1.625  16.086  1.00 91.80 34  A 1 
ATOM 264   C C   . ARG A 1 34  ? 49.896   -2.925  16.297  1.00 91.06 34  A 1 
ATOM 265   O O   . ARG A 1 34  ? 50.490   -3.997  16.333  1.00 87.20 34  A 1 
ATOM 266   C CB  . ARG A 1 34  ? 51.504   -1.671  14.807  1.00 90.31 34  A 1 
ATOM 267   C CG  . ARG A 1 34  ? 52.165   -0.327  14.456  1.00 86.23 34  A 1 
ATOM 268   C CD  . ARG A 1 34  ? 51.133   0.741   14.100  1.00 82.62 34  A 1 
ATOM 269   N NE  . ARG A 1 34  ? 51.770   1.965   13.600  1.00 79.32 34  A 1 
ATOM 270   C CZ  . ARG A 1 34  ? 51.295   2.774   12.653  1.00 76.14 34  A 1 
ATOM 271   N NH1 . ARG A 1 34  ? 50.170   2.534   12.051  1.00 68.12 34  A 1 
ATOM 272   N NH2 . ARG A 1 34  ? 51.961   3.818   12.297  1.00 70.34 34  A 1 
ATOM 273   N N   . THR A 1 35  ? 48.556   -2.823  16.420  1.00 87.84 35  A 1 
ATOM 274   C CA  . THR A 1 35  ? 47.663   -3.968  16.674  1.00 85.51 35  A 1 
ATOM 275   C C   . THR A 1 35  ? 47.047   -4.553  15.405  1.00 84.86 35  A 1 
ATOM 276   O O   . THR A 1 35  ? 46.474   -5.635  15.439  1.00 77.44 35  A 1 
ATOM 277   C CB  . THR A 1 35  ? 46.555   -3.559  17.647  1.00 81.94 35  A 1 
ATOM 278   O OG1 . THR A 1 35  ? 45.910   -2.404  17.156  1.00 74.10 35  A 1 
ATOM 279   C CG2 . THR A 1 35  ? 47.122   -3.211  19.021  1.00 71.25 35  A 1 
ATOM 280   N N   . SER A 1 36  ? 47.184   -3.860  14.294  1.00 83.11 36  A 1 
ATOM 281   C CA  . SER A 1 36  ? 46.645   -4.264  13.002  1.00 81.33 36  A 1 
ATOM 282   C C   . SER A 1 36  ? 47.707   -4.227  11.904  1.00 82.09 36  A 1 
ATOM 283   O O   . SER A 1 36  ? 48.641   -3.423  11.942  1.00 76.97 36  A 1 
ATOM 284   C CB  . SER A 1 36  ? 45.468   -3.360  12.635  1.00 75.73 36  A 1 
ATOM 285   O OG  . SER A 1 36  ? 44.925   -3.744  11.388  1.00 67.92 36  A 1 
ATOM 286   N N   . LYS A 1 37  ? 47.489   -5.078  10.896  1.00 79.25 37  A 1 
ATOM 287   C CA  . LYS A 1 37  ? 48.264   -5.025  9.645   1.00 77.26 37  A 1 
ATOM 288   C C   . LYS A 1 37  ? 47.898   -3.821  8.779   1.00 77.60 37  A 1 
ATOM 289   O O   . LYS A 1 37  ? 48.671   -3.479  7.890   1.00 71.35 37  A 1 
ATOM 290   C CB  . LYS A 1 37  ? 48.046   -6.306  8.832   1.00 73.06 37  A 1 
ATOM 291   C CG  . LYS A 1 37  ? 48.505   -7.565  9.573   1.00 70.35 37  A 1 
ATOM 292   C CD  . LYS A 1 37  ? 48.386   -8.779  8.656   1.00 68.17 37  A 1 
ATOM 293   C CE  . LYS A 1 37  ? 48.760   -10.040 9.429   1.00 61.45 37  A 1 
ATOM 294   N NZ  . LYS A 1 37  ? 48.804   -11.223 8.552   1.00 56.65 37  A 1 
ATOM 295   N N   . ASP A 1 38  ? 46.731   -3.235  9.013   1.00 79.28 38  A 1 
ATOM 296   C CA  . ASP A 1 38  ? 46.295   -2.057  8.277   1.00 78.04 38  A 1 
ATOM 297   C C   . ASP A 1 38  ? 47.172   -0.847  8.651   1.00 78.40 38  A 1 
ATOM 298   O O   . ASP A 1 38  ? 47.203   -0.440  9.816   1.00 74.07 38  A 1 
ATOM 299   C CB  . ASP A 1 38  ? 44.807   -1.799  8.543   1.00 73.76 38  A 1 
ATOM 300   C CG  . ASP A 1 38  ? 44.246   -0.637  7.710   1.00 66.85 38  A 1 
ATOM 301   O OD1 . ASP A 1 38  ? 45.037   0.047   7.023   1.00 59.64 38  A 1 
ATOM 302   O OD2 . ASP A 1 38  ? 43.020   -0.442  7.767   1.00 59.49 38  A 1 
ATOM 303   N N   . PRO A 1 39  ? 47.893   -0.265  7.691   1.00 74.18 39  A 1 
ATOM 304   C CA  . PRO A 1 39  ? 48.751   0.879   7.963   1.00 71.96 39  A 1 
ATOM 305   C C   . PRO A 1 39  ? 47.980   2.139   8.362   1.00 73.01 39  A 1 
ATOM 306   O O   . PRO A 1 39  ? 48.582   3.031   8.969   1.00 69.48 39  A 1 
ATOM 307   C CB  . PRO A 1 39  ? 49.524   1.091   6.659   1.00 68.94 39  A 1 
ATOM 308   C CG  . PRO A 1 39  ? 48.591   0.567   5.583   1.00 66.53 39  A 1 
ATOM 309   C CD  . PRO A 1 39  ? 47.929   -0.613  6.281   1.00 68.71 39  A 1 
ATOM 310   N N   . GLU A 1 40  ? 46.688   2.226   8.022   1.00 72.63 40  A 1 
ATOM 311   C CA  . GLU A 1 40  ? 45.836   3.375   8.363   1.00 71.81 40  A 1 
ATOM 312   C C   . GLU A 1 40  ? 45.185   3.211   9.754   1.00 73.87 40  A 1 
ATOM 313   O O   . GLU A 1 40  ? 44.639   4.174   10.291  1.00 69.26 40  A 1 
ATOM 314   C CB  . GLU A 1 40  ? 44.789   3.604   7.265   1.00 66.13 40  A 1 
ATOM 315   C CG  . GLU A 1 40  ? 45.356   3.865   5.851   1.00 58.62 40  A 1 
ATOM 316   C CD  . GLU A 1 40  ? 46.075   5.226   5.633   1.00 52.17 40  A 1 
ATOM 317   O OE1 . GLU A 1 40  ? 46.873   5.342   4.661   1.00 45.87 40  A 1 
ATOM 318   O OE2 . GLU A 1 40  ? 45.811   6.197   6.366   1.00 45.70 40  A 1 
ATOM 319   N N   . HIS A 1 41  ? 45.272   2.027   10.375  1.00 75.26 41  A 1 
ATOM 320   C CA  . HIS A 1 41  ? 44.771   1.811   11.727  1.00 75.82 41  A 1 
ATOM 321   C C   . HIS A 1 41  ? 45.678   2.474   12.762  1.00 77.51 41  A 1 
ATOM 322   O O   . HIS A 1 41  ? 46.890   2.243   12.803  1.00 73.63 41  A 1 
ATOM 323   C CB  . HIS A 1 41  ? 44.611   0.322   11.991  1.00 71.55 41  A 1 
ATOM 324   C CG  . HIS A 1 41  ? 43.869   0.032   13.267  1.00 66.20 41  A 1 
ATOM 325   N ND1 . HIS A 1 41  ? 42.519   0.221   13.475  1.00 56.95 41  A 1 
ATOM 326   C CD2 . HIS A 1 41  ? 44.388   -0.445  14.444  1.00 56.80 41  A 1 
ATOM 327   C CE1 . HIS A 1 41  ? 42.237   -0.139  14.733  1.00 52.84 41  A 1 
ATOM 328   N NE2 . HIS A 1 41  ? 43.347   -0.550  15.346  1.00 54.00 41  A 1 
ATOM 329   N N   . GLU A 1 42  ? 45.080   3.301   13.635  1.00 77.33 42  A 1 
ATOM 330   C CA  . GLU A 1 42  ? 45.801   3.924   14.727  1.00 78.02 42  A 1 
ATOM 331   C C   . GLU A 1 42  ? 46.109   2.889   15.812  1.00 81.06 42  A 1 
ATOM 332   O O   . GLU A 1 42  ? 45.217   2.273   16.388  1.00 73.81 42  A 1 
ATOM 333   C CB  . GLU A 1 42  ? 45.036   5.152   15.250  1.00 70.20 42  A 1 
ATOM 334   C CG  . GLU A 1 42  ? 45.911   5.973   16.207  1.00 60.01 42  A 1 
ATOM 335   C CD  . GLU A 1 42  ? 45.313   7.330   16.606  1.00 53.90 42  A 1 
ATOM 336   O OE1 . GLU A 1 42  ? 46.096   8.165   17.114  1.00 46.76 42  A 1 
ATOM 337   O OE2 . GLU A 1 42  ? 44.105   7.552   16.391  1.00 48.43 42  A 1 
ATOM 338   N N   . GLY A 1 43  ? 47.379   2.679   16.074  1.00 82.10 43  A 1 
ATOM 339   C CA  . GLY A 1 43  ? 47.839   1.796   17.141  1.00 84.95 43  A 1 
ATOM 340   C C   . GLY A 1 43  ? 47.829   2.461   18.511  1.00 87.48 43  A 1 
ATOM 341   O O   . GLY A 1 43  ? 47.592   3.650   18.678  1.00 83.50 43  A 1 
ATOM 342   N N   . CYS A 1 44  ? 48.179   1.696   19.528  1.00 89.29 44  A 1 
ATOM 343   C CA  . CYS A 1 44  ? 48.182   2.128   20.917  1.00 90.18 44  A 1 
ATOM 344   C C   . CYS A 1 44  ? 49.498   2.792   21.300  1.00 91.81 44  A 1 
ATOM 345   O O   . CYS A 1 44  ? 50.566   2.220   21.115  1.00 89.32 44  A 1 
ATOM 346   C CB  . CYS A 1 44  ? 47.933   0.907   21.790  1.00 86.44 44  A 1 
ATOM 347   S SG  . CYS A 1 44  ? 46.319   0.179   21.439  1.00 78.35 44  A 1 
ATOM 348   N N   . TYR A 1 45  ? 49.400   3.971   21.889  1.00 92.19 45  A 1 
ATOM 349   C CA  . TYR A 1 45  ? 50.589   4.636   22.414  1.00 92.47 45  A 1 
ATOM 350   C C   . TYR A 1 45  ? 50.946   4.088   23.795  1.00 92.66 45  A 1 
ATOM 351   O O   . TYR A 1 45  ? 50.163   4.164   24.732  1.00 89.14 45  A 1 
ATOM 352   C CB  . TYR A 1 45  ? 50.396   6.145   22.429  1.00 90.30 45  A 1 
ATOM 353   C CG  . TYR A 1 45  ? 50.418   6.747   21.041  1.00 88.76 45  A 1 
ATOM 354   C CD1 . TYR A 1 45  ? 51.650   6.971   20.393  1.00 81.81 45  A 1 
ATOM 355   C CD2 . TYR A 1 45  ? 49.217   7.051   20.373  1.00 81.73 45  A 1 
ATOM 356   C CE1 . TYR A 1 45  ? 51.683   7.515   19.091  1.00 79.95 45  A 1 
ATOM 357   C CE2 . TYR A 1 45  ? 49.239   7.596   19.071  1.00 79.35 45  A 1 
ATOM 358   C CZ  . TYR A 1 45  ? 50.480   7.827   18.447  1.00 83.43 45  A 1 
ATOM 359   O OH  . TYR A 1 45  ? 50.509   8.365   17.179  1.00 80.75 45  A 1 
ATOM 360   N N   . LEU A 1 46  ? 52.148   3.583   23.925  1.00 92.14 46  A 1 
ATOM 361   C CA  . LEU A 1 46  ? 52.723   3.104   25.173  1.00 92.17 46  A 1 
ATOM 362   C C   . LEU A 1 46  ? 53.520   4.228   25.842  1.00 92.37 46  A 1 
ATOM 363   O O   . LEU A 1 46  ? 54.184   5.022   25.180  1.00 89.59 46  A 1 
ATOM 364   C CB  . LEU A 1 46  ? 53.596   1.871   24.907  1.00 90.80 46  A 1 
ATOM 365   C CG  . LEU A 1 46  ? 52.932   0.739   24.112  1.00 89.89 46  A 1 
ATOM 366   C CD1 . LEU A 1 46  ? 53.905   -0.432  23.984  1.00 82.89 46  A 1 
ATOM 367   C CD2 . LEU A 1 46  ? 51.649   0.234   24.779  1.00 83.27 46  A 1 
ATOM 368   N N   . SER A 1 47  ? 53.463   4.255   27.169  1.00 91.37 47  A 1 
ATOM 369   C CA  . SER A 1 47  ? 54.262   5.191   27.948  1.00 91.06 47  A 1 
ATOM 370   C C   . SER A 1 47  ? 54.810   4.511   29.197  1.00 91.63 47  A 1 
ATOM 371   O O   . SER A 1 47  ? 54.133   3.716   29.841  1.00 87.78 47  A 1 
ATOM 372   C CB  . SER A 1 47  ? 53.460   6.445   28.290  1.00 87.33 47  A 1 
ATOM 373   O OG  . SER A 1 47  ? 52.285   6.136   28.995  1.00 75.33 47  A 1 
ATOM 374   N N   . VAL A 1 48  ? 56.022   4.841   29.547  1.00 91.21 48  A 1 
ATOM 375   C CA  . VAL A 1 48  ? 56.685   4.307   30.738  1.00 91.25 48  A 1 
ATOM 376   C C   . VAL A 1 48  ? 55.874   4.637   31.988  1.00 90.99 48  A 1 
ATOM 377   O O   . VAL A 1 48  ? 55.483   5.780   32.193  1.00 86.16 48  A 1 
ATOM 378   C CB  . VAL A 1 48  ? 58.123   4.861   30.860  1.00 89.39 48  A 1 
ATOM 379   C CG1 . VAL A 1 48  ? 58.826   4.360   32.119  1.00 81.73 48  A 1 
ATOM 380   C CG2 . VAL A 1 48  ? 58.979   4.453   29.655  1.00 81.88 48  A 1 
ATOM 381   N N   . GLY A 1 49  ? 55.623   3.633   32.819  1.00 89.64 49  A 1 
ATOM 382   C CA  . GLY A 1 49  ? 54.846   3.771   34.053  1.00 88.98 49  A 1 
ATOM 383   C C   . GLY A 1 49  ? 53.341   3.561   33.903  1.00 89.96 49  A 1 
ATOM 384   O O   . GLY A 1 49  ? 52.653   3.447   34.908  1.00 84.79 49  A 1 
ATOM 385   N N   . HIS A 1 50  ? 52.805   3.476   32.676  1.00 90.13 50  A 1 
ATOM 386   C CA  . HIS A 1 50  ? 51.375   3.293   32.428  1.00 89.97 50  A 1 
ATOM 387   C C   . HIS A 1 50  ? 51.099   1.890   31.886  1.00 90.34 50  A 1 
ATOM 388   O O   . HIS A 1 50  ? 51.360   1.603   30.722  1.00 86.56 50  A 1 
ATOM 389   C CB  . HIS A 1 50  ? 50.867   4.380   31.483  1.00 86.79 50  A 1 
ATOM 390   C CG  . HIS A 1 50  ? 50.992   5.772   32.032  1.00 82.47 50  A 1 
ATOM 391   N ND1 . HIS A 1 50  ? 52.154   6.497   32.161  1.00 70.37 50  A 1 
ATOM 392   C CD2 . HIS A 1 50  ? 49.987   6.568   32.523  1.00 70.26 50  A 1 
ATOM 393   C CE1 . HIS A 1 50  ? 51.856   7.679   32.702  1.00 69.12 50  A 1 
ATOM 394   N NE2 . HIS A 1 50  ? 50.551   7.767   32.932  1.00 70.27 50  A 1 
ATOM 395   N N   . SER A 1 51  ? 50.541   1.020   32.729  1.00 89.82 51  A 1 
ATOM 396   C CA  . SER A 1 51  ? 50.241   -0.369  32.342  1.00 89.67 51  A 1 
ATOM 397   C C   . SER A 1 51  ? 48.949   -0.502  31.522  1.00 90.38 51  A 1 
ATOM 398   O O   . SER A 1 51  ? 48.855   -1.411  30.711  1.00 85.79 51  A 1 
ATOM 399   C CB  . SER A 1 51  ? 50.134   -1.265  33.574  1.00 86.16 51  A 1 
ATOM 400   O OG  . SER A 1 51  ? 51.280   -1.147  34.396  1.00 76.43 51  A 1 
ATOM 401   N N   . GLN A 1 52  ? 47.974   0.396   31.723  1.00 90.41 52  A 1 
ATOM 402   C CA  . GLN A 1 52  ? 46.666   0.299   31.092  1.00 90.54 52  A 1 
ATOM 403   C C   . GLN A 1 52  ? 46.724   0.137   29.559  1.00 90.90 52  A 1 
ATOM 404   O O   . GLN A 1 52  ? 46.082   -0.776  29.044  1.00 88.47 52  A 1 
ATOM 405   C CB  . GLN A 1 52  ? 45.791   1.498   31.508  1.00 89.49 52  A 1 
ATOM 406   C CG  . GLN A 1 52  ? 44.307   1.260   31.183  1.00 81.43 52  A 1 
ATOM 407   C CD  . GLN A 1 52  ? 43.740   0.117   32.027  1.00 75.47 52  A 1 
ATOM 408   O OE1 . GLN A 1 52  ? 43.917   0.100   33.234  1.00 67.74 52  A 1 
ATOM 409   N NE2 . GLN A 1 52  ? 43.086   -0.846  31.443  1.00 63.54 52  A 1 
ATOM 410   N N   . PRO A 1 53  ? 47.525   0.904   28.813  1.00 89.71 53  A 1 
ATOM 411   C CA  . PRO A 1 53  ? 47.633   0.720   27.364  1.00 89.39 53  A 1 
ATOM 412   C C   . PRO A 1 53  ? 48.149   -0.661  26.937  1.00 89.95 53  A 1 
ATOM 413   O O   . PRO A 1 53  ? 47.829   -1.115  25.849  1.00 87.27 53  A 1 
ATOM 414   C CB  . PRO A 1 53  ? 48.571   1.821   26.882  1.00 87.51 53  A 1 
ATOM 415   C CG  . PRO A 1 53  ? 48.450   2.896   27.958  1.00 85.24 53  A 1 
ATOM 416   C CD  . PRO A 1 53  ? 48.268   2.068   29.223  1.00 87.81 53  A 1 
ATOM 417   N N   . LEU A 1 54  ? 48.960   -1.315  27.781  1.00 90.51 54  A 1 
ATOM 418   C CA  . LEU A 1 54  ? 49.436   -2.671  27.498  1.00 90.09 54  A 1 
ATOM 419   C C   . LEU A 1 54  ? 48.283   -3.680  27.579  1.00 89.99 54  A 1 
ATOM 420   O O   . LEU A 1 54  ? 48.178   -4.558  26.731  1.00 86.93 54  A 1 
ATOM 421   C CB  . LEU A 1 54  ? 50.549   -3.083  28.478  1.00 88.73 54  A 1 
ATOM 422   C CG  . LEU A 1 54  ? 51.813   -2.215  28.448  1.00 87.41 54  A 1 
ATOM 423   C CD1 . LEU A 1 54  ? 52.719   -2.558  29.629  1.00 80.30 54  A 1 
ATOM 424   C CD2 . LEU A 1 54  ? 52.616   -2.450  27.169  1.00 80.19 54  A 1 
ATOM 425   N N   . GLU A 1 55  ? 47.400   -3.512  28.560  1.00 90.24 55  A 1 
ATOM 426   C CA  . GLU A 1 55  ? 46.221   -4.359  28.755  1.00 89.44 55  A 1 
ATOM 427   C C   . GLU A 1 55  ? 45.172   -4.088  27.665  1.00 89.72 55  A 1 
ATOM 428   O O   . GLU A 1 55  ? 44.751   -5.015  26.973  1.00 86.50 55  A 1 
ATOM 429   C CB  . GLU A 1 55  ? 45.641   -4.120  30.148  1.00 87.90 55  A 1 
ATOM 430   C CG  . GLU A 1 55  ? 46.575   -4.605  31.266  1.00 78.22 55  A 1 
ATOM 431   C CD  . GLU A 1 55  ? 46.076   -4.277  32.676  1.00 71.25 55  A 1 
ATOM 432   O OE1 . GLU A 1 55  ? 46.878   -4.464  33.624  1.00 62.13 55  A 1 
ATOM 433   O OE2 . GLU A 1 55  ? 44.934   -3.799  32.823  1.00 62.39 55  A 1 
ATOM 434   N N   . ASP A 1 56  ? 44.834   -2.817  27.444  1.00 89.85 56  A 1 
ATOM 435   C CA  . ASP A 1 56  ? 43.822   -2.398  26.475  1.00 88.92 56  A 1 
ATOM 436   C C   . ASP A 1 56  ? 44.145   -2.864  25.044  1.00 88.67 56  A 1 
ATOM 437   O O   . ASP A 1 56  ? 43.258   -3.202  24.259  1.00 84.67 56  A 1 
ATOM 438   C CB  . ASP A 1 56  ? 43.715   -0.863  26.460  1.00 87.76 56  A 1 
ATOM 439   C CG  . ASP A 1 56  ? 43.178   -0.225  27.741  1.00 83.27 56  A 1 
ATOM 440   O OD1 . ASP A 1 56  ? 42.618   -0.923  28.602  1.00 76.98 56  A 1 
ATOM 441   O OD2 . ASP A 1 56  ? 43.322   1.018   27.854  1.00 77.69 56  A 1 
ATOM 442   N N   . CYS A 1 57  ? 45.437   -2.904  24.719  1.00 89.41 57  A 1 
ATOM 443   C CA  . CYS A 1 57  ? 45.915   -3.265  23.388  1.00 88.18 57  A 1 
ATOM 444   C C   . CYS A 1 57  ? 46.437   -4.697  23.296  1.00 88.40 57  A 1 
ATOM 445   O O   . CYS A 1 57  ? 47.045   -5.063  22.292  1.00 83.65 57  A 1 
ATOM 446   C CB  . CYS A 1 57  ? 46.913   -2.214  22.918  1.00 86.12 57  A 1 
ATOM 447   S SG  . CYS A 1 57  ? 46.199   -0.552  23.072  1.00 80.21 57  A 1 
ATOM 448   N N   . SER A 1 58  ? 46.173   -5.494  24.332  1.00 88.07 58  A 1 
ATOM 449   C CA  . SER A 1 58  ? 46.529   -6.916  24.383  1.00 88.49 58  A 1 
ATOM 450   C C   . SER A 1 58  ? 48.015   -7.175  24.120  1.00 89.57 58  A 1 
ATOM 451   O O   . SER A 1 58  ? 48.374   -8.053  23.329  1.00 85.04 58  A 1 
ATOM 452   C CB  . SER A 1 58  ? 45.615   -7.728  23.460  1.00 85.34 58  A 1 
ATOM 453   O OG  . SER A 1 58  ? 44.262   -7.507  23.790  1.00 74.88 58  A 1 
ATOM 454   N N   . PHE A 1 59  ? 48.893   -6.403  24.758  1.00 89.75 59  A 1 
ATOM 455   C CA  . PHE A 1 59  ? 50.336   -6.627  24.663  1.00 90.59 59  A 1 
ATOM 456   C C   . PHE A 1 59  ? 50.686   -8.007  25.226  1.00 90.69 59  A 1 
ATOM 457   O O   . PHE A 1 59  ? 50.464   -8.297  26.397  1.00 88.18 59  A 1 
ATOM 458   C CB  . PHE A 1 59  ? 51.084   -5.506  25.388  1.00 90.17 59  A 1 
ATOM 459   C CG  . PHE A 1 59  ? 52.588   -5.557  25.195  1.00 91.71 59  A 1 
ATOM 460   C CD1 . PHE A 1 59  ? 53.372   -6.401  25.988  1.00 85.47 59  A 1 
ATOM 461   C CD2 . PHE A 1 59  ? 53.193   -4.766  24.215  1.00 85.36 59  A 1 
ATOM 462   C CE1 . PHE A 1 59  ? 54.762   -6.459  25.794  1.00 84.94 59  A 1 
ATOM 463   C CE2 . PHE A 1 59  ? 54.582   -4.810  24.027  1.00 84.58 59  A 1 
ATOM 464   C CZ  . PHE A 1 59  ? 55.367   -5.657  24.809  1.00 89.37 59  A 1 
ATOM 465   N N   . ASN A 1 60  ? 51.258   -8.862  24.395  1.00 91.08 60  A 1 
ATOM 466   C CA  . ASN A 1 60  ? 51.616   -10.210 24.796  1.00 91.29 60  A 1 
ATOM 467   C C   . ASN A 1 60  ? 53.034   -10.243 25.374  1.00 91.63 60  A 1 
ATOM 468   O O   . ASN A 1 60  ? 54.010   -10.196 24.635  1.00 89.23 60  A 1 
ATOM 469   C CB  . ASN A 1 60  ? 51.417   -11.151 23.603  1.00 88.89 60  A 1 
ATOM 470   C CG  . ASN A 1 60  ? 51.657   -12.608 23.965  1.00 86.24 60  A 1 
ATOM 471   O OD1 . ASN A 1 60  ? 52.156   -12.952 25.019  1.00 77.68 60  A 1 
ATOM 472   N ND2 . ASN A 1 60  ? 51.295   -13.505 23.078  1.00 77.07 60  A 1 
ATOM 473   N N   . MET A 1 61  ? 53.137   -10.354 26.693  1.00 91.13 61  A 1 
ATOM 474   C CA  . MET A 1 61  ? 54.417   -10.340 27.404  1.00 91.25 61  A 1 
ATOM 475   C C   . MET A 1 61  ? 55.317   -11.537 27.073  1.00 91.72 61  A 1 
ATOM 476   O O   . MET A 1 61  ? 56.533   -11.430 27.187  1.00 88.82 61  A 1 
ATOM 477   C CB  . MET A 1 61  ? 54.159   -10.307 28.923  1.00 89.38 61  A 1 
ATOM 478   C CG  . MET A 1 61  ? 53.491   -9.008  29.392  1.00 84.79 61  A 1 
ATOM 479   S SD  . MET A 1 61  ? 54.538   -7.532  29.218  1.00 82.54 61  A 1 
ATOM 480   C CE  . MET A 1 61  ? 53.400   -6.302  29.873  1.00 72.00 61  A 1 
ATOM 481   N N   . THR A 1 62  ? 54.731   -12.653 26.653  1.00 91.89 62  A 1 
ATOM 482   C CA  . THR A 1 62  ? 55.493   -13.881 26.370  1.00 91.69 62  A 1 
ATOM 483   C C   . THR A 1 62  ? 55.965   -13.981 24.926  1.00 92.12 62  A 1 
ATOM 484   O O   . THR A 1 62  ? 56.849   -14.783 24.605  1.00 88.43 62  A 1 
ATOM 485   C CB  . THR A 1 62  ? 54.667   -15.127 26.720  1.00 89.71 62  A 1 
ATOM 486   O OG1 . THR A 1 62  ? 53.512   -15.213 25.923  1.00 79.97 62  A 1 
ATOM 487   C CG2 . THR A 1 62  ? 54.211   -15.139 28.177  1.00 76.86 62  A 1 
ATOM 488   N N   . ALA A 1 63  ? 55.395   -13.174 24.041  1.00 92.41 63  A 1 
ATOM 489   C CA  . ALA A 1 63  ? 55.715   -13.180 22.625  1.00 92.52 63  A 1 
ATOM 490   C C   . ALA A 1 63  ? 56.971   -12.362 22.308  1.00 93.36 63  A 1 
ATOM 491   O O   . ALA A 1 63  ? 57.473   -11.582 23.119  1.00 91.26 63  A 1 
ATOM 492   C CB  . ALA A 1 63  ? 54.500   -12.683 21.839  1.00 90.47 63  A 1 
ATOM 493   N N   . LYS A 1 64  ? 57.464   -12.517 21.085  1.00 93.60 64  A 1 
ATOM 494   C CA  . LYS A 1 64  ? 58.516   -11.635 20.584  1.00 94.06 64  A 1 
ATOM 495   C C   . LYS A 1 64  ? 58.007   -10.201 20.499  1.00 94.75 64  A 1 
ATOM 496   O O   . LYS A 1 64  ? 56.882   -9.957  20.075  1.00 92.71 64  A 1 
ATOM 497   C CB  . LYS A 1 64  ? 59.013   -12.089 19.207  1.00 92.26 64  A 1 
ATOM 498   C CG  . LYS A 1 64  ? 59.754   -13.423 19.275  1.00 86.08 64  A 1 
ATOM 499   C CD  . LYS A 1 64  ? 60.202   -13.818 17.865  1.00 81.92 64  A 1 
ATOM 500   C CE  . LYS A 1 64  ? 60.832   -15.193 17.856  1.00 74.92 64  A 1 
ATOM 501   N NZ  . LYS A 1 64  ? 60.988   -15.684 16.473  1.00 67.51 64  A 1 
ATOM 502   N N   . THR A 1 65  ? 58.875   -9.270  20.853  1.00 95.03 65  A 1 
ATOM 503   C CA  . THR A 1 65  ? 58.592   -7.841  20.749  1.00 95.48 65  A 1 
ATOM 504   C C   . THR A 1 65  ? 59.575   -7.186  19.791  1.00 95.84 65  A 1 
ATOM 505   O O   . THR A 1 65  ? 60.775   -7.166  20.048  1.00 94.58 65  A 1 
ATOM 506   C CB  . THR A 1 65  ? 58.610   -7.171  22.119  1.00 94.41 65  A 1 
ATOM 507   O OG1 . THR A 1 65  ? 57.644   -7.788  22.945  1.00 85.03 65  A 1 
ATOM 508   C CG2 . THR A 1 65  ? 58.240   -5.696  22.041  1.00 83.32 65  A 1 
ATOM 509   N N   . PHE A 1 66  ? 59.051   -6.664  18.705  1.00 96.02 66  A 1 
ATOM 510   C CA  . PHE A 1 66  ? 59.827   -5.938  17.715  1.00 96.33 66  A 1 
ATOM 511   C C   . PHE A 1 66  ? 59.688   -4.437  17.935  1.00 96.28 66  A 1 
ATOM 512   O O   . PHE A 1 66  ? 58.587   -3.910  17.997  1.00 95.08 66  A 1 
ATOM 513   C CB  . PHE A 1 66  ? 59.376   -6.319  16.305  1.00 96.03 66  A 1 
ATOM 514   C CG  . PHE A 1 66  ? 59.562   -7.784  15.985  1.00 96.06 66  A 1 
ATOM 515   C CD1 . PHE A 1 66  ? 60.799   -8.244  15.500  1.00 89.98 66  A 1 
ATOM 516   C CD2 . PHE A 1 66  ? 58.516   -8.694  16.177  1.00 89.97 66  A 1 
ATOM 517   C CE1 . PHE A 1 66  ? 60.981   -9.600  15.204  1.00 89.94 66  A 1 
ATOM 518   C CE2 . PHE A 1 66  ? 58.693   -10.052 15.885  1.00 89.62 66  A 1 
ATOM 519   C CZ  . PHE A 1 66  ? 59.929   -10.511 15.395  1.00 93.61 66  A 1 
ATOM 520   N N   . PHE A 1 67  ? 60.826   -3.747  18.021  1.00 96.44 67  A 1 
ATOM 521   C CA  . PHE A 1 67  ? 60.866   -2.291  18.000  1.00 96.52 67  A 1 
ATOM 522   C C   . PHE A 1 67  ? 61.432   -1.847  16.653  1.00 96.68 67  A 1 
ATOM 523   O O   . PHE A 1 67  ? 62.593   -2.109  16.362  1.00 95.25 67  A 1 
ATOM 524   C CB  . PHE A 1 67  ? 61.697   -1.746  19.160  1.00 96.12 67  A 1 
ATOM 525   C CG  . PHE A 1 67  ? 61.006   -1.834  20.496  1.00 95.83 67  A 1 
ATOM 526   C CD1 . PHE A 1 67  ? 60.415   -0.695  21.068  1.00 87.52 67  A 1 
ATOM 527   C CD2 . PHE A 1 67  ? 60.933   -3.054  21.195  1.00 87.21 67  A 1 
ATOM 528   C CE1 . PHE A 1 67  ? 59.764   -0.761  22.309  1.00 86.17 67  A 1 
ATOM 529   C CE2 . PHE A 1 67  ? 60.273   -3.139  22.426  1.00 85.96 67  A 1 
ATOM 530   C CZ  . PHE A 1 67  ? 59.689   -1.992  22.985  1.00 92.15 67  A 1 
ATOM 531   N N   . ILE A 1 68  ? 60.623   -1.178  15.863  1.00 96.46 68  A 1 
ATOM 532   C CA  . ILE A 1 68  ? 61.044   -0.611  14.572  1.00 96.22 68  A 1 
ATOM 533   C C   . ILE A 1 68  ? 61.440   0.840   14.802  1.00 96.22 68  A 1 
ATOM 534   O O   . ILE A 1 68  ? 60.637   1.639   15.263  1.00 94.90 68  A 1 
ATOM 535   C CB  . ILE A 1 68  ? 59.948   -0.744  13.504  1.00 95.49 68  A 1 
ATOM 536   C CG1 . ILE A 1 68  ? 59.507   -2.214  13.332  1.00 92.05 68  A 1 
ATOM 537   C CG2 . ILE A 1 68  ? 60.481   -0.178  12.182  1.00 91.37 68  A 1 
ATOM 538   C CD1 . ILE A 1 68  ? 58.273   -2.376  12.445  1.00 86.89 68  A 1 
ATOM 539   N N   . ILE A 1 69  ? 62.667   1.166   14.469  1.00 96.01 69  A 1 
ATOM 540   C CA  . ILE A 1 69  ? 63.242   2.486   14.694  1.00 96.34 69  A 1 
ATOM 541   C C   . ILE A 1 69  ? 63.585   3.081   13.326  1.00 95.75 69  A 1 
ATOM 542   O O   . ILE A 1 69  ? 64.439   2.561   12.613  1.00 94.31 69  A 1 
ATOM 543   C CB  . ILE A 1 69  ? 64.463   2.413   15.627  1.00 96.21 69  A 1 
ATOM 544   C CG1 . ILE A 1 69  ? 64.176   1.592   16.911  1.00 92.00 69  A 1 
ATOM 545   C CG2 . ILE A 1 69  ? 64.889   3.840   15.987  1.00 90.18 69  A 1 
ATOM 546   C CD1 . ILE A 1 69  ? 65.431   1.282   17.728  1.00 86.60 69  A 1 
ATOM 547   N N   . HIS A 1 70  ? 62.900   4.154   12.961  1.00 94.33 70  A 1 
ATOM 548   C CA  . HIS A 1 70  ? 63.162   4.834   11.702  1.00 93.78 70  A 1 
ATOM 549   C C   . HIS A 1 70  ? 64.465   5.649   11.737  1.00 93.83 70  A 1 
ATOM 550   O O   . HIS A 1 70  ? 65.019   5.926   12.802  1.00 93.00 70  A 1 
ATOM 551   C CB  . HIS A 1 70  ? 61.952   5.693   11.308  1.00 92.62 70  A 1 
ATOM 552   C CG  . HIS A 1 70  ? 61.732   6.874   12.204  1.00 92.66 70  A 1 
ATOM 553   N ND1 . HIS A 1 70  ? 62.401   8.073   12.134  1.00 82.68 70  A 1 
ATOM 554   C CD2 . HIS A 1 70  ? 60.843   6.971   13.241  1.00 82.63 70  A 1 
ATOM 555   C CE1 . HIS A 1 70  ? 61.924   8.862   13.105  1.00 84.15 70  A 1 
ATOM 556   N NE2 . HIS A 1 70  ? 60.982   8.228   13.794  1.00 85.97 70  A 1 
ATOM 557   N N   . GLY A 1 71  ? 64.935   6.037   10.573  1.00 91.14 71  A 1 
ATOM 558   C CA  . GLY A 1 71  ? 66.123   6.865   10.416  1.00 90.04 71  A 1 
ATOM 559   C C   . GLY A 1 71  ? 65.824   8.362   10.353  1.00 89.66 71  A 1 
ATOM 560   O O   . GLY A 1 71  ? 64.752   8.833   10.723  1.00 87.04 71  A 1 
ATOM 561   N N   . TRP A 1 72  ? 66.789   9.081   9.877   1.00 86.91 72  A 1 
ATOM 562   C CA  . TRP A 1 72  ? 66.636   10.504  9.578   1.00 85.01 72  A 1 
ATOM 563   C C   . TRP A 1 72  ? 65.595   10.737  8.487   1.00 84.38 72  A 1 
ATOM 564   O O   . TRP A 1 72  ? 65.438   9.932   7.576   1.00 82.43 72  A 1 
ATOM 565   C CB  . TRP A 1 72  ? 67.990   11.072  9.175   1.00 82.69 72  A 1 
ATOM 566   C CG  . TRP A 1 72  ? 67.983   12.531  8.819   1.00 81.36 72  A 1 
ATOM 567   C CD1 . TRP A 1 72  ? 67.572   13.542  9.604   1.00 74.94 72  A 1 
ATOM 568   C CD2 . TRP A 1 72  ? 68.422   13.129  7.570   1.00 77.29 72  A 1 
ATOM 569   N NE1 . TRP A 1 72  ? 67.747   14.754  8.931   1.00 74.05 72  A 1 
ATOM 570   C CE2 . TRP A 1 72  ? 68.281   14.537  7.693   1.00 75.53 72  A 1 
ATOM 571   C CE3 . TRP A 1 72  ? 68.948   12.632  6.360   1.00 75.64 72  A 1 
ATOM 572   C CZ2 . TRP A 1 72  ? 68.672   15.413  6.655   1.00 75.32 72  A 1 
ATOM 573   C CZ3 . TRP A 1 72  ? 69.339   13.492  5.336   1.00 74.01 72  A 1 
ATOM 574   C CH2 . TRP A 1 72  ? 69.202   14.879  5.490   1.00 73.95 72  A 1 
ATOM 575   N N   . THR A 1 73  ? 64.877   11.849  8.591   1.00 80.17 73  A 1 
ATOM 576   C CA  . THR A 1 73  ? 63.861   12.231  7.615   1.00 78.47 73  A 1 
ATOM 577   C C   . THR A 1 73  ? 63.880   13.730  7.355   1.00 76.82 73  A 1 
ATOM 578   O O   . THR A 1 73  ? 63.998   14.529  8.280   1.00 74.84 73  A 1 
ATOM 579   C CB  . THR A 1 73  ? 62.473   11.753  8.046   1.00 76.68 73  A 1 
ATOM 580   O OG1 . THR A 1 73  ? 61.520   12.153  7.096   1.00 70.98 73  A 1 
ATOM 581   C CG2 . THR A 1 73  ? 62.017   12.286  9.401   1.00 71.17 73  A 1 
ATOM 582   N N   . MET A 1 74  ? 63.724   14.089  6.103   1.00 72.40 74  A 1 
ATOM 583   C CA  . MET A 1 74  ? 63.496   15.480  5.683   1.00 70.59 74  A 1 
ATOM 584   C C   . MET A 1 74  ? 62.010   15.796  5.487   1.00 70.60 74  A 1 
ATOM 585   O O   . MET A 1 74  ? 61.627   16.957  5.485   1.00 65.80 74  A 1 
ATOM 586   C CB  . MET A 1 74  ? 64.267   15.747  4.386   1.00 66.26 74  A 1 
ATOM 587   C CG  . MET A 1 74  ? 65.748   16.043  4.635   1.00 60.41 74  A 1 
ATOM 588   S SD  . MET A 1 74  ? 66.013   17.625  5.482   1.00 55.59 74  A 1 
ATOM 589   C CE  . MET A 1 74  ? 67.714   17.962  5.018   1.00 50.16 74  A 1 
ATOM 590   N N   . SER A 1 75  ? 61.159   14.787  5.336   1.00 69.85 75  A 1 
ATOM 591   C CA  . SER A 1 75  ? 59.713   14.963  5.174   1.00 69.00 75  A 1 
ATOM 592   C C   . SER A 1 75  ? 58.970   15.047  6.502   1.00 70.23 75  A 1 
ATOM 593   O O   . SER A 1 75  ? 57.857   15.564  6.557   1.00 66.32 75  A 1 
ATOM 594   C CB  . SER A 1 75  ? 59.147   13.829  4.323   1.00 65.62 75  A 1 
ATOM 595   O OG  . SER A 1 75  ? 59.306   12.596  4.977   1.00 60.95 75  A 1 
ATOM 596   N N   . GLY A 1 76  ? 59.516   14.523  7.569   1.00 72.70 76  A 1 
ATOM 597   C CA  . GLY A 1 76  ? 58.863   14.442  8.872   1.00 73.07 76  A 1 
ATOM 598   C C   . GLY A 1 76  ? 57.664   13.500  8.920   1.00 74.84 76  A 1 
ATOM 599   O O   . GLY A 1 76  ? 56.878   13.561  9.861   1.00 72.14 76  A 1 
ATOM 600   N N   . ILE A 1 77  ? 57.525   12.644  7.927   1.00 74.39 77  A 1 
ATOM 601   C CA  . ILE A 1 77  ? 56.481   11.617  7.840   1.00 74.60 77  A 1 
ATOM 602   C C   . ILE A 1 77  ? 57.105   10.226  7.751   1.00 76.03 77  A 1 
ATOM 603   O O   . ILE A 1 77  ? 58.232   10.074  7.285   1.00 74.18 77  A 1 
ATOM 604   C CB  . ILE A 1 77  ? 55.512   11.877  6.660   1.00 70.80 77  A 1 
ATOM 605   C CG1 . ILE A 1 77  ? 56.218   11.858  5.288   1.00 63.89 77  A 1 
ATOM 606   C CG2 . ILE A 1 77  ? 54.768   13.200  6.900   1.00 61.07 77  A 1 
ATOM 607   C CD1 . ILE A 1 77  ? 55.292   11.978  4.091   1.00 55.74 77  A 1 
ATOM 608   N N   . PHE A 1 78  ? 56.362   9.222   8.202   1.00 79.75 78  A 1 
ATOM 609   C CA  . PHE A 1 78  ? 56.773   7.843   7.990   1.00 80.89 78  A 1 
ATOM 610   C C   . PHE A 1 78  ? 56.692   7.470   6.511   1.00 79.20 78  A 1 
ATOM 611   O O   . PHE A 1 78  ? 55.725   7.790   5.825   1.00 76.76 78  A 1 
ATOM 612   C CB  . PHE A 1 78  ? 55.929   6.886   8.825   1.00 82.07 78  A 1 
ATOM 613   C CG  . PHE A 1 78  ? 56.128   7.011   10.316  1.00 84.04 78  A 1 
ATOM 614   C CD1 . PHE A 1 78  ? 57.427   6.979   10.867  1.00 77.50 78  A 1 
ATOM 615   C CD2 . PHE A 1 78  ? 55.021   7.142   11.169  1.00 78.26 78  A 1 
ATOM 616   C CE1 . PHE A 1 78  ? 57.612   7.077   12.253  1.00 78.03 78  A 1 
ATOM 617   C CE2 . PHE A 1 78  ? 55.201   7.233   12.559  1.00 77.91 78  A 1 
ATOM 618   C CZ  . PHE A 1 78  ? 56.498   7.204   13.102  1.00 84.01 78  A 1 
ATOM 619   N N   . GLU A 1 79  ? 57.690   6.764   6.061   1.00 78.17 79  A 1 
ATOM 620   C CA  . GLU A 1 79  ? 57.752   6.281   4.694   1.00 77.99 79  A 1 
ATOM 621   C C   . GLU A 1 79  ? 57.038   4.934   4.538   1.00 79.60 79  A 1 
ATOM 622   O O   . GLU A 1 79  ? 56.816   4.200   5.498   1.00 78.68 79  A 1 
ATOM 623   C CB  . GLU A 1 79  ? 59.204   6.193   4.238   1.00 74.88 79  A 1 
ATOM 624   C CG  . GLU A 1 79  ? 59.917   7.555   4.316   1.00 68.86 79  A 1 
ATOM 625   C CD  . GLU A 1 79  ? 61.282   7.530   3.630   1.00 65.30 79  A 1 
ATOM 626   O OE1 . GLU A 1 79  ? 61.763   8.617   3.251   1.00 58.63 79  A 1 
ATOM 627   O OE2 . GLU A 1 79  ? 61.830   6.438   3.404   1.00 58.28 79  A 1 
ATOM 628   N N   . ASN A 1 80  ? 56.696   4.589   3.313   1.00 78.54 80  A 1 
ATOM 629   C CA  . ASN A 1 80  ? 55.915   3.390   3.007   1.00 79.70 80  A 1 
ATOM 630   C C   . ASN A 1 80  ? 56.612   2.079   3.425   1.00 82.81 80  A 1 
ATOM 631   O O   . ASN A 1 80  ? 55.944   1.098   3.754   1.00 81.71 80  A 1 
ATOM 632   C CB  . ASN A 1 80  ? 55.615   3.434   1.498   1.00 74.96 80  A 1 
ATOM 633   C CG  . ASN A 1 80  ? 54.520   2.489   1.064   1.00 66.20 80  A 1 
ATOM 634   O OD1 . ASN A 1 80  ? 53.810   1.874   1.833   1.00 56.07 80  A 1 
ATOM 635   N ND2 . ASN A 1 80  ? 54.332   2.348   -0.243  1.00 56.46 80  A 1 
ATOM 636   N N   . TRP A 1 81  ? 57.939   2.072   3.467   1.00 86.83 81  A 1 
ATOM 637   C CA  . TRP A 1 81  ? 58.706   0.902   3.914   1.00 88.73 81  A 1 
ATOM 638   C C   . TRP A 1 81  ? 58.360   0.481   5.345   1.00 90.31 81  A 1 
ATOM 639   O O   . TRP A 1 81  ? 58.308   -0.713  5.632   1.00 89.98 81  A 1 
ATOM 640   C CB  . TRP A 1 81  ? 60.206   1.163   3.771   1.00 88.57 81  A 1 
ATOM 641   C CG  . TRP A 1 81  ? 60.811   2.153   4.727   1.00 89.01 81  A 1 
ATOM 642   C CD1 . TRP A 1 81  ? 61.159   3.422   4.442   1.00 86.76 81  A 1 
ATOM 643   C CD2 . TRP A 1 81  ? 61.162   1.964   6.141   1.00 88.13 81  A 1 
ATOM 644   N NE1 . TRP A 1 81  ? 61.688   4.040   5.559   1.00 86.90 81  A 1 
ATOM 645   C CE2 . TRP A 1 81  ? 61.699   3.180   6.633   1.00 87.64 81  A 1 
ATOM 646   C CE3 . TRP A 1 81  ? 61.071   0.887   7.039   1.00 87.04 81  A 1 
ATOM 647   C CZ2 . TRP A 1 81  ? 62.108   3.338   7.979   1.00 86.87 81  A 1 
ATOM 648   C CZ3 . TRP A 1 81  ? 61.480   1.031   8.377   1.00 86.42 81  A 1 
ATOM 649   C CH2 . TRP A 1 81  ? 61.980   2.253   8.841   1.00 85.87 81  A 1 
ATOM 650   N N   . LEU A 1 82  ? 58.039   1.436   6.211   1.00 89.49 82  A 1 
ATOM 651   C CA  . LEU A 1 82  ? 57.690   1.161   7.599   1.00 90.56 82  A 1 
ATOM 652   C C   . LEU A 1 82  ? 56.403   0.342   7.677   1.00 91.29 82  A 1 
ATOM 653   O O   . LEU A 1 82  ? 56.349   -0.668  8.375   1.00 90.48 82  A 1 
ATOM 654   C CB  . LEU A 1 82  ? 57.561   2.495   8.358   1.00 89.87 82  A 1 
ATOM 655   C CG  . LEU A 1 82  ? 57.311   2.314   9.866   1.00 88.22 82  A 1 
ATOM 656   C CD1 . LEU A 1 82  ? 58.546   1.758   10.578  1.00 77.27 82  A 1 
ATOM 657   C CD2 . LEU A 1 82  ? 56.967   3.657   10.492  1.00 77.13 82  A 1 
ATOM 658   N N   . HIS A 1 83  ? 55.395   0.729   6.922   1.00 89.22 83  A 1 
ATOM 659   C CA  . HIS A 1 83  ? 54.128   0.009   6.870   1.00 88.42 83  A 1 
ATOM 660   C C   . HIS A 1 83  ? 54.296   -1.400  6.286   1.00 89.69 83  A 1 
ATOM 661   O O   . HIS A 1 83  ? 53.708   -2.355  6.798   1.00 88.76 83  A 1 
ATOM 662   C CB  . HIS A 1 83  ? 53.116   0.812   6.043   1.00 85.67 83  A 1 
ATOM 663   C CG  . HIS A 1 83  ? 52.847   2.182   6.600   1.00 76.57 83  A 1 
ATOM 664   N ND1 . HIS A 1 83  ? 52.315   2.479   7.839   1.00 62.94 83  A 1 
ATOM 665   C CD2 . HIS A 1 83  ? 53.071   3.378   5.971   1.00 62.94 83  A 1 
ATOM 666   C CE1 . HIS A 1 83  ? 52.220   3.818   7.943   1.00 55.22 83  A 1 
ATOM 667   N NE2 . HIS A 1 83  ? 52.669   4.396   6.830   1.00 56.16 83  A 1 
ATOM 668   N N   . LYS A 1 84  ? 55.116   -1.551  5.260   1.00 90.14 84  A 1 
ATOM 669   C CA  . LYS A 1 84  ? 55.453   -2.858  4.697   1.00 90.58 84  A 1 
ATOM 670   C C   . LYS A 1 84  ? 56.138   -3.751  5.728   1.00 92.06 84  A 1 
ATOM 671   O O   . LYS A 1 84  ? 55.768   -4.917  5.865   1.00 91.38 84  A 1 
ATOM 672   C CB  . LYS A 1 84  ? 56.341   -2.706  3.452   1.00 89.12 84  A 1 
ATOM 673   C CG  . LYS A 1 84  ? 55.602   -2.105  2.251   1.00 81.91 84  A 1 
ATOM 674   C CD  . LYS A 1 84  ? 56.565   -1.960  1.063   1.00 76.03 84  A 1 
ATOM 675   C CE  . LYS A 1 84  ? 55.876   -1.338  -0.148  1.00 66.83 84  A 1 
ATOM 676   N NZ  . LYS A 1 84  ? 56.820   -1.104  -1.251  1.00 59.80 84  A 1 
ATOM 677   N N   . LEU A 1 85  ? 57.095   -3.207  6.488   1.00 92.84 85  A 1 
ATOM 678   C CA  . LEU A 1 85  ? 57.813   -3.947  7.529   1.00 94.09 85  A 1 
ATOM 679   C C   . LEU A 1 85  ? 56.880   -4.377  8.668   1.00 94.41 85  A 1 
ATOM 680   O O   . LEU A 1 85  ? 56.909   -5.536  9.061   1.00 93.68 85  A 1 
ATOM 681   C CB  . LEU A 1 85  ? 58.998   -3.093  8.014   1.00 94.33 85  A 1 
ATOM 682   C CG  . LEU A 1 85  ? 59.847   -3.765  9.108   1.00 93.76 85  A 1 
ATOM 683   C CD1 . LEU A 1 85  ? 60.442   -5.094  8.654   1.00 86.76 85  A 1 
ATOM 684   C CD2 . LEU A 1 85  ? 61.001   -2.845  9.491   1.00 86.80 85  A 1 
ATOM 685   N N   . VAL A 1 86  ? 56.011   -3.489  9.147   1.00 93.73 86  A 1 
ATOM 686   C CA  . VAL A 1 86  ? 55.002   -3.816  10.169  1.00 93.50 86  A 1 
ATOM 687   C C   . VAL A 1 86  ? 54.081   -4.945  9.683   1.00 93.55 86  A 1 
ATOM 688   O O   . VAL A 1 86  ? 53.877   -5.932  10.393  1.00 92.89 86  A 1 
ATOM 689   C CB  . VAL A 1 86  ? 54.167   -2.571  10.541  1.00 92.86 86  A 1 
ATOM 690   C CG1 . VAL A 1 86  ? 52.960   -2.904  11.424  1.00 87.82 86  A 1 
ATOM 691   C CG2 . VAL A 1 86  ? 55.012   -1.552  11.308  1.00 86.60 86  A 1 
ATOM 692   N N   . SER A 1 87  ? 53.559   -4.840  8.474   1.00 93.09 87  A 1 
ATOM 693   C CA  . SER A 1 87  ? 52.690   -5.869  7.890   1.00 92.32 87  A 1 
ATOM 694   C C   . SER A 1 87  ? 53.412   -7.214  7.730   1.00 92.71 87  A 1 
ATOM 695   O O   . SER A 1 87  ? 52.839   -8.268  8.027   1.00 91.65 87  A 1 
ATOM 696   C CB  . SER A 1 87  ? 52.156   -5.374  6.543   1.00 90.77 87  A 1 
ATOM 697   O OG  . SER A 1 87  ? 51.216   -6.295  6.019   1.00 77.01 87  A 1 
ATOM 698   N N   . ALA A 1 88  ? 54.665   -7.189  7.310   1.00 93.19 88  A 1 
ATOM 699   C CA  . ALA A 1 88  ? 55.478   -8.387  7.155   1.00 93.50 88  A 1 
ATOM 700   C C   . ALA A 1 88  ? 55.772   -9.064  8.497   1.00 93.87 88  A 1 
ATOM 701   O O   . ALA A 1 88  ? 55.614   -10.281 8.613   1.00 92.85 88  A 1 
ATOM 702   C CB  . ALA A 1 88  ? 56.761   -8.012  6.406   1.00 93.30 88  A 1 
ATOM 703   N N   . LEU A 1 89  ? 56.109   -8.303  9.531   1.00 93.78 89  A 1 
ATOM 704   C CA  . LEU A 1 89  ? 56.318   -8.821  10.891  1.00 93.87 89  A 1 
ATOM 705   C C   . LEU A 1 89  ? 55.045   -9.462  11.446  1.00 93.66 89  A 1 
ATOM 706   O O   . LEU A 1 89  ? 55.089   -10.613 11.875  1.00 92.42 89  A 1 
ATOM 707   C CB  . LEU A 1 89  ? 56.804   -7.689  11.811  1.00 94.11 89  A 1 
ATOM 708   C CG  . LEU A 1 89  ? 58.267   -7.294  11.571  1.00 92.65 89  A 1 
ATOM 709   C CD1 . LEU A 1 89  ? 58.575   -5.996  12.311  1.00 85.69 89  A 1 
ATOM 710   C CD2 . LEU A 1 89  ? 59.240   -8.358  12.077  1.00 86.10 89  A 1 
ATOM 711   N N   . HIS A 1 90  ? 53.884   -8.789  11.357  1.00 93.31 90  A 1 
ATOM 712   C CA  . HIS A 1 90  ? 52.599   -9.367  11.768  1.00 92.33 90  A 1 
ATOM 713   C C   . HIS A 1 90  ? 52.201   -10.603 10.949  1.00 91.94 90  A 1 
ATOM 714   O O   . HIS A 1 90  ? 51.447   -11.451 11.424  1.00 90.07 90  A 1 
ATOM 715   C CB  . HIS A 1 90  ? 51.501   -8.312  11.614  1.00 91.26 90  A 1 
ATOM 716   C CG  . HIS A 1 90  ? 51.466   -7.271  12.684  1.00 88.43 90  A 1 
ATOM 717   N ND1 . HIS A 1 90  ? 50.955   -6.002  12.553  1.00 73.32 90  A 1 
ATOM 718   C CD2 . HIS A 1 90  ? 51.805   -7.422  14.004  1.00 73.73 90  A 1 
ATOM 719   C CE1 . HIS A 1 90  ? 50.997   -5.403  13.746  1.00 76.27 90  A 1 
ATOM 720   N NE2 . HIS A 1 90  ? 51.500   -6.235  14.648  1.00 77.56 90  A 1 
ATOM 721   N N   . THR A 1 91  ? 52.662   -10.704 9.717   1.00 92.53 91  A 1 
ATOM 722   C CA  . THR A 1 91  ? 52.373   -11.868 8.873   1.00 91.85 91  A 1 
ATOM 723   C C   . THR A 1 91  ? 53.240   -13.054 9.259   1.00 91.97 91  A 1 
ATOM 724   O O   . THR A 1 91  ? 52.763   -14.189 9.262   1.00 89.86 91  A 1 
ATOM 725   C CB  . THR A 1 91  ? 52.518   -11.522 7.393   1.00 90.55 91  A 1 
ATOM 726   O OG1 . THR A 1 91  ? 51.596   -10.484 7.094   1.00 79.79 91  A 1 
ATOM 727   C CG2 . THR A 1 91  ? 52.176   -12.694 6.479   1.00 76.03 91  A 1 
ATOM 728   N N   . ARG A 1 92  ? 54.490   -12.796 9.604   1.00 93.03 92  A 1 
ATOM 729   C CA  . ARG A 1 92  ? 55.454   -13.822 9.987   1.00 93.22 92  A 1 
ATOM 730   C C   . ARG A 1 92  ? 55.275   -14.292 11.426  1.00 93.17 92  A 1 
ATOM 731   O O   . ARG A 1 92  ? 55.277   -15.495 11.684  1.00 90.88 92  A 1 
ATOM 732   C CB  . ARG A 1 92  ? 56.865   -13.260 9.729   1.00 92.58 92  A 1 
ATOM 733   C CG  . ARG A 1 92  ? 57.990   -14.256 10.071  1.00 91.09 92  A 1 
ATOM 734   C CD  . ARG A 1 92  ? 57.810   -15.590 9.346   1.00 89.15 92  A 1 
ATOM 735   N NE  . ARG A 1 92  ? 58.973   -16.446 9.582   1.00 87.45 92  A 1 
ATOM 736   C CZ  . ARG A 1 92  ? 59.947   -16.683 8.725   1.00 86.71 92  A 1 
ATOM 737   N NH1 . ARG A 1 92  ? 59.924   -16.227 7.506   1.00 79.85 92  A 1 
ATOM 738   N NH2 . ARG A 1 92  ? 60.964   -17.391 9.095   1.00 81.19 92  A 1 
ATOM 739   N N   . GLU A 1 93  ? 55.127   -13.373 12.343  1.00 92.48 93  A 1 
ATOM 740   C CA  . GLU A 1 93  ? 55.028   -13.595 13.789  1.00 92.14 93  A 1 
ATOM 741   C C   . GLU A 1 93  ? 53.670   -13.060 14.264  1.00 91.90 93  A 1 
ATOM 742   O O   . GLU A 1 93  ? 53.550   -11.918 14.692  1.00 89.00 93  A 1 
ATOM 743   C CB  . GLU A 1 93  ? 56.210   -12.929 14.499  1.00 91.38 93  A 1 
ATOM 744   C CG  . GLU A 1 93  ? 57.593   -13.507 14.144  1.00 88.08 93  A 1 
ATOM 745   C CD  . GLU A 1 93  ? 57.912   -14.887 14.768  1.00 90.29 93  A 1 
ATOM 746   O OE1 . GLU A 1 93  ? 59.042   -15.376 14.533  1.00 82.28 93  A 1 
ATOM 747   O OE2 . GLU A 1 93  ? 57.106   -15.424 15.546  1.00 84.00 93  A 1 
ATOM 748   N N   . LYS A 1 94  ? 52.612   -13.885 14.143  1.00 90.62 94  A 1 
ATOM 749   C CA  . LYS A 1 94  ? 51.218   -13.444 14.344  1.00 89.09 94  A 1 
ATOM 750   C C   . LYS A 1 94  ? 50.940   -12.893 15.734  1.00 88.40 94  A 1 
ATOM 751   O O   . LYS A 1 94  ? 50.163   -11.963 15.862  1.00 81.94 94  A 1 
ATOM 752   C CB  . LYS A 1 94  ? 50.251   -14.592 14.050  1.00 86.57 94  A 1 
ATOM 753   C CG  . LYS A 1 94  ? 50.230   -14.989 12.564  1.00 79.27 94  A 1 
ATOM 754   C CD  . LYS A 1 94  ? 49.211   -16.101 12.348  1.00 72.00 94  A 1 
ATOM 755   C CE  . LYS A 1 94  ? 49.169   -16.523 10.893  1.00 62.28 94  A 1 
ATOM 756   N NZ  . LYS A 1 94  ? 48.219   -17.653 10.677  1.00 54.41 94  A 1 
ATOM 757   N N   . ASP A 1 95  ? 51.579   -13.470 16.742  1.00 90.40 95  A 1 
ATOM 758   C CA  . ASP A 1 95  ? 51.357   -13.122 18.146  1.00 89.90 95  A 1 
ATOM 759   C C   . ASP A 1 95  ? 52.367   -12.087 18.660  1.00 90.91 95  A 1 
ATOM 760   O O   . ASP A 1 95  ? 52.346   -11.719 19.832  1.00 87.00 95  A 1 
ATOM 761   C CB  . ASP A 1 95  ? 51.370   -14.401 18.987  1.00 86.81 95  A 1 
ATOM 762   C CG  . ASP A 1 95  ? 50.415   -15.466 18.435  1.00 79.33 95  A 1 
ATOM 763   O OD1 . ASP A 1 95  ? 49.271   -15.112 18.085  1.00 69.77 95  A 1 
ATOM 764   O OD2 . ASP A 1 95  ? 50.862   -16.623 18.285  1.00 69.51 95  A 1 
ATOM 765   N N   . ALA A 1 96  ? 53.287   -11.647 17.810  1.00 91.42 96  A 1 
ATOM 766   C CA  . ALA A 1 96  ? 54.339   -10.720 18.202  1.00 92.14 96  A 1 
ATOM 767   C C   . ALA A 1 96  ? 53.812   -9.304  18.434  1.00 92.68 96  A 1 
ATOM 768   O O   . ALA A 1 96  ? 52.954   -8.804  17.711  1.00 90.53 96  A 1 
ATOM 769   C CB  . ALA A 1 96  ? 55.448   -10.728 17.152  1.00 90.99 96  A 1 
ATOM 770   N N   . ASN A 1 97  ? 54.414   -8.625  19.400  1.00 93.93 97  A 1 
ATOM 771   C CA  . ASN A 1 97  ? 54.207   -7.194  19.603  1.00 93.85 97  A 1 
ATOM 772   C C   . ASN A 1 97  ? 55.097   -6.428  18.621  1.00 94.46 97  A 1 
ATOM 773   O O   . ASN A 1 97  ? 56.307   -6.626  18.601  1.00 93.26 97  A 1 
ATOM 774   C CB  . ASN A 1 97  ? 54.534   -6.820  21.049  1.00 93.16 97  A 1 
ATOM 775   C CG  . ASN A 1 97  ? 53.864   -7.739  22.059  1.00 92.39 97  A 1 
ATOM 776   O OD1 . ASN A 1 97  ? 52.658   -7.829  22.154  1.00 82.38 97  A 1 
ATOM 777   N ND2 . ASN A 1 97  ? 54.662   -8.455  22.830  1.00 81.94 97  A 1 
ATOM 778   N N   . VAL A 1 98  ? 54.503   -5.535  17.852  1.00 94.41 98  A 1 
ATOM 779   C CA  . VAL A 1 98  ? 55.246   -4.689  16.917  1.00 94.60 98  A 1 
ATOM 780   C C   . VAL A 1 98  ? 55.100   -3.240  17.337  1.00 94.67 98  A 1 
ATOM 781   O O   . VAL A 1 98  ? 54.060   -2.629  17.151  1.00 93.19 98  A 1 
ATOM 782   C CB  . VAL A 1 98  ? 54.811   -4.911  15.459  1.00 93.98 98  A 1 
ATOM 783   C CG1 . VAL A 1 98  ? 55.670   -4.080  14.508  1.00 88.71 98  A 1 
ATOM 784   C CG2 . VAL A 1 98  ? 54.958   -6.384  15.051  1.00 86.60 98  A 1 
ATOM 785   N N   . VAL A 1 99  ? 56.143   -2.700  17.919  1.00 95.03 99  A 1 
ATOM 786   C CA  . VAL A 1 99  ? 56.178   -1.321  18.411  1.00 95.11 99  A 1 
ATOM 787   C C   . VAL A 1 99  ? 56.955   -0.461  17.424  1.00 95.40 99  A 1 
ATOM 788   O O   . VAL A 1 99  ? 58.116   -0.722  17.132  1.00 94.52 99  A 1 
ATOM 789   C CB  . VAL A 1 99  ? 56.778   -1.237  19.819  1.00 94.60 99  A 1 
ATOM 790   C CG1 . VAL A 1 99  ? 56.718   0.189   20.365  1.00 89.11 99  A 1 
ATOM 791   C CG2 . VAL A 1 99  ? 56.014   -2.141  20.807  1.00 86.83 99  A 1 
ATOM 792   N N   . VAL A 1 100 ? 56.339   0.596   16.947  1.00 95.01 100 A 1 
ATOM 793   C CA  . VAL A 1 100 ? 57.019   1.625   16.155  1.00 94.93 100 A 1 
ATOM 794   C C   . VAL A 1 100 ? 57.513   2.709   17.101  1.00 95.10 100 A 1 
ATOM 795   O O   . VAL A 1 100 ? 56.725   3.318   17.812  1.00 94.14 100 A 1 
ATOM 796   C CB  . VAL A 1 100 ? 56.110   2.193   15.060  1.00 93.97 100 A 1 
ATOM 797   C CG1 . VAL A 1 100 ? 56.802   3.310   14.281  1.00 89.14 100 A 1 
ATOM 798   C CG2 . VAL A 1 100 ? 55.717   1.092   14.067  1.00 87.82 100 A 1 
ATOM 799   N N   . VAL A 1 101 ? 58.794   2.956   17.088  1.00 95.35 101 A 1 
ATOM 800   C CA  . VAL A 1 101 ? 59.391   4.075   17.812  1.00 95.57 101 A 1 
ATOM 801   C C   . VAL A 1 101 ? 59.285   5.318   16.940  1.00 95.16 101 A 1 
ATOM 802   O O   . VAL A 1 101 ? 59.985   5.432   15.933  1.00 93.51 101 A 1 
ATOM 803   C CB  . VAL A 1 101 ? 60.841   3.782   18.219  1.00 95.36 101 A 1 
ATOM 804   C CG1 . VAL A 1 101 ? 61.408   4.918   19.069  1.00 90.06 101 A 1 
ATOM 805   C CG2 . VAL A 1 101 ? 60.940   2.482   19.029  1.00 88.21 101 A 1 
ATOM 806   N N   . ASP A 1 102 ? 58.433   6.225   17.336  1.00 94.64 102 A 1 
ATOM 807   C CA  . ASP A 1 102 ? 58.257   7.518   16.684  1.00 94.11 102 A 1 
ATOM 808   C C   . ASP A 1 102 ? 59.134   8.564   17.375  1.00 94.54 102 A 1 
ATOM 809   O O   . ASP A 1 102 ? 58.818   9.064   18.455  1.00 92.73 102 A 1 
ATOM 810   C CB  . ASP A 1 102 ? 56.767   7.895   16.684  1.00 92.17 102 A 1 
ATOM 811   C CG  . ASP A 1 102 ? 56.474   9.313   16.174  1.00 89.73 102 A 1 
ATOM 812   O OD1 . ASP A 1 102 ? 57.382   9.973   15.624  1.00 82.61 102 A 1 
ATOM 813   O OD2 . ASP A 1 102 ? 55.321   9.777   16.360  1.00 81.65 102 A 1 
ATOM 814   N N   . TRP A 1 103 ? 60.235   8.868   16.732  1.00 94.15 103 A 1 
ATOM 815   C CA  . TRP A 1 103 ? 61.109   9.975   17.101  1.00 94.22 103 A 1 
ATOM 816   C C   . TRP A 1 103 ? 61.211   11.020  15.985  1.00 93.69 103 A 1 
ATOM 817   O O   . TRP A 1 103 ? 62.169   11.781  15.920  1.00 91.00 103 A 1 
ATOM 818   C CB  . TRP A 1 103 ? 62.454   9.444   17.594  1.00 94.16 103 A 1 
ATOM 819   C CG  . TRP A 1 103 ? 63.303   8.766   16.582  1.00 94.45 103 A 1 
ATOM 820   C CD1 . TRP A 1 103 ? 63.105   7.539   16.061  1.00 92.88 103 A 1 
ATOM 821   C CD2 . TRP A 1 103 ? 64.539   9.265   15.955  1.00 94.13 103 A 1 
ATOM 822   N NE1 . TRP A 1 103 ? 64.121   7.234   15.173  1.00 92.79 103 A 1 
ATOM 823   C CE2 . TRP A 1 103 ? 65.019   8.257   15.084  1.00 93.70 103 A 1 
ATOM 824   C CE3 . TRP A 1 103 ? 65.268   10.458  16.070  1.00 93.19 103 A 1 
ATOM 825   C CZ2 . TRP A 1 103 ? 66.220   8.424   14.339  1.00 93.08 103 A 1 
ATOM 826   C CZ3 . TRP A 1 103 ? 66.459   10.626  15.341  1.00 91.85 103 A 1 
ATOM 827   C CH2 . TRP A 1 103 ? 66.928   9.617   14.481  1.00 91.77 103 A 1 
ATOM 828   N N   . LEU A 1 104 ? 60.182   11.104  15.125  1.00 91.31 104 A 1 
ATOM 829   C CA  . LEU A 1 104 ? 60.128   12.042  14.004  1.00 90.12 104 A 1 
ATOM 830   C C   . LEU A 1 104 ? 60.467   13.493  14.393  1.00 89.74 104 A 1 
ATOM 831   O O   . LEU A 1 104 ? 61.211   14.117  13.645  1.00 88.22 104 A 1 
ATOM 832   C CB  . LEU A 1 104 ? 58.748   12.004  13.326  1.00 88.31 104 A 1 
ATOM 833   C CG  . LEU A 1 104 ? 58.462   10.743  12.511  1.00 85.28 104 A 1 
ATOM 834   C CD1 . LEU A 1 104 ? 56.984   10.717  12.119  1.00 77.61 104 A 1 
ATOM 835   C CD2 . LEU A 1 104 ? 59.283   10.698  11.227  1.00 77.53 104 A 1 
ATOM 836   N N   . PRO A 1 105 ? 60.031   14.040  15.542  1.00 89.59 105 A 1 
ATOM 837   C CA  . PRO A 1 105 ? 60.415   15.397  15.944  1.00 88.17 105 A 1 
ATOM 838   C C   . PRO A 1 105 ? 61.925   15.592  16.132  1.00 88.37 105 A 1 
ATOM 839   O O   . PRO A 1 105 ? 62.432   16.691  15.935  1.00 86.17 105 A 1 
ATOM 840   C CB  . PRO A 1 105 ? 59.661   15.670  17.248  1.00 87.04 105 A 1 
ATOM 841   C CG  . PRO A 1 105 ? 58.464   14.722  17.184  1.00 84.99 105 A 1 
ATOM 842   C CD  . PRO A 1 105 ? 59.052   13.506  16.475  1.00 87.63 105 A 1 
ATOM 843   N N   . LEU A 1 106 ? 62.645   14.541  16.525  1.00 90.67 106 A 1 
ATOM 844   C CA  . LEU A 1 106 ? 64.093   14.562  16.723  1.00 91.41 106 A 1 
ATOM 845   C C   . LEU A 1 106 ? 64.868   14.124  15.469  1.00 91.09 106 A 1 
ATOM 846   O O   . LEU A 1 106 ? 66.050   14.431  15.348  1.00 88.79 106 A 1 
ATOM 847   C CB  . LEU A 1 106 ? 64.460   13.653  17.908  1.00 92.28 106 A 1 
ATOM 848   C CG  . LEU A 1 106 ? 63.838   14.047  19.269  1.00 91.66 106 A 1 
ATOM 849   C CD1 . LEU A 1 106 ? 64.244   13.016  20.318  1.00 85.26 106 A 1 
ATOM 850   C CD2 . LEU A 1 106 ? 64.301   15.417  19.742  1.00 85.08 106 A 1 
ATOM 851   N N   . ALA A 1 107 ? 64.221   13.403  14.575  1.00 89.08 107 A 1 
ATOM 852   C CA  . ALA A 1 107 ? 64.794   12.936  13.315  1.00 88.12 107 A 1 
ATOM 853   C C   . ALA A 1 107 ? 64.609   13.938  12.171  1.00 86.67 107 A 1 
ATOM 854   O O   . ALA A 1 107 ? 65.427   13.986  11.253  1.00 83.62 107 A 1 
ATOM 855   C CB  . ALA A 1 107 ? 64.140   11.594  12.963  1.00 88.11 107 A 1 
ATOM 856   N N   . HIS A 1 108 ? 63.552   14.737  12.230  1.00 84.33 108 A 1 
ATOM 857   C CA  . HIS A 1 108 ? 63.240   15.777  11.255  1.00 82.17 108 A 1 
ATOM 858   C C   . HIS A 1 108 ? 63.993   17.072  11.582  1.00 80.79 108 A 1 
ATOM 859   O O   . HIS A 1 108 ? 63.415   18.116  11.881  1.00 77.62 108 A 1 
ATOM 860   C CB  . HIS A 1 108 ? 61.716   15.946  11.166  1.00 79.72 108 A 1 
ATOM 861   C CG  . HIS A 1 108 ? 61.248   16.814  10.048  1.00 78.40 108 A 1 
ATOM 862   N ND1 . HIS A 1 108 ? 59.974   17.368  9.974   1.00 69.90 108 A 1 
ATOM 863   C CD2 . HIS A 1 108 ? 61.906   17.178  8.904   1.00 70.82 108 A 1 
ATOM 864   C CE1 . HIS A 1 108 ? 59.894   18.022  8.816   1.00 70.55 108 A 1 
ATOM 865   N NE2 . HIS A 1 108 ? 61.042   17.939  8.145   1.00 71.43 108 A 1 
ATOM 866   N N   . GLN A 1 109 ? 65.288   16.961  11.597  1.00 80.34 109 A 1 
ATOM 867   C CA  . GLN A 1 109 ? 66.243   18.014  11.897  1.00 80.00 109 A 1 
ATOM 868   C C   . GLN A 1 109 ? 67.362   17.985  10.852  1.00 79.11 109 A 1 
ATOM 869   O O   . GLN A 1 109 ? 67.429   17.069  10.019  1.00 76.04 109 A 1 
ATOM 870   C CB  . GLN A 1 109 ? 66.799   17.816  13.319  1.00 79.54 109 A 1 
ATOM 871   C CG  . GLN A 1 109 ? 65.743   17.907  14.435  1.00 77.25 109 A 1 
ATOM 872   C CD  . GLN A 1 109 ? 65.047   19.267  14.507  1.00 77.84 109 A 1 
ATOM 873   O OE1 . GLN A 1 109 ? 65.560   20.295  14.090  1.00 70.06 109 A 1 
ATOM 874   N NE2 . GLN A 1 109 ? 63.847   19.321  15.056  1.00 68.48 109 A 1 
ATOM 875   N N   . LEU A 1 110 ? 68.271   18.948  10.918  1.00 79.25 110 A 1 
ATOM 876   C CA  . LEU A 1 110 ? 69.531   18.798  10.181  1.00 79.36 110 A 1 
ATOM 877   C C   . LEU A 1 110 ? 70.215   17.507  10.619  1.00 80.41 110 A 1 
ATOM 878   O O   . LEU A 1 110 ? 70.141   17.119  11.786  1.00 78.54 110 A 1 
ATOM 879   C CB  . LEU A 1 110 ? 70.440   20.009  10.430  1.00 76.56 110 A 1 
ATOM 880   C CG  . LEU A 1 110 ? 69.931   21.322  9.807   1.00 69.82 110 A 1 
ATOM 881   C CD1 . LEU A 1 110 ? 70.840   22.475  10.218  1.00 62.93 110 A 1 
ATOM 882   C CD2 . LEU A 1 110 ? 69.887   21.258  8.284   1.00 61.84 110 A 1 
ATOM 883   N N   . TYR A 1 111 ? 70.889   16.850  9.690   1.00 79.91 111 A 1 
ATOM 884   C CA  . TYR A 1 111 ? 71.435   15.524  9.968   1.00 81.77 111 A 1 
ATOM 885   C C   . TYR A 1 111 ? 72.344   15.491  11.208  1.00 82.72 111 A 1 
ATOM 886   O O   . TYR A 1 111 ? 72.197   14.595  12.033  1.00 82.57 111 A 1 
ATOM 887   C CB  . TYR A 1 111 ? 72.187   15.014  8.747   1.00 82.09 111 A 1 
ATOM 888   C CG  . TYR A 1 111 ? 72.769   13.637  8.963   1.00 82.32 111 A 1 
ATOM 889   C CD1 . TYR A 1 111 ? 74.135   13.497  9.274   1.00 77.45 111 A 1 
ATOM 890   C CD2 . TYR A 1 111 ? 71.961   12.491  8.855   1.00 76.92 111 A 1 
ATOM 891   C CE1 . TYR A 1 111 ? 74.698   12.225  9.438   1.00 77.22 111 A 1 
ATOM 892   C CE2 . TYR A 1 111 ? 72.515   11.213  9.014   1.00 76.02 111 A 1 
ATOM 893   C CZ  . TYR A 1 111 ? 73.890   11.080  9.293   1.00 82.14 111 A 1 
ATOM 894   O OH  . TYR A 1 111 ? 74.446   9.838   9.414   1.00 81.25 111 A 1 
ATOM 895   N N   . THR A 1 112 ? 73.194   16.470  11.379  1.00 82.48 112 A 1 
ATOM 896   C CA  . THR A 1 112 ? 74.086   16.560  12.550  1.00 83.68 112 A 1 
ATOM 897   C C   . THR A 1 112 ? 73.308   16.627  13.859  1.00 86.03 112 A 1 
ATOM 898   O O   . THR A 1 112 ? 73.685   15.981  14.834  1.00 85.18 112 A 1 
ATOM 899   C CB  . THR A 1 112 ? 74.985   17.793  12.432  1.00 81.05 112 A 1 
ATOM 900   O OG1 . THR A 1 112 ? 74.215   18.938  12.112  1.00 73.27 112 A 1 
ATOM 901   C CG2 . THR A 1 112 ? 76.019   17.639  11.309  1.00 70.18 112 A 1 
ATOM 902   N N   . ASP A 1 113 ? 72.182   17.352  13.883  1.00 85.32 113 A 1 
ATOM 903   C CA  . ASP A 1 113 ? 71.328   17.446  15.059  1.00 86.52 113 A 1 
ATOM 904   C C   . ASP A 1 113 ? 70.553   16.139  15.283  1.00 88.46 113 A 1 
ATOM 905   O O   . ASP A 1 113 ? 70.461   15.655  16.412  1.00 87.66 113 A 1 
ATOM 906   C CB  . ASP A 1 113 ? 70.367   18.635  14.918  1.00 85.25 113 A 1 
ATOM 907   C CG  . ASP A 1 113 ? 71.093   19.977  14.799  1.00 81.55 113 A 1 
ATOM 908   O OD1 . ASP A 1 113 ? 72.178   20.119  15.404  1.00 73.91 113 A 1 
ATOM 909   O OD2 . ASP A 1 113 ? 70.555   20.845  14.085  1.00 73.18 113 A 1 
ATOM 910   N N   . ALA A 1 114 ? 70.071   15.526  14.213  1.00 87.92 114 A 1 
ATOM 911   C CA  . ALA A 1 114 ? 69.442   14.212  14.282  1.00 88.84 114 A 1 
ATOM 912   C C   . ALA A 1 114 ? 70.417   13.150  14.817  1.00 90.40 114 A 1 
ATOM 913   O O   . ALA A 1 114 ? 70.042   12.353  15.676  1.00 90.00 114 A 1 
ATOM 914   C CB  . ALA A 1 114 ? 68.893   13.847  12.902  1.00 88.30 114 A 1 
ATOM 915   N N   . VAL A 1 115 ? 71.672   13.160  14.376  1.00 90.59 115 A 1 
ATOM 916   C CA  . VAL A 1 115 ? 72.730   12.286  14.910  1.00 91.42 115 A 1 
ATOM 917   C C   . VAL A 1 115 ? 72.920   12.510  16.408  1.00 92.50 115 A 1 
ATOM 918   O O   . VAL A 1 115 ? 72.946   11.546  17.168  1.00 92.14 115 A 1 
ATOM 919   C CB  . VAL A 1 115 ? 74.056   12.480  14.154  1.00 90.66 115 A 1 
ATOM 920   C CG1 . VAL A 1 115 ? 75.225   11.759  14.838  1.00 84.64 115 A 1 
ATOM 921   C CG2 . VAL A 1 115 ? 73.967   11.936  12.729  1.00 84.04 115 A 1 
ATOM 922   N N   . ASN A 1 116 ? 72.978   13.754  16.859  1.00 92.58 116 A 1 
ATOM 923   C CA  . ASN A 1 116 ? 73.108   14.061  18.285  1.00 92.78 116 A 1 
ATOM 924   C C   . ASN A 1 116 ? 71.898   13.561  19.099  1.00 93.49 116 A 1 
ATOM 925   O O   . ASN A 1 116 ? 72.060   13.106  20.236  1.00 92.19 116 A 1 
ATOM 926   C CB  . ASN A 1 116 ? 73.314   15.577  18.449  1.00 92.11 116 A 1 
ATOM 927   C CG  . ASN A 1 116 ? 74.679   16.029  17.956  1.00 86.55 116 A 1 
ATOM 928   O OD1 . ASN A 1 116 ? 75.660   15.315  18.000  1.00 77.87 116 A 1 
ATOM 929   N ND2 . ASN A 1 116 ? 74.786   17.265  17.514  1.00 75.89 116 A 1 
ATOM 930   N N   . ASN A 1 117 ? 70.714   13.575  18.509  1.00 93.46 117 A 1 
ATOM 931   C CA  . ASN A 1 117 ? 69.490   13.089  19.146  1.00 94.17 117 A 1 
ATOM 932   C C   . ASN A 1 117 ? 69.424   11.561  19.272  1.00 94.83 117 A 1 
ATOM 933   O O   . ASN A 1 117 ? 68.732   11.060  20.156  1.00 93.61 117 A 1 
ATOM 934   C CB  . ASN A 1 117 ? 68.281   13.649  18.394  1.00 93.44 117 A 1 
ATOM 935   C CG  . ASN A 1 117 ? 68.102   15.149  18.588  1.00 92.36 117 A 1 
ATOM 936   O OD1 . ASN A 1 117 ? 68.531   15.733  19.566  1.00 83.84 117 A 1 
ATOM 937   N ND2 . ASN A 1 117 ? 67.405   15.798  17.685  1.00 83.38 117 A 1 
ATOM 938   N N   . THR A 1 118 ? 70.182   10.813  18.470  1.00 94.64 118 A 1 
ATOM 939   C CA  . THR A 1 118 ? 70.143   9.338   18.493  1.00 94.78 118 A 1 
ATOM 940   C C   . THR A 1 118 ? 70.389   8.751   19.882  1.00 95.08 118 A 1 
ATOM 941   O O   . THR A 1 118 ? 69.678   7.838   20.304  1.00 93.91 118 A 1 
ATOM 942   C CB  . THR A 1 118 ? 71.160   8.703   17.532  1.00 93.62 118 A 1 
ATOM 943   O OG1 . THR A 1 118 ? 72.475   9.092   17.827  1.00 84.35 118 A 1 
ATOM 944   C CG2 . THR A 1 118 ? 70.869   8.999   16.067  1.00 83.82 118 A 1 
ATOM 945   N N   . ARG A 1 119 ? 71.315   9.322   20.625  1.00 94.64 119 A 1 
ATOM 946   C CA  . ARG A 1 119 ? 71.623   8.883   21.992  1.00 94.75 119 A 1 
ATOM 947   C C   . ARG A 1 119 ? 70.437   9.094   22.933  1.00 95.28 119 A 1 
ATOM 948   O O   . ARG A 1 119 ? 70.162   8.239   23.767  1.00 93.81 119 A 1 
ATOM 949   C CB  . ARG A 1 119 ? 72.884   9.610   22.465  1.00 93.26 119 A 1 
ATOM 950   C CG  . ARG A 1 119 ? 73.298   9.143   23.861  1.00 84.95 119 A 1 
ATOM 951   C CD  . ARG A 1 119 ? 74.561   9.863   24.340  1.00 84.06 119 A 1 
ATOM 952   N NE  . ARG A 1 119 ? 74.790   9.585   25.769  1.00 76.08 119 A 1 
ATOM 953   C CZ  . ARG A 1 119 ? 75.626   10.218  26.576  1.00 69.39 119 A 1 
ATOM 954   N NH1 . ARG A 1 119 ? 76.422   11.154  26.122  1.00 61.14 119 A 1 
ATOM 955   N NH2 . ARG A 1 119 ? 75.664   9.924   27.832  1.00 61.85 119 A 1 
ATOM 956   N N   . VAL A 1 120 ? 69.706   10.213  22.796  1.00 95.04 120 A 1 
ATOM 957   C CA  . VAL A 1 120 ? 68.528   10.526  23.624  1.00 95.06 120 A 1 
ATOM 958   C C   . VAL A 1 120 ? 67.392   9.555   23.321  1.00 95.69 120 A 1 
ATOM 959   O O   . VAL A 1 120 ? 66.735   9.057   24.238  1.00 94.16 120 A 1 
ATOM 960   C CB  . VAL A 1 120 ? 68.063   11.979  23.397  1.00 93.69 120 A 1 
ATOM 961   C CG1 . VAL A 1 120 ? 66.834   12.329  24.246  1.00 84.75 120 A 1 
ATOM 962   C CG2 . VAL A 1 120 ? 69.173   12.980  23.736  1.00 83.67 120 A 1 
ATOM 963   N N   . VAL A 1 121 ? 67.211   9.239   22.061  1.00 95.75 121 A 1 
ATOM 964   C CA  . VAL A 1 121 ? 66.218   8.245   21.629  1.00 95.95 121 A 1 
ATOM 965   C C   . VAL A 1 121 ? 66.592   6.859   22.142  1.00 96.24 121 A 1 
ATOM 966   O O   . VAL A 1 121 ? 65.746   6.185   22.721  1.00 95.27 121 A 1 
ATOM 967   C CB  . VAL A 1 121 ? 66.045   8.247   20.104  1.00 95.43 121 A 1 
ATOM 968   C CG1 . VAL A 1 121 ? 64.932   7.295   19.680  1.00 90.46 121 A 1 
ATOM 969   C CG2 . VAL A 1 121 ? 65.664   9.638   19.582  1.00 88.59 121 A 1 
ATOM 970   N N   . GLY A 1 122 ? 67.842   6.475   22.023  1.00 95.71 122 A 1 
ATOM 971   C CA  . GLY A 1 122 ? 68.357   5.226   22.584  1.00 95.88 122 A 1 
ATOM 972   C C   . GLY A 1 122 ? 68.108   5.112   24.080  1.00 96.16 122 A 1 
ATOM 973   O O   . GLY A 1 122 ? 67.631   4.080   24.567  1.00 95.05 122 A 1 
ATOM 974   N N   . HIS A 1 123 ? 68.319   6.189   24.831  1.00 96.04 123 A 1 
ATOM 975   C CA  . HIS A 1 123 ? 68.037   6.235   26.265  1.00 95.95 123 A 1 
ATOM 976   C C   . HIS A 1 123 ? 66.542   6.104   26.574  1.00 95.94 123 A 1 
ATOM 977   O O   . HIS A 1 123 ? 66.157   5.472   27.558  1.00 94.75 123 A 1 
ATOM 978   C CB  . HIS A 1 123 ? 68.608   7.529   26.851  1.00 95.20 123 A 1 
ATOM 979   C CG  . HIS A 1 123 ? 69.274   7.318   28.168  1.00 89.99 123 A 1 
ATOM 980   N ND1 . HIS A 1 123 ? 70.378   6.526   28.394  1.00 76.05 123 A 1 
ATOM 981   C CD2 . HIS A 1 123 ? 68.944   7.873   29.377  1.00 76.18 123 A 1 
ATOM 982   C CE1 . HIS A 1 123 ? 70.693   6.598   29.703  1.00 77.31 123 A 1 
ATOM 983   N NE2 . HIS A 1 123 ? 69.852   7.413   30.328  1.00 78.56 123 A 1 
ATOM 984   N N   . SER A 1 124 ? 65.683   6.686   25.744  1.00 95.78 124 A 1 
ATOM 985   C CA  . SER A 1 124 ? 64.231   6.567   25.880  1.00 95.44 124 A 1 
ATOM 986   C C   . SER A 1 124 ? 63.748   5.135   25.617  1.00 95.71 124 A 1 
ATOM 987   O O   . SER A 1 124 ? 62.912   4.631   26.358  1.00 94.36 124 A 1 
ATOM 988   C CB  . SER A 1 124 ? 63.523   7.541   24.938  1.00 94.86 124 A 1 
ATOM 989   O OG  . SER A 1 124 ? 63.941   8.867   25.208  1.00 84.57 124 A 1 
ATOM 990   N N   . ILE A 1 125 ? 64.306   4.469   24.629  1.00 95.92 125 A 1 
ATOM 991   C CA  . ILE A 1 125 ? 64.028   3.054   24.342  1.00 96.23 125 A 1 
ATOM 992   C C   . ILE A 1 125 ? 64.537   2.174   25.483  1.00 96.18 125 A 1 
ATOM 993   O O   . ILE A 1 125 ? 63.791   1.319   25.953  1.00 95.00 125 A 1 
ATOM 994   C CB  . ILE A 1 125 ? 64.631   2.634   22.989  1.00 95.93 125 A 1 
ATOM 995   C CG1 . ILE A 1 125 ? 63.976   3.417   21.834  1.00 93.08 125 A 1 
ATOM 996   C CG2 . ILE A 1 125 ? 64.445   1.123   22.754  1.00 92.78 125 A 1 
ATOM 997   C CD1 . ILE A 1 125 ? 64.737   3.304   20.511  1.00 88.87 125 A 1 
ATOM 998   N N   . ALA A 1 126 ? 65.710   2.421   25.985  1.00 96.05 126 A 1 
ATOM 999   C CA  . ALA A 1 126 ? 66.263   1.683   27.121  1.00 95.97 126 A 1 
ATOM 1000  C C   . ALA A 1 126 ? 65.368   1.805   28.356  1.00 95.73 126 A 1 
ATOM 1001  O O   . ALA A 1 126 ? 65.051   0.804   28.981  1.00 94.45 126 A 1 
ATOM 1002  C CB  . ALA A 1 126 ? 67.677   2.176   27.397  1.00 95.58 126 A 1 
ATOM 1003  N N   . ARG A 1 127 ? 64.874   3.008   28.662  1.00 95.89 127 A 1 
ATOM 1004  C CA  . ARG A 1 127 ? 63.909   3.209   29.752  1.00 95.36 127 A 1 
ATOM 1005  C C   . ARG A 1 127 ? 62.594   2.462   29.536  1.00 95.32 127 A 1 
ATOM 1006  O O   . ARG A 1 127 ? 62.038   1.966   30.507  1.00 93.65 127 A 1 
ATOM 1007  C CB  . ARG A 1 127 ? 63.621   4.701   29.946  1.00 94.34 127 A 1 
ATOM 1008  C CG  . ARG A 1 127 ? 64.773   5.438   30.621  1.00 81.47 127 A 1 
ATOM 1009  C CD  . ARG A 1 127 ? 64.410   6.907   30.855  1.00 79.16 127 A 1 
ATOM 1010  N NE  . ARG A 1 127 ? 63.306   7.025   31.816  1.00 68.36 127 A 1 
ATOM 1011  C CZ  . ARG A 1 127 ? 62.647   8.137   32.144  1.00 61.46 127 A 1 
ATOM 1012  N NH1 . ARG A 1 127 ? 62.963   9.288   31.612  1.00 54.39 127 A 1 
ATOM 1013  N NH2 . ARG A 1 127 ? 61.677   8.093   33.004  1.00 53.33 127 A 1 
ATOM 1014  N N   . MET A 1 128 ? 62.086   2.395   28.314  1.00 95.26 128 A 1 
ATOM 1015  C CA  . MET A 1 128 ? 60.894   1.615   27.993  1.00 95.17 128 A 1 
ATOM 1016  C C   . MET A 1 128 ? 61.164   0.117   28.196  1.00 95.25 128 A 1 
ATOM 1017  O O   . MET A 1 128 ? 60.365   -0.558  28.839  1.00 94.21 128 A 1 
ATOM 1018  C CB  . MET A 1 128 ? 60.438   1.910   26.553  1.00 94.71 128 A 1 
ATOM 1019  C CG  . MET A 1 128 ? 59.218   1.077   26.123  1.00 92.28 128 A 1 
ATOM 1020  S SD  . MET A 1 128 ? 57.711   1.291   27.121  1.00 91.03 128 A 1 
ATOM 1021  C CE  . MET A 1 128 ? 57.186   2.922   26.570  1.00 82.47 128 A 1 
ATOM 1022  N N   . LEU A 1 129 ? 62.299   -0.377  27.742  1.00 95.25 129 A 1 
ATOM 1023  C CA  . LEU A 1 129 ? 62.688   -1.777  27.908  1.00 95.11 129 A 1 
ATOM 1024  C C   . LEU A 1 129 ? 62.928   -2.137  29.378  1.00 94.93 129 A 1 
ATOM 1025  O O   . LEU A 1 129 ? 62.482   -3.184  29.819  1.00 93.28 129 A 1 
ATOM 1026  C CB  . LEU A 1 129 ? 63.944   -2.065  27.078  1.00 94.88 129 A 1 
ATOM 1027  C CG  . LEU A 1 129 ? 63.726   -2.055  25.558  1.00 93.76 129 A 1 
ATOM 1028  C CD1 . LEU A 1 129 ? 65.072   -2.207  24.860  1.00 87.40 129 A 1 
ATOM 1029  C CD2 . LEU A 1 129 ? 62.826   -3.202  25.100  1.00 87.77 129 A 1 
ATOM 1030  N N   . ASP A 1 130 ? 63.567   -1.265  30.143  1.00 95.09 130 A 1 
ATOM 1031  C CA  . ASP A 1 130 ? 63.765   -1.441  31.585  1.00 94.71 130 A 1 
ATOM 1032  C C   . ASP A 1 130 ? 62.419   -1.528  32.315  1.00 94.34 130 A 1 
ATOM 1033  O O   . ASP A 1 130 ? 62.228   -2.400  33.151  1.00 92.02 130 A 1 
ATOM 1034  C CB  . ASP A 1 130 ? 64.591   -0.280  32.161  1.00 94.26 130 A 1 
ATOM 1035  C CG  . ASP A 1 130 ? 66.101   -0.387  31.948  1.00 92.57 130 A 1 
ATOM 1036  O OD1 . ASP A 1 130 ? 66.600   -1.438  31.503  1.00 86.38 130 A 1 
ATOM 1037  O OD2 . ASP A 1 130 ? 66.801   0.562   32.392  1.00 86.76 130 A 1 
ATOM 1038  N N   . TRP A 1 131 ? 61.443   -0.656  31.953  1.00 94.56 131 A 1 
ATOM 1039  C CA  . TRP A 1 131 ? 60.106   -0.697  32.530  1.00 94.13 131 A 1 
ATOM 1040  C C   . TRP A 1 131 ? 59.325   -1.951  32.134  1.00 94.15 131 A 1 
ATOM 1041  O O   . TRP A 1 131 ? 58.619   -2.519  32.959  1.00 92.08 131 A 1 
ATOM 1042  C CB  . TRP A 1 131 ? 59.347   0.567   32.136  1.00 93.53 131 A 1 
ATOM 1043  C CG  . TRP A 1 131 ? 57.924   0.557   32.582  1.00 92.86 131 A 1 
ATOM 1044  C CD1 . TRP A 1 131 ? 57.507   0.643   33.860  1.00 89.10 131 A 1 
ATOM 1045  C CD2 . TRP A 1 131 ? 56.720   0.391   31.767  1.00 91.41 131 A 1 
ATOM 1046  N NE1 . TRP A 1 131 ? 56.119   0.553   33.898  1.00 89.05 131 A 1 
ATOM 1047  C CE2 . TRP A 1 131 ? 55.600   0.402   32.632  1.00 90.65 131 A 1 
ATOM 1048  C CE3 . TRP A 1 131 ? 56.487   0.249   30.381  1.00 89.83 131 A 1 
ATOM 1049  C CZ2 . TRP A 1 131 ? 54.286   0.285   32.147  1.00 89.96 131 A 1 
ATOM 1050  C CZ3 . TRP A 1 131 ? 55.177   0.129   29.892  1.00 87.64 131 A 1 
ATOM 1051  C CH2 . TRP A 1 131 ? 54.088   0.144   30.774  1.00 87.74 131 A 1 
ATOM 1052  N N   . LEU A 1 132 ? 59.457   -2.401  30.894  1.00 93.69 132 A 1 
ATOM 1053  C CA  . LEU A 1 132 ? 58.835   -3.652  30.460  1.00 92.98 132 A 1 
ATOM 1054  C C   . LEU A 1 132 ? 59.446   -4.871  31.174  1.00 92.81 132 A 1 
ATOM 1055  O O   . LEU A 1 132 ? 58.713   -5.800  31.481  1.00 90.97 132 A 1 
ATOM 1056  C CB  . LEU A 1 132 ? 58.950   -3.792  28.934  1.00 92.63 132 A 1 
ATOM 1057  C CG  . LEU A 1 132 ? 58.040   -2.836  28.134  1.00 91.16 132 A 1 
ATOM 1058  C CD1 . LEU A 1 132 ? 58.371   -2.947  26.645  1.00 84.20 132 A 1 
ATOM 1059  C CD2 . LEU A 1 132 ? 56.558   -3.156  28.301  1.00 84.18 132 A 1 
ATOM 1060  N N   . GLN A 1 133 ? 60.733   -4.852  31.498  1.00 93.39 133 A 1 
ATOM 1061  C CA  . GLN A 1 133 ? 61.399   -5.899  32.276  1.00 92.87 133 A 1 
ATOM 1062  C C   . GLN A 1 133 ? 60.885   -6.012  33.720  1.00 92.44 133 A 1 
ATOM 1063  O O   . GLN A 1 133 ? 61.055   -7.061  34.330  1.00 88.65 133 A 1 
ATOM 1064  C CB  . GLN A 1 133 ? 62.911   -5.659  32.307  1.00 91.39 133 A 1 
ATOM 1065  C CG  . GLN A 1 133 ? 63.595   -6.022  30.989  1.00 87.43 133 A 1 
ATOM 1066  C CD  . GLN A 1 133 ? 65.090   -5.755  31.087  1.00 88.48 133 A 1 
ATOM 1067  O OE1 . GLN A 1 133 ? 65.882   -6.642  31.373  1.00 79.21 133 A 1 
ATOM 1068  N NE2 . GLN A 1 133 ? 65.511   -4.535  30.877  1.00 77.63 133 A 1 
ATOM 1069  N N   . GLU A 1 134 ? 60.244   -4.974  34.237  1.00 91.83 134 A 1 
ATOM 1070  C CA  . GLU A 1 134 ? 59.578   -5.034  35.537  1.00 90.84 134 A 1 
ATOM 1071  C C   . GLU A 1 134 ? 58.270   -5.844  35.497  1.00 90.30 134 A 1 
ATOM 1072  O O   . GLU A 1 134 ? 57.672   -6.106  36.541  1.00 86.09 134 A 1 
ATOM 1073  C CB  . GLU A 1 134 ? 59.284   -3.607  36.052  1.00 89.10 134 A 1 
ATOM 1074  C CG  . GLU A 1 134 ? 60.541   -2.767  36.307  1.00 83.31 134 A 1 
ATOM 1075  C CD  . GLU A 1 134 ? 60.239   -1.294  36.655  1.00 79.27 134 A 1 
ATOM 1076  O OE1 . GLU A 1 134 ? 61.209   -0.529  36.842  1.00 71.79 134 A 1 
ATOM 1077  O OE2 . GLU A 1 134 ? 59.045   -0.916  36.741  1.00 73.85 134 A 1 
ATOM 1078  N N   . LYS A 1 135 ? 57.787   -6.199  34.313  1.00 89.40 135 A 1 
ATOM 1079  C CA  . LYS A 1 135 ? 56.579   -6.998  34.120  1.00 87.68 135 A 1 
ATOM 1080  C C   . LYS A 1 135 ? 56.922   -8.478  34.103  1.00 87.32 135 A 1 
ATOM 1081  O O   . LYS A 1 135 ? 57.903   -8.887  33.480  1.00 82.41 135 A 1 
ATOM 1082  C CB  . LYS A 1 135 ? 55.864   -6.597  32.821  1.00 85.33 135 A 1 
ATOM 1083  C CG  . LYS A 1 135 ? 55.517   -5.101  32.719  1.00 82.97 135 A 1 
ATOM 1084  C CD  . LYS A 1 135 ? 54.603   -4.648  33.848  1.00 78.08 135 A 1 
ATOM 1085  C CE  . LYS A 1 135 ? 54.241   -3.186  33.652  1.00 74.65 135 A 1 
ATOM 1086  N NZ  . LYS A 1 135 ? 53.329   -2.724  34.729  1.00 68.63 135 A 1 
ATOM 1087  N N   . ASP A 1 136 ? 56.071   -9.256  34.742  1.00 86.84 136 A 1 
ATOM 1088  C CA  . ASP A 1 136 ? 56.182   -10.705 34.697  1.00 85.19 136 A 1 
ATOM 1089  C C   . ASP A 1 136 ? 56.127   -11.214 33.253  1.00 84.55 136 A 1 
ATOM 1090  O O   . ASP A 1 136 ? 55.490   -10.625 32.381  1.00 75.61 136 A 1 
ATOM 1091  C CB  . ASP A 1 136 ? 55.088   -11.345 35.573  1.00 80.78 136 A 1 
ATOM 1092  C CG  . ASP A 1 136 ? 55.230   -11.003 37.064  1.00 73.67 136 A 1 
ATOM 1093  O OD1 . ASP A 1 136 ? 56.388   -10.897 37.537  1.00 64.05 136 A 1 
ATOM 1094  O OD2 . ASP A 1 136 ? 54.187   -10.844 37.720  1.00 64.18 136 A 1 
ATOM 1095  N N   . ASP A 1 137 ? 56.847   -12.312 33.010  1.00 87.18 137 A 1 
ATOM 1096  C CA  . ASP A 1 137 ? 56.970   -12.998 31.718  1.00 87.51 137 A 1 
ATOM 1097  C C   . ASP A 1 137 ? 57.631   -12.204 30.577  1.00 89.35 137 A 1 
ATOM 1098  O O   . ASP A 1 137 ? 57.868   -12.766 29.503  1.00 84.19 137 A 1 
ATOM 1099  C CB  . ASP A 1 137 ? 55.630   -13.618 31.301  1.00 82.65 137 A 1 
ATOM 1100  C CG  . ASP A 1 137 ? 55.073   -14.596 32.336  1.00 77.28 137 A 1 
ATOM 1101  O OD1 . ASP A 1 137 ? 55.899   -15.345 32.907  1.00 68.84 137 A 1 
ATOM 1102  O OD2 . ASP A 1 137 ? 53.833   -14.630 32.493  1.00 68.65 137 A 1 
ATOM 1103  N N   . PHE A 1 138 ? 58.013   -10.946 30.789  1.00 89.95 138 A 1 
ATOM 1104  C CA  . PHE A 1 138 ? 58.750   -10.199 29.774  1.00 91.55 138 A 1 
ATOM 1105  C C   . PHE A 1 138 ? 60.247   -10.515 29.827  1.00 92.02 138 A 1 
ATOM 1106  O O   . PHE A 1 138 ? 60.897   -10.430 30.865  1.00 89.18 138 A 1 
ATOM 1107  C CB  . PHE A 1 138 ? 58.486   -8.706  29.913  1.00 90.89 138 A 1 
ATOM 1108  C CG  . PHE A 1 138 ? 59.041   -7.908  28.758  1.00 92.37 138 A 1 
ATOM 1109  C CD1 . PHE A 1 138 ? 60.323   -7.338  28.840  1.00 84.72 138 A 1 
ATOM 1110  C CD2 . PHE A 1 138 ? 58.292   -7.751  27.578  1.00 84.58 138 A 1 
ATOM 1111  C CE1 . PHE A 1 138 ? 60.847   -6.612  27.762  1.00 84.46 138 A 1 
ATOM 1112  C CE2 . PHE A 1 138 ? 58.805   -7.026  26.503  1.00 84.42 138 A 1 
ATOM 1113  C CZ  . PHE A 1 138 ? 60.083   -6.450  26.594  1.00 90.14 138 A 1 
ATOM 1114  N N   . SER A 1 139 ? 60.815   -10.838 28.691  1.00 92.20 139 A 1 
ATOM 1115  C CA  . SER A 1 139 ? 62.240   -11.146 28.571  1.00 92.66 139 A 1 
ATOM 1116  C C   . SER A 1 139 ? 62.895   -10.328 27.469  1.00 93.54 139 A 1 
ATOM 1117  O O   . SER A 1 139 ? 62.440   -10.334 26.328  1.00 90.81 139 A 1 
ATOM 1118  C CB  . SER A 1 139 ? 62.423   -12.641 28.307  1.00 89.87 139 A 1 
ATOM 1119  O OG  . SER A 1 139 ? 63.796   -12.946 28.149  1.00 78.19 139 A 1 
ATOM 1120  N N   . LEU A 1 140 ? 64.033   -9.712  27.771  1.00 92.93 140 A 1 
ATOM 1121  C CA  . LEU A 1 140 ? 64.859   -9.055  26.762  1.00 93.64 140 A 1 
ATOM 1122  C C   . LEU A 1 140 ? 65.346   -10.013 25.672  1.00 94.14 140 A 1 
ATOM 1123  O O   . LEU A 1 140 ? 65.607   -9.582  24.560  1.00 91.72 140 A 1 
ATOM 1124  C CB  . LEU A 1 140 ? 66.078   -8.388  27.412  1.00 92.46 140 A 1 
ATOM 1125  C CG  . LEU A 1 140 ? 65.804   -7.102  28.210  1.00 90.61 140 A 1 
ATOM 1126  C CD1 . LEU A 1 140 ? 67.135   -6.578  28.746  1.00 82.00 140 A 1 
ATOM 1127  C CD2 . LEU A 1 140 ? 65.173   -6.006  27.352  1.00 81.99 140 A 1 
ATOM 1128  N N   . GLY A 1 141 ? 65.423   -11.299 25.961  1.00 93.53 141 A 1 
ATOM 1129  C CA  . GLY A 1 141 ? 65.758   -12.309 24.957  1.00 93.55 141 A 1 
ATOM 1130  C C   . GLY A 1 141 ? 64.753   -12.387 23.804  1.00 94.21 141 A 1 
ATOM 1131  O O   . GLY A 1 141 ? 65.124   -12.751 22.687  1.00 91.67 141 A 1 
ATOM 1132  N N   . ASN A 1 142 ? 63.507   -11.993 24.041  1.00 94.16 142 A 1 
ATOM 1133  C CA  . ASN A 1 142 ? 62.454   -11.916 23.026  1.00 94.18 142 A 1 
ATOM 1134  C C   . ASN A 1 142 ? 62.395   -10.554 22.310  1.00 94.70 142 A 1 
ATOM 1135  O O   . ASN A 1 142 ? 61.571   -10.373 21.417  1.00 92.36 142 A 1 
ATOM 1136  C CB  . ASN A 1 142 ? 61.108   -12.263 23.675  1.00 92.34 142 A 1 
ATOM 1137  C CG  . ASN A 1 142 ? 61.002   -13.728 24.076  1.00 89.56 142 A 1 
ATOM 1138  O OD1 . ASN A 1 142 ? 61.711   -14.596 23.614  1.00 79.40 142 A 1 
ATOM 1139  N ND2 . ASN A 1 142 ? 60.063   -14.033 24.949  1.00 78.16 142 A 1 
ATOM 1140  N N   . VAL A 1 143 ? 63.214   -9.610  22.696  1.00 95.22 143 A 1 
ATOM 1141  C CA  . VAL A 1 143 ? 63.234   -8.283  22.090  1.00 95.80 143 A 1 
ATOM 1142  C C   . VAL A 1 143 ? 64.138   -8.278  20.870  1.00 96.19 143 A 1 
ATOM 1143  O O   . VAL A 1 143 ? 65.306   -8.658  20.925  1.00 94.66 143 A 1 
ATOM 1144  C CB  . VAL A 1 143 ? 63.632   -7.192  23.096  1.00 95.08 143 A 1 
ATOM 1145  C CG1 . VAL A 1 143 ? 63.660   -5.803  22.455  1.00 89.10 143 A 1 
ATOM 1146  C CG2 . VAL A 1 143 ? 62.621   -7.131  24.250  1.00 87.23 143 A 1 
ATOM 1147  N N   . HIS A 1 144 ? 63.611   -7.799  19.765  1.00 96.68 144 A 1 
ATOM 1148  C CA  . HIS A 1 144 ? 64.328   -7.600  18.522  1.00 96.81 144 A 1 
ATOM 1149  C C   . HIS A 1 144 ? 64.175   -6.139  18.078  1.00 96.80 144 A 1 
ATOM 1150  O O   . HIS A 1 144 ? 63.106   -5.707  17.659  1.00 95.71 144 A 1 
ATOM 1151  C CB  . HIS A 1 144 ? 63.810   -8.606  17.483  1.00 96.33 144 A 1 
ATOM 1152  C CG  . HIS A 1 144 ? 64.552   -8.672  16.186  1.00 96.59 144 A 1 
ATOM 1153  N ND1 . HIS A 1 144 ? 64.304   -9.606  15.188  1.00 89.56 144 A 1 
ATOM 1154  C CD2 . HIS A 1 144 ? 65.584   -7.878  15.746  1.00 88.92 144 A 1 
ATOM 1155  C CE1 . HIS A 1 144 ? 65.156   -9.362  14.183  1.00 90.15 144 A 1 
ATOM 1156  N NE2 . HIS A 1 144 ? 65.939   -8.329  14.490  1.00 91.54 144 A 1 
ATOM 1157  N N   . LEU A 1 145 ? 65.227   -5.389  18.186  1.00 96.70 145 A 1 
ATOM 1158  C CA  . LEU A 1 145 ? 65.275   -4.016  17.702  1.00 96.98 145 A 1 
ATOM 1159  C C   . LEU A 1 145 ? 65.649   -4.026  16.221  1.00 97.02 145 A 1 
ATOM 1160  O O   . LEU A 1 145 ? 66.675   -4.588  15.844  1.00 95.66 145 A 1 
ATOM 1161  C CB  . LEU A 1 145 ? 66.280   -3.190  18.522  1.00 96.54 145 A 1 
ATOM 1162  C CG  . LEU A 1 145 ? 66.073   -3.214  20.043  1.00 94.96 145 A 1 
ATOM 1163  C CD1 . LEU A 1 145 ? 67.120   -2.331  20.735  1.00 87.68 145 A 1 
ATOM 1164  C CD2 . LEU A 1 145 ? 64.700   -2.699  20.456  1.00 88.58 145 A 1 
ATOM 1165  N N   . ILE A 1 146 ? 64.852   -3.397  15.385  1.00 96.91 146 A 1 
ATOM 1166  C CA  . ILE A 1 146 ? 65.105   -3.251  13.954  1.00 96.80 146 A 1 
ATOM 1167  C C   . ILE A 1 146 ? 65.282   -1.768  13.655  1.00 96.62 146 A 1 
ATOM 1168  O O   . ILE A 1 146 ? 64.321   -1.004  13.712  1.00 95.28 146 A 1 
ATOM 1169  C CB  . ILE A 1 146 ? 63.971   -3.884  13.117  1.00 96.40 146 A 1 
ATOM 1170  C CG1 . ILE A 1 146 ? 63.750   -5.370  13.492  1.00 93.11 146 A 1 
ATOM 1171  C CG2 . ILE A 1 146 ? 64.310   -3.739  11.623  1.00 92.50 146 A 1 
ATOM 1172  C CD1 . ILE A 1 146 ? 62.524   -5.989  12.827  1.00 89.29 146 A 1 
ATOM 1173  N N   . GLY A 1 147 ? 66.492   -1.365  13.373  1.00 96.57 147 A 1 
ATOM 1174  C CA  . GLY A 1 147 ? 66.842   0.023   13.119  1.00 96.49 147 A 1 
ATOM 1175  C C   . GLY A 1 147 ? 67.204   0.268   11.662  1.00 96.27 147 A 1 
ATOM 1176  O O   . GLY A 1 147 ? 68.079   -0.396  11.131  1.00 94.29 147 A 1 
ATOM 1177  N N   . TYR A 1 148 ? 66.574   1.240   11.050  1.00 95.35 148 A 1 
ATOM 1178  C CA  . TYR A 1 148 ? 66.907   1.677   9.697   1.00 94.58 148 A 1 
ATOM 1179  C C   . TYR A 1 148 ? 67.782   2.933   9.722   1.00 94.18 148 A 1 
ATOM 1180  O O   . TYR A 1 148 ? 67.441   3.911   10.389  1.00 92.11 148 A 1 
ATOM 1181  C CB  . TYR A 1 148 ? 65.621   1.921   8.901   1.00 93.09 148 A 1 
ATOM 1182  C CG  . TYR A 1 148 ? 65.843   2.540   7.543   1.00 92.37 148 A 1 
ATOM 1183  C CD1 . TYR A 1 148 ? 65.422   3.868   7.297   1.00 85.42 148 A 1 
ATOM 1184  C CD2 . TYR A 1 148 ? 66.457   1.810   6.510   1.00 85.19 148 A 1 
ATOM 1185  C CE1 . TYR A 1 148 ? 65.589   4.432   6.026   1.00 84.23 148 A 1 
ATOM 1186  C CE2 . TYR A 1 148 ? 66.630   2.372   5.235   1.00 83.33 148 A 1 
ATOM 1187  C CZ  . TYR A 1 148 ? 66.181   3.684   4.991   1.00 87.94 148 A 1 
ATOM 1188  O OH  . TYR A 1 148 ? 66.322   4.218   3.746   1.00 86.04 148 A 1 
ATOM 1189  N N   . SER A 1 149 ? 68.877   2.923   8.996   1.00 93.04 149 A 1 
ATOM 1190  C CA  . SER A 1 149 ? 69.794   4.061   8.879   1.00 92.32 149 A 1 
ATOM 1191  C C   . SER A 1 149 ? 70.247   4.570   10.262  1.00 93.40 149 A 1 
ATOM 1192  O O   . SER A 1 149 ? 70.831   3.791   11.026  1.00 92.42 149 A 1 
ATOM 1193  C CB  . SER A 1 149 ? 69.136   5.115   7.978   1.00 89.68 149 A 1 
ATOM 1194  O OG  . SER A 1 149 ? 70.053   6.136   7.657   1.00 82.48 149 A 1 
ATOM 1195  N N   . LEU A 1 150 ? 69.946   5.801   10.644  1.00 92.32 150 A 1 
ATOM 1196  C CA  . LEU A 1 150 ? 70.200   6.295   12.003  1.00 92.94 150 A 1 
ATOM 1197  C C   . LEU A 1 150 ? 69.526   5.450   13.086  1.00 94.42 150 A 1 
ATOM 1198  O O   . LEU A 1 150 ? 70.066   5.326   14.179  1.00 93.86 150 A 1 
ATOM 1199  C CB  . LEU A 1 150 ? 69.709   7.744   12.146  1.00 91.52 150 A 1 
ATOM 1200  C CG  . LEU A 1 150 ? 70.638   8.818   11.550  1.00 86.95 150 A 1 
ATOM 1201  C CD1 . LEU A 1 150 ? 70.010   10.193  11.781  1.00 79.96 150 A 1 
ATOM 1202  C CD2 . LEU A 1 150 ? 72.007   8.816   12.209  1.00 80.42 150 A 1 
ATOM 1203  N N   . GLY A 1 151 ? 68.372   4.853   12.784  1.00 94.39 151 A 1 
ATOM 1204  C CA  . GLY A 1 151 ? 67.670   3.970   13.707  1.00 95.32 151 A 1 
ATOM 1205  C C   . GLY A 1 151 ? 68.488   2.746   14.116  1.00 96.27 151 A 1 
ATOM 1206  O O   . GLY A 1 151 ? 68.322   2.260   15.227  1.00 95.31 151 A 1 
ATOM 1207  N N   . ALA A 1 152 ? 69.411   2.296   13.282  1.00 95.80 152 A 1 
ATOM 1208  C CA  . ALA A 1 152 ? 70.307   1.202   13.642  1.00 96.36 152 A 1 
ATOM 1209  C C   . ALA A 1 152 ? 71.267   1.607   14.767  1.00 96.65 152 A 1 
ATOM 1210  O O   . ALA A 1 152 ? 71.468   0.851   15.717  1.00 95.43 152 A 1 
ATOM 1211  C CB  . ALA A 1 152 ? 71.066   0.756   12.395  1.00 95.63 152 A 1 
ATOM 1212  N N   . HIS A 1 153 ? 71.782   2.833   14.725  1.00 96.24 153 A 1 
ATOM 1213  C CA  . HIS A 1 153 ? 72.624   3.368   15.797  1.00 96.37 153 A 1 
ATOM 1214  C C   . HIS A 1 153 ? 71.814   3.691   17.055  1.00 96.67 153 A 1 
ATOM 1215  O O   . HIS A 1 153 ? 72.289   3.456   18.164  1.00 95.57 153 A 1 
ATOM 1216  C CB  . HIS A 1 153 ? 73.384   4.585   15.293  1.00 95.70 153 A 1 
ATOM 1217  C CG  . HIS A 1 153 ? 74.296   4.268   14.141  1.00 95.54 153 A 1 
ATOM 1218  N ND1 . HIS A 1 153 ? 75.307   3.324   14.131  1.00 86.23 153 A 1 
ATOM 1219  C CD2 . HIS A 1 153 ? 74.275   4.841   12.895  1.00 85.48 153 A 1 
ATOM 1220  C CE1 . HIS A 1 153 ? 75.868   3.350   12.917  1.00 87.81 153 A 1 
ATOM 1221  N NE2 . HIS A 1 153 ? 75.276   4.247   12.149  1.00 89.41 153 A 1 
ATOM 1222  N N   . VAL A 1 154 ? 70.575   4.143   16.901  1.00 96.54 154 A 1 
ATOM 1223  C CA  . VAL A 1 154 ? 69.637   4.282   18.022  1.00 96.74 154 A 1 
ATOM 1224  C C   . VAL A 1 154 ? 69.402   2.942   18.704  1.00 96.90 154 A 1 
ATOM 1225  O O   . VAL A 1 154 ? 69.435   2.876   19.933  1.00 96.09 154 A 1 
ATOM 1226  C CB  . VAL A 1 154 ? 68.299   4.890   17.559  1.00 96.08 154 A 1 
ATOM 1227  C CG1 . VAL A 1 154 ? 67.232   4.879   18.644  1.00 91.42 154 A 1 
ATOM 1228  C CG2 . VAL A 1 154 ? 68.476   6.345   17.111  1.00 89.92 154 A 1 
ATOM 1229  N N   . ALA A 1 155 ? 69.202   1.876   17.945  1.00 96.77 155 A 1 
ATOM 1230  C CA  . ALA A 1 155 ? 69.070   0.525   18.477  1.00 96.73 155 A 1 
ATOM 1231  C C   . ALA A 1 155 ? 70.335   0.084   19.224  1.00 96.73 155 A 1 
ATOM 1232  O O   . ALA A 1 155 ? 70.230   -0.466  20.312  1.00 95.36 155 A 1 
ATOM 1233  C CB  . ALA A 1 155 ? 68.725   -0.435  17.333  1.00 96.28 155 A 1 
ATOM 1234  N N   . GLY A 1 156 ? 71.497   0.402   18.693  1.00 96.46 156 A 1 
ATOM 1235  C CA  . GLY A 1 156 ? 72.763   0.150   19.366  1.00 96.10 156 A 1 
ATOM 1236  C C   . GLY A 1 156 ? 72.880   0.874   20.701  1.00 96.33 156 A 1 
ATOM 1237  O O   . GLY A 1 156 ? 73.187   0.254   21.717  1.00 94.92 156 A 1 
ATOM 1238  N N   . TYR A 1 157 ? 72.533   2.157   20.738  1.00 96.60 157 A 1 
ATOM 1239  C CA  . TYR A 1 157 ? 72.487   2.899   22.004  1.00 96.54 157 A 1 
ATOM 1240  C C   . TYR A 1 157 ? 71.474   2.304   22.991  1.00 96.53 157 A 1 
ATOM 1241  O O   . TYR A 1 157 ? 71.791   2.171   24.168  1.00 95.19 157 A 1 
ATOM 1242  C CB  . TYR A 1 157 ? 72.156   4.374   21.753  1.00 96.19 157 A 1 
ATOM 1243  C CG  . TYR A 1 157 ? 73.297   5.212   21.223  1.00 95.63 157 A 1 
ATOM 1244  C CD1 . TYR A 1 157 ? 74.502   5.294   21.950  1.00 90.10 157 A 1 
ATOM 1245  C CD2 . TYR A 1 157 ? 73.158   5.946   20.034  1.00 89.80 157 A 1 
ATOM 1246  C CE1 . TYR A 1 157 ? 75.568   6.086   21.482  1.00 88.82 157 A 1 
ATOM 1247  C CE2 . TYR A 1 157 ? 74.213   6.736   19.558  1.00 88.62 157 A 1 
ATOM 1248  C CZ  . TYR A 1 157 ? 75.421   6.807   20.278  1.00 92.18 157 A 1 
ATOM 1249  O OH  . TYR A 1 157 ? 76.459   7.573   19.817  1.00 90.43 157 A 1 
ATOM 1250  N N   . ALA A 1 158 ? 70.281   1.920   22.527  1.00 96.04 158 A 1 
ATOM 1251  C CA  . ALA A 1 158 ? 69.272   1.298   23.379  1.00 95.97 158 A 1 
ATOM 1252  C C   . ALA A 1 158 ? 69.769   -0.027  23.969  1.00 95.94 158 A 1 
ATOM 1253  O O   . ALA A 1 158 ? 69.648   -0.244  25.163  1.00 94.44 158 A 1 
ATOM 1254  C CB  . ALA A 1 158 ? 67.985   1.118   22.575  1.00 95.67 158 A 1 
ATOM 1255  N N   . GLY A 1 159 ? 70.391   -0.864  23.162  1.00 95.83 159 A 1 
ATOM 1256  C CA  . GLY A 1 159 ? 70.985   -2.128  23.599  1.00 95.30 159 A 1 
ATOM 1257  C C   . GLY A 1 159 ? 72.149   -1.953  24.564  1.00 95.20 159 A 1 
ATOM 1258  O O   . GLY A 1 159 ? 72.338   -2.791  25.452  1.00 93.11 159 A 1 
ATOM 1259  N N   . ASN A 1 160 ? 72.894   -0.860  24.451  1.00 95.52 160 A 1 
ATOM 1260  C CA  . ASN A 1 160 ? 73.990   -0.540  25.363  1.00 94.92 160 A 1 
ATOM 1261  C C   . ASN A 1 160 ? 73.491   0.021   26.707  1.00 95.10 160 A 1 
ATOM 1262  O O   . ASN A 1 160 ? 74.070   -0.268  27.753  1.00 92.89 160 A 1 
ATOM 1263  C CB  . ASN A 1 160 ? 74.907   0.460   24.634  1.00 93.31 160 A 1 
ATOM 1264  C CG  . ASN A 1 160 ? 76.250   0.622   25.308  1.00 88.75 160 A 1 
ATOM 1265  O OD1 . ASN A 1 160 ? 76.426   1.339   26.270  1.00 77.75 160 A 1 
ATOM 1266  N ND2 . ASN A 1 160 ? 77.260   -0.033  24.786  1.00 76.70 160 A 1 
ATOM 1267  N N   . PHE A 1 161 ? 72.408   0.795   26.688  1.00 95.45 161 A 1 
ATOM 1268  C CA  . PHE A 1 161 ? 71.882   1.467   27.885  1.00 95.58 161 A 1 
ATOM 1269  C C   . PHE A 1 161 ? 70.884   0.621   28.691  1.00 95.47 161 A 1 
ATOM 1270  O O   . PHE A 1 161 ? 70.665   0.918   29.866  1.00 92.62 161 A 1 
ATOM 1271  C CB  . PHE A 1 161 ? 71.246   2.807   27.485  1.00 95.07 161 A 1 
ATOM 1272  C CG  . PHE A 1 161 ? 72.175   3.839   26.878  1.00 95.06 161 A 1 
ATOM 1273  C CD1 . PHE A 1 161 ? 73.541   3.899   27.210  1.00 88.94 161 A 1 
ATOM 1274  C CD2 . PHE A 1 161 ? 71.654   4.782   25.969  1.00 88.78 161 A 1 
ATOM 1275  C CE1 . PHE A 1 161 ? 74.379   4.861   26.623  1.00 88.13 161 A 1 
ATOM 1276  C CE2 . PHE A 1 161 ? 72.479   5.743   25.390  1.00 88.33 161 A 1 
ATOM 1277  C CZ  . PHE A 1 161 ? 73.848   5.785   25.712  1.00 91.65 161 A 1 
ATOM 1278  N N   . VAL A 1 162 ? 70.270   -0.385  28.089  1.00 94.78 162 A 1 
ATOM 1279  C CA  . VAL A 1 162 ? 69.301   -1.250  28.763  1.00 94.88 162 A 1 
ATOM 1280  C C   . VAL A 1 162 ? 69.979   -2.093  29.842  1.00 94.52 162 A 1 
ATOM 1281  O O   . VAL A 1 162 ? 71.134   -2.511  29.704  1.00 92.19 162 A 1 
ATOM 1282  C CB  . VAL A 1 162 ? 68.528   -2.100  27.739  1.00 93.55 162 A 1 
ATOM 1283  C CG1 . VAL A 1 162 ? 69.356   -3.239  27.144  1.00 83.51 162 A 1 
ATOM 1284  C CG2 . VAL A 1 162 ? 67.261   -2.686  28.349  1.00 82.22 162 A 1 
ATOM 1285  N N   . LYS A 1 163 ? 69.228   -2.372  30.906  1.00 93.72 163 A 1 
ATOM 1286  C CA  . LYS A 1 163 ? 69.683   -3.298  31.946  1.00 92.83 163 A 1 
ATOM 1287  C C   . LYS A 1 163 ? 69.565   -4.731  31.457  1.00 91.96 163 A 1 
ATOM 1288  O O   . LYS A 1 163 ? 68.481   -5.312  31.466  1.00 84.13 163 A 1 
ATOM 1289  C CB  . LYS A 1 163 ? 68.893   -3.086  33.227  1.00 90.83 163 A 1 
ATOM 1290  C CG  . LYS A 1 163 ? 69.133   -1.709  33.847  1.00 83.11 163 A 1 
ATOM 1291  C CD  . LYS A 1 163 ? 68.207   -1.551  35.044  1.00 78.32 163 A 1 
ATOM 1292  C CE  . LYS A 1 163 ? 68.262   -0.133  35.573  1.00 68.42 163 A 1 
ATOM 1293  N NZ  . LYS A 1 163 ? 67.014   0.167   36.319  1.00 60.63 163 A 1 
ATOM 1294  N N   . GLY A 1 164 ? 70.671   -5.300  31.075  1.00 92.72 164 A 1 
ATOM 1295  C CA  . GLY A 1 164 ? 70.725   -6.648  30.516  1.00 92.66 164 A 1 
ATOM 1296  C C   . GLY A 1 164 ? 71.113   -6.633  29.044  1.00 94.12 164 A 1 
ATOM 1297  O O   . GLY A 1 164 ? 71.717   -5.686  28.557  1.00 90.67 164 A 1 
ATOM 1298  N N   . THR A 1 165 ? 70.840   -7.714  28.358  1.00 94.18 165 A 1 
ATOM 1299  C CA  . THR A 1 165 ? 71.221   -7.888  26.951  1.00 94.53 165 A 1 
ATOM 1300  C C   . THR A 1 165 ? 69.985   -8.146  26.100  1.00 95.12 165 A 1 
ATOM 1301  O O   . THR A 1 165 ? 69.283   -9.133  26.309  1.00 92.33 165 A 1 
ATOM 1302  C CB  . THR A 1 165 ? 72.249   -9.010  26.787  1.00 92.13 165 A 1 
ATOM 1303  O OG1 . THR A 1 165 ? 73.335   -8.813  27.658  1.00 80.02 165 A 1 
ATOM 1304  C CG2 . THR A 1 165 ? 72.823   -9.066  25.379  1.00 77.96 165 A 1 
ATOM 1305  N N   . VAL A 1 166 ? 69.752   -7.277  25.143  1.00 94.80 166 A 1 
ATOM 1306  C CA  . VAL A 1 166 ? 68.687   -7.453  24.143  1.00 95.25 166 A 1 
ATOM 1307  C C   . VAL A 1 166 ? 68.970   -8.699  23.299  1.00 95.39 166 A 1 
ATOM 1308  O O   . VAL A 1 166 ? 70.124   -8.958  22.948  1.00 93.01 166 A 1 
ATOM 1309  C CB  . VAL A 1 166 ? 68.564   -6.199  23.257  1.00 93.54 166 A 1 
ATOM 1310  C CG1 . VAL A 1 166 ? 67.543   -6.360  22.137  1.00 82.69 166 A 1 
ATOM 1311  C CG2 . VAL A 1 166 ? 68.120   -4.995  24.087  1.00 79.86 166 A 1 
ATOM 1312  N N   . GLY A 1 167 ? 67.951   -9.441  22.942  1.00 94.82 167 A 1 
ATOM 1313  C CA  . GLY A 1 167 ? 68.087   -10.673 22.170  1.00 94.69 167 A 1 
ATOM 1314  C C   . GLY A 1 167 ? 68.716   -10.458 20.795  1.00 95.16 167 A 1 
ATOM 1315  O O   . GLY A 1 167 ? 69.700   -11.119 20.442  1.00 92.97 167 A 1 
ATOM 1316  N N   . ARG A 1 168 ? 68.169   -9.506  20.035  1.00 96.18 168 A 1 
ATOM 1317  C CA  . ARG A 1 168 ? 68.658   -9.223  18.679  1.00 96.53 168 A 1 
ATOM 1318  C C   . ARG A 1 168 ? 68.524   -7.754  18.300  1.00 96.86 168 A 1 
ATOM 1319  O O   . ARG A 1 168 ? 67.510   -7.128  18.582  1.00 95.56 168 A 1 
ATOM 1320  C CB  . ARG A 1 168 ? 67.933   -10.156 17.697  1.00 95.46 168 A 1 
ATOM 1321  C CG  . ARG A 1 168 ? 68.465   -10.058 16.264  1.00 93.21 168 A 1 
ATOM 1322  C CD  . ARG A 1 168 ? 67.879   -11.174 15.409  1.00 92.72 168 A 1 
ATOM 1323  N NE  . ARG A 1 168 ? 68.271   -11.017 14.001  1.00 91.41 168 A 1 
ATOM 1324  C CZ  . ARG A 1 168 ? 67.842   -11.718 12.972  1.00 92.58 168 A 1 
ATOM 1325  N NH1 . ARG A 1 168 ? 67.023   -12.720 13.107  1.00 86.43 168 A 1 
ATOM 1326  N NH2 . ARG A 1 168 ? 68.239   -11.413 11.781  1.00 87.45 168 A 1 
ATOM 1327  N N   . ILE A 1 169 ? 69.514   -7.276  17.605  1.00 96.78 169 A 1 
ATOM 1328  C CA  . ILE A 1 169 ? 69.440   -6.017  16.863  1.00 96.90 169 A 1 
ATOM 1329  C C   . ILE A 1 169 ? 69.696   -6.323  15.392  1.00 96.76 169 A 1 
ATOM 1330  O O   . ILE A 1 169 ? 70.688   -6.971  15.051  1.00 95.50 169 A 1 
ATOM 1331  C CB  . ILE A 1 169 ? 70.421   -4.964  17.416  1.00 96.63 169 A 1 
ATOM 1332  C CG1 . ILE A 1 169 ? 70.007   -4.551  18.844  1.00 93.04 169 A 1 
ATOM 1333  C CG2 . ILE A 1 169 ? 70.467   -3.732  16.494  1.00 93.37 169 A 1 
ATOM 1334  C CD1 . ILE A 1 169 ? 71.036   -3.670  19.574  1.00 90.20 169 A 1 
ATOM 1335  N N   . THR A 1 170 ? 68.826   -5.825  14.527  1.00 96.96 170 A 1 
ATOM 1336  C CA  . THR A 1 170 ? 69.040   -5.841  13.080  1.00 96.97 170 A 1 
ATOM 1337  C C   . THR A 1 170 ? 69.258   -4.414  12.589  1.00 96.96 170 A 1 
ATOM 1338  O O   . THR A 1 170 ? 68.363   -3.582  12.681  1.00 95.77 170 A 1 
ATOM 1339  C CB  . THR A 1 170 ? 67.871   -6.500  12.346  1.00 96.19 170 A 1 
ATOM 1340  O OG1 . THR A 1 170 ? 67.740   -7.843  12.770  1.00 87.33 170 A 1 
ATOM 1341  C CG2 . THR A 1 170 ? 68.091   -6.541  10.839  1.00 84.86 170 A 1 
ATOM 1342  N N   . GLY A 1 171 ? 70.434   -4.158  12.062  1.00 96.47 171 A 1 
ATOM 1343  C CA  . GLY A 1 171 ? 70.756   -2.909  11.396  1.00 96.27 171 A 1 
ATOM 1344  C C   . GLY A 1 171 ? 70.437   -3.002  9.908   1.00 96.16 171 A 1 
ATOM 1345  O O   . GLY A 1 171 ? 71.039   -3.800  9.199   1.00 94.07 171 A 1 
ATOM 1346  N N   . LEU A 1 172 ? 69.529   -2.185  9.453   1.00 95.98 172 A 1 
ATOM 1347  C CA  . LEU A 1 172 ? 69.166   -2.094  8.043   1.00 95.55 172 A 1 
ATOM 1348  C C   . LEU A 1 172 ? 69.874   -0.882  7.430   1.00 94.58 172 A 1 
ATOM 1349  O O   . LEU A 1 172 ? 69.447   0.249   7.641   1.00 92.32 172 A 1 
ATOM 1350  C CB  . LEU A 1 172 ? 67.641   -2.004  7.898   1.00 95.31 172 A 1 
ATOM 1351  C CG  . LEU A 1 172 ? 66.865   -3.192  8.479   1.00 94.69 172 A 1 
ATOM 1352  C CD1 . LEU A 1 172 ? 65.368   -2.973  8.266   1.00 90.35 172 A 1 
ATOM 1353  C CD2 . LEU A 1 172 ? 67.248   -4.520  7.836   1.00 90.37 172 A 1 
ATOM 1354  N N   . ASP A 1 173 ? 70.918   -1.138  6.736   1.00 93.90 173 A 1 
ATOM 1355  C CA  . ASP A 1 173 ? 71.831   -0.140  6.177   1.00 93.29 173 A 1 
ATOM 1356  C C   . ASP A 1 173 ? 72.127   1.006   7.164   1.00 93.41 173 A 1 
ATOM 1357  O O   . ASP A 1 173 ? 71.677   2.132   6.964   1.00 91.67 173 A 1 
ATOM 1358  C CB  . ASP A 1 173 ? 71.332   0.312   4.798   1.00 91.61 173 A 1 
ATOM 1359  C CG  . ASP A 1 173 ? 72.462   0.855   3.922   1.00 90.06 173 A 1 
ATOM 1360  O OD1 . ASP A 1 173 ? 73.590   0.309   3.994   1.00 84.23 173 A 1 
ATOM 1361  O OD2 . ASP A 1 173 ? 72.205   1.749   3.098   1.00 83.54 173 A 1 
ATOM 1362  N N   . PRO A 1 174 ? 72.844   0.714   8.268   1.00 93.52 174 A 1 
ATOM 1363  C CA  . PRO A 1 174 ? 73.146   1.727   9.273   1.00 93.89 174 A 1 
ATOM 1364  C C   . PRO A 1 174 ? 73.797   2.959   8.660   1.00 93.08 174 A 1 
ATOM 1365  O O   . PRO A 1 174 ? 74.635   2.832   7.768   1.00 91.12 174 A 1 
ATOM 1366  C CB  . PRO A 1 174 ? 74.089   1.065   10.283  1.00 93.76 174 A 1 
ATOM 1367  C CG  . PRO A 1 174 ? 73.820   -0.423  10.103  1.00 92.86 174 A 1 
ATOM 1368  C CD  . PRO A 1 174 ? 73.460   -0.547  8.633   1.00 94.27 174 A 1 
ATOM 1369  N N   . ALA A 1 175 ? 73.463   4.124   9.159   1.00 91.38 175 A 1 
ATOM 1370  C CA  . ALA A 1 175 ? 74.005   5.367   8.619   1.00 91.04 175 A 1 
ATOM 1371  C C   . ALA A 1 175 ? 75.539   5.395   8.706   1.00 91.28 175 A 1 
ATOM 1372  O O   . ALA A 1 175 ? 76.117   5.116   9.760   1.00 90.33 175 A 1 
ATOM 1373  C CB  . ALA A 1 175 ? 73.365   6.544   9.342   1.00 90.04 175 A 1 
ATOM 1374  N N   . GLY A 1 176 ? 76.168   5.761   7.625   1.00 88.79 176 A 1 
ATOM 1375  C CA  . GLY A 1 176 ? 77.620   5.880   7.536   1.00 87.87 176 A 1 
ATOM 1376  C C   . GLY A 1 176 ? 78.165   7.234   7.965   1.00 87.91 176 A 1 
ATOM 1377  O O   . GLY A 1 176 ? 79.087   7.275   8.781   1.00 85.93 176 A 1 
ATOM 1378  N N   . PRO A 1 177 ? 77.615   8.348   7.454   1.00 85.13 177 A 1 
ATOM 1379  C CA  . PRO A 1 177 ? 78.139   9.668   7.770   1.00 83.40 177 A 1 
ATOM 1380  C C   . PRO A 1 177 ? 78.130   9.950   9.272   1.00 83.87 177 A 1 
ATOM 1381  O O   . PRO A 1 177 ? 77.109   9.796   9.930   1.00 82.06 177 A 1 
ATOM 1382  C CB  . PRO A 1 177 ? 77.266   10.647  6.986   1.00 81.16 177 A 1 
ATOM 1383  C CG  . PRO A 1 177 ? 76.742   9.817   5.824   1.00 78.93 177 A 1 
ATOM 1384  C CD  . PRO A 1 177 ? 76.576   8.444   6.459   1.00 81.29 177 A 1 
ATOM 1385  N N   . MET A 1 178 ? 79.261   10.368  9.805   1.00 86.04 178 A 1 
ATOM 1386  C CA  . MET A 1 178 ? 79.527   10.572  11.240  1.00 86.88 178 A 1 
ATOM 1387  C C   . MET A 1 178 ? 79.639   9.299   12.094  1.00 88.23 178 A 1 
ATOM 1388  O O   . MET A 1 178 ? 79.961   9.397   13.280  1.00 85.83 178 A 1 
ATOM 1389  C CB  . MET A 1 178 ? 78.557   11.581  11.873  1.00 85.42 178 A 1 
ATOM 1390  C CG  . MET A 1 178 ? 78.443   12.904  11.130  1.00 82.08 178 A 1 
ATOM 1391  S SD  . MET A 1 178 ? 77.282   14.094  11.859  1.00 77.43 178 A 1 
ATOM 1392  C CE  . MET A 1 178 ? 78.073   14.428  13.444  1.00 68.66 178 A 1 
ATOM 1393  N N   . PHE A 1 179 ? 79.421   8.134   11.539  1.00 89.13 179 A 1 
ATOM 1394  C CA  . PHE A 1 179 ? 79.537   6.845   12.239  1.00 90.71 179 A 1 
ATOM 1395  C C   . PHE A 1 179 ? 80.647   5.947   11.663  1.00 90.82 179 A 1 
ATOM 1396  O O   . PHE A 1 179 ? 81.166   5.091   12.381  1.00 88.14 179 A 1 
ATOM 1397  C CB  . PHE A 1 179 ? 78.200   6.115   12.223  1.00 91.44 179 A 1 
ATOM 1398  C CG  . PHE A 1 179 ? 77.089   6.844   12.932  1.00 92.06 179 A 1 
ATOM 1399  C CD1 . PHE A 1 179 ? 76.912   6.696   14.317  1.00 86.88 179 A 1 
ATOM 1400  C CD2 . PHE A 1 179 ? 76.218   7.687   12.214  1.00 87.39 179 A 1 
ATOM 1401  C CE1 . PHE A 1 179 ? 75.873   7.366   14.979  1.00 86.77 179 A 1 
ATOM 1402  C CE2 . PHE A 1 179 ? 75.189   8.363   12.864  1.00 87.10 179 A 1 
ATOM 1403  C CZ  . PHE A 1 179 ? 75.006   8.202   14.252  1.00 90.82 179 A 1 
ATOM 1404  N N   . GLU A 1 180 ? 80.997   6.143   10.421  1.00 88.08 180 A 1 
ATOM 1405  C CA  . GLU A 1 180 ? 82.105   5.429   9.797   1.00 87.08 180 A 1 
ATOM 1406  C C   . GLU A 1 180 ? 83.400   5.680   10.570  1.00 86.75 180 A 1 
ATOM 1407  O O   . GLU A 1 180 ? 83.806   6.822   10.783  1.00 82.95 180 A 1 
ATOM 1408  C CB  . GLU A 1 180 ? 82.239   5.872   8.330   1.00 84.98 180 A 1 
ATOM 1409  C CG  . GLU A 1 180 ? 83.135   4.950   7.484   1.00 79.81 180 A 1 
ATOM 1410  C CD  . GLU A 1 180 ? 82.464   3.608   7.151   1.00 80.27 180 A 1 
ATOM 1411  O OE1 . GLU A 1 180 ? 83.095   2.556   7.351   1.00 73.31 180 A 1 
ATOM 1412  O OE2 . GLU A 1 180 ? 81.317   3.629   6.657   1.00 73.83 180 A 1 
ATOM 1413  N N   . GLY A 1 181 ? 84.021   4.627   11.040  1.00 86.46 181 A 1 
ATOM 1414  C CA  . GLY A 1 181 ? 85.221   4.716   11.877  1.00 86.72 181 A 1 
ATOM 1415  C C   . GLY A 1 181 ? 84.972   5.213   13.306  1.00 88.48 181 A 1 
ATOM 1416  O O   . GLY A 1 181 ? 85.934   5.343   14.064  1.00 84.46 181 A 1 
ATOM 1417  N N   . ALA A 1 182 ? 83.713   5.461   13.705  1.00 90.22 182 A 1 
ATOM 1418  C CA  . ALA A 1 182 ? 83.399   5.906   15.057  1.00 91.02 182 A 1 
ATOM 1419  C C   . ALA A 1 182 ? 83.722   4.830   16.108  1.00 91.83 182 A 1 
ATOM 1420  O O   . ALA A 1 182 ? 83.759   3.632   15.830  1.00 89.17 182 A 1 
ATOM 1421  C CB  . ALA A 1 182 ? 81.936   6.366   15.129  1.00 89.68 182 A 1 
ATOM 1422  N N   . ASP A 1 183 ? 83.912   5.294   17.324  1.00 92.15 183 A 1 
ATOM 1423  C CA  . ASP A 1 183 ? 84.134   4.426   18.475  1.00 92.29 183 A 1 
ATOM 1424  C C   . ASP A 1 183 ? 82.951   3.463   18.705  1.00 92.55 183 A 1 
ATOM 1425  O O   . ASP A 1 183 ? 81.796   3.785   18.417  1.00 89.69 183 A 1 
ATOM 1426  C CB  . ASP A 1 183 ? 84.389   5.299   19.709  1.00 90.48 183 A 1 
ATOM 1427  C CG  . ASP A 1 183 ? 84.766   4.418   20.886  1.00 83.14 183 A 1 
ATOM 1428  O OD1 . ASP A 1 183 ? 83.848   4.072   21.657  1.00 72.87 183 A 1 
ATOM 1429  O OD2 . ASP A 1 183 ? 85.946   4.019   20.956  1.00 73.04 183 A 1 
ATOM 1430  N N   . ILE A 1 184 ? 83.236   2.295   19.263  1.00 92.83 184 A 1 
ATOM 1431  C CA  . ILE A 1 184 ? 82.243   1.249   19.492  1.00 93.05 184 A 1 
ATOM 1432  C C   . ILE A 1 184 ? 81.080   1.703   20.385  1.00 93.54 184 A 1 
ATOM 1433  O O   . ILE A 1 184 ? 79.951   1.258   20.201  1.00 90.02 184 A 1 
ATOM 1434  C CB  . ILE A 1 184 ? 82.955   -0.007  20.040  1.00 90.05 184 A 1 
ATOM 1435  C CG1 . ILE A 1 184 ? 82.069   -1.259  19.870  1.00 78.15 184 A 1 
ATOM 1436  C CG2 . ILE A 1 184 ? 83.399   0.177   21.510  1.00 75.97 184 A 1 
ATOM 1437  C CD1 . ILE A 1 184 ? 82.818   -2.572  20.084  1.00 69.63 184 A 1 
ATOM 1438  N N   . HIS A 1 185 ? 81.319   2.640   21.285  1.00 93.32 185 A 1 
ATOM 1439  C CA  . HIS A 1 185 ? 80.283   3.201   22.161  1.00 93.11 185 A 1 
ATOM 1440  C C   . HIS A 1 185 ? 79.444   4.310   21.514  1.00 93.36 185 A 1 
ATOM 1441  O O   . HIS A 1 185 ? 78.512   4.832   22.125  1.00 89.56 185 A 1 
ATOM 1442  C CB  . HIS A 1 185 ? 80.944   3.714   23.447  1.00 91.36 185 A 1 
ATOM 1443  C CG  . HIS A 1 185 ? 81.703   2.648   24.178  1.00 86.98 185 A 1 
ATOM 1444  N ND1 . HIS A 1 185 ? 81.181   1.478   24.678  1.00 74.64 185 A 1 
ATOM 1445  C CD2 . HIS A 1 185 ? 83.050   2.634   24.458  1.00 73.38 185 A 1 
ATOM 1446  C CE1 . HIS A 1 185 ? 82.181   0.782   25.239  1.00 72.46 185 A 1 
ATOM 1447  N NE2 . HIS A 1 185 ? 83.323   1.456   25.128  1.00 73.50 185 A 1 
ATOM 1448  N N   . LYS A 1 186 ? 79.779   4.708   20.277  1.00 93.29 186 A 1 
ATOM 1449  C CA  . LYS A 1 186 ? 79.119   5.799   19.533  1.00 93.21 186 A 1 
ATOM 1450  C C   . LYS A 1 186 ? 78.402   5.324   18.271  1.00 93.41 186 A 1 
ATOM 1451  O O   . LYS A 1 186 ? 77.978   6.148   17.471  1.00 89.84 186 A 1 
ATOM 1452  C CB  . LYS A 1 186 ? 80.127   6.901   19.220  1.00 91.59 186 A 1 
ATOM 1453  C CG  . LYS A 1 186 ? 80.683   7.566   20.477  1.00 87.29 186 A 1 
ATOM 1454  C CD  . LYS A 1 186 ? 81.616   8.711   20.090  1.00 80.55 186 A 1 
ATOM 1455  C CE  . LYS A 1 186 ? 82.224   9.346   21.333  1.00 71.92 186 A 1 
ATOM 1456  N NZ  . LYS A 1 186 ? 83.242   10.362  20.964  1.00 62.85 186 A 1 
ATOM 1457  N N   . ARG A 1 187 ? 78.289   4.006   18.092  1.00 94.18 187 A 1 
ATOM 1458  C CA  . ARG A 1 187 ? 77.651   3.378   16.936  1.00 94.27 187 A 1 
ATOM 1459  C C   . ARG A 1 187 ? 77.094   2.010   17.324  1.00 94.82 187 A 1 
ATOM 1460  O O   . ARG A 1 187 ? 77.456   1.487   18.373  1.00 92.73 187 A 1 
ATOM 1461  C CB  . ARG A 1 187 ? 78.653   3.260   15.782  1.00 92.06 187 A 1 
ATOM 1462  C CG  . ARG A 1 187 ? 79.892   2.412   16.133  1.00 89.01 187 A 1 
ATOM 1463  C CD  . ARG A 1 187 ? 80.696   2.090   14.888  1.00 88.67 187 A 1 
ATOM 1464  N NE  . ARG A 1 187 ? 81.899   1.305   15.179  1.00 85.66 187 A 1 
ATOM 1465  C CZ  . ARG A 1 187 ? 81.946   -0.001  15.417  1.00 86.63 187 A 1 
ATOM 1466  N NH1 . ARG A 1 187 ? 80.886   -0.750  15.412  1.00 76.99 187 A 1 
ATOM 1467  N NH2 . ARG A 1 187 ? 83.087   -0.559  15.655  1.00 80.70 187 A 1 
ATOM 1468  N N   . LEU A 1 188 ? 76.307   1.448   16.469  1.00 94.26 188 A 1 
ATOM 1469  C CA  . LEU A 1 188 ? 75.951   0.037   16.575  1.00 94.83 188 A 1 
ATOM 1470  C C   . LEU A 1 188 ? 77.219   -0.824  16.630  1.00 94.81 188 A 1 
ATOM 1471  O O   . LEU A 1 188 ? 78.154   -0.626  15.852  1.00 93.12 188 A 1 
ATOM 1472  C CB  . LEU A 1 188 ? 75.045   -0.343  15.386  1.00 94.78 188 A 1 
ATOM 1473  C CG  . LEU A 1 188 ? 74.572   -1.804  15.374  1.00 94.66 188 A 1 
ATOM 1474  C CD1 . LEU A 1 188 ? 73.703   -2.151  16.577  1.00 87.71 188 A 1 
ATOM 1475  C CD2 . LEU A 1 188 ? 73.744   -2.067  14.116  1.00 87.71 188 A 1 
ATOM 1476  N N   . SER A 1 189 ? 77.225   -1.777  17.557  1.00 94.64 189 A 1 
ATOM 1477  C CA  . SER A 1 189 ? 78.337   -2.698  17.746  1.00 94.36 189 A 1 
ATOM 1478  C C   . SER A 1 189 ? 77.838   -4.109  18.086  1.00 94.85 189 A 1 
ATOM 1479  O O   . SER A 1 189 ? 76.684   -4.286  18.473  1.00 93.17 189 A 1 
ATOM 1480  C CB  . SER A 1 189 ? 79.267   -2.164  18.844  1.00 92.00 189 A 1 
ATOM 1481  O OG  . SER A 1 189 ? 78.740   -2.415  20.131  1.00 82.91 189 A 1 
ATOM 1482  N N   . PRO A 1 190 ? 78.670   -5.124  17.956  1.00 94.00 190 A 1 
ATOM 1483  C CA  . PRO A 1 190 ? 78.291   -6.485  18.349  1.00 93.67 190 A 1 
ATOM 1484  C C   . PRO A 1 190 ? 77.986   -6.653  19.837  1.00 93.78 190 A 1 
ATOM 1485  O O   . PRO A 1 190 ? 77.347   -7.637  20.215  1.00 90.97 190 A 1 
ATOM 1486  C CB  . PRO A 1 190 ? 79.477   -7.365  17.934  1.00 92.09 190 A 1 
ATOM 1487  C CG  . PRO A 1 190 ? 80.198   -6.556  16.864  1.00 89.59 190 A 1 
ATOM 1488  C CD  . PRO A 1 190 ? 79.971   -5.116  17.318  1.00 92.25 190 A 1 
ATOM 1489  N N   . ASP A 1 191 ? 78.403   -5.725  20.673  1.00 93.55 191 A 1 
ATOM 1490  C CA  . ASP A 1 191 ? 78.233   -5.797  22.126  1.00 92.63 191 A 1 
ATOM 1491  C C   . ASP A 1 191 ? 76.861   -5.268  22.585  1.00 93.28 191 A 1 
ATOM 1492  O O   . ASP A 1 191 ? 76.455   -5.513  23.715  1.00 89.69 191 A 1 
ATOM 1493  C CB  . ASP A 1 191 ? 79.390   -5.057  22.813  1.00 90.02 191 A 1 
ATOM 1494  C CG  . ASP A 1 191 ? 80.779   -5.626  22.451  1.00 81.44 191 A 1 
ATOM 1495  O OD1 . ASP A 1 191 ? 80.896   -6.866  22.325  1.00 70.50 191 A 1 
ATOM 1496  O OD2 . ASP A 1 191 ? 81.714   -4.821  22.293  1.00 71.16 191 A 1 
ATOM 1497  N N   . ASP A 1 192 ? 76.118   -4.614  21.701  1.00 93.80 192 A 1 
ATOM 1498  C CA  . ASP A 1 192 ? 74.841   -3.980  22.027  1.00 94.19 192 A 1 
ATOM 1499  C C   . ASP A 1 192 ? 73.675   -4.983  22.178  1.00 94.37 192 A 1 
ATOM 1500  O O   . ASP A 1 192 ? 72.641   -4.666  22.771  1.00 91.54 192 A 1 
ATOM 1501  C CB  . ASP A 1 192 ? 74.502   -2.926  20.960  1.00 93.59 192 A 1 
ATOM 1502  C CG  . ASP A 1 192 ? 75.539   -1.809  20.828  1.00 92.80 192 A 1 
ATOM 1503  O OD1 . ASP A 1 192 ? 76.155   -1.405  21.840  1.00 86.88 192 A 1 
ATOM 1504  O OD2 . ASP A 1 192 ? 75.724   -1.316  19.688  1.00 87.17 192 A 1 
ATOM 1505  N N   . ALA A 1 193 ? 73.824   -6.190  21.659  1.00 94.10 193 A 1 
ATOM 1506  C CA  . ALA A 1 193 ? 72.845   -7.273  21.790  1.00 94.41 193 A 1 
ATOM 1507  C C   . ALA A 1 193 ? 73.516   -8.650  21.740  1.00 94.22 193 A 1 
ATOM 1508  O O   . ALA A 1 193 ? 74.662   -8.800  21.315  1.00 92.07 193 A 1 
ATOM 1509  C CB  . ALA A 1 193 ? 71.795   -7.137  20.676  1.00 93.84 193 A 1 
ATOM 1510  N N   . ASP A 1 194 ? 72.761   -9.689  22.098  1.00 94.71 194 A 1 
ATOM 1511  C CA  . ASP A 1 194 ? 73.266   -11.059 21.973  1.00 93.97 194 A 1 
ATOM 1512  C C   . ASP A 1 194 ? 73.563   -11.438 20.513  1.00 93.80 194 A 1 
ATOM 1513  O O   . ASP A 1 194 ? 74.535   -12.151 20.231  1.00 90.97 194 A 1 
ATOM 1514  C CB  . ASP A 1 194 ? 72.281   -12.056 22.600  1.00 92.48 194 A 1 
ATOM 1515  C CG  . ASP A 1 194 ? 72.868   -13.466 22.517  1.00 87.16 194 A 1 
ATOM 1516  O OD1 . ASP A 1 194 ? 73.992   -13.672 23.025  1.00 78.97 194 A 1 
ATOM 1517  O OD2 . ASP A 1 194 ? 72.313   -14.331 21.805  1.00 77.04 194 A 1 
ATOM 1518  N N   . PHE A 1 195 ? 72.774   -10.930 19.601  1.00 94.46 195 A 1 
ATOM 1519  C CA  . PHE A 1 195 ? 72.980   -11.099 18.168  1.00 95.18 195 A 1 
ATOM 1520  C C   . PHE A 1 195 ? 72.705   -9.796  17.417  1.00 95.78 195 A 1 
ATOM 1521  O O   . PHE A 1 195 ? 71.581   -9.303  17.422  1.00 94.66 195 A 1 
ATOM 1522  C CB  . PHE A 1 195 ? 72.105   -12.246 17.656  1.00 94.24 195 A 1 
ATOM 1523  C CG  . PHE A 1 195 ? 72.219   -12.539 16.178  1.00 94.51 195 A 1 
ATOM 1524  C CD1 . PHE A 1 195 ? 71.064   -12.867 15.436  1.00 90.56 195 A 1 
ATOM 1525  C CD2 . PHE A 1 195 ? 73.468   -12.500 15.518  1.00 90.60 195 A 1 
ATOM 1526  C CE1 . PHE A 1 195 ? 71.157   -13.150 14.071  1.00 90.31 195 A 1 
ATOM 1527  C CE2 . PHE A 1 195 ? 73.561   -12.767 14.148  1.00 89.70 195 A 1 
ATOM 1528  C CZ  . PHE A 1 195 ? 72.405   -13.099 13.426  1.00 92.09 195 A 1 
ATOM 1529  N N   . VAL A 1 196 ? 73.735   -9.294  16.766  1.00 95.66 196 A 1 
ATOM 1530  C CA  . VAL A 1 196 ? 73.640   -8.123  15.894  1.00 95.85 196 A 1 
ATOM 1531  C C   . VAL A 1 196 ? 73.907   -8.560  14.462  1.00 95.63 196 A 1 
ATOM 1532  O O   . VAL A 1 196 ? 75.008   -9.024  14.152  1.00 94.26 196 A 1 
ATOM 1533  C CB  . VAL A 1 196 ? 74.602   -6.998  16.332  1.00 95.40 196 A 1 
ATOM 1534  C CG1 . VAL A 1 196 ? 74.443   -5.761  15.453  1.00 91.12 196 A 1 
ATOM 1535  C CG2 . VAL A 1 196 ? 74.336   -6.583  17.784  1.00 89.25 196 A 1 
ATOM 1536  N N   . ASP A 1 197 ? 72.915   -8.426  13.592  1.00 95.88 197 A 1 
ATOM 1537  C CA  . ASP A 1 197 ? 73.019   -8.668  12.156  1.00 95.70 197 A 1 
ATOM 1538  C C   . ASP A 1 197 ? 72.740   -7.398  11.368  1.00 95.91 197 A 1 
ATOM 1539  O O   . ASP A 1 197 ? 71.834   -6.638  11.681  1.00 94.56 197 A 1 
ATOM 1540  C CB  . ASP A 1 197 ? 72.134   -9.844  11.721  1.00 94.49 197 A 1 
ATOM 1541  C CG  . ASP A 1 197 ? 70.625   -9.613  11.858  1.00 93.93 197 A 1 
ATOM 1542  O OD1 . ASP A 1 197 ? 70.141   -9.446  13.000  1.00 86.32 197 A 1 
ATOM 1543  O OD2 . ASP A 1 197 ? 69.905   -9.734  10.853  1.00 86.54 197 A 1 
ATOM 1544  N N   . VAL A 1 198 ? 73.544   -7.165  10.358  1.00 95.83 198 A 1 
ATOM 1545  C CA  . VAL A 1 198 ? 73.534   -5.921  9.605   1.00 96.03 198 A 1 
ATOM 1546  C C   . VAL A 1 198 ? 73.459   -6.217  8.108   1.00 95.73 198 A 1 
ATOM 1547  O O   . VAL A 1 198 ? 74.167   -7.075  7.601   1.00 94.34 198 A 1 
ATOM 1548  C CB  . VAL A 1 198 ? 74.760   -5.050  9.947   1.00 95.35 198 A 1 
ATOM 1549  C CG1 . VAL A 1 198 ? 74.667   -3.669  9.298   1.00 89.86 198 A 1 
ATOM 1550  C CG2 . VAL A 1 198 ? 74.884   -4.825  11.462  1.00 87.97 198 A 1 
ATOM 1551  N N   . LEU A 1 199 ? 72.578   -5.504  7.428   1.00 95.39 199 A 1 
ATOM 1552  C CA  . LEU A 1 199 ? 72.488   -5.503  5.973   1.00 95.09 199 A 1 
ATOM 1553  C C   . LEU A 1 199 ? 73.077   -4.194  5.439   1.00 94.52 199 A 1 
ATOM 1554  O O   . LEU A 1 199 ? 72.574   -3.130  5.773   1.00 92.53 199 A 1 
ATOM 1555  C CB  . LEU A 1 199 ? 71.019   -5.668  5.539   1.00 94.33 199 A 1 
ATOM 1556  C CG  . LEU A 1 199 ? 70.512   -7.115  5.633   1.00 92.08 199 A 1 
ATOM 1557  C CD1 . LEU A 1 199 ? 68.981   -7.143  5.553   1.00 84.03 199 A 1 
ATOM 1558  C CD2 . LEU A 1 199 ? 71.035   -7.966  4.480   1.00 83.99 199 A 1 
ATOM 1559  N N   . HIS A 1 200 ? 74.097   -4.291  4.611   1.00 94.21 200 A 1 
ATOM 1560  C CA  . HIS A 1 200 ? 74.745   -3.149  3.968   1.00 93.74 200 A 1 
ATOM 1561  C C   . HIS A 1 200 ? 74.385   -3.126  2.483   1.00 92.80 200 A 1 
ATOM 1562  O O   . HIS A 1 200 ? 74.860   -3.954  1.717   1.00 90.49 200 A 1 
ATOM 1563  C CB  . HIS A 1 200 ? 76.262   -3.238  4.146   1.00 93.53 200 A 1 
ATOM 1564  C CG  . HIS A 1 200 ? 76.746   -3.238  5.568   1.00 93.96 200 A 1 
ATOM 1565  N ND1 . HIS A 1 200 ? 77.264   -2.148  6.246   1.00 84.71 200 A 1 
ATOM 1566  C CD2 . HIS A 1 200 ? 76.842   -4.324  6.396   1.00 85.64 200 A 1 
ATOM 1567  C CE1 . HIS A 1 200 ? 77.671   -2.588  7.447   1.00 87.86 200 A 1 
ATOM 1568  N NE2 . HIS A 1 200 ? 77.430   -3.886  7.569   1.00 89.03 200 A 1 
ATOM 1569  N N   . THR A 1 201 ? 73.554   -2.187  2.065   1.00 90.52 201 A 1 
ATOM 1570  C CA  . THR A 1 201 ? 73.063   -2.128  0.675   1.00 89.05 201 A 1 
ATOM 1571  C C   . THR A 1 201 ? 73.547   -0.908  -0.088  1.00 86.03 201 A 1 
ATOM 1572  O O   . THR A 1 201 ? 73.546   -0.937  -1.314  1.00 77.99 201 A 1 
ATOM 1573  C CB  . THR A 1 201 ? 71.541   -2.196  0.623   1.00 88.63 201 A 1 
ATOM 1574  O OG1 . THR A 1 201 ? 70.953   -1.188  1.418   1.00 80.62 201 A 1 
ATOM 1575  C CG2 . THR A 1 201 ? 71.015   -3.540  1.131   1.00 80.53 201 A 1 
ATOM 1576  N N   . TYR A 1 202 ? 73.983   0.119   0.604   1.00 84.21 202 A 1 
ATOM 1577  C CA  . TYR A 1 202 ? 74.374   1.379   -0.023  1.00 82.22 202 A 1 
ATOM 1578  C C   . TYR A 1 202 ? 75.754   1.851   0.428   1.00 81.71 202 A 1 
ATOM 1579  O O   . TYR A 1 202 ? 75.942   2.936   0.967   1.00 75.90 202 A 1 
ATOM 1580  C CB  . TYR A 1 202 ? 73.266   2.402   0.227   1.00 77.50 202 A 1 
ATOM 1581  C CG  . TYR A 1 202 ? 73.352   3.563   -0.723  1.00 76.03 202 A 1 
ATOM 1582  C CD1 . TYR A 1 202 ? 73.835   4.819   -0.295  1.00 67.91 202 A 1 
ATOM 1583  C CD2 . TYR A 1 202 ? 72.957   3.395   -2.061  1.00 67.01 202 A 1 
ATOM 1584  C CE1 . TYR A 1 202 ? 73.909   5.887   -1.193  1.00 62.54 202 A 1 
ATOM 1585  C CE2 . TYR A 1 202 ? 73.034   4.459   -2.963  1.00 62.40 202 A 1 
ATOM 1586  C CZ  . TYR A 1 202 ? 73.505   5.711   -2.531  1.00 61.73 202 A 1 
ATOM 1587  O OH  . TYR A 1 202 ? 73.569   6.741   -3.421  1.00 59.51 202 A 1 
ATOM 1588  N N   . THR A 1 203 ? 76.753   1.012   0.232   1.00 78.60 203 A 1 
ATOM 1589  C CA  . THR A 1 203 ? 78.088   1.300   0.759   1.00 74.53 203 A 1 
ATOM 1590  C C   . THR A 1 203 ? 79.000   2.039   -0.210  1.00 72.46 203 A 1 
ATOM 1591  O O   . THR A 1 203 ? 79.965   2.657   0.249   1.00 64.66 203 A 1 
ATOM 1592  C CB  . THR A 1 203 ? 78.777   0.020   1.239   1.00 70.73 203 A 1 
ATOM 1593  O OG1 . THR A 1 203 ? 78.923   -0.901  0.185   1.00 66.93 203 A 1 
ATOM 1594  C CG2 . THR A 1 203 ? 77.993   -0.670  2.359   1.00 65.71 203 A 1 
ATOM 1595  N N   . ARG A 1 204 ? 78.761   1.951   -1.526  1.00 70.99 204 A 1 
ATOM 1596  C CA  . ARG A 1 204 ? 79.708   2.501   -2.523  1.00 66.69 204 A 1 
ATOM 1597  C C   . ARG A 1 204 ? 79.081   3.088   -3.783  1.00 65.19 204 A 1 
ATOM 1598  O O   . ARG A 1 204 ? 79.828   3.480   -4.677  1.00 56.98 204 A 1 
ATOM 1599  C CB  . ARG A 1 204 ? 80.726   1.422   -2.919  1.00 59.43 204 A 1 
ATOM 1600  C CG  . ARG A 1 204 ? 81.671   1.069   -1.768  1.00 52.03 204 A 1 
ATOM 1601  C CD  . ARG A 1 204 ? 82.761   0.132   -2.272  1.00 48.67 204 A 1 
ATOM 1602  N NE  . ARG A 1 204 ? 83.744   -0.140  -1.220  1.00 42.77 204 A 1 
ATOM 1603  C CZ  . ARG A 1 204 ? 84.796   -0.925  -1.346  1.00 38.46 204 A 1 
ATOM 1604  N NH1 . ARG A 1 204 ? 85.041   -1.552  -2.458  1.00 36.67 204 A 1 
ATOM 1605  N NH2 . ARG A 1 204 ? 85.606   -1.074  -0.356  1.00 33.23 204 A 1 
ATOM 1606  N N   . SER A 1 205 ? 77.778   3.165   -3.890  1.00 55.11 205 A 1 
ATOM 1607  C CA  . SER A 1 205 ? 77.143   3.617   -5.133  1.00 51.62 205 A 1 
ATOM 1608  C C   . SER A 1 205 ? 77.525   5.054   -5.483  1.00 52.61 205 A 1 
ATOM 1609  O O   . SER A 1 205 ? 77.365   5.958   -4.663  1.00 47.56 205 A 1 
ATOM 1610  C CB  . SER A 1 205 ? 75.637   3.444   -5.040  1.00 44.11 205 A 1 
ATOM 1611  O OG  . SER A 1 205 ? 75.046   3.695   -6.281  1.00 40.89 205 A 1 
ATOM 1612  N N   . PHE A 1 206 ? 78.075   5.242   -6.652  1.00 50.73 206 A 1 
ATOM 1613  C CA  . PHE A 1 206 ? 78.433   6.558   -7.213  1.00 49.07 206 A 1 
ATOM 1614  C C   . PHE A 1 206 ? 79.264   7.483   -6.312  1.00 51.01 206 A 1 
ATOM 1615  O O   . PHE A 1 206 ? 79.238   8.696   -6.454  1.00 46.61 206 A 1 
ATOM 1616  C CB  . PHE A 1 206 ? 77.172   7.262   -7.744  1.00 43.15 206 A 1 
ATOM 1617  C CG  . PHE A 1 206 ? 76.474   6.423   -8.770  1.00 39.16 206 A 1 
ATOM 1618  C CD1 . PHE A 1 206 ? 77.053   6.284   -10.040 1.00 36.17 206 A 1 
ATOM 1619  C CD2 . PHE A 1 206 ? 75.343   5.669   -8.424  1.00 35.15 206 A 1 
ATOM 1620  C CE1 . PHE A 1 206 ? 76.559   5.341   -10.927 1.00 31.73 206 A 1 
ATOM 1621  C CE2 . PHE A 1 206 ? 74.845   4.719   -9.313  1.00 31.33 206 A 1 
ATOM 1622  C CZ  . PHE A 1 206 ? 75.478   4.535   -10.543 1.00 31.39 206 A 1 
ATOM 1623  N N   . GLY A 1 207 ? 79.972   6.923   -5.356  1.00 48.13 207 A 1 
ATOM 1624  C CA  . GLY A 1 207 ? 80.702   7.714   -4.371  1.00 46.55 207 A 1 
ATOM 1625  C C   . GLY A 1 207 ? 79.814   8.388   -3.325  1.00 48.18 207 A 1 
ATOM 1626  O O   . GLY A 1 207 ? 80.346   8.987   -2.396  1.00 45.26 207 A 1 
ATOM 1627  N N   . LEU A 1 208 ? 78.518   8.267   -3.403  1.00 57.27 208 A 1 
ATOM 1628  C CA  . LEU A 1 208 ? 77.522   8.753   -2.439  1.00 56.63 208 A 1 
ATOM 1629  C C   . LEU A 1 208 ? 77.153   7.625   -1.463  1.00 59.57 208 A 1 
ATOM 1630  O O   . LEU A 1 208 ? 76.045   7.116   -1.477  1.00 55.07 208 A 1 
ATOM 1631  C CB  . LEU A 1 208 ? 76.308   9.294   -3.208  1.00 51.13 208 A 1 
ATOM 1632  C CG  . LEU A 1 208 ? 76.563   10.594  -3.993  1.00 45.88 208 A 1 
ATOM 1633  C CD1 . LEU A 1 208 ? 75.422   10.839  -4.971  1.00 41.89 208 A 1 
ATOM 1634  C CD2 . LEU A 1 208 ? 76.664   11.798  -3.071  1.00 40.37 208 A 1 
ATOM 1635  N N   . SER A 1 209 ? 78.079   7.236   -0.619  1.00 63.06 209 A 1 
ATOM 1636  C CA  . SER A 1 209 ? 77.794   6.245   0.434   1.00 63.92 209 A 1 
ATOM 1637  C C   . SER A 1 209 ? 76.923   6.856   1.525   1.00 67.56 209 A 1 
ATOM 1638  O O   . SER A 1 209 ? 77.321   7.840   2.137   1.00 64.82 209 A 1 
ATOM 1639  C CB  . SER A 1 209 ? 79.090   5.693   1.018   1.00 57.60 209 A 1 
ATOM 1640  O OG  . SER A 1 209 ? 78.817   4.720   1.990   1.00 52.65 209 A 1 
ATOM 1641  N N   . ILE A 1 210 ? 75.763   6.256   1.784   1.00 75.51 210 A 1 
ATOM 1642  C CA  . ILE A 1 210 ? 74.897   6.581   2.925   1.00 78.09 210 A 1 
ATOM 1643  C C   . ILE A 1 210 ? 75.093   5.548   4.021   1.00 81.85 210 A 1 
ATOM 1644  O O   . ILE A 1 210 ? 75.271   5.911   5.179   1.00 80.65 210 A 1 
ATOM 1645  C CB  . ILE A 1 210 ? 73.407   6.648   2.519   1.00 73.00 210 A 1 
ATOM 1646  C CG1 . ILE A 1 210 ? 73.170   7.686   1.421   1.00 65.28 210 A 1 
ATOM 1647  C CG2 . ILE A 1 210 ? 72.534   6.960   3.751   1.00 61.36 210 A 1 
ATOM 1648  C CD1 . ILE A 1 210 ? 71.735   7.658   0.889   1.00 55.61 210 A 1 
ATOM 1649  N N   . GLY A 1 211 ? 75.078   4.285   3.659   1.00 84.34 211 A 1 
ATOM 1650  C CA  . GLY A 1 211 ? 75.277   3.181   4.586   1.00 85.84 211 A 1 
ATOM 1651  C C   . GLY A 1 211 ? 76.725   3.060   5.051   1.00 86.83 211 A 1 
ATOM 1652  O O   . GLY A 1 211 ? 77.666   3.329   4.304   1.00 85.14 211 A 1 
ATOM 1653  N N   . ILE A 1 212 ? 76.884   2.616   6.269   1.00 88.73 212 A 1 
ATOM 1654  C CA  . ILE A 1 212 ? 78.200   2.337   6.830   1.00 90.65 212 A 1 
ATOM 1655  C C   . ILE A 1 212 ? 78.882   1.206   6.055   1.00 90.30 212 A 1 
ATOM 1656  O O   . ILE A 1 212 ? 78.271   0.180   5.747   1.00 89.39 212 A 1 
ATOM 1657  C CB  . ILE A 1 212 ? 78.099   2.090   8.347   1.00 91.27 212 A 1 
ATOM 1658  C CG1 . ILE A 1 212 ? 79.457   2.273   9.036   1.00 88.66 212 A 1 
ATOM 1659  C CG2 . ILE A 1 212 ? 77.476   0.716   8.670   1.00 87.54 212 A 1 
ATOM 1660  C CD1 . ILE A 1 212 ? 79.362   2.341   10.565  1.00 84.67 212 A 1 
ATOM 1661  N N   . GLN A 1 213 ? 80.145   1.378   5.745   1.00 90.23 213 A 1 
ATOM 1662  C CA  . GLN A 1 213 ? 80.902   0.371   4.992   1.00 89.88 213 A 1 
ATOM 1663  C C   . GLN A 1 213 ? 81.533   -0.669  5.918   1.00 91.07 213 A 1 
ATOM 1664  O O   . GLN A 1 213 ? 81.620   -1.850  5.578   1.00 89.76 213 A 1 
ATOM 1665  C CB  . GLN A 1 213 ? 81.984   1.044   4.149   1.00 87.30 213 A 1 
ATOM 1666  C CG  . GLN A 1 213 ? 81.398   2.033   3.132   1.00 80.48 213 A 1 
ATOM 1667  C CD  . GLN A 1 213 ? 82.457   2.654   2.219   1.00 75.28 213 A 1 
ATOM 1668  O OE1 . GLN A 1 213 ? 83.570   2.182   2.058   1.00 65.12 213 A 1 
ATOM 1669  N NE2 . GLN A 1 213 ? 82.136   3.751   1.571   1.00 63.00 213 A 1 
ATOM 1670  N N   . MET A 1 214 ? 81.959   -0.232  7.078   1.00 90.65 214 A 1 
ATOM 1671  C CA  . MET A 1 214 ? 82.606   -1.101  8.048   1.00 91.33 214 A 1 
ATOM 1672  C C   . MET A 1 214 ? 81.615   -2.096  8.668   1.00 92.17 214 A 1 
ATOM 1673  O O   . MET A 1 214 ? 80.448   -1.764  8.867   1.00 91.46 214 A 1 
ATOM 1674  C CB  . MET A 1 214 ? 83.340   -0.283  9.121   1.00 90.10 214 A 1 
ATOM 1675  C CG  . MET A 1 214 ? 82.412   0.535   10.014  1.00 85.71 214 A 1 
ATOM 1676  S SD  . MET A 1 214 ? 83.257   1.520   11.293  1.00 85.23 214 A 1 
ATOM 1677  C CE  . MET A 1 214 ? 83.752   0.230   12.429  1.00 75.61 214 A 1 
ATOM 1678  N N   . PRO A 1 215 ? 82.079   -3.296  9.020   1.00 92.41 215 A 1 
ATOM 1679  C CA  . PRO A 1 215 ? 81.242   -4.229  9.757   1.00 92.77 215 A 1 
ATOM 1680  C C   . PRO A 1 215 ? 81.015   -3.722  11.188  1.00 93.45 215 A 1 
ATOM 1681  O O   . PRO A 1 215 ? 81.961   -3.320  11.862  1.00 91.51 215 A 1 
ATOM 1682  C CB  . PRO A 1 215 ? 82.001   -5.548  9.718   1.00 90.98 215 A 1 
ATOM 1683  C CG  . PRO A 1 215 ? 83.463   -5.113  9.655   1.00 87.98 215 A 1 
ATOM 1684  C CD  . PRO A 1 215 ? 83.407   -3.826  8.831   1.00 90.86 215 A 1 
ATOM 1685  N N   . VAL A 1 216 ? 79.757   -3.780  11.624  1.00 94.00 216 A 1 
ATOM 1686  C CA  . VAL A 1 216 ? 79.323   -3.305  12.949  1.00 94.13 216 A 1 
ATOM 1687  C C   . VAL A 1 216 ? 78.512   -4.341  13.728  1.00 94.50 216 A 1 
ATOM 1688  O O   . VAL A 1 216 ? 78.150   -4.104  14.870  1.00 92.12 216 A 1 
ATOM 1689  C CB  . VAL A 1 216 ? 78.544   -1.976  12.844  1.00 92.97 216 A 1 
ATOM 1690  C CG1 . VAL A 1 216 ? 79.420   -0.855  12.281  1.00 87.63 216 A 1 
ATOM 1691  C CG2 . VAL A 1 216 ? 77.286   -2.075  11.976  1.00 86.54 216 A 1 
ATOM 1692  N N   . GLY A 1 217 ? 78.263   -5.516  13.137  1.00 93.72 217 A 1 
ATOM 1693  C CA  . GLY A 1 217 ? 77.536   -6.605  13.771  1.00 93.78 217 A 1 
ATOM 1694  C C   . GLY A 1 217 ? 78.356   -7.877  13.953  1.00 93.99 217 A 1 
ATOM 1695  O O   . GLY A 1 217 ? 79.548   -7.937  13.669  1.00 91.88 217 A 1 
ATOM 1696  N N   . HIS A 1 218 ? 77.693   -8.923  14.433  1.00 94.54 218 A 1 
ATOM 1697  C CA  . HIS A 1 218 ? 78.241   -10.276 14.393  1.00 94.17 218 A 1 
ATOM 1698  C C   . HIS A 1 218 ? 78.277   -10.820 12.965  1.00 94.02 218 A 1 
ATOM 1699  O O   . HIS A 1 218 ? 79.184   -11.578 12.607  1.00 92.52 218 A 1 
ATOM 1700  C CB  . HIS A 1 218 ? 77.385   -11.208 15.262  1.00 93.83 218 A 1 
ATOM 1701  C CG  . HIS A 1 218 ? 77.363   -10.854 16.718  1.00 93.56 218 A 1 
ATOM 1702  N ND1 . HIS A 1 218 ? 76.438   -10.081 17.354  1.00 81.78 218 A 1 
ATOM 1703  C CD2 . HIS A 1 218 ? 78.238   -11.301 17.679  1.00 81.95 218 A 1 
ATOM 1704  C CE1 . HIS A 1 218 ? 76.742   -10.054 18.672  1.00 84.88 218 A 1 
ATOM 1705  N NE2 . HIS A 1 218 ? 77.813   -10.788 18.894  1.00 86.66 218 A 1 
ATOM 1706  N N   . ILE A 1 219 ? 77.290   -10.472 12.183  1.00 94.24 219 A 1 
ATOM 1707  C CA  . ILE A 1 219 ? 77.139   -10.830 10.783  1.00 94.36 219 A 1 
ATOM 1708  C C   . ILE A 1 219 ? 76.847   -9.550  10.006  1.00 94.74 219 A 1 
ATOM 1709  O O   . ILE A 1 219 ? 75.823   -8.924  10.238  1.00 93.42 219 A 1 
ATOM 1710  C CB  . ILE A 1 219 ? 76.017   -11.867 10.590  1.00 92.59 219 A 1 
ATOM 1711  C CG1 . ILE A 1 219 ? 76.319   -13.168 11.373  1.00 80.42 219 A 1 
ATOM 1712  C CG2 . ILE A 1 219 ? 75.823   -12.166 9.098   1.00 77.86 219 A 1 
ATOM 1713  C CD1 . ILE A 1 219 ? 75.194   -14.209 11.292  1.00 75.26 219 A 1 
ATOM 1714  N N   . ASP A 1 220 ? 77.731   -9.232  9.087   1.00 94.42 220 A 1 
ATOM 1715  C CA  . ASP A 1 220 ? 77.535   -8.120  8.173   1.00 94.61 220 A 1 
ATOM 1716  C C   . ASP A 1 220 ? 77.355   -8.679  6.764   1.00 94.61 220 A 1 
ATOM 1717  O O   . ASP A 1 220 ? 78.264   -9.300  6.213   1.00 93.04 220 A 1 
ATOM 1718  C CB  . ASP A 1 220 ? 78.713   -7.151  8.253   1.00 94.32 220 A 1 
ATOM 1719  C CG  . ASP A 1 220 ? 78.764   -6.418  9.592   1.00 93.77 220 A 1 
ATOM 1720  O OD1 . ASP A 1 220 ? 78.271   -5.267  9.656   1.00 84.32 220 A 1 
ATOM 1721  O OD2 . ASP A 1 220 ? 79.331   -6.968  10.557  1.00 85.17 220 A 1 
ATOM 1722  N N   . ILE A 1 221 ? 76.207   -8.507  6.217   1.00 95.15 221 A 1 
ATOM 1723  C CA  . ILE A 1 221 ? 75.806   -9.031  4.920   1.00 95.05 221 A 1 
ATOM 1724  C C   . ILE A 1 221 ? 75.827   -7.891  3.906   1.00 94.93 221 A 1 
ATOM 1725  O O   . ILE A 1 221 ? 75.173   -6.875  4.091   1.00 93.69 221 A 1 
ATOM 1726  C CB  . ILE A 1 221 ? 74.423   -9.716  4.998   1.00 94.51 221 A 1 
ATOM 1727  C CG1 . ILE A 1 221 ? 74.420   -10.843 6.062   1.00 91.19 221 A 1 
ATOM 1728  C CG2 . ILE A 1 221 ? 74.038   -10.259 3.618   1.00 90.25 221 A 1 
ATOM 1729  C CD1 . ILE A 1 221 ? 73.032   -11.428 6.349   1.00 80.72 221 A 1 
ATOM 1730  N N   . TYR A 1 222 ? 76.547   -8.103  2.819   1.00 94.61 222 A 1 
ATOM 1731  C CA  . TYR A 1 222 ? 76.710   -7.144  1.731   1.00 94.45 222 A 1 
ATOM 1732  C C   . TYR A 1 222 ? 76.047   -7.692  0.460   1.00 94.11 222 A 1 
ATOM 1733  O O   . TYR A 1 222 ? 76.706   -8.359  -0.348  1.00 92.34 222 A 1 
ATOM 1734  C CB  . TYR A 1 222 ? 78.195   -6.838  1.540   1.00 93.95 222 A 1 
ATOM 1735  C CG  . TYR A 1 222 ? 78.868   -6.210  2.747   1.00 93.82 222 A 1 
ATOM 1736  C CD1 . TYR A 1 222 ? 79.009   -4.807  2.836   1.00 88.88 222 A 1 
ATOM 1737  C CD2 . TYR A 1 222 ? 79.355   -7.015  3.789   1.00 89.17 222 A 1 
ATOM 1738  C CE1 . TYR A 1 222 ? 79.637   -4.216  3.946   1.00 88.48 222 A 1 
ATOM 1739  C CE2 . TYR A 1 222 ? 79.979   -6.432  4.912   1.00 88.34 222 A 1 
ATOM 1740  C CZ  . TYR A 1 222 ? 80.123   -5.034  4.980   1.00 91.66 222 A 1 
ATOM 1741  O OH  . TYR A 1 222 ? 80.732   -4.463  6.070   1.00 90.24 222 A 1 
ATOM 1742  N N   . PRO A 1 223 ? 74.765   -7.482  0.254   1.00 94.00 223 A 1 
ATOM 1743  C CA  . PRO A 1 223 ? 74.082   -7.874  -0.974  1.00 93.44 223 A 1 
ATOM 1744  C C   . PRO A 1 223 ? 74.751   -7.230  -2.188  1.00 92.38 223 A 1 
ATOM 1745  O O   . PRO A 1 223 ? 75.075   -6.047  -2.172  1.00 89.36 223 A 1 
ATOM 1746  C CB  . PRO A 1 223 ? 72.636   -7.412  -0.817  1.00 92.84 223 A 1 
ATOM 1747  C CG  . PRO A 1 223 ? 72.447   -7.312  0.701   1.00 91.19 223 A 1 
ATOM 1748  C CD  . PRO A 1 223 ? 73.828   -6.876  1.176   1.00 93.48 223 A 1 
ATOM 1749  N N   . ASN A 1 224 ? 74.976   -8.002  -3.228  1.00 91.63 224 A 1 
ATOM 1750  C CA  . ASN A 1 224 ? 75.621   -7.552  -4.466  1.00 90.66 224 A 1 
ATOM 1751  C C   . ASN A 1 224 ? 77.003   -6.897  -4.258  1.00 88.91 224 A 1 
ATOM 1752  O O   . ASN A 1 224 ? 77.441   -6.078  -5.053  1.00 83.49 224 A 1 
ATOM 1753  C CB  . ASN A 1 224 ? 74.629   -6.716  -5.289  1.00 90.29 224 A 1 
ATOM 1754  C CG  . ASN A 1 224 ? 73.344   -7.484  -5.533  1.00 89.88 224 A 1 
ATOM 1755  O OD1 . ASN A 1 224 ? 73.328   -8.496  -6.220  1.00 79.52 224 A 1 
ATOM 1756  N ND2 . ASN A 1 224 ? 72.254   -7.064  -4.935  1.00 79.16 224 A 1 
ATOM 1757  N N   . GLY A 1 225 ? 77.659   -7.266  -3.188  1.00 87.25 225 A 1 
ATOM 1758  C CA  . GLY A 1 225 ? 78.953   -6.695  -2.815  1.00 84.71 225 A 1 
ATOM 1759  C C   . GLY A 1 225 ? 78.864   -5.346  -2.101  1.00 84.06 225 A 1 
ATOM 1760  O O   . GLY A 1 225 ? 79.900   -4.804  -1.738  1.00 75.88 225 A 1 
ATOM 1761  N N   . GLY A 1 226 ? 77.666   -4.835  -1.915  1.00 81.05 226 A 1 
ATOM 1762  C CA  . GLY A 1 226 ? 77.438   -3.507  -1.350  1.00 78.17 226 A 1 
ATOM 1763  C C   . GLY A 1 226 ? 77.663   -2.364  -2.332  1.00 77.80 226 A 1 
ATOM 1764  O O   . GLY A 1 226 ? 77.489   -1.214  -1.964  1.00 71.06 226 A 1 
ATOM 1765  N N   . ASP A 1 227 ? 78.015   -2.657  -3.569  1.00 76.92 227 A 1 
ATOM 1766  C CA  . ASP A 1 227 ? 78.376   -1.634  -4.561  1.00 73.42 227 A 1 
ATOM 1767  C C   . ASP A 1 227 ? 77.183   -1.143  -5.383  1.00 72.59 227 A 1 
ATOM 1768  O O   . ASP A 1 227 ? 77.114   0.031   -5.745  1.00 66.57 227 A 1 
ATOM 1769  C CB  . ASP A 1 227 ? 79.429   -2.181  -5.529  1.00 69.17 227 A 1 
ATOM 1770  C CG  . ASP A 1 227 ? 80.771   -2.548  -4.894  1.00 64.11 227 A 1 
ATOM 1771  O OD1 . ASP A 1 227 ? 81.126   -2.022  -3.828  1.00 59.22 227 A 1 
ATOM 1772  O OD2 . ASP A 1 227 ? 81.476   -3.372  -5.521  1.00 58.06 227 A 1 
ATOM 1773  N N   . PHE A 1 228 ? 76.291   -2.042  -5.757  1.00 78.23 228 A 1 
ATOM 1774  C CA  . PHE A 1 228 ? 75.177   -1.778  -6.665  1.00 78.28 228 A 1 
ATOM 1775  C C   . PHE A 1 228 ? 74.024   -2.740  -6.359  1.00 81.53 228 A 1 
ATOM 1776  O O   . PHE A 1 228 ? 74.230   -3.950  -6.305  1.00 80.10 228 A 1 
ATOM 1777  C CB  . PHE A 1 228 ? 75.660   -1.974  -8.109  1.00 72.31 228 A 1 
ATOM 1778  C CG  . PHE A 1 228 ? 74.550   -1.924  -9.133  1.00 64.32 228 A 1 
ATOM 1779  C CD1 . PHE A 1 228 ? 74.056   -3.110  -9.708  1.00 57.46 228 A 1 
ATOM 1780  C CD2 . PHE A 1 228 ? 73.973   -0.694  -9.484  1.00 55.22 228 A 1 
ATOM 1781  C CE1 . PHE A 1 228 ? 73.004   -3.071  -10.639 1.00 48.23 228 A 1 
ATOM 1782  C CE2 . PHE A 1 228 ? 72.922   -0.649  -10.417 1.00 48.59 228 A 1 
ATOM 1783  C CZ  . PHE A 1 228 ? 72.445   -1.838  -10.988 1.00 48.19 228 A 1 
ATOM 1784  N N   . GLN A 1 229 ? 72.838   -2.211  -6.203  1.00 81.79 229 A 1 
ATOM 1785  C CA  . GLN A 1 229 ? 71.638   -3.028  -6.048  1.00 83.64 229 A 1 
ATOM 1786  C C   . GLN A 1 229 ? 70.895   -3.117  -7.391  1.00 83.79 229 A 1 
ATOM 1787  O O   . GLN A 1 229 ? 70.528   -2.099  -7.954  1.00 82.09 229 A 1 
ATOM 1788  C CB  . GLN A 1 229 ? 70.741   -2.494  -4.930  1.00 84.34 229 A 1 
ATOM 1789  C CG  . GLN A 1 229 ? 71.451   -2.409  -3.573  1.00 84.02 229 A 1 
ATOM 1790  C CD  . GLN A 1 229 ? 72.077   -3.729  -3.123  1.00 85.83 229 A 1 
ATOM 1791  O OE1 . GLN A 1 229 ? 71.570   -4.816  -3.348  1.00 77.91 229 A 1 
ATOM 1792  N NE2 . GLN A 1 229 ? 73.222   -3.662  -2.490  1.00 77.66 229 A 1 
ATOM 1793  N N   . PRO A 1 230 ? 70.680   -4.326  -7.915  1.00 84.84 230 A 1 
ATOM 1794  C CA  . PRO A 1 230 ? 69.985   -4.499  -9.178  1.00 84.97 230 A 1 
ATOM 1795  C C   . PRO A 1 230 ? 68.567   -3.929  -9.122  1.00 84.34 230 A 1 
ATOM 1796  O O   . PRO A 1 230 ? 67.879   -4.036  -8.099  1.00 80.52 230 A 1 
ATOM 1797  C CB  . PRO A 1 230 ? 70.005   -6.008  -9.460  1.00 84.01 230 A 1 
ATOM 1798  C CG  . PRO A 1 230 ? 70.172   -6.621  -8.071  1.00 82.38 230 A 1 
ATOM 1799  C CD  . PRO A 1 230 ? 71.020   -5.597  -7.329  1.00 85.38 230 A 1 
ATOM 1800  N N   . GLY A 1 231 ? 68.132   -3.333  -10.219 1.00 79.40 231 A 1 
ATOM 1801  C CA  . GLY A 1 231 ? 66.879   -2.576  -10.285 1.00 76.80 231 A 1 
ATOM 1802  C C   . GLY A 1 231 ? 66.991   -1.126  -9.821  1.00 74.94 231 A 1 
ATOM 1803  O O   . GLY A 1 231 ? 66.054   -0.361  -10.010 1.00 69.45 231 A 1 
ATOM 1804  N N   . CYS A 1 232 ? 68.119   -0.735  -9.267  1.00 75.36 232 A 1 
ATOM 1805  C CA  . CYS A 1 232 ? 68.459   0.653   -8.964  1.00 72.16 232 A 1 
ATOM 1806  C C   . CYS A 1 232 ? 69.481   1.173   -9.990  1.00 66.77 232 A 1 
ATOM 1807  O O   . CYS A 1 232 ? 70.568   1.613   -9.640  1.00 60.56 232 A 1 
ATOM 1808  C CB  . CYS A 1 232 ? 68.947   0.746   -7.513  1.00 72.92 232 A 1 
ATOM 1809  S SG  . CYS A 1 232 ? 67.802   0.041   -6.277  1.00 72.57 232 A 1 
ATOM 1810  N N   . GLY A 1 233 ? 69.160   0.996   -11.263 1.00 60.75 233 A 1 
ATOM 1811  C CA  . GLY A 1 233 ? 70.141   1.056   -12.345 1.00 56.50 233 A 1 
ATOM 1812  C C   . GLY A 1 233 ? 70.636   2.456   -12.717 1.00 54.98 233 A 1 
ATOM 1813  O O   . GLY A 1 233 ? 69.895   3.428   -12.781 1.00 50.73 233 A 1 
ATOM 1814  N N   . LEU A 1 234 ? 71.903   2.521   -13.094 1.00 45.32 234 A 1 
ATOM 1815  C CA  . LEU A 1 234 ? 72.566   3.715   -13.645 1.00 43.53 234 A 1 
ATOM 1816  C C   . LEU A 1 234 ? 71.855   4.324   -14.855 1.00 45.10 234 A 1 
ATOM 1817  O O   . LEU A 1 234 ? 71.810   5.533   -14.977 1.00 41.88 234 A 1 
ATOM 1818  C CB  . LEU A 1 234 ? 73.960   3.302   -14.125 1.00 38.61 234 A 1 
ATOM 1819  C CG  . LEU A 1 234 ? 75.103   3.902   -13.302 1.00 34.76 234 A 1 
ATOM 1820  C CD1 . LEU A 1 234 ? 76.380   3.114   -13.610 1.00 31.98 234 A 1 
ATOM 1821  C CD2 . LEU A 1 234 ? 75.307   5.371   -13.648 1.00 31.59 234 A 1 
ATOM 1822  N N   . ASN A 1 235 ? 71.323   3.505   -15.754 1.00 43.62 235 A 1 
ATOM 1823  C CA  . ASN A 1 235 ? 70.619   4.017   -16.928 1.00 41.97 235 A 1 
ATOM 1824  C C   . ASN A 1 235 ? 69.309   4.677   -16.527 1.00 43.16 235 A 1 
ATOM 1825  O O   . ASN A 1 235 ? 68.968   5.720   -17.071 1.00 41.02 235 A 1 
ATOM 1826  C CB  . ASN A 1 235 ? 70.392   2.906   -17.951 1.00 38.15 235 A 1 
ATOM 1827  C CG  . ASN A 1 235 ? 71.642   2.562   -18.734 1.00 34.15 235 A 1 
ATOM 1828  O OD1 . ASN A 1 235 ? 72.639   3.246   -18.722 1.00 31.57 235 A 1 
ATOM 1829  N ND2 . ASN A 1 235 ? 71.607   1.468   -19.469 1.00 31.37 235 A 1 
ATOM 1830  N N   . ASP A 1 236 ? 68.643   4.135   -15.520 1.00 45.49 236 A 1 
ATOM 1831  C CA  . ASP A 1 236 ? 67.503   4.792   -14.906 1.00 44.98 236 A 1 
ATOM 1832  C C   . ASP A 1 236 ? 67.968   6.062   -14.192 1.00 44.69 236 A 1 
ATOM 1833  O O   . ASP A 1 236 ? 67.305   7.086   -14.279 1.00 43.00 236 A 1 
ATOM 1834  C CB  . ASP A 1 236 ? 66.776   3.853   -13.940 1.00 43.34 236 A 1 
ATOM 1835  C CG  . ASP A 1 236 ? 66.274   2.589   -14.610 1.00 40.80 236 A 1 
ATOM 1836  O OD1 . ASP A 1 236 ? 65.870   2.673   -15.794 1.00 38.59 236 A 1 
ATOM 1837  O OD2 . ASP A 1 236 ? 66.339   1.533   -13.954 1.00 38.36 236 A 1 
ATOM 1838  N N   . VAL A 1 237 ? 69.124   6.049   -13.560 1.00 40.31 237 A 1 
ATOM 1839  C CA  . VAL A 1 237 ? 69.720   7.251   -12.976 1.00 39.22 237 A 1 
ATOM 1840  C C   . VAL A 1 237 ? 70.093   8.255   -14.047 1.00 38.84 237 A 1 
ATOM 1841  O O   . VAL A 1 237 ? 69.749   9.416   -13.907 1.00 37.72 237 A 1 
ATOM 1842  C CB  . VAL A 1 237 ? 70.958   6.983   -12.121 1.00 38.05 237 A 1 
ATOM 1843  C CG1 . VAL A 1 237 ? 71.494   8.257   -11.465 1.00 36.26 237 A 1 
ATOM 1844  C CG2 . VAL A 1 237 ? 70.682   6.001   -11.009 1.00 36.69 237 A 1 
ATOM 1845  N N   . LEU A 1 238 ? 70.756   7.846   -15.100 1.00 37.03 238 A 1 
ATOM 1846  C CA  . LEU A 1 238 ? 71.165   8.760   -16.172 1.00 35.77 238 A 1 
ATOM 1847  C C   . LEU A 1 238 ? 69.953   9.299   -16.924 1.00 36.42 238 A 1 
ATOM 1848  O O   . LEU A 1 238 ? 69.892   10.496  -17.191 1.00 34.86 238 A 1 
ATOM 1849  C CB  . LEU A 1 238 ? 72.133   8.058   -17.130 1.00 32.93 238 A 1 
ATOM 1850  C CG  . LEU A 1 238 ? 73.564   7.948   -16.589 1.00 30.01 238 A 1 
ATOM 1851  C CD1 . LEU A 1 238 ? 74.366   6.969   -17.440 1.00 27.63 238 A 1 
ATOM 1852  C CD2 . LEU A 1 238 ? 74.294   9.295   -16.631 1.00 28.75 238 A 1 
ATOM 1853  N N   . GLY A 1 239 ? 68.962   8.465   -17.190 1.00 38.44 239 A 1 
ATOM 1854  C CA  . GLY A 1 239 ? 67.659   8.890   -17.684 1.00 38.00 239 A 1 
ATOM 1855  C C   . GLY A 1 239 ? 66.985   9.826   -16.695 1.00 38.71 239 A 1 
ATOM 1856  O O   . GLY A 1 239 ? 66.551   10.911  -17.055 1.00 37.55 239 A 1 
ATOM 1857  N N   . SER A 1 240 ? 67.005   9.477   -15.413 1.00 40.39 240 A 1 
ATOM 1858  C CA  . SER A 1 240 ? 66.465   10.308  -14.339 1.00 39.71 240 A 1 
ATOM 1859  C C   . SER A 1 240 ? 67.258   11.603  -14.167 1.00 38.96 240 A 1 
ATOM 1860  O O   . SER A 1 240 ? 66.653   12.631  -13.926 1.00 37.27 240 A 1 
ATOM 1861  C CB  . SER A 1 240 ? 66.415   9.567   -13.008 1.00 38.11 240 A 1 
ATOM 1862  O OG  . SER A 1 240 ? 65.618   8.417   -13.096 1.00 36.60 240 A 1 
ATOM 1863  N N   . ILE A 1 241 ? 68.540   11.585  -14.319 1.00 36.50 241 A 1 
ATOM 1864  C CA  . ILE A 1 241 ? 69.370   12.798  -14.338 1.00 35.34 241 A 1 
ATOM 1865  C C   . ILE A 1 241 ? 68.990   13.672  -15.531 1.00 35.49 241 A 1 
ATOM 1866  O O   . ILE A 1 241 ? 68.774   14.864  -15.355 1.00 34.10 241 A 1 
ATOM 1867  C CB  . ILE A 1 241 ? 70.880   12.467  -14.345 1.00 33.16 241 A 1 
ATOM 1868  C CG1 . ILE A 1 241 ? 71.317   11.910  -12.975 1.00 31.13 241 A 1 
ATOM 1869  C CG2 . ILE A 1 241 ? 71.731   13.718  -14.659 1.00 31.65 241 A 1 
ATOM 1870  C CD1 . ILE A 1 241 ? 72.702   11.246  -12.991 1.00 29.32 241 A 1 
ATOM 1871  N N   . ALA A 1 242 ? 68.846   13.088  -16.714 1.00 35.91 242 A 1 
ATOM 1872  C CA  . ALA A 1 242 ? 68.442   13.813  -17.906 1.00 35.27 242 A 1 
ATOM 1873  C C   . ALA A 1 242 ? 67.034   14.408  -17.772 1.00 36.26 242 A 1 
ATOM 1874  O O   . ALA A 1 242 ? 66.784   15.514  -18.249 1.00 34.31 242 A 1 
ATOM 1875  C CB  . ALA A 1 242 ? 68.543   12.874  -19.118 1.00 32.32 242 A 1 
ATOM 1876  N N   . TYR A 1 243 ? 66.140   13.720  -17.068 1.00 37.57 243 A 1 
ATOM 1877  C CA  . TYR A 1 243 ? 64.777   14.185  -16.771 1.00 36.91 243 A 1 
ATOM 1878  C C   . TYR A 1 243 ? 64.635   14.844  -15.382 1.00 37.78 243 A 1 
ATOM 1879  O O   . TYR A 1 243 ? 63.513   15.120  -14.948 1.00 35.51 243 A 1 
ATOM 1880  C CB  . TYR A 1 243 ? 63.781   13.048  -17.002 1.00 33.82 243 A 1 
ATOM 1881  C CG  . TYR A 1 243 ? 63.577   12.707  -18.459 1.00 31.00 243 A 1 
ATOM 1882  C CD1 . TYR A 1 243 ? 62.819   13.567  -19.276 1.00 28.65 243 A 1 
ATOM 1883  C CD2 . TYR A 1 243 ? 64.139   11.550  -19.026 1.00 28.17 243 A 1 
ATOM 1884  C CE1 . TYR A 1 243 ? 62.626   13.278  -20.638 1.00 26.22 243 A 1 
ATOM 1885  C CE2 . TYR A 1 243 ? 63.957   11.255  -20.384 1.00 25.59 243 A 1 
ATOM 1886  C CZ  . TYR A 1 243 ? 63.203   12.120  -21.185 1.00 25.22 243 A 1 
ATOM 1887  O OH  . TYR A 1 243 ? 63.020   11.843  -22.522 1.00 23.43 243 A 1 
ATOM 1888  N N   . GLY A 1 244 ? 65.728   15.088  -14.661 1.00 37.25 244 A 1 
ATOM 1889  C CA  . GLY A 1 244 ? 65.734   15.729  -13.341 1.00 37.04 244 A 1 
ATOM 1890  C C   . GLY A 1 244 ? 65.295   14.831  -12.168 1.00 38.39 244 A 1 
ATOM 1891  O O   . GLY A 1 244 ? 65.244   15.303  -11.042 1.00 36.26 244 A 1 
ATOM 1892  N N   . THR A 1 245 ? 65.018   13.559  -12.406 1.00 39.62 245 A 1 
ATOM 1893  C CA  . THR A 1 245 ? 64.551   12.619  -11.362 1.00 40.00 245 A 1 
ATOM 1894  C C   . THR A 1 245 ? 65.680   11.749  -10.803 1.00 41.32 245 A 1 
ATOM 1895  O O   . THR A 1 245 ? 65.515   10.550  -10.610 1.00 38.99 245 A 1 
ATOM 1896  C CB  . THR A 1 245 ? 63.354   11.784  -11.854 1.00 36.98 245 A 1 
ATOM 1897  O OG1 . THR A 1 245 ? 63.633   11.168  -13.086 1.00 34.24 245 A 1 
ATOM 1898  C CG2 . THR A 1 245 ? 62.114   12.639  -12.080 1.00 32.98 245 A 1 
ATOM 1899  N N   . ILE A 1 246 ? 66.794   12.350  -10.455 1.00 42.59 246 A 1 
ATOM 1900  C CA  . ILE A 1 246 ? 67.921   11.670  -9.777  1.00 42.84 246 A 1 
ATOM 1901  C C   . ILE A 1 246 ? 67.451   10.950  -8.498  1.00 45.01 246 A 1 
ATOM 1902  O O   . ILE A 1 246 ? 68.065   9.994   -8.030  1.00 42.89 246 A 1 
ATOM 1903  C CB  . ILE A 1 246 ? 69.032   12.704  -9.431  1.00 39.75 246 A 1 
ATOM 1904  C CG1 . ILE A 1 246 ? 69.552   13.395  -10.701 1.00 36.49 246 A 1 
ATOM 1905  C CG2 . ILE A 1 246 ? 70.205   12.065  -8.661  1.00 35.66 246 A 1 
ATOM 1906  C CD1 . ILE A 1 246 ? 70.516   14.568  -10.442 1.00 32.50 246 A 1 
ATOM 1907  N N   . THR A 1 247 ? 66.344   11.401  -7.961  1.00 45.79 247 A 1 
ATOM 1908  C CA  . THR A 1 247 ? 65.789   11.020  -6.666  1.00 46.06 247 A 1 
ATOM 1909  C C   . THR A 1 247 ? 65.455   9.539   -6.514  1.00 48.65 247 A 1 
ATOM 1910  O O   . THR A 1 247 ? 65.490   9.036   -5.398  1.00 46.34 247 A 1 
ATOM 1911  C CB  . THR A 1 247 ? 64.551   11.876  -6.386  1.00 41.98 247 A 1 
ATOM 1912  O OG1 . THR A 1 247 ? 63.637   11.817  -7.463  1.00 38.55 247 A 1 
ATOM 1913  C CG2 . THR A 1 247 ? 64.890   13.347  -6.192  1.00 37.09 247 A 1 
ATOM 1914  N N   . GLU A 1 248 ? 65.150   8.824   -7.581  1.00 50.03 248 A 1 
ATOM 1915  C CA  . GLU A 1 248 ? 64.649   7.444   -7.437  1.00 50.52 248 A 1 
ATOM 1916  C C   . GLU A 1 248 ? 65.742   6.421   -7.115  1.00 53.26 248 A 1 
ATOM 1917  O O   . GLU A 1 248 ? 65.500   5.474   -6.374  1.00 51.43 248 A 1 
ATOM 1918  C CB  . GLU A 1 248 ? 63.859   7.044   -8.682  1.00 46.57 248 A 1 
ATOM 1919  C CG  . GLU A 1 248 ? 62.599   7.897   -8.803  1.00 41.65 248 A 1 
ATOM 1920  C CD  . GLU A 1 248 ? 61.630   7.440   -9.889  1.00 38.48 248 A 1 
ATOM 1921  O OE1 . GLU A 1 248 ? 60.424   7.728   -9.712  1.00 35.01 248 A 1 
ATOM 1922  O OE2 . GLU A 1 248 ? 62.040   6.834   -10.888 1.00 36.01 248 A 1 
ATOM 1923  N N   . VAL A 1 249 ? 66.940   6.617   -7.619  1.00 52.26 249 A 1 
ATOM 1924  C CA  . VAL A 1 249 ? 67.976   5.584   -7.579  1.00 52.49 249 A 1 
ATOM 1925  C C   . VAL A 1 249 ? 68.636   5.472   -6.210  1.00 55.35 249 A 1 
ATOM 1926  O O   . VAL A 1 249 ? 68.770   4.382   -5.673  1.00 54.02 249 A 1 
ATOM 1927  C CB  . VAL A 1 249 ? 69.024   5.832   -8.663  1.00 48.27 249 A 1 
ATOM 1928  C CG1 . VAL A 1 249 ? 70.082   4.739   -8.663  1.00 43.72 249 A 1 
ATOM 1929  C CG2 . VAL A 1 249 ? 68.342   5.898   -10.033 1.00 44.00 249 A 1 
ATOM 1930  N N   . VAL A 1 250 ? 68.981   6.586   -5.631  1.00 55.58 250 A 1 
ATOM 1931  C CA  . VAL A 1 250 ? 69.752   6.618   -4.381  1.00 56.23 250 A 1 
ATOM 1932  C C   . VAL A 1 250 ? 68.936   6.029   -3.226  1.00 60.48 250 A 1 
ATOM 1933  O O   . VAL A 1 250 ? 69.418   5.215   -2.451  1.00 58.18 250 A 1 
ATOM 1934  C CB  . VAL A 1 250 ? 70.217   8.047   -4.067  1.00 51.14 250 A 1 
ATOM 1935  C CG1 . VAL A 1 250 ? 71.045   8.104   -2.800  1.00 45.94 250 A 1 
ATOM 1936  C CG2 . VAL A 1 250 ? 71.065   8.623   -5.199  1.00 45.65 250 A 1 
ATOM 1937  N N   . LYS A 1 251 ? 67.665   6.383   -3.167  1.00 66.13 251 A 1 
ATOM 1938  C CA  . LYS A 1 251 ? 66.752   5.836   -2.169  1.00 68.85 251 A 1 
ATOM 1939  C C   . LYS A 1 251 ? 66.515   4.345   -2.375  1.00 73.14 251 A 1 
ATOM 1940  O O   . LYS A 1 251 ? 66.428   3.604   -1.404  1.00 71.65 251 A 1 
ATOM 1941  C CB  . LYS A 1 251 ? 65.440   6.626   -2.215  1.00 63.48 251 A 1 
ATOM 1942  C CG  . LYS A 1 251 ? 64.581   6.268   -1.011  1.00 55.96 251 A 1 
ATOM 1943  C CD  . LYS A 1 251 ? 63.272   7.042   -1.019  1.00 52.46 251 A 1 
ATOM 1944  C CE  . LYS A 1 251 ? 62.529   6.618   0.234   1.00 45.50 251 A 1 
ATOM 1945  N NZ  . LYS A 1 251 ? 61.171   7.149   0.327   1.00 41.53 251 A 1 
ATOM 1946  N N   . CYS A 1 252 ? 66.449   3.910   -3.616  1.00 74.47 252 A 1 
ATOM 1947  C CA  . CYS A 1 252 ? 66.236   2.511   -3.964  1.00 76.96 252 A 1 
ATOM 1948  C C   . CYS A 1 252 ? 67.301   1.610   -3.341  1.00 79.75 252 A 1 
ATOM 1949  O O   . CYS A 1 252 ? 66.963   0.574   -2.767  1.00 78.40 252 A 1 
ATOM 1950  C CB  . CYS A 1 252 ? 66.223   2.389   -5.490  1.00 74.61 252 A 1 
ATOM 1951  S SG  . CYS A 1 252 ? 65.997   0.713   -6.123  1.00 70.62 252 A 1 
ATOM 1952  N N   . GLU A 1 253 ? 68.553   2.004   -3.399  1.00 79.23 253 A 1 
ATOM 1953  C CA  . GLU A 1 253 ? 69.641   1.214   -2.840  1.00 80.87 253 A 1 
ATOM 1954  C C   . GLU A 1 253 ? 69.637   1.203   -1.305  1.00 83.21 253 A 1 
ATOM 1955  O O   . GLU A 1 253 ? 69.833   0.153   -0.702  1.00 82.55 253 A 1 
ATOM 1956  C CB  . GLU A 1 253 ? 70.989   1.698   -3.363  1.00 78.28 253 A 1 
ATOM 1957  C CG  . GLU A 1 253 ? 71.145   1.469   -4.870  1.00 72.82 253 A 1 
ATOM 1958  C CD  . GLU A 1 253 ? 72.594   1.614   -5.357  1.00 71.12 253 A 1 
ATOM 1959  O OE1 . GLU A 1 253 ? 72.839   1.361   -6.559  1.00 62.21 253 A 1 
ATOM 1960  O OE2 . GLU A 1 253 ? 73.484   1.950   -4.554  1.00 63.71 253 A 1 
ATOM 1961  N N   . HIS A 1 254 ? 69.357   2.329   -0.696  1.00 83.59 254 A 1 
ATOM 1962  C CA  . HIS A 1 254 ? 69.305   2.428   0.763   1.00 85.10 254 A 1 
ATOM 1963  C C   . HIS A 1 254 ? 68.123   1.642   1.350   1.00 87.23 254 A 1 
ATOM 1964  O O   . HIS A 1 254 ? 68.295   0.797   2.233   1.00 87.04 254 A 1 
ATOM 1965  C CB  . HIS A 1 254 ? 69.272   3.912   1.152   1.00 83.94 254 A 1 
ATOM 1966  C CG  . HIS A 1 254 ? 69.531   4.158   2.615   1.00 82.96 254 A 1 
ATOM 1967  N ND1 . HIS A 1 254 ? 70.532   3.611   3.368   1.00 75.42 254 A 1 
ATOM 1968  C CD2 . HIS A 1 254 ? 68.870   5.045   3.425   1.00 76.04 254 A 1 
ATOM 1969  C CE1 . HIS A 1 254 ? 70.477   4.150   4.597   1.00 76.49 254 A 1 
ATOM 1970  N NE2 . HIS A 1 254 ? 69.483   5.026   4.678   1.00 77.30 254 A 1 
ATOM 1971  N N   . GLU A 1 255 ? 66.909   1.819   0.818   1.00 85.00 255 A 1 
ATOM 1972  C CA  . GLU A 1 255 ? 65.713   1.058   1.217   1.00 86.69 255 A 1 
ATOM 1973  C C   . GLU A 1 255 ? 65.807   -0.430  0.870   1.00 88.50 255 A 1 
ATOM 1974  O O   . GLU A 1 255 ? 65.069   -1.232  1.445   1.00 87.73 255 A 1 
ATOM 1975  C CB  . GLU A 1 255 ? 64.443   1.637   0.576   1.00 84.27 255 A 1 
ATOM 1976  C CG  . GLU A 1 255 ? 63.975   2.949   1.208   1.00 77.68 255 A 1 
ATOM 1977  C CD  . GLU A 1 255 ? 62.589   3.398   0.687   1.00 77.19 255 A 1 
ATOM 1978  O OE1 . GLU A 1 255 ? 62.071   4.438   1.168   1.00 69.72 255 A 1 
ATOM 1979  O OE2 . GLU A 1 255 ? 62.006   2.745   -0.202  1.00 71.37 255 A 1 
ATOM 1980  N N   . ARG A 1 256 ? 66.706   -0.838  -0.016  1.00 89.56 256 A 1 
ATOM 1981  C CA  . ARG A 1 256 ? 66.872   -2.245  -0.370  1.00 90.94 256 A 1 
ATOM 1982  C C   . ARG A 1 256 ? 67.176   -3.116  0.841   1.00 92.18 256 A 1 
ATOM 1983  O O   . ARG A 1 256 ? 66.724   -4.251  0.884   1.00 91.70 256 A 1 
ATOM 1984  C CB  . ARG A 1 256 ? 67.948   -2.383  -1.455  1.00 89.91 256 A 1 
ATOM 1985  C CG  . ARG A 1 256 ? 68.128   -3.820  -1.985  1.00 86.67 256 A 1 
ATOM 1986  C CD  . ARG A 1 256 ? 66.877   -4.418  -2.605  1.00 85.04 256 A 1 
ATOM 1987  N NE  . ARG A 1 256 ? 66.381   -3.619  -3.731  1.00 83.47 256 A 1 
ATOM 1988  C CZ  . ARG A 1 256 ? 66.730   -3.723  -5.008  1.00 83.17 256 A 1 
ATOM 1989  N NH1 . ARG A 1 256 ? 67.584   -4.607  -5.422  1.00 75.02 256 A 1 
ATOM 1990  N NH2 . ARG A 1 256 ? 66.205   -2.929  -5.890  1.00 77.85 256 A 1 
ATOM 1991  N N   . ALA A 1 257 ? 67.830   -2.592  1.850   1.00 91.84 257 A 1 
ATOM 1992  C CA  . ALA A 1 257 ? 68.048   -3.303  3.104   1.00 92.93 257 A 1 
ATOM 1993  C C   . ALA A 1 257 ? 66.727   -3.689  3.773   1.00 93.98 257 A 1 
ATOM 1994  O O   . ALA A 1 257 ? 66.548   -4.829  4.202   1.00 93.18 257 A 1 
ATOM 1995  C CB  . ALA A 1 257 ? 68.893   -2.414  4.017   1.00 92.41 257 A 1 
ATOM 1996  N N   . VAL A 1 258 ? 65.764   -2.776  3.808   1.00 93.36 258 A 1 
ATOM 1997  C CA  . VAL A 1 258 ? 64.416   -3.030  4.342   1.00 94.02 258 A 1 
ATOM 1998  C C   . VAL A 1 258 ? 63.687   -4.047  3.480   1.00 94.66 258 A 1 
ATOM 1999  O O   . VAL A 1 258 ? 63.100   -4.986  4.005   1.00 93.91 258 A 1 
ATOM 2000  C CB  . VAL A 1 258 ? 63.581   -1.745  4.434   1.00 93.21 258 A 1 
ATOM 2001  C CG1 . VAL A 1 258 ? 62.217   -2.018  5.066   1.00 87.24 258 A 1 
ATOM 2002  C CG2 . VAL A 1 258 ? 64.283   -0.676  5.266   1.00 85.93 258 A 1 
ATOM 2003  N N   . HIS A 1 259 ? 63.749   -3.905  2.157   1.00 93.55 259 A 1 
ATOM 2004  C CA  . HIS A 1 259 ? 63.069   -4.819  1.245   1.00 93.14 259 A 1 
ATOM 2005  C C   . HIS A 1 259 ? 63.628   -6.244  1.315   1.00 93.81 259 A 1 
ATOM 2006  O O   . HIS A 1 259 ? 62.847   -7.192  1.299   1.00 92.85 259 A 1 
ATOM 2007  C CB  . HIS A 1 259 ? 63.108   -4.265  -0.172  1.00 91.96 259 A 1 
ATOM 2008  C CG  . HIS A 1 259 ? 62.343   -2.978  -0.338  1.00 90.21 259 A 1 
ATOM 2009  N ND1 . HIS A 1 259 ? 61.116   -2.662  0.218   1.00 77.08 259 A 1 
ATOM 2010  C CD2 . HIS A 1 259 ? 62.739   -1.885  -1.069  1.00 76.81 259 A 1 
ATOM 2011  C CE1 . HIS A 1 259 ? 60.806   -1.410  -0.163  1.00 78.70 259 A 1 
ATOM 2012  N NE2 . HIS A 1 259 ? 61.755   -0.922  -0.950  1.00 80.08 259 A 1 
ATOM 2013  N N   . LEU A 1 260 ? 64.927   -6.404  1.474   1.00 94.35 260 A 1 
ATOM 2014  C CA  . LEU A 1 260 ? 65.557   -7.711  1.704   1.00 94.58 260 A 1 
ATOM 2015  C C   . LEU A 1 260 ? 65.119   -8.320  3.035   1.00 94.97 260 A 1 
ATOM 2016  O O   . LEU A 1 260 ? 64.853   -9.518  3.117   1.00 93.66 260 A 1 
ATOM 2017  C CB  . LEU A 1 260 ? 67.083   -7.562  1.669   1.00 94.25 260 A 1 
ATOM 2018  C CG  . LEU A 1 260 ? 67.671   -7.349  0.265   1.00 92.85 260 A 1 
ATOM 2019  C CD1 . LEU A 1 260 ? 69.131   -6.926  0.385   1.00 86.56 260 A 1 
ATOM 2020  C CD2 . LEU A 1 260 ? 67.619   -8.626  -0.570  1.00 86.71 260 A 1 
ATOM 2021  N N   . PHE A 1 261 ? 65.010   -7.516  4.079   1.00 94.85 261 A 1 
ATOM 2022  C CA  . PHE A 1 261 ? 64.509   -7.977  5.367   1.00 95.40 261 A 1 
ATOM 2023  C C   . PHE A 1 261 ? 63.038   -8.390  5.278   1.00 95.61 261 A 1 
ATOM 2024  O O   . PHE A 1 261 ? 62.672   -9.468  5.742   1.00 94.67 261 A 1 
ATOM 2025  C CB  . PHE A 1 261 ? 64.744   -6.891  6.420   1.00 95.77 261 A 1 
ATOM 2026  C CG  . PHE A 1 261 ? 64.530   -7.403  7.825   1.00 96.15 261 A 1 
ATOM 2027  C CD1 . PHE A 1 261 ? 63.271   -7.281  8.451   1.00 91.23 261 A 1 
ATOM 2028  C CD2 . PHE A 1 261 ? 65.581   -8.034  8.512   1.00 91.09 261 A 1 
ATOM 2029  C CE1 . PHE A 1 261 ? 63.074   -7.776  9.737   1.00 91.35 261 A 1 
ATOM 2030  C CE2 . PHE A 1 261 ? 65.390   -8.527  9.797   1.00 91.15 261 A 1 
ATOM 2031  C CZ  . PHE A 1 261 ? 64.135   -8.406  10.429  1.00 94.61 261 A 1 
ATOM 2032  N N   . VAL A 1 262 ? 62.181   -7.590  4.616   1.00 95.35 262 A 1 
ATOM 2033  C CA  . VAL A 1 262 ? 60.771   -7.916  4.356   1.00 95.27 262 A 1 
ATOM 2034  C C   . VAL A 1 262 ? 60.637   -9.196  3.527   1.00 95.03 262 A 1 
ATOM 2035  O O   . VAL A 1 262 ? 59.845   -10.062 3.885   1.00 93.80 262 A 1 
ATOM 2036  C CB  . VAL A 1 262 ? 60.056   -6.733  3.673   1.00 94.44 262 A 1 
ATOM 2037  C CG1 . VAL A 1 262 ? 58.654   -7.089  3.168   1.00 89.38 262 A 1 
ATOM 2038  C CG2 . VAL A 1 262 ? 59.879   -5.572  4.661   1.00 88.45 262 A 1 
ATOM 2039  N N   . ASP A 1 263 ? 61.445   -9.360  2.501   1.00 94.51 263 A 1 
ATOM 2040  C CA  . ASP A 1 263 ? 61.475   -10.581 1.689   1.00 94.12 263 A 1 
ATOM 2041  C C   . ASP A 1 263 ? 61.783   -11.808 2.550   1.00 94.06 263 A 1 
ATOM 2042  O O   . ASP A 1 263 ? 61.087   -12.822 2.485   1.00 92.18 263 A 1 
ATOM 2043  C CB  . ASP A 1 263 ? 62.507   -10.410 0.573   1.00 93.19 263 A 1 
ATOM 2044  C CG  . ASP A 1 263 ? 62.540   -11.595 -0.392  1.00 92.35 263 A 1 
ATOM 2045  O OD1 . ASP A 1 263 ? 61.502   -11.878 -1.008  1.00 85.36 263 A 1 
ATOM 2046  O OD2 . ASP A 1 263 ? 63.621   -12.194 -0.554  1.00 85.05 263 A 1 
ATOM 2047  N N   . SER A 1 264 ? 62.743   -11.691 3.456   1.00 94.56 264 A 1 
ATOM 2048  C CA  . SER A 1 264 ? 63.080   -12.771 4.385   1.00 94.28 264 A 1 
ATOM 2049  C C   . SER A 1 264 ? 61.949   -13.128 5.358   1.00 94.09 264 A 1 
ATOM 2050  O O   . SER A 1 264 ? 61.887   -14.259 5.836   1.00 91.78 264 A 1 
ATOM 2051  C CB  . SER A 1 264 ? 64.359   -12.420 5.150   1.00 93.53 264 A 1 
ATOM 2052  O OG  . SER A 1 264 ? 64.130   -11.520 6.218   1.00 87.41 264 A 1 
ATOM 2053  N N   . LEU A 1 265 ? 61.057   -12.185 5.656   1.00 94.36 265 A 1 
ATOM 2054  C CA  . LEU A 1 265 ? 59.881   -12.408 6.502   1.00 94.09 265 A 1 
ATOM 2055  C C   . LEU A 1 265 ? 58.743   -13.069 5.717   1.00 93.42 265 A 1 
ATOM 2056  O O   . LEU A 1 265 ? 58.128   -14.003 6.220   1.00 90.75 265 A 1 
ATOM 2057  C CB  . LEU A 1 265 ? 59.414   -11.062 7.085   1.00 93.95 265 A 1 
ATOM 2058  C CG  . LEU A 1 265 ? 60.334   -10.480 8.173   1.00 93.49 265 A 1 
ATOM 2059  C CD1 . LEU A 1 265 ? 59.967   -9.022  8.428   1.00 87.34 265 A 1 
ATOM 2060  C CD2 . LEU A 1 265 ? 60.186   -11.240 9.488   1.00 87.62 265 A 1 
ATOM 2061  N N   . VAL A 1 266 ? 58.487   -12.596 4.512   1.00 93.86 266 A 1 
ATOM 2062  C CA  . VAL A 1 266 ? 57.328   -12.985 3.703   1.00 92.61 266 A 1 
ATOM 2063  C C   . VAL A 1 266 ? 57.597   -14.252 2.890   1.00 92.09 266 A 1 
ATOM 2064  O O   . VAL A 1 266 ? 56.789   -15.174 2.896   1.00 87.71 266 A 1 
ATOM 2065  C CB  . VAL A 1 266 ? 56.888   -11.817 2.795   1.00 90.77 266 A 1 
ATOM 2066  C CG1 . VAL A 1 266 ? 55.698   -12.199 1.905   1.00 79.58 266 A 1 
ATOM 2067  C CG2 . VAL A 1 266 ? 56.450   -10.604 3.623   1.00 79.38 266 A 1 
ATOM 2068  N N   . ASN A 1 267 ? 58.755   -14.333 2.240   1.00 91.42 267 A 1 
ATOM 2069  C CA  . ASN A 1 267 ? 59.148   -15.443 1.368   1.00 90.18 267 A 1 
ATOM 2070  C C   . ASN A 1 267 ? 60.023   -16.461 2.108   1.00 89.37 267 A 1 
ATOM 2071  O O   . ASN A 1 267 ? 61.138   -16.788 1.702   1.00 86.13 267 A 1 
ATOM 2072  C CB  . ASN A 1 267 ? 59.783   -14.894 0.089   1.00 88.94 267 A 1 
ATOM 2073  C CG  . ASN A 1 267 ? 58.793   -14.071 -0.728  1.00 86.67 267 A 1 
ATOM 2074  O OD1 . ASN A 1 267 ? 57.689   -14.491 -1.006  1.00 77.67 267 A 1 
ATOM 2075  N ND2 . ASN A 1 267 ? 59.177   -12.886 -1.133  1.00 76.19 267 A 1 
ATOM 2076  N N   . GLN A 1 268 ? 59.487   -16.961 3.222   1.00 89.45 268 A 1 
ATOM 2077  C CA  . GLN A 1 268 ? 60.222   -17.900 4.078   1.00 88.35 268 A 1 
ATOM 2078  C C   . GLN A 1 268 ? 60.648   -19.185 3.350   1.00 88.64 268 A 1 
ATOM 2079  O O   . GLN A 1 268 ? 61.671   -19.788 3.699   1.00 84.15 268 A 1 
ATOM 2080  C CB  . GLN A 1 268 ? 59.333   -18.230 5.289   1.00 85.73 268 A 1 
ATOM 2081  C CG  . GLN A 1 268 ? 60.079   -19.093 6.318   1.00 79.26 268 A 1 
ATOM 2082  C CD  . GLN A 1 268 ? 59.286   -19.349 7.595   1.00 75.15 268 A 1 
ATOM 2083  O OE1 . GLN A 1 268 ? 58.180   -18.892 7.797   1.00 67.15 268 A 1 
ATOM 2084  N NE2 . GLN A 1 268 ? 59.846   -20.080 8.535   1.00 64.59 268 A 1 
ATOM 2085  N N   . ASP A 1 269 ? 59.904   -19.601 2.364   1.00 88.60 269 A 1 
ATOM 2086  C CA  . ASP A 1 269 ? 60.165   -20.758 1.511   1.00 87.37 269 A 1 
ATOM 2087  C C   . ASP A 1 269 ? 61.311   -20.522 0.506   1.00 87.68 269 A 1 
ATOM 2088  O O   . ASP A 1 269 ? 61.850   -21.475 -0.063  1.00 82.51 269 A 1 
ATOM 2089  C CB  . ASP A 1 269 ? 58.858   -21.122 0.773   1.00 84.56 269 A 1 
ATOM 2090  C CG  . ASP A 1 269 ? 58.394   -20.016 -0.181  1.00 76.60 269 A 1 
ATOM 2091  O OD1 . ASP A 1 269 ? 58.315   -18.847 0.252   1.00 66.12 269 A 1 
ATOM 2092  O OD2 . ASP A 1 269 ? 58.146   -20.316 -1.371  1.00 68.19 269 A 1 
ATOM 2093  N N   . LYS A 1 270 ? 61.685   -19.270 0.302   1.00 87.54 270 A 1 
ATOM 2094  C CA  . LYS A 1 270 ? 62.714   -18.858 -0.666  1.00 87.06 270 A 1 
ATOM 2095  C C   . LYS A 1 270 ? 63.815   -18.019 -0.000  1.00 87.85 270 A 1 
ATOM 2096  O O   . LYS A 1 270 ? 64.073   -16.888 -0.422  1.00 84.45 270 A 1 
ATOM 2097  C CB  . LYS A 1 270 ? 62.055   -18.133 -1.847  1.00 84.37 270 A 1 
ATOM 2098  C CG  . LYS A 1 270 ? 61.100   -19.056 -2.609  1.00 82.07 270 A 1 
ATOM 2099  C CD  . LYS A 1 270 ? 60.413   -18.311 -3.741  1.00 75.71 270 A 1 
ATOM 2100  C CE  . LYS A 1 270 ? 59.347   -19.226 -4.340  1.00 70.26 270 A 1 
ATOM 2101  N NZ  . LYS A 1 270 ? 58.506   -18.511 -5.324  1.00 62.01 270 A 1 
ATOM 2102  N N   . PRO A 1 271 ? 64.504   -18.555 1.030   1.00 88.51 271 A 1 
ATOM 2103  C CA  . PRO A 1 271 ? 65.534   -17.800 1.724   1.00 88.47 271 A 1 
ATOM 2104  C C   . PRO A 1 271 ? 66.718   -17.515 0.791   1.00 90.03 271 A 1 
ATOM 2105  O O   . PRO A 1 271 ? 67.246   -18.414 0.125   1.00 87.35 271 A 1 
ATOM 2106  C CB  . PRO A 1 271 ? 65.928   -18.657 2.928   1.00 85.34 271 A 1 
ATOM 2107  C CG  . PRO A 1 271 ? 65.630   -20.075 2.462   1.00 81.56 271 A 1 
ATOM 2108  C CD  . PRO A 1 271 ? 64.401   -19.897 1.578   1.00 84.37 271 A 1 
ATOM 2109  N N   . SER A 1 272 ? 67.171   -16.274 0.802   1.00 90.66 272 A 1 
ATOM 2110  C CA  . SER A 1 272 ? 68.428   -15.897 0.164   1.00 91.56 272 A 1 
ATOM 2111  C C   . SER A 1 272 ? 69.603   -16.308 1.033   1.00 92.27 272 A 1 
ATOM 2112  O O   . SER A 1 272 ? 69.580   -16.121 2.253   1.00 89.88 272 A 1 
ATOM 2113  C CB  . SER A 1 272 ? 68.470   -14.393 -0.107  1.00 90.12 272 A 1 
ATOM 2114  O OG  . SER A 1 272 ? 67.504   -14.039 -1.065  1.00 82.18 272 A 1 
ATOM 2115  N N   . PHE A 1 273 ? 70.629   -16.835 0.430   1.00 91.98 273 A 1 
ATOM 2116  C CA  . PHE A 1 273 ? 71.833   -17.265 1.131   1.00 92.10 273 A 1 
ATOM 2117  C C   . PHE A 1 273 ? 72.987   -16.309 0.878   1.00 93.14 273 A 1 
ATOM 2118  O O   . PHE A 1 273 ? 73.284   -15.964 -0.262  1.00 90.81 273 A 1 
ATOM 2119  C CB  . PHE A 1 273 ? 72.198   -18.695 0.739   1.00 89.29 273 A 1 
ATOM 2120  C CG  . PHE A 1 273 ? 71.136   -19.710 1.090   1.00 86.19 273 A 1 
ATOM 2121  C CD1 . PHE A 1 273 ? 70.731   -19.865 2.422   1.00 76.73 273 A 1 
ATOM 2122  C CD2 . PHE A 1 273 ? 70.540   -20.496 0.093   1.00 75.22 273 A 1 
ATOM 2123  C CE1 . PHE A 1 273 ? 69.727   -20.789 2.754   1.00 70.71 273 A 1 
ATOM 2124  C CE2 . PHE A 1 273 ? 69.540   -21.422 0.419   1.00 70.07 273 A 1 
ATOM 2125  C CZ  . PHE A 1 273 ? 69.124   -21.565 1.752   1.00 71.99 273 A 1 
ATOM 2126  N N   . ALA A 1 274 ? 73.646   -15.954 1.940   1.00 93.59 274 A 1 
ATOM 2127  C CA  . ALA A 1 274 ? 74.888   -15.212 1.894   1.00 94.07 274 A 1 
ATOM 2128  C C   . ALA A 1 274 ? 76.073   -16.118 2.223   1.00 94.26 274 A 1 
ATOM 2129  O O   . ALA A 1 274 ? 75.990   -16.991 3.088   1.00 92.52 274 A 1 
ATOM 2130  C CB  . ALA A 1 274 ? 74.792   -14.010 2.834   1.00 93.31 274 A 1 
ATOM 2131  N N   . PHE A 1 275 ? 77.191   -15.888 1.579   1.00 94.69 275 A 1 
ATOM 2132  C CA  . PHE A 1 275 ? 78.405   -16.677 1.716   1.00 94.72 275 A 1 
ATOM 2133  C C   . PHE A 1 275 ? 79.511   -15.834 2.337   1.00 94.66 275 A 1 
ATOM 2134  O O   . PHE A 1 275 ? 79.832   -14.760 1.840   1.00 93.12 275 A 1 
ATOM 2135  C CB  . PHE A 1 275 ? 78.821   -17.218 0.352   1.00 94.44 275 A 1 
ATOM 2136  C CG  . PHE A 1 275 ? 77.778   -18.089 -0.303  1.00 94.50 275 A 1 
ATOM 2137  C CD1 . PHE A 1 275 ? 77.724   -19.462 -0.016  1.00 89.23 275 A 1 
ATOM 2138  C CD2 . PHE A 1 275 ? 76.819   -17.529 -1.163  1.00 89.47 275 A 1 
ATOM 2139  C CE1 . PHE A 1 275 ? 76.723   -20.272 -0.584  1.00 89.06 275 A 1 
ATOM 2140  C CE2 . PHE A 1 275 ? 75.818   -18.330 -1.735  1.00 89.19 275 A 1 
ATOM 2141  C CZ  . PHE A 1 275 ? 75.769   -19.701 -1.443  1.00 92.17 275 A 1 
ATOM 2142  N N   . GLN A 1 276 ? 80.099   -16.351 3.385   1.00 93.74 276 A 1 
ATOM 2143  C CA  . GLN A 1 276 ? 81.225   -15.684 4.028   1.00 93.66 276 A 1 
ATOM 2144  C C   . GLN A 1 276 ? 82.398   -15.550 3.061   1.00 93.53 276 A 1 
ATOM 2145  O O   . GLN A 1 276 ? 82.888   -16.527 2.502   1.00 91.45 276 A 1 
ATOM 2146  C CB  . GLN A 1 276 ? 81.619   -16.444 5.301   1.00 92.12 276 A 1 
ATOM 2147  C CG  . GLN A 1 276 ? 82.678   -15.673 6.101   1.00 87.50 276 A 1 
ATOM 2148  C CD  . GLN A 1 276 ? 83.121   -16.416 7.372   1.00 85.06 276 A 1 
ATOM 2149  O OE1 . GLN A 1 276 ? 82.941   -17.606 7.543   1.00 77.38 276 A 1 
ATOM 2150  N NE2 . GLN A 1 276 ? 83.758   -15.724 8.295   1.00 73.72 276 A 1 
ATOM 2151  N N   . CYS A 1 277 ? 82.885   -14.332 2.951   1.00 93.50 277 A 1 
ATOM 2152  C CA  . CYS A 1 277 ? 84.036   -14.020 2.117   1.00 93.13 277 A 1 
ATOM 2153  C C   . CYS A 1 277 ? 84.859   -12.912 2.769   1.00 92.97 277 A 1 
ATOM 2154  O O   . CYS A 1 277 ? 84.367   -12.163 3.606   1.00 90.44 277 A 1 
ATOM 2155  C CB  . CYS A 1 277 ? 83.535   -13.665 0.718   1.00 91.94 277 A 1 
ATOM 2156  S SG  . CYS A 1 277 ? 84.778   -14.003 -0.554  1.00 88.15 277 A 1 
ATOM 2157  N N   . THR A 1 278 ? 86.123   -12.822 2.402   1.00 92.15 278 A 1 
ATOM 2158  C CA  . THR A 1 278 ? 86.980   -11.790 2.995   1.00 90.96 278 A 1 
ATOM 2159  C C   . THR A 1 278 ? 86.748   -10.407 2.387   1.00 90.78 278 A 1 
ATOM 2160  O O   . THR A 1 278 ? 86.942   -9.422  3.082   1.00 86.74 278 A 1 
ATOM 2161  C CB  . THR A 1 278 ? 88.463   -12.151 2.868   1.00 89.33 278 A 1 
ATOM 2162  O OG1 . THR A 1 278 ? 88.789   -12.468 1.540   1.00 80.30 278 A 1 
ATOM 2163  C CG2 . THR A 1 278 ? 88.808   -13.382 3.721   1.00 79.00 278 A 1 
ATOM 2164  N N   . ASP A 1 279 ? 86.352   -10.378 1.143   1.00 90.31 279 A 1 
ATOM 2165  C CA  . ASP A 1 279 ? 86.108   -9.145  0.399   1.00 89.89 279 A 1 
ATOM 2166  C C   . ASP A 1 279 ? 85.142   -9.383  -0.773  1.00 90.63 279 A 1 
ATOM 2167  O O   . ASP A 1 279 ? 84.913   -10.513 -1.201  1.00 88.23 279 A 1 
ATOM 2168  C CB  . ASP A 1 279 ? 87.436   -8.552  -0.085  1.00 86.74 279 A 1 
ATOM 2169  C CG  . ASP A 1 279 ? 88.148   -9.510  -1.036  1.00 81.98 279 A 1 
ATOM 2170  O OD1 . ASP A 1 279 ? 87.797   -9.502  -2.232  1.00 73.84 279 A 1 
ATOM 2171  O OD2 . ASP A 1 279 ? 88.985   -10.306 -0.576  1.00 74.37 279 A 1 
ATOM 2172  N N   . SER A 1 280 ? 84.624   -8.319  -1.296  1.00 89.86 280 A 1 
ATOM 2173  C CA  . SER A 1 280 ? 83.675   -8.325  -2.409  1.00 89.33 280 A 1 
ATOM 2174  C C   . SER A 1 280 ? 84.271   -8.906  -3.690  1.00 90.34 280 A 1 
ATOM 2175  O O   . SER A 1 280 ? 83.627   -9.698  -4.376  1.00 88.18 280 A 1 
ATOM 2176  C CB  . SER A 1 280 ? 83.188   -6.888  -2.646  1.00 86.44 280 A 1 
ATOM 2177  O OG  . SER A 1 280 ? 82.212   -6.859  -3.657  1.00 76.85 280 A 1 
ATOM 2178  N N   . ASN A 1 281 ? 85.511   -8.603  -3.993  1.00 89.59 281 A 1 
ATOM 2179  C CA  . ASN A 1 281 ? 86.146   -9.065  -5.225  1.00 89.35 281 A 1 
ATOM 2180  C C   . ASN A 1 281 ? 86.328   -10.588 -5.239  1.00 90.19 281 A 1 
ATOM 2181  O O   . ASN A 1 281 ? 86.046   -11.236 -6.238  1.00 87.84 281 A 1 
ATOM 2182  C CB  . ASN A 1 281 ? 87.490   -8.349  -5.411  1.00 87.19 281 A 1 
ATOM 2183  C CG  . ASN A 1 281 ? 87.335   -6.905  -5.848  1.00 82.10 281 A 1 
ATOM 2184  O OD1 . ASN A 1 281 ? 86.288   -6.460  -6.255  1.00 72.67 281 A 1 
ATOM 2185  N ND2 . ASN A 1 281 ? 88.404   -6.159  -5.799  1.00 72.38 281 A 1 
ATOM 2186  N N   . ARG A 1 282 ? 86.683   -11.186 -4.131  1.00 91.28 282 A 1 
ATOM 2187  C CA  . ARG A 1 282 ? 86.782   -12.647 -4.013  1.00 91.73 282 A 1 
ATOM 2188  C C   . ARG A 1 282 ? 85.422   -13.311 -4.152  1.00 92.27 282 A 1 
ATOM 2189  O O   . ARG A 1 282 ? 85.338   -14.389 -4.741  1.00 90.22 282 A 1 
ATOM 2190  C CB  . ARG A 1 282 ? 87.425   -13.043 -2.694  1.00 91.23 282 A 1 
ATOM 2191  C CG  . ARG A 1 282 ? 88.920   -12.722 -2.682  1.00 86.26 282 A 1 
ATOM 2192  C CD  . ARG A 1 282 ? 89.574   -13.192 -1.377  1.00 83.65 282 A 1 
ATOM 2193  N NE  . ARG A 1 282 ? 89.619   -14.669 -1.315  1.00 76.41 282 A 1 
ATOM 2194  C CZ  . ARG A 1 282 ? 90.171   -15.380 -0.340  1.00 71.33 282 A 1 
ATOM 2195  N NH1 . ARG A 1 282 ? 90.707   -14.801 0.692   1.00 62.47 282 A 1 
ATOM 2196  N NH2 . ARG A 1 282 ? 90.193   -16.678 -0.386  1.00 63.41 282 A 1 
ATOM 2197  N N   . PHE A 1 283 ? 84.377   -12.685 -3.658  1.00 92.46 283 A 1 
ATOM 2198  C CA  . PHE A 1 283 ? 83.024   -13.178 -3.863  1.00 92.60 283 A 1 
ATOM 2199  C C   . PHE A 1 283 ? 82.621   -13.102 -5.341  1.00 92.79 283 A 1 
ATOM 2200  O O   . PHE A 1 283 ? 82.191   -14.109 -5.896  1.00 91.78 283 A 1 
ATOM 2201  C CB  . PHE A 1 283 ? 82.053   -12.408 -2.966  1.00 92.68 283 A 1 
ATOM 2202  C CG  . PHE A 1 283 ? 80.615   -12.827 -3.183  1.00 93.04 283 A 1 
ATOM 2203  C CD1 . PHE A 1 283 ? 79.738   -12.005 -3.907  1.00 89.01 283 A 1 
ATOM 2204  C CD2 . PHE A 1 283 ? 80.167   -14.076 -2.712  1.00 89.05 283 A 1 
ATOM 2205  C CE1 . PHE A 1 283 ? 78.424   -12.411 -4.144  1.00 89.06 283 A 1 
ATOM 2206  C CE2 . PHE A 1 283 ? 78.850   -14.485 -2.947  1.00 88.64 283 A 1 
ATOM 2207  C CZ  . PHE A 1 283 ? 77.968   -13.659 -3.657  1.00 91.16 283 A 1 
ATOM 2208  N N   . LYS A 1 284 ? 82.837   -11.964 -5.983  1.00 91.79 284 A 1 
ATOM 2209  C CA  . LYS A 1 284 ? 82.553   -11.770 -7.408  1.00 91.12 284 A 1 
ATOM 2210  C C   . LYS A 1 284 ? 83.320   -12.735 -8.316  1.00 91.37 284 A 1 
ATOM 2211  O O   . LYS A 1 284 ? 82.797   -13.156 -9.344  1.00 89.55 284 A 1 
ATOM 2212  C CB  . LYS A 1 284 ? 82.866   -10.320 -7.798  1.00 89.34 284 A 1 
ATOM 2213  C CG  . LYS A 1 284 ? 81.863   -9.320  -7.208  1.00 84.63 284 A 1 
ATOM 2214  C CD  . LYS A 1 284 ? 82.251   -7.898  -7.613  1.00 80.45 284 A 1 
ATOM 2215  C CE  . LYS A 1 284 ? 81.242   -6.881  -7.062  1.00 71.86 284 A 1 
ATOM 2216  N NZ  . LYS A 1 284 ? 81.514   -5.524  -7.583  1.00 65.61 284 A 1 
ATOM 2217  N N   . LYS A 1 285 ? 84.541   -13.152 -7.905  1.00 91.11 285 A 1 
ATOM 2218  C CA  . LYS A 1 285 ? 85.306   -14.224 -8.570  1.00 90.79 285 A 1 
ATOM 2219  C C   . LYS A 1 285 ? 84.752   -15.637 -8.287  1.00 90.74 285 A 1 
ATOM 2220  O O   . LYS A 1 285 ? 85.366   -16.620 -8.689  1.00 87.51 285 A 1 
ATOM 2221  C CB  . LYS A 1 285 ? 86.783   -14.122 -8.180  1.00 89.41 285 A 1 
ATOM 2222  C CG  . LYS A 1 285 ? 87.482   -12.915 -8.815  1.00 85.38 285 A 1 
ATOM 2223  C CD  . LYS A 1 285 ? 88.960   -12.863 -8.401  1.00 82.35 285 A 1 
ATOM 2224  C CE  . LYS A 1 285 ? 89.647   -11.659 -9.045  1.00 74.96 285 A 1 
ATOM 2225  N NZ  . LYS A 1 285 ? 91.102   -11.597 -8.761  1.00 67.95 285 A 1 
ATOM 2226  N N   . GLY A 1 286 ? 83.660   -15.794 -7.556  1.00 90.38 286 A 1 
ATOM 2227  C CA  . GLY A 1 286 ? 83.048   -17.081 -7.242  1.00 90.04 286 A 1 
ATOM 2228  C C   . GLY A 1 286 ? 83.850   -17.965 -6.278  1.00 91.07 286 A 1 
ATOM 2229  O O   . GLY A 1 286 ? 83.546   -19.140 -6.121  1.00 87.79 286 A 1 
ATOM 2230  N N   . ILE A 1 287 ? 84.835   -17.439 -5.612  1.00 91.51 287 A 1 
ATOM 2231  C CA  . ILE A 1 287 ? 85.723   -18.226 -4.734  1.00 90.84 287 A 1 
ATOM 2232  C C   . ILE A 1 287 ? 85.019   -18.661 -3.444  1.00 90.64 287 A 1 
ATOM 2233  O O   . ILE A 1 287 ? 85.317   -19.717 -2.889  1.00 85.74 287 A 1 
ATOM 2234  C CB  . ILE A 1 287 ? 87.020   -17.431 -4.471  1.00 88.29 287 A 1 
ATOM 2235  C CG1 . ILE A 1 287 ? 87.762   -17.137 -5.804  1.00 81.28 287 A 1 
ATOM 2236  C CG2 . ILE A 1 287 ? 87.944   -18.181 -3.500  1.00 79.33 287 A 1 
ATOM 2237  C CD1 . ILE A 1 287 ? 88.951   -16.179 -5.687  1.00 75.32 287 A 1 
ATOM 2238  N N   . CYS A 1 288 ? 84.081   -17.889 -2.971  1.00 91.18 288 A 1 
ATOM 2239  C CA  . CYS A 1 288 ? 83.537   -17.986 -1.620  1.00 90.21 288 A 1 
ATOM 2240  C C   . CYS A 1 288 ? 82.272   -18.845 -1.467  1.00 90.33 288 A 1 
ATOM 2241  O O   . CYS A 1 288 ? 81.682   -18.846 -0.389  1.00 85.33 288 A 1 
ATOM 2242  C CB  . CYS A 1 288 ? 83.358   -16.573 -1.062  1.00 87.94 288 A 1 
ATOM 2243  S SG  . CYS A 1 288 ? 84.981   -15.762 -0.819  1.00 85.21 288 A 1 
ATOM 2244  N N   . LEU A 1 289 ? 81.860   -19.626 -2.474  1.00 91.20 289 A 1 
ATOM 2245  C CA  . LEU A 1 289 ? 80.623   -20.426 -2.415  1.00 91.60 289 A 1 
ATOM 2246  C C   . LEU A 1 289 ? 80.762   -21.692 -1.541  1.00 91.33 289 A 1 
ATOM 2247  O O   . LEU A 1 289 ? 80.718   -22.819 -2.028  1.00 86.37 289 A 1 
ATOM 2248  C CB  . LEU A 1 289 ? 80.125   -20.760 -3.831  1.00 90.23 289 A 1 
ATOM 2249  C CG  . LEU A 1 289 ? 79.756   -19.554 -4.709  1.00 89.06 289 A 1 
ATOM 2250  C CD1 . LEU A 1 289 ? 79.119   -20.074 -6.000  1.00 82.67 289 A 1 
ATOM 2251  C CD2 . LEU A 1 289 ? 78.775   -18.596 -4.044  1.00 83.15 289 A 1 
ATOM 2252  N N   . SER A 1 290 ? 80.969   -21.511 -0.248  1.00 90.83 290 A 1 
ATOM 2253  C CA  . SER A 1 290 ? 81.127   -22.628 0.685   1.00 90.40 290 A 1 
ATOM 2254  C C   . SER A 1 290 ? 80.269   -22.443 1.923   1.00 90.88 290 A 1 
ATOM 2255  O O   . SER A 1 290 ? 80.419   -21.463 2.634   1.00 88.15 290 A 1 
ATOM 2256  C CB  . SER A 1 290 ? 82.594   -22.766 1.076   1.00 87.97 290 A 1 
ATOM 2257  O OG  . SER A 1 290 ? 82.797   -23.925 1.866   1.00 76.64 290 A 1 
ATOM 2258  N N   . CYS A 1 291 ? 79.453   -23.455 2.249   1.00 90.44 291 A 1 
ATOM 2259  C CA  . CYS A 1 291 ? 78.677   -23.505 3.494   1.00 89.72 291 A 1 
ATOM 2260  C C   . CYS A 1 291 ? 79.376   -24.296 4.612   1.00 89.45 291 A 1 
ATOM 2261  O O   . CYS A 1 291 ? 78.823   -24.485 5.689   1.00 84.72 291 A 1 
ATOM 2262  C CB  . CYS A 1 291 ? 77.276   -24.053 3.187   1.00 88.40 291 A 1 
ATOM 2263  S SG  . CYS A 1 291 ? 76.359   -22.928 2.089   1.00 85.52 291 A 1 
ATOM 2264  N N   . ARG A 1 292 ? 80.574   -24.782 4.400   1.00 89.00 292 A 1 
ATOM 2265  C CA  . ARG A 1 292 ? 81.309   -25.558 5.409   1.00 87.69 292 A 1 
ATOM 2266  C C   . ARG A 1 292 ? 81.631   -24.699 6.628   1.00 86.53 292 A 1 
ATOM 2267  O O   . ARG A 1 292 ? 82.091   -23.576 6.476   1.00 80.89 292 A 1 
ATOM 2268  C CB  . ARG A 1 292 ? 82.599   -26.141 4.834   1.00 85.51 292 A 1 
ATOM 2269  C CG  . ARG A 1 292 ? 82.340   -27.203 3.761   1.00 75.72 292 A 1 
ATOM 2270  C CD  . ARG A 1 292 ? 83.671   -27.783 3.281   1.00 71.35 292 A 1 
ATOM 2271  N NE  . ARG A 1 292 ? 83.461   -28.809 2.265   1.00 60.42 292 A 1 
ATOM 2272  C CZ  . ARG A 1 292 ? 84.304   -29.769 1.929   1.00 53.23 292 A 1 
ATOM 2273  N NH1 . ARG A 1 292 ? 85.540   -29.801 2.351   1.00 48.40 292 A 1 
ATOM 2274  N NH2 . ARG A 1 292 ? 83.915   -30.737 1.162   1.00 46.07 292 A 1 
ATOM 2275  N N   . LYS A 1 293 ? 81.449   -25.266 7.815   1.00 85.91 293 A 1 
ATOM 2276  C CA  . LYS A 1 293 ? 81.754   -24.584 9.084   1.00 84.80 293 A 1 
ATOM 2277  C C   . LYS A 1 293 ? 81.051   -23.222 9.214   1.00 85.09 293 A 1 
ATOM 2278  O O   . LYS A 1 293 ? 81.702   -22.235 9.555   1.00 78.90 293 A 1 
ATOM 2279  C CB  . LYS A 1 293 ? 83.273   -24.465 9.301   1.00 81.60 293 A 1 
ATOM 2280  C CG  . LYS A 1 293 ? 84.029   -25.798 9.308   1.00 74.76 293 A 1 
ATOM 2281  C CD  . LYS A 1 293 ? 85.515   -25.544 9.631   1.00 67.52 293 A 1 
ATOM 2282  C CE  . LYS A 1 293 ? 86.290   -26.861 9.723   1.00 59.24 293 A 1 
ATOM 2283  N NZ  . LYS A 1 293 ? 87.700   -26.656 10.147  1.00 51.17 293 A 1 
ATOM 2284  N N   . ASN A 1 294 ? 79.780   -23.181 8.911   1.00 85.35 294 A 1 
ATOM 2285  C CA  . ASN A 1 294 ? 78.961   -21.965 9.002   1.00 85.43 294 A 1 
ATOM 2286  C C   . ASN A 1 294 ? 79.468   -20.799 8.122   1.00 87.22 294 A 1 
ATOM 2287  O O   . ASN A 1 294 ? 79.357   -19.638 8.504   1.00 83.47 294 A 1 
ATOM 2288  C CB  . ASN A 1 294 ? 78.749   -21.544 10.464  1.00 81.74 294 A 1 
ATOM 2289  C CG  . ASN A 1 294 ? 78.070   -22.607 11.311  1.00 75.95 294 A 1 
ATOM 2290  O OD1 . ASN A 1 294 ? 77.543   -23.590 10.844  1.00 67.59 294 A 1 
ATOM 2291  N ND2 . ASN A 1 294 ? 78.086   -22.432 12.609  1.00 66.32 294 A 1 
ATOM 2292  N N   . ARG A 1 295 ? 80.041   -21.109 6.973   1.00 89.86 295 A 1 
ATOM 2293  C CA  . ARG A 1 295 ? 80.469   -20.080 6.012   1.00 90.42 295 A 1 
ATOM 2294  C C   . ARG A 1 295 ? 79.342   -19.528 5.145   1.00 91.21 295 A 1 
ATOM 2295  O O   . ARG A 1 295 ? 79.610   -18.648 4.343   1.00 88.50 295 A 1 
ATOM 2296  C CB  . ARG A 1 295 ? 81.591   -20.612 5.135   1.00 89.09 295 A 1 
ATOM 2297  C CG  . ARG A 1 295 ? 82.895   -20.771 5.916   1.00 85.70 295 A 1 
ATOM 2298  C CD  . ARG A 1 295 ? 83.987   -21.230 4.956   1.00 81.57 295 A 1 
ATOM 2299  N NE  . ARG A 1 295 ? 85.281   -21.346 5.629   1.00 74.02 295 A 1 
ATOM 2300  C CZ  . ARG A 1 295 ? 86.450   -21.522 5.033   1.00 68.21 295 A 1 
ATOM 2301  N NH1 . ARG A 1 295 ? 86.533   -21.669 3.738   1.00 60.38 295 A 1 
ATOM 2302  N NH2 . ARG A 1 295 ? 87.541   -21.568 5.734   1.00 61.03 295 A 1 
ATOM 2303  N N   . CYS A 1 296 ? 78.134   -20.053 5.281   1.00 91.50 296 A 1 
ATOM 2304  C CA  . CYS A 1 296 ? 76.952   -19.485 4.662   1.00 91.42 296 A 1 
ATOM 2305  C C   . CYS A 1 296 ? 75.838   -19.350 5.692   1.00 91.61 296 A 1 
ATOM 2306  O O   . CYS A 1 296 ? 75.803   -20.085 6.676   1.00 89.10 296 A 1 
ATOM 2307  C CB  . CYS A 1 296 ? 76.537   -20.294 3.419   1.00 89.43 296 A 1 
ATOM 2308  S SG  . CYS A 1 296 ? 76.013   -21.987 3.829   1.00 84.23 296 A 1 
ATOM 2309  N N   . ASN A 1 297 ? 74.939   -18.400 5.455   1.00 92.02 297 A 1 
ATOM 2310  C CA  . ASN A 1 297 ? 73.797   -18.148 6.324   1.00 92.34 297 A 1 
ATOM 2311  C C   . ASN A 1 297 ? 72.639   -17.606 5.491   1.00 92.93 297 A 1 
ATOM 2312  O O   . ASN A 1 297 ? 72.862   -17.054 4.414   1.00 90.98 297 A 1 
ATOM 2313  C CB  . ASN A 1 297 ? 74.227   -17.159 7.418   1.00 90.86 297 A 1 
ATOM 2314  C CG  . ASN A 1 297 ? 73.415   -17.286 8.695   1.00 90.57 297 A 1 
ATOM 2315  O OD1 . ASN A 1 297 ? 72.375   -17.900 8.769   1.00 82.68 297 A 1 
ATOM 2316  N ND2 . ASN A 1 297 ? 73.911   -16.728 9.782   1.00 82.38 297 A 1 
ATOM 2317  N N   . SER A 1 298 ? 71.426   -17.740 6.011   1.00 92.24 298 A 1 
ATOM 2318  C CA  . SER A 1 298 ? 70.301   -16.965 5.495   1.00 92.08 298 A 1 
ATOM 2319  C C   . SER A 1 298 ? 70.503   -15.481 5.774   1.00 92.69 298 A 1 
ATOM 2320  O O   . SER A 1 298 ? 71.268   -15.112 6.664   1.00 90.41 298 A 1 
ATOM 2321  C CB  . SER A 1 298 ? 68.987   -17.438 6.111   1.00 90.00 298 A 1 
ATOM 2322  O OG  . SER A 1 298 ? 68.774   -18.806 5.832   1.00 77.77 298 A 1 
ATOM 2323  N N   . ILE A 1 299 ? 69.821   -14.639 5.051   1.00 92.71 299 A 1 
ATOM 2324  C CA  . ILE A 1 299 ? 69.864   -13.190 5.265   1.00 92.98 299 A 1 
ATOM 2325  C C   . ILE A 1 299 ? 68.612   -12.693 5.982   1.00 92.96 299 A 1 
ATOM 2326  O O   . ILE A 1 299 ? 67.603   -13.399 6.078   1.00 89.88 299 A 1 
ATOM 2327  C CB  . ILE A 1 299 ? 70.118   -12.429 3.944   1.00 91.15 299 A 1 
ATOM 2328  C CG1 . ILE A 1 299 ? 68.895   -12.448 3.007   1.00 83.19 299 A 1 
ATOM 2329  C CG2 . ILE A 1 299 ? 71.367   -12.998 3.240   1.00 79.33 299 A 1 
ATOM 2330  C CD1 . ILE A 1 299 ? 69.006   -11.433 1.864   1.00 80.56 299 A 1 
ATOM 2331  N N   . GLY A 1 300 ? 68.644   -11.487 6.474   1.00 92.26 300 A 1 
ATOM 2332  C CA  . GLY A 1 300 ? 67.500   -10.832 7.094   1.00 92.39 300 A 1 
ATOM 2333  C C   . GLY A 1 300 ? 67.007   -11.571 8.329   1.00 93.39 300 A 1 
ATOM 2334  O O   . GLY A 1 300 ? 67.800   -12.036 9.142   1.00 90.20 300 A 1 
ATOM 2335  N N   . TYR A 1 301 ? 65.682   -11.696 8.472   1.00 93.57 301 A 1 
ATOM 2336  C CA  . TYR A 1 301 ? 65.071   -12.287 9.664   1.00 93.84 301 A 1 
ATOM 2337  C C   . TYR A 1 301 ? 65.573   -13.705 9.966   1.00 93.86 301 A 1 
ATOM 2338  O O   . TYR A 1 301 ? 65.784   -14.065 11.127  1.00 91.31 301 A 1 
ATOM 2339  C CB  . TYR A 1 301 ? 63.549   -12.295 9.498   1.00 93.44 301 A 1 
ATOM 2340  C CG  . TYR A 1 301 ? 62.824   -12.681 10.764  1.00 94.16 301 A 1 
ATOM 2341  C CD1 . TYR A 1 301 ? 62.061   -13.860 10.843  1.00 89.55 301 A 1 
ATOM 2342  C CD2 . TYR A 1 301 ? 62.930   -11.848 11.893  1.00 89.86 301 A 1 
ATOM 2343  C CE1 . TYR A 1 301 ? 61.415   -14.208 12.041  1.00 89.24 301 A 1 
ATOM 2344  C CE2 . TYR A 1 301 ? 62.297   -12.197 13.101  1.00 89.03 301 A 1 
ATOM 2345  C CZ  . TYR A 1 301 ? 61.544   -13.370 13.163  1.00 92.14 301 A 1 
ATOM 2346  O OH  . TYR A 1 301 ? 60.948   -13.702 14.353  1.00 91.06 301 A 1 
ATOM 2347  N N   . ASN A 1 302 ? 65.847   -14.482 8.944   1.00 93.05 302 A 1 
ATOM 2348  C CA  . ASN A 1 302 ? 66.292   -15.869 9.058   1.00 92.17 302 A 1 
ATOM 2349  C C   . ASN A 1 302 ? 67.800   -16.005 9.334   1.00 92.18 302 A 1 
ATOM 2350  O O   . ASN A 1 302 ? 68.288   -17.125 9.473   1.00 89.44 302 A 1 
ATOM 2351  C CB  . ASN A 1 302 ? 65.868   -16.617 7.781   1.00 90.79 302 A 1 
ATOM 2352  C CG  . ASN A 1 302 ? 64.379   -16.505 7.495   1.00 88.87 302 A 1 
ATOM 2353  O OD1 . ASN A 1 302 ? 63.539   -16.761 8.339   1.00 77.38 302 A 1 
ATOM 2354  N ND2 . ASN A 1 302 ? 64.023   -16.099 6.300   1.00 75.91 302 A 1 
ATOM 2355  N N   . ALA A 1 303 ? 68.511   -14.911 9.434   1.00 92.46 303 A 1 
ATOM 2356  C CA  . ALA A 1 303 ? 69.923   -14.957 9.769   1.00 92.47 303 A 1 
ATOM 2357  C C   . ALA A 1 303 ? 70.130   -15.527 11.177  1.00 92.32 303 A 1 
ATOM 2358  O O   . ALA A 1 303 ? 69.413   -15.192 12.118  1.00 89.84 303 A 1 
ATOM 2359  C CB  . ALA A 1 303 ? 70.551   -13.575 9.610   1.00 91.60 303 A 1 
ATOM 2360  N N   . LYS A 1 304 ? 71.121   -16.382 11.327  1.00 91.10 304 A 1 
ATOM 2361  C CA  . LYS A 1 304 ? 71.452   -17.021 12.600  1.00 90.17 304 A 1 
ATOM 2362  C C   . LYS A 1 304 ? 72.821   -16.581 13.073  1.00 90.44 304 A 1 
ATOM 2363  O O   . LYS A 1 304 ? 73.772   -16.511 12.299  1.00 87.07 304 A 1 
ATOM 2364  C CB  . LYS A 1 304 ? 71.354   -18.544 12.487  1.00 87.20 304 A 1 
ATOM 2365  C CG  . LYS A 1 304 ? 69.899   -18.980 12.252  1.00 79.47 304 A 1 
ATOM 2366  C CD  . LYS A 1 304 ? 69.730   -20.503 12.316  1.00 72.01 304 A 1 
ATOM 2367  C CE  . LYS A 1 304 ? 68.247   -20.816 12.159  1.00 61.72 304 A 1 
ATOM 2368  N NZ  . LYS A 1 304 ? 67.909   -22.247 12.405  1.00 53.57 304 A 1 
ATOM 2369  N N   . LYS A 1 305 ? 72.912   -16.350 14.372  1.00 88.91 305 A 1 
ATOM 2370  C CA  . LYS A 1 305 ? 74.183   -16.027 15.014  1.00 87.71 305 A 1 
ATOM 2371  C C   . LYS A 1 305 ? 75.186   -17.154 14.776  1.00 86.52 305 A 1 
ATOM 2372  O O   . LYS A 1 305 ? 74.967   -18.300 15.175  1.00 81.90 305 A 1 
ATOM 2373  C CB  . LYS A 1 305 ? 73.948   -15.770 16.511  1.00 84.79 305 A 1 
ATOM 2374  C CG  . LYS A 1 305 ? 75.198   -15.240 17.224  1.00 81.14 305 A 1 
ATOM 2375  C CD  . LYS A 1 305 ? 74.881   -14.940 18.702  1.00 77.60 305 A 1 
ATOM 2376  C CE  . LYS A 1 305 ? 76.070   -14.333 19.438  1.00 70.74 305 A 1 
ATOM 2377  N NZ  . LYS A 1 305 ? 75.732   -13.999 20.848  1.00 63.87 305 A 1 
ATOM 2378  N N   . MET A 1 306 ? 76.289   -16.821 14.170  1.00 86.30 306 A 1 
ATOM 2379  C CA  . MET A 1 306 ? 77.394   -17.767 14.014  1.00 83.20 306 A 1 
ATOM 2380  C C   . MET A 1 306 ? 78.183   -17.869 15.317  1.00 81.62 306 A 1 
ATOM 2381  O O   . MET A 1 306 ? 78.507   -16.870 15.944  1.00 72.73 306 A 1 
ATOM 2382  C CB  . MET A 1 306 ? 78.283   -17.354 12.840  1.00 78.54 306 A 1 
ATOM 2383  C CG  . MET A 1 306 ? 77.532   -17.407 11.511  1.00 71.35 306 A 1 
ATOM 2384  S SD  . MET A 1 306 ? 78.607   -17.186 10.067  1.00 65.19 306 A 1 
ATOM 2385  C CE  . MET A 1 306 ? 77.391   -17.326 8.733   1.00 58.25 306 A 1 
ATOM 2386  N N   . ARG A 1 307 ? 78.488   -19.098 15.723  1.00 75.06 307 A 1 
ATOM 2387  C CA  . ARG A 1 307 ? 79.212   -19.346 16.985  1.00 71.81 307 A 1 
ATOM 2388  C C   . ARG A 1 307 ? 80.633   -18.778 17.023  1.00 72.49 307 A 1 
ATOM 2389  O O   . ARG A 1 307 ? 81.228   -18.693 18.087  1.00 64.42 307 A 1 
ATOM 2390  C CB  . ARG A 1 307 ? 79.251   -20.847 17.289  1.00 63.69 307 A 1 
ATOM 2391  C CG  . ARG A 1 307 ? 77.891   -21.413 17.696  1.00 54.67 307 A 1 
ATOM 2392  C CD  . ARG A 1 307 ? 78.048   -22.879 18.115  1.00 48.74 307 A 1 
ATOM 2393  N NE  . ARG A 1 307 ? 76.772   -23.447 18.577  1.00 41.42 307 A 1 
ATOM 2394  C CZ  . ARG A 1 307 ? 76.591   -24.681 19.045  1.00 36.09 307 A 1 
ATOM 2395  N NH1 . ARG A 1 307 ? 77.574   -25.538 19.116  1.00 33.97 307 A 1 
ATOM 2396  N NH2 . ARG A 1 307 ? 75.414   -25.061 19.442  1.00 31.20 307 A 1 
ATOM 2397  N N   . ASN A 1 308 ? 81.198   -18.440 15.875  1.00 69.75 308 A 1 
ATOM 2398  C CA  . ASN A 1 308 ? 82.538   -17.874 15.834  1.00 67.81 308 A 1 
ATOM 2399  C C   . ASN A 1 308 ? 82.536   -16.450 16.410  1.00 69.62 308 A 1 
ATOM 2400  O O   . ASN A 1 308 ? 81.830   -15.584 15.920  1.00 61.96 308 A 1 
ATOM 2401  C CB  . ASN A 1 308 ? 83.092   -17.917 14.400  1.00 59.35 308 A 1 
ATOM 2402  C CG  . ASN A 1 308 ? 83.601   -19.297 14.001  1.00 51.63 308 A 1 
ATOM 2403  O OD1 . ASN A 1 308 ? 83.734   -20.211 14.787  1.00 45.82 308 A 1 
ATOM 2404  N ND2 . ASN A 1 308 ? 83.946   -19.460 12.739  1.00 45.22 308 A 1 
ATOM 2405  N N   . LYS A 1 309 ? 83.388   -16.187 17.384  1.00 69.78 309 A 1 
ATOM 2406  C CA  . LYS A 1 309 ? 83.507   -14.881 18.056  1.00 69.11 309 A 1 
ATOM 2407  C C   . LYS A 1 309 ? 83.893   -13.711 17.141  1.00 73.21 309 A 1 
ATOM 2408  O O   . LYS A 1 309 ? 83.825   -12.569 17.564  1.00 66.02 309 A 1 
ATOM 2409  C CB  . LYS A 1 309 ? 84.531   -14.956 19.194  1.00 58.64 309 A 1 
ATOM 2410  C CG  . LYS A 1 309 ? 84.066   -15.779 20.402  1.00 48.83 309 A 1 
ATOM 2411  C CD  . LYS A 1 309 ? 85.055   -15.613 21.569  1.00 41.16 309 A 1 
ATOM 2412  C CE  . LYS A 1 309 ? 84.550   -16.306 22.823  1.00 33.13 309 A 1 
ATOM 2413  N NZ  . LYS A 1 309 ? 85.391   -16.025 24.010  1.00 27.75 309 A 1 
ATOM 2414  N N   . ARG A 1 310 ? 84.389   -13.983 15.941  1.00 77.75 310 A 1 
ATOM 2415  C CA  . ARG A 1 310 ? 84.783   -12.921 15.006  1.00 78.75 310 A 1 
ATOM 2416  C C   . ARG A 1 310 ? 83.613   -12.548 14.103  1.00 82.91 310 A 1 
ATOM 2417  O O   . ARG A 1 310 ? 82.878   -13.428 13.673  1.00 77.79 310 A 1 
ATOM 2418  C CB  . ARG A 1 310 ? 86.013   -13.330 14.180  1.00 70.64 310 A 1 
ATOM 2419  C CG  . ARG A 1 310 ? 87.274   -13.337 15.044  1.00 59.47 310 A 1 
ATOM 2420  C CD  . ARG A 1 310 ? 88.519   -13.603 14.188  1.00 53.40 310 A 1 
ATOM 2421  N NE  . ARG A 1 310 ? 89.752   -13.558 14.994  1.00 45.20 310 A 1 
ATOM 2422  C CZ  . ARG A 1 310 ? 90.985   -13.731 14.552  1.00 39.05 310 A 1 
ATOM 2423  N NH1 . ARG A 1 310 ? 91.236   -13.996 13.300  1.00 35.97 310 A 1 
ATOM 2424  N NH2 . ARG A 1 310 ? 92.000   -13.643 15.361  1.00 32.62 310 A 1 
ATOM 2425  N N   . ASN A 1 311 ? 83.543   -11.280 13.793  1.00 82.30 311 A 1 
ATOM 2426  C CA  . ASN A 1 311 ? 82.650   -10.770 12.764  1.00 85.43 311 A 1 
ATOM 2427  C C   . ASN A 1 311 ? 82.816   -11.561 11.454  1.00 87.76 311 A 1 
ATOM 2428  O O   . ASN A 1 311 ? 83.937   -11.909 11.057  1.00 84.70 311 A 1 
ATOM 2429  C CB  . ASN A 1 311 ? 82.935   -9.273  12.565  1.00 82.07 311 A 1 
ATOM 2430  C CG  . ASN A 1 311 ? 82.155   -8.723  11.398  1.00 79.48 311 A 1 
ATOM 2431  O OD1 . ASN A 1 311 ? 82.568   -8.829  10.254  1.00 69.37 311 A 1 
ATOM 2432  N ND2 . ASN A 1 311 ? 80.974   -8.196  11.650  1.00 70.61 311 A 1 
ATOM 2433  N N   . SER A 1 312 ? 81.728   -11.828 10.813  1.00 88.47 312 A 1 
ATOM 2434  C CA  . SER A 1 312 ? 81.665   -12.503 9.522   1.00 89.65 312 A 1 
ATOM 2435  C C   . SER A 1 312 ? 81.040   -11.593 8.486   1.00 91.79 312 A 1 
ATOM 2436  O O   . SER A 1 312 ? 79.830   -11.395 8.485   1.00 89.87 312 A 1 
ATOM 2437  C CB  . SER A 1 312 ? 80.881   -13.814 9.647   1.00 86.15 312 A 1 
ATOM 2438  O OG  . SER A 1 312 ? 81.587   -14.724 10.466  1.00 74.92 312 A 1 
ATOM 2439  N N   . LYS A 1 313 ? 81.866   -11.097 7.573   1.00 92.01 313 A 1 
ATOM 2440  C CA  . LYS A 1 313 ? 81.367   -10.462 6.347   1.00 92.97 313 A 1 
ATOM 2441  C C   . LYS A 1 313 ? 80.848   -11.538 5.412   1.00 93.50 313 A 1 
ATOM 2442  O O   . LYS A 1 313 ? 81.555   -12.519 5.163   1.00 91.78 313 A 1 
ATOM 2443  C CB  . LYS A 1 313 ? 82.459   -9.637  5.659   1.00 91.42 313 A 1 
ATOM 2444  C CG  . LYS A 1 313 ? 82.935   -8.459  6.513   1.00 87.07 313 A 1 
ATOM 2445  C CD  . LYS A 1 313 ? 83.871   -7.571  5.702   1.00 84.44 313 A 1 
ATOM 2446  C CE  . LYS A 1 313 ? 84.363   -6.393  6.539   1.00 75.69 313 A 1 
ATOM 2447  N NZ  . LYS A 1 313 ? 85.054   -5.368  5.709   1.00 69.87 313 A 1 
ATOM 2448  N N   . MET A 1 314 ? 79.631   -11.355 4.897   1.00 94.13 314 A 1 
ATOM 2449  C CA  . MET A 1 314 ? 78.997   -12.287 3.975   1.00 94.37 314 A 1 
ATOM 2450  C C   . MET A 1 314 ? 78.450   -11.561 2.756   1.00 94.59 314 A 1 
ATOM 2451  O O   . MET A 1 314 ? 78.032   -10.419 2.842   1.00 92.99 314 A 1 
ATOM 2452  C CB  . MET A 1 314 ? 77.904   -13.087 4.684   1.00 93.34 314 A 1 
ATOM 2453  C CG  . MET A 1 314 ? 78.474   -13.934 5.831   1.00 90.04 314 A 1 
ATOM 2454  S SD  . MET A 1 314 ? 77.366   -15.219 6.437   1.00 86.75 314 A 1 
ATOM 2455  C CE  . MET A 1 314 ? 76.059   -14.184 7.118   1.00 76.29 314 A 1 
ATOM 2456  N N   . TYR A 1 315 ? 78.464   -12.239 1.653   1.00 94.84 315 A 1 
ATOM 2457  C CA  . TYR A 1 315 ? 78.094   -11.661 0.369   1.00 95.04 315 A 1 
ATOM 2458  C C   . TYR A 1 315 ? 77.100   -12.570 -0.353  1.00 95.03 315 A 1 
ATOM 2459  O O   . TYR A 1 315 ? 77.161   -13.797 -0.233  1.00 93.27 315 A 1 
ATOM 2460  C CB  . TYR A 1 315 ? 79.356   -11.435 -0.472  1.00 94.52 315 A 1 
ATOM 2461  C CG  . TYR A 1 315 ? 80.353   -10.469 0.140   1.00 94.20 315 A 1 
ATOM 2462  C CD1 . TYR A 1 315 ? 80.327   -9.103  -0.201  1.00 89.17 315 A 1 
ATOM 2463  C CD2 . TYR A 1 315 ? 81.313   -10.921 1.067   1.00 89.21 315 A 1 
ATOM 2464  C CE1 . TYR A 1 315 ? 81.224   -8.199  0.368   1.00 88.06 315 A 1 
ATOM 2465  C CE2 . TYR A 1 315 ? 82.222   -10.014 1.655   1.00 88.23 315 A 1 
ATOM 2466  C CZ  . TYR A 1 315 ? 82.180   -8.655  1.304   1.00 90.95 315 A 1 
ATOM 2467  O OH  . TYR A 1 315 ? 83.055   -7.775  1.873   1.00 89.58 315 A 1 
ATOM 2468  N N   . LEU A 1 316 ? 76.210   -11.980 -1.124  1.00 94.35 316 A 1 
ATOM 2469  C CA  . LEU A 1 316 ? 75.313   -12.677 -2.045  1.00 94.09 316 A 1 
ATOM 2470  C C   . LEU A 1 316 ? 75.026   -11.801 -3.258  1.00 94.09 316 A 1 
ATOM 2471  O O   . LEU A 1 316 ? 75.177   -10.588 -3.207  1.00 92.64 316 A 1 
ATOM 2472  C CB  . LEU A 1 316 ? 74.011   -13.105 -1.326  1.00 93.01 316 A 1 
ATOM 2473  C CG  . LEU A 1 316 ? 73.020   -11.976 -0.939  1.00 92.85 316 A 1 
ATOM 2474  C CD1 . LEU A 1 316 ? 71.668   -12.591 -0.588  1.00 83.74 316 A 1 
ATOM 2475  C CD2 . LEU A 1 316 ? 73.492   -11.165 0.265   1.00 84.01 316 A 1 
ATOM 2476  N N   . LYS A 1 317 ? 74.566   -12.418 -4.320  1.00 94.19 317 A 1 
ATOM 2477  C CA  . LYS A 1 317 ? 73.856   -11.716 -5.390  1.00 93.95 317 A 1 
ATOM 2478  C C   . LYS A 1 317 ? 72.357   -11.777 -5.119  1.00 94.06 317 A 1 
ATOM 2479  O O   . LYS A 1 317 ? 71.892   -12.685 -4.428  1.00 92.25 317 A 1 
ATOM 2480  C CB  . LYS A 1 317 ? 74.227   -12.307 -6.760  1.00 92.84 317 A 1 
ATOM 2481  C CG  . LYS A 1 317 ? 75.674   -11.998 -7.201  1.00 90.06 317 A 1 
ATOM 2482  C CD  . LYS A 1 317 ? 75.877   -10.562 -7.691  1.00 86.65 317 A 1 
ATOM 2483  C CE  . LYS A 1 317 ? 77.260   -10.396 -8.339  1.00 82.82 317 A 1 
ATOM 2484  N NZ  . LYS A 1 317 ? 77.402   -9.146  -9.135  1.00 76.50 317 A 1 
ATOM 2485  N N   . THR A 1 318 ? 71.615   -10.823 -5.651  1.00 93.31 318 A 1 
ATOM 2486  C CA  . THR A 1 318 ? 70.156   -10.773 -5.512  1.00 93.03 318 A 1 
ATOM 2487  C C   . THR A 1 318 ? 69.500   -10.439 -6.841  1.00 92.44 318 A 1 
ATOM 2488  O O   . THR A 1 318 ? 70.140   -9.908  -7.747  1.00 90.02 318 A 1 
ATOM 2489  C CB  . THR A 1 318 ? 69.700   -9.769  -4.441  1.00 91.99 318 A 1 
ATOM 2490  O OG1 . THR A 1 318 ? 69.945   -8.447  -4.838  1.00 83.22 318 A 1 
ATOM 2491  C CG2 . THR A 1 318 ? 70.377   -9.980  -3.096  1.00 82.29 318 A 1 
ATOM 2492  N N   . ARG A 1 319 ? 68.206   -10.716 -6.941  1.00 91.58 319 A 1 
ATOM 2493  C CA  . ARG A 1 319 ? 67.348   -10.196 -8.012  1.00 90.93 319 A 1 
ATOM 2494  C C   . ARG A 1 319 ? 67.095   -8.699  -7.825  1.00 90.52 319 A 1 
ATOM 2495  O O   . ARG A 1 319 ? 67.413   -8.130  -6.778  1.00 88.49 319 A 1 
ATOM 2496  C CB  . ARG A 1 319 ? 66.028   -10.976 -8.053  1.00 89.24 319 A 1 
ATOM 2497  C CG  . ARG A 1 319 ? 66.235   -12.471 -8.259  1.00 82.42 319 A 1 
ATOM 2498  C CD  . ARG A 1 319 ? 64.903   -13.221 -8.302  1.00 82.09 319 A 1 
ATOM 2499  N NE  . ARG A 1 319 ? 64.167   -12.952 -9.540  1.00 76.71 319 A 1 
ATOM 2500  C CZ  . ARG A 1 319 ? 62.971   -13.410 -9.854  1.00 72.72 319 A 1 
ATOM 2501  N NH1 . ARG A 1 319 ? 62.258   -14.114 -9.005  1.00 63.83 319 A 1 
ATOM 2502  N NH2 . ARG A 1 319 ? 62.467   -13.178 -11.024 1.00 64.30 319 A 1 
ATOM 2503  N N   . ALA A 1 320 ? 66.448   -8.090  -8.819  1.00 88.44 320 A 1 
ATOM 2504  C CA  . ALA A 1 320 ? 66.018   -6.695  -8.746  1.00 86.58 320 A 1 
ATOM 2505  C C   . ALA A 1 320 ? 64.770   -6.489  -7.873  1.00 85.95 320 A 1 
ATOM 2506  O O   . ALA A 1 320 ? 64.562   -5.408  -7.328  1.00 81.15 320 A 1 
ATOM 2507  C CB  . ALA A 1 320 ? 65.775   -6.201  -10.167 1.00 83.18 320 A 1 
ATOM 2508  N N   . GLY A 1 321 ? 63.945   -7.523  -7.715  1.00 85.22 321 A 1 
ATOM 2509  C CA  . GLY A 1 321 ? 62.699   -7.467  -6.966  1.00 85.39 321 A 1 
ATOM 2510  C C   . GLY A 1 321 ? 62.432   -8.748  -6.181  1.00 87.14 321 A 1 
ATOM 2511  O O   . GLY A 1 321 ? 63.160   -9.728  -6.318  1.00 84.67 321 A 1 
ATOM 2512  N N   . MET A 1 322 ? 61.402   -8.730  -5.358  1.00 87.34 322 A 1 
ATOM 2513  C CA  . MET A 1 322 ? 60.999   -9.909  -4.589  1.00 87.52 322 A 1 
ATOM 2514  C C   . MET A 1 322 ? 60.453   -11.019 -5.491  1.00 87.52 322 A 1 
ATOM 2515  O O   . MET A 1 322 ? 59.692   -10.738 -6.412  1.00 84.14 322 A 1 
ATOM 2516  C CB  . MET A 1 322 ? 59.950   -9.535  -3.534  1.00 84.95 322 A 1 
ATOM 2517  C CG  . MET A 1 322 ? 60.495   -8.598  -2.459  1.00 78.61 322 A 1 
ATOM 2518  S SD  . MET A 1 322 ? 59.271   -8.235  -1.178  1.00 75.92 322 A 1 
ATOM 2519  C CE  . MET A 1 322 ? 60.116   -6.899  -0.308  1.00 67.77 322 A 1 
ATOM 2520  N N   . PRO A 1 323 ? 60.760   -12.302 -5.218  1.00 88.31 323 A 1 
ATOM 2521  C CA  . PRO A 1 323 ? 61.744   -12.748 -4.229  1.00 88.89 323 A 1 
ATOM 2522  C C   . PRO A 1 323 ? 63.177   -12.451 -4.695  1.00 89.81 323 A 1 
ATOM 2523  O O   . PRO A 1 323 ? 63.516   -12.688 -5.848  1.00 87.03 323 A 1 
ATOM 2524  C CB  . PRO A 1 323 ? 61.482   -14.251 -4.077  1.00 86.24 323 A 1 
ATOM 2525  C CG  . PRO A 1 323 ? 60.967   -14.660 -5.447  1.00 81.70 323 A 1 
ATOM 2526  C CD  . PRO A 1 323 ? 60.181   -13.433 -5.910  1.00 84.19 323 A 1 
ATOM 2527  N N   . PHE A 1 324 ? 63.999   -11.970 -3.794  1.00 92.17 324 A 1 
ATOM 2528  C CA  . PHE A 1 324 ? 65.371   -11.576 -4.123  1.00 92.54 324 A 1 
ATOM 2529  C C   . PHE A 1 324 ? 66.345   -12.749 -4.322  1.00 92.69 324 A 1 
ATOM 2530  O O   . PHE A 1 324 ? 67.485   -12.544 -4.736  1.00 90.38 324 A 1 
ATOM 2531  C CB  . PHE A 1 324 ? 65.901   -10.629 -3.042  1.00 91.83 324 A 1 
ATOM 2532  C CG  . PHE A 1 324 ? 65.239   -9.274  -3.042  1.00 91.95 324 A 1 
ATOM 2533  C CD1 . PHE A 1 324 ? 65.584   -8.327  -4.028  1.00 85.19 324 A 1 
ATOM 2534  C CD2 . PHE A 1 324 ? 64.290   -8.933  -2.070  1.00 85.04 324 A 1 
ATOM 2535  C CE1 . PHE A 1 324 ? 64.980   -7.058  -4.040  1.00 83.95 324 A 1 
ATOM 2536  C CE2 . PHE A 1 324 ? 63.677   -7.673  -2.081  1.00 83.90 324 A 1 
ATOM 2537  C CZ  . PHE A 1 324 ? 64.026   -6.734  -3.063  1.00 88.37 324 A 1 
ATOM 2538  N N   . ARG A 1 325 ? 65.894   -13.961 -3.998  1.00 92.93 325 A 1 
ATOM 2539  C CA  . ARG A 1 325 ? 66.708   -15.175 -4.096  1.00 93.17 325 A 1 
ATOM 2540  C C   . ARG A 1 325 ? 67.230   -15.374 -5.511  1.00 93.35 325 A 1 
ATOM 2541  O O   . ARG A 1 325 ? 66.476   -15.334 -6.472  1.00 90.94 325 A 1 
ATOM 2542  C CB  . ARG A 1 325 ? 65.887   -16.381 -3.632  1.00 90.65 325 A 1 
ATOM 2543  C CG  . ARG A 1 325 ? 66.669   -17.702 -3.739  1.00 86.09 325 A 1 
ATOM 2544  C CD  . ARG A 1 325 ? 65.806   -18.857 -3.252  1.00 82.84 325 A 1 
ATOM 2545  N NE  . ARG A 1 325 ? 66.500   -20.143 -3.396  1.00 75.31 325 A 1 
ATOM 2546  C CZ  . ARG A 1 325 ? 66.078   -21.298 -2.906  1.00 70.28 325 A 1 
ATOM 2547  N NH1 . ARG A 1 325 ? 64.957   -21.396 -2.245  1.00 63.36 325 A 1 
ATOM 2548  N NH2 . ARG A 1 325 ? 66.762   -22.378 -3.092  1.00 61.98 325 A 1 
ATOM 2549  N N   . VAL A 1 326 ? 68.506   -15.699 -5.586  1.00 93.63 326 A 1 
ATOM 2550  C CA  . VAL A 1 326 ? 69.164   -16.216 -6.783  1.00 93.74 326 A 1 
ATOM 2551  C C   . VAL A 1 326 ? 69.906   -17.506 -6.448  1.00 93.99 326 A 1 
ATOM 2552  O O   . VAL A 1 326 ? 70.151   -17.822 -5.280  1.00 92.45 326 A 1 
ATOM 2553  C CB  . VAL A 1 326 ? 70.113   -15.184 -7.423  1.00 92.27 326 A 1 
ATOM 2554  C CG1 . VAL A 1 326 ? 69.369   -13.907 -7.809  1.00 84.81 326 A 1 
ATOM 2555  C CG2 . VAL A 1 326 ? 71.298   -14.823 -6.523  1.00 83.98 326 A 1 
ATOM 2556  N N   . TYR A 1 327 ? 70.304   -18.245 -7.479  1.00 93.89 327 A 1 
ATOM 2557  C CA  . TYR A 1 327 ? 71.118   -19.444 -7.375  1.00 93.88 327 A 1 
ATOM 2558  C C   . TYR A 1 327 ? 72.539   -19.135 -7.818  1.00 93.92 327 A 1 
ATOM 2559  O O   . TYR A 1 327 ? 72.755   -18.650 -8.928  1.00 91.97 327 A 1 
ATOM 2560  C CB  . TYR A 1 327 ? 70.498   -20.568 -8.193  1.00 93.28 327 A 1 
ATOM 2561  C CG  . TYR A 1 327 ? 69.147   -20.998 -7.669  1.00 92.89 327 A 1 
ATOM 2562  C CD1 . TYR A 1 327 ? 69.051   -22.074 -6.765  1.00 86.22 327 A 1 
ATOM 2563  C CD2 . TYR A 1 327 ? 67.985   -20.312 -8.064  1.00 86.74 327 A 1 
ATOM 2564  C CE1 . TYR A 1 327 ? 67.808   -22.468 -6.269  1.00 85.49 327 A 1 
ATOM 2565  C CE2 . TYR A 1 327 ? 66.733   -20.697 -7.567  1.00 85.82 327 A 1 
ATOM 2566  C CZ  . TYR A 1 327 ? 66.650   -21.789 -6.672  1.00 89.02 327 A 1 
ATOM 2567  O OH  . TYR A 1 327 ? 65.426   -22.176 -6.191  1.00 87.45 327 A 1 
ATOM 2568  N N   . HIS A 1 328 ? 73.495   -19.400 -6.954  1.00 94.39 328 A 1 
ATOM 2569  C CA  . HIS A 1 328 ? 74.894   -19.086 -7.198  1.00 94.65 328 A 1 
ATOM 2570  C C   . HIS A 1 328 ? 75.649   -20.305 -7.714  1.00 94.45 328 A 1 
ATOM 2571  O O   . HIS A 1 328 ? 75.594   -21.390 -7.127  1.00 92.85 328 A 1 
ATOM 2572  C CB  . HIS A 1 328 ? 75.546   -18.560 -5.920  1.00 94.62 328 A 1 
ATOM 2573  C CG  . HIS A 1 328 ? 74.877   -17.359 -5.318  1.00 94.98 328 A 1 
ATOM 2574  N ND1 . HIS A 1 328 ? 73.743   -17.372 -4.539  1.00 85.39 328 A 1 
ATOM 2575  C CD2 . HIS A 1 328 ? 75.304   -16.052 -5.371  1.00 85.45 328 A 1 
ATOM 2576  C CE1 . HIS A 1 328 ? 73.500   -16.114 -4.144  1.00 87.77 328 A 1 
ATOM 2577  N NE2 . HIS A 1 328 ? 74.427   -15.291 -4.625  1.00 89.46 328 A 1 
ATOM 2578  N N   . TYR A 1 329 ? 76.420   -20.116 -8.750  1.00 94.20 329 A 1 
ATOM 2579  C CA  . TYR A 1 329 ? 77.284   -21.136 -9.326  1.00 94.32 329 A 1 
ATOM 2580  C C   . TYR A 1 329 ? 78.718   -20.624 -9.432  1.00 94.26 329 A 1 
ATOM 2581  O O   . TYR A 1 329 ? 79.000   -19.616 -10.066 1.00 92.56 329 A 1 
ATOM 2582  C CB  . TYR A 1 329 ? 76.745   -21.578 -10.691 1.00 94.06 329 A 1 
ATOM 2583  C CG  . TYR A 1 329 ? 75.349   -22.153 -10.638 1.00 93.94 329 A 1 
ATOM 2584  C CD1 . TYR A 1 329 ? 75.137   -23.502 -10.302 1.00 87.61 329 A 1 
ATOM 2585  C CD2 . TYR A 1 329 ? 74.229   -21.332 -10.916 1.00 87.80 329 A 1 
ATOM 2586  C CE1 . TYR A 1 329 ? 73.840   -24.034 -10.250 1.00 86.88 329 A 1 
ATOM 2587  C CE2 . TYR A 1 329 ? 72.930   -21.853 -10.860 1.00 87.25 329 A 1 
ATOM 2588  C CZ  . TYR A 1 329 ? 72.734   -23.212 -10.530 1.00 91.14 329 A 1 
ATOM 2589  O OH  . TYR A 1 329 ? 71.468   -23.724 -10.481 1.00 89.81 329 A 1 
ATOM 2590  N N   . GLN A 1 330 ? 79.649   -21.366 -8.845  1.00 94.33 330 A 1 
ATOM 2591  C CA  . GLN A 1 330 ? 81.068   -21.194 -9.134  1.00 94.58 330 A 1 
ATOM 2592  C C   . GLN A 1 330 ? 81.424   -21.996 -10.379 1.00 94.36 330 A 1 
ATOM 2593  O O   . GLN A 1 330 ? 81.300   -23.224 -10.376 1.00 92.96 330 A 1 
ATOM 2594  C CB  . GLN A 1 330 ? 81.899   -21.634 -7.919  1.00 93.69 330 A 1 
ATOM 2595  C CG  . GLN A 1 330 ? 83.403   -21.667 -8.211  1.00 91.65 330 A 1 
ATOM 2596  C CD  . GLN A 1 330 ? 84.189   -22.186 -6.993  1.00 90.46 330 A 1 
ATOM 2597  O OE1 . GLN A 1 330 ? 84.311   -23.371 -6.749  1.00 81.94 330 A 1 
ATOM 2598  N NE2 . GLN A 1 330 ? 84.754   -21.310 -6.203  1.00 80.11 330 A 1 
ATOM 2599  N N   . MET A 1 331 ? 81.947   -21.338 -11.385 1.00 93.29 331 A 1 
ATOM 2600  C CA  . MET A 1 331 ? 82.509   -21.985 -12.572 1.00 93.01 331 A 1 
ATOM 2601  C C   . MET A 1 331 ? 84.034   -21.867 -12.574 1.00 93.29 331 A 1 
ATOM 2602  O O   . MET A 1 331 ? 84.575   -20.773 -12.510 1.00 91.30 331 A 1 
ATOM 2603  C CB  . MET A 1 331 ? 81.902   -21.388 -13.842 1.00 91.90 331 A 1 
ATOM 2604  C CG  . MET A 1 331 ? 80.399   -21.703 -13.941 1.00 85.40 331 A 1 
ATOM 2605  S SD  . MET A 1 331 ? 79.590   -21.132 -15.450 1.00 83.00 331 A 1 
ATOM 2606  C CE  . MET A 1 331 ? 80.495   -22.059 -16.711 1.00 72.52 331 A 1 
ATOM 2607  N N   . LYS A 1 332 ? 84.754   -23.010 -12.645 1.00 92.50 332 A 1 
ATOM 2608  C CA  . LYS A 1 332 ? 86.203   -23.066 -12.821 1.00 92.78 332 A 1 
ATOM 2609  C C   . LYS A 1 332 ? 86.510   -23.536 -14.232 1.00 92.53 332 A 1 
ATOM 2610  O O   . LYS A 1 332 ? 86.163   -24.664 -14.585 1.00 90.66 332 A 1 
ATOM 2611  C CB  . LYS A 1 332 ? 86.869   -23.968 -11.781 1.00 92.45 332 A 1 
ATOM 2612  C CG  . LYS A 1 332 ? 86.696   -23.426 -10.360 1.00 89.01 332 A 1 
ATOM 2613  C CD  . LYS A 1 332 ? 87.550   -24.201 -9.366  1.00 86.59 332 A 1 
ATOM 2614  C CE  . LYS A 1 332 ? 87.405   -23.549 -7.992  1.00 79.13 332 A 1 
ATOM 2615  N NZ  . LYS A 1 332 ? 88.423   -24.020 -7.031  1.00 72.12 332 A 1 
ATOM 2616  N N   . ILE A 1 333 ? 87.157   -22.710 -14.987 1.00 90.41 333 A 1 
ATOM 2617  C CA  . ILE A 1 333 ? 87.480   -22.955 -16.392 1.00 89.98 333 A 1 
ATOM 2618  C C   . ILE A 1 333 ? 88.990   -22.858 -16.548 1.00 89.42 333 A 1 
ATOM 2619  O O   . ILE A 1 333 ? 89.572   -21.814 -16.277 1.00 86.87 333 A 1 
ATOM 2620  C CB  . ILE A 1 333 ? 86.728   -21.969 -17.321 1.00 89.07 333 A 1 
ATOM 2621  C CG1 . ILE A 1 333 ? 85.202   -21.981 -17.044 1.00 84.64 333 A 1 
ATOM 2622  C CG2 . ILE A 1 333 ? 87.032   -22.321 -18.780 1.00 83.04 333 A 1 
ATOM 2623  C CD1 . ILE A 1 333 ? 84.376   -21.026 -17.919 1.00 80.86 333 A 1 
ATOM 2624  N N   . HIS A 1 334 ? 89.614   -23.954 -16.953 1.00 88.01 334 A 1 
ATOM 2625  C CA  . HIS A 1 334 ? 91.016   -23.906 -17.352 1.00 86.71 334 A 1 
ATOM 2626  C C   . HIS A 1 334 ? 91.085   -23.483 -18.820 1.00 86.62 334 A 1 
ATOM 2627  O O   . HIS A 1 334 ? 90.586   -24.189 -19.692 1.00 85.59 334 A 1 
ATOM 2628  C CB  . HIS A 1 334 ? 91.696   -25.247 -17.101 1.00 86.01 334 A 1 
ATOM 2629  C CG  . HIS A 1 334 ? 93.194   -25.131 -17.100 1.00 81.54 334 A 1 
ATOM 2630  N ND1 . HIS A 1 334 ? 93.984   -24.893 -15.997 1.00 70.19 334 A 1 
ATOM 2631  C CD2 . HIS A 1 334 ? 94.048   -25.238 -18.169 1.00 69.86 334 A 1 
ATOM 2632  C CE1 . HIS A 1 334 ? 95.265   -24.856 -16.394 1.00 69.21 334 A 1 
ATOM 2633  N NE2 . HIS A 1 334 ? 95.341   -25.059 -17.707 1.00 69.44 334 A 1 
ATOM 2634  N N   . VAL A 1 335 ? 91.690   -22.339 -19.067 1.00 85.76 335 A 1 
ATOM 2635  C CA  . VAL A 1 335 ? 91.820   -21.762 -20.399 1.00 84.61 335 A 1 
ATOM 2636  C C   . VAL A 1 335 ? 93.206   -22.087 -20.932 1.00 84.04 335 A 1 
ATOM 2637  O O   . VAL A 1 335 ? 94.203   -21.618 -20.391 1.00 81.08 335 A 1 
ATOM 2638  C CB  . VAL A 1 335 ? 91.554   -20.245 -20.369 1.00 82.78 335 A 1 
ATOM 2639  C CG1 . VAL A 1 335 ? 91.638   -19.647 -21.771 1.00 75.96 335 A 1 
ATOM 2640  C CG2 . VAL A 1 335 ? 90.167   -19.932 -19.807 1.00 75.88 335 A 1 
ATOM 2641  N N   . PHE A 1 336 ? 93.287   -22.927 -21.975 1.00 85.24 336 A 1 
ATOM 2642  C CA  . PHE A 1 336 ? 94.530   -23.226 -22.670 1.00 83.67 336 A 1 
ATOM 2643  C C   . PHE A 1 336 ? 94.713   -22.250 -23.831 1.00 83.44 336 A 1 
ATOM 2644  O O   . PHE A 1 336 ? 93.819   -22.067 -24.644 1.00 81.04 336 A 1 
ATOM 2645  C CB  . PHE A 1 336 ? 94.529   -24.671 -23.171 1.00 81.77 336 A 1 
ATOM 2646  C CG  . PHE A 1 336 ? 94.441   -25.721 -22.095 1.00 78.85 336 A 1 
ATOM 2647  C CD1 . PHE A 1 336 ? 95.606   -26.220 -21.491 1.00 72.96 336 A 1 
ATOM 2648  C CD2 . PHE A 1 336 ? 93.193   -26.240 -21.701 1.00 71.96 336 A 1 
ATOM 2649  C CE1 . PHE A 1 336 ? 95.536   -27.221 -20.518 1.00 70.01 336 A 1 
ATOM 2650  C CE2 . PHE A 1 336 ? 93.112   -27.233 -20.717 1.00 68.32 336 A 1 
ATOM 2651  C CZ  . PHE A 1 336 ? 94.286   -27.729 -20.123 1.00 73.24 336 A 1 
ATOM 2652  N N   . SER A 1 337 ? 95.890   -21.696 -23.936 1.00 80.75 337 A 1 
ATOM 2653  C CA  . SER A 1 337 ? 96.343   -20.915 -25.083 1.00 78.19 337 A 1 
ATOM 2654  C C   . SER A 1 337 ? 97.594   -21.575 -25.642 1.00 77.19 337 A 1 
ATOM 2655  O O   . SER A 1 337 ? 98.592   -21.712 -24.939 1.00 72.08 337 A 1 
ATOM 2656  C CB  . SER A 1 337 ? 96.614   -19.471 -24.674 1.00 73.73 337 A 1 
ATOM 2657  O OG  . SER A 1 337 ? 97.164   -18.753 -25.741 1.00 64.96 337 A 1 
ATOM 2658  N N   . TYR A 1 338 ? 97.534   -22.002 -26.888 1.00 77.41 338 A 1 
ATOM 2659  C CA  . TYR A 1 338 ? 98.686   -22.613 -27.568 1.00 73.98 338 A 1 
ATOM 2660  C C   . TYR A 1 338 ? 99.549   -21.600 -28.318 1.00 71.23 338 A 1 
ATOM 2661  O O   . TYR A 1 338 ? 100.677  -21.906 -28.710 1.00 65.63 338 A 1 
ATOM 2662  C CB  . TYR A 1 338 ? 98.189   -23.714 -28.513 1.00 70.74 338 A 1 
ATOM 2663  C CG  . TYR A 1 338 ? 97.429   -24.827 -27.828 1.00 66.62 338 A 1 
ATOM 2664  C CD1 . TYR A 1 338 ? 98.082   -25.668 -26.911 1.00 61.69 338 A 1 
ATOM 2665  C CD2 . TYR A 1 338 ? 96.064   -25.029 -28.109 1.00 59.58 338 A 1 
ATOM 2666  C CE1 . TYR A 1 338 ? 97.384   -26.712 -26.283 1.00 55.53 338 A 1 
ATOM 2667  C CE2 . TYR A 1 338 ? 95.368   -26.064 -27.486 1.00 54.77 338 A 1 
ATOM 2668  C CZ  . TYR A 1 338 ? 96.027   -26.905 -26.584 1.00 56.05 338 A 1 
ATOM 2669  O OH  . TYR A 1 338 ? 95.344   -27.921 -25.980 1.00 52.05 338 A 1 
ATOM 2670  N N   . LYS A 1 339 ? 99.013   -20.420 -28.520 1.00 68.80 339 A 1 
ATOM 2671  C CA  . LYS A 1 339 ? 99.705   -19.311 -29.176 1.00 66.44 339 A 1 
ATOM 2672  C C   . LYS A 1 339 ? 99.742   -18.136 -28.205 1.00 66.65 339 A 1 
ATOM 2673  O O   . LYS A 1 339 ? 98.719   -17.799 -27.630 1.00 60.20 339 A 1 
ATOM 2674  C CB  . LYS A 1 339 ? 98.996   -18.945 -30.484 1.00 61.03 339 A 1 
ATOM 2675  C CG  . LYS A 1 339 ? 99.083   -20.046 -31.553 1.00 54.91 339 A 1 
ATOM 2676  C CD  . LYS A 1 339 ? 98.293   -19.654 -32.805 1.00 50.08 339 A 1 
ATOM 2677  C CE  . LYS A 1 339 ? 98.304   -20.764 -33.836 1.00 44.37 339 A 1 
ATOM 2678  N NZ  . LYS A 1 339 ? 97.313   -20.519 -34.921 1.00 39.74 339 A 1 
ATOM 2679  N N   . ASN A 1 340 ? 100.879  -17.507 -28.043 1.00 63.15 340 A 1 
ATOM 2680  C CA  . ASN A 1 340 ? 100.964  -16.274 -27.273 1.00 61.24 340 A 1 
ATOM 2681  C C   . ASN A 1 340 ? 100.229  -15.163 -28.024 1.00 62.76 340 A 1 
ATOM 2682  O O   . ASN A 1 340 ? 100.783  -14.543 -28.921 1.00 57.00 340 A 1 
ATOM 2683  C CB  . ASN A 1 340 ? 102.442  -15.916 -26.984 1.00 54.06 340 A 1 
ATOM 2684  C CG  . ASN A 1 340 ? 102.931  -16.401 -25.622 1.00 48.15 340 A 1 
ATOM 2685  O OD1 . ASN A 1 340 ? 102.189  -16.903 -24.812 1.00 43.17 340 A 1 
ATOM 2686  N ND2 . ASN A 1 340 ? 104.198  -16.241 -25.342 1.00 41.84 340 A 1 
ATOM 2687  N N   . MET A 1 341 ? 98.975   -14.943 -27.672 1.00 65.07 341 A 1 
ATOM 2688  C CA  . MET A 1 341 ? 98.118   -13.943 -28.312 1.00 63.45 341 A 1 
ATOM 2689  C C   . MET A 1 341 ? 98.169   -12.567 -27.634 1.00 64.40 341 A 1 
ATOM 2690  O O   . MET A 1 341 ? 97.389   -11.688 -27.972 1.00 57.56 341 A 1 
ATOM 2691  C CB  . MET A 1 341 ? 96.684   -14.464 -28.407 1.00 57.64 341 A 1 
ATOM 2692  C CG  . MET A 1 341 ? 96.585   -15.734 -29.260 1.00 53.58 341 A 1 
ATOM 2693  S SD  . MET A 1 341 ? 94.884   -16.153 -29.661 1.00 48.65 341 A 1 
ATOM 2694  C CE  . MET A 1 341 ? 95.129   -17.752 -30.432 1.00 45.45 341 A 1 
ATOM 2695  N N   . GLY A 1 342 ? 99.044   -12.384 -26.665 1.00 62.62 342 A 1 
ATOM 2696  C CA  . GLY A 1 342 ? 99.059   -11.179 -25.841 1.00 62.11 342 A 1 
ATOM 2697  C C   . GLY A 1 342 ? 97.888   -11.127 -24.855 1.00 65.20 342 A 1 
ATOM 2698  O O   . GLY A 1 342 ? 97.259   -12.141 -24.554 1.00 60.43 342 A 1 
ATOM 2699  N N   . GLU A 1 343 ? 97.619   -9.938  -24.346 1.00 64.86 343 A 1 
ATOM 2700  C CA  . GLU A 1 343 ? 96.469   -9.732  -23.461 1.00 64.37 343 A 1 
ATOM 2701  C C   . GLU A 1 343 ? 95.168   -9.798  -24.261 1.00 66.25 343 A 1 
ATOM 2702  O O   . GLU A 1 343 ? 94.921   -8.989  -25.157 1.00 61.20 343 A 1 
ATOM 2703  C CB  . GLU A 1 343 ? 96.570   -8.426  -22.677 1.00 57.98 343 A 1 
ATOM 2704  C CG  . GLU A 1 343 ? 97.681   -8.494  -21.617 1.00 51.45 343 A 1 
ATOM 2705  C CD  . GLU A 1 343 ? 97.657   -7.316  -20.631 1.00 46.32 343 A 1 
ATOM 2706  O OE1 . GLU A 1 343 ? 98.082   -7.533  -19.472 1.00 41.34 343 A 1 
ATOM 2707  O OE2 . GLU A 1 343 ? 97.188   -6.238  -21.037 1.00 42.24 343 A 1 
ATOM 2708  N N   . ILE A 1 344 ? 94.381   -10.795 -23.953 1.00 67.50 344 A 1 
ATOM 2709  C CA  . ILE A 1 344 ? 93.048   -10.957 -24.513 1.00 67.17 344 A 1 
ATOM 2710  C C   . ILE A 1 344 ? 92.056   -10.785 -23.369 1.00 69.34 344 A 1 
ATOM 2711  O O   . ILE A 1 344 ? 92.099   -11.531 -22.400 1.00 64.76 344 A 1 
ATOM 2712  C CB  . ILE A 1 344 ? 92.867   -12.325 -25.203 1.00 61.42 344 A 1 
ATOM 2713  C CG1 . ILE A 1 344 ? 93.978   -12.604 -26.250 1.00 55.51 344 A 1 
ATOM 2714  C CG2 . ILE A 1 344 ? 91.487   -12.373 -25.867 1.00 53.84 344 A 1 
ATOM 2715  C CD1 . ILE A 1 344 ? 93.912   -14.008 -26.845 1.00 49.79 344 A 1 
ATOM 2716  N N   . GLU A 1 345 ? 91.126   -9.855  -23.535 1.00 70.71 345 A 1 
ATOM 2717  C CA  . GLU A 1 345 ? 89.944   -9.715  -22.682 1.00 70.51 345 A 1 
ATOM 2718  C C   . GLU A 1 345 ? 88.720   -10.260 -23.430 1.00 72.95 345 A 1 
ATOM 2719  O O   . GLU A 1 345 ? 87.991   -9.503  -24.075 1.00 68.28 345 A 1 
ATOM 2720  C CB  . GLU A 1 345 ? 89.759   -8.268  -22.236 1.00 64.09 345 A 1 
ATOM 2721  C CG  . GLU A 1 345 ? 90.881   -7.818  -21.300 1.00 55.93 345 A 1 
ATOM 2722  C CD  . GLU A 1 345 ? 90.631   -6.432  -20.686 1.00 50.83 345 A 1 
ATOM 2723  O OE1 . GLU A 1 345 ? 91.341   -6.102  -19.708 1.00 44.50 345 A 1 
ATOM 2724  O OE2 . GLU A 1 345 ? 89.738   -5.721  -21.190 1.00 44.61 345 A 1 
ATOM 2725  N N   . PRO A 1 346 ? 88.507   -11.589 -23.444 1.00 76.13 346 A 1 
ATOM 2726  C CA  . PRO A 1 346 ? 87.360   -12.160 -24.117 1.00 76.43 346 A 1 
ATOM 2727  C C   . PRO A 1 346 ? 86.084   -11.875 -23.317 1.00 78.67 346 A 1 
ATOM 2728  O O   . PRO A 1 346 ? 86.037   -12.113 -22.117 1.00 76.32 346 A 1 
ATOM 2729  C CB  . PRO A 1 346 ? 87.668   -13.654 -24.218 1.00 72.84 346 A 1 
ATOM 2730  C CG  . PRO A 1 346 ? 88.538   -13.918 -23.000 1.00 69.75 346 A 1 
ATOM 2731  C CD  . PRO A 1 346 ? 89.293   -12.609 -22.798 1.00 71.84 346 A 1 
ATOM 2732  N N   . THR A 1 347 ? 85.034   -11.485 -24.020 1.00 79.60 347 A 1 
ATOM 2733  C CA  . THR A 1 347 ? 83.694   -11.407 -23.434 1.00 80.70 347 A 1 
ATOM 2734  C C   . THR A 1 347 ? 83.034   -12.771 -23.573 1.00 83.14 347 A 1 
ATOM 2735  O O   . THR A 1 347 ? 82.562   -13.138 -24.643 1.00 80.77 347 A 1 
ATOM 2736  C CB  . THR A 1 347 ? 82.851   -10.310 -24.089 1.00 76.28 347 A 1 
ATOM 2737  O OG1 . THR A 1 347 ? 83.592   -9.125  -24.245 1.00 65.68 347 A 1 
ATOM 2738  C CG2 . THR A 1 347 ? 81.642   -9.969  -23.219 1.00 62.81 347 A 1 
ATOM 2739  N N   . PHE A 1 348 ? 83.028   -13.550 -22.499 1.00 86.29 348 A 1 
ATOM 2740  C CA  . PHE A 1 348 ? 82.379   -14.853 -22.498 1.00 87.43 348 A 1 
ATOM 2741  C C   . PHE A 1 348 ? 80.951   -14.752 -21.972 1.00 88.42 348 A 1 
ATOM 2742  O O   . PHE A 1 348 ? 80.698   -14.114 -20.959 1.00 86.70 348 A 1 
ATOM 2743  C CB  . PHE A 1 348 ? 83.183   -15.867 -21.685 1.00 86.08 348 A 1 
ATOM 2744  C CG  . PHE A 1 348 ? 84.474   -16.294 -22.323 1.00 86.10 348 A 1 
ATOM 2745  C CD1 . PHE A 1 348 ? 84.486   -16.895 -23.589 1.00 79.77 348 A 1 
ATOM 2746  C CD2 . PHE A 1 348 ? 85.696   -16.132 -21.638 1.00 79.87 348 A 1 
ATOM 2747  C CE1 . PHE A 1 348 ? 85.690   -17.332 -24.177 1.00 78.07 348 A 1 
ATOM 2748  C CE2 . PHE A 1 348 ? 86.903   -16.555 -22.218 1.00 77.75 348 A 1 
ATOM 2749  C CZ  . PHE A 1 348 ? 86.897   -17.156 -23.485 1.00 81.20 348 A 1 
ATOM 2750  N N   . TYR A 1 349 ? 80.032   -15.467 -22.628 1.00 89.56 349 A 1 
ATOM 2751  C CA  . TYR A 1 349 ? 78.690   -15.723 -22.141 1.00 90.18 349 A 1 
ATOM 2752  C C   . TYR A 1 349 ? 78.526   -17.214 -21.897 1.00 91.01 349 A 1 
ATOM 2753  O O   . TYR A 1 349 ? 79.133   -18.046 -22.561 1.00 89.03 349 A 1 
ATOM 2754  C CB  . TYR A 1 349 ? 77.652   -15.198 -23.126 1.00 87.58 349 A 1 
ATOM 2755  C CG  . TYR A 1 349 ? 77.648   -13.694 -23.248 1.00 84.56 349 A 1 
ATOM 2756  C CD1 . TYR A 1 349 ? 76.752   -12.915 -22.477 1.00 76.28 349 A 1 
ATOM 2757  C CD2 . TYR A 1 349 ? 78.554   -13.059 -24.118 1.00 75.64 349 A 1 
ATOM 2758  C CE1 . TYR A 1 349 ? 76.757   -11.512 -22.585 1.00 72.95 349 A 1 
ATOM 2759  C CE2 . TYR A 1 349 ? 78.570   -11.659 -24.220 1.00 71.71 349 A 1 
ATOM 2760  C CZ  . TYR A 1 349 ? 77.671   -10.890 -23.455 1.00 74.82 349 A 1 
ATOM 2761  O OH  . TYR A 1 349 ? 77.681   -9.533  -23.560 1.00 72.34 349 A 1 
ATOM 2762  N N   . VAL A 1 350 ? 77.683   -17.555 -20.938 1.00 91.97 350 A 1 
ATOM 2763  C CA  . VAL A 1 350 ? 77.352   -18.944 -20.635 1.00 92.31 350 A 1 
ATOM 2764  C C   . VAL A 1 350 ? 75.841   -19.111 -20.568 1.00 92.78 350 A 1 
ATOM 2765  O O   . VAL A 1 350 ? 75.137   -18.312 -19.957 1.00 90.59 350 A 1 
ATOM 2766  C CB  . VAL A 1 350 ? 78.091   -19.414 -19.371 1.00 90.98 350 A 1 
ATOM 2767  C CG1 . VAL A 1 350 ? 77.549   -18.835 -18.066 1.00 80.19 350 A 1 
ATOM 2768  C CG2 . VAL A 1 350 ? 78.083   -20.930 -19.281 1.00 80.01 350 A 1 
ATOM 2769  N N   . THR A 1 351 ? 75.356   -20.184 -21.191 1.00 92.96 351 A 1 
ATOM 2770  C CA  . THR A 1 351 ? 73.981   -20.637 -21.042 1.00 92.90 351 A 1 
ATOM 2771  C C   . THR A 1 351 ? 74.007   -21.976 -20.325 1.00 93.17 351 A 1 
ATOM 2772  O O   . THR A 1 351 ? 74.723   -22.889 -20.730 1.00 91.14 351 A 1 
ATOM 2773  C CB  . THR A 1 351 ? 73.252   -20.729 -22.385 1.00 91.59 351 A 1 
ATOM 2774  O OG1 . THR A 1 351 ? 73.386   -19.518 -23.085 1.00 79.43 351 A 1 
ATOM 2775  C CG2 . THR A 1 351 ? 71.763   -20.987 -22.211 1.00 77.60 351 A 1 
ATOM 2776  N N   . LEU A 1 352 ? 73.262   -22.073 -19.221 1.00 93.10 352 A 1 
ATOM 2777  C CA  . LEU A 1 352 ? 73.185   -23.277 -18.402 1.00 93.17 352 A 1 
ATOM 2778  C C   . LEU A 1 352 ? 71.885   -24.005 -18.709 1.00 93.01 352 A 1 
ATOM 2779  O O   . LEU A 1 352 ? 70.813   -23.422 -18.585 1.00 90.68 352 A 1 
ATOM 2780  C CB  . LEU A 1 352 ? 73.273   -22.906 -16.913 1.00 92.45 352 A 1 
ATOM 2781  C CG  . LEU A 1 352 ? 74.522   -22.103 -16.493 1.00 91.87 352 A 1 
ATOM 2782  C CD1 . LEU A 1 352 ? 74.450   -21.783 -14.992 1.00 83.18 352 A 1 
ATOM 2783  C CD2 . LEU A 1 352 ? 75.812   -22.870 -16.742 1.00 83.07 352 A 1 
ATOM 2784  N N   . TYR A 1 353 ? 71.962   -25.278 -19.036 1.00 92.64 353 A 1 
ATOM 2785  C CA  . TYR A 1 353 ? 70.826   -26.142 -19.310 1.00 92.29 353 A 1 
ATOM 2786  C C   . TYR A 1 353 ? 70.643   -27.097 -18.131 1.00 92.02 353 A 1 
ATOM 2787  O O   . TYR A 1 353 ? 71.549   -27.874 -17.803 1.00 88.52 353 A 1 
ATOM 2788  C CB  . TYR A 1 353 ? 71.034   -26.886 -20.628 1.00 91.31 353 A 1 
ATOM 2789  C CG  . TYR A 1 353 ? 71.128   -25.975 -21.824 1.00 90.29 353 A 1 
ATOM 2790  C CD1 . TYR A 1 353 ? 69.976   -25.629 -22.557 1.00 82.41 353 A 1 
ATOM 2791  C CD2 . TYR A 1 353 ? 72.369   -25.438 -22.216 1.00 82.79 353 A 1 
ATOM 2792  C CE1 . TYR A 1 353 ? 70.055   -24.767 -23.661 1.00 81.52 353 A 1 
ATOM 2793  C CE2 . TYR A 1 353 ? 72.459   -24.565 -23.325 1.00 81.01 353 A 1 
ATOM 2794  C CZ  . TYR A 1 353 ? 71.292   -24.242 -24.038 1.00 85.81 353 A 1 
ATOM 2795  O OH  . TYR A 1 353 ? 71.372   -23.379 -25.109 1.00 84.57 353 A 1 
ATOM 2796  N N   . GLY A 1 354 ? 69.479   -27.029 -17.482 1.00 91.29 354 A 1 
ATOM 2797  C CA  . GLY A 1 354 ? 69.137   -27.801 -16.305 1.00 90.90 354 A 1 
ATOM 2798  C C   . GLY A 1 354 ? 67.969   -28.761 -16.516 1.00 91.59 354 A 1 
ATOM 2799  O O   . GLY A 1 354 ? 67.375   -28.847 -17.580 1.00 87.97 354 A 1 
ATOM 2800  N N   . THR A 1 355 ? 67.654   -29.520 -15.472 1.00 91.46 355 A 1 
ATOM 2801  C CA  . THR A 1 355 ? 66.505   -30.446 -15.482 1.00 90.68 355 A 1 
ATOM 2802  C C   . THR A 1 355 ? 65.162   -29.733 -15.398 1.00 90.93 355 A 1 
ATOM 2803  O O   . THR A 1 355 ? 64.179   -30.257 -15.908 1.00 87.49 355 A 1 
ATOM 2804  C CB  . THR A 1 355 ? 66.585   -31.449 -14.323 1.00 89.29 355 A 1 
ATOM 2805  O OG1 . THR A 1 355 ? 66.814   -30.792 -13.102 1.00 81.17 355 A 1 
ATOM 2806  C CG2 . THR A 1 355 ? 67.715   -32.450 -14.523 1.00 79.51 355 A 1 
ATOM 2807  N N   . ASN A 1 356 ? 65.087   -28.575 -14.746 1.00 91.20 356 A 1 
ATOM 2808  C CA  . ASN A 1 356 ? 63.848   -27.848 -14.494 1.00 90.98 356 A 1 
ATOM 2809  C C   . ASN A 1 356 ? 63.648   -26.703 -15.496 1.00 90.85 356 A 1 
ATOM 2810  O O   . ASN A 1 356 ? 62.545   -26.485 -15.977 1.00 85.01 356 A 1 
ATOM 2811  C CB  . ASN A 1 356 ? 63.846   -27.294 -13.057 1.00 88.60 356 A 1 
ATOM 2812  C CG  . ASN A 1 356 ? 63.866   -28.354 -11.972 1.00 85.14 356 A 1 
ATOM 2813  O OD1 . ASN A 1 356 ? 63.789   -29.549 -12.191 1.00 76.47 356 A 1 
ATOM 2814  N ND2 . ASN A 1 356 ? 63.985   -27.919 -10.726 1.00 76.56 356 A 1 
ATOM 2815  N N   . ALA A 1 357 ? 64.724   -25.987 -15.757 1.00 90.19 357 A 1 
ATOM 2816  C CA  . ALA A 1 357 ? 64.733   -24.841 -16.653 1.00 90.13 357 A 1 
ATOM 2817  C C   . ALA A 1 357 ? 66.134   -24.617 -17.222 1.00 90.89 357 A 1 
ATOM 2818  O O   . ALA A 1 357 ? 67.125   -25.145 -16.714 1.00 86.93 357 A 1 
ATOM 2819  C CB  . ALA A 1 357 ? 64.252   -23.603 -15.876 1.00 87.38 357 A 1 
ATOM 2820  N N   . ASP A 1 358 ? 66.195   -23.806 -18.243 1.00 91.06 358 A 1 
ATOM 2821  C CA  . ASP A 1 358 ? 67.442   -23.344 -18.830 1.00 90.61 358 A 1 
ATOM 2822  C C   . ASP A 1 358 ? 67.649   -21.866 -18.487 1.00 90.76 358 A 1 
ATOM 2823  O O   . ASP A 1 358 ? 66.700   -21.089 -18.429 1.00 86.71 358 A 1 
ATOM 2824  C CB  . ASP A 1 358 ? 67.445   -23.590 -20.348 1.00 88.20 358 A 1 
ATOM 2825  C CG  . ASP A 1 358 ? 67.297   -25.066 -20.722 1.00 85.32 358 A 1 
ATOM 2826  O OD1 . ASP A 1 358 ? 67.775   -25.941 -19.956 1.00 77.42 358 A 1 
ATOM 2827  O OD2 . ASP A 1 358 ? 66.735   -25.342 -21.808 1.00 78.51 358 A 1 
ATOM 2828  N N   . SER A 1 359 ? 68.875   -21.482 -18.243 1.00 90.09 359 A 1 
ATOM 2829  C CA  . SER A 1 359 ? 69.179   -20.075 -17.992 1.00 89.70 359 A 1 
ATOM 2830  C C   . SER A 1 359 ? 69.090   -19.266 -19.271 1.00 89.62 359 A 1 
ATOM 2831  O O   . SER A 1 359 ? 69.315   -19.750 -20.381 1.00 86.31 359 A 1 
ATOM 2832  C CB  . SER A 1 359 ? 70.550   -19.905 -17.328 1.00 88.28 359 A 1 
ATOM 2833  O OG  . SER A 1 359 ? 71.626   -20.003 -18.229 1.00 84.10 359 A 1 
ATOM 2834  N N   . GLN A 1 360 ? 68.902   -17.982 -19.108 1.00 89.67 360 A 1 
ATOM 2835  C CA  . GLN A 1 360 ? 69.249   -17.037 -20.165 1.00 88.57 360 A 1 
ATOM 2836  C C   . GLN A 1 360 ? 70.758   -17.048 -20.432 1.00 90.19 360 A 1 
ATOM 2837  O O   . GLN A 1 360 ? 71.551   -17.637 -19.686 1.00 86.87 360 A 1 
ATOM 2838  C CB  . GLN A 1 360 ? 68.736   -15.634 -19.783 1.00 84.75 360 A 1 
ATOM 2839  C CG  . GLN A 1 360 ? 67.204   -15.599 -19.659 1.00 74.51 360 A 1 
ATOM 2840  C CD  . GLN A 1 360 ? 66.654   -14.191 -19.399 1.00 68.14 360 A 1 
ATOM 2841  O OE1 . GLN A 1 360 ? 67.366   -13.224 -19.301 1.00 59.26 360 A 1 
ATOM 2842  N NE2 . GLN A 1 360 ? 65.351   -14.036 -19.281 1.00 56.50 360 A 1 
ATOM 2843  N N   . THR A 1 361 ? 71.161   -16.390 -21.497 1.00 89.41 361 A 1 
ATOM 2844  C CA  . THR A 1 361 ? 72.579   -16.163 -21.778 1.00 89.31 361 A 1 
ATOM 2845  C C   . THR A 1 361 ? 73.147   -15.214 -20.738 1.00 89.57 361 A 1 
ATOM 2846  O O   . THR A 1 361 ? 72.821   -14.033 -20.711 1.00 85.53 361 A 1 
ATOM 2847  C CB  . THR A 1 361 ? 72.782   -15.609 -23.190 1.00 86.65 361 A 1 
ATOM 2848  O OG1 . THR A 1 361 ? 72.120   -16.434 -24.122 1.00 74.28 361 A 1 
ATOM 2849  C CG2 . THR A 1 361 ? 74.251   -15.592 -23.578 1.00 71.07 361 A 1 
ATOM 2850  N N   . LEU A 1 362 ? 74.003   -15.743 -19.866 1.00 90.34 362 A 1 
ATOM 2851  C CA  . LEU A 1 362 ? 74.554   -15.013 -18.730 1.00 90.32 362 A 1 
ATOM 2852  C C   . LEU A 1 362 ? 75.983   -14.571 -19.033 1.00 90.74 362 A 1 
ATOM 2853  O O   . LEU A 1 362 ? 76.800   -15.401 -19.442 1.00 88.55 362 A 1 
ATOM 2854  C CB  . LEU A 1 362 ? 74.522   -15.919 -17.489 1.00 89.42 362 A 1 
ATOM 2855  C CG  . LEU A 1 362 ? 73.115   -16.391 -17.070 1.00 88.63 362 A 1 
ATOM 2856  C CD1 . LEU A 1 362 ? 73.247   -17.467 -15.991 1.00 81.04 362 A 1 
ATOM 2857  C CD2 . LEU A 1 362 ? 72.272   -15.249 -16.516 1.00 81.69 362 A 1 
ATOM 2858  N N   . PRO A 1 363 ? 76.324   -13.303 -18.791 1.00 88.28 363 A 1 
ATOM 2859  C CA  . PRO A 1 363 ? 77.702   -12.864 -18.918 1.00 86.99 363 A 1 
ATOM 2860  C C   . PRO A 1 363 ? 78.564   -13.490 -17.821 1.00 87.85 363 A 1 
ATOM 2861  O O   . PRO A 1 363 ? 78.181   -13.559 -16.658 1.00 85.78 363 A 1 
ATOM 2862  C CB  . PRO A 1 363 ? 77.649   -11.337 -18.847 1.00 83.94 363 A 1 
ATOM 2863  C CG  . PRO A 1 363 ? 76.416   -11.070 -17.992 1.00 79.76 363 A 1 
ATOM 2864  C CD  . PRO A 1 363 ? 75.473   -12.209 -18.345 1.00 82.74 363 A 1 
ATOM 2865  N N   . LEU A 1 364 ? 79.758   -13.908 -18.176 1.00 87.33 364 A 1 
ATOM 2866  C CA  . LEU A 1 364 ? 80.803   -14.204 -17.205 1.00 87.06 364 A 1 
ATOM 2867  C C   . LEU A 1 364 ? 81.457   -12.890 -16.794 1.00 86.35 364 A 1 
ATOM 2868  O O   . LEU A 1 364 ? 82.172   -12.268 -17.563 1.00 82.15 364 A 1 
ATOM 2869  C CB  . LEU A 1 364 ? 81.822   -15.201 -17.768 1.00 86.00 364 A 1 
ATOM 2870  C CG  . LEU A 1 364 ? 81.284   -16.622 -17.981 1.00 84.31 364 A 1 
ATOM 2871  C CD1 . LEU A 1 364 ? 82.420   -17.532 -18.469 1.00 77.53 364 A 1 
ATOM 2872  C CD2 . LEU A 1 364 ? 80.725   -17.243 -16.703 1.00 78.68 364 A 1 
ATOM 2873  N N   . GLU A 1 365 ? 81.215   -12.489 -15.559 1.00 84.73 365 A 1 
ATOM 2874  C CA  . GLU A 1 365 ? 81.790   -11.271 -15.005 1.00 83.37 365 A 1 
ATOM 2875  C C   . GLU A 1 365 ? 83.294   -11.472 -14.781 1.00 83.96 365 A 1 
ATOM 2876  O O   . GLU A 1 365 ? 83.729   -12.270 -13.945 1.00 80.52 365 A 1 
ATOM 2877  C CB  . GLU A 1 365 ? 81.031   -10.880 -13.718 1.00 79.53 365 A 1 
ATOM 2878  C CG  . GLU A 1 365 ? 81.370   -9.479  -13.205 1.00 69.53 365 A 1 
ATOM 2879  C CD  . GLU A 1 365 ? 80.632   -9.100  -11.895 1.00 62.95 365 A 1 
ATOM 2880  O OE1 . GLU A 1 365 ? 80.840   -7.978  -11.379 1.00 55.46 365 A 1 
ATOM 2881  O OE2 . GLU A 1 365 ? 79.874   -9.921  -11.335 1.00 55.79 365 A 1 
ATOM 2882  N N   . ILE A 1 366 ? 84.100   -10.757 -15.531 1.00 81.85 366 A 1 
ATOM 2883  C CA  . ILE A 1 366 ? 85.548   -10.751 -15.395 1.00 80.22 366 A 1 
ATOM 2884  C C   . ILE A 1 366 ? 85.911   -9.624  -14.429 1.00 80.66 366 A 1 
ATOM 2885  O O   . ILE A 1 366 ? 85.755   -8.450  -14.749 1.00 76.62 366 A 1 
ATOM 2886  C CB  . ILE A 1 366 ? 86.240   -10.607 -16.762 1.00 76.09 366 A 1 
ATOM 2887  C CG1 . ILE A 1 366 ? 85.826   -11.757 -17.709 1.00 70.31 366 A 1 
ATOM 2888  C CG2 . ILE A 1 366 ? 87.762   -10.580 -16.569 1.00 67.23 366 A 1 
ATOM 2889  C CD1 . ILE A 1 366 ? 86.307   -11.576 -19.156 1.00 61.66 366 A 1 
ATOM 2890  N N   . VAL A 1 367 ? 86.375   -9.986  -13.261 1.00 81.67 367 A 1 
ATOM 2891  C CA  . VAL A 1 367 ? 86.687   -9.008  -12.207 1.00 79.62 367 A 1 
ATOM 2892  C C   . VAL A 1 367 ? 88.026   -8.305  -12.448 1.00 79.45 367 A 1 
ATOM 2893  O O   . VAL A 1 367 ? 88.172   -7.136  -12.120 1.00 72.37 367 A 1 
ATOM 2894  C CB  . VAL A 1 367 ? 86.665   -9.678  -10.827 1.00 75.71 367 A 1 
ATOM 2895  C CG1 . VAL A 1 367 ? 86.913   -8.673  -9.693  1.00 69.17 367 A 1 
ATOM 2896  C CG2 . VAL A 1 367 ? 85.316   -10.345 -10.554 1.00 70.18 367 A 1 
ATOM 2897  N N   . GLU A 1 368 ? 89.000   -9.026  -12.964 1.00 78.34 368 A 1 
ATOM 2898  C CA  . GLU A 1 368 ? 90.343   -8.505  -13.259 1.00 76.88 368 A 1 
ATOM 2899  C C   . GLU A 1 368 ? 90.706   -8.789  -14.717 1.00 77.48 368 A 1 
ATOM 2900  O O   . GLU A 1 368 ? 90.597   -7.921  -15.567 1.00 70.63 368 A 1 
ATOM 2901  C CB  . GLU A 1 368 ? 91.373   -9.091  -12.288 1.00 71.72 368 A 1 
ATOM 2902  C CG  . GLU A 1 368 ? 91.244   -8.539  -10.866 1.00 65.82 368 A 1 
ATOM 2903  C CD  . GLU A 1 368 ? 92.008   -9.357  -9.812  1.00 58.84 368 A 1 
ATOM 2904  O OE1 . GLU A 1 368 ? 91.766   -9.116  -8.609  1.00 52.25 368 A 1 
ATOM 2905  O OE2 . GLU A 1 368 ? 92.689   -10.337 -10.168 1.00 55.16 368 A 1 
ATOM 2906  N N   . ARG A 1 369 ? 91.123   -9.998  -14.975 1.00 79.06 369 A 1 
ATOM 2907  C CA  . ARG A 1 369 ? 91.455   -10.475 -16.320 1.00 79.40 369 A 1 
ATOM 2908  C C   . ARG A 1 369 ? 91.363   -11.992 -16.385 1.00 81.58 369 A 1 
ATOM 2909  O O   . ARG A 1 369 ? 91.455   -12.670 -15.362 1.00 77.56 369 A 1 
ATOM 2910  C CB  . ARG A 1 369 ? 92.847   -9.973  -16.753 1.00 73.65 369 A 1 
ATOM 2911  C CG  . ARG A 1 369 ? 93.986   -10.532 -15.887 1.00 64.34 369 A 1 
ATOM 2912  C CD  . ARG A 1 369 ? 95.314   -9.954  -16.372 1.00 60.11 369 A 1 
ATOM 2913  N NE  . ARG A 1 369 ? 96.451   -10.518 -15.637 1.00 51.95 369 A 1 
ATOM 2914  C CZ  . ARG A 1 369 ? 97.720   -10.162 -15.788 1.00 44.91 369 A 1 
ATOM 2915  N NH1 . ARG A 1 369 ? 98.062   -9.225  -16.636 1.00 43.26 369 A 1 
ATOM 2916  N NH2 . ARG A 1 369 ? 98.642   -10.746 -15.101 1.00 39.41 369 A 1 
ATOM 2917  N N   . ILE A 1 370 ? 91.253   -12.528 -17.600 1.00 79.34 370 A 1 
ATOM 2918  C CA  . ILE A 1 370 ? 91.387   -13.965 -17.824 1.00 79.37 370 A 1 
ATOM 2919  C C   . ILE A 1 370 ? 92.874   -14.310 -17.943 1.00 80.32 370 A 1 
ATOM 2920  O O   . ILE A 1 370 ? 93.571   -13.805 -18.824 1.00 77.05 370 A 1 
ATOM 2921  C CB  . ILE A 1 370 ? 90.573   -14.430 -19.042 1.00 77.21 370 A 1 
ATOM 2922  C CG1 . ILE A 1 370 ? 89.073   -14.254 -18.724 1.00 72.35 370 A 1 
ATOM 2923  C CG2 . ILE A 1 370 ? 90.891   -15.888 -19.399 1.00 69.28 370 A 1 
ATOM 2924  C CD1 . ILE A 1 370 ? 88.135   -14.600 -19.864 1.00 64.30 370 A 1 
ATOM 2925  N N   . GLU A 1 371 ? 93.335   -15.199 -17.065 1.00 80.63 371 A 1 
ATOM 2926  C CA  . GLU A 1 371 ? 94.686   -15.730 -17.149 1.00 80.51 371 A 1 
ATOM 2927  C C   . GLU A 1 371 ? 94.741   -16.894 -18.143 1.00 81.42 371 A 1 
ATOM 2928  O O   . GLU A 1 371 ? 93.969   -17.853 -18.069 1.00 78.28 371 A 1 
ATOM 2929  C CB  . GLU A 1 371 ? 95.201   -16.147 -15.777 1.00 77.60 371 A 1 
ATOM 2930  C CG  . GLU A 1 371 ? 95.350   -14.944 -14.834 1.00 71.30 371 A 1 
ATOM 2931  C CD  . GLU A 1 371 ? 95.981   -15.299 -13.485 1.00 65.54 371 A 1 
ATOM 2932  O OE1 . GLU A 1 371 ? 96.375   -14.338 -12.787 1.00 57.25 371 A 1 
ATOM 2933  O OE2 . GLU A 1 371 ? 96.072   -16.504 -13.167 1.00 58.73 371 A 1 
ATOM 2934  N N   . GLN A 1 372 ? 95.647   -16.828 -19.073 1.00 80.59 372 A 1 
ATOM 2935  C CA  . GLN A 1 372 ? 95.885   -17.891 -20.041 1.00 79.19 372 A 1 
ATOM 2936  C C   . GLN A 1 372 ? 96.709   -19.016 -19.405 1.00 79.62 372 A 1 
ATOM 2937  O O   . GLN A 1 372 ? 97.571   -18.768 -18.571 1.00 74.28 372 A 1 
ATOM 2938  C CB  . GLN A 1 372 ? 96.564   -17.342 -21.290 1.00 75.75 372 A 1 
ATOM 2939  C CG  . GLN A 1 372 ? 95.716   -16.274 -21.997 1.00 72.50 372 A 1 
ATOM 2940  C CD  . GLN A 1 372 ? 96.371   -15.745 -23.271 1.00 70.32 372 A 1 
ATOM 2941  O OE1 . GLN A 1 372 ? 97.222   -16.371 -23.883 1.00 63.38 372 A 1 
ATOM 2942  N NE2 . GLN A 1 372 ? 95.992   -14.571 -23.715 1.00 62.04 372 A 1 
ATOM 2943  N N   . ASN A 1 373 ? 96.445   -20.260 -19.820 1.00 82.82 373 A 1 
ATOM 2944  C CA  . ASN A 1 373 ? 97.060   -21.466 -19.259 1.00 81.55 373 A 1 
ATOM 2945  C C   . ASN A 1 373 ? 96.888   -21.595 -17.733 1.00 82.50 373 A 1 
ATOM 2946  O O   . ASN A 1 373 ? 97.692   -22.241 -17.059 1.00 78.64 373 A 1 
ATOM 2947  C CB  . ASN A 1 373 ? 98.512   -21.599 -19.744 1.00 79.32 373 A 1 
ATOM 2948  C CG  . ASN A 1 373 ? 98.586   -21.702 -21.254 1.00 76.48 373 A 1 
ATOM 2949  O OD1 . ASN A 1 373 ? 97.853   -22.426 -21.880 1.00 69.14 373 A 1 
ATOM 2950  N ND2 . ASN A 1 373 ? 99.481   -20.966 -21.878 1.00 67.68 373 A 1 
ATOM 2951  N N   . ALA A 1 374 ? 95.773   -21.034 -17.199 1.00 84.33 374 A 1 
ATOM 2952  C CA  . ALA A 1 374 ? 95.437   -21.065 -15.787 1.00 84.18 374 A 1 
ATOM 2953  C C   . ALA A 1 374 ? 93.959   -21.426 -15.572 1.00 85.88 374 A 1 
ATOM 2954  O O   . ALA A 1 374 ? 93.124   -21.388 -16.475 1.00 83.24 374 A 1 
ATOM 2955  C CB  . ALA A 1 374 ? 95.801   -19.715 -15.166 1.00 81.15 374 A 1 
ATOM 2956  N N   . THR A 1 375 ? 93.643   -21.805 -14.347 1.00 87.61 375 A 1 
ATOM 2957  C CA  . THR A 1 375 ? 92.250   -22.032 -13.945 1.00 87.47 375 A 1 
ATOM 2958  C C   . THR A 1 375 ? 91.643   -20.721 -13.482 1.00 88.01 375 A 1 
ATOM 2959  O O   . THR A 1 375 ? 91.931   -20.260 -12.376 1.00 85.76 375 A 1 
ATOM 2960  C CB  . THR A 1 375 ? 92.129   -23.093 -12.855 1.00 86.08 375 A 1 
ATOM 2961  O OG1 . THR A 1 375 ? 92.702   -24.308 -13.291 1.00 77.00 375 A 1 
ATOM 2962  C CG2 . THR A 1 375 ? 90.671   -23.400 -12.509 1.00 75.87 375 A 1 
ATOM 2963  N N   . ASN A 1 376 ? 90.750   -20.187 -14.287 1.00 90.40 376 A 1 
ATOM 2964  C CA  . ASN A 1 376 ? 89.970   -19.012 -13.959 1.00 90.08 376 A 1 
ATOM 2965  C C   . ASN A 1 376 ? 88.706   -19.432 -13.218 1.00 90.85 376 A 1 
ATOM 2966  O O   . ASN A 1 376 ? 88.101   -20.455 -13.533 1.00 88.57 376 A 1 
ATOM 2967  C CB  . ASN A 1 376 ? 89.668   -18.239 -15.251 1.00 88.47 376 A 1 
ATOM 2968  C CG  . ASN A 1 376 ? 90.945   -17.710 -15.874 1.00 87.47 376 A 1 
ATOM 2969  O OD1 . ASN A 1 376 ? 91.399   -16.629 -15.565 1.00 76.40 376 A 1 
ATOM 2970  N ND2 . ASN A 1 376 ? 91.574   -18.482 -16.734 1.00 76.20 376 A 1 
ATOM 2971  N N   . THR A 1 377 ? 88.309   -18.668 -12.234 1.00 92.20 377 A 1 
ATOM 2972  C CA  . THR A 1 377 ? 87.086   -18.916 -11.458 1.00 92.37 377 A 1 
ATOM 2973  C C   . THR A 1 377 ? 86.122   -17.765 -11.656 1.00 92.29 377 A 1 
ATOM 2974  O O   . THR A 1 377 ? 86.511   -16.614 -11.513 1.00 89.56 377 A 1 
ATOM 2975  C CB  . THR A 1 377 ? 87.391   -19.128 -9.965  1.00 91.22 377 A 1 
ATOM 2976  O OG1 . THR A 1 377 ? 88.415   -20.084 -9.792  1.00 75.62 377 A 1 
ATOM 2977  C CG2 . THR A 1 377 ? 86.176   -19.643 -9.204  1.00 76.50 377 A 1 
ATOM 2978  N N   . PHE A 1 378 ? 84.865   -18.089 -11.949 1.00 93.13 378 A 1 
ATOM 2979  C CA  . PHE A 1 378 ? 83.802   -17.123 -12.194 1.00 92.97 378 A 1 
ATOM 2980  C C   . PHE A 1 378 ? 82.630   -17.390 -11.268 1.00 93.30 378 A 1 
ATOM 2981  O O   . PHE A 1 378 ? 82.368   -18.532 -10.891 1.00 91.44 378 A 1 
ATOM 2982  C CB  . PHE A 1 378 ? 83.372   -17.191 -13.663 1.00 91.55 378 A 1 
ATOM 2983  C CG  . PHE A 1 378 ? 84.509   -17.038 -14.645 1.00 91.12 378 A 1 
ATOM 2984  C CD1 . PHE A 1 378 ? 84.939   -15.761 -15.033 1.00 84.08 378 A 1 
ATOM 2985  C CD2 . PHE A 1 378 ? 85.154   -18.169 -15.167 1.00 84.46 378 A 1 
ATOM 2986  C CE1 . PHE A 1 378 ? 85.998   -15.607 -15.942 1.00 82.99 378 A 1 
ATOM 2987  C CE2 . PHE A 1 378 ? 86.218   -18.021 -16.074 1.00 83.00 378 A 1 
ATOM 2988  C CZ  . PHE A 1 378 ? 86.634   -16.743 -16.465 1.00 86.31 378 A 1 
ATOM 2989  N N   . LEU A 1 379 ? 81.909   -16.345 -10.910 1.00 93.18 379 A 1 
ATOM 2990  C CA  . LEU A 1 379 ? 80.594   -16.442 -10.296 1.00 93.20 379 A 1 
ATOM 2991  C C   . LEU A 1 379 ? 79.535   -16.278 -11.389 1.00 93.28 379 A 1 
ATOM 2992  O O   . LEU A 1 379 ? 79.529   -15.285 -12.093 1.00 91.34 379 A 1 
ATOM 2993  C CB  . LEU A 1 379 ? 80.469   -15.363 -9.208  1.00 92.45 379 A 1 
ATOM 2994  C CG  . LEU A 1 379 ? 79.110   -15.363 -8.478  1.00 91.94 379 A 1 
ATOM 2995  C CD1 . LEU A 1 379 ? 78.919   -16.627 -7.647  1.00 85.19 379 A 1 
ATOM 2996  C CD2 . LEU A 1 379 ? 79.045   -14.164 -7.535  1.00 84.71 379 A 1 
ATOM 2997  N N   . VAL A 1 380 ? 78.637   -17.240 -11.468 1.00 93.58 380 A 1 
ATOM 2998  C CA  . VAL A 1 380 ? 77.431   -17.148 -12.281 1.00 93.54 380 A 1 
ATOM 2999  C C   . VAL A 1 380 ? 76.253   -17.298 -11.339 1.00 93.67 380 A 1 
ATOM 3000  O O   . VAL A 1 380 ? 76.310   -18.110 -10.422 1.00 91.69 380 A 1 
ATOM 3001  C CB  . VAL A 1 380 ? 77.407   -18.230 -13.375 1.00 92.04 380 A 1 
ATOM 3002  C CG1 . VAL A 1 380 ? 76.157   -18.146 -14.238 1.00 83.81 380 A 1 
ATOM 3003  C CG2 . VAL A 1 380 ? 78.622   -18.089 -14.293 1.00 82.71 380 A 1 
ATOM 3004  N N   . TYR A 1 381 ? 75.190   -16.530 -11.556 1.00 93.98 381 A 1 
ATOM 3005  C CA  . TYR A 1 381 ? 73.974   -16.656 -10.767 1.00 93.69 381 A 1 
ATOM 3006  C C   . TYR A 1 381 ? 72.751   -16.607 -11.679 1.00 93.59 381 A 1 
ATOM 3007  O O   . TYR A 1 381 ? 72.740   -15.905 -12.680 1.00 91.06 381 A 1 
ATOM 3008  C CB  . TYR A 1 381 ? 73.933   -15.599 -9.655  1.00 91.96 381 A 1 
ATOM 3009  C CG  . TYR A 1 381 ? 73.875   -14.178 -10.152 1.00 91.00 381 A 1 
ATOM 3010  C CD1 . TYR A 1 381 ? 75.072   -13.507 -10.508 1.00 85.47 381 A 1 
ATOM 3011  C CD2 . TYR A 1 381 ? 72.649   -13.506 -10.270 1.00 84.98 381 A 1 
ATOM 3012  C CE1 . TYR A 1 381 ? 75.027   -12.187 -10.988 1.00 83.57 381 A 1 
ATOM 3013  C CE2 . TYR A 1 381 ? 72.593   -12.183 -10.749 1.00 83.62 381 A 1 
ATOM 3014  C CZ  . TYR A 1 381 ? 73.788   -11.529 -11.103 1.00 85.03 381 A 1 
ATOM 3015  O OH  . TYR A 1 381 ? 73.742   -10.239 -11.572 1.00 83.21 381 A 1 
ATOM 3016  N N   . THR A 1 382 ? 71.722   -17.367 -11.304 1.00 93.19 382 A 1 
ATOM 3017  C CA  . THR A 1 382 ? 70.475   -17.466 -12.060 1.00 92.89 382 A 1 
ATOM 3018  C C   . THR A 1 382 ? 69.296   -17.122 -11.172 1.00 92.68 382 A 1 
ATOM 3019  O O   . THR A 1 382 ? 69.306   -17.426 -9.977  1.00 90.47 382 A 1 
ATOM 3020  C CB  . THR A 1 382 ? 70.283   -18.856 -12.676 1.00 91.60 382 A 1 
ATOM 3021  O OG1 . THR A 1 382 ? 70.235   -19.852 -11.685 1.00 80.14 382 A 1 
ATOM 3022  C CG2 . THR A 1 382 ? 71.426   -19.211 -13.612 1.00 79.66 382 A 1 
ATOM 3023  N N   . GLU A 1 383 ? 68.287   -16.506 -11.735 1.00 92.08 383 A 1 
ATOM 3024  C CA  . GLU A 1 383 ? 67.088   -16.140 -10.975 1.00 90.88 383 A 1 
ATOM 3025  C C   . GLU A 1 383 ? 66.161   -17.330 -10.716 1.00 90.21 383 A 1 
ATOM 3026  O O   . GLU A 1 383 ? 65.449   -17.360 -9.719  1.00 85.73 383 A 1 
ATOM 3027  C CB  . GLU A 1 383 ? 66.331   -15.029 -11.708 1.00 88.43 383 A 1 
ATOM 3028  C CG  . GLU A 1 383 ? 67.131   -13.736 -11.819 1.00 84.45 383 A 1 
ATOM 3029  C CD  . GLU A 1 383 ? 66.275   -12.521 -12.190 1.00 81.52 383 A 1 
ATOM 3030  O OE1 . GLU A 1 383 ? 66.856   -11.415 -12.271 1.00 74.45 383 A 1 
ATOM 3031  O OE2 . GLU A 1 383 ? 65.041   -12.653 -12.307 1.00 75.32 383 A 1 
ATOM 3032  N N   . GLU A 1 384 ? 66.194   -18.318 -11.585 1.00 89.44 384 A 1 
ATOM 3033  C CA  . GLU A 1 384 ? 65.363   -19.505 -11.508 1.00 88.59 384 A 1 
ATOM 3034  C C   . GLU A 1 384 ? 66.158   -20.737 -11.075 1.00 89.71 384 A 1 
ATOM 3035  O O   . GLU A 1 384 ? 67.368   -20.846 -11.297 1.00 86.77 384 A 1 
ATOM 3036  C CB  . GLU A 1 384 ? 64.651   -19.745 -12.841 1.00 85.35 384 A 1 
ATOM 3037  C CG  . GLU A 1 384 ? 63.701   -18.587 -13.169 1.00 73.87 384 A 1 
ATOM 3038  C CD  . GLU A 1 384 ? 62.776   -18.876 -14.347 1.00 66.56 384 A 1 
ATOM 3039  O OE1 . GLU A 1 384 ? 61.895   -18.007 -14.593 1.00 57.85 384 A 1 
ATOM 3040  O OE2 . GLU A 1 384 ? 62.910   -19.941 -14.982 1.00 57.34 384 A 1 
ATOM 3041  N N   . ASP A 1 385 ? 65.470   -21.694 -10.437 1.00 89.67 385 A 1 
ATOM 3042  C CA  . ASP A 1 385 ? 66.055   -22.979 -10.092 1.00 89.77 385 A 1 
ATOM 3043  C C   . ASP A 1 385 ? 66.135   -23.868 -11.330 1.00 90.29 385 A 1 
ATOM 3044  O O   . ASP A 1 385 ? 65.132   -24.424 -11.786 1.00 86.48 385 A 1 
ATOM 3045  C CB  . ASP A 1 385 ? 65.276   -23.653 -8.955  1.00 87.24 385 A 1 
ATOM 3046  C CG  . ASP A 1 385 ? 66.036   -24.838 -8.350  1.00 85.23 385 A 1 
ATOM 3047  O OD1 . ASP A 1 385 ? 67.068   -25.261 -8.919  1.00 77.16 385 A 1 
ATOM 3048  O OD2 . ASP A 1 385 ? 65.621   -25.302 -7.259  1.00 77.85 385 A 1 
ATOM 3049  N N   . LEU A 1 386 ? 67.311   -24.001 -11.859 1.00 90.73 386 A 1 
ATOM 3050  C CA  . LEU A 1 386 ? 67.565   -24.843 -13.023 1.00 90.81 386 A 1 
ATOM 3051  C C   . LEU A 1 386 ? 67.526   -26.342 -12.701 1.00 90.52 386 A 1 
ATOM 3052  O O   . LEU A 1 386 ? 67.523   -27.174 -13.603 1.00 85.33 386 A 1 
ATOM 3053  C CB  . LEU A 1 386 ? 68.927   -24.463 -13.640 1.00 89.97 386 A 1 
ATOM 3054  C CG  . LEU A 1 386 ? 69.126   -22.964 -13.962 1.00 89.52 386 A 1 
ATOM 3055  C CD1 . LEU A 1 386 ? 70.476   -22.795 -14.657 1.00 80.51 386 A 1 
ATOM 3056  C CD2 . LEU A 1 386 ? 68.044   -22.410 -14.869 1.00 80.71 386 A 1 
ATOM 3057  N N   . GLY A 1 387 ? 67.493   -26.700 -11.424 1.00 89.43 387 A 1 
ATOM 3058  C CA  . GLY A 1 387 ? 67.668   -28.068 -10.984 1.00 89.14 387 A 1 
ATOM 3059  C C   . GLY A 1 387 ? 69.099   -28.566 -11.181 1.00 90.16 387 A 1 
ATOM 3060  O O   . GLY A 1 387 ? 70.081   -27.856 -10.952 1.00 86.43 387 A 1 
ATOM 3061  N N   . ASP A 1 388 ? 69.238   -29.842 -11.582 1.00 89.94 388 A 1 
ATOM 3062  C CA  . ASP A 1 388 ? 70.541   -30.404 -11.921 1.00 89.47 388 A 1 
ATOM 3063  C C   . ASP A 1 388 ? 70.983   -29.932 -13.307 1.00 90.49 388 A 1 
ATOM 3064  O O   . ASP A 1 388 ? 70.272   -30.095 -14.295 1.00 87.46 388 A 1 
ATOM 3065  C CB  . ASP A 1 388 ? 70.521   -31.948 -11.836 1.00 86.57 388 A 1 
ATOM 3066  C CG  . ASP A 1 388 ? 70.988   -32.538 -10.506 1.00 78.72 388 A 1 
ATOM 3067  O OD1 . ASP A 1 388 ? 71.475   -31.811 -9.616  1.00 70.19 388 A 1 
ATOM 3068  O OD2 . ASP A 1 388 ? 71.046   -33.790 -10.402 1.00 68.96 388 A 1 
ATOM 3069  N N   . LEU A 1 389 ? 72.200   -29.406 -13.383 1.00 89.96 389 A 1 
ATOM 3070  C CA  . LEU A 1 389 ? 72.778   -28.988 -14.657 1.00 90.60 389 A 1 
ATOM 3071  C C   . LEU A 1 389 ? 73.116   -30.192 -15.538 1.00 90.80 389 A 1 
ATOM 3072  O O   . LEU A 1 389 ? 73.723   -31.164 -15.086 1.00 88.42 389 A 1 
ATOM 3073  C CB  . LEU A 1 389 ? 74.013   -28.106 -14.424 1.00 89.63 389 A 1 
ATOM 3074  C CG  . LEU A 1 389 ? 73.743   -26.795 -13.665 1.00 88.29 389 A 1 
ATOM 3075  C CD1 . LEU A 1 389 ? 75.066   -26.044 -13.489 1.00 80.16 389 A 1 
ATOM 3076  C CD2 . LEU A 1 389 ? 72.778   -25.880 -14.414 1.00 79.95 389 A 1 
ATOM 3077  N N   . LEU A 1 390 ? 72.736   -30.095 -16.806 1.00 90.69 390 A 1 
ATOM 3078  C CA  . LEU A 1 390 ? 72.929   -31.125 -17.826 1.00 90.08 390 A 1 
ATOM 3079  C C   . LEU A 1 390 ? 73.969   -30.714 -18.862 1.00 90.52 390 A 1 
ATOM 3080  O O   . LEU A 1 390 ? 74.858   -31.496 -19.190 1.00 87.64 390 A 1 
ATOM 3081  C CB  . LEU A 1 390 ? 71.580   -31.399 -18.519 1.00 88.41 390 A 1 
ATOM 3082  C CG  . LEU A 1 390 ? 70.472   -31.961 -17.602 1.00 85.51 390 A 1 
ATOM 3083  C CD1 . LEU A 1 390 ? 69.181   -32.076 -18.399 1.00 78.64 390 A 1 
ATOM 3084  C CD2 . LEU A 1 390 ? 70.836   -33.340 -17.060 1.00 78.30 390 A 1 
ATOM 3085  N N   . LYS A 1 391 ? 73.826   -29.496 -19.354 1.00 91.09 391 A 1 
ATOM 3086  C CA  . LYS A 1 391 ? 74.697   -28.951 -20.399 1.00 91.24 391 A 1 
ATOM 3087  C C   . LYS A 1 391 ? 75.066   -27.500 -20.100 1.00 91.84 391 A 1 
ATOM 3088  O O   . LYS A 1 391 ? 74.325   -26.788 -19.441 1.00 89.78 391 A 1 
ATOM 3089  C CB  . LYS A 1 391 ? 74.031   -29.042 -21.783 1.00 88.75 391 A 1 
ATOM 3090  C CG  . LYS A 1 391 ? 73.683   -30.463 -22.239 1.00 81.14 391 A 1 
ATOM 3091  C CD  . LYS A 1 391 ? 73.247   -30.405 -23.708 1.00 79.77 391 A 1 
ATOM 3092  C CE  . LYS A 1 391 ? 72.919   -31.776 -24.287 1.00 68.26 391 A 1 
ATOM 3093  N NZ  . LYS A 1 391 ? 72.936   -31.718 -25.763 1.00 61.71 391 A 1 
ATOM 3094  N N   . ILE A 1 392 ? 76.198   -27.096 -20.645 1.00 92.02 392 A 1 
ATOM 3095  C CA  . ILE A 1 392 ? 76.651   -25.707 -20.632 1.00 92.31 392 A 1 
ATOM 3096  C C   . ILE A 1 392 ? 77.057   -25.339 -22.053 1.00 92.21 392 A 1 
ATOM 3097  O O   . ILE A 1 392 ? 77.885   -26.025 -22.645 1.00 90.46 392 A 1 
ATOM 3098  C CB  . ILE A 1 392 ? 77.818   -25.500 -19.639 1.00 91.89 392 A 1 
ATOM 3099  C CG1 . ILE A 1 392 ? 77.414   -25.937 -18.208 1.00 87.22 392 A 1 
ATOM 3100  C CG2 . ILE A 1 392 ? 78.284   -24.043 -19.670 1.00 86.67 392 A 1 
ATOM 3101  C CD1 . ILE A 1 392 ? 78.542   -25.848 -17.171 1.00 84.03 392 A 1 
ATOM 3102  N N   . GLN A 1 393 ? 76.516   -24.281 -22.570 1.00 92.47 393 A 1 
ATOM 3103  C CA  . GLN A 1 393 ? 76.976   -23.627 -23.782 1.00 92.24 393 A 1 
ATOM 3104  C C   . GLN A 1 393 ? 77.853   -22.448 -23.380 1.00 92.13 393 A 1 
ATOM 3105  O O   . GLN A 1 393 ? 77.414   -21.596 -22.618 1.00 90.44 393 A 1 
ATOM 3106  C CB  . GLN A 1 393 ? 75.758   -23.186 -24.598 1.00 90.70 393 A 1 
ATOM 3107  C CG  . GLN A 1 393 ? 76.096   -22.530 -25.943 1.00 84.98 393 A 1 
ATOM 3108  C CD  . GLN A 1 393 ? 74.832   -21.965 -26.604 1.00 82.74 393 A 1 
ATOM 3109  O OE1 . GLN A 1 393 ? 73.818   -21.762 -25.970 1.00 74.72 393 A 1 
ATOM 3110  N NE2 . GLN A 1 393 ? 74.848   -21.676 -27.875 1.00 71.71 393 A 1 
ATOM 3111  N N   . LEU A 1 394 ? 79.047   -22.400 -23.845 1.00 90.89 394 A 1 
ATOM 3112  C CA  . LEU A 1 394 ? 79.944   -21.269 -23.672 1.00 90.31 394 A 1 
ATOM 3113  C C   . LEU A 1 394 ? 80.086   -20.563 -25.019 1.00 90.38 394 A 1 
ATOM 3114  O O   . LEU A 1 394 ? 80.479   -21.192 -25.996 1.00 88.24 394 A 1 
ATOM 3115  C CB  . LEU A 1 394 ? 81.291   -21.777 -23.128 1.00 89.44 394 A 1 
ATOM 3116  C CG  . LEU A 1 394 ? 82.318   -20.664 -22.860 1.00 87.99 394 A 1 
ATOM 3117  C CD1 . LEU A 1 394 ? 81.983   -19.876 -21.594 1.00 79.08 394 A 1 
ATOM 3118  C CD2 . LEU A 1 394 ? 83.707   -21.276 -22.660 1.00 79.34 394 A 1 
ATOM 3119  N N   . THR A 1 395 ? 79.807   -19.301 -25.053 1.00 89.28 395 A 1 
ATOM 3120  C CA  . THR A 1 395 ? 79.919   -18.452 -26.235 1.00 88.35 395 A 1 
ATOM 3121  C C   . THR A 1 395 ? 80.978   -17.392 -26.008 1.00 88.11 395 A 1 
ATOM 3122  O O   . THR A 1 395 ? 81.052   -16.801 -24.941 1.00 85.72 395 A 1 
ATOM 3123  C CB  . THR A 1 395 ? 78.577   -17.805 -26.633 1.00 85.79 395 A 1 
ATOM 3124  O OG1 . THR A 1 395 ? 77.577   -17.962 -25.641 1.00 70.14 395 A 1 
ATOM 3125  C CG2 . THR A 1 395 ? 78.024   -18.433 -27.896 1.00 69.21 395 A 1 
ATOM 3126  N N   . TRP A 1 396 ? 81.809   -17.171 -26.996 1.00 83.92 396 A 1 
ATOM 3127  C CA  . TRP A 1 396 ? 82.690   -16.017 -27.036 1.00 82.64 396 A 1 
ATOM 3128  C C   . TRP A 1 396 ? 82.052   -14.986 -27.945 1.00 80.86 396 A 1 
ATOM 3129  O O   . TRP A 1 396 ? 81.917   -15.221 -29.140 1.00 76.22 396 A 1 
ATOM 3130  C CB  . TRP A 1 396 ? 84.090   -16.435 -27.492 1.00 80.52 396 A 1 
ATOM 3131  C CG  . TRP A 1 396 ? 85.156   -15.386 -27.455 1.00 80.33 396 A 1 
ATOM 3132  C CD1 . TRP A 1 396 ? 84.997   -14.057 -27.217 1.00 74.21 396 A 1 
ATOM 3133  C CD2 . TRP A 1 396 ? 86.589   -15.572 -27.684 1.00 78.04 396 A 1 
ATOM 3134  N NE1 . TRP A 1 396 ? 86.219   -13.418 -27.296 1.00 74.72 396 A 1 
ATOM 3135  C CE2 . TRP A 1 396 ? 87.219   -14.312 -27.578 1.00 76.06 396 A 1 
ATOM 3136  C CE3 . TRP A 1 396 ? 87.389   -16.691 -27.970 1.00 75.16 396 A 1 
ATOM 3137  C CZ2 . TRP A 1 396 ? 88.608   -14.150 -27.773 1.00 74.84 396 A 1 
ATOM 3138  C CZ3 . TRP A 1 396 ? 88.773   -16.543 -28.154 1.00 70.81 396 A 1 
ATOM 3139  C CH2 . TRP A 1 396 ? 89.372   -15.284 -28.056 1.00 71.43 396 A 1 
ATOM 3140  N N   . GLU A 1 397 ? 81.656   -13.884 -27.384 1.00 78.13 397 A 1 
ATOM 3141  C CA  . GLU A 1 397 ? 81.105   -12.795 -28.184 1.00 75.77 397 A 1 
ATOM 3142  C C   . GLU A 1 397 ? 82.146   -12.373 -29.213 1.00 74.46 397 A 1 
ATOM 3143  O O   . GLU A 1 397 ? 83.304   -12.075 -28.883 1.00 67.39 397 A 1 
ATOM 3144  C CB  . GLU A 1 397 ? 80.664   -11.637 -27.288 1.00 70.09 397 A 1 
ATOM 3145  C CG  . GLU A 1 397 ? 79.817   -10.612 -28.057 1.00 62.43 397 A 1 
ATOM 3146  C CD  . GLU A 1 397 ? 79.265   -9.489  -27.150 1.00 57.95 397 A 1 
ATOM 3147  O OE1 . GLU A 1 397 ? 78.157   -8.997  -27.449 1.00 51.54 397 A 1 
ATOM 3148  O OE2 . GLU A 1 397 ? 79.956   -9.120  -26.185 1.00 53.30 397 A 1 
ATOM 3149  N N   . GLY A 1 398 ? 81.769   -12.417 -30.459 1.00 66.26 398 A 1 
ATOM 3150  C CA  . GLY A 1 398 ? 82.599   -11.878 -31.517 1.00 62.54 398 A 1 
ATOM 3151  C C   . GLY A 1 398 ? 82.853   -10.415 -31.234 1.00 61.55 398 A 1 
ATOM 3152  O O   . GLY A 1 398 ? 82.015   -9.723  -30.673 1.00 55.44 398 A 1 
ATOM 3153  N N   . ALA A 1 399 ? 84.037   -9.958  -31.651 1.00 53.61 399 A 1 
ATOM 3154  C CA  . ALA A 1 399 ? 84.280   -8.525  -31.651 1.00 51.87 399 A 1 
ATOM 3155  C C   . ALA A 1 399 ? 83.065   -7.871  -32.317 1.00 51.99 399 A 1 
ATOM 3156  O O   . ALA A 1 399 ? 82.793   -8.147  -33.490 1.00 47.48 399 A 1 
ATOM 3157  C CB  . ALA A 1 399 ? 85.578   -8.224  -32.398 1.00 46.87 399 A 1 
ATOM 3158  N N   . SER A 1 400 ? 82.303   -7.118  -31.535 1.00 46.34 400 A 1 
ATOM 3159  C CA  . SER A 1 400 ? 81.063   -6.553  -32.043 1.00 45.81 400 A 1 
ATOM 3160  C C   . SER A 1 400 ? 81.414   -5.811  -33.318 1.00 46.74 400 A 1 
ATOM 3161  O O   . SER A 1 400 ? 82.343   -5.002  -33.332 1.00 43.73 400 A 1 
ATOM 3162  C CB  . SER A 1 400 ? 80.364   -5.656  -31.011 1.00 42.43 400 A 1 
ATOM 3163  O OG  . SER A 1 400 ? 81.143   -4.544  -30.665 1.00 39.32 400 A 1 
ATOM 3164  N N   . GLN A 1 401 ? 80.702   -6.109  -34.386 1.00 44.12 401 A 1 
ATOM 3165  C CA  . GLN A 1 401 ? 80.764   -5.344  -35.615 1.00 44.71 401 A 1 
ATOM 3166  C C   . GLN A 1 401 ? 80.182   -3.943  -35.362 1.00 46.07 401 A 1 
ATOM 3167  O O   . GLN A 1 401 ? 79.298   -3.477  -36.076 1.00 42.92 401 A 1 
ATOM 3168  C CB  . GLN A 1 401 ? 80.029   -6.072  -36.750 1.00 40.84 401 A 1 
ATOM 3169  C CG  . GLN A 1 401 ? 80.700   -7.377  -37.207 1.00 36.79 401 A 1 
ATOM 3170  C CD  . GLN A 1 401 ? 80.008   -7.963  -38.453 1.00 33.45 401 A 1 
ATOM 3171  O OE1 . GLN A 1 401 ? 78.951   -7.539  -38.875 1.00 31.23 401 A 1 
ATOM 3172  N NE2 . GLN A 1 401 ? 80.598   -8.946  -39.090 1.00 29.90 401 A 1 
ATOM 3173  N N   . SER A 1 402 ? 80.638   -3.275  -34.308 1.00 42.98 402 A 1 
ATOM 3174  C CA  . SER A 1 402 ? 80.530   -1.834  -34.302 1.00 43.05 402 A 1 
ATOM 3175  C C   . SER A 1 402 ? 81.248   -1.376  -35.559 1.00 43.87 402 A 1 
ATOM 3176  O O   . SER A 1 402 ? 82.316   -1.878  -35.906 1.00 42.06 402 A 1 
ATOM 3177  C CB  . SER A 1 402 ? 81.097   -1.218  -33.019 1.00 40.25 402 A 1 
ATOM 3178  O OG  . SER A 1 402 ? 82.483   -1.035  -33.066 1.00 37.00 402 A 1 
ATOM 3179  N N   . TRP A 1 403 ? 80.645   -0.435  -36.246 1.00 42.65 403 A 1 
ATOM 3180  C CA  . TRP A 1 403 ? 81.232   0.107   -37.480 1.00 40.11 403 A 1 
ATOM 3181  C C   . TRP A 1 403 ? 82.655   0.596   -37.237 1.00 42.39 403 A 1 
ATOM 3182  O O   . TRP A 1 403 ? 83.525   0.474   -38.094 1.00 39.71 403 A 1 
ATOM 3183  C CB  . TRP A 1 403 ? 80.328   1.221   -38.005 1.00 35.74 403 A 1 
ATOM 3184  C CG  . TRP A 1 403 ? 80.128   1.206   -39.471 1.00 33.13 403 A 1 
ATOM 3185  C CD1 . TRP A 1 403 ? 79.212   0.460   -40.123 1.00 29.39 403 A 1 
ATOM 3186  C CD2 . TRP A 1 403 ? 80.826   1.978   -40.489 1.00 30.47 403 A 1 
ATOM 3187  N NE1 . TRP A 1 403 ? 79.283   0.717   -41.490 1.00 26.18 403 A 1 
ATOM 3188  C CE2 . TRP A 1 403 ? 80.256   1.649   -41.751 1.00 28.48 403 A 1 
ATOM 3189  C CE3 . TRP A 1 403 ? 81.865   2.928   -40.469 1.00 31.17 403 A 1 
ATOM 3190  C CZ2 . TRP A 1 403 ? 80.711   2.244   -42.962 1.00 30.56 403 A 1 
ATOM 3191  C CZ3 . TRP A 1 403 ? 82.322   3.529   -41.671 1.00 29.53 403 A 1 
ATOM 3192  C CH2 . TRP A 1 403 ? 81.741   3.184   -42.895 1.00 29.24 403 A 1 
ATOM 3193  N N   . TYR A 1 404 ? 82.927   1.051   -36.002 1.00 46.68 404 A 1 
ATOM 3194  C CA  . TYR A 1 404 ? 84.254   1.452   -35.553 1.00 46.45 404 A 1 
ATOM 3195  C C   . TYR A 1 404 ? 85.219   0.261   -35.422 1.00 47.47 404 A 1 
ATOM 3196  O O   . TYR A 1 404 ? 86.372   0.377   -35.823 1.00 46.32 404 A 1 
ATOM 3197  C CB  . TYR A 1 404 ? 84.119   2.211   -34.235 1.00 44.20 404 A 1 
ATOM 3198  C CG  . TYR A 1 404 ? 85.241   3.183   -34.009 1.00 42.24 404 A 1 
ATOM 3199  C CD1 . TYR A 1 404 ? 86.407   2.803   -33.315 1.00 39.23 404 A 1 
ATOM 3200  C CD2 . TYR A 1 404 ? 85.134   4.499   -34.506 1.00 37.71 404 A 1 
ATOM 3201  C CE1 . TYR A 1 404 ? 87.450   3.723   -33.116 1.00 33.81 404 A 1 
ATOM 3202  C CE2 . TYR A 1 404 ? 86.166   5.420   -34.308 1.00 33.67 404 A 1 
ATOM 3203  C CZ  . TYR A 1 404 ? 87.319   5.035   -33.616 1.00 34.73 404 A 1 
ATOM 3204  O OH  . TYR A 1 404 ? 88.328   5.934   -33.421 1.00 31.80 404 A 1 
ATOM 3205  N N   . ASN A 1 405 ? 84.778   -0.902  -34.904 1.00 48.89 405 A 1 
ATOM 3206  C CA  . ASN A 1 405 ? 85.583   -2.122  -34.825 1.00 49.67 405 A 1 
ATOM 3207  C C   . ASN A 1 405 ? 85.754   -2.755  -36.207 1.00 49.15 405 A 1 
ATOM 3208  O O   . ASN A 1 405 ? 86.861   -3.138  -36.544 1.00 48.45 405 A 1 
ATOM 3209  C CB  . ASN A 1 405 ? 84.991   -3.114  -33.826 1.00 47.97 405 A 1 
ATOM 3210  C CG  . ASN A 1 405 ? 85.275   -2.749  -32.379 1.00 45.16 405 A 1 
ATOM 3211  O OD1 . ASN A 1 405 ? 86.113   -1.928  -32.065 1.00 43.56 405 A 1 
ATOM 3212  N ND2 . ASN A 1 405 ? 84.591   -3.388  -31.462 1.00 42.52 405 A 1 
ATOM 3213  N N   . LEU A 1 406 ? 84.677   -2.776  -37.010 1.00 44.97 406 A 1 
ATOM 3214  C CA  . LEU A 1 406 ? 84.762   -3.141  -38.428 1.00 44.95 406 A 1 
ATOM 3215  C C   . LEU A 1 406 ? 85.746   -2.237  -39.168 1.00 45.34 406 A 1 
ATOM 3216  O O   . LEU A 1 406 ? 86.557   -2.726  -39.931 1.00 44.78 406 A 1 
ATOM 3217  C CB  . LEU A 1 406 ? 83.373   -3.042  -39.082 1.00 43.24 406 A 1 
ATOM 3218  C CG  . LEU A 1 406 ? 82.737   -4.418  -39.329 1.00 39.10 406 A 1 
ATOM 3219  C CD1 . LEU A 1 406 ? 81.211   -4.280  -39.400 1.00 36.87 406 A 1 
ATOM 3220  C CD2 . LEU A 1 406 ? 83.233   -5.020  -40.630 1.00 38.66 406 A 1 
ATOM 3221  N N   . TRP A 1 407 ? 85.719   -0.944  -38.913 1.00 47.18 407 A 1 
ATOM 3222  C CA  . TRP A 1 407 ? 86.655   -0.005  -39.506 1.00 45.12 407 A 1 
ATOM 3223  C C   . TRP A 1 407 ? 88.073   -0.203  -38.974 1.00 46.30 407 A 1 
ATOM 3224  O O   . TRP A 1 407 ? 89.010   -0.162  -39.759 1.00 44.87 407 A 1 
ATOM 3225  C CB  . TRP A 1 407 ? 86.159   1.417   -39.300 1.00 42.73 407 A 1 
ATOM 3226  C CG  . TRP A 1 407 ? 86.954   2.452   -40.017 1.00 39.69 407 A 1 
ATOM 3227  C CD1 . TRP A 1 407 ? 86.819   2.783   -41.326 1.00 35.56 407 A 1 
ATOM 3228  C CD2 . TRP A 1 407 ? 88.012   3.310   -39.490 1.00 38.38 407 A 1 
ATOM 3229  N NE1 . TRP A 1 407 ? 87.704   3.804   -41.641 1.00 33.50 407 A 1 
ATOM 3230  C CE2 . TRP A 1 407 ? 88.441   4.169   -40.548 1.00 36.66 407 A 1 
ATOM 3231  C CE3 . TRP A 1 407 ? 88.621   3.467   -38.231 1.00 39.48 407 A 1 
ATOM 3232  C CZ2 . TRP A 1 407 ? 89.438   5.166   -40.344 1.00 40.18 407 A 1 
ATOM 3233  C CZ3 . TRP A 1 407 ? 89.617   4.456   -38.030 1.00 36.65 407 A 1 
ATOM 3234  C CH2 . TRP A 1 407 ? 90.006   5.291   -39.083 1.00 37.20 407 A 1 
ATOM 3235  N N   . LYS A 1 408 ? 88.232   -0.495  -37.668 1.00 50.62 408 A 1 
ATOM 3236  C CA  . LYS A 1 408 ? 89.528   -0.857  -37.082 1.00 50.44 408 A 1 
ATOM 3237  C C   . LYS A 1 408 ? 90.040   -2.172  -37.656 1.00 49.58 408 A 1 
ATOM 3238  O O   . LYS A 1 408 ? 91.201   -2.225  -38.040 1.00 49.51 408 A 1 
ATOM 3239  C CB  . LYS A 1 408 ? 89.444   -0.953  -35.553 1.00 50.07 408 A 1 
ATOM 3240  C CG  . LYS A 1 408 ? 90.266   0.124   -34.855 1.00 47.01 408 A 1 
ATOM 3241  C CD  . LYS A 1 408 ? 90.202   -0.076  -33.341 1.00 44.52 408 A 1 
ATOM 3242  C CE  . LYS A 1 408 ? 91.080   0.928   -32.597 1.00 40.72 408 A 1 
ATOM 3243  N NZ  . LYS A 1 408 ? 91.010   0.737   -31.132 1.00 37.89 408 A 1 
ATOM 3244  N N   . GLU A 1 409 ? 89.202   -3.207  -37.726 1.00 48.63 409 A 1 
ATOM 3245  C CA  . GLU A 1 409 ? 89.545   -4.488  -38.337 1.00 48.25 409 A 1 
ATOM 3246  C C   . GLU A 1 409 ? 89.826   -4.316  -39.828 1.00 47.16 409 A 1 
ATOM 3247  O O   . GLU A 1 409 ? 90.816   -4.848  -40.302 1.00 46.21 409 A 1 
ATOM 3248  C CB  . GLU A 1 409 ? 88.454   -5.541  -38.150 1.00 46.53 409 A 1 
ATOM 3249  C CG  . GLU A 1 409 ? 88.572   -6.253  -36.811 1.00 43.19 409 A 1 
ATOM 3250  C CD  . GLU A 1 409 ? 87.644   -7.468  -36.696 1.00 41.22 409 A 1 
ATOM 3251  O OE1 . GLU A 1 409 ? 87.907   -8.305  -35.796 1.00 38.00 409 A 1 
ATOM 3252  O OE2 . GLU A 1 409 ? 86.696   -7.564  -37.500 1.00 39.15 409 A 1 
ATOM 3253  N N   . PHE A 1 410 ? 89.015   -3.551  -40.546 1.00 43.87 410 A 1 
ATOM 3254  C CA  . PHE A 1 410 ? 89.271   -3.282  -41.963 1.00 42.71 410 A 1 
ATOM 3255  C C   . PHE A 1 410 ? 90.599   -2.547  -42.145 1.00 43.66 410 A 1 
ATOM 3256  O O   . PHE A 1 410 ? 91.376   -2.897  -43.026 1.00 42.81 410 A 1 
ATOM 3257  C CB  . PHE A 1 410 ? 88.104   -2.498  -42.553 1.00 40.80 410 A 1 
ATOM 3258  C CG  . PHE A 1 410 ? 88.062   -2.519  -44.062 1.00 37.59 410 A 1 
ATOM 3259  C CD1 . PHE A 1 410 ? 88.617   -1.462  -44.820 1.00 34.61 410 A 1 
ATOM 3260  C CD2 . PHE A 1 410 ? 87.455   -3.598  -44.715 1.00 34.84 410 A 1 
ATOM 3261  C CE1 . PHE A 1 410 ? 88.562   -1.490  -46.214 1.00 31.29 410 A 1 
ATOM 3262  C CE2 . PHE A 1 410 ? 87.399   -3.625  -46.116 1.00 31.77 410 A 1 
ATOM 3263  C CZ  . PHE A 1 410 ? 87.945   -2.574  -46.866 1.00 33.28 410 A 1 
ATOM 3264  N N   . ARG A 1 411 ? 90.879   -1.584  -41.269 1.00 45.82 411 A 1 
ATOM 3265  C CA  . ARG A 1 411 ? 92.167   -0.896  -41.272 1.00 46.38 411 A 1 
ATOM 3266  C C   . ARG A 1 411 ? 93.304   -1.836  -40.868 1.00 46.49 411 A 1 
ATOM 3267  O O   . ARG A 1 411 ? 94.364   -1.767  -41.478 1.00 46.86 411 A 1 
ATOM 3268  C CB  . ARG A 1 411 ? 92.102   0.344   -40.375 1.00 46.24 411 A 1 
ATOM 3269  C CG  . ARG A 1 411 ? 92.670   1.567   -41.079 1.00 42.47 411 A 1 
ATOM 3270  C CD  . ARG A 1 411 ? 92.648   2.771   -40.147 1.00 40.50 411 A 1 
ATOM 3271  N NE  . ARG A 1 411 ? 93.047   4.002   -40.852 1.00 36.92 411 A 1 
ATOM 3272  C CZ  . ARG A 1 411 ? 93.266   5.187   -40.300 1.00 33.85 411 A 1 
ATOM 3273  N NH1 . ARG A 1 411 ? 93.151   5.367   -39.013 1.00 31.80 411 A 1 
ATOM 3274  N NH2 . ARG A 1 411 ? 93.598   6.215   -41.028 1.00 31.01 411 A 1 
ATOM 3275  N N   . SER A 1 412 ? 93.150   -2.727  -39.904 1.00 48.19 412 A 1 
ATOM 3276  C CA  . SER A 1 412 ? 94.154   -3.721  -39.523 1.00 47.66 412 A 1 
ATOM 3277  C C   . SER A 1 412 ? 94.301   -4.811  -40.580 1.00 46.96 412 A 1 
ATOM 3278  O O   . SER A 1 412 ? 95.431   -5.199  -40.871 1.00 45.25 412 A 1 
ATOM 3279  C CB  . SER A 1 412 ? 93.888   -4.310  -38.141 1.00 45.84 412 A 1 
ATOM 3280  O OG  . SER A 1 412 ? 92.830   -5.232  -38.140 1.00 43.86 412 A 1 
ATOM 3281  N N   . TYR A 1 413 ? 93.211   -5.236  -41.236 1.00 44.30 413 A 1 
ATOM 3282  C CA  . TYR A 1 413 ? 93.235   -6.136  -42.396 1.00 43.20 413 A 1 
ATOM 3283  C C   . TYR A 1 413 ? 94.055   -5.585  -43.560 1.00 42.20 413 A 1 
ATOM 3284  O O   . TYR A 1 413 ? 94.704   -6.350  -44.252 1.00 40.80 413 A 1 
ATOM 3285  C CB  . TYR A 1 413 ? 91.806   -6.408  -42.876 1.00 40.63 413 A 1 
ATOM 3286  C CG  . TYR A 1 413 ? 91.364   -7.839  -42.709 1.00 38.43 413 A 1 
ATOM 3287  C CD1 . TYR A 1 413 ? 91.517   -8.735  -43.778 1.00 36.09 413 A 1 
ATOM 3288  C CD2 . TYR A 1 413 ? 90.768   -8.262  -41.513 1.00 34.95 413 A 1 
ATOM 3289  C CE1 . TYR A 1 413 ? 91.058   -10.056 -43.660 1.00 32.75 413 A 1 
ATOM 3290  C CE2 . TYR A 1 413 ? 90.308   -9.587  -41.383 1.00 32.37 413 A 1 
ATOM 3291  C CZ  . TYR A 1 413 ? 90.444   -10.479 -42.461 1.00 33.00 413 A 1 
ATOM 3292  O OH  . TYR A 1 413 ? 89.979   -11.759 -42.341 1.00 30.64 413 A 1 
ATOM 3293  N N   . LEU A 1 414 ? 93.988   -4.286  -43.761 1.00 40.61 414 A 1 
ATOM 3294  C CA  . LEU A 1 414 ? 94.753   -3.632  -44.819 1.00 41.27 414 A 1 
ATOM 3295  C C   . LEU A 1 414 ? 96.218   -3.384  -44.447 1.00 42.25 414 A 1 
ATOM 3296  O O   . LEU A 1 414 ? 97.047   -3.233  -45.346 1.00 39.73 414 A 1 
ATOM 3297  C CB  . LEU A 1 414 ? 94.070   -2.313  -45.182 1.00 38.35 414 A 1 
ATOM 3298  C CG  . LEU A 1 414 ? 92.813   -2.476  -46.055 1.00 34.64 414 A 1 
ATOM 3299  C CD1 . LEU A 1 414 ? 92.015   -1.173  -46.048 1.00 31.94 414 A 1 
ATOM 3300  C CD2 . LEU A 1 414 ? 93.167   -2.802  -47.499 1.00 34.37 414 A 1 
ATOM 3301  N N   . SER A 1 415 ? 96.549   -3.283  -43.162 1.00 44.02 415 A 1 
ATOM 3302  C CA  . SER A 1 415 ? 97.891   -2.846  -42.734 1.00 44.58 415 A 1 
ATOM 3303  C C   . SER A 1 415 ? 98.752   -3.939  -42.105 1.00 44.88 415 A 1 
ATOM 3304  O O   . SER A 1 415 ? 99.945   -3.996  -42.386 1.00 41.95 415 A 1 
ATOM 3305  C CB  . SER A 1 415 ? 97.787   -1.658  -41.792 1.00 40.82 415 A 1 
ATOM 3306  O OG  . SER A 1 415 ? 97.069   -1.971  -40.629 1.00 38.12 415 A 1 
ATOM 3307  N N   . GLN A 1 416 ? 98.212   -4.787  -41.281 1.00 45.14 416 A 1 
ATOM 3308  C CA  . GLN A 1 416 ? 98.945   -5.876  -40.629 1.00 46.03 416 A 1 
ATOM 3309  C C   . GLN A 1 416 ? 98.460   -7.225  -41.157 1.00 46.51 416 A 1 
ATOM 3310  O O   . GLN A 1 416 ? 97.274   -7.387  -41.436 1.00 43.09 416 A 1 
ATOM 3311  C CB  . GLN A 1 416 ? 98.830   -5.780  -39.104 1.00 42.27 416 A 1 
ATOM 3312  C CG  . GLN A 1 416 ? 99.693   -4.641  -38.552 1.00 38.33 416 A 1 
ATOM 3313  C CD  . GLN A 1 416 ? 99.740   -4.609  -37.023 1.00 34.94 416 A 1 
ATOM 3314  O OE1 . GLN A 1 416 ? 99.024   -5.295  -36.331 1.00 32.95 416 A 1 
ATOM 3315  N NE2 . GLN A 1 416 ? 100.601  -3.812  -36.447 1.00 31.63 416 A 1 
ATOM 3316  N N   . PRO A 1 417 ? 99.362   -8.224  -41.317 1.00 44.15 417 A 1 
ATOM 3317  C CA  . PRO A 1 417 ? 98.936   -9.578  -41.654 1.00 44.46 417 A 1 
ATOM 3318  C C   . PRO A 1 417 ? 97.870   -10.016 -40.652 1.00 45.38 417 A 1 
ATOM 3319  O O   . PRO A 1 417 ? 97.945   -9.655  -39.484 1.00 42.77 417 A 1 
ATOM 3320  C CB  . PRO A 1 417 ? 100.205  -10.439 -41.596 1.00 40.23 417 A 1 
ATOM 3321  C CG  . PRO A 1 417 ? 101.130  -9.659  -40.678 1.00 40.07 417 A 1 
ATOM 3322  C CD  . PRO A 1 417 ? 100.756  -8.209  -40.932 1.00 42.26 417 A 1 
ATOM 3323  N N   . ARG A 1 418 ? 96.852   -10.805 -41.131 1.00 47.03 418 A 1 
ATOM 3324  C CA  . ARG A 1 418 ? 95.788   -11.341 -40.278 1.00 47.21 418 A 1 
ATOM 3325  C C   . ARG A 1 418 ? 96.426   -11.916 -39.025 1.00 48.57 418 A 1 
ATOM 3326  O O   . ARG A 1 418 ? 97.040   -12.978 -39.091 1.00 45.22 418 A 1 
ATOM 3327  C CB  . ARG A 1 418 ? 94.998   -12.450 -40.989 1.00 42.39 418 A 1 
ATOM 3328  C CG  . ARG A 1 418 ? 93.905   -11.927 -41.919 1.00 37.97 418 A 1 
ATOM 3329  C CD  . ARG A 1 418 ? 93.136   -13.116 -42.514 1.00 34.82 418 A 1 
ATOM 3330  N NE  . ARG A 1 418 ? 91.994   -12.680 -43.315 1.00 31.92 418 A 1 
ATOM 3331  C CZ  . ARG A 1 418 ? 91.159   -13.461 -43.995 1.00 28.96 418 A 1 
ATOM 3332  N NH1 . ARG A 1 418 ? 91.309   -14.753 -44.027 1.00 27.47 418 A 1 
ATOM 3333  N NH2 . ARG A 1 418 ? 90.169   -12.947 -44.659 1.00 26.57 418 A 1 
ATOM 3334  N N   . ASN A 1 419 ? 96.295   -11.207 -37.899 1.00 49.18 419 A 1 
ATOM 3335  C CA  . ASN A 1 419 ? 96.737   -11.745 -36.634 1.00 49.69 419 A 1 
ATOM 3336  C C   . ASN A 1 419 ? 96.092   -13.125 -36.506 1.00 51.58 419 A 1 
ATOM 3337  O O   . ASN A 1 419 ? 94.891   -13.237 -36.759 1.00 47.92 419 A 1 
ATOM 3338  C CB  . ASN A 1 419 ? 96.362   -10.808 -35.476 1.00 44.84 419 A 1 
ATOM 3339  C CG  . ASN A 1 419 ? 97.549   -10.071 -34.900 1.00 40.12 419 A 1 
ATOM 3340  O OD1 . ASN A 1 419 ? 98.679   -10.452 -35.054 1.00 37.00 419 A 1 
ATOM 3341  N ND2 . ASN A 1 419 ? 97.310   -9.003  -34.165 1.00 35.68 419 A 1 
ATOM 3342  N N   . PRO A 1 420 ? 96.841   -14.168 -36.208 1.00 46.83 420 A 1 
ATOM 3343  C CA  . PRO A 1 420 ? 96.315   -15.522 -36.150 1.00 47.50 420 A 1 
ATOM 3344  C C   . PRO A 1 420 ? 95.079   -15.503 -35.254 1.00 49.99 420 A 1 
ATOM 3345  O O   . PRO A 1 420 ? 95.124   -14.927 -34.170 1.00 47.28 420 A 1 
ATOM 3346  C CB  . PRO A 1 420 ? 97.457   -16.394 -35.620 1.00 43.37 420 A 1 
ATOM 3347  C CG  . PRO A 1 420 ? 98.381   -15.407 -34.921 1.00 42.54 420 A 1 
ATOM 3348  C CD  . PRO A 1 420 ? 98.208   -14.130 -35.730 1.00 43.40 420 A 1 
ATOM 3349  N N   . GLY A 1 421 ? 93.958   -16.046 -35.741 1.00 56.45 421 A 1 
ATOM 3350  C CA  . GLY A 1 421 ? 92.641   -15.888 -35.144 1.00 57.98 421 A 1 
ATOM 3351  C C   . GLY A 1 421 ? 92.700   -16.130 -33.645 1.00 62.84 421 A 1 
ATOM 3352  O O   . GLY A 1 421 ? 93.289   -17.124 -33.210 1.00 59.04 421 A 1 
ATOM 3353  N N   . ARG A 1 422 ? 92.143   -15.212 -32.872 1.00 68.72 422 A 1 
ATOM 3354  C CA  . ARG A 1 422 ? 92.099   -15.321 -31.418 1.00 70.64 422 A 1 
ATOM 3355  C C   . ARG A 1 422 ? 91.413   -16.627 -31.070 1.00 74.05 422 A 1 
ATOM 3356  O O   . ARG A 1 422 ? 90.215   -16.780 -31.309 1.00 70.68 422 A 1 
ATOM 3357  C CB  . ARG A 1 422 ? 91.364   -14.130 -30.805 1.00 65.11 422 A 1 
ATOM 3358  C CG  . ARG A 1 422 ? 92.142   -12.820 -30.922 1.00 59.46 422 A 1 
ATOM 3359  C CD  . ARG A 1 422 ? 91.346   -11.681 -30.277 1.00 56.15 422 A 1 
ATOM 3360  N NE  . ARG A 1 422 ? 92.083   -10.415 -30.296 1.00 51.38 422 A 1 
ATOM 3361  C CZ  . ARG A 1 422 ? 91.677   -9.261  -29.759 1.00 46.65 422 A 1 
ATOM 3362  N NH1 . ARG A 1 422 ? 90.514   -9.157  -29.180 1.00 45.06 422 A 1 
ATOM 3363  N NH2 . ARG A 1 422 ? 92.441   -8.208  -29.795 1.00 42.59 422 A 1 
ATOM 3364  N N   . GLU A 1 423 ? 92.168   -17.590 -30.565 1.00 76.49 423 A 1 
ATOM 3365  C CA  . GLU A 1 423 ? 91.698   -18.938 -30.308 1.00 78.63 423 A 1 
ATOM 3366  C C   . GLU A 1 423 ? 92.194   -19.396 -28.947 1.00 80.14 423 A 1 
ATOM 3367  O O   . GLU A 1 423 ? 93.390   -19.331 -28.632 1.00 76.99 423 A 1 
ATOM 3368  C CB  . GLU A 1 423 ? 92.146   -19.873 -31.433 1.00 74.96 423 A 1 
ATOM 3369  C CG  . GLU A 1 423 ? 91.514   -21.269 -31.321 1.00 66.49 423 A 1 
ATOM 3370  C CD  . GLU A 1 423 ? 91.944   -22.223 -32.458 1.00 64.87 423 A 1 
ATOM 3371  O OE1 . GLU A 1 423 ? 91.236   -23.226 -32.654 1.00 57.03 423 A 1 
ATOM 3372  O OE2 . GLU A 1 423 ? 92.986   -21.949 -33.092 1.00 59.54 423 A 1 
ATOM 3373  N N   . LEU A 1 424 ? 91.273   -19.838 -28.142 1.00 81.66 424 A 1 
ATOM 3374  C CA  . LEU A 1 424 ? 91.513   -20.450 -26.845 1.00 82.53 424 A 1 
ATOM 3375  C C   . LEU A 1 424 ? 90.942   -21.865 -26.872 1.00 84.12 424 A 1 
ATOM 3376  O O   . LEU A 1 424 ? 90.009   -22.154 -27.610 1.00 81.61 424 A 1 
ATOM 3377  C CB  . LEU A 1 424 ? 90.866   -19.606 -25.737 1.00 80.16 424 A 1 
ATOM 3378  C CG  . LEU A 1 424 ? 91.453   -18.188 -25.582 1.00 78.95 424 A 1 
ATOM 3379  C CD1 . LEU A 1 424 ? 90.622   -17.401 -24.566 1.00 73.21 424 A 1 
ATOM 3380  C CD2 . LEU A 1 424 ? 92.894   -18.217 -25.095 1.00 74.67 424 A 1 
ATOM 3381  N N   . ASN A 1 425 ? 91.486   -22.736 -26.060 1.00 85.23 425 A 1 
ATOM 3382  C CA  . ASN A 1 425 ? 90.994   -24.101 -25.931 1.00 85.25 425 A 1 
ATOM 3383  C C   . ASN A 1 425 ? 90.477   -24.349 -24.515 1.00 86.02 425 A 1 
ATOM 3384  O O   . ASN A 1 425 ? 91.195   -24.139 -23.539 1.00 83.66 425 A 1 
ATOM 3385  C CB  . ASN A 1 425 ? 92.096   -25.081 -26.323 1.00 82.96 425 A 1 
ATOM 3386  C CG  . ASN A 1 425 ? 92.207   -25.210 -27.837 1.00 79.74 425 A 1 
ATOM 3387  O OD1 . ASN A 1 425 ? 91.562   -26.037 -28.436 1.00 69.67 425 A 1 
ATOM 3388  N ND2 . ASN A 1 425 ? 93.030   -24.420 -28.465 1.00 69.64 425 A 1 
ATOM 3389  N N   . ILE A 1 426 ? 89.261   -24.809 -24.403 1.00 86.72 426 A 1 
ATOM 3390  C CA  . ILE A 1 426 ? 88.602   -25.128 -23.137 1.00 87.47 426 A 1 
ATOM 3391  C C   . ILE A 1 426 ? 88.104   -26.568 -23.212 1.00 87.33 426 A 1 
ATOM 3392  O O   . ILE A 1 426 ? 87.247   -26.901 -24.017 1.00 84.36 426 A 1 
ATOM 3393  C CB  . ILE A 1 426 ? 87.468   -24.138 -22.818 1.00 86.70 426 A 1 
ATOM 3394  C CG1 . ILE A 1 426 ? 88.006   -22.690 -22.767 1.00 83.16 426 A 1 
ATOM 3395  C CG2 . ILE A 1 426 ? 86.801   -24.519 -21.487 1.00 80.89 426 A 1 
ATOM 3396  C CD1 . ILE A 1 426 ? 86.938   -21.610 -22.563 1.00 76.31 426 A 1 
ATOM 3397  N N   . ARG A 1 427 ? 88.634   -27.432 -22.346 1.00 87.95 427 A 1 
ATOM 3398  C CA  . ARG A 1 427 ? 88.294   -28.867 -22.341 1.00 86.54 427 A 1 
ATOM 3399  C C   . ARG A 1 427 ? 87.228   -29.222 -21.314 1.00 87.13 427 A 1 
ATOM 3400  O O   . ARG A 1 427 ? 86.431   -30.127 -21.534 1.00 83.64 427 A 1 
ATOM 3401  C CB  . ARG A 1 427 ? 89.549   -29.704 -22.084 1.00 83.79 427 A 1 
ATOM 3402  C CG  . ARG A 1 427 ? 90.611   -29.494 -23.177 1.00 77.71 427 A 1 
ATOM 3403  C CD  . ARG A 1 427 ? 91.812   -30.387 -22.920 1.00 74.19 427 A 1 
ATOM 3404  N NE  . ARG A 1 427 ? 92.831   -30.189 -23.945 1.00 64.68 427 A 1 
ATOM 3405  C CZ  . ARG A 1 427 ? 94.001   -30.807 -24.039 1.00 58.13 427 A 1 
ATOM 3406  N NH1 . ARG A 1 427 ? 94.373   -31.701 -23.168 1.00 53.76 427 A 1 
ATOM 3407  N NH2 . ARG A 1 427 ? 94.809   -30.523 -25.009 1.00 51.15 427 A 1 
ATOM 3408  N N   . ARG A 1 428 ? 87.215   -28.557 -20.172 1.00 87.77 428 A 1 
ATOM 3409  C CA  . ARG A 1 428 ? 86.346   -28.869 -19.032 1.00 87.97 428 A 1 
ATOM 3410  C C   . ARG A 1 428 ? 85.932   -27.602 -18.305 1.00 89.16 428 A 1 
ATOM 3411  O O   . ARG A 1 428 ? 86.745   -26.700 -18.124 1.00 86.67 428 A 1 
ATOM 3412  C CB  . ARG A 1 428 ? 87.037   -29.832 -18.042 1.00 84.51 428 A 1 
ATOM 3413  C CG  . ARG A 1 428 ? 87.400   -31.180 -18.679 1.00 75.61 428 A 1 
ATOM 3414  C CD  . ARG A 1 428 ? 87.961   -32.158 -17.652 1.00 74.46 428 A 1 
ATOM 3415  N NE  . ARG A 1 428 ? 88.394   -33.393 -18.304 1.00 65.05 428 A 1 
ATOM 3416  C CZ  . ARG A 1 428 ? 89.053   -34.403 -17.754 1.00 58.72 428 A 1 
ATOM 3417  N NH1 . ARG A 1 428 ? 89.370   -34.392 -16.503 1.00 53.74 428 A 1 
ATOM 3418  N NH2 . ARG A 1 428 ? 89.407   -35.421 -18.467 1.00 50.65 428 A 1 
ATOM 3419  N N   . ILE A 1 429 ? 84.717   -27.608 -17.814 1.00 89.92 429 A 1 
ATOM 3420  C CA  . ILE A 1 429 ? 84.195   -26.622 -16.872 1.00 90.77 429 A 1 
ATOM 3421  C C   . ILE A 1 429 ? 83.783   -27.376 -15.610 1.00 91.03 429 A 1 
ATOM 3422  O O   . ILE A 1 429 ? 82.978   -28.290 -15.658 1.00 89.12 429 A 1 
ATOM 3423  C CB  . ILE A 1 429 ? 83.022   -25.822 -17.478 1.00 90.29 429 A 1 
ATOM 3424  C CG1 . ILE A 1 429 ? 83.446   -25.130 -18.793 1.00 86.01 429 A 1 
ATOM 3425  C CG2 . ILE A 1 429 ? 82.501   -24.812 -16.450 1.00 85.06 429 A 1 
ATOM 3426  C CD1 . ILE A 1 429 ? 82.330   -24.348 -19.485 1.00 82.93 429 A 1 
ATOM 3427  N N   . ARG A 1 430 ? 84.337   -27.020 -14.453 1.00 92.05 430 A 1 
ATOM 3428  C CA  . ARG A 1 430 ? 83.875   -27.534 -13.160 1.00 91.91 430 A 1 
ATOM 3429  C C   . ARG A 1 430 ? 82.897   -26.533 -12.564 1.00 92.58 430 A 1 
ATOM 3430  O O   . ARG A 1 430 ? 83.255   -25.371 -12.407 1.00 90.86 430 A 1 
ATOM 3431  C CB  . ARG A 1 430 ? 85.044   -27.788 -12.210 1.00 91.04 430 A 1 
ATOM 3432  C CG  . ARG A 1 430 ? 85.920   -28.956 -12.673 1.00 84.22 430 A 1 
ATOM 3433  C CD  . ARG A 1 430 ? 87.073   -29.134 -11.676 1.00 78.65 430 A 1 
ATOM 3434  N NE  . ARG A 1 430 ? 87.889   -30.299 -12.008 1.00 68.11 430 A 1 
ATOM 3435  C CZ  . ARG A 1 430 ? 89.134   -30.526 -11.621 1.00 60.68 430 A 1 
ATOM 3436  N NH1 . ARG A 1 430 ? 89.806   -29.674 -10.890 1.00 53.80 430 A 1 
ATOM 3437  N NH2 . ARG A 1 430 ? 89.724   -31.621 -11.971 1.00 52.94 430 A 1 
ATOM 3438  N N   . VAL A 1 431 ? 81.705   -26.989 -12.201 1.00 92.89 431 A 1 
ATOM 3439  C CA  . VAL A 1 431 ? 80.664   -26.152 -11.602 1.00 93.12 431 A 1 
ATOM 3440  C C   . VAL A 1 431 ? 80.409   -26.608 -10.179 1.00 93.26 431 A 1 
ATOM 3441  O O   . VAL A 1 431 ? 80.296   -27.804 -9.907  1.00 91.53 431 A 1 
ATOM 3442  C CB  . VAL A 1 431 ? 79.375   -26.159 -12.439 1.00 92.27 431 A 1 
ATOM 3443  C CG1 . VAL A 1 431 ? 78.341   -25.181 -11.874 1.00 84.82 431 A 1 
ATOM 3444  C CG2 . VAL A 1 431 ? 79.668   -25.755 -13.884 1.00 84.90 431 A 1 
ATOM 3445  N N   . LYS A 1 432 ? 80.319   -25.668 -9.253  1.00 93.54 432 A 1 
ATOM 3446  C CA  . LYS A 1 432 ? 79.826   -25.905 -7.902  1.00 93.77 432 A 1 
ATOM 3447  C C   . LYS A 1 432 ? 78.581   -25.051 -7.690  1.00 93.78 432 A 1 
ATOM 3448  O O   . LYS A 1 432 ? 78.671   -23.836 -7.791  1.00 92.25 432 A 1 
ATOM 3449  C CB  . LYS A 1 432 ? 80.937   -25.591 -6.886  1.00 92.96 432 A 1 
ATOM 3450  C CG  . LYS A 1 432 ? 80.449   -25.749 -5.445  1.00 90.48 432 A 1 
ATOM 3451  C CD  . LYS A 1 432 ? 81.512   -25.324 -4.413  1.00 86.86 432 A 1 
ATOM 3452  C CE  . LYS A 1 432 ? 80.881   -25.496 -3.036  1.00 80.17 432 A 1 
ATOM 3453  N NZ  . LYS A 1 432 ? 81.703   -24.921 -1.952  1.00 73.09 432 A 1 
ATOM 3454  N N   . SER A 1 433 ? 77.459   -25.673 -7.333  1.00 93.10 433 A 1 
ATOM 3455  C CA  . SER A 1 433 ? 76.286   -24.951 -6.847  1.00 92.80 433 A 1 
ATOM 3456  C C   . SER A 1 433 ? 76.535   -24.482 -5.413  1.00 92.79 433 A 1 
ATOM 3457  O O   . SER A 1 433 ? 76.995   -25.267 -4.583  1.00 90.69 433 A 1 
ATOM 3458  C CB  . SER A 1 433 ? 75.046   -25.842 -6.940  1.00 91.61 433 A 1 
ATOM 3459  O OG  . SER A 1 433 ? 73.964   -25.274 -6.229  1.00 81.53 433 A 1 
ATOM 3460  N N   . GLY A 1 434 ? 76.260   -23.239 -5.127  1.00 92.25 434 A 1 
ATOM 3461  C CA  . GLY A 1 434 ? 76.358   -22.681 -3.786  1.00 91.70 434 A 1 
ATOM 3462  C C   . GLY A 1 434 ? 75.285   -23.243 -2.860  1.00 92.07 434 A 1 
ATOM 3463  O O   . GLY A 1 434 ? 75.587   -23.749 -1.783  1.00 88.86 434 A 1 
ATOM 3464  N N   . GLU A 1 435 ? 74.061   -23.229 -3.316  1.00 91.29 435 A 1 
ATOM 3465  C CA  . GLU A 1 435 ? 72.865   -23.617 -2.564  1.00 90.70 435 A 1 
ATOM 3466  C C   . GLU A 1 435 ? 72.842   -25.120 -2.252  1.00 90.69 435 A 1 
ATOM 3467  O O   . GLU A 1 435 ? 72.629   -25.521 -1.109  1.00 88.02 435 A 1 
ATOM 3468  C CB  . GLU A 1 435 ? 71.615   -23.220 -3.360  1.00 89.81 435 A 1 
ATOM 3469  C CG  . GLU A 1 435 ? 71.392   -21.699 -3.522  1.00 86.87 435 A 1 
ATOM 3470  C CD  . GLU A 1 435 ? 72.441   -20.964 -4.378  1.00 86.46 435 A 1 
ATOM 3471  O OE1 . GLU A 1 435 ? 72.667   -19.758 -4.131  1.00 77.05 435 A 1 
ATOM 3472  O OE2 . GLU A 1 435 ? 73.092   -21.603 -5.236  1.00 80.37 435 A 1 
ATOM 3473  N N   . THR A 1 436 ? 73.131   -25.958 -3.252  1.00 90.94 436 A 1 
ATOM 3474  C CA  . THR A 1 436 ? 73.122   -27.423 -3.071  1.00 90.02 436 A 1 
ATOM 3475  C C   . THR A 1 436 ? 74.474   -27.993 -2.661  1.00 90.33 436 A 1 
ATOM 3476  O O   . THR A 1 436 ? 74.586   -29.176 -2.327  1.00 86.16 436 A 1 
ATOM 3477  C CB  . THR A 1 436 ? 72.626   -28.147 -4.335  1.00 88.39 436 A 1 
ATOM 3478  O OG1 . THR A 1 436 ? 73.565   -28.025 -5.372  1.00 81.12 436 A 1 
ATOM 3479  C CG2 . THR A 1 436 ? 71.277   -27.620 -4.836  1.00 78.58 436 A 1 
ATOM 3480  N N   . GLN A 1 437 ? 75.482   -27.190 -2.714  1.00 91.20 437 A 1 
ATOM 3481  C CA  . GLN A 1 437 ? 76.879   -27.577 -2.496  1.00 91.85 437 A 1 
ATOM 3482  C C   . GLN A 1 437 ? 77.383   -28.709 -3.422  1.00 92.01 437 A 1 
ATOM 3483  O O   . GLN A 1 437 ? 78.498   -29.209 -3.227  1.00 88.71 437 A 1 
ATOM 3484  C CB  . GLN A 1 437 ? 77.149   -27.863 -1.002  1.00 90.83 437 A 1 
ATOM 3485  C CG  . GLN A 1 437 ? 76.907   -26.639 -0.101  1.00 89.12 437 A 1 
ATOM 3486  C CD  . GLN A 1 437 ? 78.016   -25.595 -0.291  1.00 90.85 437 A 1 
ATOM 3487  O OE1 . GLN A 1 437 ? 79.174   -25.801 0.060   1.00 81.99 437 A 1 
ATOM 3488  N NE2 . GLN A 1 437 ? 77.698   -24.447 -0.848  1.00 81.33 437 A 1 
ATOM 3489  N N   . ARG A 1 438 ? 76.587   -29.107 -4.427  1.00 90.39 438 A 1 
ATOM 3490  C CA  . ARG A 1 438 ? 76.985   -30.128 -5.399  1.00 89.97 438 A 1 
ATOM 3491  C C   . ARG A 1 438 ? 78.077   -29.605 -6.323  1.00 91.00 438 A 1 
ATOM 3492  O O   . ARG A 1 438 ? 78.043   -28.471 -6.769  1.00 88.76 438 A 1 
ATOM 3493  C CB  . ARG A 1 438 ? 75.783   -30.640 -6.210  1.00 87.85 438 A 1 
ATOM 3494  C CG  . ARG A 1 438 ? 74.795   -31.438 -5.348  1.00 78.51 438 A 1 
ATOM 3495  C CD  . ARG A 1 438 ? 73.651   -31.982 -6.212  1.00 71.89 438 A 1 
ATOM 3496  N NE  . ARG A 1 438 ? 72.695   -32.777 -5.425  1.00 62.09 438 A 1 
ATOM 3497  C CZ  . ARG A 1 438 ? 71.625   -33.401 -5.893  1.00 54.10 438 A 1 
ATOM 3498  N NH1 . ARG A 1 438 ? 71.310   -33.387 -7.159  1.00 49.05 438 A 1 
ATOM 3499  N NH2 . ARG A 1 438 ? 70.837   -34.044 -5.083  1.00 47.12 438 A 1 
ATOM 3500  N N   . LYS A 1 439 ? 79.058   -30.495 -6.637  1.00 91.04 439 A 1 
ATOM 3501  C CA  . LYS A 1 439 ? 80.111   -30.227 -7.621  1.00 90.79 439 A 1 
ATOM 3502  C C   . LYS A 1 439 ? 79.889   -31.121 -8.829  1.00 90.66 439 A 1 
ATOM 3503  O O   . LYS A 1 439 ? 79.721   -32.333 -8.684  1.00 87.73 439 A 1 
ATOM 3504  C CB  . LYS A 1 439 ? 81.498   -30.450 -7.021  1.00 89.36 439 A 1 
ATOM 3505  C CG  . LYS A 1 439 ? 81.822   -29.466 -5.889  1.00 84.99 439 A 1 
ATOM 3506  C CD  . LYS A 1 439 ? 83.232   -29.755 -5.349  1.00 81.18 439 A 1 
ATOM 3507  C CE  . LYS A 1 439 ? 83.575   -28.840 -4.184  1.00 71.60 439 A 1 
ATOM 3508  N NZ  . LYS A 1 439 ? 84.911   -29.160 -3.638  1.00 63.87 439 A 1 
ATOM 3509  N N   . LEU A 1 440 ? 79.905   -30.537 -9.986  1.00 90.90 440 A 1 
ATOM 3510  C CA  . LEU A 1 440 ? 79.711   -31.208 -11.257 1.00 90.45 440 A 1 
ATOM 3511  C C   . LEU A 1 440 ? 80.873   -30.869 -12.190 1.00 91.65 440 A 1 
ATOM 3512  O O   . LEU A 1 440 ? 81.476   -29.807 -12.088 1.00 89.11 440 A 1 
ATOM 3513  C CB  . LEU A 1 440 ? 78.362   -30.779 -11.863 1.00 88.15 440 A 1 
ATOM 3514  C CG  . LEU A 1 440 ? 77.130   -31.129 -11.004 1.00 83.98 440 A 1 
ATOM 3515  C CD1 . LEU A 1 440 ? 75.869   -30.532 -11.619 1.00 75.10 440 A 1 
ATOM 3516  C CD2 . LEU A 1 440 ? 76.932   -32.635 -10.869 1.00 74.50 440 A 1 
ATOM 3517  N N   . THR A 1 441 ? 81.189   -31.800 -13.089 1.00 90.83 441 A 1 
ATOM 3518  C CA  . THR A 1 441 ? 82.162   -31.558 -14.157 1.00 90.49 441 A 1 
ATOM 3519  C C   . THR A 1 441 ? 81.448   -31.674 -15.491 1.00 90.85 441 A 1 
ATOM 3520  O O   . THR A 1 441 ? 80.641   -32.575 -15.688 1.00 88.45 441 A 1 
ATOM 3521  C CB  . THR A 1 441 ? 83.368   -32.504 -14.069 1.00 88.72 441 A 1 
ATOM 3522  O OG1 . THR A 1 441 ? 83.950   -32.435 -12.772 1.00 76.90 441 A 1 
ATOM 3523  C CG2 . THR A 1 441 ? 84.470   -32.138 -15.051 1.00 76.08 441 A 1 
ATOM 3524  N N   . PHE A 1 442 ? 81.782   -30.777 -16.383 1.00 90.72 442 A 1 
ATOM 3525  C CA  . PHE A 1 442 ? 81.293   -30.747 -17.749 1.00 90.80 442 A 1 
ATOM 3526  C C   . PHE A 1 442 ? 82.485   -30.809 -18.688 1.00 90.65 442 A 1 
ATOM 3527  O O   . PHE A 1 442 ? 83.503   -30.158 -18.454 1.00 87.79 442 A 1 
ATOM 3528  C CB  . PHE A 1 442 ? 80.452   -29.487 -17.966 1.00 90.41 442 A 1 
ATOM 3529  C CG  . PHE A 1 442 ? 79.217   -29.416 -17.108 1.00 91.03 442 A 1 
ATOM 3530  C CD1 . PHE A 1 442 ? 77.962   -29.783 -17.631 1.00 83.96 442 A 1 
ATOM 3531  C CD2 . PHE A 1 442 ? 79.294   -29.024 -15.756 1.00 84.65 442 A 1 
ATOM 3532  C CE1 . PHE A 1 442 ? 76.806   -29.742 -16.847 1.00 83.97 442 A 1 
ATOM 3533  C CE2 . PHE A 1 442 ? 78.144   -28.993 -14.957 1.00 83.73 442 A 1 
ATOM 3534  C CZ  . PHE A 1 442 ? 76.902   -29.353 -15.495 1.00 88.38 442 A 1 
ATOM 3535  N N   . CYS A 1 443 ? 82.398   -31.645 -19.727 1.00 89.52 443 A 1 
ATOM 3536  C CA  . CYS A 1 443 ? 83.422   -31.838 -20.741 1.00 88.20 443 A 1 
ATOM 3537  C C   . CYS A 1 443 ? 82.858   -31.453 -22.107 1.00 88.61 443 A 1 
ATOM 3538  O O   . CYS A 1 443 ? 81.656   -31.585 -22.329 1.00 85.94 443 A 1 
ATOM 3539  C CB  . CYS A 1 443 ? 83.886   -33.301 -20.715 1.00 85.31 443 A 1 
ATOM 3540  S SG  . CYS A 1 443 ? 84.608   -33.798 -19.109 1.00 78.81 443 A 1 
ATOM 3541  N N   . THR A 1 444 ? 83.702   -31.002 -23.001 1.00 87.55 444 A 1 
ATOM 3542  C CA  . THR A 1 444 ? 83.318   -30.788 -24.398 1.00 86.71 444 A 1 
ATOM 3543  C C   . THR A 1 444 ? 82.661   -32.040 -24.974 1.00 85.51 444 A 1 
ATOM 3544  O O   . THR A 1 444 ? 83.061   -33.160 -24.651 1.00 80.56 444 A 1 
ATOM 3545  C CB  . THR A 1 444 ? 84.520   -30.396 -25.274 1.00 84.73 444 A 1 
ATOM 3546  O OG1 . THR A 1 444 ? 85.643   -31.199 -24.983 1.00 71.94 444 A 1 
ATOM 3547  C CG2 . THR A 1 444 ? 84.934   -28.952 -25.018 1.00 72.48 444 A 1 
ATOM 3548  N N   . GLU A 1 445 ? 81.653   -31.858 -25.814 1.00 83.15 445 A 1 
ATOM 3549  C CA  . GLU A 1 445 ? 80.982   -32.989 -26.461 1.00 81.14 445 A 1 
ATOM 3550  C C   . GLU A 1 445 ? 81.923   -33.734 -27.408 1.00 81.27 445 A 1 
ATOM 3551  O O   . GLU A 1 445 ? 81.953   -34.968 -27.401 1.00 74.51 445 A 1 
ATOM 3552  C CB  . GLU A 1 445 ? 79.721   -32.530 -27.216 1.00 76.08 445 A 1 
ATOM 3553  C CG  . GLU A 1 445 ? 78.625   -32.027 -26.263 1.00 69.31 445 A 1 
ATOM 3554  C CD  . GLU A 1 445 ? 77.225   -31.918 -26.910 1.00 64.92 445 A 1 
ATOM 3555  O OE1 . GLU A 1 445 ? 76.217   -32.046 -26.159 1.00 58.59 445 A 1 
ATOM 3556  O OE2 . GLU A 1 445 ? 77.120   -31.798 -28.135 1.00 61.62 445 A 1 
ATOM 3557  N N   . ASP A 1 446 ? 82.745   -32.983 -28.133 1.00 81.91 446 A 1 
ATOM 3558  C CA  . ASP A 1 446 ? 83.820   -33.502 -28.960 1.00 81.23 446 A 1 
ATOM 3559  C C   . ASP A 1 446 ? 85.179   -33.216 -28.281 1.00 81.50 446 A 1 
ATOM 3560  O O   . ASP A 1 446 ? 85.588   -32.057 -28.180 1.00 76.06 446 A 1 
ATOM 3561  C CB  . ASP A 1 446 ? 83.718   -32.899 -30.363 1.00 76.59 446 A 1 
ATOM 3562  C CG  . ASP A 1 446 ? 84.793   -33.414 -31.314 1.00 70.65 446 A 1 
ATOM 3563  O OD1 . ASP A 1 446 ? 85.675   -34.185 -30.872 1.00 63.14 446 A 1 
ATOM 3564  O OD2 . ASP A 1 446 ? 84.754   -32.979 -32.487 1.00 63.65 446 A 1 
ATOM 3565  N N   . PRO A 1 447 ? 85.855   -34.236 -27.800 1.00 78.38 447 A 1 
ATOM 3566  C CA  . PRO A 1 447 ? 87.132   -34.040 -27.114 1.00 76.87 447 A 1 
ATOM 3567  C C   . PRO A 1 447 ? 88.256   -33.555 -28.037 1.00 78.20 447 A 1 
ATOM 3568  O O   . PRO A 1 447 ? 89.256   -33.046 -27.537 1.00 73.71 447 A 1 
ATOM 3569  C CB  . PRO A 1 447 ? 87.448   -35.399 -26.482 1.00 74.23 447 A 1 
ATOM 3570  C CG  . PRO A 1 447 ? 86.752   -36.395 -27.397 1.00 71.99 447 A 1 
ATOM 3571  C CD  . PRO A 1 447 ? 85.494   -35.642 -27.825 1.00 73.94 447 A 1 
ATOM 3572  N N   . GLU A 1 448 ? 88.116   -33.723 -29.345 1.00 78.75 448 A 1 
ATOM 3573  C CA  . GLU A 1 448 ? 89.097   -33.239 -30.310 1.00 78.04 448 A 1 
ATOM 3574  C C   . GLU A 1 448 ? 88.872   -31.765 -30.679 1.00 79.41 448 A 1 
ATOM 3575  O O   . GLU A 1 448 ? 89.821   -31.026 -30.920 1.00 73.22 448 A 1 
ATOM 3576  C CB  . GLU A 1 448 ? 89.101   -34.118 -31.564 1.00 73.95 448 A 1 
ATOM 3577  C CG  . GLU A 1 448 ? 89.503   -35.564 -31.238 1.00 66.39 448 A 1 
ATOM 3578  C CD  . GLU A 1 448 ? 89.928   -36.401 -32.450 1.00 56.28 448 A 1 
ATOM 3579  O OE1 . GLU A 1 448 ? 90.464   -37.506 -32.207 1.00 48.10 448 A 1 
ATOM 3580  O OE2 . GLU A 1 448 ? 89.748   -35.927 -33.594 1.00 51.24 448 A 1 
ATOM 3581  N N   . ASN A 1 449 ? 87.625   -31.323 -30.624 1.00 78.76 449 A 1 
ATOM 3582  C CA  . ASN A 1 449 ? 87.259   -29.952 -30.934 1.00 79.05 449 A 1 
ATOM 3583  C C   . ASN A 1 449 ? 86.996   -29.138 -29.662 1.00 80.83 449 A 1 
ATOM 3584  O O   . ASN A 1 449 ? 85.863   -28.968 -29.210 1.00 74.50 449 A 1 
ATOM 3585  C CB  . ASN A 1 449 ? 86.104   -29.960 -31.930 1.00 72.95 449 A 1 
ATOM 3586  C CG  . ASN A 1 449 ? 85.901   -28.605 -32.567 1.00 64.77 449 A 1 
ATOM 3587  O OD1 . ASN A 1 449 ? 86.678   -27.669 -32.437 1.00 56.80 449 A 1 
ATOM 3588  N ND2 . ASN A 1 449 ? 84.842   -28.478 -33.326 1.00 56.16 449 A 1 
ATOM 3589  N N   . THR A 1 450 ? 88.064   -28.643 -29.089 1.00 81.22 450 A 1 
ATOM 3590  C CA  . THR A 1 450 ? 88.030   -27.865 -27.840 1.00 80.23 450 A 1 
ATOM 3591  C C   . THR A 1 450 ? 88.313   -26.380 -28.046 1.00 82.40 450 A 1 
ATOM 3592  O O   . THR A 1 450 ? 88.446   -25.643 -27.063 1.00 77.94 450 A 1 
ATOM 3593  C CB  . THR A 1 450 ? 88.965   -28.455 -26.785 1.00 76.60 450 A 1 
ATOM 3594  O OG1 . THR A 1 450 ? 90.304   -28.504 -27.220 1.00 71.38 450 A 1 
ATOM 3595  C CG2 . THR A 1 450 ? 88.567   -29.877 -26.400 1.00 70.49 450 A 1 
ATOM 3596  N N   . SER A 1 451 ? 88.440   -25.950 -29.289 1.00 81.41 451 A 1 
ATOM 3597  C CA  . SER A 1 451 ? 88.749   -24.560 -29.594 1.00 80.28 451 A 1 
ATOM 3598  C C   . SER A 1 451 ? 87.513   -23.670 -29.524 1.00 80.82 451 A 1 
ATOM 3599  O O   . SER A 1 451 ? 86.416   -24.033 -29.950 1.00 77.82 451 A 1 
ATOM 3600  C CB  . SER A 1 451 ? 89.470   -24.437 -30.941 1.00 76.40 451 A 1 
ATOM 3601  O OG  . SER A 1 451 ? 88.630   -24.725 -32.034 1.00 68.05 451 A 1 
ATOM 3602  N N   . ILE A 1 452 ? 87.718   -22.488 -28.999 1.00 81.12 452 A 1 
ATOM 3603  C CA  . ILE A 1 452 ? 86.735   -21.415 -29.033 1.00 81.85 452 A 1 
ATOM 3604  C C   . ILE A 1 452 ? 87.375   -20.153 -29.597 1.00 81.98 452 A 1 
ATOM 3605  O O   . ILE A 1 452 ? 88.520   -19.828 -29.295 1.00 78.93 452 A 1 
ATOM 3606  C CB  . ILE A 1 452 ? 86.068   -21.222 -27.659 1.00 79.65 452 A 1 
ATOM 3607  C CG1 . ILE A 1 452 ? 84.842   -20.301 -27.767 1.00 73.38 452 A 1 
ATOM 3608  C CG2 . ILE A 1 452 ? 87.073   -20.712 -26.601 1.00 70.32 452 A 1 
ATOM 3609  C CD1 . ILE A 1 452 ? 83.953   -20.295 -26.520 1.00 67.82 452 A 1 
ATOM 3610  N N   . SER A 1 453 ? 86.635   -19.470 -30.439 1.00 81.07 453 A 1 
ATOM 3611  C CA  . SER A 1 453 ? 87.067   -18.234 -31.084 1.00 79.75 453 A 1 
ATOM 3612  C C   . SER A 1 453 ? 85.909   -17.234 -31.093 1.00 80.09 453 A 1 
ATOM 3613  O O   . SER A 1 453 ? 84.760   -17.642 -30.908 1.00 76.73 453 A 1 
ATOM 3614  C CB  . SER A 1 453 ? 87.578   -18.536 -32.494 1.00 76.31 453 A 1 
ATOM 3615  O OG  . SER A 1 453 ? 86.648   -19.262 -33.264 1.00 68.53 453 A 1 
ATOM 3616  N N   . PRO A 1 454 ? 86.174   -15.952 -31.293 1.00 78.61 454 A 1 
ATOM 3617  C CA  . PRO A 1 454 ? 85.120   -14.951 -31.364 1.00 77.00 454 A 1 
ATOM 3618  C C   . PRO A 1 454 ? 84.018   -15.347 -32.352 1.00 77.20 454 A 1 
ATOM 3619  O O   . PRO A 1 454 ? 84.292   -15.751 -33.478 1.00 72.55 454 A 1 
ATOM 3620  C CB  . PRO A 1 454 ? 85.817   -13.649 -31.768 1.00 73.47 454 A 1 
ATOM 3621  C CG  . PRO A 1 454 ? 87.242   -13.831 -31.259 1.00 72.67 454 A 1 
ATOM 3622  C CD  . PRO A 1 454 ? 87.473   -15.324 -31.447 1.00 76.68 454 A 1 
ATOM 3623  N N   . GLY A 1 455 ? 82.756   -15.248 -31.918 1.00 78.28 455 A 1 
ATOM 3624  C CA  . GLY A 1 455 ? 81.570   -15.639 -32.682 1.00 77.17 455 A 1 
ATOM 3625  C C   . GLY A 1 455 ? 81.284   -17.146 -32.723 1.00 78.74 455 A 1 
ATOM 3626  O O   . GLY A 1 455 ? 80.311   -17.560 -33.348 1.00 73.12 455 A 1 
ATOM 3627  N N   . ARG A 1 456 ? 82.099   -17.980 -32.068 1.00 80.32 456 A 1 
ATOM 3628  C CA  . ARG A 1 456 ? 81.864   -19.417 -31.937 1.00 80.80 456 A 1 
ATOM 3629  C C   . ARG A 1 456 ? 81.392   -19.783 -30.541 1.00 83.37 456 A 1 
ATOM 3630  O O   . ARG A 1 456 ? 81.645   -19.078 -29.573 1.00 78.94 456 A 1 
ATOM 3631  C CB  . ARG A 1 456 ? 83.104   -20.233 -32.324 1.00 74.76 456 A 1 
ATOM 3632  C CG  . ARG A 1 456 ? 83.408   -20.140 -33.815 1.00 66.94 456 A 1 
ATOM 3633  C CD  . ARG A 1 456 ? 84.458   -21.192 -34.185 1.00 61.68 456 A 1 
ATOM 3634  N NE  . ARG A 1 456 ? 84.741   -21.202 -35.617 1.00 54.31 456 A 1 
ATOM 3635  C CZ  . ARG A 1 456 ? 85.498   -22.085 -36.255 1.00 47.60 456 A 1 
ATOM 3636  N NH1 . ARG A 1 456 ? 86.087   -23.059 -35.608 1.00 44.15 456 A 1 
ATOM 3637  N NH2 . ARG A 1 456 ? 85.665   -22.005 -37.535 1.00 42.14 456 A 1 
ATOM 3638  N N   . GLU A 1 457 ? 80.767   -20.953 -30.445 1.00 84.39 457 A 1 
ATOM 3639  C CA  . GLU A 1 457 ? 80.306   -21.574 -29.210 1.00 84.94 457 A 1 
ATOM 3640  C C   . GLU A 1 457 ? 80.956   -22.949 -29.005 1.00 85.52 457 A 1 
ATOM 3641  O O   . GLU A 1 457 ? 81.334   -23.635 -29.954 1.00 82.04 457 A 1 
ATOM 3642  C CB  . GLU A 1 457 ? 78.770   -21.637 -29.193 1.00 81.33 457 A 1 
ATOM 3643  C CG  . GLU A 1 457 ? 78.169   -22.471 -30.339 1.00 73.98 457 A 1 
ATOM 3644  C CD  . GLU A 1 457 ? 76.633   -22.512 -30.311 1.00 72.36 457 A 1 
ATOM 3645  O OE1 . GLU A 1 457 ? 76.072   -23.476 -30.878 1.00 63.45 457 A 1 
ATOM 3646  O OE2 . GLU A 1 457 ? 76.031   -21.604 -29.706 1.00 66.77 457 A 1 
ATOM 3647  N N   . LEU A 1 458 ? 81.102   -23.318 -27.748 1.00 86.96 458 A 1 
ATOM 3648  C CA  . LEU A 1 458 ? 81.516   -24.644 -27.304 1.00 87.92 458 A 1 
ATOM 3649  C C   . LEU A 1 458 ? 80.432   -25.243 -26.416 1.00 89.58 458 A 1 
ATOM 3650  O O   . LEU A 1 458 ? 79.952   -24.606 -25.490 1.00 87.02 458 A 1 
ATOM 3651  C CB  . LEU A 1 458 ? 82.850   -24.547 -26.544 1.00 85.19 458 A 1 
ATOM 3652  C CG  . LEU A 1 458 ? 84.083   -24.693 -27.459 1.00 80.38 458 A 1 
ATOM 3653  C CD1 . LEU A 1 458 ? 85.330   -24.203 -26.731 1.00 73.29 458 A 1 
ATOM 3654  C CD2 . LEU A 1 458 ? 84.316   -26.144 -27.838 1.00 74.03 458 A 1 
ATOM 3655  N N   . TRP A 1 459 ? 80.066   -26.498 -26.660 1.00 89.70 459 A 1 
ATOM 3656  C CA  . TRP A 1 459 ? 79.098   -27.247 -25.874 1.00 90.19 459 A 1 
ATOM 3657  C C   . TRP A 1 459 ? 79.796   -28.217 -24.923 1.00 90.25 459 A 1 
ATOM 3658  O O   . TRP A 1 459 ? 80.632   -29.023 -25.336 1.00 86.35 459 A 1 
ATOM 3659  C CB  . TRP A 1 459 ? 78.118   -27.957 -26.801 1.00 88.24 459 A 1 
ATOM 3660  C CG  . TRP A 1 459 ? 77.173   -27.032 -27.479 1.00 87.15 459 A 1 
ATOM 3661  C CD1 . TRP A 1 459 ? 77.403   -26.352 -28.627 1.00 77.98 459 A 1 
ATOM 3662  C CD2 . TRP A 1 459 ? 75.823   -26.647 -27.044 1.00 83.15 459 A 1 
ATOM 3663  N NE1 . TRP A 1 459 ? 76.292   -25.582 -28.941 1.00 77.93 459 A 1 
ATOM 3664  C CE2 . TRP A 1 459 ? 75.300   -25.747 -28.005 1.00 80.60 459 A 1 
ATOM 3665  C CE3 . TRP A 1 459 ? 75.010   -26.995 -25.947 1.00 79.48 459 A 1 
ATOM 3666  C CZ2 . TRP A 1 459 ? 73.996   -25.214 -27.892 1.00 81.08 459 A 1 
ATOM 3667  C CZ3 . TRP A 1 459 ? 73.720   -26.473 -25.827 1.00 74.56 459 A 1 
ATOM 3668  C CH2 . TRP A 1 459 ? 73.214   -25.584 -26.789 1.00 75.86 459 A 1 
ATOM 3669  N N   . PHE A 1 460 ? 79.414   -28.181 -23.669 1.00 90.21 460 A 1 
ATOM 3670  C CA  . PHE A 1 460 ? 79.914   -29.049 -22.620 1.00 90.57 460 A 1 
ATOM 3671  C C   . PHE A 1 460 ? 78.782   -29.912 -22.085 1.00 90.60 460 A 1 
ATOM 3672  O O   . PHE A 1 460 ? 77.729   -29.413 -21.684 1.00 87.78 460 A 1 
ATOM 3673  C CB  . PHE A 1 460 ? 80.563   -28.222 -21.502 1.00 89.93 460 A 1 
ATOM 3674  C CG  . PHE A 1 460 ? 81.719   -27.360 -21.948 1.00 90.33 460 A 1 
ATOM 3675  C CD1 . PHE A 1 460 ? 83.054   -27.797 -21.791 1.00 82.03 460 A 1 
ATOM 3676  C CD2 . PHE A 1 460 ? 81.481   -26.111 -22.562 1.00 83.11 460 A 1 
ATOM 3677  C CE1 . PHE A 1 460 ? 84.118   -27.008 -22.248 1.00 82.65 460 A 1 
ATOM 3678  C CE2 . PHE A 1 460 ? 82.541   -25.325 -23.030 1.00 82.26 460 A 1 
ATOM 3679  C CZ  . PHE A 1 460 ? 83.860   -25.777 -22.874 1.00 87.67 460 A 1 
ATOM 3680  N N   . ARG A 1 461 ? 78.976   -31.223 -22.013 1.00 89.64 461 A 1 
ATOM 3681  C CA  . ARG A 1 461 ? 78.081   -32.179 -21.356 1.00 89.18 461 A 1 
ATOM 3682  C C   . ARG A 1 461 ? 78.632   -32.602 -20.012 1.00 89.45 461 A 1 
ATOM 3683  O O   . ARG A 1 461 ? 79.840   -32.729 -19.836 1.00 85.57 461 A 1 
ATOM 3684  C CB  . ARG A 1 461 ? 77.815   -33.403 -22.238 1.00 86.45 461 A 1 
ATOM 3685  C CG  . ARG A 1 461 ? 76.780   -33.088 -23.309 1.00 76.67 461 A 1 
ATOM 3686  C CD  . ARG A 1 461 ? 76.340   -34.372 -24.018 1.00 72.29 461 A 1 
ATOM 3687  N NE  . ARG A 1 461 ? 75.421   -34.045 -25.108 1.00 62.92 461 A 1 
ATOM 3688  C CZ  . ARG A 1 461 ? 74.737   -34.871 -25.881 1.00 54.78 461 A 1 
ATOM 3689  N NH1 . ARG A 1 461 ? 74.741   -36.163 -25.683 1.00 49.38 461 A 1 
ATOM 3690  N NH2 . ARG A 1 461 ? 74.061   -34.386 -26.866 1.00 47.84 461 A 1 
ATOM 3691  N N   . LYS A 1 462 ? 77.749   -32.919 -19.110 1.00 88.06 462 A 1 
ATOM 3692  C CA  . LYS A 1 462 ? 78.081   -33.494 -17.813 1.00 86.73 462 A 1 
ATOM 3693  C C   . LYS A 1 462 ? 78.900   -34.769 -18.003 1.00 85.71 462 A 1 
ATOM 3694  O O   . LYS A 1 462 ? 78.460   -35.703 -18.672 1.00 81.72 462 A 1 
ATOM 3695  C CB  . LYS A 1 462 ? 76.768   -33.740 -17.042 1.00 84.67 462 A 1 
ATOM 3696  C CG  . LYS A 1 462 ? 76.950   -34.093 -15.559 1.00 78.92 462 A 1 
ATOM 3697  C CD  . LYS A 1 462 ? 75.559   -34.187 -14.905 1.00 75.96 462 A 1 
ATOM 3698  C CE  . LYS A 1 462 ? 75.587   -34.467 -13.411 1.00 68.17 462 A 1 
ATOM 3699  N NZ  . LYS A 1 462 ? 74.216   -34.382 -12.840 1.00 61.58 462 A 1 
ATOM 3700  N N   . CYS A 1 463 ? 80.060   -34.806 -17.396 1.00 86.03 463 A 1 
ATOM 3701  C CA  . CYS A 1 463 ? 80.971   -35.934 -17.484 1.00 83.50 463 A 1 
ATOM 3702  C C   . CYS A 1 463 ? 81.476   -36.334 -16.100 1.00 82.09 463 A 1 
ATOM 3703  O O   . CYS A 1 463 ? 81.425   -35.567 -15.139 1.00 74.75 463 A 1 
ATOM 3704  C CB  . CYS A 1 463 ? 82.106   -35.604 -18.474 1.00 79.91 463 A 1 
ATOM 3705  S SG  . CYS A 1 463 ? 83.192   -34.256 -17.914 1.00 74.30 463 A 1 
ATOM 3706  N N   . ARG A 1 464 ? 81.928   -37.565 -15.948 1.00 77.85 464 A 1 
ATOM 3707  C CA  . ARG A 1 464 ? 82.639   -37.976 -14.737 1.00 74.58 464 A 1 
ATOM 3708  C C   . ARG A 1 464 ? 84.036   -37.376 -14.776 1.00 72.26 464 A 1 
ATOM 3709  O O   . ARG A 1 464 ? 84.810   -37.682 -15.671 1.00 62.44 464 A 1 
ATOM 3710  C CB  . ARG A 1 464 ? 82.687   -39.502 -14.584 1.00 67.67 464 A 1 
ATOM 3711  C CG  . ARG A 1 464 ? 81.464   -40.033 -13.828 1.00 58.43 464 A 1 
ATOM 3712  C CD  . ARG A 1 464 ? 81.591   -41.545 -13.594 1.00 52.69 464 A 1 
ATOM 3713  N NE  . ARG A 1 464 ? 80.512   -42.060 -12.745 1.00 44.66 464 A 1 
ATOM 3714  C CZ  . ARG A 1 464 ? 80.312   -43.339 -12.413 1.00 39.07 464 A 1 
ATOM 3715  N NH1 . ARG A 1 464 ? 81.095   -44.281 -12.856 1.00 35.63 464 A 1 
ATOM 3716  N NH2 . ARG A 1 464 ? 79.322   -43.668 -11.646 1.00 33.82 464 A 1 
ATOM 3717  N N   . ASP A 1 465 ? 84.363   -36.582 -13.784 1.00 61.99 465 A 1 
ATOM 3718  C CA  . ASP A 1 465 ? 85.756   -36.219 -13.554 1.00 59.47 465 A 1 
ATOM 3719  C C   . ASP A 1 465 ? 86.513   -37.517 -13.222 1.00 57.01 465 A 1 
ATOM 3720  O O   . ASP A 1 465 ? 86.113   -38.258 -12.318 1.00 50.96 465 A 1 
ATOM 3721  C CB  . ASP A 1 465 ? 85.850   -35.159 -12.435 1.00 54.90 465 A 1 
ATOM 3722  C CG  . ASP A 1 465 ? 86.919   -34.083 -12.660 1.00 50.69 465 A 1 
ATOM 3723  O OD1 . ASP A 1 465 ? 87.719   -34.193 -13.606 1.00 46.37 465 A 1 
ATOM 3724  O OD2 . ASP A 1 465 ? 86.925   -33.096 -11.888 1.00 45.58 465 A 1 
ATOM 3725  N N   . GLY A 1 466 ? 87.542   -37.849 -13.953 1.00 49.48 466 A 1 
ATOM 3726  C CA  . GLY A 1 466 ? 88.274   -39.111 -13.764 1.00 47.37 466 A 1 
ATOM 3727  C C   . GLY A 1 466 ? 88.934   -39.210 -12.388 1.00 46.16 466 A 1 
ATOM 3728  O O   . GLY A 1 466 ? 89.153   -40.306 -11.866 1.00 42.73 466 A 1 
ATOM 3729  N N   . TRP A 1 467 ? 89.205   -38.082 -11.786 1.00 40.74 467 A 1 
ATOM 3730  C CA  . TRP A 1 467 ? 89.651   -38.017 -10.403 1.00 39.01 467 A 1 
ATOM 3731  C C   . TRP A 1 467 ? 88.465   -38.301 -9.483  1.00 38.79 467 A 1 
ATOM 3732  O O   . TRP A 1 467 ? 87.517   -37.512 -9.397  1.00 35.79 467 A 1 
ATOM 3733  C CB  . TRP A 1 467 ? 90.304   -36.670 -10.126 1.00 36.28 467 A 1 
ATOM 3734  C CG  . TRP A 1 467 ? 91.593   -36.482 -10.866 1.00 34.83 467 A 1 
ATOM 3735  C CD1 . TRP A 1 467 ? 91.727   -36.249 -12.197 1.00 31.67 467 A 1 
ATOM 3736  C CD2 . TRP A 1 467 ? 92.950   -36.582 -10.327 1.00 31.06 467 A 1 
ATOM 3737  N NE1 . TRP A 1 467 ? 93.062   -36.182 -12.527 1.00 28.75 467 A 1 
ATOM 3738  C CE2 . TRP A 1 467 ? 93.855   -36.378 -11.410 1.00 28.77 467 A 1 
ATOM 3739  C CE3 . TRP A 1 467 ? 93.481   -36.802 -9.049  1.00 29.59 467 A 1 
ATOM 3740  C CZ2 . TRP A 1 467 ? 95.250   -36.397 -11.222 1.00 27.84 467 A 1 
ATOM 3741  C CZ3 . TRP A 1 467 ? 94.876   -36.819 -8.856  1.00 28.91 467 A 1 
ATOM 3742  C CH2 . TRP A 1 467 ? 95.746   -36.614 -9.933  1.00 28.23 467 A 1 
ATOM 3743  N N   . ARG A 1 468 ? 88.520   -39.447 -8.770  1.00 34.67 468 A 1 
ATOM 3744  C CA  . ARG A 1 468 ? 87.594   -39.741 -7.673  1.00 35.36 468 A 1 
ATOM 3745  C C   . ARG A 1 468 ? 87.641   -38.567 -6.694  1.00 34.67 468 A 1 
ATOM 3746  O O   . ARG A 1 468 ? 88.519   -38.518 -5.834  1.00 32.80 468 A 1 
ATOM 3747  C CB  . ARG A 1 468 ? 87.979   -41.047 -6.948  1.00 34.04 468 A 1 
ATOM 3748  C CG  . ARG A 1 468 ? 87.578   -42.322 -7.684  1.00 30.92 468 A 1 
ATOM 3749  C CD  . ARG A 1 468 ? 87.969   -43.545 -6.840  1.00 28.70 468 A 1 
ATOM 3750  N NE  . ARG A 1 468 ? 87.538   -44.807 -7.439  1.00 25.88 468 A 1 
ATOM 3751  C CZ  . ARG A 1 468 ? 87.757   -46.036 -6.968  1.00 23.83 468 A 1 
ATOM 3752  N NH1 . ARG A 1 468 ? 88.420   -46.224 -5.860  1.00 22.84 468 A 1 
ATOM 3753  N NH2 . ARG A 1 468 ? 87.310   -47.089 -7.589  1.00 20.90 468 A 1 
ATOM 3754  N N   . MET A 1 469 ? 86.709   -37.657 -6.775  1.00 38.64 469 A 1 
ATOM 3755  C CA  . MET A 1 469 ? 86.399   -36.848 -5.604  1.00 39.38 469 A 1 
ATOM 3756  C C   . MET A 1 469 ? 86.060   -37.835 -4.496  1.00 38.88 469 A 1 
ATOM 3757  O O   . MET A 1 469 ? 85.157   -38.657 -4.655  1.00 36.90 469 A 1 
ATOM 3758  C CB  . MET A 1 469 ? 85.261   -35.856 -5.879  1.00 37.43 469 A 1 
ATOM 3759  C CG  . MET A 1 469 ? 85.782   -34.621 -6.616  1.00 34.26 469 A 1 
ATOM 3760  S SD  . MET A 1 469 ? 84.668   -33.182 -6.637  1.00 31.22 469 A 1 
ATOM 3761  C CE  . MET A 1 469 ? 83.528   -33.661 -7.952  1.00 29.13 469 A 1 
ATOM 3762  N N   . LYS A 1 470 ? 86.834   -37.838 -3.399  1.00 40.80 470 A 1 
ATOM 3763  C CA  . LYS A 1 470 ? 86.504   -38.645 -2.229  1.00 40.75 470 A 1 
ATOM 3764  C C   . LYS A 1 470 ? 85.048   -38.342 -1.867  1.00 40.16 470 A 1 
ATOM 3765  O O   . LYS A 1 470 ? 84.635   -37.186 -1.947  1.00 37.66 470 A 1 
ATOM 3766  C CB  . LYS A 1 470 ? 87.432   -38.333 -1.047  1.00 38.12 470 A 1 
ATOM 3767  C CG  . LYS A 1 470 ? 88.782   -39.058 -1.137  1.00 34.78 470 A 1 
ATOM 3768  C CD  . LYS A 1 470 ? 89.625   -38.778 0.127   1.00 33.03 470 A 1 
ATOM 3769  C CE  . LYS A 1 470 ? 90.911   -39.599 0.147   1.00 29.10 470 A 1 
ATOM 3770  N NZ  . LYS A 1 470 ? 91.728   -39.337 1.351   1.00 27.36 470 A 1 
ATOM 3771  N N   . ASN A 1 471 ? 84.323   -39.373 -1.476  1.00 38.58 471 A 1 
ATOM 3772  C CA  . ASN A 1 471 ? 82.987   -39.278 -0.890  1.00 39.03 471 A 1 
ATOM 3773  C C   . ASN A 1 471 ? 83.065   -38.514 0.444   1.00 39.04 471 A 1 
ATOM 3774  O O   . ASN A 1 471 ? 82.801   -39.084 1.500   1.00 36.32 471 A 1 
ATOM 3775  C CB  . ASN A 1 471 ? 82.382   -40.682 -0.696  1.00 36.10 471 A 1 
ATOM 3776  C CG  . ASN A 1 471 ? 81.827   -41.335 -1.949  1.00 32.41 471 A 1 
ATOM 3777  O OD1 . ASN A 1 471 ? 81.729   -40.757 -3.006  1.00 30.38 471 A 1 
ATOM 3778  N ND2 . ASN A 1 471 ? 81.438   -42.593 -1.841  1.00 30.06 471 A 1 
ATOM 3779  N N   . GLU A 1 472 ? 83.463   -37.273 0.429   1.00 36.86 472 A 1 
ATOM 3780  C CA  . GLU A 1 472 ? 83.103   -36.385 1.505   1.00 37.39 472 A 1 
ATOM 3781  C C   . GLU A 1 472 ? 81.605   -36.140 1.350   1.00 36.21 472 A 1 
ATOM 3782  O O   . GLU A 1 472 ? 81.159   -35.278 0.599   1.00 34.33 472 A 1 
ATOM 3783  C CB  . GLU A 1 472 ? 83.939   -35.100 1.507   1.00 36.47 472 A 1 
ATOM 3784  C CG  . GLU A 1 472 ? 85.355   -35.349 2.072   1.00 33.72 472 A 1 
ATOM 3785  C CD  . GLU A 1 472 ? 86.180   -34.056 2.193   1.00 31.77 472 A 1 
ATOM 3786  O OE1 . GLU A 1 472 ? 87.038   -33.963 3.096   1.00 28.84 472 A 1 
ATOM 3787  O OE2 . GLU A 1 472 ? 85.969   -33.122 1.385   1.00 31.26 472 A 1 
ATOM 3788  N N   . THR A 1 473 ? 80.837   -36.977 2.045   1.00 37.85 473 A 1 
ATOM 3789  C CA  . THR A 1 473 ? 79.438   -36.743 2.371   1.00 38.11 473 A 1 
ATOM 3790  C C   . THR A 1 473 ? 79.358   -35.471 3.217   1.00 37.94 473 A 1 
ATOM 3791  O O   . THR A 1 473 ? 79.132   -35.532 4.414   1.00 35.55 473 A 1 
ATOM 3792  C CB  . THR A 1 473 ? 78.858   -37.937 3.147   1.00 35.63 473 A 1 
ATOM 3793  O OG1 . THR A 1 473 ? 79.733   -38.330 4.176   1.00 33.02 473 A 1 
ATOM 3794  C CG2 . THR A 1 473 ? 78.641   -39.156 2.251   1.00 33.28 473 A 1 
ATOM 3795  N N   . SER A 1 474 ? 79.655   -34.332 2.613   1.00 37.35 474 A 1 
ATOM 3796  C CA  . SER A 1 474 ? 79.315   -33.068 3.232   1.00 37.61 474 A 1 
ATOM 3797  C C   . SER A 1 474 ? 77.791   -33.037 3.307   1.00 37.35 474 A 1 
ATOM 3798  O O   . SER A 1 474 ? 77.163   -33.142 2.257   1.00 35.82 474 A 1 
ATOM 3799  C CB  . SER A 1 474 ? 79.866   -31.866 2.455   1.00 36.15 474 A 1 
ATOM 3800  O OG  . SER A 1 474 ? 79.782   -32.027 1.066   1.00 33.28 474 A 1 
ATOM 3801  N N   . PRO A 1 475 ? 77.189   -32.978 4.506   1.00 35.62 475 A 1 
ATOM 3802  C CA  . PRO A 1 475 ? 75.748   -32.936 4.630   1.00 36.74 475 A 1 
ATOM 3803  C C   . PRO A 1 475 ? 75.245   -31.751 3.817   1.00 37.29 475 A 1 
ATOM 3804  O O   . PRO A 1 475 ? 75.854   -30.683 3.814   1.00 35.89 475 A 1 
ATOM 3805  C CB  . PRO A 1 475 ? 75.466   -32.803 6.134   1.00 34.61 475 A 1 
ATOM 3806  C CG  . PRO A 1 475 ? 76.749   -32.198 6.689   1.00 34.77 475 A 1 
ATOM 3807  C CD  . PRO A 1 475 ? 77.839   -32.753 5.768   1.00 37.54 475 A 1 
ATOM 3808  N N   . THR A 1 476 ? 74.197   -31.970 3.096   1.00 39.25 476 A 1 
ATOM 3809  C CA  . THR A 1 476 ? 73.419   -30.870 2.562   1.00 39.72 476 A 1 
ATOM 3810  C C   . THR A 1 476 ? 72.991   -30.043 3.749   1.00 38.74 476 A 1 
ATOM 3811  O O   . THR A 1 476 ? 72.113   -30.445 4.504   1.00 37.15 476 A 1 
ATOM 3812  C CB  . THR A 1 476 ? 72.181   -31.366 1.778   1.00 37.71 476 A 1 
ATOM 3813  O OG1 . THR A 1 476 ? 71.744   -32.613 2.272   1.00 35.01 476 A 1 
ATOM 3814  C CG2 . THR A 1 476 ? 72.513   -31.563 0.309   1.00 35.66 476 A 1 
ATOM 3815  N N   . VAL A 1 477 ? 73.683   -28.948 3.976   1.00 37.11 477 A 1 
ATOM 3816  C CA  . VAL A 1 477 ? 73.256   -27.973 4.963   1.00 38.68 477 A 1 
ATOM 3817  C C   . VAL A 1 477 ? 72.024   -27.340 4.334   1.00 38.11 477 A 1 
ATOM 3818  O O   . VAL A 1 477 ? 72.142   -26.406 3.553   1.00 36.90 477 A 1 
ATOM 3819  C CB  . VAL A 1 477 ? 74.359   -26.958 5.310   1.00 37.15 477 A 1 
ATOM 3820  C CG1 . VAL A 1 477 ? 73.899   -25.999 6.404   1.00 33.49 477 A 1 
ATOM 3821  C CG2 . VAL A 1 477 ? 75.619   -27.665 5.833   1.00 35.42 477 A 1 
ATOM 3822  N N   . GLU A 1 478 ? 70.883   -27.928 4.625   1.00 39.39 478 A 1 
ATOM 3823  C CA  . GLU A 1 478 ? 69.647   -27.188 4.539   1.00 40.25 478 A 1 
ATOM 3824  C C   . GLU A 1 478 ? 69.831   -25.988 5.447   1.00 38.01 478 A 1 
ATOM 3825  O O   . GLU A 1 478 ? 69.904   -26.125 6.670   1.00 36.58 478 A 1 
ATOM 3826  C CB  . GLU A 1 478 ? 68.441   -28.039 4.949   1.00 39.51 478 A 1 
ATOM 3827  C CG  . GLU A 1 478 ? 68.042   -29.006 3.834   1.00 37.18 478 A 1 
ATOM 3828  C CD  . GLU A 1 478 ? 66.840   -29.899 4.187   1.00 34.59 478 A 1 
ATOM 3829  O OE1 . GLU A 1 478 ? 66.272   -30.477 3.241   1.00 31.65 478 A 1 
ATOM 3830  O OE2 . GLU A 1 478 ? 66.545   -30.038 5.396   1.00 34.10 478 A 1 
ATOM 3831  N N   . LEU A 1 479 ? 70.058   -24.846 4.842   1.00 39.62 479 A 1 
ATOM 3832  C CA  . LEU A 1 479 ? 70.075   -23.605 5.574   1.00 41.35 479 A 1 
ATOM 3833  C C   . LEU A 1 479 ? 68.634   -23.379 6.013   1.00 39.99 479 A 1 
ATOM 3834  O O   . LEU A 1 479 ? 67.765   -23.223 5.160   1.00 37.26 479 A 1 
ATOM 3835  C CB  . LEU A 1 479 ? 70.640   -22.498 4.677   1.00 38.76 479 A 1 
ATOM 3836  C CG  . LEU A 1 479 ? 72.177   -22.538 4.626   1.00 35.94 479 A 1 
ATOM 3837  C CD1 . LEU A 1 479 ? 72.710   -21.813 3.401   1.00 34.25 479 A 1 
ATOM 3838  C CD2 . LEU A 1 479 ? 72.791   -21.891 5.865   1.00 36.58 479 A 1 
ATOM 3839  N N   . PRO A 1 480 ? 68.359   -23.488 7.321   1.00 34.89 480 A 1 
ATOM 3840  C CA  . PRO A 1 480 ? 66.999   -23.541 7.824   1.00 32.93 480 A 1 
ATOM 3841  C C   . PRO A 1 480 ? 66.322   -22.176 7.884   1.00 31.13 480 A 1 
ATOM 3842  O O   . PRO A 1 480 ? 67.055   -21.148 7.925   1.00 27.86 480 A 1 
ATOM 3843  C CB  . PRO A 1 480 ? 67.105   -24.154 9.215   1.00 29.98 480 A 1 
ATOM 3844  C CG  . PRO A 1 480 ? 68.463   -23.690 9.673   1.00 30.98 480 A 1 
ATOM 3845  C CD  . PRO A 1 480 ? 69.296   -23.700 8.393   1.00 36.19 480 A 1 
ATOM 3846  O OXT . PRO A 1 480 ? 65.075   -22.196 7.917   1.00 29.48 480 A 1 
ATOM 3847  N N   . SER B 2 1   ? 94.607   72.686  -28.153 1.00 21.05 1   B 1 
ATOM 3848  C CA  . SER B 2 1   ? 94.995   71.345  -27.692 1.00 24.49 1   B 1 
ATOM 3849  C C   . SER B 2 1   ? 94.074   70.941  -26.536 1.00 25.88 1   B 1 
ATOM 3850  O O   . SER B 2 1   ? 94.356   71.301  -25.400 1.00 24.30 1   B 1 
ATOM 3851  C CB  . SER B 2 1   ? 96.470   71.350  -27.248 1.00 22.56 1   B 1 
ATOM 3852  O OG  . SER B 2 1   ? 96.739   72.545  -26.545 1.00 21.73 1   B 1 
ATOM 3853  N N   . ARG B 2 2   ? 92.952   70.402  -26.879 1.00 23.51 2   B 1 
ATOM 3854  C CA  . ARG B 2 2   ? 92.036   69.898  -25.849 1.00 27.50 2   B 1 
ATOM 3855  C C   . ARG B 2 2   ? 92.627   68.583  -25.355 1.00 27.04 2   B 1 
ATOM 3856  O O   . ARG B 2 2   ? 92.824   67.676  -26.141 1.00 25.95 2   B 1 
ATOM 3857  C CB  . ARG B 2 2   ? 90.615   69.720  -26.399 1.00 26.22 2   B 1 
ATOM 3858  C CG  . ARG B 2 2   ? 89.891   71.061  -26.526 1.00 25.03 2   B 1 
ATOM 3859  C CD  . ARG B 2 2   ? 88.452   70.851  -27.007 1.00 24.01 2   B 1 
ATOM 3860  N NE  . ARG B 2 2   ? 87.706   72.112  -27.068 1.00 21.49 2   B 1 
ATOM 3861  C CZ  . ARG B 2 2   ? 86.469   72.267  -27.528 1.00 21.83 2   B 1 
ATOM 3862  N NH1 . ARG B 2 2   ? 85.798   71.262  -28.015 1.00 21.28 2   B 1 
ATOM 3863  N NH2 . ARG B 2 2   ? 85.888   73.438  -27.520 1.00 20.58 2   B 1 
ATOM 3864  N N   . VAL B 2 3   ? 92.951   68.527  -24.083 1.00 26.93 3   B 1 
ATOM 3865  C CA  . VAL B 2 3   ? 93.507   67.345  -23.426 1.00 29.22 3   B 1 
ATOM 3866  C C   . VAL B 2 3   ? 92.303   66.433  -23.170 1.00 29.16 3   B 1 
ATOM 3867  O O   . VAL B 2 3   ? 91.531   66.706  -22.252 1.00 27.29 3   B 1 
ATOM 3868  C CB  . VAL B 2 3   ? 94.251   67.731  -22.134 1.00 26.79 3   B 1 
ATOM 3869  C CG1 . VAL B 2 3   ? 94.912   66.526  -21.477 1.00 24.00 3   B 1 
ATOM 3870  C CG2 . VAL B 2 3   ? 95.342   68.773  -22.408 1.00 26.27 3   B 1 
ATOM 3871  N N   . ASP B 2 4   ? 92.103   65.474  -24.058 1.00 28.61 4   B 1 
ATOM 3872  C CA  . ASP B 2 4   ? 91.108   64.433  -23.806 1.00 29.96 4   B 1 
ATOM 3873  C C   . ASP B 2 4   ? 91.565   63.650  -22.569 1.00 28.72 4   B 1 
ATOM 3874  O O   . ASP B 2 4   ? 92.691   63.152  -22.556 1.00 27.21 4   B 1 
ATOM 3875  C CB  . ASP B 2 4   ? 90.923   63.528  -25.032 1.00 28.11 4   B 1 
ATOM 3876  C CG  . ASP B 2 4   ? 90.039   64.185  -26.101 1.00 25.02 4   B 1 
ATOM 3877  O OD1 . ASP B 2 4   ? 89.040   64.835  -25.722 1.00 24.75 4   B 1 
ATOM 3878  O OD2 . ASP B 2 4   ? 90.369   64.054  -27.295 1.00 25.42 4   B 1 
ATOM 3879  N N   . PRO B 2 5   ? 90.811   63.652  -21.482 1.00 27.20 5   B 1 
ATOM 3880  C CA  . PRO B 2 5   ? 91.245   63.023  -20.245 1.00 28.81 5   B 1 
ATOM 3881  C C   . PRO B 2 5   ? 91.330   61.517  -20.482 1.00 30.04 5   B 1 
ATOM 3882  O O   . PRO B 2 5   ? 90.328   60.888  -20.845 1.00 27.92 5   B 1 
ATOM 3883  C CB  . PRO B 2 5   ? 90.204   63.416  -19.190 1.00 25.69 5   B 1 
ATOM 3884  C CG  . PRO B 2 5   ? 88.936   63.633  -20.003 1.00 26.23 5   B 1 
ATOM 3885  C CD  . PRO B 2 5   ? 89.453   64.129  -21.371 1.00 30.38 5   B 1 
ATOM 3886  N N   . ASP B 2 6   ? 92.521   60.981  -20.252 1.00 26.74 6   B 1 
ATOM 3887  C CA  . ASP B 2 6   ? 92.723   59.535  -20.222 1.00 28.22 6   B 1 
ATOM 3888  C C   . ASP B 2 6   ? 91.800   58.938  -19.157 1.00 28.05 6   B 1 
ATOM 3889  O O   . ASP B 2 6   ? 92.076   58.975  -17.955 1.00 26.64 6   B 1 
ATOM 3890  C CB  . ASP B 2 6   ? 94.201   59.190  -19.952 1.00 26.26 6   B 1 
ATOM 3891  C CG  . ASP B 2 6   ? 95.082   59.173  -21.209 1.00 23.72 6   B 1 
ATOM 3892  O OD1 . ASP B 2 6   ? 94.570   58.731  -22.268 1.00 23.22 6   B 1 
ATOM 3893  O OD2 . ASP B 2 6   ? 96.247   59.573  -21.090 1.00 22.82 6   B 1 
ATOM 3894  N N   . LEU B 2 7   ? 90.635   58.431  -19.587 1.00 28.57 7   B 1 
ATOM 3895  C CA  . LEU B 2 7   ? 89.778   57.592  -18.767 1.00 30.77 7   B 1 
ATOM 3896  C C   . LEU B 2 7   ? 90.593   56.337  -18.460 1.00 30.50 7   B 1 
ATOM 3897  O O   . LEU B 2 7   ? 90.630   55.399  -19.249 1.00 28.83 7   B 1 
ATOM 3898  C CB  . LEU B 2 7   ? 88.471   57.274  -19.512 1.00 29.24 7   B 1 
ATOM 3899  C CG  . LEU B 2 7   ? 87.417   58.386  -19.395 1.00 26.01 7   B 1 
ATOM 3900  C CD1 . LEU B 2 7   ? 86.326   58.212  -20.457 1.00 24.88 7   B 1 
ATOM 3901  C CD2 . LEU B 2 7   ? 86.733   58.369  -18.021 1.00 28.11 7   B 1 
ATOM 3902  N N   . SER B 2 8   ? 91.260   56.394  -17.323 1.00 26.39 8   B 1 
ATOM 3903  C CA  . SER B 2 8   ? 92.011   55.265  -16.804 1.00 28.49 8   B 1 
ATOM 3904  C C   . SER B 2 8   ? 91.123   54.030  -16.863 1.00 28.44 8   B 1 
ATOM 3905  O O   . SER B 2 8   ? 90.073   53.990  -16.222 1.00 27.33 8   B 1 
ATOM 3906  C CB  . SER B 2 8   ? 92.470   55.547  -15.364 1.00 27.32 8   B 1 
ATOM 3907  O OG  . SER B 2 8   ? 91.382   55.949  -14.565 1.00 25.95 8   B 1 
ATOM 3908  N N   . SER B 2 9   ? 91.512   53.049  -17.656 1.00 27.21 9   B 1 
ATOM 3909  C CA  . SER B 2 9   ? 90.881   51.738  -17.675 1.00 29.47 9   B 1 
ATOM 3910  C C   . SER B 2 9   ? 90.897   51.205  -16.251 1.00 29.12 9   B 1 
ATOM 3911  O O   . SER B 2 9   ? 91.964   50.953  -15.696 1.00 28.10 9   B 1 
ATOM 3912  C CB  . SER B 2 9   ? 91.642   50.797  -18.622 1.00 28.50 9   B 1 
ATOM 3913  O OG  . SER B 2 9   ? 93.025   50.812  -18.349 1.00 26.98 9   B 1 
ATOM 3914  N N   . PHE B 2 10  ? 89.705   51.123  -15.636 1.00 28.57 10  B 1 
ATOM 3915  C CA  . PHE B 2 10  ? 89.567   50.403  -14.386 1.00 29.49 10  B 1 
ATOM 3916  C C   . PHE B 2 10  ? 90.032   48.982  -14.672 1.00 29.41 10  B 1 
ATOM 3917  O O   . PHE B 2 10  ? 89.304   48.206  -15.284 1.00 27.03 10  B 1 
ATOM 3918  C CB  . PHE B 2 10  ? 88.116   50.439  -13.883 1.00 26.82 10  B 1 
ATOM 3919  C CG  . PHE B 2 10  ? 87.775   51.665  -13.069 1.00 25.60 10  B 1 
ATOM 3920  C CD1 . PHE B 2 10  ? 87.915   51.645  -11.673 1.00 23.41 10  B 1 
ATOM 3921  C CD2 . PHE B 2 10  ? 87.310   52.841  -13.691 1.00 24.11 10  B 1 
ATOM 3922  C CE1 . PHE B 2 10  ? 87.586   52.774  -10.901 1.00 23.06 10  B 1 
ATOM 3923  C CE2 . PHE B 2 10  ? 86.991   53.975  -12.926 1.00 24.10 10  B 1 
ATOM 3924  C CZ  . PHE B 2 10  ? 87.123   53.939  -11.530 1.00 24.93 10  B 1 
ATOM 3925  N N   . ASP B 2 11  ? 91.263   48.685  -14.249 1.00 28.61 11  B 1 
ATOM 3926  C CA  . ASP B 2 11  ? 91.717   47.315  -14.120 1.00 30.14 11  B 1 
ATOM 3927  C C   . ASP B 2 11  ? 90.703   46.625  -13.225 1.00 29.54 11  B 1 
ATOM 3928  O O   . ASP B 2 11  ? 90.714   46.778  -11.997 1.00 27.98 11  B 1 
ATOM 3929  C CB  . ASP B 2 11  ? 93.141   47.243  -13.545 1.00 27.94 11  B 1 
ATOM 3930  C CG  . ASP B 2 11  ? 94.245   47.271  -14.603 1.00 24.81 11  B 1 
ATOM 3931  O OD1 . ASP B 2 11  ? 94.008   46.740  -15.710 1.00 24.18 11  B 1 
ATOM 3932  O OD2 . ASP B 2 11  ? 95.343   47.764  -14.273 1.00 24.12 11  B 1 
ATOM 3933  N N   . SER B 2 12  ? 89.723   45.961  -13.839 1.00 29.66 12  B 1 
ATOM 3934  C CA  . SER B 2 12  ? 88.789   45.121  -13.126 1.00 32.15 12  B 1 
ATOM 3935  C C   . SER B 2 12  ? 89.630   44.061  -12.434 1.00 32.15 12  B 1 
ATOM 3936  O O   . SER B 2 12  ? 90.127   43.157  -13.100 1.00 30.46 12  B 1 
ATOM 3937  C CB  . SER B 2 12  ? 87.759   44.501  -14.076 1.00 30.22 12  B 1 
ATOM 3938  O OG  . SER B 2 12  ? 88.382   43.817  -15.141 1.00 28.24 12  B 1 
ATOM 3939  N N   . ALA B 2 13  ? 89.776   44.207  -11.124 1.00 35.72 13  B 1 
ATOM 3940  C CA  . ALA B 2 13  ? 90.547   43.281  -10.312 1.00 38.32 13  B 1 
ATOM 3941  C C   . ALA B 2 13  ? 90.111   41.868  -10.701 1.00 38.12 13  B 1 
ATOM 3942  O O   . ALA B 2 13  ? 88.901   41.618  -10.733 1.00 36.52 13  B 1 
ATOM 3943  C CB  . ALA B 2 13  ? 90.301   43.582  -8.831  1.00 36.42 13  B 1 
ATOM 3944  N N   . PRO B 2 14  ? 91.057   41.006  -11.076 1.00 36.67 14  B 1 
ATOM 3945  C CA  . PRO B 2 14  ? 90.717   39.711  -11.624 1.00 38.91 14  B 1 
ATOM 3946  C C   . PRO B 2 14  ? 89.784   39.038  -10.620 1.00 40.33 14  B 1 
ATOM 3947  O O   . PRO B 2 14  ? 90.157   38.825  -9.479  1.00 38.69 14  B 1 
ATOM 3948  C CB  . PRO B 2 14  ? 92.046   38.969  -11.811 1.00 35.43 14  B 1 
ATOM 3949  C CG  . PRO B 2 14  ? 93.004   39.694  -10.873 1.00 35.63 14  B 1 
ATOM 3950  C CD  . PRO B 2 14  ? 92.482   41.130  -10.871 1.00 40.27 14  B 1 
ATOM 3951  N N   . SER B 2 15  ? 88.538   38.838  -11.037 1.00 39.24 15  B 1 
ATOM 3952  C CA  . SER B 2 15  ? 87.475   38.332  -10.165 1.00 42.09 15  B 1 
ATOM 3953  C C   . SER B 2 15  ? 87.986   37.063  -9.513  1.00 42.94 15  B 1 
ATOM 3954  O O   . SER B 2 15  ? 88.309   36.128  -10.249 1.00 40.79 15  B 1 
ATOM 3955  C CB  . SER B 2 15  ? 86.207   38.048  -10.975 1.00 39.38 15  B 1 
ATOM 3956  O OG  . SER B 2 15  ? 86.473   37.163  -12.033 1.00 36.27 15  B 1 
ATOM 3957  N N   . GLU B 2 16  ? 88.086   37.051  -8.184  1.00 41.70 16  B 1 
ATOM 3958  C CA  . GLU B 2 16  ? 88.683   35.928  -7.465  1.00 44.73 16  B 1 
ATOM 3959  C C   . GLU B 2 16  ? 88.151   34.621  -8.045  1.00 44.18 16  B 1 
ATOM 3960  O O   . GLU B 2 16  ? 86.929   34.474  -8.161  1.00 42.28 16  B 1 
ATOM 3961  C CB  . GLU B 2 16  ? 88.383   35.960  -5.959  1.00 42.95 16  B 1 
ATOM 3962  C CG  . GLU B 2 16  ? 89.246   36.916  -5.138  1.00 39.52 16  B 1 
ATOM 3963  C CD  . GLU B 2 16  ? 89.174   36.640  -3.614  1.00 36.22 16  B 1 
ATOM 3964  O OE1 . GLU B 2 16  ? 90.071   37.113  -2.894  1.00 32.51 16  B 1 
ATOM 3965  O OE2 . GLU B 2 16  ? 88.254   35.915  -3.174  1.00 36.62 16  B 1 
ATOM 3966  N N   . PRO B 2 17  ? 89.010   33.709  -8.451  1.00 46.92 17  B 1 
ATOM 3967  C CA  . PRO B 2 17  ? 88.594   32.514  -9.171  1.00 49.49 17  B 1 
ATOM 3968  C C   . PRO B 2 17  ? 87.555   31.799  -8.307  1.00 51.89 17  B 1 
ATOM 3969  O O   . PRO B 2 17  ? 87.863   31.377  -7.193  1.00 49.62 17  B 1 
ATOM 3970  C CB  . PRO B 2 17  ? 89.870   31.700  -9.404  1.00 45.67 17  B 1 
ATOM 3971  C CG  . PRO B 2 17  ? 90.840   32.233  -8.354  1.00 46.00 17  B 1 
ATOM 3972  C CD  . PRO B 2 17  ? 90.436   33.692  -8.206  1.00 49.99 17  B 1 
ATOM 3973  N N   . LYS B 2 18  ? 86.295   31.733  -8.807  1.00 53.04 18  B 1 
ATOM 3974  C CA  . LYS B 2 18  ? 85.158   31.235  -8.034  1.00 55.82 18  B 1 
ATOM 3975  C C   . LYS B 2 18  ? 85.515   29.869  -7.481  1.00 58.05 18  B 1 
ATOM 3976  O O   . LYS B 2 18  ? 85.827   28.956  -8.243  1.00 54.81 18  B 1 
ATOM 3977  C CB  . LYS B 2 18  ? 83.892   31.155  -8.894  1.00 52.54 18  B 1 
ATOM 3978  C CG  . LYS B 2 18  ? 83.230   32.523  -9.097  1.00 47.36 18  B 1 
ATOM 3979  C CD  . LYS B 2 18  ? 81.933   32.384  -9.898  1.00 43.83 18  B 1 
ATOM 3980  C CE  . LYS B 2 18  ? 81.240   33.743  -10.021 1.00 37.63 18  B 1 
ATOM 3981  N NZ  . LYS B 2 18  ? 80.018   33.687  -10.836 1.00 34.30 18  B 1 
ATOM 3982  N N   . SER B 2 19  ? 85.486   29.731  -6.177  1.00 59.40 19  B 1 
ATOM 3983  C CA  . SER B 2 19  ? 85.873   28.494  -5.516  1.00 62.36 19  B 1 
ATOM 3984  C C   . SER B 2 19  ? 85.084   27.323  -6.088  1.00 65.18 19  B 1 
ATOM 3985  O O   . SER B 2 19  ? 83.856   27.388  -6.187  1.00 61.75 19  B 1 
ATOM 3986  C CB  . SER B 2 19  ? 85.634   28.599  -4.009  1.00 58.50 19  B 1 
ATOM 3987  O OG  . SER B 2 19  ? 85.982   27.376  -3.395  1.00 52.17 19  B 1 
ATOM 3988  N N   . ARG B 2 20  ? 85.766   26.260  -6.445  1.00 69.58 20  B 1 
ATOM 3989  C CA  . ARG B 2 20  ? 85.133   25.011  -6.883  1.00 70.83 20  B 1 
ATOM 3990  C C   . ARG B 2 20  ? 84.318   24.342  -5.775  1.00 73.57 20  B 1 
ATOM 3991  O O   . ARG B 2 20  ? 83.559   23.433  -6.047  1.00 71.00 20  B 1 
ATOM 3992  C CB  . ARG B 2 20  ? 86.177   24.057  -7.483  1.00 67.92 20  B 1 
ATOM 3993  C CG  . ARG B 2 20  ? 87.210   23.532  -6.468  1.00 61.11 20  B 1 
ATOM 3994  C CD  . ARG B 2 20  ? 88.165   22.525  -7.134  1.00 57.01 20  B 1 
ATOM 3995  N NE  . ARG B 2 20  ? 89.139   21.975  -6.196  1.00 49.27 20  B 1 
ATOM 3996  C CZ  . ARG B 2 20  ? 89.949   20.941  -6.441  1.00 43.46 20  B 1 
ATOM 3997  N NH1 . ARG B 2 20  ? 89.980   20.338  -7.585  1.00 41.14 20  B 1 
ATOM 3998  N NH2 . ARG B 2 20  ? 90.758   20.501  -5.518  1.00 39.26 20  B 1 
ATOM 3999  N N   . PHE B 2 21  ? 84.519   24.772  -4.536  1.00 74.73 21  B 1 
ATOM 4000  C CA  . PHE B 2 21  ? 83.836   24.243  -3.362  1.00 75.44 21  B 1 
ATOM 4001  C C   . PHE B 2 21  ? 82.637   25.118  -2.985  1.00 76.23 21  B 1 
ATOM 4002  O O   . PHE B 2 21  ? 82.711   26.343  -3.052  1.00 73.06 21  B 1 
ATOM 4003  C CB  . PHE B 2 21  ? 84.833   24.128  -2.206  1.00 73.19 21  B 1 
ATOM 4004  C CG  . PHE B 2 21  ? 86.079   23.332  -2.519  1.00 71.36 21  B 1 
ATOM 4005  C CD1 . PHE B 2 21  ? 85.987   21.993  -2.927  1.00 66.00 21  B 1 
ATOM 4006  C CD2 . PHE B 2 21  ? 87.348   23.923  -2.400  1.00 65.49 21  B 1 
ATOM 4007  C CE1 . PHE B 2 21  ? 87.149   21.252  -3.208  1.00 61.70 21  B 1 
ATOM 4008  C CE2 . PHE B 2 21  ? 88.508   23.185  -2.679  1.00 62.23 21  B 1 
ATOM 4009  C CZ  . PHE B 2 21  ? 88.405   21.846  -3.083  1.00 65.17 21  B 1 
ATOM 4010  N N   . ALA B 2 22  ? 81.553   24.492  -2.551  1.00 71.65 22  B 1 
ATOM 4011  C CA  . ALA B 2 22  ? 80.388   25.189  -2.029  1.00 72.23 22  B 1 
ATOM 4012  C C   . ALA B 2 22  ? 80.696   25.838  -0.673  1.00 72.61 22  B 1 
ATOM 4013  O O   . ALA B 2 22  ? 81.392   25.259  0.158   1.00 71.26 22  B 1 
ATOM 4014  C CB  . ALA B 2 22  ? 79.220   24.205  -1.927  1.00 70.35 22  B 1 
ATOM 4015  N N   . MET B 2 23  ? 80.145   27.018  -0.435  1.00 72.63 23  B 1 
ATOM 4016  C CA  . MET B 2 23  ? 80.251   27.676  0.864   1.00 72.80 23  B 1 
ATOM 4017  C C   . MET B 2 23  ? 79.346   26.985  1.880   1.00 73.76 23  B 1 
ATOM 4018  O O   . MET B 2 23  ? 78.223   26.590  1.574   1.00 72.63 23  B 1 
ATOM 4019  C CB  . MET B 2 23  ? 79.901   29.165  0.732   1.00 70.60 23  B 1 
ATOM 4020  C CG  . MET B 2 23  ? 80.885   29.936  -0.156  1.00 66.15 23  B 1 
ATOM 4021  S SD  . MET B 2 23  ? 82.600   29.987  0.449   1.00 60.71 23  B 1 
ATOM 4022  C CE  . MET B 2 23  ? 82.412   31.093  1.860   1.00 54.57 23  B 1 
ATOM 4023  N N   . LEU B 2 24  ? 79.788   26.862  3.118   1.00 72.38 24  B 1 
ATOM 4024  C CA  . LEU B 2 24  ? 79.011   26.266  4.199   1.00 71.32 24  B 1 
ATOM 4025  C C   . LEU B 2 24  ? 77.681   26.992  4.414   1.00 72.72 24  B 1 
ATOM 4026  O O   . LEU B 2 24  ? 76.671   26.355  4.711   1.00 70.85 24  B 1 
ATOM 4027  C CB  . LEU B 2 24  ? 79.876   26.287  5.469   1.00 69.69 24  B 1 
ATOM 4028  C CG  . LEU B 2 24  ? 79.186   25.693  6.718   1.00 64.91 24  B 1 
ATOM 4029  C CD1 . LEU B 2 24  ? 78.830   24.222  6.541   1.00 58.27 24  B 1 
ATOM 4030  C CD2 . LEU B 2 24  ? 80.108   25.820  7.925   1.00 59.09 24  B 1 
ATOM 4031  N N   . ASP B 2 25  ? 77.659   28.319  4.258   1.00 68.52 25  B 1 
ATOM 4032  C CA  . ASP B 2 25  ? 76.450   29.106  4.471   1.00 67.97 25  B 1 
ATOM 4033  C C   . ASP B 2 25  ? 75.397   28.857  3.387   1.00 68.42 25  B 1 
ATOM 4034  O O   . ASP B 2 25  ? 74.211   28.756  3.711   1.00 67.44 25  B 1 
ATOM 4035  C CB  . ASP B 2 25  ? 76.809   30.586  4.626   1.00 67.30 25  B 1 
ATOM 4036  C CG  . ASP B 2 25  ? 77.585   30.866  5.926   1.00 64.48 25  B 1 
ATOM 4037  O OD1 . ASP B 2 25  ? 77.440   30.083  6.904   1.00 57.73 25  B 1 
ATOM 4038  O OD2 . ASP B 2 25  ? 78.321   31.864  5.941   1.00 57.66 25  B 1 
ATOM 4039  N N   . ASP B 2 26  ? 75.788   28.626  2.132   1.00 66.37 26  B 1 
ATOM 4040  C CA  . ASP B 2 26  ? 74.863   28.252  1.063   1.00 65.47 26  B 1 
ATOM 4041  C C   . ASP B 2 26  ? 74.213   26.890  1.354   1.00 66.16 26  B 1 
ATOM 4042  O O   . ASP B 2 26  ? 72.999   26.722  1.212   1.00 66.30 26  B 1 
ATOM 4043  C CB  . ASP B 2 26  ? 75.594   28.197  -0.284  1.00 64.69 26  B 1 
ATOM 4044  C CG  . ASP B 2 26  ? 76.171   29.533  -0.752  1.00 63.34 26  B 1 
ATOM 4045  O OD1 . ASP B 2 26  ? 75.601   30.583  -0.391  1.00 58.16 26  B 1 
ATOM 4046  O OD2 . ASP B 2 26  ? 77.181   29.488  -1.486  1.00 57.71 26  B 1 
ATOM 4047  N N   . VAL B 2 27  ? 74.982   25.930  1.844   1.00 70.97 27  B 1 
ATOM 4048  C CA  . VAL B 2 27  ? 74.470   24.610  2.236   1.00 71.35 27  B 1 
ATOM 4049  C C   . VAL B 2 27  ? 73.541   24.699  3.446   1.00 70.56 27  B 1 
ATOM 4050  O O   . VAL B 2 27  ? 72.513   24.022  3.471   1.00 70.38 27  B 1 
ATOM 4051  C CB  . VAL B 2 27  ? 75.622   23.623  2.478   1.00 71.71 27  B 1 
ATOM 4052  C CG1 . VAL B 2 27  ? 75.120   22.260  2.951   1.00 67.93 27  B 1 
ATOM 4053  C CG2 . VAL B 2 27  ? 76.413   23.405  1.188   1.00 68.19 27  B 1 
ATOM 4054  N N   . LYS B 2 28  ? 73.826   25.564  4.423   1.00 68.85 28  B 1 
ATOM 4055  C CA  . LYS B 2 28  ? 72.923   25.793  5.565   1.00 67.91 28  B 1 
ATOM 4056  C C   . LYS B 2 28  ? 71.593   26.403  5.128   1.00 68.73 28  B 1 
ATOM 4057  O O   . LYS B 2 28  ? 70.550   25.973  5.621   1.00 70.73 28  B 1 
ATOM 4058  C CB  . LYS B 2 28  ? 73.564   26.727  6.586   1.00 67.72 28  B 1 
ATOM 4059  C CG  . LYS B 2 28  ? 74.692   26.096  7.407   1.00 64.09 28  B 1 
ATOM 4060  C CD  . LYS B 2 28  ? 75.303   27.210  8.258   1.00 60.68 28  B 1 
ATOM 4061  C CE  . LYS B 2 28  ? 76.586   26.818  8.945   1.00 54.08 28  B 1 
ATOM 4062  N NZ  . LYS B 2 28  ? 77.328   28.041  9.331   1.00 49.17 28  B 1 
ATOM 4063  N N   . ILE B 2 29  ? 71.610   27.395  4.217   1.00 66.96 29  B 1 
ATOM 4064  C CA  . ILE B 2 29  ? 70.389   27.996  3.669   1.00 66.23 29  B 1 
ATOM 4065  C C   . ILE B 2 29  ? 69.571   26.930  2.952   1.00 67.24 29  B 1 
ATOM 4066  O O   . ILE B 2 29  ? 68.366   26.812  3.182   1.00 67.34 29  B 1 
ATOM 4067  C CB  . ILE B 2 29  ? 70.739   29.182  2.747   1.00 66.05 29  B 1 
ATOM 4068  C CG1 . ILE B 2 29  ? 71.304   30.354  3.581   1.00 62.55 29  B 1 
ATOM 4069  C CG2 . ILE B 2 29  ? 69.502   29.646  1.955   1.00 61.58 29  B 1 
ATOM 4070  C CD1 . ILE B 2 29  ? 72.003   31.432  2.730   1.00 56.01 29  B 1 
ATOM 4071  N N   . LEU B 2 30  ? 70.211   26.106  2.142   1.00 69.34 30  B 1 
ATOM 4072  C CA  . LEU B 2 30  ? 69.559   25.022  1.428   1.00 68.41 30  B 1 
ATOM 4073  C C   . LEU B 2 30  ? 68.968   23.970  2.385   1.00 68.18 30  B 1 
ATOM 4074  O O   . LEU B 2 30  ? 67.824   23.559  2.202   1.00 67.44 30  B 1 
ATOM 4075  C CB  . LEU B 2 30  ? 70.591   24.404  0.466   1.00 67.86 30  B 1 
ATOM 4076  C CG  . LEU B 2 30  ? 69.954   23.474  -0.569  1.00 63.77 30  B 1 
ATOM 4077  C CD1 . LEU B 2 30  ? 69.100   24.255  -1.560  1.00 58.84 30  B 1 
ATOM 4078  C CD2 . LEU B 2 30  ? 71.056   22.763  -1.349  1.00 59.41 30  B 1 
ATOM 4079  N N   . ALA B 2 31  ? 69.703   23.600  3.431   1.00 70.48 31  B 1 
ATOM 4080  C CA  . ALA B 2 31  ? 69.234   22.676  4.450   1.00 70.12 31  B 1 
ATOM 4081  C C   . ALA B 2 31  ? 68.010   23.220  5.199   1.00 70.19 31  B 1 
ATOM 4082  O O   . ALA B 2 31  ? 67.033   22.505  5.384   1.00 69.21 31  B 1 
ATOM 4083  C CB  . ALA B 2 31  ? 70.392   22.371  5.407   1.00 69.59 31  B 1 
ATOM 4084  N N   . ASN B 2 32  ? 67.984   24.495  5.570   1.00 66.28 32  B 1 
ATOM 4085  C CA  . ASN B 2 32  ? 66.844   25.140  6.201   1.00 65.76 32  B 1 
ATOM 4086  C C   . ASN B 2 32  ? 65.633   25.209  5.267   1.00 65.61 32  B 1 
ATOM 4087  O O   . ASN B 2 32  ? 64.510   24.948  5.693   1.00 65.77 32  B 1 
ATOM 4088  C CB  . ASN B 2 32  ? 67.244   26.542  6.680   1.00 66.89 32  B 1 
ATOM 4089  C CG  . ASN B 2 32  ? 68.109   26.518  7.939   1.00 62.89 32  B 1 
ATOM 4090  O OD1 . ASN B 2 32  ? 68.097   25.594  8.726   1.00 56.62 32  B 1 
ATOM 4091  N ND2 . ASN B 2 32  ? 68.852   27.573  8.177   1.00 56.29 32  B 1 
ATOM 4092  N N   . GLY B 2 33  ? 65.844   25.516  3.982   1.00 61.31 33  B 1 
ATOM 4093  C CA  . GLY B 2 33  ? 64.784   25.494  2.978   1.00 59.84 33  B 1 
ATOM 4094  C C   . GLY B 2 33  ? 64.158   24.110  2.825   1.00 60.95 33  B 1 
ATOM 4095  O O   . GLY B 2 33  ? 62.944   23.975  2.812   1.00 61.27 33  B 1 
ATOM 4096  N N   . LEU B 2 34  ? 64.982   23.081  2.777   1.00 68.66 34  B 1 
ATOM 4097  C CA  . LEU B 2 34  ? 64.526   21.692  2.716   1.00 68.06 34  B 1 
ATOM 4098  C C   . LEU B 2 34  ? 63.746   21.294  3.976   1.00 68.27 34  B 1 
ATOM 4099  O O   . LEU B 2 34  ? 62.714   20.645  3.878   1.00 67.50 34  B 1 
ATOM 4100  C CB  . LEU B 2 34  ? 65.752   20.792  2.509   1.00 66.13 34  B 1 
ATOM 4101  C CG  . LEU B 2 34  ? 65.410   19.305  2.327   1.00 60.59 34  B 1 
ATOM 4102  C CD1 . LEU B 2 34  ? 64.550   19.055  1.095   1.00 56.23 34  B 1 
ATOM 4103  C CD2 . LEU B 2 34  ? 66.693   18.498  2.172   1.00 56.22 34  B 1 
ATOM 4104  N N   . LEU B 2 35  ? 64.208   21.715  5.155   1.00 69.82 35  B 1 
ATOM 4105  C CA  . LEU B 2 35  ? 63.546   21.441  6.422   1.00 69.07 35  B 1 
ATOM 4106  C C   . LEU B 2 35  ? 62.160   22.093  6.485   1.00 69.62 35  B 1 
ATOM 4107  O O   . LEU B 2 35  ? 61.181   21.439  6.849   1.00 68.82 35  B 1 
ATOM 4108  C CB  . LEU B 2 35  ? 64.455   21.924  7.562   1.00 68.37 35  B 1 
ATOM 4109  C CG  . LEU B 2 35  ? 64.044   21.349  8.925   1.00 63.61 35  B 1 
ATOM 4110  C CD1 . LEU B 2 35  ? 64.506   19.909  9.060   1.00 57.40 35  B 1 
ATOM 4111  C CD2 . LEU B 2 35  ? 64.661   22.165  10.053  1.00 57.38 35  B 1 
ATOM 4112  N N   . GLN B 2 36  ? 62.040   23.366  6.075   1.00 61.99 36  B 1 
ATOM 4113  C CA  . GLN B 2 36  ? 60.748   24.044  5.997   1.00 61.91 36  B 1 
ATOM 4114  C C   . GLN B 2 36  ? 59.806   23.365  5.011   1.00 62.56 36  B 1 
ATOM 4115  O O   . GLN B 2 36  ? 58.625   23.175  5.319   1.00 63.26 36  B 1 
ATOM 4116  C CB  . GLN B 2 36  ? 60.941   25.515  5.586   1.00 62.06 36  B 1 
ATOM 4117  C CG  . GLN B 2 36  ? 61.466   26.378  6.742   1.00 58.65 36  B 1
[truncated: 815,649 more chars]
