# Supplementary material for: Angiopoietin-like 3 monomers are abundant in human plasma but are unable to inhibit endothelial lipase
Source: JCI Insight. 2025 Oct 28;10(23):e197827. doi: 10.1172/jci.insight.197827 (PMC12867014; doi:10.1172/jci.insight.197827)
Supplement: undefined [file jciinsight-10-197827-s266.zip › jci.insight.197827.sdd15.cif]

# By using this file you agree to the legally binding terms of use found at alphafoldserver.com/output-terms
data_4c57d7bbd18ecc3a
#
_entry.id 4c57d7bbd18ecc3a
#
loop_
_atom_type.symbol
C 
N 
O 
S 
#
loop_
_audit_author.name
_audit_author.pdbx_ordinal
"Google DeepMind" 1 
"Isomorphic Labs" 2 
#
_audit_conform.dict_location https://raw.githubusercontent.com/ihmwg/ModelCIF/master/dist/mmcif_ma.dic
_audit_conform.dict_name     mmcif_ma.dic
_audit_conform.dict_version  1.4.5
#
loop_
_chem_comp.formula
_chem_comp.formula_weight
_chem_comp.id
_chem_comp.mon_nstd_flag
_chem_comp.name
_chem_comp.pdbx_smiles
_chem_comp.pdbx_synonyms
_chem_comp.type
"C3 H7 N O2"    89.093  ALA y ALANINE         C[C@H](N)C(O)=O                  ? "L-PEPTIDE LINKING" 
"C6 H15 N4 O2"  175.209 ARG y ARGININE        N[C@@H](CCCNC(N)=[NH2+])C(O)=O   ? "L-PEPTIDE LINKING" 
"C4 H8 N2 O3"   132.118 ASN y ASPARAGINE      N[C@@H](CC(N)=O)C(O)=O           ? "L-PEPTIDE LINKING" 
"C4 H7 N O4"    133.103 ASP y "ASPARTIC ACID" N[C@@H](CC(O)=O)C(O)=O           ? "L-PEPTIDE LINKING" 
"C3 H7 N O2 S"  121.158 CYS y CYSTEINE        N[C@@H](CS)C(O)=O                ? "L-PEPTIDE LINKING" 
"C5 H10 N2 O3"  146.144 GLN y GLUTAMINE       N[C@@H](CCC(N)=O)C(O)=O          ? "L-PEPTIDE LINKING" 
"C5 H9 N O4"    147.129 GLU y "GLUTAMIC ACID" N[C@@H](CCC(O)=O)C(O)=O          ? "L-PEPTIDE LINKING" 
"C2 H5 N O2"    75.067  GLY y GLYCINE         NCC(O)=O                         ? "PEPTIDE LINKING"   
"C6 H10 N3 O2"  156.162 HIS y HISTIDINE       N[C@@H](Cc1c[nH]c[nH+]1)C(O)=O   ? "L-PEPTIDE LINKING" 
"C6 H13 N O2"   131.173 ILE y ISOLEUCINE      CC[C@H](C)[C@H](N)C(O)=O         ? "L-PEPTIDE LINKING" 
"C6 H13 N O2"   131.173 LEU y LEUCINE         CC(C)C[C@H](N)C(O)=O             ? "L-PEPTIDE LINKING" 
"C6 H15 N2 O2"  147.195 LYS y LYSINE          N[C@@H](CCCC[NH3+])C(O)=O        ? "L-PEPTIDE LINKING" 
"C5 H11 N O2 S" 149.211 MET y METHIONINE      CSCC[C@H](N)C(O)=O               ? "L-PEPTIDE LINKING" 
"C9 H11 N O2"   165.189 PHE y PHENYLALANINE   N[C@@H](Cc1ccccc1)C(O)=O         ? "L-PEPTIDE LINKING" 
"C5 H9 N O2"    115.130 PRO y PROLINE         OC(=O)[C@@H]1CCCN1               ? "L-PEPTIDE LINKING" 
"C3 H7 N O3"    105.093 SER y SERINE          N[C@@H](CO)C(O)=O                ? "L-PEPTIDE LINKING" 
"C4 H9 N O3"    119.119 THR y THREONINE       C[C@@H](O)[C@H](N)C(O)=O         ? "L-PEPTIDE LINKING" 
"C11 H12 N2 O2" 204.225 TRP y TRYPTOPHAN      N[C@@H](Cc1c[nH]c2ccccc12)C(O)=O ? "L-PEPTIDE LINKING" 
"C9 H11 N O3"   181.189 TYR y TYROSINE        N[C@@H](Cc1ccc(O)cc1)C(O)=O      ? "L-PEPTIDE LINKING" 
"C5 H11 N O2"   117.146 VAL y VALINE          CC(C)[C@H](N)C(O)=O              ? "L-PEPTIDE LINKING" 
#
_citation.book_publisher          ?
_citation.country                 UK
_citation.id                      primary
_citation.journal_full            Nature
_citation.journal_id_ASTM         NATUAS
_citation.journal_id_CSD          0006
_citation.journal_id_ISSN         0028-0836
_citation.journal_volume          ?
_citation.page_first              ?
_citation.page_last               ?
_citation.pdbx_database_id_DOI    ?
_citation.pdbx_database_id_PubMed ?
_citation.title                   "Accurate structure prediction of biomolecular interactions with AlphaFold 3"
_citation.year                    2024
#
loop_
_citation_author.citation_id
_citation_author.name
_citation_author.ordinal
primary "Google DeepMind" 1 
primary "Isomorphic Labs" 2 
#
loop_
_entity.id
_entity.pdbx_description
_entity.type
1 . polymer 
2 . polymer 
3 . polymer 
4 . polymer 
#
loop_
_entity_poly.entity_id
_entity_poly.pdbx_strand_id
_entity_poly.type
1 A polypeptide(L) 
2 B polypeptide(L) 
3 C polypeptide(L) 
4 D polypeptide(L) 
#
loop_
_entity_poly_seq.entity_id
_entity_poly_seq.hetero
_entity_poly_seq.mon_id
_entity_poly_seq.num
1 n SER 1   
1 n PRO 2   
1 n VAL 3   
1 n PRO 4   
1 n PHE 5   
1 n GLY 6   
1 n PRO 7   
1 n GLU 8   
1 n GLY 9   
1 n ARG 10  
1 n LEU 11  
1 n GLU 12  
1 n ASP 13  
1 n LYS 14  
1 n LEU 15  
1 n HIS 16  
1 n LYS 17  
1 n PRO 18  
1 n LYS 19  
1 n ALA 20  
1 n THR 21  
1 n GLN 22  
1 n THR 23  
1 n GLU 24  
1 n VAL 25  
1 n LYS 26  
1 n PRO 27  
1 n SER 28  
1 n VAL 29  
1 n ARG 30  
1 n PHE 31  
1 n ASN 32  
1 n LEU 33  
1 n ARG 34  
1 n THR 35  
1 n SER 36  
1 n LYS 37  
1 n ASP 38  
1 n PRO 39  
1 n GLU 40  
1 n HIS 41  
1 n GLU 42  
1 n GLY 43  
1 n CYS 44  
1 n TYR 45  
1 n LEU 46  
1 n SER 47  
1 n VAL 48  
1 n GLY 49  
1 n HIS 50  
1 n SER 51  
1 n GLN 52  
1 n PRO 53  
1 n LEU 54  
1 n GLU 55  
1 n ASP 56  
1 n CYS 57  
1 n SER 58  
1 n PHE 59  
1 n ASN 60  
1 n MET 61  
1 n THR 62  
1 n ALA 63  
1 n LYS 64  
1 n THR 65  
1 n PHE 66  
1 n PHE 67  
1 n ILE 68  
1 n ILE 69  
1 n HIS 70  
1 n GLY 71  
1 n TRP 72  
1 n THR 73  
1 n MET 74  
1 n SER 75  
1 n GLY 76  
1 n ILE 77  
1 n PHE 78  
1 n GLU 79  
1 n ASN 80  
1 n TRP 81  
1 n LEU 82  
1 n HIS 83  
1 n LYS 84  
1 n LEU 85  
1 n VAL 86  
1 n SER 87  
1 n ALA 88  
1 n LEU 89  
1 n HIS 90  
1 n THR 91  
1 n ARG 92  
1 n GLU 93  
1 n LYS 94  
1 n ASP 95  
1 n ALA 96  
1 n ASN 97  
1 n VAL 98  
1 n VAL 99  
1 n VAL 100 
1 n VAL 101 
1 n ASP 102 
1 n TRP 103 
1 n LEU 104 
1 n PRO 105 
1 n LEU 106 
1 n ALA 107 
1 n HIS 108 
1 n GLN 109 
1 n LEU 110 
1 n TYR 111 
1 n THR 112 
1 n ASP 113 
1 n ALA 114 
1 n VAL 115 
1 n ASN 116 
1 n ASN 117 
1 n THR 118 
1 n ARG 119 
1 n VAL 120 
1 n VAL 121 
1 n GLY 122 
1 n HIS 123 
1 n SER 124 
1 n ILE 125 
1 n ALA 126 
1 n ARG 127 
1 n MET 128 
1 n LEU 129 
1 n ASP 130 
1 n TRP 131 
1 n LEU 132 
1 n GLN 133 
1 n GLU 134 
1 n LYS 135 
1 n ASP 136 
1 n ASP 137 
1 n PHE 138 
1 n SER 139 
1 n LEU 140 
1 n GLY 141 
1 n ASN 142 
1 n VAL 143 
1 n HIS 144 
1 n LEU 145 
1 n ILE 146 
1 n GLY 147 
1 n TYR 148 
1 n SER 149 
1 n LEU 150 
1 n GLY 151 
1 n ALA 152 
1 n HIS 153 
1 n VAL 154 
1 n ALA 155 
1 n GLY 156 
1 n TYR 157 
1 n ALA 158 
1 n GLY 159 
1 n ASN 160 
1 n PHE 161 
1 n VAL 162 
1 n LYS 163 
1 n GLY 164 
1 n THR 165 
1 n VAL 166 
1 n GLY 167 
1 n ARG 168 
1 n ILE 169 
1 n THR 170 
1 n GLY 171 
1 n LEU 172 
1 n ASP 173 
1 n PRO 174 
1 n ALA 175 
1 n GLY 176 
1 n PRO 177 
1 n MET 178 
1 n PHE 179 
1 n GLU 180 
1 n GLY 181 
1 n ALA 182 
1 n ASP 183 
1 n ILE 184 
1 n HIS 185 
1 n LYS 186 
1 n ARG 187 
1 n LEU 188 
1 n SER 189 
1 n PRO 190 
1 n ASP 191 
1 n ASP 192 
1 n ALA 193 
1 n ASP 194 
1 n PHE 195 
1 n VAL 196 
1 n ASP 197 
1 n VAL 198 
1 n LEU 199 
1 n HIS 200 
1 n THR 201 
1 n TYR 202 
1 n THR 203 
1 n ARG 204 
1 n SER 205 
1 n PHE 206 
1 n GLY 207 
1 n LEU 208 
1 n SER 209 
1 n ILE 210 
1 n GLY 211 
1 n ILE 212 
1 n GLN 213 
1 n MET 214 
1 n PRO 215 
1 n VAL 216 
1 n GLY 217 
1 n HIS 218 
1 n ILE 219 
1 n ASP 220 
1 n ILE 221 
1 n TYR 222 
1 n PRO 223 
1 n ASN 224 
1 n GLY 225 
1 n GLY 226 
1 n ASP 227 
1 n PHE 228 
1 n GLN 229 
1 n PRO 230 
1 n GLY 231 
1 n CYS 232 
1 n GLY 233 
1 n LEU 234 
1 n ASN 235 
1 n ASP 236 
1 n VAL 237 
1 n LEU 238 
1 n GLY 239 
1 n SER 240 
1 n ILE 241 
1 n ALA 242 
1 n TYR 243 
1 n GLY 244 
1 n THR 245 
1 n ILE 246 
1 n THR 247 
1 n GLU 248 
1 n VAL 249 
1 n VAL 250 
1 n LYS 251 
1 n CYS 252 
1 n GLU 253 
1 n HIS 254 
1 n GLU 255 
1 n ARG 256 
1 n ALA 257 
1 n VAL 258 
1 n HIS 259 
1 n LEU 260 
1 n PHE 261 
1 n VAL 262 
1 n ASP 263 
1 n SER 264 
1 n LEU 265 
1 n VAL 266 
1 n ASN 267 
1 n GLN 268 
1 n ASP 269 
1 n LYS 270 
1 n PRO 271 
1 n SER 272 
1 n PHE 273 
1 n ALA 274 
1 n PHE 275 
1 n GLN 276 
1 n CYS 277 
1 n THR 278 
1 n ASP 279 
1 n SER 280 
1 n ASN 281 
1 n ARG 282 
1 n PHE 283 
1 n LYS 284 
1 n LYS 285 
1 n GLY 286 
1 n ILE 287 
1 n CYS 288 
1 n LEU 289 
1 n SER 290 
1 n CYS 291 
1 n ARG 292 
1 n LYS 293 
1 n ASN 294 
1 n ARG 295 
1 n CYS 296 
1 n ASN 297 
1 n SER 298 
1 n ILE 299 
1 n GLY 300 
1 n TYR 301 
1 n ASN 302 
1 n ALA 303 
1 n LYS 304 
1 n LYS 305 
1 n MET 306 
1 n ARG 307 
1 n ASN 308 
1 n LYS 309 
1 n ARG 310 
1 n ASN 311 
1 n SER 312 
1 n LYS 313 
1 n MET 314 
1 n TYR 315 
1 n LEU 316 
1 n LYS 317 
1 n THR 318 
1 n ARG 319 
1 n ALA 320 
1 n GLY 321 
1 n MET 322 
1 n PRO 323 
1 n PHE 324 
1 n ARG 325 
1 n VAL 326 
1 n TYR 327 
1 n HIS 328 
1 n TYR 329 
1 n GLN 330 
1 n MET 331 
1 n LYS 332 
1 n ILE 333 
1 n HIS 334 
1 n VAL 335 
1 n PHE 336 
1 n SER 337 
1 n TYR 338 
1 n LYS 339 
1 n ASN 340 
1 n MET 341 
1 n GLY 342 
1 n GLU 343 
1 n ILE 344 
1 n GLU 345 
1 n PRO 346 
1 n THR 347 
1 n PHE 348 
1 n TYR 349 
1 n VAL 350 
1 n THR 351 
1 n LEU 352 
1 n TYR 353 
1 n GLY 354 
1 n THR 355 
1 n ASN 356 
1 n ALA 357 
1 n ASP 358 
1 n SER 359 
1 n GLN 360 
1 n THR 361 
1 n LEU 362 
1 n PRO 363 
1 n LEU 364 
1 n GLU 365 
1 n ILE 366 
1 n VAL 367 
1 n GLU 368 
1 n ARG 369 
1 n ILE 370 
1 n GLU 371 
1 n GLN 372 
1 n ASN 373 
1 n ALA 374 
1 n THR 375 
1 n ASN 376 
1 n THR 377 
1 n PHE 378 
1 n LEU 379 
1 n VAL 380 
1 n TYR 381 
1 n THR 382 
1 n GLU 383 
1 n GLU 384 
1 n ASP 385 
1 n LEU 386 
1 n GLY 387 
1 n ASP 388 
1 n LEU 389 
1 n LEU 390 
1 n LYS 391 
1 n ILE 392 
1 n GLN 393 
1 n LEU 394 
1 n THR 395 
1 n TRP 396 
1 n GLU 397 
1 n GLY 398 
1 n ALA 399 
1 n SER 400 
1 n GLN 401 
1 n SER 402 
1 n TRP 403 
1 n TYR 404 
1 n ASN 405 
1 n LEU 406 
1 n TRP 407 
1 n LYS 408 
1 n GLU 409 
1 n PHE 410 
1 n ARG 411 
1 n SER 412 
1 n TYR 413 
1 n LEU 414 
1 n SER 415 
1 n GLN 416 
1 n PRO 417 
1 n ARG 418 
1 n ASN 419 
1 n PRO 420 
1 n GLY 421 
1 n ARG 422 
1 n GLU 423 
1 n LEU 424 
1 n ASN 425 
1 n ILE 426 
1 n ARG 427 
1 n ARG 428 
1 n ILE 429 
1 n ARG 430 
1 n VAL 431 
1 n LYS 432 
1 n SER 433 
1 n GLY 434 
1 n GLU 435 
1 n THR 436 
1 n GLN 437 
1 n ARG 438 
1 n LYS 439 
1 n LEU 440 
1 n THR 441 
1 n PHE 442 
1 n CYS 443 
1 n THR 444 
1 n GLU 445 
1 n ASP 446 
1 n PRO 447 
1 n GLU 448 
1 n ASN 449 
1 n THR 450 
1 n SER 451 
1 n ILE 452 
1 n SER 453 
1 n PRO 454 
1 n GLY 455 
1 n ARG 456 
1 n GLU 457 
1 n LEU 458 
1 n TRP 459 
1 n PHE 460 
1 n ARG 461 
1 n LYS 462 
1 n CYS 463 
1 n ARG 464 
1 n ASP 465 
1 n GLY 466 
1 n TRP 467 
1 n ARG 468 
1 n MET 469 
1 n LYS 470 
1 n ASN 471 
1 n GLU 472 
1 n THR 473 
1 n SER 474 
1 n PRO 475 
1 n THR 476 
1 n VAL 477 
1 n GLU 478 
1 n LEU 479 
1 n PRO 480 
2 n SER 1   
2 n ARG 2   
2 n VAL 3   
2 n ASP 4   
2 n PRO 5   
2 n ASP 6   
2 n LEU 7   
2 n SER 8   
2 n SER 9   
2 n PHE 10  
2 n ASP 11  
2 n SER 12  
2 n ALA 13  
2 n PRO 14  
2 n SER 15  
2 n GLU 16  
2 n PRO 17  
2 n LYS 18  
2 n SER 19  
2 n ARG 20  
2 n PHE 21  
2 n ALA 22  
2 n MET 23  
2 n LEU 24  
2 n ASP 25  
2 n ASP 26  
2 n VAL 27  
2 n LYS 28  
2 n ILE 29  
2 n LEU 30  
2 n ALA 31  
2 n ASN 32  
2 n GLY 33  
2 n LEU 34  
2 n LEU 35  
2 n GLN 36  
2 n LEU 37  
2 n GLY 38  
2 n HIS 39  
2 n GLY 40  
2 n LEU 41  
2 n LYS 42  
2 n ASP 43  
2 n PHE 44  
2 n VAL 45  
2 n HIS 46  
2 n LYS 47  
2 n THR 48  
2 n LYS 49  
2 n GLY 50  
2 n GLN 51  
2 n ILE 52  
2 n ASN 53  
2 n ASP 54  
2 n ILE 55  
2 n PHE 56  
2 n GLN 57  
2 n LYS 58  
2 n LEU 59  
2 n ASN 60  
2 n ILE 61  
2 n PHE 62  
2 n ASP 63  
2 n GLN 64  
2 n SER 65  
2 n PHE 66  
2 n TYR 67  
2 n ASP 68  
2 n LEU 69  
2 n SER 70  
2 n LEU 71  
2 n ARG 72  
2 n THR 73  
2 n ASN 74  
2 n GLU 75  
2 n ILE 76  
2 n LYS 77  
2 n GLU 78  
2 n GLU 79  
2 n GLU 80  
2 n LYS 81  
2 n GLU 82  
2 n LEU 83  
2 n ARG 84  
2 n ARG 85  
2 n THR 86  
2 n THR 87  
2 n SER 88  
2 n THR 89  
2 n LEU 90  
2 n GLN 91  
2 n VAL 92  
2 n LYS 93  
2 n ASN 94  
2 n GLU 95  
2 n GLU 96  
2 n VAL 97  
2 n LYS 98  
2 n ASN 99  
2 n MET 100 
2 n SER 101 
2 n VAL 102 
2 n GLU 103 
2 n LEU 104 
2 n ASN 105 
2 n SER 106 
2 n LYS 107 
2 n LEU 108 
2 n GLU 109 
2 n SER 110 
2 n LEU 111 
2 n LEU 112 
2 n GLU 113 
2 n GLU 114 
2 n LYS 115 
2 n THR 116 
2 n ALA 117 
2 n LEU 118 
2 n GLN 119 
2 n HIS 120 
2 n LYS 121 
2 n VAL 122 
2 n ARG 123 
2 n ALA 124 
2 n LEU 125 
2 n GLU 126 
2 n GLU 127 
2 n GLN 128 
2 n LEU 129 
2 n THR 130 
2 n ASN 131 
2 n LEU 132 
2 n ILE 133 
2 n LEU 134 
2 n SER 135 
2 n PRO 136 
2 n ALA 137 
2 n GLY 138 
2 n ALA 139 
2 n GLN 140 
2 n GLU 141 
2 n HIS 142 
2 n PRO 143 
2 n GLU 144 
2 n VAL 145 
2 n THR 146 
2 n SER 147 
2 n LEU 148 
2 n LYS 149 
2 n SER 150 
2 n PHE 151 
2 n VAL 152 
2 n GLU 153 
2 n GLN 154 
2 n GLN 155 
2 n ASP 156 
2 n ASN 157 
2 n SER 158 
2 n ILE 159 
2 n ARG 160 
2 n GLU 161 
2 n LEU 162 
2 n LEU 163 
2 n GLN 164 
2 n SER 165 
2 n VAL 166 
2 n GLU 167 
2 n GLU 168 
2 n GLN 169 
2 n TYR 170 
2 n LYS 171 
2 n GLN 172 
2 n LEU 173 
2 n SER 174 
2 n GLN 175 
2 n GLN 176 
2 n HIS 177 
2 n MET 178 
2 n GLN 179 
2 n ILE 180 
2 n LYS 181 
2 n GLU 182 
2 n ILE 183 
2 n GLU 184 
2 n LYS 185 
2 n GLN 186 
2 n LEU 187 
2 n ARG 188 
2 n LYS 189 
2 n THR 190 
2 n GLY 191 
2 n ILE 192 
2 n GLN 193 
2 n GLU 194 
2 n PRO 195 
2 n SER 196 
2 n GLU 197 
2 n ASN 198 
2 n SER 199 
2 n LEU 200 
2 n SER 201 
2 n SER 202 
2 n LYS 203 
2 n SER 204 
2 n ARG 205 
2 n ALA 206 
2 n PRO 207 
2 n ARG 208 
2 n THR 209 
2 n THR 210 
2 n PRO 211 
2 n PRO 212 
2 n LEU 213 
2 n GLN 214 
2 n LEU 215 
2 n ASN 216 
2 n GLU 217 
2 n THR 218 
2 n GLU 219 
2 n ASN 220 
2 n THR 221 
2 n GLU 222 
2 n GLN 223 
2 n ASP 224 
2 n ASP 225 
2 n LEU 226 
2 n PRO 227 
2 n ALA 228 
2 n ASP 229 
2 n CYS 230 
2 n SER 231 
2 n ALA 232 
2 n VAL 233 
2 n TYR 234 
2 n ASN 235 
2 n ARG 236 
2 n GLY 237 
2 n GLU 238 
2 n HIS 239 
2 n THR 240 
2 n SER 241 
2 n GLY 242 
2 n VAL 243 
2 n TYR 244 
2 n THR 245 
2 n ILE 246 
2 n LYS 247 
2 n PRO 248 
2 n ARG 249 
2 n ASN 250 
2 n SER 251 
2 n GLN 252 
2 n GLY 253 
2 n PHE 254 
2 n ASN 255 
2 n VAL 256 
2 n TYR 257 
2 n CYS 258 
2 n ASP 259 
2 n THR 260 
2 n GLN 261 
2 n SER 262 
2 n GLY 263 
2 n SER 264 
2 n PRO 265 
2 n TRP 266 
2 n THR 267 
2 n LEU 268 
2 n ILE 269 
2 n GLN 270 
2 n HIS 271 
2 n ARG 272 
2 n LYS 273 
2 n ASP 274 
2 n GLY 275 
2 n SER 276 
2 n GLN 277 
2 n ASP 278 
2 n PHE 279 
2 n ASN 280 
2 n GLU 281 
2 n THR 282 
2 n TRP 283 
2 n GLU 284 
2 n ASN 285 
2 n TYR 286 
2 n GLU 287 
2 n LYS 288 
2 n GLY 289 
2 n PHE 290 
2 n GLY 291 
2 n ARG 292 
2 n LEU 293 
2 n ASP 294 
2 n GLY 295 
2 n GLU 296 
2 n PHE 297 
2 n TRP 298 
2 n LEU 299 
2 n GLY 300 
2 n LEU 301 
2 n GLU 302 
2 n LYS 303 
2 n ILE 304 
2 n TYR 305 
2 n ALA 306 
2 n ILE 307 
2 n VAL 308 
2 n GLN 309 
2 n GLN 310 
2 n SER 311 
2 n ASN 312 
2 n TYR 313 
2 n ILE 314 
2 n LEU 315 
2 n ARG 316 
2 n LEU 317 
2 n GLU 318 
2 n LEU 319 
2 n GLN 320 
2 n ASP 321 
2 n TRP 322 
2 n LYS 323 
2 n ASP 324 
2 n SER 325 
2 n LYS 326 
2 n HIS 327 
2 n TYR 328 
2 n VAL 329 
2 n GLU 330 
2 n TYR 331 
2 n SER 332 
2 n PHE 333 
2 n HIS 334 
2 n LEU 335 
2 n GLY 336 
2 n SER 337 
2 n HIS 338 
2 n GLU 339 
2 n THR 340 
2 n ASN 341 
2 n TYR 342 
2 n THR 343 
2 n LEU 344 
2 n HIS 345 
2 n VAL 346 
2 n ALA 347 
2 n GLU 348 
2 n ILE 349 
2 n ALA 350 
2 n GLY 351 
2 n ASN 352 
2 n ILE 353 
2 n PRO 354 
2 n GLY 355 
2 n ALA 356 
2 n LEU 357 
2 n PRO 358 
2 n GLU 359 
2 n HIS 360 
2 n THR 361 
2 n ASP 362 
2 n LEU 363 
2 n MET 364 
2 n PHE 365 
2 n SER 366 
2 n THR 367 
2 n TRP 368 
2 n ASN 369 
2 n HIS 370 
2 n ARG 371 
2 n ALA 372 
2 n LYS 373 
2 n GLY 374 
2 n GLN 375 
2 n LEU 376 
2 n TYR 377 
2 n CYS 378 
2 n PRO 379 
2 n GLU 380 
2 n SER 381 
2 n TYR 382 
2 n SER 383 
2 n GLY 384 
2 n GLY 385 
2 n TRP 386 
2 n TRP 387 
2 n TRP 388 
2 n ASN 389 
2 n ASP 390 
2 n ILE 391 
2 n CYS 392 
2 n GLY 393 
2 n GLU 394 
2 n ASN 395 
2 n ASN 396 
2 n LEU 397 
2 n ASN 398 
2 n GLY 399 
2 n LYS 400 
2 n TYR 401 
2 n ASN 402 
2 n LYS 403 
2 n PRO 404 
2 n ARG 405 
2 n THR 406 
2 n LYS 407 
2 n SER 408 
2 n ARG 409 
2 n PRO 410 
2 n GLU 411 
2 n ARG 412 
2 n ARG 413 
2 n ARG 414 
2 n GLY 415 
2 n ILE 416 
2 n TYR 417 
2 n TRP 418 
2 n ARG 419 
2 n PRO 420 
2 n GLN 421 
2 n SER 422 
2 n ARG 423 
2 n LYS 424 
2 n LEU 425 
2 n TYR 426 
2 n ALA 427 
2 n ILE 428 
2 n LYS 429 
2 n SER 430 
2 n SER 431 
2 n LYS 432 
2 n MET 433 
2 n MET 434 
2 n LEU 435 
2 n GLN 436 
2 n PRO 437 
2 n THR 438 
2 n THR 439 
3 n SER 1   
3 n ARG 2   
3 n VAL 3   
3 n ASP 4   
3 n PRO 5   
3 n ASP 6   
3 n LEU 7   
3 n SER 8   
3 n SER 9   
3 n PHE 10  
3 n ASP 11  
3 n SER 12  
3 n ALA 13  
3 n PRO 14  
3 n SER 15  
3 n GLU 16  
3 n PRO 17  
3 n LYS 18  
3 n SER 19  
3 n ARG 20  
3 n PHE 21  
3 n ALA 22  
3 n MET 23  
3 n LEU 24  
3 n ASP 25  
3 n ASP 26  
3 n VAL 27  
3 n LYS 28  
3 n ILE 29  
3 n LEU 30  
3 n ALA 31  
3 n ASN 32  
3 n GLY 33  
3 n LEU 34  
3 n LEU 35  
3 n GLN 36  
3 n LEU 37  
3 n GLY 38  
3 n HIS 39  
3 n GLY 40  
3 n LEU 41  
3 n LYS 42  
3 n ASP 43  
3 n PHE 44  
3 n VAL 45  
3 n HIS 46  
3 n LYS 47  
3 n THR 48  
3 n LYS 49  
3 n GLY 50  
3 n GLN 51  
3 n ILE 52  
3 n ASN 53  
3 n ASP 54  
3 n ILE 55  
3 n PHE 56  
3 n GLN 57  
3 n LYS 58  
3 n LEU 59  
3 n ASN 60  
3 n ILE 61  
3 n PHE 62  
3 n ASP 63  
3 n GLN 64  
3 n SER 65  
3 n PHE 66  
3 n TYR 67  
3 n ASP 68  
3 n LEU 69  
3 n SER 70  
3 n LEU 71  
3 n ARG 72  
3 n THR 73  
3 n ASN 74  
3 n GLU 75  
3 n ILE 76  
3 n LYS 77  
3 n GLU 78  
3 n GLU 79  
3 n GLU 80  
3 n LYS 81  
3 n GLU 82  
3 n LEU 83  
3 n ARG 84  
3 n ARG 85  
3 n THR 86  
3 n THR 87  
3 n SER 88  
3 n THR 89  
3 n LEU 90  
3 n GLN 91  
3 n VAL 92  
3 n LYS 93  
3 n ASN 94  
3 n GLU 95  
3 n GLU 96  
3 n VAL 97  
3 n LYS 98  
3 n ASN 99  
3 n MET 100 
3 n SER 101 
3 n VAL 102 
3 n GLU 103 
3 n LEU 104 
3 n ASN 105 
3 n SER 106 
3 n LYS 107 
3 n LEU 108 
3 n GLU 109 
3 n SER 110 
3 n LEU 111 
3 n LEU 112 
3 n GLU 113 
3 n GLU 114 
3 n LYS 115 
3 n THR 116 
3 n ALA 117 
3 n LEU 118 
3 n GLN 119 
3 n HIS 120 
3 n LYS 121 
3 n VAL 122 
3 n ARG 123 
3 n ALA 124 
3 n LEU 125 
3 n GLU 126 
3 n GLU 127 
3 n GLN 128 
3 n LEU 129 
3 n THR 130 
3 n ASN 131 
3 n LEU 132 
3 n ILE 133 
3 n LEU 134 
3 n SER 135 
3 n PRO 136 
3 n ALA 137 
3 n GLY 138 
3 n ALA 139 
3 n GLN 140 
3 n GLU 141 
3 n HIS 142 
3 n PRO 143 
3 n GLU 144 
3 n VAL 145 
3 n THR 146 
3 n SER 147 
3 n LEU 148 
3 n LYS 149 
3 n SER 150 
3 n PHE 151 
3 n VAL 152 
3 n GLU 153 
3 n GLN 154 
3 n GLN 155 
3 n ASP 156 
3 n ASN 157 
3 n SER 158 
3 n ILE 159 
3 n ARG 160 
3 n GLU 161 
3 n LEU 162 
3 n LEU 163 
3 n GLN 164 
3 n SER 165 
3 n VAL 166 
3 n GLU 167 
3 n GLU 168 
3 n GLN 169 
3 n TYR 170 
3 n LYS 171 
3 n GLN 172 
3 n LEU 173 
3 n SER 174 
3 n GLN 175 
3 n GLN 176 
3 n HIS 177 
3 n MET 178 
3 n GLN 179 
3 n ILE 180 
3 n LYS 181 
3 n GLU 182 
3 n ILE 183 
3 n GLU 184 
3 n LYS 185 
3 n GLN 186 
3 n LEU 187 
3 n ARG 188 
3 n LYS 189 
3 n THR 190 
3 n GLY 191 
3 n ILE 192 
3 n GLN 193 
3 n GLU 194 
3 n PRO 195 
3 n SER 196 
3 n GLU 197 
3 n ASN 198 
3 n SER 199 
3 n LEU 200 
3 n SER 201 
3 n SER 202 
3 n LYS 203 
3 n SER 204 
3 n ARG 205 
3 n ALA 206 
3 n PRO 207 
3 n ARG 208 
3 n THR 209 
3 n THR 210 
3 n PRO 211 
3 n PRO 212 
3 n LEU 213 
3 n GLN 214 
3 n LEU 215 
3 n ASN 216 
3 n GLU 217 
3 n THR 218 
3 n GLU 219 
3 n ASN 220 
3 n THR 221 
3 n GLU 222 
3 n GLN 223 
3 n ASP 224 
3 n ASP 225 
3 n LEU 226 
3 n PRO 227 
3 n ALA 228 
3 n ASP 229 
3 n CYS 230 
3 n SER 231 
3 n ALA 232 
3 n VAL 233 
3 n TYR 234 
3 n ASN 235 
3 n ARG 236 
3 n GLY 237 
3 n GLU 238 
3 n HIS 239 
3 n THR 240 
3 n SER 241 
3 n GLY 242 
3 n VAL 243 
3 n TYR 244 
3 n THR 245 
3 n ILE 246 
3 n LYS 247 
3 n PRO 248 
3 n ARG 249 
3 n ASN 250 
3 n SER 251 
3 n GLN 252 
3 n GLY 253 
3 n PHE 254 
3 n ASN 255 
3 n VAL 256 
3 n TYR 257 
3 n CYS 258 
3 n ASP 259 
3 n THR 260 
3 n GLN 261 
3 n SER 262 
3 n GLY 263 
3 n SER 264 
3 n PRO 265 
3 n TRP 266 
3 n THR 267 
3 n LEU 268 
3 n ILE 269 
3 n GLN 270 
3 n HIS 271 
3 n ARG 272 
3 n LYS 273 
3 n ASP 274 
3 n GLY 275 
3 n SER 276 
3 n GLN 277 
3 n ASP 278 
3 n PHE 279 
3 n ASN 280 
3 n GLU 281 
3 n THR 282 
3 n TRP 283 
3 n GLU 284 
3 n ASN 285 
3 n TYR 286 
3 n GLU 287 
3 n LYS 288 
3 n GLY 289 
3 n PHE 290 
3 n GLY 291 
3 n ARG 292 
3 n LEU 293 
3 n ASP 294 
3 n GLY 295 
3 n GLU 296 
3 n PHE 297 
3 n TRP 298 
3 n LEU 299 
3 n GLY 300 
3 n LEU 301 
3 n GLU 302 
3 n LYS 303 
3 n ILE 304 
3 n TYR 305 
3 n ALA 306 
3 n ILE 307 
3 n VAL 308 
3 n GLN 309 
3 n GLN 310 
3 n SER 311 
3 n ASN 312 
3 n TYR 313 
3 n ILE 314 
3 n LEU 315 
3 n ARG 316 
3 n LEU 317 
3 n GLU 318 
3 n LEU 319 
3 n GLN 320 
3 n ASP 321 
3 n TRP 322 
3 n LYS 323 
3 n ASP 324 
3 n SER 325 
3 n LYS 326 
3 n HIS 327 
3 n TYR 328 
3 n VAL 329 
3 n GLU 330 
3 n TYR 331 
3 n SER 332 
3 n PHE 333 
3 n HIS 334 
3 n LEU 335 
3 n GLY 336 
3 n SER 337 
3 n HIS 338 
3 n GLU 339 
3 n THR 340 
3 n ASN 341 
3 n TYR 342 
3 n THR 343 
3 n LEU 344 
3 n HIS 345 
3 n VAL 346 
3 n ALA 347 
3 n GLU 348 
3 n ILE 349 
3 n ALA 350 
3 n GLY 351 
3 n ASN 352 
3 n ILE 353 
3 n PRO 354 
3 n GLY 355 
3 n ALA 356 
3 n LEU 357 
3 n PRO 358 
3 n GLU 359 
3 n HIS 360 
3 n THR 361 
3 n ASP 362 
3 n LEU 363 
3 n MET 364 
3 n PHE 365 
3 n SER 366 
3 n THR 367 
3 n TRP 368 
3 n ASN 369 
3 n HIS 370 
3 n ARG 371 
3 n ALA 372 
3 n LYS 373 
3 n GLY 374 
3 n GLN 375 
3 n LEU 376 
3 n TYR 377 
3 n CYS 378 
3 n PRO 379 
3 n GLU 380 
3 n SER 381 
3 n TYR 382 
3 n SER 383 
3 n GLY 384 
3 n GLY 385 
3 n TRP 386 
3 n TRP 387 
3 n TRP 388 
3 n ASN 389 
3 n ASP 390 
3 n ILE 391 
3 n CYS 392 
3 n GLY 393 
3 n GLU 394 
3 n ASN 395 
3 n ASN 396 
3 n LEU 397 
3 n ASN 398 
3 n GLY 399 
3 n LYS 400 
3 n TYR 401 
3 n ASN 402 
3 n LYS 403 
3 n PRO 404 
3 n ARG 405 
3 n THR 406 
3 n LYS 407 
3 n SER 408 
3 n ARG 409 
3 n PRO 410 
3 n GLU 411 
3 n ARG 412 
3 n ARG 413 
3 n ARG 414 
3 n GLY 415 
3 n ILE 416 
3 n TYR 417 
3 n TRP 418 
3 n ARG 419 
3 n PRO 420 
3 n GLN 421 
3 n SER 422 
3 n ARG 423 
3 n LYS 424 
3 n LEU 425 
3 n TYR 426 
3 n ALA 427 
3 n ILE 428 
3 n LYS 429 
3 n SER 430 
3 n SER 431 
3 n LYS 432 
3 n MET 433 
3 n MET 434 
3 n LEU 435 
3 n GLN 436 
3 n PRO 437 
3 n THR 438 
3 n THR 439 
4 n SER 1   
4 n ARG 2   
4 n VAL 3   
4 n ASP 4   
4 n PRO 5   
4 n ASP 6   
4 n LEU 7   
4 n SER 8   
4 n SER 9   
4 n PHE 10  
4 n ASP 11  
4 n SER 12  
4 n ALA 13  
4 n PRO 14  
4 n SER 15  
4 n GLU 16  
4 n PRO 17  
4 n LYS 18  
4 n SER 19  
4 n ARG 20  
4 n PHE 21  
4 n ALA 22  
4 n MET 23  
4 n LEU 24  
4 n ASP 25  
4 n ASP 26  
4 n VAL 27  
4 n LYS 28  
4 n ILE 29  
4 n LEU 30  
4 n ALA 31  
4 n ASN 32  
4 n GLY 33  
4 n LEU 34  
4 n LEU 35  
4 n GLN 36  
4 n LEU 37  
4 n GLY 38  
4 n HIS 39  
4 n GLY 40  
4 n LEU 41  
4 n LYS 42  
4 n ASP 43  
4 n PHE 44  
4 n VAL 45  
4 n HIS 46  
4 n LYS 47  
4 n THR 48  
4 n LYS 49  
4 n GLY 50  
4 n GLN 51  
4 n ILE 52  
4 n ASN 53  
4 n ASP 54  
4 n ILE 55  
4 n PHE 56  
4 n GLN 57  
4 n LYS 58  
4 n LEU 59  
4 n ASN 60  
4 n ILE 61  
4 n PHE 62  
4 n ASP 63  
4 n GLN 64  
4 n SER 65  
4 n PHE 66  
4 n TYR 67  
4 n ASP 68  
4 n LEU 69  
4 n SER 70  
4 n LEU 71  
4 n ARG 72  
4 n THR 73  
4 n ASN 74  
4 n GLU 75  
4 n ILE 76  
4 n LYS 77  
4 n GLU 78  
4 n GLU 79  
4 n GLU 80  
4 n LYS 81  
4 n GLU 82  
4 n LEU 83  
4 n ARG 84  
4 n ARG 85  
4 n THR 86  
4 n THR 87  
4 n SER 88  
4 n THR 89  
4 n LEU 90  
4 n GLN 91  
4 n VAL 92  
4 n LYS 93  
4 n ASN 94  
4 n GLU 95  
4 n GLU 96  
4 n VAL 97  
4 n LYS 98  
4 n ASN 99  
4 n MET 100 
4 n SER 101 
4 n VAL 102 
4 n GLU 103 
4 n LEU 104 
4 n ASN 105 
4 n SER 106 
4 n LYS 107 
4 n LEU 108 
4 n GLU 109 
4 n SER 110 
4 n LEU 111 
4 n LEU 112 
4 n GLU 113 
4 n GLU 114 
4 n LYS 115 
4 n THR 116 
4 n ALA 117 
4 n LEU 118 
4 n GLN 119 
4 n HIS 120 
4 n LYS 121 
4 n VAL 122 
4 n ARG 123 
4 n ALA 124 
4 n LEU 125 
4 n GLU 126 
4 n GLU 127 
4 n GLN 128 
4 n LEU 129 
4 n THR 130 
4 n ASN 131 
4 n LEU 132 
4 n ILE 133 
4 n LEU 134 
4 n SER 135 
4 n PRO 136 
4 n ALA 137 
4 n GLY 138 
4 n ALA 139 
4 n GLN 140 
4 n GLU 141 
4 n HIS 142 
4 n PRO 143 
4 n GLU 144 
4 n VAL 145 
4 n THR 146 
4 n SER 147 
4 n LEU 148 
4 n LYS 149 
4 n SER 150 
4 n PHE 151 
4 n VAL 152 
4 n GLU 153 
4 n GLN 154 
4 n GLN 155 
4 n ASP 156 
4 n ASN 157 
4 n SER 158 
4 n ILE 159 
4 n ARG 160 
4 n GLU 161 
4 n LEU 162 
4 n LEU 163 
4 n GLN 164 
4 n SER 165 
4 n VAL 166 
4 n GLU 167 
4 n GLU 168 
4 n GLN 169 
4 n TYR 170 
4 n LYS 171 
4 n GLN 172 
4 n LEU 173 
4 n SER 174 
4 n GLN 175 
4 n GLN 176 
4 n HIS 177 
4 n MET 178 
4 n GLN 179 
4 n ILE 180 
4 n LYS 181 
4 n GLU 182 
4 n ILE 183 
4 n GLU 184 
4 n LYS 185 
4 n GLN 186 
4 n LEU 187 
4 n ARG 188 
4 n LYS 189 
4 n THR 190 
4 n GLY 191 
4 n ILE 192 
4 n GLN 193 
4 n GLU 194 
4 n PRO 195 
4 n SER 196 
4 n GLU 197 
4 n ASN 198 
4 n SER 199 
4 n LEU 200 
4 n SER 201 
4 n SER 202 
4 n LYS 203 
4 n SER 204 
4 n ARG 205 
4 n ALA 206 
4 n PRO 207 
4 n ARG 208 
4 n THR 209 
4 n THR 210 
4 n PRO 211 
4 n PRO 212 
4 n LEU 213 
4 n GLN 214 
4 n LEU 215 
4 n ASN 216 
4 n GLU 217 
4 n THR 218 
4 n GLU 219 
4 n ASN 220 
4 n THR 221 
4 n GLU 222 
4 n GLN 223 
4 n ASP 224 
4 n ASP 225 
4 n LEU 226 
4 n PRO 227 
4 n ALA 228 
4 n ASP 229 
4 n CYS 230 
4 n SER 231 
4 n ALA 232 
4 n VAL 233 
4 n TYR 234 
4 n ASN 235 
4 n ARG 236 
4 n GLY 237 
4 n GLU 238 
4 n HIS 239 
4 n THR 240 
4 n SER 241 
4 n GLY 242 
4 n VAL 243 
4 n TYR 244 
4 n THR 245 
4 n ILE 246 
4 n LYS 247 
4 n PRO 248 
4 n ARG 249 
4 n ASN 250 
4 n SER 251 
4 n GLN 252 
4 n GLY 253 
4 n PHE 254 
4 n ASN 255 
4 n VAL 256 
4 n TYR 257 
4 n CYS 258 
4 n ASP 259 
4 n THR 260 
4 n GLN 261 
4 n SER 262 
4 n GLY 263 
4 n SER 264 
4 n PRO 265 
4 n TRP 266 
4 n THR 267 
4 n LEU 268 
4 n ILE 269 
4 n GLN 270 
4 n HIS 271 
4 n ARG 272 
4 n LYS 273 
4 n ASP 274 
4 n GLY 275 
4 n SER 276 
4 n GLN 277 
4 n ASP 278 
4 n PHE 279 
4 n ASN 280 
4 n GLU 281 
4 n THR 282 
4 n TRP 283 
4 n GLU 284 
4 n ASN 285 
4 n TYR 286 
4 n GLU 287 
4 n LYS 288 
4 n GLY 289 
4 n PHE 290 
4 n GLY 291 
4 n ARG 292 
4 n LEU 293 
4 n ASP 294 
4 n GLY 295 
4 n GLU 296 
4 n PHE 297 
4 n TRP 298 
4 n LEU 299 
4 n GLY 300 
4 n LEU 301 
4 n GLU 302 
4 n LYS 303 
4 n ILE 304 
4 n TYR 305 
4 n ALA 306 
4 n ILE 307 
4 n VAL 308 
4 n GLN 309 
4 n GLN 310 
4 n SER 311 
4 n ASN 312 
4 n TYR 313 
4 n ILE 314 
4 n LEU 315 
4 n ARG 316 
4 n LEU 317 
4 n GLU 318 
4 n LEU 319 
4 n GLN 320 
4 n ASP 321 
4 n TRP 322 
4 n LYS 323 
4 n ASP 324 
4 n SER 325 
4 n LYS 326 
4 n HIS 327 
4 n TYR 328 
4 n VAL 329 
4 n GLU 330 
4 n TYR 331 
4 n SER 332 
4 n PHE 333 
4 n HIS 334 
4 n LEU 335 
4 n GLY 336 
4 n SER 337 
4 n HIS 338 
4 n GLU 339 
4 n THR 340 
4 n ASN 341 
4 n TYR 342 
4 n THR 343 
4 n LEU 344 
4 n HIS 345 
4 n VAL 346 
4 n ALA 347 
4 n GLU 348 
4 n ILE 349 
4 n ALA 350 
4 n GLY 351 
4 n ASN 352 
4 n ILE 353 
4 n PRO 354 
4 n GLY 355 
4 n ALA 356 
4 n LEU 357 
4 n PRO 358 
4 n GLU 359 
4 n HIS 360 
4 n THR 361 
4 n ASP 362 
4 n LEU 363 
4 n MET 364 
4 n PHE 365 
4 n SER 366 
4 n THR 367 
4 n TRP 368 
4 n ASN 369 
4 n HIS 370 
4 n ARG 371 
4 n ALA 372 
4 n LYS 373 
4 n GLY 374 
4 n GLN 375 
4 n LEU 376 
4 n TYR 377 
4 n CYS 378 
4 n PRO 379 
4 n GLU 380 
4 n SER 381 
4 n TYR 382 
4 n SER 383 
4 n GLY 384 
4 n GLY 385 
4 n TRP 386 
4 n TRP 387 
4 n TRP 388 
4 n ASN 389 
4 n ASP 390 
4 n ILE 391 
4 n CYS 392 
4 n GLY 393 
4 n GLU 394 
4 n ASN 395 
4 n ASN 396 
4 n LEU 397 
4 n ASN 398 
4 n GLY 399 
4 n LYS 400 
4 n TYR 401 
4 n ASN 402 
4 n LYS 403 
4 n PRO 404 
4 n ARG 405 
4 n THR 406 
4 n LYS 407 
4 n SER 408 
4 n ARG 409 
4 n PRO 410 
4 n GLU 411 
4 n ARG 412 
4 n ARG 413 
4 n ARG 414 
4 n GLY 415 
4 n ILE 416 
4 n TYR 417 
4 n TRP 418 
4 n ARG 419 
4 n PRO 420 
4 n GLN 421 
4 n SER 422 
4 n ARG 423 
4 n LYS 424 
4 n LEU 425 
4 n TYR 426 
4 n ALA 427 
4 n ILE 428 
4 n LYS 429 
4 n SER 430 
4 n SER 431 
4 n LYS 432 
4 n MET 433 
4 n MET 434 
4 n LEU 435 
4 n GLN 436 
4 n PRO 437 
4 n THR 438 
4 n THR 439 
#
_ma_data.content_type "model coordinates"
_ma_data.id           1
_ma_data.name         Model
#
_ma_model_list.data_id          1
_ma_model_list.model_group_id   1
_ma_model_list.model_group_name "AlphaFold-beta-20231127 (be2c21f9-b611-4c21-bfc0-bc05c526bf76 @ 2024-05-16 08:21:39)"
_ma_model_list.model_id         1
_ma_model_list.model_name       "Top ranked model"
_ma_model_list.model_type       "Ab initio model"
_ma_model_list.ordinal_id       1
#
loop_
_ma_protocol_step.method_type
_ma_protocol_step.ordinal_id
_ma_protocol_step.protocol_id
_ma_protocol_step.step_id
"coevolution MSA" 1 1 1 
"template search" 2 1 2 
modeling          3 1 3 
#
loop_
_ma_qa_metric.id
_ma_qa_metric.mode
_ma_qa_metric.name
_ma_qa_metric.software_group_id
_ma_qa_metric.type
1 global pLDDT 1 pLDDT 
2 local  pLDDT 1 pLDDT 
#
_ma_qa_metric_global.metric_id    1
_ma_qa_metric_global.metric_value 70.69
_ma_qa_metric_global.model_id     1
_ma_qa_metric_global.ordinal_id   1
#
_ma_software_group.group_id    1
_ma_software_group.ordinal_id  1
_ma_software_group.software_id 1
#
loop_
_ma_target_entity.data_id
_ma_target_entity.entity_id
_ma_target_entity.origin
1 1 . 
1 2 . 
1 3 . 
1 4 . 
#
loop_
_ma_target_entity_instance.asym_id
_ma_target_entity_instance.details
_ma_target_entity_instance.entity_id
A . 1 
B . 2 
C . 3 
D . 4 
#
loop_
_pdbx_data_usage.details
_pdbx_data_usage.id
_pdbx_data_usage.type
_pdbx_data_usage.url
;NON-COMMERCIAL USE ONLY, BY USING THIS FILE YOU AGREE TO THE TERMS OF USE FOUND
AT alphafoldserver.com/output-terms.
;
1 license    ? 
;THE INFORMATION IS NOT INTENDED FOR, HAS NOT BEEN VALIDATED FOR, AND IS NOT
APPROVED FOR CLINICAL USE. IT SHOULD NOT BE USED FOR CLINICAL PURPOSE OR RELIED
ON FOR MEDICAL OR OTHER PROFESSIONAL ADVICE. IT IS THEORETICAL MODELLING ONLY
AND CAUTION SHOULD BE EXERCISED IN ITS USE. IT IS PROVIDED "AS-IS" WITHOUT ANY
WARRANTY OF ANY KIND, WHETHER EXPRESSED OR IMPLIED. NO WARRANTY IS GIVEN THAT
USE OF THE INFORMATION SHALL NOT INFRINGE THE RIGHTS OF ANY THIRD PARTY.
;
2 disclaimer ? 
#
loop_
_pdbx_poly_seq_scheme.asym_id
_pdbx_poly_seq_scheme.auth_seq_num
_pdbx_poly_seq_scheme.entity_id
_pdbx_poly_seq_scheme.hetero
_pdbx_poly_seq_scheme.mon_id
_pdbx_poly_seq_scheme.pdb_ins_code
_pdbx_poly_seq_scheme.pdb_seq_num
_pdbx_poly_seq_scheme.pdb_strand_id
_pdbx_poly_seq_scheme.seq_id
A 1   1 n SER . 1   A 1   
A 2   1 n PRO . 2   A 2   
A 3   1 n VAL . 3   A 3   
A 4   1 n PRO . 4   A 4   
A 5   1 n PHE . 5   A 5   
A 6   1 n GLY . 6   A 6   
A 7   1 n PRO . 7   A 7   
A 8   1 n GLU . 8   A 8   
A 9   1 n GLY . 9   A 9   
A 10  1 n ARG . 10  A 10  
A 11  1 n LEU . 11  A 11  
A 12  1 n GLU . 12  A 12  
A 13  1 n ASP . 13  A 13  
A 14  1 n LYS . 14  A 14  
A 15  1 n LEU . 15  A 15  
A 16  1 n HIS . 16  A 16  
A 17  1 n LYS . 17  A 17  
A 18  1 n PRO . 18  A 18  
A 19  1 n LYS . 19  A 19  
A 20  1 n ALA . 20  A 20  
A 21  1 n THR . 21  A 21  
A 22  1 n GLN . 22  A 22  
A 23  1 n THR . 23  A 23  
A 24  1 n GLU . 24  A 24  
A 25  1 n VAL . 25  A 25  
A 26  1 n LYS . 26  A 26  
A 27  1 n PRO . 27  A 27  
A 28  1 n SER . 28  A 28  
A 29  1 n VAL . 29  A 29  
A 30  1 n ARG . 30  A 30  
A 31  1 n PHE . 31  A 31  
A 32  1 n ASN . 32  A 32  
A 33  1 n LEU . 33  A 33  
A 34  1 n ARG . 34  A 34  
A 35  1 n THR . 35  A 35  
A 36  1 n SER . 36  A 36  
A 37  1 n LYS . 37  A 37  
A 38  1 n ASP . 38  A 38  
A 39  1 n PRO . 39  A 39  
A 40  1 n GLU . 40  A 40  
A 41  1 n HIS . 41  A 41  
A 42  1 n GLU . 42  A 42  
A 43  1 n GLY . 43  A 43  
A 44  1 n CYS . 44  A 44  
A 45  1 n TYR . 45  A 45  
A 46  1 n LEU . 46  A 46  
A 47  1 n SER . 47  A 47  
A 48  1 n VAL . 48  A 48  
A 49  1 n GLY . 49  A 49  
A 50  1 n HIS . 50  A 50  
A 51  1 n SER . 51  A 51  
A 52  1 n GLN . 52  A 52  
A 53  1 n PRO . 53  A 53  
A 54  1 n LEU . 54  A 54  
A 55  1 n GLU . 55  A 55  
A 56  1 n ASP . 56  A 56  
A 57  1 n CYS . 57  A 57  
A 58  1 n SER . 58  A 58  
A 59  1 n PHE . 59  A 59  
A 60  1 n ASN . 60  A 60  
A 61  1 n MET . 61  A 61  
A 62  1 n THR . 62  A 62  
A 63  1 n ALA . 63  A 63  
A 64  1 n LYS . 64  A 64  
A 65  1 n THR . 65  A 65  
A 66  1 n PHE . 66  A 66  
A 67  1 n PHE . 67  A 67  
A 68  1 n ILE . 68  A 68  
A 69  1 n ILE . 69  A 69  
A 70  1 n HIS . 70  A 70  
A 71  1 n GLY . 71  A 71  
A 72  1 n TRP . 72  A 72  
A 73  1 n THR . 73  A 73  
A 74  1 n MET . 74  A 74  
A 75  1 n SER . 75  A 75  
A 76  1 n GLY . 76  A 76  
A 77  1 n ILE . 77  A 77  
A 78  1 n PHE . 78  A 78  
A 79  1 n GLU . 79  A 79  
A 80  1 n ASN . 80  A 80  
A 81  1 n TRP . 81  A 81  
A 82  1 n LEU . 82  A 82  
A 83  1 n HIS . 83  A 83  
A 84  1 n LYS . 84  A 84  
A 85  1 n LEU . 85  A 85  
A 86  1 n VAL . 86  A 86  
A 87  1 n SER . 87  A 87  
A 88  1 n ALA . 88  A 88  
A 89  1 n LEU . 89  A 89  
A 90  1 n HIS . 90  A 90  
A 91  1 n THR . 91  A 91  
A 92  1 n ARG . 92  A 92  
A 93  1 n GLU . 93  A 93  
A 94  1 n LYS . 94  A 94  
A 95  1 n ASP . 95  A 95  
A 96  1 n ALA . 96  A 96  
A 97  1 n ASN . 97  A 97  
A 98  1 n VAL . 98  A 98  
A 99  1 n VAL . 99  A 99  
A 100 1 n VAL . 100 A 100 
A 101 1 n VAL . 101 A 101 
A 102 1 n ASP . 102 A 102 
A 103 1 n TRP . 103 A 103 
A 104 1 n LEU . 104 A 104 
A 105 1 n PRO . 105 A 105 
A 106 1 n LEU . 106 A 106 
A 107 1 n ALA . 107 A 107 
A 108 1 n HIS . 108 A 108 
A 109 1 n GLN . 109 A 109 
A 110 1 n LEU . 110 A 110 
A 111 1 n TYR . 111 A 111 
A 112 1 n THR . 112 A 112 
A 113 1 n ASP . 113 A 113 
A 114 1 n ALA . 114 A 114 
A 115 1 n VAL . 115 A 115 
A 116 1 n ASN . 116 A 116 
A 117 1 n ASN . 117 A 117 
A 118 1 n THR . 118 A 118 
A 119 1 n ARG . 119 A 119 
A 120 1 n VAL . 120 A 120 
A 121 1 n VAL . 121 A 121 
A 122 1 n GLY . 122 A 122 
A 123 1 n HIS . 123 A 123 
A 124 1 n SER . 124 A 124 
A 125 1 n ILE . 125 A 125 
A 126 1 n ALA . 126 A 126 
A 127 1 n ARG . 127 A 127 
A 128 1 n MET . 128 A 128 
A 129 1 n LEU . 129 A 129 
A 130 1 n ASP . 130 A 130 
A 131 1 n TRP . 131 A 131 
A 132 1 n LEU . 132 A 132 
A 133 1 n GLN . 133 A 133 
A 134 1 n GLU . 134 A 134 
A 135 1 n LYS . 135 A 135 
A 136 1 n ASP . 136 A 136 
A 137 1 n ASP . 137 A 137 
A 138 1 n PHE . 138 A 138 
A 139 1 n SER . 139 A 139 
A 140 1 n LEU . 140 A 140 
A 141 1 n GLY . 141 A 141 
A 142 1 n ASN . 142 A 142 
A 143 1 n VAL . 143 A 143 
A 144 1 n HIS . 144 A 144 
A 145 1 n LEU . 145 A 145 
A 146 1 n ILE . 146 A 146 
A 147 1 n GLY . 147 A 147 
A 148 1 n TYR . 148 A 148 
A 149 1 n SER . 149 A 149 
A 150 1 n LEU . 150 A 150 
A 151 1 n GLY . 151 A 151 
A 152 1 n ALA . 152 A 152 
A 153 1 n HIS . 153 A 153 
A 154 1 n VAL . 154 A 154 
A 155 1 n ALA . 155 A 155 
A 156 1 n GLY . 156 A 156 
A 157 1 n TYR . 157 A 157 
A 158 1 n ALA . 158 A 158 
A 159 1 n GLY . 159 A 159 
A 160 1 n ASN . 160 A 160 
A 161 1 n PHE . 161 A 161 
A 162 1 n VAL . 162 A 162 
A 163 1 n LYS . 163 A 163 
A 164 1 n GLY . 164 A 164 
A 165 1 n THR . 165 A 165 
A 166 1 n VAL . 166 A 166 
A 167 1 n GLY . 167 A 167 
A 168 1 n ARG . 168 A 168 
A 169 1 n ILE . 169 A 169 
A 170 1 n THR . 170 A 170 
A 171 1 n GLY . 171 A 171 
A 172 1 n LEU . 172 A 172 
A 173 1 n ASP . 173 A 173 
A 174 1 n PRO . 174 A 174 
A 175 1 n ALA . 175 A 175 
A 176 1 n GLY . 176 A 176 
A 177 1 n PRO . 177 A 177 
A 178 1 n MET . 178 A 178 
A 179 1 n PHE . 179 A 179 
A 180 1 n GLU . 180 A 180 
A 181 1 n GLY . 181 A 181 
A 182 1 n ALA . 182 A 182 
A 183 1 n ASP . 183 A 183 
A 184 1 n ILE . 184 A 184 
A 185 1 n HIS . 185 A 185 
A 186 1 n LYS . 186 A 186 
A 187 1 n ARG . 187 A 187 
A 188 1 n LEU . 188 A 188 
A 189 1 n SER . 189 A 189 
A 190 1 n PRO . 190 A 190 
A 191 1 n ASP . 191 A 191 
A 192 1 n ASP . 192 A 192 
A 193 1 n ALA . 193 A 193 
A 194 1 n ASP . 194 A 194 
A 195 1 n PHE . 195 A 195 
A 196 1 n VAL . 196 A 196 
A 197 1 n ASP . 197 A 197 
A 198 1 n VAL . 198 A 198 
A 199 1 n LEU . 199 A 199 
A 200 1 n HIS . 200 A 200 
A 201 1 n THR . 201 A 201 
A 202 1 n TYR . 202 A 202 
A 203 1 n THR . 203 A 203 
A 204 1 n ARG . 204 A 204 
A 205 1 n SER . 205 A 205 
A 206 1 n PHE . 206 A 206 
A 207 1 n GLY . 207 A 207 
A 208 1 n LEU . 208 A 208 
A 209 1 n SER . 209 A 209 
A 210 1 n ILE . 210 A 210 
A 211 1 n GLY . 211 A 211 
A 212 1 n ILE . 212 A 212 
A 213 1 n GLN . 213 A 213 
A 214 1 n MET . 214 A 214 
A 215 1 n PRO . 215 A 215 
A 216 1 n VAL . 216 A 216 
A 217 1 n GLY . 217 A 217 
A 218 1 n HIS . 218 A 218 
A 219 1 n ILE . 219 A 219 
A 220 1 n ASP . 220 A 220 
A 221 1 n ILE . 221 A 221 
A 222 1 n TYR . 222 A 222 
A 223 1 n PRO . 223 A 223 
A 224 1 n ASN . 224 A 224 
A 225 1 n GLY . 225 A 225 
A 226 1 n GLY . 226 A 226 
A 227 1 n ASP . 227 A 227 
A 228 1 n PHE . 228 A 228 
A 229 1 n GLN . 229 A 229 
A 230 1 n PRO . 230 A 230 
A 231 1 n GLY . 231 A 231 
A 232 1 n CYS . 232 A 232 
A 233 1 n GLY . 233 A 233 
A 234 1 n LEU . 234 A 234 
A 235 1 n ASN . 235 A 235 
A 236 1 n ASP . 236 A 236 
A 237 1 n VAL . 237 A 237 
A 238 1 n LEU . 238 A 238 
A 239 1 n GLY . 239 A 239 
A 240 1 n SER . 240 A 240 
A 241 1 n ILE . 241 A 241 
A 242 1 n ALA . 242 A 242 
A 243 1 n TYR . 243 A 243 
A 244 1 n GLY . 244 A 244 
A 245 1 n THR . 245 A 245 
A 246 1 n ILE . 246 A 246 
A 247 1 n THR . 247 A 247 
A 248 1 n GLU . 248 A 248 
A 249 1 n VAL . 249 A 249 
A 250 1 n VAL . 250 A 250 
A 251 1 n LYS . 251 A 251 
A 252 1 n CYS . 252 A 252 
A 253 1 n GLU . 253 A 253 
A 254 1 n HIS . 254 A 254 
A 255 1 n GLU . 255 A 255 
A 256 1 n ARG . 256 A 256 
A 257 1 n ALA . 257 A 257 
A 258 1 n VAL . 258 A 258 
A 259 1 n HIS . 259 A 259 
A 260 1 n LEU . 260 A 260 
A 261 1 n PHE . 261 A 261 
A 262 1 n VAL . 262 A 262 
A 263 1 n ASP . 263 A 263 
A 264 1 n SER . 264 A 264 
A 265 1 n LEU . 265 A 265 
A 266 1 n VAL . 266 A 266 
A 267 1 n ASN . 267 A 267 
A 268 1 n GLN . 268 A 268 
A 269 1 n ASP . 269 A 269 
A 270 1 n LYS . 270 A 270 
A 271 1 n PRO . 271 A 271 
A 272 1 n SER . 272 A 272 
A 273 1 n PHE . 273 A 273 
A 274 1 n ALA . 274 A 274 
A 275 1 n PHE . 275 A 275 
A 276 1 n GLN . 276 A 276 
A 277 1 n CYS . 277 A 277 
A 278 1 n THR . 278 A 278 
A 279 1 n ASP . 279 A 279 
A 280 1 n SER . 280 A 280 
A 281 1 n ASN . 281 A 281 
A 282 1 n ARG . 282 A 282 
A 283 1 n PHE . 283 A 283 
A 284 1 n LYS . 284 A 284 
A 285 1 n LYS . 285 A 285 
A 286 1 n GLY . 286 A 286 
A 287 1 n ILE . 287 A 287 
A 288 1 n CYS . 288 A 288 
A 289 1 n LEU . 289 A 289 
A 290 1 n SER . 290 A 290 
A 291 1 n CYS . 291 A 291 
A 292 1 n ARG . 292 A 292 
A 293 1 n LYS . 293 A 293 
A 294 1 n ASN . 294 A 294 
A 295 1 n ARG . 295 A 295 
A 296 1 n CYS . 296 A 296 
A 297 1 n ASN . 297 A 297 
A 298 1 n SER . 298 A 298 
A 299 1 n ILE . 299 A 299 
A 300 1 n GLY . 300 A 300 
A 301 1 n TYR . 301 A 301 
A 302 1 n ASN . 302 A 302 
A 303 1 n ALA . 303 A 303 
A 304 1 n LYS . 304 A 304 
A 305 1 n LYS . 305 A 305 
A 306 1 n MET . 306 A 306 
A 307 1 n ARG . 307 A 307 
A 308 1 n ASN . 308 A 308 
A 309 1 n LYS . 309 A 309 
A 310 1 n ARG . 310 A 310 
A 311 1 n ASN . 311 A 311 
A 312 1 n SER . 312 A 312 
A 313 1 n LYS . 313 A 313 
A 314 1 n MET . 314 A 314 
A 315 1 n TYR . 315 A 315 
A 316 1 n LEU . 316 A 316 
A 317 1 n LYS . 317 A 317 
A 318 1 n THR . 318 A 318 
A 319 1 n ARG . 319 A 319 
A 320 1 n ALA . 320 A 320 
A 321 1 n GLY . 321 A 321 
A 322 1 n MET . 322 A 322 
A 323 1 n PRO . 323 A 323 
A 324 1 n PHE . 324 A 324 
A 325 1 n ARG . 325 A 325 
A 326 1 n VAL . 326 A 326 
A 327 1 n TYR . 327 A 327 
A 328 1 n HIS . 328 A 328 
A 329 1 n TYR . 329 A 329 
A 330 1 n GLN . 330 A 330 
A 331 1 n MET . 331 A 331 
A 332 1 n LYS . 332 A 332 
A 333 1 n ILE . 333 A 333 
A 334 1 n HIS . 334 A 334 
A 335 1 n VAL . 335 A 335 
A 336 1 n PHE . 336 A 336 
A 337 1 n SER . 337 A 337 
A 338 1 n TYR . 338 A 338 
A 339 1 n LYS . 339 A 339 
A 340 1 n ASN . 340 A 340 
A 341 1 n MET . 341 A 341 
A 342 1 n GLY . 342 A 342 
A 343 1 n GLU . 343 A 343 
A 344 1 n ILE . 344 A 344 
A 345 1 n GLU . 345 A 345 
A 346 1 n PRO . 346 A 346 
A 347 1 n THR . 347 A 347 
A 348 1 n PHE . 348 A 348 
A 349 1 n TYR . 349 A 349 
A 350 1 n VAL . 350 A 350 
A 351 1 n THR . 351 A 351 
A 352 1 n LEU . 352 A 352 
A 353 1 n TYR . 353 A 353 
A 354 1 n GLY . 354 A 354 
A 355 1 n THR . 355 A 355 
A 356 1 n ASN . 356 A 356 
A 357 1 n ALA . 357 A 357 
A 358 1 n ASP . 358 A 358 
A 359 1 n SER . 359 A 359 
A 360 1 n GLN . 360 A 360 
A 361 1 n THR . 361 A 361 
A 362 1 n LEU . 362 A 362 
A 363 1 n PRO . 363 A 363 
A 364 1 n LEU . 364 A 364 
A 365 1 n GLU . 365 A 365 
A 366 1 n ILE . 366 A 366 
A 367 1 n VAL . 367 A 367 
A 368 1 n GLU . 368 A 368 
A 369 1 n ARG . 369 A 369 
A 370 1 n ILE . 370 A 370 
A 371 1 n GLU . 371 A 371 
A 372 1 n GLN . 372 A 372 
A 373 1 n ASN . 373 A 373 
A 374 1 n ALA . 374 A 374 
A 375 1 n THR . 375 A 375 
A 376 1 n ASN . 376 A 376 
A 377 1 n THR . 377 A 377 
A 378 1 n PHE . 378 A 378 
A 379 1 n LEU . 379 A 379 
A 380 1 n VAL . 380 A 380 
A 381 1 n TYR . 381 A 381 
A 382 1 n THR . 382 A 382 
A 383 1 n GLU . 383 A 383 
A 384 1 n GLU . 384 A 384 
A 385 1 n ASP . 385 A 385 
A 386 1 n LEU . 386 A 386 
A 387 1 n GLY . 387 A 387 
A 388 1 n ASP . 388 A 388 
A 389 1 n LEU . 389 A 389 
A 390 1 n LEU . 390 A 390 
A 391 1 n LYS . 391 A 391 
A 392 1 n ILE . 392 A 392 
A 393 1 n GLN . 393 A 393 
A 394 1 n LEU . 394 A 394 
A 395 1 n THR . 395 A 395 
A 396 1 n TRP . 396 A 396 
A 397 1 n GLU . 397 A 397 
A 398 1 n GLY . 398 A 398 
A 399 1 n ALA . 399 A 399 
A 400 1 n SER . 400 A 400 
A 401 1 n GLN . 401 A 401 
A 402 1 n SER . 402 A 402 
A 403 1 n TRP . 403 A 403 
A 404 1 n TYR . 404 A 404 
A 405 1 n ASN . 405 A 405 
A 406 1 n LEU . 406 A 406 
A 407 1 n TRP . 407 A 407 
A 408 1 n LYS . 408 A 408 
A 409 1 n GLU . 409 A 409 
A 410 1 n PHE . 410 A 410 
A 411 1 n ARG . 411 A 411 
A 412 1 n SER . 412 A 412 
A 413 1 n TYR . 413 A 413 
A 414 1 n LEU . 414 A 414 
A 415 1 n SER . 415 A 415 
A 416 1 n GLN . 416 A 416 
A 417 1 n PRO . 417 A 417 
A 418 1 n ARG . 418 A 418 
A 419 1 n ASN . 419 A 419 
A 420 1 n PRO . 420 A 420 
A 421 1 n GLY . 421 A 421 
A 422 1 n ARG . 422 A 422 
A 423 1 n GLU . 423 A 423 
A 424 1 n LEU . 424 A 424 
A 425 1 n ASN . 425 A 425 
A 426 1 n ILE . 426 A 426 
A 427 1 n ARG . 427 A 427 
A 428 1 n ARG . 428 A 428 
A 429 1 n ILE . 429 A 429 
A 430 1 n ARG . 430 A 430 
A 431 1 n VAL . 431 A 431 
A 432 1 n LYS . 432 A 432 
A 433 1 n SER . 433 A 433 
A 434 1 n GLY . 434 A 434 
A 435 1 n GLU . 435 A 435 
A 436 1 n THR . 436 A 436 
A 437 1 n GLN . 437 A 437 
A 438 1 n ARG . 438 A 438 
A 439 1 n LYS . 439 A 439 
A 440 1 n LEU . 440 A 440 
A 441 1 n THR . 441 A 441 
A 442 1 n PHE . 442 A 442 
A 443 1 n CYS . 443 A 443 
A 444 1 n THR . 444 A 444 
A 445 1 n GLU . 445 A 445 
A 446 1 n ASP . 446 A 446 
A 447 1 n PRO . 447 A 447 
A 448 1 n GLU . 448 A 448 
A 449 1 n ASN . 449 A 449 
A 450 1 n THR . 450 A 450 
A 451 1 n SER . 451 A 451 
A 452 1 n ILE . 452 A 452 
A 453 1 n SER . 453 A 453 
A 454 1 n PRO . 454 A 454 
A 455 1 n GLY . 455 A 455 
A 456 1 n ARG . 456 A 456 
A 457 1 n GLU . 457 A 457 
A 458 1 n LEU . 458 A 458 
A 459 1 n TRP . 459 A 459 
A 460 1 n PHE . 460 A 460 
A 461 1 n ARG . 461 A 461 
A 462 1 n LYS . 462 A 462 
A 463 1 n CYS . 463 A 463 
A 464 1 n ARG . 464 A 464 
A 465 1 n ASP . 465 A 465 
A 466 1 n GLY . 466 A 466 
A 467 1 n TRP . 467 A 467 
A 468 1 n ARG . 468 A 468 
A 469 1 n MET . 469 A 469 
A 470 1 n LYS . 470 A 470 
A 471 1 n ASN . 471 A 471 
A 472 1 n GLU . 472 A 472 
A 473 1 n THR . 473 A 473 
A 474 1 n SER . 474 A 474 
A 475 1 n PRO . 475 A 475 
A 476 1 n THR . 476 A 476 
A 477 1 n VAL . 477 A 477 
A 478 1 n GLU . 478 A 478 
A 479 1 n LEU . 479 A 479 
A 480 1 n PRO . 480 A 480 
B 1   2 n SER . 1   B 1   
B 2   2 n ARG . 2   B 2   
B 3   2 n VAL . 3   B 3   
B 4   2 n ASP . 4   B 4   
B 5   2 n PRO . 5   B 5   
B 6   2 n ASP . 6   B 6   
B 7   2 n LEU . 7   B 7   
B 8   2 n SER . 8   B 8   
B 9   2 n SER . 9   B 9   
B 10  2 n PHE . 10  B 10  
B 11  2 n ASP . 11  B 11  
B 12  2 n SER . 12  B 12  
B 13  2 n ALA . 13  B 13  
B 14  2 n PRO . 14  B 14  
B 15  2 n SER . 15  B 15  
B 16  2 n GLU . 16  B 16  
B 17  2 n PRO . 17  B 17  
B 18  2 n LYS . 18  B 18  
B 19  2 n SER . 19  B 19  
B 20  2 n ARG . 20  B 20  
B 21  2 n PHE . 21  B 21  
B 22  2 n ALA . 22  B 22  
B 23  2 n MET . 23  B 23  
B 24  2 n LEU . 24  B 24  
B 25  2 n ASP . 25  B 25  
B 26  2 n ASP . 26  B 26  
B 27  2 n VAL . 27  B 27  
B 28  2 n LYS . 28  B 28  
B 29  2 n ILE . 29  B 29  
B 30  2 n LEU . 30  B 30  
B 31  2 n ALA . 31  B 31  
B 32  2 n ASN . 32  B 32  
B 33  2 n GLY . 33  B 33  
B 34  2 n LEU . 34  B 34  
B 35  2 n LEU . 35  B 35  
B 36  2 n GLN . 36  B 36  
B 37  2 n LEU . 37  B 37  
B 38  2 n GLY . 38  B 38  
B 39  2 n HIS . 39  B 39  
B 40  2 n GLY . 40  B 40  
B 41  2 n LEU . 41  B 41  
B 42  2 n LYS . 42  B 42  
B 43  2 n ASP . 43  B 43  
B 44  2 n PHE . 44  B 44  
B 45  2 n VAL . 45  B 45  
B 46  2 n HIS . 46  B 46  
B 47  2 n LYS . 47  B 47  
B 48  2 n THR . 48  B 48  
B 49  2 n LYS . 49  B 49  
B 50  2 n GLY . 50  B 50  
B 51  2 n GLN . 51  B 51  
B 52  2 n ILE . 52  B 52  
B 53  2 n ASN . 53  B 53  
B 54  2 n ASP . 54  B 54  
B 55  2 n ILE . 55  B 55  
B 56  2 n PHE . 56  B 56  
B 57  2 n GLN . 57  B 57  
B 58  2 n LYS . 58  B 58  
B 59  2 n LEU . 59  B 59  
B 60  2 n ASN . 60  B 60  
B 61  2 n ILE . 61  B 61  
B 62  2 n PHE . 62  B 62  
B 63  2 n ASP . 63  B 63  
B 64  2 n GLN . 64  B 64  
B 65  2 n SER . 65  B 65  
B 66  2 n PHE . 66  B 66  
B 67  2 n TYR . 67  B 67  
B 68  2 n ASP . 68  B 68  
B 69  2 n LEU . 69  B 69  
B 70  2 n SER . 70  B 70  
B 71  2 n LEU . 71  B 71  
B 72  2 n ARG . 72  B 72  
B 73  2 n THR . 73  B 73  
B 74  2 n ASN . 74  B 74  
B 75  2 n GLU . 75  B 75  
B 76  2 n ILE . 76  B 76  
B 77  2 n LYS . 77  B 77  
B 78  2 n GLU . 78  B 78  
B 79  2 n GLU . 79  B 79  
B 80  2 n GLU . 80  B 80  
B 81  2 n LYS . 81  B 81  
B 82  2 n GLU . 82  B 82  
B 83  2 n LEU . 83  B 83  
B 84  2 n ARG . 84  B 84  
B 85  2 n ARG . 85  B 85  
B 86  2 n THR . 86  B 86  
B 87  2 n THR . 87  B 87  
B 88  2 n SER . 88  B 88  
B 89  2 n THR . 89  B 89  
B 90  2 n LEU . 90  B 90  
B 91  2 n GLN . 91  B 91  
B 92  2 n VAL . 92  B 92  
B 93  2 n LYS . 93  B 93  
B 94  2 n ASN . 94  B 94  
B 95  2 n GLU . 95  B 95  
B 96  2 n GLU . 96  B 96  
B 97  2 n VAL . 97  B 97  
B 98  2 n LYS . 98  B 98  
B 99  2 n ASN . 99  B 99  
B 100 2 n MET . 100 B 100 
B 101 2 n SER . 101 B 101 
B 102 2 n VAL . 102 B 102 
B 103 2 n GLU . 103 B 103 
B 104 2 n LEU . 104 B 104 
B 105 2 n ASN . 105 B 105 
B 106 2 n SER . 106 B 106 
B 107 2 n LYS . 107 B 107 
B 108 2 n LEU . 108 B 108 
B 109 2 n GLU . 109 B 109 
B 110 2 n SER . 110 B 110 
B 111 2 n LEU . 111 B 111 
B 112 2 n LEU . 112 B 112 
B 113 2 n GLU . 113 B 113 
B 114 2 n GLU . 114 B 114 
B 115 2 n LYS . 115 B 115 
B 116 2 n THR . 116 B 116 
B 117 2 n ALA . 117 B 117 
B 118 2 n LEU . 118 B 118 
B 119 2 n GLN . 119 B 119 
B 120 2 n HIS . 120 B 120 
B 121 2 n LYS . 121 B 121 
B 122 2 n VAL . 122 B 122 
B 123 2 n ARG . 123 B 123 
B 124 2 n ALA . 124 B 124 
B 125 2 n LEU . 125 B 125 
B 126 2 n GLU . 126 B 126 
B 127 2 n GLU . 127 B 127 
B 128 2 n GLN . 128 B 128 
B 129 2 n LEU . 129 B 129 
B 130 2 n THR . 130 B 130 
B 131 2 n ASN . 131 B 131 
B 132 2 n LEU . 132 B 132 
B 133 2 n ILE . 133 B 133 
B 134 2 n LEU . 134 B 134 
B 135 2 n SER . 135 B 135 
B 136 2 n PRO . 136 B 136 
B 137 2 n ALA . 137 B 137 
B 138 2 n GLY . 138 B 138 
B 139 2 n ALA . 139 B 139 
B 140 2 n GLN . 140 B 140 
B 141 2 n GLU . 141 B 141 
B 142 2 n HIS . 142 B 142 
B 143 2 n PRO . 143 B 143 
B 144 2 n GLU . 144 B 144 
B 145 2 n VAL . 145 B 145 
B 146 2 n THR . 146 B 146 
B 147 2 n SER . 147 B 147 
B 148 2 n LEU . 148 B 148 
B 149 2 n LYS . 149 B 149 
B 150 2 n SER . 150 B 150 
B 151 2 n PHE . 151 B 151 
B 152 2 n VAL . 152 B 152 
B 153 2 n GLU . 153 B 153 
B 154 2 n GLN . 154 B 154 
B 155 2 n GLN . 155 B 155 
B 156 2 n ASP . 156 B 156 
B 157 2 n ASN . 157 B 157 
B 158 2 n SER . 158 B 158 
B 159 2 n ILE . 159 B 159 
B 160 2 n ARG . 160 B 160 
B 161 2 n GLU . 161 B 161 
B 162 2 n LEU . 162 B 162 
B 163 2 n LEU . 163 B 163 
B 164 2 n GLN . 164 B 164 
B 165 2 n SER . 165 B 165 
B 166 2 n VAL . 166 B 166 
B 167 2 n GLU . 167 B 167 
B 168 2 n GLU . 168 B 168 
B 169 2 n GLN . 169 B 169 
B 170 2 n TYR . 170 B 170 
B 171 2 n LYS . 171 B 171 
B 172 2 n GLN . 172 B 172 
B 173 2 n LEU . 173 B 173 
B 174 2 n SER . 174 B 174 
B 175 2 n GLN . 175 B 175 
B 176 2 n GLN . 176 B 176 
B 177 2 n HIS . 177 B 177 
B 178 2 n MET . 178 B 178 
B 179 2 n GLN . 179 B 179 
B 180 2 n ILE . 180 B 180 
B 181 2 n LYS . 181 B 181 
B 182 2 n GLU . 182 B 182 
B 183 2 n ILE . 183 B 183 
B 184 2 n GLU . 184 B 184 
B 185 2 n LYS . 185 B 185 
B 186 2 n GLN . 186 B 186 
B 187 2 n LEU . 187 B 187 
B 188 2 n ARG . 188 B 188 
B 189 2 n LYS . 189 B 189 
B 190 2 n THR . 190 B 190 
B 191 2 n GLY . 191 B 191 
B 192 2 n ILE . 192 B 192 
B 193 2 n GLN . 193 B 193 
B 194 2 n GLU . 194 B 194 
B 195 2 n PRO . 195 B 195 
B 196 2 n SER . 196 B 196 
B 197 2 n GLU . 197 B 197 
B 198 2 n ASN . 198 B 198 
B 199 2 n SER . 199 B 199 
B 200 2 n LEU . 200 B 200 
B 201 2 n SER . 201 B 201 
B 202 2 n SER . 202 B 202 
B 203 2 n LYS . 203 B 203 
B 204 2 n SER . 204 B 204 
B 205 2 n ARG . 205 B 205 
B 206 2 n ALA . 206 B 206 
B 207 2 n PRO . 207 B 207 
B 208 2 n ARG . 208 B 208 
B 209 2 n THR . 209 B 209 
B 210 2 n THR . 210 B 210 
B 211 2 n PRO . 211 B 211 
B 212 2 n PRO . 212 B 212 
B 213 2 n LEU . 213 B 213 
B 214 2 n GLN . 214 B 214 
B 215 2 n LEU . 215 B 215 
B 216 2 n ASN . 216 B 216 
B 217 2 n GLU . 217 B 217 
B 218 2 n THR . 218 B 218 
B 219 2 n GLU . 219 B 219 
B 220 2 n ASN . 220 B 220 
B 221 2 n THR . 221 B 221 
B 222 2 n GLU . 222 B 222 
B 223 2 n GLN . 223 B 223 
B 224 2 n ASP . 224 B 224 
B 225 2 n ASP . 225 B 225 
B 226 2 n LEU . 226 B 226 
B 227 2 n PRO . 227 B 227 
B 228 2 n ALA . 228 B 228 
B 229 2 n ASP . 229 B 229 
B 230 2 n CYS . 230 B 230 
B 231 2 n SER . 231 B 231 
B 232 2 n ALA . 232 B 232 
B 233 2 n VAL . 233 B 233 
B 234 2 n TYR . 234 B 234 
B 235 2 n ASN . 235 B 235 
B 236 2 n ARG . 236 B 236 
B 237 2 n GLY . 237 B 237 
B 238 2 n GLU . 238 B 238 
B 239 2 n HIS . 239 B 239 
B 240 2 n THR . 240 B 240 
B 241 2 n SER . 241 B 241 
B 242 2 n GLY . 242 B 242 
B 243 2 n VAL . 243 B 243 
B 244 2 n TYR . 244 B 244 
B 245 2 n THR . 245 B 245 
B 246 2 n ILE . 246 B 246 
B 247 2 n LYS . 247 B 247 
B 248 2 n PRO . 248 B 248 
B 249 2 n ARG . 249 B 249 
B 250 2 n ASN . 250 B 250 
B 251 2 n SER . 251 B 251 
B 252 2 n GLN . 252 B 252 
B 253 2 n GLY . 253 B 253 
B 254 2 n PHE . 254 B 254 
B 255 2 n ASN . 255 B 255 
B 256 2 n VAL . 256 B 256 
B 257 2 n TYR . 257 B 257 
B 258 2 n CYS . 258 B 258 
B 259 2 n ASP . 259 B 259 
B 260 2 n THR . 260 B 260 
B 261 2 n GLN . 261 B 261 
B 262 2 n SER . 262 B 262 
B 263 2 n GLY . 263 B 263 
B 264 2 n SER . 264 B 264 
B 265 2 n PRO . 265 B 265 
B 266 2 n TRP . 266 B 266 
B 267 2 n THR . 267 B 267 
B 268 2 n LEU . 268 B 268 
B 269 2 n ILE . 269 B 269 
B 270 2 n GLN . 270 B 270 
B 271 2 n HIS . 271 B 271 
B 272 2 n ARG . 272 B 272 
B 273 2 n LYS . 273 B 273 
B 274 2 n ASP . 274 B 274 
B 275 2 n GLY . 275 B 275 
B 276 2 n SER . 276 B 276 
B 277 2 n GLN . 277 B 277 
B 278 2 n ASP . 278 B 278 
B 279 2 n PHE . 279 B 279 
B 280 2 n ASN . 280 B 280 
B 281 2 n GLU . 281 B 281 
B 282 2 n THR . 282 B 282 
B 283 2 n TRP . 283 B 283 
B 284 2 n GLU . 284 B 284 
B 285 2 n ASN . 285 B 285 
B 286 2 n TYR . 286 B 286 
B 287 2 n GLU . 287 B 287 
B 288 2 n LYS . 288 B 288 
B 289 2 n GLY . 289 B 289 
B 290 2 n PHE . 290 B 290 
B 291 2 n GLY . 291 B 291 
B 292 2 n ARG . 292 B 292 
B 293 2 n LEU . 293 B 293 
B 294 2 n ASP . 294 B 294 
B 295 2 n GLY . 295 B 295 
B 296 2 n GLU . 296 B 296 
B 297 2 n PHE . 297 B 297 
B 298 2 n TRP . 298 B 298 
B 299 2 n LEU . 299 B 299 
B 300 2 n GLY . 300 B 300 
B 301 2 n LEU . 301 B 301 
B 302 2 n GLU . 302 B 302 
B 303 2 n LYS . 303 B 303 
B 304 2 n ILE . 304 B 304 
B 305 2 n TYR . 305 B 305 
B 306 2 n ALA . 306 B 306 
B 307 2 n ILE . 307 B 307 
B 308 2 n VAL . 308 B 308 
B 309 2 n GLN . 309 B 309 
B 310 2 n GLN . 310 B 310 
B 311 2 n SER . 311 B 311 
B 312 2 n ASN . 312 B 312 
B 313 2 n TYR . 313 B 313 
B 314 2 n ILE . 314 B 314 
B 315 2 n LEU . 315 B 315 
B 316 2 n ARG . 316 B 316 
B 317 2 n LEU . 317 B 317 
B 318 2 n GLU . 318 B 318 
B 319 2 n LEU . 319 B 319 
B 320 2 n GLN . 320 B 320 
B 321 2 n ASP . 321 B 321 
B 322 2 n TRP . 322 B 322 
B 323 2 n LYS . 323 B 323 
B 324 2 n ASP . 324 B 324 
B 325 2 n SER . 325 B 325 
B 326 2 n LYS . 326 B 326 
B 327 2 n HIS . 327 B 327 
B 328 2 n TYR . 328 B 328 
B 329 2 n VAL . 329 B 329 
B 330 2 n GLU . 330 B 330 
B 331 2 n TYR . 331 B 331 
B 332 2 n SER . 332 B 332 
B 333 2 n PHE . 333 B 333 
B 334 2 n HIS . 334 B 334 
B 335 2 n LEU . 335 B 335 
B 336 2 n GLY . 336 B 336 
B 337 2 n SER . 337 B 337 
B 338 2 n HIS . 338 B 338 
B 339 2 n GLU . 339 B 339 
B 340 2 n THR . 340 B 340 
B 341 2 n ASN . 341 B 341 
B 342 2 n TYR . 342 B 342 
B 343 2 n THR . 343 B 343 
B 344 2 n LEU . 344 B 344 
B 345 2 n HIS . 345 B 345 
B 346 2 n VAL . 346 B 346 
B 347 2 n ALA . 347 B 347 
B 348 2 n GLU . 348 B 348 
B 349 2 n ILE . 349 B 349 
B 350 2 n ALA . 350 B 350 
B 351 2 n GLY . 351 B 351 
B 352 2 n ASN . 352 B 352 
B 353 2 n ILE . 353 B 353 
B 354 2 n PRO . 354 B 354 
B 355 2 n GLY . 355 B 355 
B 356 2 n ALA . 356 B 356 
B 357 2 n LEU . 357 B 357 
B 358 2 n PRO . 358 B 358 
B 359 2 n GLU . 359 B 359 
B 360 2 n HIS . 360 B 360 
B 361 2 n THR . 361 B 361 
B 362 2 n ASP . 362 B 362 
B 363 2 n LEU . 363 B 363 
B 364 2 n MET . 364 B 364 
B 365 2 n PHE . 365 B 365 
B 366 2 n SER . 366 B 366 
B 367 2 n THR . 367 B 367 
B 368 2 n TRP . 368 B 368 
B 369 2 n ASN . 369 B 369 
B 370 2 n HIS . 370 B 370 
B 371 2 n ARG . 371 B 371 
B 372 2 n ALA . 372 B 372 
B 373 2 n LYS . 373 B 373 
B 374 2 n GLY . 374 B 374 
B 375 2 n GLN . 375 B 375 
B 376 2 n LEU . 376 B 376 
B 377 2 n TYR . 377 B 377 
B 378 2 n CYS . 378 B 378 
B 379 2 n PRO . 379 B 379 
B 380 2 n GLU . 380 B 380 
B 381 2 n SER . 381 B 381 
B 382 2 n TYR . 382 B 382 
B 383 2 n SER . 383 B 383 
B 384 2 n GLY . 384 B 384 
B 385 2 n GLY . 385 B 385 
B 386 2 n TRP . 386 B 386 
B 387 2 n TRP . 387 B 387 
B 388 2 n TRP . 388 B 388 
B 389 2 n ASN . 389 B 389 
B 390 2 n ASP . 390 B 390 
B 391 2 n ILE . 391 B 391 
B 392 2 n CYS . 392 B 392 
B 393 2 n GLY . 393 B 393 
B 394 2 n GLU . 394 B 394 
B 395 2 n ASN . 395 B 395 
B 396 2 n ASN . 396 B 396 
B 397 2 n LEU . 397 B 397 
B 398 2 n ASN . 398 B 398 
B 399 2 n GLY . 399 B 399 
B 400 2 n LYS . 400 B 400 
B 401 2 n TYR . 401 B 401 
B 402 2 n ASN . 402 B 402 
B 403 2 n LYS . 403 B 403 
B 404 2 n PRO . 404 B 404 
B 405 2 n ARG . 405 B 405 
B 406 2 n THR . 406 B 406 
B 407 2 n LYS . 407 B 407 
B 408 2 n SER . 408 B 408 
B 409 2 n ARG . 409 B 409 
B 410 2 n PRO . 410 B 410 
B 411 2 n GLU . 411 B 411 
B 412 2 n ARG . 412 B 412 
B 413 2 n ARG . 413 B 413 
B 414 2 n ARG . 414 B 414 
B 415 2 n GLY . 415 B 415 
B 416 2 n ILE . 416 B 416 
B 417 2 n TYR . 417 B 417 
B 418 2 n TRP . 418 B 418 
B 419 2 n ARG . 419 B 419 
B 420 2 n PRO . 420 B 420 
B 421 2 n GLN . 421 B 421 
B 422 2 n SER . 422 B 422 
B 423 2 n ARG . 423 B 423 
B 424 2 n LYS . 424 B 424 
B 425 2 n LEU . 425 B 425 
B 426 2 n TYR . 426 B 426 
B 427 2 n ALA . 427 B 427 
B 428 2 n ILE . 428 B 428 
B 429 2 n LYS . 429 B 429 
B 430 2 n SER . 430 B 430 
B 431 2 n SER . 431 B 431 
B 432 2 n LYS . 432 B 432 
B 433 2 n MET . 433 B 433 
B 434 2 n MET . 434 B 434 
B 435 2 n LEU . 435 B 435 
B 436 2 n GLN . 436 B 436 
B 437 2 n PRO . 437 B 437 
B 438 2 n THR . 438 B 438 
B 439 2 n THR . 439 B 439 
C 1   3 n SER . 1   C 1   
C 2   3 n ARG . 2   C 2   
C 3   3 n VAL . 3   C 3   
C 4   3 n ASP . 4   C 4   
C 5   3 n PRO . 5   C 5   
C 6   3 n ASP . 6   C 6   
C 7   3 n LEU . 7   C 7   
C 8   3 n SER . 8   C 8   
C 9   3 n SER . 9   C 9   
C 10  3 n PHE . 10  C 10  
C 11  3 n ASP . 11  C 11  
C 12  3 n SER . 12  C 12  
C 13  3 n ALA . 13  C 13  
C 14  3 n PRO . 14  C 14  
C 15  3 n SER . 15  C 15  
C 16  3 n GLU . 16  C 16  
C 17  3 n PRO . 17  C 17  
C 18  3 n LYS . 18  C 18  
C 19  3 n SER . 19  C 19  
C 20  3 n ARG . 20  C 20  
C 21  3 n PHE . 21  C 21  
C 22  3 n ALA . 22  C 22  
C 23  3 n MET . 23  C 23  
C 24  3 n LEU . 24  C 24  
C 25  3 n ASP . 25  C 25  
C 26  3 n ASP . 26  C 26  
C 27  3 n VAL . 27  C 27  
C 28  3 n LYS . 28  C 28  
C 29  3 n ILE . 29  C 29  
C 30  3 n LEU . 30  C 30  
C 31  3 n ALA . 31  C 31  
C 32  3 n ASN . 32  C 32  
C 33  3 n GLY . 33  C 33  
C 34  3 n LEU . 34  C 34  
C 35  3 n LEU . 35  C 35  
C 36  3 n GLN . 36  C 36  
C 37  3 n LEU . 37  C 37  
C 38  3 n GLY . 38  C 38  
C 39  3 n HIS . 39  C 39  
C 40  3 n GLY . 40  C 40  
C 41  3 n LEU . 41  C 41  
C 42  3 n LYS . 42  C 42  
C 43  3 n ASP . 43  C 43  
C 44  3 n PHE . 44  C 44  
C 45  3 n VAL . 45  C 45  
C 46  3 n HIS . 46  C 46  
C 47  3 n LYS . 47  C 47  
C 48  3 n THR . 48  C 48  
C 49  3 n LYS . 49  C 49  
C 50  3 n GLY . 50  C 50  
C 51  3 n GLN . 51  C 51  
C 52  3 n ILE . 52  C 52  
C 53  3 n ASN . 53  C 53  
C 54  3 n ASP . 54  C 54  
C 55  3 n ILE . 55  C 55  
C 56  3 n PHE . 56  C 56  
C 57  3 n GLN . 57  C 57  
C 58  3 n LYS . 58  C 58  
C 59  3 n LEU . 59  C 59  
C 60  3 n ASN . 60  C 60  
C 61  3 n ILE . 61  C 61  
C 62  3 n PHE . 62  C 62  
C 63  3 n ASP . 63  C 63  
C 64  3 n GLN . 64  C 64  
C 65  3 n SER . 65  C 65  
C 66  3 n PHE . 66  C 66  
C 67  3 n TYR . 67  C 67  
C 68  3 n ASP . 68  C 68  
C 69  3 n LEU . 69  C 69  
C 70  3 n SER . 70  C 70  
C 71  3 n LEU . 71  C 71  
C 72  3 n ARG . 72  C 72  
C 73  3 n THR . 73  C 73  
C 74  3 n ASN . 74  C 74  
C 75  3 n GLU . 75  C 75  
C 76  3 n ILE . 76  C 76  
C 77  3 n LYS . 77  C 77  
C 78  3 n GLU . 78  C 78  
C 79  3 n GLU . 79  C 79  
C 80  3 n GLU . 80  C 80  
C 81  3 n LYS . 81  C 81  
C 82  3 n GLU . 82  C 82  
C 83  3 n LEU . 83  C 83  
C 84  3 n ARG . 84  C 84  
C 85  3 n ARG . 85  C 85  
C 86  3 n THR . 86  C 86  
C 87  3 n THR . 87  C 87  
C 88  3 n SER . 88  C 88  
C 89  3 n THR . 89  C 89  
C 90  3 n LEU . 90  C 90  
C 91  3 n GLN . 91  C 91  
C 92  3 n VAL . 92  C 92  
C 93  3 n LYS . 93  C 93  
C 94  3 n ASN . 94  C 94  
C 95  3 n GLU . 95  C 95  
C 96  3 n GLU . 96  C 96  
C 97  3 n VAL . 97  C 97  
C 98  3 n LYS . 98  C 98  
C 99  3 n ASN . 99  C 99  
C 100 3 n MET . 100 C 100 
C 101 3 n SER . 101 C 101 
C 102 3 n VAL . 102 C 102 
C 103 3 n GLU . 103 C 103 
C 104 3 n LEU . 104 C 104 
C 105 3 n ASN . 105 C 105 
C 106 3 n SER . 106 C 106 
C 107 3 n LYS . 107 C 107 
C 108 3 n LEU . 108 C 108 
C 109 3 n GLU . 109 C 109 
C 110 3 n SER . 110 C 110 
C 111 3 n LEU . 111 C 111 
C 112 3 n LEU . 112 C 112 
C 113 3 n GLU . 113 C 113 
C 114 3 n GLU . 114 C 114 
C 115 3 n LYS . 115 C 115 
C 116 3 n THR . 116 C 116 
C 117 3 n ALA . 117 C 117 
C 118 3 n LEU . 118 C 118 
C 119 3 n GLN . 119 C 119 
C 120 3 n HIS . 120 C 120 
C 121 3 n LYS . 121 C 121 
C 122 3 n VAL . 122 C 122 
C 123 3 n ARG . 123 C 123 
C 124 3 n ALA . 124 C 124 
C 125 3 n LEU . 125 C 125 
C 126 3 n GLU . 126 C 126 
C 127 3 n GLU . 127 C 127 
C 128 3 n GLN . 128 C 128 
C 129 3 n LEU . 129 C 129 
C 130 3 n THR . 130 C 130 
C 131 3 n ASN . 131 C 131 
C 132 3 n LEU . 132 C 132 
C 133 3 n ILE . 133 C 133 
C 134 3 n LEU . 134 C 134 
C 135 3 n SER . 135 C 135 
C 136 3 n PRO . 136 C 136 
C 137 3 n ALA . 137 C 137 
C 138 3 n GLY . 138 C 138 
C 139 3 n ALA . 139 C 139 
C 140 3 n GLN . 140 C 140 
C 141 3 n GLU . 141 C 141 
C 142 3 n HIS . 142 C 142 
C 143 3 n PRO . 143 C 143 
C 144 3 n GLU . 144 C 144 
C 145 3 n VAL . 145 C 145 
C 146 3 n THR . 146 C 146 
C 147 3 n SER . 147 C 147 
C 148 3 n LEU . 148 C 148 
C 149 3 n LYS . 149 C 149 
C 150 3 n SER . 150 C 150 
C 151 3 n PHE . 151 C 151 
C 152 3 n VAL . 152 C 152 
C 153 3 n GLU . 153 C 153 
C 154 3 n GLN . 154 C 154 
C 155 3 n GLN . 155 C 155 
C 156 3 n ASP . 156 C 156 
C 157 3 n ASN . 157 C 157 
C 158 3 n SER . 158 C 158 
C 159 3 n ILE . 159 C 159 
C 160 3 n ARG . 160 C 160 
C 161 3 n GLU . 161 C 161 
C 162 3 n LEU . 162 C 162 
C 163 3 n LEU . 163 C 163 
C 164 3 n GLN . 164 C 164 
C 165 3 n SER . 165 C 165 
C 166 3 n VAL . 166 C 166 
C 167 3 n GLU . 167 C 167 
C 168 3 n GLU . 168 C 168 
C 169 3 n GLN . 169 C 169 
C 170 3 n TYR . 170 C 170 
C 171 3 n LYS . 171 C 171 
C 172 3 n GLN . 172 C 172 
C 173 3 n LEU . 173 C 173 
C 174 3 n SER . 174 C 174 
C 175 3 n GLN . 175 C 175 
C 176 3 n GLN . 176 C 176 
C 177 3 n HIS . 177 C 177 
C 178 3 n MET . 178 C 178 
C 179 3 n GLN . 179 C 179 
C 180 3 n ILE . 180 C 180 
C 181 3 n LYS . 181 C 181 
C 182 3 n GLU . 182 C 182 
C 183 3 n ILE . 183 C 183 
C 184 3 n GLU . 184 C 184 
C 185 3 n LYS . 185 C 185 
C 186 3 n GLN . 186 C 186 
C 187 3 n LEU . 187 C 187 
C 188 3 n ARG . 188 C 188 
C 189 3 n LYS . 189 C 189 
C 190 3 n THR . 190 C 190 
C 191 3 n GLY . 191 C 191 
C 192 3 n ILE . 192 C 192 
C 193 3 n GLN . 193 C 193 
C 194 3 n GLU . 194 C 194 
C 195 3 n PRO . 195 C 195 
C 196 3 n SER . 196 C 196 
C 197 3 n GLU . 197 C 197 
C 198 3 n ASN . 198 C 198 
C 199 3 n SER . 199 C 199 
C 200 3 n LEU . 200 C 200 
C 201 3 n SER . 201 C 201 
C 202 3 n SER . 202 C 202 
C 203 3 n LYS . 203 C 203 
C 204 3 n SER . 204 C 204 
C 205 3 n ARG . 205 C 205 
C 206 3 n ALA . 206 C 206 
C 207 3 n PRO . 207 C 207 
C 208 3 n ARG . 208 C 208 
C 209 3 n THR . 209 C 209 
C 210 3 n THR . 210 C 210 
C 211 3 n PRO . 211 C 211 
C 212 3 n PRO . 212 C 212 
C 213 3 n LEU . 213 C 213 
C 214 3 n GLN . 214 C 214 
C 215 3 n LEU . 215 C 215 
C 216 3 n ASN . 216 C 216 
C 217 3 n GLU . 217 C 217 
C 218 3 n THR . 218 C 218 
C 219 3 n GLU . 219 C 219 
C 220 3 n ASN . 220 C 220 
C 221 3 n THR . 221 C 221 
C 222 3 n GLU . 222 C 222 
C 223 3 n GLN . 223 C 223 
C 224 3 n ASP . 224 C 224 
C 225 3 n ASP . 225 C 225 
C 226 3 n LEU . 226 C 226 
C 227 3 n PRO . 227 C 227 
C 228 3 n ALA . 228 C 228 
C 229 3 n ASP . 229 C 229 
C 230 3 n CYS . 230 C 230 
C 231 3 n SER . 231 C 231 
C 232 3 n ALA . 232 C 232 
C 233 3 n VAL . 233 C 233 
C 234 3 n TYR . 234 C 234 
C 235 3 n ASN . 235 C 235 
C 236 3 n ARG . 236 C 236 
C 237 3 n GLY . 237 C 237 
C 238 3 n GLU . 238 C 238 
C 239 3 n HIS . 239 C 239 
C 240 3 n THR . 240 C 240 
C 241 3 n SER . 241 C 241 
C 242 3 n GLY . 242 C 242 
C 243 3 n VAL . 243 C 243 
C 244 3 n TYR . 244 C 244 
C 245 3 n THR . 245 C 245 
C 246 3 n ILE . 246 C 246 
C 247 3 n LYS . 247 C 247 
C 248 3 n PRO . 248 C 248 
C 249 3 n ARG . 249 C 249 
C 250 3 n ASN . 250 C 250 
C 251 3 n SER . 251 C 251 
C 252 3 n GLN . 252 C 252 
C 253 3 n GLY . 253 C 253 
C 254 3 n PHE . 254 C 254 
C 255 3 n ASN . 255 C 255 
C 256 3 n VAL . 256 C 256 
C 257 3 n TYR . 257 C 257 
C 258 3 n CYS . 258 C 258 
C 259 3 n ASP . 259 C 259 
C 260 3 n THR . 260 C 260 
C 261 3 n GLN . 261 C 261 
C 262 3 n SER . 262 C 262 
C 263 3 n GLY . 263 C 263 
C 264 3 n SER . 264 C 264 
C 265 3 n PRO . 265 C 265 
C 266 3 n TRP . 266 C 266 
C 267 3 n THR . 267 C 267 
C 268 3 n LEU . 268 C 268 
C 269 3 n ILE . 269 C 269 
C 270 3 n GLN . 270 C 270 
C 271 3 n HIS . 271 C 271 
C 272 3 n ARG . 272 C 272 
C 273 3 n LYS . 273 C 273 
C 274 3 n ASP . 274 C 274 
C 275 3 n GLY . 275 C 275 
C 276 3 n SER . 276 C 276 
C 277 3 n GLN . 277 C 277 
C 278 3 n ASP . 278 C 278 
C 279 3 n PHE . 279 C 279 
C 280 3 n ASN . 280 C 280 
C 281 3 n GLU . 281 C 281 
C 282 3 n THR . 282 C 282 
C 283 3 n TRP . 283 C 283 
C 284 3 n GLU . 284 C 284 
C 285 3 n ASN . 285 C 285 
C 286 3 n TYR . 286 C 286 
C 287 3 n GLU . 287 C 287 
C 288 3 n LYS . 288 C 288 
C 289 3 n GLY . 289 C 289 
C 290 3 n PHE . 290 C 290 
C 291 3 n GLY . 291 C 291 
C 292 3 n ARG . 292 C 292 
C 293 3 n LEU . 293 C 293 
C 294 3 n ASP . 294 C 294 
C 295 3 n GLY . 295 C 295 
C 296 3 n GLU . 296 C 296 
C 297 3 n PHE . 297 C 297 
C 298 3 n TRP . 298 C 298 
C 299 3 n LEU . 299 C 299 
C 300 3 n GLY . 300 C 300 
C 301 3 n LEU . 301 C 301 
C 302 3 n GLU . 302 C 302 
C 303 3 n LYS . 303 C 303 
C 304 3 n ILE . 304 C 304 
C 305 3 n TYR . 305 C 305 
C 306 3 n ALA . 306 C 306 
C 307 3 n ILE . 307 C 307 
C 308 3 n VAL . 308 C 308 
C 309 3 n GLN . 309 C 309 
C 310 3 n GLN . 310 C 310 
C 311 3 n SER . 311 C 311 
C 312 3 n ASN . 312 C 312 
C 313 3 n TYR . 313 C 313 
C 314 3 n ILE . 314 C 314 
C 315 3 n LEU . 315 C 315 
C 316 3 n ARG . 316 C 316 
C 317 3 n LEU . 317 C 317 
C 318 3 n GLU . 318 C 318 
C 319 3 n LEU . 319 C 319 
C 320 3 n GLN . 320 C 320 
C 321 3 n ASP . 321 C 321 
C 322 3 n TRP . 322 C 322 
C 323 3 n LYS . 323 C 323 
C 324 3 n ASP . 324 C 324 
C 325 3 n SER . 325 C 325 
C 326 3 n LYS . 326 C 326 
C 327 3 n HIS . 327 C 327 
C 328 3 n TYR . 328 C 328 
C 329 3 n VAL . 329 C 329 
C 330 3 n GLU . 330 C 330 
C 331 3 n TYR . 331 C 331 
C 332 3 n SER . 332 C 332 
C 333 3 n PHE . 333 C 333 
C 334 3 n HIS . 334 C 334 
C 335 3 n LEU . 335 C 335 
C 336 3 n GLY . 336 C 336 
C 337 3 n SER . 337 C 337 
C 338 3 n HIS . 338 C 338 
C 339 3 n GLU . 339 C 339 
C 340 3 n THR . 340 C 340 
C 341 3 n ASN . 341 C 341 
C 342 3 n TYR . 342 C 342 
C 343 3 n THR . 343 C 343 
C 344 3 n LEU . 344 C 344 
C 345 3 n HIS . 345 C 345 
C 346 3 n VAL . 346 C 346 
C 347 3 n ALA . 347 C 347 
C 348 3 n GLU . 348 C 348 
C 349 3 n ILE . 349 C 349 
C 350 3 n ALA . 350 C 350 
C 351 3 n GLY . 351 C 351 
C 352 3 n ASN . 352 C 352 
C 353 3 n ILE . 353 C 353 
C 354 3 n PRO . 354 C 354 
C 355 3 n GLY . 355 C 355 
C 356 3 n ALA . 356 C 356 
C 357 3 n LEU . 357 C 357 
C 358 3 n PRO . 358 C 358 
C 359 3 n GLU . 359 C 359 
C 360 3 n HIS . 360 C 360 
C 361 3 n THR . 361 C 361 
C 362 3 n ASP . 362 C 362 
C 363 3 n LEU . 363 C 363 
C 364 3 n MET . 364 C 364 
C 365 3 n PHE . 365 C 365 
C 366 3 n SER . 366 C 366 
C 367 3 n THR . 367 C 367 
C 368 3 n TRP . 368 C 368 
C 369 3 n ASN . 369 C 369 
C 370 3 n HIS . 370 C 370 
C 371 3 n ARG . 371 C 371 
C 372 3 n ALA . 372 C 372 
C 373 3 n LYS . 373 C 373 
C 374 3 n GLY . 374 C 374 
C 375 3 n GLN . 375 C 375 
C 376 3 n LEU . 376 C 376 
C 377 3 n TYR . 377 C 377 
C 378 3 n CYS . 378 C 378 
C 379 3 n PRO . 379 C 379 
C 380 3 n GLU . 380 C 380 
C 381 3 n SER . 381 C 381 
C 382 3 n TYR . 382 C 382 
C 383 3 n SER . 383 C 383 
C 384 3 n GLY . 384 C 384 
C 385 3 n GLY . 385 C 385 
C 386 3 n TRP . 386 C 386 
C 387 3 n TRP . 387 C 387 
C 388 3 n TRP . 388 C 388 
C 389 3 n ASN . 389 C 389 
C 390 3 n ASP . 390 C 390 
C 391 3 n ILE . 391 C 391 
C 392 3 n CYS . 392 C 392 
C 393 3 n GLY . 393 C 393 
C 394 3 n GLU . 394 C 394 
C 395 3 n ASN . 395 C 395 
C 396 3 n ASN . 396 C 396 
C 397 3 n LEU . 397 C 397 
C 398 3 n ASN . 398 C 398 
C 399 3 n GLY . 399 C 399 
C 400 3 n LYS . 400 C 400 
C 401 3 n TYR . 401 C 401 
C 402 3 n ASN . 402 C 402 
C 403 3 n LYS . 403 C 403 
C 404 3 n PRO . 404 C 404 
C 405 3 n ARG . 405 C 405 
C 406 3 n THR . 406 C 406 
C 407 3 n LYS . 407 C 407 
C 408 3 n SER . 408 C 408 
C 409 3 n ARG . 409 C 409 
C 410 3 n PRO . 410 C 410 
C 411 3 n GLU . 411 C 411 
C 412 3 n ARG . 412 C 412 
C 413 3 n ARG . 413 C 413 
C 414 3 n ARG . 414 C 414 
C 415 3 n GLY . 415 C 415 
C 416 3 n ILE . 416 C 416 
C 417 3 n TYR . 417 C 417 
C 418 3 n TRP . 418 C 418 
C 419 3 n ARG . 419 C 419 
C 420 3 n PRO . 420 C 420 
C 421 3 n GLN . 421 C 421 
C 422 3 n SER . 422 C 422 
C 423 3 n ARG . 423 C 423 
C 424 3 n LYS . 424 C 424 
C 425 3 n LEU . 425 C 425 
C 426 3 n TYR . 426 C 426 
C 427 3 n ALA . 427 C 427 
C 428 3 n ILE . 428 C 428 
C 429 3 n LYS . 429 C 429 
C 430 3 n SER . 430 C 430 
C 431 3 n SER . 431 C 431 
C 432 3 n LYS . 432 C 432 
C 433 3 n MET . 433 C 433 
C 434 3 n MET . 434 C 434 
C 435 3 n LEU . 435 C 435 
C 436 3 n GLN . 436 C 436 
C 437 3 n PRO . 437 C 437 
C 438 3 n THR . 438 C 438 
C 439 3 n THR . 439 C 439 
D 1   4 n SER . 1   D 1   
D 2   4 n ARG . 2   D 2   
D 3   4 n VAL . 3   D 3   
D 4   4 n ASP . 4   D 4   
D 5   4 n PRO . 5   D 5   
D 6   4 n ASP . 6   D 6   
D 7   4 n LEU . 7   D 7   
D 8   4 n SER . 8   D 8   
D 9   4 n SER . 9   D 9   
D 10  4 n PHE . 10  D 10  
D 11  4 n ASP . 11  D 11  
D 12  4 n SER . 12  D 12  
D 13  4 n ALA . 13  D 13  
D 14  4 n PRO . 14  D 14  
D 15  4 n SER . 15  D 15  
D 16  4 n GLU . 16  D 16  
D 17  4 n PRO . 17  D 17  
D 18  4 n LYS . 18  D 18  
D 19  4 n SER . 19  D 19  
D 20  4 n ARG . 20  D 20  
D 21  4 n PHE . 21  D 21  
D 22  4 n ALA . 22  D 22  
D 23  4 n MET . 23  D 23  
D 24  4 n LEU . 24  D 24  
D 25  4 n ASP . 25  D 25  
D 26  4 n ASP . 26  D 26  
D 27  4 n VAL . 27  D 27  
D 28  4 n LYS . 28  D 28  
D 29  4 n ILE . 29  D 29  
D 30  4 n LEU . 30  D 30  
D 31  4 n ALA . 31  D 31  
D 32  4 n ASN . 32  D 32  
D 33  4 n GLY . 33  D 33  
D 34  4 n LEU . 34  D 34  
D 35  4 n LEU . 35  D 35  
D 36  4 n GLN . 36  D 36  
D 37  4 n LEU . 37  D 37  
D 38  4 n GLY . 38  D 38  
D 39  4 n HIS . 39  D 39  
D 40  4 n GLY . 40  D 40  
D 41  4 n LEU . 41  D 41  
D 42  4 n LYS . 42  D 42  
D 43  4 n ASP . 43  D 43  
D 44  4 n PHE . 44  D 44  
D 45  4 n VAL . 45  D 45  
D 46  4 n HIS . 46  D 46  
D 47  4 n LYS . 47  D 47  
D 48  4 n THR . 48  D 48  
D 49  4 n LYS . 49  D 49  
D 50  4 n GLY . 50  D 50  
D 51  4 n GLN . 51  D 51  
D 52  4 n ILE . 52  D 52  
D 53  4 n ASN . 53  D 53  
D 54  4 n ASP . 54  D 54  
D 55  4 n ILE . 55  D 55  
D 56  4 n PHE . 56  D 56  
D 57  4 n GLN . 57  D 57  
D 58  4 n LYS . 58  D 58  
D 59  4 n LEU . 59  D 59  
D 60  4 n ASN . 60  D 60  
D 61  4 n ILE . 61  D 61  
D 62  4 n PHE . 62  D 62  
D 63  4 n ASP . 63  D 63  
D 64  4 n GLN . 64  D 64  
D 65  4 n SER . 65  D 65  
D 66  4 n PHE . 66  D 66  
D 67  4 n TYR . 67  D 67  
D 68  4 n ASP . 68  D 68  
D 69  4 n LEU . 69  D 69  
D 70  4 n SER . 70  D 70  
D 71  4 n LEU . 71  D 71  
D 72  4 n ARG . 72  D 72  
D 73  4 n THR . 73  D 73  
D 74  4 n ASN . 74  D 74  
D 75  4 n GLU . 75  D 75  
D 76  4 n ILE . 76  D 76  
D 77  4 n LYS . 77  D 77  
D 78  4 n GLU . 78  D 78  
D 79  4 n GLU . 79  D 79  
D 80  4 n GLU . 80  D 80  
D 81  4 n LYS . 81  D 81  
D 82  4 n GLU . 82  D 82  
D 83  4 n LEU . 83  D 83  
D 84  4 n ARG . 84  D 84  
D 85  4 n ARG . 85  D 85  
D 86  4 n THR . 86  D 86  
D 87  4 n THR . 87  D 87  
D 88  4 n SER . 88  D 88  
D 89  4 n THR . 89  D 89  
D 90  4 n LEU . 90  D 90  
D 91  4 n GLN . 91  D 91  
D 92  4 n VAL . 92  D 92  
D 93  4 n LYS . 93  D 93  
D 94  4 n ASN . 94  D 94  
D 95  4 n GLU . 95  D 95  
D 96  4 n GLU . 96  D 96  
D 97  4 n VAL . 97  D 97  
D 98  4 n LYS . 98  D 98  
D 99  4 n ASN . 99  D 99  
D 100 4 n MET . 100 D 100 
D 101 4 n SER . 101 D 101 
D 102 4 n VAL . 102 D 102 
D 103 4 n GLU . 103 D 103 
D 104 4 n LEU . 104 D 104 
D 105 4 n ASN . 105 D 105 
D 106 4 n SER . 106 D 106 
D 107 4 n LYS . 107 D 107 
D 108 4 n LEU . 108 D 108 
D 109 4 n GLU . 109 D 109 
D 110 4 n SER . 110 D 110 
D 111 4 n LEU . 111 D 111 
D 112 4 n LEU . 112 D 112 
D 113 4 n GLU . 113 D 113 
D 114 4 n GLU . 114 D 114 
D 115 4 n LYS . 115 D 115 
D 116 4 n THR . 116 D 116 
D 117 4 n ALA . 117 D 117 
D 118 4 n LEU . 118 D 118 
D 119 4 n GLN . 119 D 119 
D 120 4 n HIS . 120 D 120 
D 121 4 n LYS . 121 D 121 
D 122 4 n VAL . 122 D 122 
D 123 4 n ARG . 123 D 123 
D 124 4 n ALA . 124 D 124 
D 125 4 n LEU . 125 D 125 
D 126 4 n GLU . 126 D 126 
D 127 4 n GLU . 127 D 127 
D 128 4 n GLN . 128 D 128 
D 129 4 n LEU . 129 D 129 
D 130 4 n THR . 130 D 130 
D 131 4 n ASN . 131 D 131 
D 132 4 n LEU . 132 D 132 
D 133 4 n ILE . 133 D 133 
D 134 4 n LEU . 134 D 134 
D 135 4 n SER . 135 D 135 
D 136 4 n PRO . 136 D 136 
D 137 4 n ALA . 137 D 137 
D 138 4 n GLY . 138 D 138 
D 139 4 n ALA . 139 D 139 
D 140 4 n GLN . 140 D 140 
D 141 4 n GLU . 141 D 141 
D 142 4 n HIS . 142 D 142 
D 143 4 n PRO . 143 D 143 
D 144 4 n GLU . 144 D 144 
D 145 4 n VAL . 145 D 145 
D 146 4 n THR . 146 D 146 
D 147 4 n SER . 147 D 147 
D 148 4 n LEU . 148 D 148 
D 149 4 n LYS . 149 D 149 
D 150 4 n SER . 150 D 150 
D 151 4 n PHE . 151 D 151 
D 152 4 n VAL . 152 D 152 
D 153 4 n GLU . 153 D 153 
D 154 4 n GLN . 154 D 154 
D 155 4 n GLN . 155 D 155 
D 156 4 n ASP . 156 D 156 
D 157 4 n ASN . 157 D 157 
D 158 4 n SER . 158 D 158 
D 159 4 n ILE . 159 D 159 
D 160 4 n ARG . 160 D 160 
D 161 4 n GLU . 161 D 161 
D 162 4 n LEU . 162 D 162 
D 163 4 n LEU . 163 D 163 
D 164 4 n GLN . 164 D 164 
D 165 4 n SER . 165 D 165 
D 166 4 n VAL . 166 D 166 
D 167 4 n GLU . 167 D 167 
D 168 4 n GLU . 168 D 168 
D 169 4 n GLN . 169 D 169 
D 170 4 n TYR . 170 D 170 
D 171 4 n LYS . 171 D 171 
D 172 4 n GLN . 172 D 172 
D 173 4 n LEU . 173 D 173 
D 174 4 n SER . 174 D 174 
D 175 4 n GLN . 175 D 175 
D 176 4 n GLN . 176 D 176 
D 177 4 n HIS . 177 D 177 
D 178 4 n MET . 178 D 178 
D 179 4 n GLN . 179 D 179 
D 180 4 n ILE . 180 D 180 
D 181 4 n LYS . 181 D 181 
D 182 4 n GLU . 182 D 182 
D 183 4 n ILE . 183 D 183 
D 184 4 n GLU . 184 D 184 
D 185 4 n LYS . 185 D 185 
D 186 4 n GLN . 186 D 186 
D 187 4 n LEU . 187 D 187 
D 188 4 n ARG . 188 D 188 
D 189 4 n LYS . 189 D 189 
D 190 4 n THR . 190 D 190 
D 191 4 n GLY . 191 D 191 
D 192 4 n ILE . 192 D 192 
D 193 4 n GLN . 193 D 193 
D 194 4 n GLU . 194 D 194 
D 195 4 n PRO . 195 D 195 
D 196 4 n SER . 196 D 196 
D 197 4 n GLU . 197 D 197 
D 198 4 n ASN . 198 D 198 
D 199 4 n SER . 199 D 199 
D 200 4 n LEU . 200 D 200 
D 201 4 n SER . 201 D 201 
D 202 4 n SER . 202 D 202 
D 203 4 n LYS . 203 D 203 
D 204 4 n SER . 204 D 204 
D 205 4 n ARG . 205 D 205 
D 206 4 n ALA . 206 D 206 
D 207 4 n PRO . 207 D 207 
D 208 4 n ARG . 208 D 208 
D 209 4 n THR . 209 D 209 
D 210 4 n THR . 210 D 210 
D 211 4 n PRO . 211 D 211 
D 212 4 n PRO . 212 D 212 
D 213 4 n LEU . 213 D 213 
D 214 4 n GLN . 214 D 214 
D 215 4 n LEU . 215 D 215 
D 216 4 n ASN . 216 D 216 
D 217 4 n GLU . 217 D 217 
D 218 4 n THR . 218 D 218 
D 219 4 n GLU . 219 D 219 
D 220 4 n ASN . 220 D 220 
D 221 4 n THR . 221 D 221 
D 222 4 n GLU . 222 D 222 
D 223 4 n GLN . 223 D 223 
D 224 4 n ASP . 224 D 224 
D 225 4 n ASP . 225 D 225 
D 226 4 n LEU . 226 D 226 
D 227 4 n PRO . 227 D 227 
D 228 4 n ALA . 228 D 228 
D 229 4 n ASP . 229 D 229 
D 230 4 n CYS . 230 D 230 
D 231 4 n SER . 231 D 231 
D 232 4 n ALA . 232 D 232 
D 233 4 n VAL . 233 D 233 
D 234 4 n TYR . 234 D 234 
D 235 4 n ASN . 235 D 235 
D 236 4 n ARG . 236 D 236 
D 237 4 n GLY . 237 D 237 
D 238 4 n GLU . 238 D 238 
D 239 4 n HIS . 239 D 239 
D 240 4 n THR . 240 D 240 
D 241 4 n SER . 241 D 241 
D 242 4 n GLY . 242 D 242 
D 243 4 n VAL . 243 D 243 
D 244 4 n TYR . 244 D 244 
D 245 4 n THR . 245 D 245 
D 246 4 n ILE . 246 D 246 
D 247 4 n LYS . 247 D 247 
D 248 4 n PRO . 248 D 248 
D 249 4 n ARG . 249 D 249 
D 250 4 n ASN . 250 D 250 
D 251 4 n SER . 251 D 251 
D 252 4 n GLN . 252 D 252 
D 253 4 n GLY . 253 D 253 
D 254 4 n PHE . 254 D 254 
D 255 4 n ASN . 255 D 255 
D 256 4 n VAL . 256 D 256 
D 257 4 n TYR . 257 D 257 
D 258 4 n CYS . 258 D 258 
D 259 4 n ASP . 259 D 259 
D 260 4 n THR . 260 D 260 
D 261 4 n GLN . 261 D 261 
D 262 4 n SER . 262 D 262 
D 263 4 n GLY . 263 D 263 
D 264 4 n SER . 264 D 264 
D 265 4 n PRO . 265 D 265 
D 266 4 n TRP . 266 D 266 
D 267 4 n THR . 267 D 267 
D 268 4 n LEU . 268 D 268 
D 269 4 n ILE . 269 D 269 
D 270 4 n GLN . 270 D 270 
D 271 4 n HIS . 271 D 271 
D 272 4 n ARG . 272 D 272 
D 273 4 n LYS . 273 D 273 
D 274 4 n ASP . 274 D 274 
D 275 4 n GLY . 275 D 275 
D 276 4 n SER . 276 D 276 
D 277 4 n GLN . 277 D 277 
D 278 4 n ASP . 278 D 278 
D 279 4 n PHE . 279 D 279 
D 280 4 n ASN . 280 D 280 
D 281 4 n GLU . 281 D 281 
D 282 4 n THR . 282 D 282 
D 283 4 n TRP . 283 D 283 
D 284 4 n GLU . 284 D 284 
D 285 4 n ASN . 285 D 285 
D 286 4 n TYR . 286 D 286 
D 287 4 n GLU . 287 D 287 
D 288 4 n LYS . 288 D 288 
D 289 4 n GLY . 289 D 289 
D 290 4 n PHE . 290 D 290 
D 291 4 n GLY . 291 D 291 
D 292 4 n ARG . 292 D 292 
D 293 4 n LEU . 293 D 293 
D 294 4 n ASP . 294 D 294 
D 295 4 n GLY . 295 D 295 
D 296 4 n GLU . 296 D 296 
D 297 4 n PHE . 297 D 297 
D 298 4 n TRP . 298 D 298 
D 299 4 n LEU . 299 D 299 
D 300 4 n GLY . 300 D 300 
D 301 4 n LEU . 301 D 301 
D 302 4 n GLU . 302 D 302 
D 303 4 n LYS . 303 D 303 
D 304 4 n ILE . 304 D 304 
D 305 4 n TYR . 305 D 305 
D 306 4 n ALA . 306 D 306 
D 307 4 n ILE . 307 D 307 
D 308 4 n VAL . 308 D 308 
D 309 4 n GLN . 309 D 309 
D 310 4 n GLN . 310 D 310 
D 311 4 n SER . 311 D 311 
D 312 4 n ASN . 312 D 312 
D 313 4 n TYR . 313 D 313 
D 314 4 n ILE . 314 D 314 
D 315 4 n LEU . 315 D 315 
D 316 4 n ARG . 316 D 316 
D 317 4 n LEU . 317 D 317 
D 318 4 n GLU . 318 D 318 
D 319 4 n LEU . 319 D 319 
D 320 4 n GLN . 320 D 320 
D 321 4 n ASP . 321 D 321 
D 322 4 n TRP . 322 D 322 
D 323 4 n LYS . 323 D 323 
D 324 4 n ASP . 324 D 324 
D 325 4 n SER . 325 D 325 
D 326 4 n LYS . 326 D 326 
D 327 4 n HIS . 327 D 327 
D 328 4 n TYR . 328 D 328 
D 329 4 n VAL . 329 D 329 
D 330 4 n GLU . 330 D 330 
D 331 4 n TYR . 331 D 331 
D 332 4 n SER . 332 D 332 
D 333 4 n PHE . 333 D 333 
D 334 4 n HIS . 334 D 334 
D 335 4 n LEU . 335 D 335 
D 336 4 n GLY . 336 D 336 
D 337 4 n SER . 337 D 337 
D 338 4 n HIS . 338 D 338 
D 339 4 n GLU . 339 D 339 
D 340 4 n THR . 340 D 340 
D 341 4 n ASN . 341 D 341 
D 342 4 n TYR . 342 D 342 
D 343 4 n THR . 343 D 343 
D 344 4 n LEU . 344 D 344 
D 345 4 n HIS . 345 D 345 
D 346 4 n VAL . 346 D 346 
D 347 4 n ALA . 347 D 347 
D 348 4 n GLU . 348 D 348 
D 349 4 n ILE . 349 D 349 
D 350 4 n ALA . 350 D 350 
D 351 4 n GLY . 351 D 351 
D 352 4 n ASN . 352 D 352 
D 353 4 n ILE . 353 D 353 
D 354 4 n PRO . 354 D 354 
D 355 4 n GLY . 355 D 355 
D 356 4 n ALA . 356 D 356 
D 357 4 n LEU . 357 D 357 
D 358 4 n PRO . 358 D 358 
D 359 4 n GLU . 359 D 359 
D 360 4 n HIS . 360 D 360 
D 361 4 n THR . 361 D 361 
D 362 4 n ASP . 362 D 362 
D 363 4 n LEU . 363 D 363 
D 364 4 n MET . 364 D 364 
D 365 4 n PHE . 365 D 365 
D 366 4 n SER . 366 D 366 
D 367 4 n THR . 367 D 367 
D 368 4 n TRP . 368 D 368 
D 369 4 n ASN . 369 D 369 
D 370 4 n HIS . 370 D 370 
D 371 4 n ARG . 371 D 371 
D 372 4 n ALA . 372 D 372 
D 373 4 n LYS . 373 D 373 
D 374 4 n GLY . 374 D 374 
D 375 4 n GLN . 375 D 375 
D 376 4 n LEU . 376 D 376 
D 377 4 n TYR . 377 D 377 
D 378 4 n CYS . 378 D 378 
D 379 4 n PRO . 379 D 379 
D 380 4 n GLU . 380 D 380 
D 381 4 n SER . 381 D 381 
D 382 4 n TYR . 382 D 382 
D 383 4 n SER . 383 D 383 
D 384 4 n GLY . 384 D 384 
D 385 4 n GLY . 385 D 385 
D 386 4 n TRP . 386 D 386 
D 387 4 n TRP . 387 D 387 
D 388 4 n TRP . 388 D 388 
D 389 4 n ASN . 389 D 389 
D 390 4 n ASP . 390 D 390 
D 391 4 n ILE . 391 D 391 
D 392 4 n CYS . 392 D 392 
D 393 4 n GLY . 393 D 393 
D 394 4 n GLU . 394 D 394 
D 395 4 n ASN . 395 D 395 
D 396 4 n ASN . 396 D 396 
D 397 4 n LEU . 397 D 397 
D 398 4 n ASN . 398 D 398 
D 399 4 n GLY . 399 D 399 
D 400 4 n LYS . 400 D 400 
D 401 4 n TYR . 401 D 401 
D 402 4 n ASN . 402 D 402 
D 403 4 n LYS . 403 D 403 
D 404 4 n PRO . 404 D 404 
D 405 4 n ARG . 405 D 405 
D 406 4 n THR . 406 D 406 
D 407 4 n LYS . 407 D 407 
D 408 4 n SER . 408 D 408 
D 409 4 n ARG . 409 D 409 
D 410 4 n PRO . 410 D 410 
D 411 4 n GLU . 411 D 411 
D 412 4 n ARG . 412 D 412 
D 413 4 n ARG . 413 D 413 
D 414 4 n ARG . 414 D 414 
D 415 4 n GLY . 415 D 415 
D 416 4 n ILE . 416 D 416 
D 417 4 n TYR . 417 D 417 
D 418 4 n TRP . 418 D 418 
D 419 4 n ARG . 419 D 419 
D 420 4 n PRO . 420 D 420 
D 421 4 n GLN . 421 D 421 
D 422 4 n SER . 422 D 422 
D 423 4 n ARG . 423 D 423 
D 424 4 n LYS . 424 D 424 
D 425 4 n LEU . 425 D 425 
D 426 4 n TYR . 426 D 426 
D 427 4 n ALA . 427 D 427 
D 428 4 n ILE . 428 D 428 
D 429 4 n LYS . 429 D 429 
D 430 4 n SER . 430 D 430 
D 431 4 n SER . 431 D 431 
D 432 4 n LYS . 432 D 432 
D 433 4 n MET . 433 D 433 
D 434 4 n MET . 434 D 434 
D 435 4 n LEU . 435 D 435 
D 436 4 n GLN . 436 D 436 
D 437 4 n PRO . 437 D 437 
D 438 4 n THR . 438 D 438 
D 439 4 n THR . 439 D 439 
#
_software.classification other
_software.date           ?
_software.description    "Structure prediction"
_software.name           AlphaFold
_software.pdbx_ordinal   1
_software.type           package
_software.version        "AlphaFold-beta-20231127 (be2c21f9-b611-4c21-bfc0-bc05c526bf76 @ 2024-05-16 08:21:39)"
#
loop_
_struct_asym.entity_id
_struct_asym.id
1 A 
2 B 
3 C 
4 D 
#
loop_
_atom_site.group_PDB
_atom_site.id
_atom_site.type_symbol
_atom_site.label_atom_id
_atom_site.label_alt_id
_atom_site.label_comp_id
_atom_site.label_asym_id
_atom_site.label_entity_id
_atom_site.label_seq_id
_atom_site.pdbx_PDB_ins_code
_atom_site.Cartn_x
_atom_site.Cartn_y
_atom_site.Cartn_z
_atom_site.occupancy
_atom_site.B_iso_or_equiv
_atom_site.auth_seq_id
_atom_site.auth_asym_id
_atom_site.pdbx_PDB_model_num
ATOM 1     N N   . SER A 1 1   ? 97.498   50.562  31.832  1.00 23.10 1   A 1 
ATOM 2     C CA  . SER A 1 1   ? 98.328   49.456  32.325  1.00 26.62 1   A 1 
ATOM 3     C C   . SER A 1 1   ? 98.078   48.232  31.451  1.00 27.98 1   A 1 
ATOM 4     O O   . SER A 1 1   ? 96.924   47.838  31.338  1.00 25.72 1   A 1 
ATOM 5     C CB  . SER A 1 1   ? 97.979   49.136  33.782  1.00 24.02 1   A 1 
ATOM 6     O OG  . SER A 1 1   ? 97.897   50.344  34.501  1.00 22.04 1   A 1 
ATOM 7     N N   . PRO A 1 2   ? 99.094   47.698  30.795  1.00 23.28 2   A 1 
ATOM 8     C CA  . PRO A 1 2   ? 98.880   46.700  29.752  1.00 25.77 2   A 1 
ATOM 9     C C   . PRO A 1 2   ? 98.472   45.376  30.399  1.00 26.99 2   A 1 
ATOM 10    O O   . PRO A 1 2   ? 99.217   44.811  31.198  1.00 24.40 2   A 1 
ATOM 11    C CB  . PRO A 1 2   ? 100.217  46.635  29.000  1.00 22.47 2   A 1 
ATOM 12    C CG  . PRO A 1 2   ? 101.239  47.036  30.060  1.00 22.19 2   A 1 
ATOM 13    C CD  . PRO A 1 2   ? 100.471  48.016  30.968  1.00 25.66 2   A 1 
ATOM 14    N N   . VAL A 1 3   ? 97.300   44.922  30.085  1.00 26.38 3   A 1 
ATOM 15    C CA  . VAL A 1 3   ? 96.756   43.679  30.644  1.00 29.03 3   A 1 
ATOM 16    C C   . VAL A 1 3   ? 97.531   42.511  30.016  1.00 28.65 3   A 1 
ATOM 17    O O   . VAL A 1 3   ? 97.466   42.348  28.804  1.00 27.27 3   A 1 
ATOM 18    C CB  . VAL A 1 3   ? 95.246   43.566  30.396  1.00 27.04 3   A 1 
ATOM 19    C CG1 . VAL A 1 3   ? 94.657   42.329  31.071  1.00 23.69 3   A 1 
ATOM 20    C CG2 . VAL A 1 3   ? 94.494   44.799  30.935  1.00 25.80 3   A 1 
ATOM 21    N N   . PRO A 1 4   ? 98.314   41.769  30.776  1.00 25.67 4   A 1 
ATOM 22    C CA  . PRO A 1 4   ? 99.184   40.757  30.214  1.00 28.14 4   A 1 
ATOM 23    C C   . PRO A 1 4   ? 98.366   39.597  29.642  1.00 28.97 4   A 1 
ATOM 24    O O   . PRO A 1 4   ? 97.464   39.075  30.292  1.00 26.79 4   A 1 
ATOM 25    C CB  . PRO A 1 4   ? 100.119  40.340  31.356  1.00 25.09 4   A 1 
ATOM 26    C CG  . PRO A 1 4   ? 99.292   40.624  32.606  1.00 24.79 4   A 1 
ATOM 27    C CD  . PRO A 1 4   ? 98.417   41.822  32.213  1.00 28.45 4   A 1 
ATOM 28    N N   . PHE A 1 5   ? 98.696   39.237  28.401  1.00 25.97 5   A 1 
ATOM 29    C CA  . PHE A 1 5   ? 98.084   38.117  27.697  1.00 29.06 5   A 1 
ATOM 30    C C   . PHE A 1 5   ? 98.406   36.804  28.430  1.00 27.95 5   A 1 
ATOM 31    O O   . PHE A 1 5   ? 99.564   36.376  28.479  1.00 26.06 5   A 1 
ATOM 32    C CB  . PHE A 1 5   ? 98.573   38.097  26.242  1.00 26.69 5   A 1 
ATOM 33    C CG  . PHE A 1 5   ? 97.882   39.085  25.332  1.00 25.65 5   A 1 
ATOM 34    C CD1 . PHE A 1 5   ? 96.787   38.670  24.557  1.00 24.31 5   A 1 
ATOM 35    C CD2 . PHE A 1 5   ? 98.315   40.419  25.240  1.00 25.55 5   A 1 
ATOM 36    C CE1 . PHE A 1 5   ? 96.141   39.562  23.697  1.00 23.30 5   A 1 
ATOM 37    C CE2 . PHE A 1 5   ? 97.660   41.324  24.391  1.00 23.84 5   A 1 
ATOM 38    C CZ  . PHE A 1 5   ? 96.570   40.899  23.609  1.00 25.24 5   A 1 
ATOM 39    N N   . GLY A 1 6   ? 97.412   36.214  29.023  1.00 29.78 6   A 1 
ATOM 40    C CA  . GLY A 1 6   ? 97.546   34.944  29.736  1.00 31.64 6   A 1 
ATOM 41    C C   . GLY A 1 6   ? 97.879   33.783  28.800  1.00 31.54 6   A 1 
ATOM 42    O O   . GLY A 1 6   ? 97.457   33.789  27.645  1.00 29.50 6   A 1 
ATOM 43    N N   . PRO A 1 7   ? 98.678   32.813  29.275  1.00 27.18 7   A 1 
ATOM 44    C CA  . PRO A 1 7   ? 99.266   31.778  28.431  1.00 29.37 7   A 1 
ATOM 45    C C   . PRO A 1 7   ? 98.215   30.831  27.852  1.00 30.16 7   A 1 
ATOM 46    O O   . PRO A 1 7   ? 97.249   30.453  28.520  1.00 27.96 7   A 1 
ATOM 47    C CB  . PRO A 1 7   ? 100.282  31.049  29.316  1.00 26.36 7   A 1 
ATOM 48    C CG  . PRO A 1 7   ? 99.738   31.265  30.728  1.00 26.66 7   A 1 
ATOM 49    C CD  . PRO A 1 7   ? 99.081   32.643  30.656  1.00 31.10 7   A 1 
ATOM 50    N N   . GLU A 1 8   ? 98.473   30.445  26.609  1.00 28.13 8   A 1 
ATOM 51    C CA  . GLU A 1 8   ? 97.660   29.494  25.867  1.00 28.44 8   A 1 
ATOM 52    C C   . GLU A 1 8   ? 97.624   28.128  26.580  1.00 27.19 8   A 1 
ATOM 53    O O   . GLU A 1 8   ? 98.598   27.370  26.575  1.00 26.28 8   A 1 
ATOM 54    C CB  . GLU A 1 8   ? 98.206   29.335  24.440  1.00 27.62 8   A 1 
ATOM 55    C CG  . GLU A 1 8   ? 98.006   30.593  23.576  1.00 26.18 8   A 1 
ATOM 56    C CD  . GLU A 1 8   ? 98.626   30.471  22.164  1.00 25.33 8   A 1 
ATOM 57    O OE1 . GLU A 1 8   ? 98.115   31.159  21.253  1.00 24.08 8   A 1 
ATOM 58    O OE2 . GLU A 1 8   ? 99.610   29.719  22.025  1.00 28.37 8   A 1 
ATOM 59    N N   . GLY A 1 9   ? 96.498   27.824  27.181  1.00 29.41 9   A 1 
ATOM 60    C CA  . GLY A 1 9   ? 96.260   26.525  27.800  1.00 31.39 9   A 1 
ATOM 61    C C   . GLY A 1 9   ? 96.224   25.435  26.732  1.00 31.24 9   A 1 
ATOM 62    O O   . GLY A 1 9   ? 95.310   25.389  25.919  1.00 29.31 9   A 1 
ATOM 63    N N   . ARG A 1 10  ? 97.254   24.564  26.763  1.00 26.54 10  A 1 
ATOM 64    C CA  . ARG A 1 10  ? 97.274   23.377  25.912  1.00 28.80 10  A 1 
ATOM 65    C C   . ARG A 1 10  ? 96.035   22.531  26.232  1.00 27.43 10  A 1 
ATOM 66    O O   . ARG A 1 10  ? 95.948   21.933  27.303  1.00 26.48 10  A 1 
ATOM 67    C CB  . ARG A 1 10  ? 98.554   22.568  26.121  1.00 27.52 10  A 1 
ATOM 68    C CG  . ARG A 1 10  ? 99.767   23.184  25.422  1.00 26.30 10  A 1 
ATOM 69    C CD  . ARG A 1 10  ? 101.001  22.299  25.634  1.00 26.24 10  A 1 
ATOM 70    N NE  . ARG A 1 10  ? 102.145  22.792  24.869  1.00 23.71 10  A 1 
ATOM 71    C CZ  . ARG A 1 10  ? 103.374  22.274  24.863  1.00 23.32 10  A 1 
ATOM 72    N NH1 . ARG A 1 10  ? 103.678  21.247  25.608  1.00 22.31 10  A 1 
ATOM 73    N NH2 . ARG A 1 10  ? 104.318  22.781  24.107  1.00 21.39 10  A 1 
ATOM 74    N N   . LEU A 1 11  ? 95.111   22.500  25.301  1.00 25.71 11  A 1 
ATOM 75    C CA  . LEU A 1 11  ? 94.041   21.513  25.250  1.00 27.66 11  A 1 
ATOM 76    C C   . LEU A 1 11  ? 94.688   20.139  25.067  1.00 26.87 11  A 1 
ATOM 77    O O   . LEU A 1 11  ? 94.980   19.720  23.959  1.00 26.44 11  A 1 
ATOM 78    C CB  . LEU A 1 11  ? 93.085   21.868  24.091  1.00 26.84 11  A 1 
ATOM 79    C CG  . LEU A 1 11  ? 92.029   22.921  24.474  1.00 25.11 11  A 1 
ATOM 80    C CD1 . LEU A 1 11  ? 91.525   23.671  23.240  1.00 25.38 11  A 1 
ATOM 81    C CD2 . LEU A 1 11  ? 90.835   22.271  25.164  1.00 28.77 11  A 1 
ATOM 82    N N   . GLU A 1 12  ? 94.974   19.483  26.167  1.00 27.24 12  A 1 
ATOM 83    C CA  . GLU A 1 12  ? 95.320   18.070  26.114  1.00 27.94 12  A 1 
ATOM 84    C C   . GLU A 1 12  ? 94.079   17.307  25.634  1.00 26.33 12  A 1 
ATOM 85    O O   . GLU A 1 12  ? 93.098   17.162  26.369  1.00 25.95 12  A 1 
ATOM 86    C CB  . GLU A 1 12  ? 95.803   17.540  27.470  1.00 27.93 12  A 1 
ATOM 87    C CG  . GLU A 1 12  ? 97.261   17.921  27.758  1.00 27.09 12  A 1 
ATOM 88    C CD  . GLU A 1 12  ? 97.822   17.277  29.044  1.00 26.44 12  A 1 
ATOM 89    O OE1 . GLU A 1 12  ? 99.071   17.196  29.154  1.00 24.72 12  A 1 
ATOM 90    O OE2 . GLU A 1 12  ? 97.011   16.866  29.903  1.00 29.09 12  A 1 
ATOM 91    N N   . ASP A 1 13  ? 94.159   16.838  24.385  1.00 27.50 13  A 1 
ATOM 92    C CA  . ASP A 1 13  ? 93.217   15.865  23.835  1.00 28.61 13  A 1 
ATOM 93    C C   . ASP A 1 13  ? 93.267   14.612  24.700  1.00 27.61 13  A 1 
ATOM 94    O O   . ASP A 1 13  ? 94.076   13.699  24.502  1.00 26.03 13  A 1 
ATOM 95    C CB  . ASP A 1 13  ? 93.569   15.546  22.369  1.00 26.85 13  A 1 
ATOM 96    C CG  . ASP A 1 13  ? 92.926   16.485  21.357  1.00 24.43 13  A 1 
ATOM 97    O OD1 . ASP A 1 13  ? 91.788   16.937  21.623  1.00 24.85 13  A 1 
ATOM 98    O OD2 . ASP A 1 13  ? 93.557   16.695  20.292  1.00 26.13 13  A 1 
ATOM 99    N N   . LYS A 1 14  ? 92.414   14.579  25.705  1.00 28.66 14  A 1 
ATOM 100   C CA  . LYS A 1 14  ? 92.141   13.352  26.437  1.00 30.58 14  A 1 
ATOM 101   C C   . LYS A 1 14  ? 91.458   12.404  25.454  1.00 28.39 14  A 1 
ATOM 102   O O   . LYS A 1 14  ? 90.235   12.376  25.355  1.00 26.98 14  A 1 
ATOM 103   C CB  . LYS A 1 14  ? 91.292   13.606  27.690  1.00 29.49 14  A 1 
ATOM 104   C CG  . LYS A 1 14  ? 92.133   14.151  28.833  1.00 28.36 14  A 1 
ATOM 105   C CD  . LYS A 1 14  ? 91.291   14.289  30.115  1.00 27.61 14  A 1 
ATOM 106   C CE  . LYS A 1 14  ? 92.169   14.782  31.263  1.00 23.95 14  A 1 
ATOM 107   N NZ  . LYS A 1 14  ? 91.403   15.004  32.502  1.00 23.65 14  A 1 
ATOM 108   N N   . LEU A 1 15  ? 92.278   11.652  24.744  1.00 26.21 15  A 1 
ATOM 109   C CA  . LEU A 1 15  ? 91.847   10.451  24.049  1.00 28.31 15  A 1 
ATOM 110   C C   . LEU A 1 15  ? 90.974   9.658   25.012  1.00 27.26 15  A 1 
ATOM 111   O O   . LEU A 1 15  ? 91.455   9.107   26.000  1.00 26.21 15  A 1 
ATOM 112   C CB  . LEU A 1 15  ? 93.094   9.649   23.624  1.00 27.01 15  A 1 
ATOM 113   C CG  . LEU A 1 15  ? 93.682   10.106  22.274  1.00 25.30 15  A 1 
ATOM 114   C CD1 . LEU A 1 15  ? 95.153   9.704   22.160  1.00 25.49 15  A 1 
ATOM 115   C CD2 . LEU A 1 15  ? 92.922   9.492   21.108  1.00 28.30 15  A 1 
ATOM 116   N N   . HIS A 1 16  ? 89.680   9.680   24.741  1.00 28.54 16  A 1 
ATOM 117   C CA  . HIS A 1 16  ? 88.738   8.807   25.405  1.00 29.20 16  A 1 
ATOM 118   C C   . HIS A 1 16  ? 89.201   7.376   25.119  1.00 27.76 16  A 1 
ATOM 119   O O   . HIS A 1 16  ? 88.874   6.812   24.080  1.00 26.12 16  A 1 
ATOM 120   C CB  . HIS A 1 16  ? 87.317   9.053   24.893  1.00 27.98 16  A 1 
ATOM 121   C CG  . HIS A 1 16  ? 86.597   10.139  25.646  1.00 26.54 16  A 1 
ATOM 122   N ND1 . HIS A 1 16  ? 86.329   10.147  26.999  1.00 26.08 16  A 1 
ATOM 123   C CD2 . HIS A 1 16  ? 86.010   11.266  25.132  1.00 26.90 16  A 1 
ATOM 124   C CE1 . HIS A 1 16  ? 85.616   11.244  27.284  1.00 26.52 16  A 1 
ATOM 125   N NE2 . HIS A 1 16  ? 85.400   11.946  26.169  1.00 26.32 16  A 1 
ATOM 126   N N   . LYS A 1 17  ? 90.009   6.809   26.038  1.00 31.75 17  A 1 
ATOM 127   C CA  . LYS A 1 17  ? 90.246   5.371   26.015  1.00 32.89 17  A 1 
ATOM 128   C C   . LYS A 1 17  ? 88.864   4.746   25.950  1.00 31.31 17  A 1 
ATOM 129   O O   . LYS A 1 17  ? 88.039   5.069   26.806  1.00 30.06 17  A 1 
ATOM 130   C CB  . LYS A 1 17  ? 91.003   4.888   27.250  1.00 32.06 17  A 1 
ATOM 131   C CG  . LYS A 1 17  ? 92.518   5.058   27.074  1.00 29.98 17  A 1 
ATOM 132   C CD  . LYS A 1 17  ? 93.274   4.472   28.266  1.00 28.58 17  A 1 
ATOM 133   C CE  . LYS A 1 17  ? 94.781   4.543   28.036  1.00 25.11 17  A 1 
ATOM 134   N NZ  . LYS A 1 17  ? 95.567   4.005   29.172  1.00 23.43 17  A 1 
ATOM 135   N N   . PRO A 1 18  ? 88.573   3.926   24.947  1.00 27.21 18  A 1 
ATOM 136   C CA  . PRO A 1 18  ? 87.314   3.222   24.911  1.00 27.80 18  A 1 
ATOM 137   C C   . PRO A 1 18  ? 87.170   2.571   26.283  1.00 28.09 18  A 1 
ATOM 138   O O   . PRO A 1 18  ? 88.111   1.920   26.744  1.00 26.15 18  A 1 
ATOM 139   C CB  . PRO A 1 18  ? 87.423   2.219   23.750  1.00 25.02 18  A 1 
ATOM 140   C CG  . PRO A 1 18  ? 88.919   2.043   23.562  1.00 25.18 18  A 1 
ATOM 141   C CD  . PRO A 1 18  ? 89.509   3.391   23.981  1.00 29.25 18  A 1 
ATOM 142   N N   . LYS A 1 19  ? 86.064   2.848   26.950  1.00 31.12 19  A 1 
ATOM 143   C CA  . LYS A 1 19  ? 85.741   2.105   28.160  1.00 31.60 19  A 1 
ATOM 144   C C   . LYS A 1 19  ? 85.834   0.647   27.731  1.00 30.39 19  A 1 
ATOM 145   O O   . LYS A 1 19  ? 84.978   0.186   26.991  1.00 28.77 19  A 1 
ATOM 146   C CB  . LYS A 1 19  ? 84.326   2.421   28.685  1.00 30.81 19  A 1 
ATOM 147   C CG  . LYS A 1 19  ? 84.295   3.590   29.664  1.00 28.57 19  A 1 
ATOM 148   C CD  . LYS A 1 19  ? 82.865   3.797   30.189  1.00 27.28 19  A 1 
ATOM 149   C CE  . LYS A 1 19  ? 82.800   4.861   31.282  1.00 24.02 19  A 1 
ATOM 150   N NZ  . LYS A 1 19  ? 81.427   5.070   31.793  1.00 23.39 19  A 1 
ATOM 151   N N   . ALA A 1 20  ? 86.912   -0.003  28.105  1.00 30.09 20  A 1 
ATOM 152   C CA  . ALA A 1 20  ? 86.936   -1.438  28.049  1.00 31.03 20  A 1 
ATOM 153   C C   . ALA A 1 20  ? 85.644   -1.797  28.767  1.00 30.77 20  A 1 
ATOM 154   O O   . ALA A 1 20  ? 85.475   -1.453  29.935  1.00 29.32 20  A 1 
ATOM 155   C CB  . ALA A 1 20  ? 88.183   -1.980  28.749  1.00 29.14 20  A 1 
ATOM 156   N N   . THR A 1 21  ? 84.696   -2.339  28.022  1.00 30.07 21  A 1 
ATOM 157   C CA  . THR A 1 21  ? 83.576   -3.041  28.606  1.00 30.50 21  A 1 
ATOM 158   C C   . THR A 1 21  ? 84.257   -4.014  29.550  1.00 30.44 21  A 1 
ATOM 159   O O   . THR A 1 21  ? 84.854   -4.987  29.100  1.00 28.56 21  A 1 
ATOM 160   C CB  . THR A 1 21  ? 82.757   -3.797  27.548  1.00 28.43 21  A 1 
ATOM 161   O OG1 . THR A 1 21  ? 83.463   -3.927  26.332  1.00 26.01 21  A 1 
ATOM 162   C CG2 . THR A 1 21  ? 81.462   -3.050  27.233  1.00 27.11 21  A 1 
ATOM 163   N N   . GLN A 1 22  ? 84.304   -3.635  30.816  1.00 31.51 22  A 1 
ATOM 164   C CA  . GLN A 1 22  ? 84.644   -4.565  31.857  1.00 32.39 22  A 1 
ATOM 165   C C   . GLN A 1 22  ? 83.613   -5.646  31.624  1.00 31.71 22  A 1 
ATOM 166   O O   . GLN A 1 22  ? 82.435   -5.472  31.924  1.00 30.48 22  A 1 
ATOM 167   C CB  . GLN A 1 22  ? 84.522   -3.928  33.248  1.00 30.83 22  A 1 
ATOM 168   C CG  . GLN A 1 22  ? 85.725   -3.053  33.616  1.00 29.21 22  A 1 
ATOM 169   C CD  . GLN A 1 22  ? 85.610   -2.419  35.011  1.00 26.95 22  A 1 
ATOM 170   O OE1 . GLN A 1 22  ? 84.543   -2.206  35.541  1.00 26.36 22  A 1 
ATOM 171   N NE2 . GLN A 1 22  ? 86.702   -2.072  35.638  1.00 26.81 22  A 1 
ATOM 172   N N   . THR A 1 23  ? 84.025   -6.679  30.935  1.00 36.90 23  A 1 
ATOM 173   C CA  . THR A 1 23  ? 83.401   -7.968  31.077  1.00 37.71 23  A 1 
ATOM 174   C C   . THR A 1 23  ? 83.380   -8.128  32.581  1.00 37.97 23  A 1 
ATOM 175   O O   . THR A 1 23  ? 84.440   -8.355  33.172  1.00 36.04 23  A 1 
ATOM 176   C CB  . THR A 1 23  ? 84.252   -9.077  30.428  1.00 34.63 23  A 1 
ATOM 177   O OG1 . THR A 1 23  ? 85.599   -8.696  30.279  1.00 31.56 23  A 1 
ATOM 178   C CG2 . THR A 1 23  ? 83.726   -9.418  29.036  1.00 31.77 23  A 1 
ATOM 179   N N   . GLU A 1 24  ? 82.252   -7.791  33.179  1.00 38.32 24  A 1 
ATOM 180   C CA  . GLU A 1 24  ? 82.053   -8.004  34.602  1.00 39.70 24  A 1 
ATOM 181   C C   . GLU A 1 24  ? 82.497   -9.437  34.801  1.00 40.16 24  A 1 
ATOM 182   O O   . GLU A 1 24  ? 81.900   -10.353 34.233  1.00 39.35 24  A 1 
ATOM 183   C CB  . GLU A 1 24  ? 80.598   -7.831  35.019  1.00 38.32 24  A 1 
ATOM 184   C CG  . GLU A 1 24  ? 80.238   -6.365  35.280  1.00 35.69 24  A 1 
ATOM 185   C CD  . GLU A 1 24  ? 78.805   -6.207  35.803  1.00 32.91 24  A 1 
ATOM 186   O OE1 . GLU A 1 24  ? 78.573   -5.206  36.512  1.00 28.57 24  A 1 
ATOM 187   O OE2 . GLU A 1 24  ? 77.963   -7.068  35.484  1.00 33.13 24  A 1 
ATOM 188   N N   . VAL A 1 25  ? 83.620   -9.595  35.448  1.00 53.39 25  A 1 
ATOM 189   C CA  . VAL A 1 25  ? 84.194   -10.910 35.681  1.00 55.42 25  A 1 
ATOM 190   C C   . VAL A 1 25  ? 83.128   -11.576 36.512  1.00 57.99 25  A 1 
ATOM 191   O O   . VAL A 1 25  ? 83.011   -11.283 37.697  1.00 54.76 25  A 1 
ATOM 192   C CB  . VAL A 1 25  ? 85.551   -10.821 36.402  1.00 50.52 25  A 1 
ATOM 193   C CG1 . VAL A 1 25  ? 86.097   -12.211 36.709  1.00 44.78 25  A 1 
ATOM 194   C CG2 . VAL A 1 25  ? 86.581   -10.085 35.545  1.00 45.65 25  A 1 
ATOM 195   N N   . LYS A 1 26  ? 82.264   -12.339 35.832  1.00 58.94 26  A 1 
ATOM 196   C CA  . LYS A 1 26  ? 81.181   -13.025 36.513  1.00 60.50 26  A 1 
ATOM 197   C C   . LYS A 1 26  ? 81.834   -13.718 37.686  1.00 63.08 26  A 1 
ATOM 198   O O   . LYS A 1 26  ? 82.763   -14.490 37.450  1.00 59.95 26  A 1 
ATOM 199   C CB  . LYS A 1 26  ? 80.493   -14.037 35.593  1.00 55.84 26  A 1 
ATOM 200   C CG  . LYS A 1 26  ? 79.398   -13.396 34.741  1.00 51.30 26  A 1 
ATOM 201   C CD  . LYS A 1 26  ? 78.621   -14.470 33.960  1.00 47.37 26  A 1 
ATOM 202   C CE  . LYS A 1 26  ? 77.434   -13.862 33.209  1.00 42.14 26  A 1 
ATOM 203   N NZ  . LYS A 1 26  ? 76.629   -14.873 32.493  1.00 38.83 26  A 1 
ATOM 204   N N   . PRO A 1 27  ? 81.459   -13.394 38.921  1.00 65.41 27  A 1 
ATOM 205   C CA  . PRO A 1 27  ? 82.131   -13.924 40.091  1.00 67.98 27  A 1 
ATOM 206   C C   . PRO A 1 27  ? 82.202   -15.434 39.922  1.00 73.52 27  A 1 
ATOM 207   O O   . PRO A 1 27  ? 81.227   -16.053 39.501  1.00 68.95 27  A 1 
ATOM 208   C CB  . PRO A 1 27  ? 81.321   -13.466 41.303  1.00 61.01 27  A 1 
ATOM 209   C CG  . PRO A 1 27  ? 79.956   -13.100 40.719  1.00 58.39 27  A 1 
ATOM 210   C CD  . PRO A 1 27  ? 80.284   -12.625 39.316  1.00 60.23 27  A 1 
ATOM 211   N N   . SER A 1 28  ? 83.325   -15.989 40.179  1.00 78.69 28  A 1 
ATOM 212   C CA  . SER A 1 28  ? 83.581   -17.405 39.938  1.00 83.18 28  A 1 
ATOM 213   C C   . SER A 1 28  ? 82.625   -18.307 40.702  1.00 88.11 28  A 1 
ATOM 214   O O   . SER A 1 28  ? 82.369   -19.428 40.296  1.00 83.57 28  A 1 
ATOM 215   C CB  . SER A 1 28  ? 85.028   -17.735 40.298  1.00 74.50 28  A 1 
ATOM 216   O OG  . SER A 1 28  ? 85.351   -17.261 41.584  1.00 64.75 28  A 1 
ATOM 217   N N   . VAL A 1 29  ? 82.074   -17.766 41.780  1.00 90.32 29  A 1 
ATOM 218   C CA  . VAL A 1 29  ? 81.023   -18.405 42.562  1.00 92.34 29  A 1 
ATOM 219   C C   . VAL A 1 29  ? 79.803   -17.501 42.578  1.00 92.89 29  A 1 
ATOM 220   O O   . VAL A 1 29  ? 79.890   -16.349 43.002  1.00 90.21 29  A 1 
ATOM 221   C CB  . VAL A 1 29  ? 81.479   -18.721 43.992  1.00 91.54 29  A 1 
ATOM 222   C CG1 . VAL A 1 29  ? 80.419   -19.502 44.749  1.00 83.80 29  A 1 
ATOM 223   C CG2 . VAL A 1 29  ? 82.778   -19.539 43.996  1.00 83.54 29  A 1 
ATOM 224   N N   . ARG A 1 30  ? 78.641   -18.006 42.112  1.00 93.83 30  A 1 
ATOM 225   C CA  . ARG A 1 30  ? 77.361   -17.305 42.116  1.00 93.47 30  A 1 
ATOM 226   C C   . ARG A 1 30  ? 76.346   -18.067 42.953  1.00 93.99 30  A 1 
ATOM 227   O O   . ARG A 1 30  ? 76.360   -19.294 42.978  1.00 92.00 30  A 1 
ATOM 228   C CB  . ARG A 1 30  ? 76.868   -17.107 40.682  1.00 91.21 30  A 1 
ATOM 229   C CG  . ARG A 1 30  ? 77.824   -16.234 39.854  1.00 85.66 30  A 1 
ATOM 230   C CD  . ARG A 1 30  ? 77.251   -15.932 38.464  1.00 82.76 30  A 1 
ATOM 231   N NE  . ARG A 1 30  ? 77.131   -17.146 37.656  1.00 74.85 30  A 1 
ATOM 232   C CZ  . ARG A 1 30  ? 76.394   -17.291 36.568  1.00 70.23 30  A 1 
ATOM 233   N NH1 . ARG A 1 30  ? 75.721   -16.293 36.070  1.00 63.84 30  A 1 
ATOM 234   N NH2 . ARG A 1 30  ? 76.323   -18.449 35.985  1.00 61.32 30  A 1 
ATOM 235   N N   . PHE A 1 31  ? 75.490   -17.360 43.613  1.00 94.12 31  A 1 
ATOM 236   C CA  . PHE A 1 31  ? 74.435   -17.945 44.418  1.00 94.43 31  A 1 
ATOM 237   C C   . PHE A 1 31  ? 73.105   -17.626 43.757  1.00 94.25 31  A 1 
ATOM 238   O O   . PHE A 1 31  ? 72.741   -16.461 43.632  1.00 92.03 31  A 1 
ATOM 239   C CB  . PHE A 1 31  ? 74.511   -17.398 45.832  1.00 94.41 31  A 1 
ATOM 240   C CG  . PHE A 1 31  ? 75.819   -17.717 46.537  1.00 95.13 31  A 1 
ATOM 241   C CD1 . PHE A 1 31  ? 75.957   -18.910 47.265  1.00 89.85 31  A 1 
ATOM 242   C CD2 . PHE A 1 31  ? 76.913   -16.837 46.441  1.00 90.26 31  A 1 
ATOM 243   C CE1 . PHE A 1 31  ? 77.174   -19.219 47.895  1.00 89.93 31  A 1 
ATOM 244   C CE2 . PHE A 1 31  ? 78.133   -17.145 47.066  1.00 90.07 31  A 1 
ATOM 245   C CZ  . PHE A 1 31  ? 78.260   -18.333 47.795  1.00 93.48 31  A 1 
ATOM 246   N N   . ASN A 1 32  ? 72.402   -18.639 43.316  1.00 93.56 32  A 1 
ATOM 247   C CA  . ASN A 1 32  ? 71.129   -18.460 42.628  1.00 93.24 32  A 1 
ATOM 248   C C   . ASN A 1 32  ? 69.992   -19.001 43.499  1.00 93.56 32  A 1 
ATOM 249   O O   . ASN A 1 32  ? 69.884   -20.210 43.689  1.00 92.03 32  A 1 
ATOM 250   C CB  . ASN A 1 32  ? 71.224   -19.138 41.258  1.00 91.87 32  A 1 
ATOM 251   C CG  . ASN A 1 32  ? 70.008   -18.834 40.411  1.00 89.86 32  A 1 
ATOM 252   O OD1 . ASN A 1 32  ? 69.039   -19.557 40.410  1.00 78.09 32  A 1 
ATOM 253   N ND2 . ASN A 1 32  ? 70.033   -17.764 39.654  1.00 77.43 32  A 1 
ATOM 254   N N   . LEU A 1 33  ? 69.172   -18.100 44.028  1.00 93.15 33  A 1 
ATOM 255   C CA  . LEU A 1 33  ? 67.971   -18.470 44.767  1.00 92.96 33  A 1 
ATOM 256   C C   . LEU A 1 33  ? 66.898   -18.921 43.764  1.00 92.41 33  A 1 
ATOM 257   O O   . LEU A 1 33  ? 66.419   -18.121 42.962  1.00 90.13 33  A 1 
ATOM 258   C CB  . LEU A 1 33  ? 67.520   -17.281 45.619  1.00 92.38 33  A 1 
ATOM 259   C CG  . LEU A 1 33  ? 66.208   -17.523 46.392  1.00 91.11 33  A 1 
ATOM 260   C CD1 . LEU A 1 33  ? 66.365   -18.604 47.460  1.00 83.10 33  A 1 
ATOM 261   C CD2 . LEU A 1 33  ? 65.782   -16.239 47.080  1.00 83.34 33  A 1 
ATOM 262   N N   . ARG A 1 34  ? 66.520   -20.176 43.832  1.00 92.69 34  A 1 
ATOM 263   C CA  . ARG A 1 34  ? 65.471   -20.736 42.987  1.00 91.51 34  A 1 
ATOM 264   C C   . ARG A 1 34  ? 64.108   -20.473 43.618  1.00 90.77 34  A 1 
ATOM 265   O O   . ARG A 1 34  ? 63.763   -21.075 44.625  1.00 86.81 34  A 1 
ATOM 266   C CB  . ARG A 1 34  ? 65.719   -22.230 42.759  1.00 90.08 34  A 1 
ATOM 267   C CG  . ARG A 1 34  ? 67.021   -22.532 42.001  1.00 86.05 34  A 1 
ATOM 268   C CD  . ARG A 1 34  ? 66.989   -22.015 40.565  1.00 82.42 34  A 1 
ATOM 269   N NE  . ARG A 1 34  ? 68.208   -22.385 39.829  1.00 79.06 34  A 1 
ATOM 270   C CZ  . ARG A 1 34  ? 68.388   -22.278 38.520  1.00 75.80 34  A 1 
ATOM 271   N NH1 . ARG A 1 34  ? 67.452   -21.834 37.738  1.00 67.90 34  A 1 
ATOM 272   N NH2 . ARG A 1 34  ? 69.521   -22.603 37.992  1.00 70.02 34  A 1 
ATOM 273   N N   . THR A 1 35  ? 63.322   -19.585 42.996  1.00 87.40 35  A 1 
ATOM 274   C CA  . THR A 1 35  ? 61.989   -19.194 43.478  1.00 85.02 35  A 1 
ATOM 275   C C   . THR A 1 35  ? 60.865   -20.036 42.888  1.00 84.27 35  A 1 
ATOM 276   O O   . THR A 1 35  ? 59.769   -20.099 43.446  1.00 76.67 35  A 1 
ATOM 277   C CB  . THR A 1 35  ? 61.733   -17.724 43.173  1.00 81.36 35  A 1 
ATOM 278   O OG1 . THR A 1 35  ? 61.973   -17.478 41.805  1.00 73.59 35  A 1 
ATOM 279   C CG2 . THR A 1 35  ? 62.661   -16.818 43.964  1.00 70.82 35  A 1 
ATOM 280   N N   . SER A 1 36  ? 61.121   -20.702 41.799  1.00 82.20 36  A 1 
ATOM 281   C CA  . SER A 1 36  ? 60.170   -21.550 41.106  1.00 80.30 36  A 1 
ATOM 282   C C   . SER A 1 36  ? 60.597   -23.019 41.132  1.00 80.99 36  A 1 
ATOM 283   O O   . SER A 1 36  ? 61.788   -23.348 41.107  1.00 75.78 36  A 1 
ATOM 284   C CB  . SER A 1 36  ? 60.001   -21.070 39.665  1.00 74.53 36  A 1 
ATOM 285   O OG  . SER A 1 36  ? 59.055   -21.882 38.996  1.00 66.68 36  A 1 
ATOM 286   N N   . LYS A 1 37  ? 59.582   -23.889 41.109  1.00 78.55 37  A 1 
ATOM 287   C CA  . LYS A 1 37  ? 59.802   -25.325 40.875  1.00 76.67 37  A 1 
ATOM 288   C C   . LYS A 1 37  ? 60.216   -25.623 39.437  1.00 77.02 37  A 1 
ATOM 289   O O   . LYS A 1 37  ? 60.767   -26.690 39.185  1.00 70.59 37  A 1 
ATOM 290   C CB  . LYS A 1 37  ? 58.540   -26.113 41.197  1.00 72.44 37  A 1 
ATOM 291   C CG  . LYS A 1 37  ? 58.136   -26.004 42.669  1.00 69.45 37  A 1 
ATOM 292   C CD  . LYS A 1 37  ? 56.954   -26.927 42.948  1.00 67.13 37  A 1 
ATOM 293   C CE  . LYS A 1 37  ? 56.515   -26.754 44.395  1.00 60.26 37  A 1 
ATOM 294   N NZ  . LYS A 1 37  ? 55.473   -27.715 44.762  1.00 55.63 37  A 1 
ATOM 295   N N   . ASP A 1 38  ? 59.921   -24.689 38.536  1.00 78.16 38  A 1 
ATOM 296   C CA  . ASP A 1 38  ? 60.323   -24.819 37.146  1.00 76.94 38  A 1 
ATOM 297   C C   . ASP A 1 38  ? 61.839   -24.640 37.020  1.00 77.31 38  A 1 
ATOM 298   O O   . ASP A 1 38  ? 62.368   -23.566 37.323  1.00 72.87 38  A 1 
ATOM 299   C CB  . ASP A 1 38  ? 59.548   -23.838 36.271  1.00 72.62 38  A 1 
ATOM 300   C CG  . ASP A 1 38  ? 59.786   -24.058 34.774  1.00 65.79 38  A 1 
ATOM 301   O OD1 . ASP A 1 38  ? 60.712   -24.823 34.424  1.00 58.77 38  A 1 
ATOM 302   O OD2 . ASP A 1 38  ? 59.033   -23.450 33.988  1.00 58.57 38  A 1 
ATOM 303   N N   . PRO A 1 39  ? 62.541   -25.659 36.576  1.00 72.58 39  A 1 
ATOM 304   C CA  . PRO A 1 39  ? 63.983   -25.592 36.447  1.00 70.29 39  A 1 
ATOM 305   C C   . PRO A 1 39  ? 64.457   -24.611 35.372  1.00 71.12 39  A 1 
ATOM 306   O O   . PRO A 1 39  ? 65.631   -24.242 35.381  1.00 67.61 39  A 1 
ATOM 307   C CB  . PRO A 1 39  ? 64.395   -27.026 36.120  1.00 67.05 39  A 1 
ATOM 308   C CG  . PRO A 1 39  ? 63.190   -27.609 35.409  1.00 64.68 39  A 1 
ATOM 309   C CD  . PRO A 1 39  ? 62.040   -26.951 36.139  1.00 66.77 39  A 1 
ATOM 310   N N   . GLU A 1 40  ? 63.593   -24.235 34.441  1.00 71.53 40  A 1 
ATOM 311   C CA  . GLU A 1 40  ? 63.945   -23.313 33.357  1.00 70.83 40  A 1 
ATOM 312   C C   . GLU A 1 40  ? 63.802   -21.837 33.764  1.00 72.79 40  A 1 
ATOM 313   O O   . GLU A 1 40  ? 64.389   -20.972 33.125  1.00 68.27 40  A 1 
ATOM 314   C CB  . GLU A 1 40  ? 63.157   -23.629 32.079  1.00 65.19 40  A 1 
ATOM 315   C CG  . GLU A 1 40  ? 63.447   -25.055 31.597  1.00 57.77 40  A 1 
ATOM 316   C CD  . GLU A 1 40  ? 63.141   -25.334 30.118  1.00 51.51 40  A 1 
ATOM 317   O OE1 . GLU A 1 40  ? 63.675   -26.365 29.625  1.00 45.51 40  A 1 
ATOM 318   O OE2 . GLU A 1 40  ? 62.434   -24.535 29.471  1.00 45.05 40  A 1 
ATOM 319   N N   . HIS A 1 41  ? 63.090   -21.540 34.834  1.00 74.26 41  A 1 
ATOM 320   C CA  . HIS A 1 41  ? 63.041   -20.181 35.360  1.00 75.01 41  A 1 
ATOM 321   C C   . HIS A 1 41  ? 64.385   -19.778 35.959  1.00 76.80 41  A 1 
ATOM 322   O O   . HIS A 1 41  ? 64.915   -20.439 36.854  1.00 73.10 41  A 1 
ATOM 323   C CB  . HIS A 1 41  ? 61.909   -20.004 36.364  1.00 70.54 41  A 1 
ATOM 324   C CG  . HIS A 1 41  ? 60.741   -19.285 35.775  1.00 64.93 41  A 1 
ATOM 325   N ND1 . HIS A 1 41  ? 59.985   -19.691 34.704  1.00 55.93 41  A 1 
ATOM 326   C CD2 . HIS A 1 41  ? 60.249   -18.055 36.159  1.00 55.74 41  A 1 
ATOM 327   C CE1 . HIS A 1 41  ? 59.064   -18.749 34.456  1.00 51.68 41  A 1 
ATOM 328   N NE2 . HIS A 1 41  ? 59.195   -17.750 35.332  1.00 52.77 41  A 1 
ATOM 329   N N   . GLU A 1 42  ? 64.931   -18.639 35.481  1.00 76.34 42  A 1 
ATOM 330   C CA  . GLU A 1 42  ? 66.067   -18.021 36.144  1.00 77.00 42  A 1 
ATOM 331   C C   . GLU A 1 42  ? 65.659   -17.546 37.534  1.00 79.95 42  A 1 
ATOM 332   O O   . GLU A 1 42  ? 64.736   -16.759 37.708  1.00 72.91 42  A 1 
ATOM 333   C CB  . GLU A 1 42  ? 66.676   -16.883 35.319  1.00 69.27 42  A 1 
ATOM 334   C CG  . GLU A 1 42  ? 67.519   -17.414 34.150  1.00 59.10 42  A 1 
ATOM 335   C CD  . GLU A 1 42  ? 68.415   -16.330 33.530  1.00 53.32 42  A 1 
ATOM 336   O OE1 . GLU A 1 42  ? 69.520   -16.689 33.063  1.00 46.46 42  A 1 
ATOM 337   O OE2 . GLU A 1 42  ? 68.037   -15.142 33.567  1.00 47.69 42  A 1 
ATOM 338   N N   . GLY A 1 43  ? 66.335   -18.048 38.498  1.00 81.23 43  A 1 
ATOM 339   C CA  . GLY A 1 43  ? 66.209   -17.572 39.864  1.00 83.97 43  A 1 
ATOM 340   C C   . GLY A 1 43  ? 66.969   -16.272 40.098  1.00 86.49 43  A 1 
ATOM 341   O O   . GLY A 1 43  ? 67.697   -15.760 39.252  1.00 82.47 43  A 1 
ATOM 342   N N   . CYS A 1 44  ? 66.858   -15.770 41.316  1.00 88.76 44  A 1 
ATOM 343   C CA  . CYS A 1 44  ? 67.509   -14.545 41.739  1.00 89.66 44  A 1 
ATOM 344   C C   . CYS A 1 44  ? 68.949   -14.792 42.149  1.00 91.44 44  A 1 
ATOM 345   O O   . CYS A 1 44  ? 69.225   -15.629 42.998  1.00 88.93 44  A 1 
ATOM 346   C CB  . CYS A 1 44  ? 66.710   -13.958 42.895  1.00 85.93 44  A 1 
ATOM 347   S SG  . CYS A 1 44  ? 65.031   -13.538 42.390  1.00 77.81 44  A 1 
ATOM 348   N N   . TYR A 1 45  ? 69.838   -13.996 41.552  1.00 91.77 45  A 1 
ATOM 349   C CA  . TYR A 1 45  ? 71.238   -14.062 41.951  1.00 91.98 45  A 1 
ATOM 350   C C   . TYR A 1 45  ? 71.465   -13.261 43.231  1.00 92.15 45  A 1 
ATOM 351   O O   . TYR A 1 45  ? 71.249   -12.054 43.275  1.00 88.63 45  A 1 
ATOM 352   C CB  . TYR A 1 45  ? 72.142   -13.612 40.814  1.00 89.78 45  A 1 
ATOM 353   C CG  . TYR A 1 45  ? 72.233   -14.626 39.697  1.00 88.28 45  A 1 
ATOM 354   C CD1 . TYR A 1 45  ? 73.141   -15.700 39.798  1.00 81.43 45  A 1 
ATOM 355   C CD2 . TYR A 1 45  ? 71.394   -14.534 38.568  1.00 81.37 45  A 1 
ATOM 356   C CE1 . TYR A 1 45  ? 73.220   -16.666 38.775  1.00 79.56 45  A 1 
ATOM 357   C CE2 . TYR A 1 45  ? 71.472   -15.495 37.542  1.00 78.96 45  A 1 
ATOM 358   C CZ  . TYR A 1 45  ? 72.387   -16.559 37.653  1.00 83.03 45  A 1 
ATOM 359   O OH  . TYR A 1 45  ? 72.466   -17.502 36.658  1.00 80.25 45  A 1 
ATOM 360   N N   . LEU A 1 46  ? 71.923   -13.933 44.257  1.00 91.64 46  A 1 
ATOM 361   C CA  . LEU A 1 46  ? 72.319   -13.333 45.517  1.00 91.78 46  A 1 
ATOM 362   C C   . LEU A 1 46  ? 73.795   -12.955 45.467  1.00 91.89 46  A 1 
ATOM 363   O O   . LEU A 1 46  ? 74.628   -13.683 44.936  1.00 89.03 46  A 1 
ATOM 364   C CB  . LEU A 1 46  ? 72.026   -14.301 46.675  1.00 90.33 46  A 1 
ATOM 365   C CG  . LEU A 1 46  ? 70.584   -14.823 46.751  1.00 89.48 46  A 1 
ATOM 366   C CD1 . LEU A 1 46  ? 70.440   -15.728 47.976  1.00 82.55 46  A 1 
ATOM 367   C CD2 . LEU A 1 46  ? 69.557   -13.696 46.855  1.00 82.93 46  A 1 
ATOM 368   N N   . SER A 1 47  ? 74.108   -11.801 46.052  1.00 90.96 47  A 1 
ATOM 369   C CA  . SER A 1 47  ? 75.493   -11.369 46.185  1.00 90.65 47  A 1 
ATOM 370   C C   . SER A 1 47  ? 75.735   -10.828 47.580  1.00 91.13 47  A 1 
ATOM 371   O O   . SER A 1 47  ? 74.891   -10.146 48.161  1.00 87.26 47  A 1 
ATOM 372   C CB  . SER A 1 47  ? 75.861   -10.361 45.101  1.00 86.77 47  A 1 
ATOM 373   O OG  . SER A 1 47  ? 75.001   -9.247  45.107  1.00 74.86 47  A 1 
ATOM 374   N N   . VAL A 1 48  ? 76.889   -11.138 48.121  1.00 90.82 48  A 1 
ATOM 375   C CA  . VAL A 1 48  ? 77.289   -10.683 49.454  1.00 90.88 48  A 1 
ATOM 376   C C   . VAL A 1 48  ? 77.255   -9.159  49.510  1.00 90.55 48  A 1 
ATOM 377   O O   . VAL A 1 48  ? 77.793   -8.490  48.636  1.00 85.62 48  A 1 
ATOM 378   C CB  . VAL A 1 48  ? 78.682   -11.216 49.827  1.00 89.01 48  A 1 
ATOM 379   C CG1 . VAL A 1 48  ? 79.129   -10.740 51.210  1.00 81.29 48  A 1 
ATOM 380   C CG2 . VAL A 1 48  ? 78.706   -12.746 49.833  1.00 81.48 48  A 1 
ATOM 381   N N   . GLY A 1 49  ? 76.601   -8.614  50.528  1.00 89.34 49  A 1 
ATOM 382   C CA  . GLY A 1 49  ? 76.472   -7.174  50.722  1.00 88.78 49  A 1 
ATOM 383   C C   . GLY A 1 49  ? 75.281   -6.520  50.013  1.00 89.68 49  A 1 
ATOM 384   O O   . GLY A 1 49  ? 74.983   -5.362  50.292  1.00 84.41 49  A 1 
ATOM 385   N N   . HIS A 1 50  ? 74.562   -7.222  49.142  1.00 89.94 50  A 1 
ATOM 386   C CA  . HIS A 1 50  ? 73.399   -6.684  48.447  1.00 89.69 50  A 1 
ATOM 387   C C   . HIS A 1 50  ? 72.118   -7.314  48.982  1.00 90.00 50  A 1 
ATOM 388   O O   . HIS A 1 50  ? 71.797   -8.457  48.678  1.00 86.26 50  A 1 
ATOM 389   C CB  . HIS A 1 50  ? 73.545   -6.889  46.938  1.00 86.48 50  A 1 
ATOM 390   C CG  . HIS A 1 50  ? 74.703   -6.134  46.348  1.00 82.09 50  A 1 
ATOM 391   N ND1 . HIS A 1 50  ? 76.023   -6.516  46.387  1.00 70.14 50  A 1 
ATOM 392   C CD2 . HIS A 1 50  ? 74.667   -4.938  45.692  1.00 70.04 50  A 1 
ATOM 393   C CE1 . HIS A 1 50  ? 76.750   -5.585  45.773  1.00 68.82 50  A 1 
ATOM 394   N NE2 . HIS A 1 50  ? 75.962   -4.611  45.328  1.00 69.93 50  A 1 
ATOM 395   N N   . SER A 1 51  ? 71.337   -6.557  49.740  1.00 89.43 51  A 1 
ATOM 396   C CA  . SER A 1 51  ? 70.094   -7.047  50.339  1.00 89.35 51  A 1 
ATOM 397   C C   . SER A 1 51  ? 68.915   -7.025  49.366  1.00 90.08 51  A 1 
ATOM 398   O O   . SER A 1 51  ? 67.995   -7.817  49.534  1.00 85.45 51  A 1 
ATOM 399   C CB  . SER A 1 51  ? 69.739   -6.237  51.582  1.00 85.86 51  A 1 
ATOM 400   O OG  . SER A 1 51  ? 70.821   -6.188  52.488  1.00 76.19 51  A 1 
ATOM 401   N N   . GLN A 1 52  ? 68.940   -6.146  48.352  1.00 90.14 52  A 1 
ATOM 402   C CA  . GLN A 1 52  ? 67.828   -5.961  47.428  1.00 90.14 52  A 1 
ATOM 403   C C   . GLN A 1 52  ? 67.349   -7.263  46.763  1.00 90.50 52  A 1 
ATOM 404   O O   . GLN A 1 52  ? 66.153   -7.551  46.823  1.00 88.14 52  A 1 
ATOM 405   C CB  . GLN A 1 52  ? 68.195   -4.887  46.383  1.00 89.02 52  A 1 
ATOM 406   C CG  . GLN A 1 52  ? 66.961   -4.397  45.615  1.00 80.92 52  A 1 
ATOM 407   C CD  . GLN A 1 52  ? 66.009   -3.639  46.548  1.00 74.97 52  A 1 
ATOM 408   O OE1 . GLN A 1 52  ? 66.431   -2.798  47.315  1.00 67.18 52  A 1 
ATOM 409   N NE2 . GLN A 1 52  ? 64.729   -3.919  46.504  1.00 63.11 52  A 1 
ATOM 410   N N   . PRO A 1 53  ? 68.234   -8.118  46.246  1.00 89.54 53  A 1 
ATOM 411   C CA  . PRO A 1 53  ? 67.800   -9.380  45.653  1.00 89.09 53  A 1 
ATOM 412   C C   . PRO A 1 53  ? 67.104   -10.323 46.641  1.00 89.76 53  A 1 
ATOM 413   O O   . PRO A 1 53  ? 66.279   -11.127 46.235  1.00 86.96 53  A 1 
ATOM 414   C CB  . PRO A 1 53  ? 69.058   -10.027 45.083  1.00 87.04 53  A 1 
ATOM 415   C CG  . PRO A 1 53  ? 70.007   -8.851  44.870  1.00 84.69 53  A 1 
ATOM 416   C CD  . PRO A 1 53  ? 69.649   -7.935  46.029  1.00 87.29 53  A 1 
ATOM 417   N N   . LEU A 1 54  ? 67.448   -10.244 47.926  1.00 90.02 54  A 1 
ATOM 418   C CA  . LEU A 1 54  ? 66.785   -11.050 48.956  1.00 89.77 54  A 1 
ATOM 419   C C   . LEU A 1 54  ? 65.333   -10.597 49.125  1.00 89.66 54  A 1 
ATOM 420   O O   . LEU A 1 54  ? 64.450   -11.434 49.260  1.00 86.62 54  A 1 
ATOM 421   C CB  . LEU A 1 54  ? 67.522   -10.934 50.304  1.00 88.42 54  A 1 
ATOM 422   C CG  . LEU A 1 54  ? 68.958   -11.480 50.316  1.00 87.10 54  A 1 
ATOM 423   C CD1 . LEU A 1 54  ? 69.681   -11.044 51.592  1.00 79.99 54  A 1 
ATOM 424   C CD2 . LEU A 1 54  ? 68.966   -13.006 50.275  1.00 79.91 54  A 1 
ATOM 425   N N   . GLU A 1 55  ? 65.081   -9.299  49.095  1.00 90.00 55  A 1 
ATOM 426   C CA  . GLU A 1 55  ? 63.742   -8.729  49.193  1.00 89.30 55  A 1 
ATOM 427   C C   . GLU A 1 55  ? 62.933   -8.996  47.917  1.00 89.53 55  A 1 
ATOM 428   O O   . GLU A 1 55  ? 61.841   -9.553  47.992  1.00 86.25 55  A 1 
ATOM 429   C CB  . GLU A 1 55  ? 63.828   -7.223  49.482  1.00 87.71 55  A 1 
ATOM 430   C CG  . GLU A 1 55  ? 64.376   -6.948  50.886  1.00 78.08 55  A 1 
ATOM 431   C CD  . GLU A 1 55  ? 64.552   -5.452  51.188  1.00 71.20 55  A 1 
ATOM 432   O OE1 . GLU A 1 55  ? 65.140   -5.161  52.261  1.00 62.14 55  A 1 
ATOM 433   O OE2 . GLU A 1 55  ? 64.150   -4.606  50.367  1.00 62.35 55  A 1 
ATOM 434   N N   . ASP A 1 56  ? 63.516   -8.707  46.766  1.00 89.67 56  A 1 
ATOM 435   C CA  . ASP A 1 56  ? 62.859   -8.866  45.470  1.00 88.53 56  A 1 
ATOM 436   C C   . ASP A 1 56  ? 62.419   -10.315 45.209  1.00 88.18 56  A 1 
ATOM 437   O O   . ASP A 1 56  ? 61.373   -10.579 44.609  1.00 84.19 56  A 1 
ATOM 438   C CB  . ASP A 1 56  ? 63.806   -8.438  44.335  1.00 87.33 56  A 1 
ATOM 439   C CG  . ASP A 1 56  ? 64.177   -6.958  44.302  1.00 82.79 56  A 1 
ATOM 440   O OD1 . ASP A 1 56  ? 63.537   -6.133  44.986  1.00 76.47 56  A 1 
ATOM 441   O OD2 . ASP A 1 56  ? 65.130   -6.639  43.555  1.00 77.17 56  A 1 
ATOM 442   N N   . CYS A 1 57  ? 63.217   -11.261 45.671  1.00 89.21 57  A 1 
ATOM 443   C CA  . CYS A 1 57  ? 62.973   -12.688 45.492  1.00 87.88 57  A 1 
ATOM 444   C C   . CYS A 1 57  ? 62.328   -13.351 46.710  1.00 88.10 57  A 1 
ATOM 445   O O   . CYS A 1 57  ? 62.239   -14.574 46.764  1.00 83.30 57  A 1 
ATOM 446   C CB  . CYS A 1 57  ? 64.264   -13.367 45.036  1.00 85.73 57  A 1 
ATOM 447   S SG  . CYS A 1 57  ? 64.953   -12.532 43.575  1.00 79.70 57  A 1 
ATOM 448   N N   . SER A 1 58  ? 61.869   -12.548 47.671  1.00 87.86 58  A 1 
ATOM 449   C CA  . SER A 1 58  ? 61.147   -13.018 48.856  1.00 88.27 58  A 1 
ATOM 450   C C   . SER A 1 58  ? 61.904   -14.083 49.649  1.00 89.37 58  A 1 
ATOM 451   O O   . SER A 1 58  ? 61.339   -15.115 50.026  1.00 84.84 58  A 1 
ATOM 452   C CB  . SER A 1 58  ? 59.735   -13.465 48.481  1.00 85.13 58  A 1 
ATOM 453   O OG  . SER A 1 58  ? 59.047   -12.424 47.828  1.00 74.66 58  A 1 
ATOM 454   N N   . PHE A 1 59  ? 63.187   -13.858 49.916  1.00 89.46 59  A 1 
ATOM 455   C CA  . PHE A 1 59  ? 63.988   -14.760 50.748  1.00 90.27 59  A 1 
ATOM 456   C C   . PHE A 1 59  ? 63.417   -14.813 52.169  1.00 90.36 59  A 1 
ATOM 457   O O   . PHE A 1 59  ? 63.355   -13.809 52.867  1.00 87.89 59  A 1 
ATOM 458   C CB  . PHE A 1 59  ? 65.449   -14.314 50.731  1.00 89.88 59  A 1 
ATOM 459   C CG  . PHE A 1 59  ? 66.379   -15.275 51.432  1.00 91.40 59  A 1 
ATOM 460   C CD1 . PHE A 1 59  ? 66.560   -15.213 52.819  1.00 85.15 59  A 1 
ATOM 461   C CD2 . PHE A 1 59  ? 67.070   -16.251 50.691  1.00 85.07 59  A 1 
ATOM 462   C CE1 . PHE A 1 59  ? 67.422   -16.114 53.466  1.00 84.66 59  A 1 
ATOM 463   C CE2 . PHE A 1 59  ? 67.936   -17.145 51.332  1.00 84.27 59  A 1 
ATOM 464   C CZ  . PHE A 1 59  ? 68.115   -17.084 52.718  1.00 89.09 59  A 1 
ATOM 465   N N   . ASN A 1 60  ? 63.021   -15.985 52.611  1.00 90.76 60  A 1 
ATOM 466   C CA  . ASN A 1 60  ? 62.448   -16.169 53.938  1.00 90.88 60  A 1 
ATOM 467   C C   . ASN A 1 60  ? 63.537   -16.478 54.969  1.00 91.20 60  A 1 
ATOM 468   O O   . ASN A 1 60  ? 64.046   -17.587 55.028  1.00 88.85 60  A 1 
ATOM 469   C CB  . ASN A 1 60  ? 61.360   -17.255 53.857  1.00 88.52 60  A 1 
ATOM 470   C CG  . ASN A 1 60  ? 60.611   -17.414 55.174  1.00 86.00 60  A 1 
ATOM 471   O OD1 . ASN A 1 60  ? 60.968   -16.886 56.208  1.00 77.50 60  A 1 
ATOM 472   N ND2 . ASN A 1 60  ? 59.537   -18.161 55.150  1.00 76.98 60  A 1 
ATOM 473   N N   . MET A 1 61  ? 63.868   -15.495 55.781  1.00 90.92 61  A 1 
ATOM 474   C CA  . MET A 1 61  ? 64.931   -15.599 56.782  1.00 91.09 61  A 1 
ATOM 475   C C   . MET A 1 61  ? 64.649   -16.632 57.876  1.00 91.53 61  A 1 
ATOM 476   O O   . MET A 1 61  ? 65.579   -17.181 58.458  1.00 88.64 61  A 1 
ATOM 477   C CB  . MET A 1 61  ? 65.160   -14.231 57.425  1.00 89.13 61  A 1 
ATOM 478   C CG  . MET A 1 61  ? 65.690   -13.182 56.445  1.00 84.55 61  A 1 
ATOM 479   S SD  . MET A 1 61  ? 67.378   -13.512 55.861  1.00 82.27 61  A 1 
ATOM 480   C CE  . MET A 1 61  ? 67.569   -12.111 54.751  1.00 71.86 61  A 1 
ATOM 481   N N   . THR A 1 62  ? 63.380   -16.910 58.173  1.00 91.65 62  A 1 
ATOM 482   C CA  . THR A 1 62  ? 62.987   -17.826 59.258  1.00 91.47 62  A 1 
ATOM 483   C C   . THR A 1 62  ? 62.893   -19.276 58.808  1.00 91.91 62  A 1 
ATOM 484   O O   . THR A 1 62  ? 62.894   -20.191 59.636  1.00 88.24 62  A 1 
ATOM 485   C CB  . THR A 1 62  ? 61.656   -17.395 59.879  1.00 89.55 62  A 1 
ATOM 486   O OG1 . THR A 1 62  ? 60.621   -17.413 58.926  1.00 79.78 62  A 1 
ATOM 487   C CG2 . THR A 1 62  ? 61.707   -15.981 60.458  1.00 76.78 62  A 1 
ATOM 488   N N   . ALA A 1 63  ? 62.812   -19.501 57.514  1.00 92.23 63  A 1 
ATOM 489   C CA  . ALA A 1 63  ? 62.677   -20.831 56.946  1.00 92.33 63  A 1 
ATOM 490   C C   . ALA A 1 63  ? 64.017   -21.557 56.827  1.00 93.16 63  A 1 
ATOM 491   O O   . ALA A 1 63  ? 65.100   -20.978 56.949  1.00 91.03 63  A 1 
ATOM 492   C CB  . ALA A 1 63  ? 61.971   -20.711 55.589  1.00 90.23 63  A 1 
ATOM 493   N N   . LYS A 1 64  ? 63.960   -22.856 56.569  1.00 93.40 64  A 1 
ATOM 494   C CA  . LYS A 1 64  ? 65.158   -23.620 56.237  1.00 93.85 64  A 1 
ATOM 495   C C   . LYS A 1 64  ? 65.767   -23.097 54.946  1.00 94.59 64  A 1 
ATOM 496   O O   . LYS A 1 64  ? 65.064   -22.798 53.990  1.00 92.52 64  A 1 
ATOM 497   C CB  . LYS A 1 64  ? 64.850   -25.111 56.095  1.00 92.05 64  A 1 
ATOM 498   C CG  . LYS A 1 64  ? 64.489   -25.750 57.439  1.00 85.91 64  A 1 
ATOM 499   C CD  . LYS A 1 64  ? 64.190   -27.237 57.217  1.00 81.83 64  A 1 
ATOM 500   C CE  . LYS A 1 64  ? 63.700   -27.885 58.491  1.00 74.88 64  A 1 
ATOM 501   N NZ  . LYS A 1 64  ? 63.114   -29.203 58.189  1.00 67.48 64  A 1 
ATOM 502   N N   . THR A 1 65  ? 67.071   -23.052 54.915  1.00 94.84 65  A 1 
ATOM 503   C CA  . THR A 1 65  ? 67.829   -22.655 53.732  1.00 95.27 65  A 1 
ATOM 504   C C   . THR A 1 65  ? 68.690   -23.815 53.273  1.00 95.71 65  A 1 
ATOM 505   O O   . THR A 1 65  ? 69.576   -24.263 53.992  1.00 94.43 65  A 1 
ATOM 506   C CB  . THR A 1 65  ? 68.651   -21.397 54.000  1.00 94.23 65  A 1 
ATOM 507   O OG1 . THR A 1 65  ? 67.781   -20.363 54.400  1.00 84.91 65  A 1 
ATOM 508   C CG2 . THR A 1 65  ? 69.378   -20.921 52.760  1.00 83.18 65  A 1 
ATOM 509   N N   . PHE A 1 66  ? 68.420   -24.283 52.093  1.00 95.82 66  A 1 
ATOM 510   C CA  . PHE A 1 66  ? 69.187   -25.331 51.449  1.00 96.13 66  A 1 
ATOM 511   C C   . PHE A 1 66  ? 70.172   -24.716 50.460  1.00 96.15 66  A 1 
ATOM 512   O O   . PHE A 1 66  ? 69.786   -23.949 49.584  1.00 94.87 66  A 1 
ATOM 513   C CB  . PHE A 1 66  ? 68.251   -26.316 50.748  1.00 95.85 66  A 1 
ATOM 514   C CG  . PHE A 1 66  ? 67.308   -27.028 51.684  1.00 95.90 66  A 1 
ATOM 515   C CD1 . PHE A 1 66  ? 67.719   -28.199 52.346  1.00 89.84 66  A 1 
ATOM 516   C CD2 . PHE A 1 66  ? 66.015   -26.529 51.914  1.00 89.82 66  A 1 
ATOM 517   C CE1 . PHE A 1 66  ? 66.848   -28.864 53.220  1.00 89.73 66  A 1 
ATOM 518   C CE2 . PHE A 1 66  ? 65.143   -27.186 52.793  1.00 89.43 66  A 1 
ATOM 519   C CZ  . PHE A 1 66  ? 65.558   -28.355 53.444  1.00 93.42 66  A 1 
ATOM 520   N N   . PHE A 1 67  ? 71.435   -25.086 50.580  1.00 96.34 67  A 1 
ATOM 521   C CA  . PHE A 1 67  ? 72.451   -24.770 49.587  1.00 96.41 67  A 1 
ATOM 522   C C   . PHE A 1 67  ? 72.804   -26.053 48.841  1.00 96.56 67  A 1 
ATOM 523   O O   . PHE A 1 67  ? 73.353   -26.974 49.434  1.00 95.14 67  A 1 
ATOM 524   C CB  . PHE A 1 67  ? 73.681   -24.143 50.242  1.00 96.00 67  A 1 
ATOM 525   C CG  . PHE A 1 67  ? 73.472   -22.710 50.670  1.00 95.71 67  A 1 
ATOM 526   C CD1 . PHE A 1 67  ? 73.980   -21.661 49.885  1.00 87.50 67  A 1 
ATOM 527   C CD2 . PHE A 1 67  ? 72.770   -22.401 51.848  1.00 87.18 67  A 1 
ATOM 528   C CE1 . PHE A 1 67  ? 73.799   -20.317 50.274  1.00 86.09 67  A 1 
ATOM 529   C CE2 . PHE A 1 67  ? 72.574   -21.071 52.236  1.00 85.94 67  A 1 
ATOM 530   C CZ  . PHE A 1 67  ? 73.089   -20.025 51.452  1.00 91.99 67  A 1 
ATOM 531   N N   . ILE A 1 68  ? 72.513   -26.087 47.570  1.00 96.29 68  A 1 
ATOM 532   C CA  . ILE A 1 68  ? 72.861   -27.206 46.696  1.00 96.00 68  A 1 
ATOM 533   C C   . ILE A 1 68  ? 74.187   -26.874 46.016  1.00 96.02 68  A 1 
ATOM 534   O O   . ILE A 1 68  ? 74.297   -25.873 45.321  1.00 94.70 68  A 1 
ATOM 535   C CB  . ILE A 1 68  ? 71.750   -27.507 45.678  1.00 95.24 68  A 1 
ATOM 536   C CG1 . ILE A 1 68  ? 70.401   -27.797 46.385  1.00 91.81 68  A 1 
ATOM 537   C CG2 . ILE A 1 68  ? 72.169   -28.709 44.816  1.00 91.20 68  A 1 
ATOM 538   C CD1 . ILE A 1 68  ? 69.214   -27.894 45.426  1.00 86.61 68  A 1 
ATOM 539   N N   . ILE A 1 69  ? 75.166   -27.713 46.202  1.00 95.90 69  A 1 
ATOM 540   C CA  . ILE A 1 69  ? 76.515   -27.520 45.685  1.00 96.12 69  A 1 
ATOM 541   C C   . ILE A 1 69  ? 76.800   -28.649 44.706  1.00 95.56 69  A 1 
ATOM 542   O O   . ILE A 1 69  ? 76.850   -29.815 45.094  1.00 94.14 69  A 1 
ATOM 543   C CB  . ILE A 1 69  ? 77.552   -27.444 46.819  1.00 96.02 69  A 1 
ATOM 544   C CG1 . ILE A 1 69  ? 77.125   -26.450 47.937  1.00 91.81 69  A 1 
ATOM 545   C CG2 . ILE A 1 69  ? 78.903   -27.032 46.227  1.00 90.05 69  A 1 
ATOM 546   C CD1 . ILE A 1 69  ? 78.015   -26.500 49.179  1.00 86.47 69  A 1 
ATOM 547   N N   . HIS A 1 70  ? 76.965   -28.279 43.434  1.00 94.11 70  A 1 
ATOM 548   C CA  . HIS A 1 70  ? 77.287   -29.264 42.409  1.00 93.55 70  A 1 
ATOM 549   C C   . HIS A 1 70  ? 78.749   -29.727 42.494  1.00 93.73 70  A 1 
ATOM 550   O O   . HIS A 1 70  ? 79.603   -29.083 43.112  1.00 92.86 70  A 1 
ATOM 551   C CB  . HIS A 1 70  ? 76.933   -28.712 41.024  1.00 92.40 70  A 1 
ATOM 552   C CG  . HIS A 1 70  ? 77.811   -27.586 40.578  1.00 92.44 70  A 1 
ATOM 553   N ND1 . HIS A 1 70  ? 79.074   -27.703 40.049  1.00 82.56 70  A 1 
ATOM 554   C CD2 . HIS A 1 70  ? 77.523   -26.241 40.628  1.00 82.50 70  A 1 
ATOM 555   C CE1 . HIS A 1 70  ? 79.528   -26.469 39.790  1.00 83.98 70  A 1 
ATOM 556   N NE2 . HIS A 1 70  ? 78.620   -25.567 40.129  1.00 85.79 70  A 1 
ATOM 557   N N   . GLY A 1 71  ? 79.034   -30.827 41.838  1.00 90.81 71  A 1 
ATOM 558   C CA  . GLY A 1 71  ? 80.373   -31.378 41.763  1.00 89.84 71  A 1 
ATOM 559   C C   . GLY A 1 71  ? 81.169   -30.890 40.557  1.00 89.29 71  A 1 
ATOM 560   O O   . GLY A 1 71  ? 80.848   -29.899 39.909  1.00 86.49 71  A 1 
ATOM 561   N N   . TRP A 1 72  ? 82.212   -31.610 40.275  1.00 86.71 72  A 1 
ATOM 562   C CA  . TRP A 1 72  ? 82.995   -31.415 39.062  1.00 84.71 72  A 1 
ATOM 563   C C   . TRP A 1 72  ? 82.152   -31.680 37.823  1.00 83.89 72  A 1 
ATOM 564   O O   . TRP A 1 72  ? 81.291   -32.548 37.810  1.00 81.81 72  A 1 
ATOM 565   C CB  . TRP A 1 72  ? 84.224   -32.314 39.097  1.00 82.28 72  A 1 
ATOM 566   C CG  . TRP A 1 72  ? 85.124   -32.184 37.906  1.00 80.92 72  A 1 
ATOM 567   C CD1 . TRP A 1 72  ? 85.660   -31.042 37.433  1.00 74.44 72  A 1 
ATOM 568   C CD2 . TRP A 1 72  ? 85.581   -33.253 37.028  1.00 76.79 72  A 1 
ATOM 569   N NE1 . TRP A 1 72  ? 86.448   -31.326 36.323  1.00 73.48 72  A 1 
ATOM 570   C CE2 . TRP A 1 72  ? 86.438   -32.675 36.057  1.00 75.04 72  A 1 
ATOM 571   C CE3 . TRP A 1 72  ? 85.386   -34.642 36.964  1.00 75.01 72  A 1 
ATOM 572   C CZ2 . TRP A 1 72  ? 87.088   -33.443 35.076  1.00 74.76 72  A 1 
ATOM 573   C CZ3 . TRP A 1 72  ? 86.028   -35.422 35.996  1.00 73.34 72  A 1 
ATOM 574   C CH2 . TRP A 1 72  ? 86.875   -34.808 35.058  1.00 73.33 72  A 1 
ATOM 575   N N   . THR A 1 73  ? 82.406   -30.917 36.784  1.00 79.49 73  A 1 
ATOM 576   C CA  . THR A 1 73  ? 81.716   -31.073 35.512  1.00 77.57 73  A 1 
ATOM 577   C C   . THR A 1 73  ? 82.674   -30.916 34.344  1.00 75.83 73  A 1 
ATOM 578   O O   . THR A 1 73  ? 83.514   -30.018 34.333  1.00 73.67 73  A 1 
ATOM 579   C CB  . THR A 1 73  ? 80.519   -30.122 35.400  1.00 75.78 73  A 1 
ATOM 580   O OG1 . THR A 1 73  ? 79.890   -30.304 34.164  1.00 70.22 73  A 1 
ATOM 581   C CG2 . THR A 1 73  ? 80.892   -28.644 35.517  1.00 70.39 73  A 1 
ATOM 582   N N   . MET A 1 74  ? 82.547   -31.764 33.364  1.00 71.14 74  A 1 
ATOM 583   C CA  . MET A 1 74  ? 83.254   -31.628 32.088  1.00 69.16 74  A 1 
ATOM 584   C C   . MET A 1 74  ? 82.438   -30.864 31.047  1.00 69.31 74  A 1 
ATOM 585   O O   . MET A 1 74  ? 83.002   -30.270 30.148  1.00 64.41 74  A 1 
ATOM 586   C CB  . MET A 1 74  ? 83.603   -33.007 31.537  1.00 64.75 74  A 1 
ATOM 587   C CG  . MET A 1 74  ? 84.763   -33.649 32.277  1.00 58.94 74  A 1 
ATOM 588   S SD  . MET A 1 74  ? 85.388   -35.094 31.393  1.00 54.09 74  A 1 
ATOM 589   C CE  . MET A 1 74  ? 86.837   -35.474 32.359  1.00 48.96 74  A 1 
ATOM 590   N N   . SER A 1 75  ? 81.100   -30.838 31.161  1.00 68.78 75  A 1 
ATOM 591   C CA  . SER A 1 75  ? 80.216   -30.116 30.244  1.00 67.74 75  A 1 
ATOM 592   C C   . SER A 1 75  ? 80.096   -28.632 30.591  1.00 68.94 75  A 1 
ATOM 593   O O   . SER A 1 75  ? 79.748   -27.822 29.737  1.00 65.05 75  A 1 
ATOM 594   C CB  . SER A 1 75  ? 78.842   -30.769 30.244  1.00 64.37 75  A 1 
ATOM 595   O OG  . SER A 1 75  ? 78.271   -30.694 31.525  1.00 59.81 75  A 1 
ATOM 596   N N   . GLY A 1 76  ? 80.339   -28.259 31.810  1.00 71.62 76  A 1 
ATOM 597   C CA  . GLY A 1 76  ? 80.121   -26.904 32.298  1.00 71.97 76  A 1 
ATOM 598   C C   . GLY A 1 76  ? 78.649   -26.497 32.357  1.00 73.71 76  A 1 
ATOM 599   O O   . GLY A 1 76  ? 78.340   -25.308 32.361  1.00 71.13 76  A 1 
ATOM 600   N N   . ILE A 1 77  ? 77.769   -27.460 32.372  1.00 73.39 77  A 1 
ATOM 601   C CA  . ILE A 1 77  ? 76.320   -27.276 32.414  1.00 73.71 77  A 1 
ATOM 602   C C   . ILE A 1 77  ? 75.777   -28.014 33.631  1.00 75.10 77  A 1 
ATOM 603   O O   . ILE A 1 77  ? 76.285   -29.064 33.995  1.00 73.39 77  A 1 
ATOM 604   C CB  . ILE A 1 77  ? 75.672   -27.782 31.106  1.00 69.74 77  A 1 
ATOM 605   C CG1 . ILE A 1 77  ? 76.284   -27.088 29.867  1.00 63.01 77  A 1 
ATOM 606   C CG2 . ILE A 1 77  ? 74.150   -27.541 31.117  1.00 60.14 77  A 1 
ATOM 607   C CD1 . ILE A 1 77  ? 75.912   -27.756 28.560  1.00 54.96 77  A 1 
ATOM 608   N N   . PHE A 1 78  ? 74.742   -27.441 34.238  1.00 78.85 78  A 1 
ATOM 609   C CA  . PHE A 1 78  ? 74.043   -28.145 35.306  1.00 79.99 78  A 1 
ATOM 610   C C   . PHE A 1 78  ? 73.367   -29.401 34.775  1.00 78.44 78  A 1 
ATOM 611   O O   . PHE A 1 78  ? 72.642   -29.374 33.782  1.00 76.00 78  A 1 
ATOM 612   C CB  . PHE A 1 78  ? 73.015   -27.243 35.973  1.00 81.15 78  A 1 
ATOM 613   C CG  . PHE A 1 78  ? 73.605   -26.112 36.765  1.00 83.16 78  A 1 
ATOM 614   C CD1 . PHE A 1 78  ? 74.588   -26.362 37.747  1.00 76.78 78  A 1 
ATOM 615   C CD2 . PHE A 1 78  ? 73.149   -24.794 36.570  1.00 77.58 78  A 1 
ATOM 616   C CE1 . PHE A 1 78  ? 75.116   -25.310 38.513  1.00 77.29 78  A 1 
ATOM 617   C CE2 . PHE A 1 78  ? 73.670   -23.742 37.331  1.00 77.14 78  A 1 
ATOM 618   C CZ  . PHE A 1 78  ? 74.660   -23.995 38.308  1.00 83.19 78  A 1 
ATOM 619   N N   . GLU A 1 79  ? 73.585   -30.485 35.485  1.00 77.99 79  A 1 
ATOM 620   C CA  . GLU A 1 79  ? 72.971   -31.758 35.171  1.00 77.86 79  A 1 
ATOM 621   C C   . GLU A 1 79  ? 71.513   -31.815 35.638  1.00 79.52 79  A 1 
ATOM 622   O O   . GLU A 1 79  ? 71.075   -31.089 36.531  1.00 78.59 79  A 1 
ATOM 623   C CB  . GLU A 1 79  ? 73.802   -32.888 35.772  1.00 74.82 79  A 1 
ATOM 624   C CG  . GLU A 1 79  ? 75.220   -32.945 35.182  1.00 68.89 79  A 1 
ATOM 625   C CD  . GLU A 1 79  ? 76.104   -34.036 35.804  1.00 65.30 79  A 1 
ATOM 626   O OE1 . GLU A 1 79  ? 77.190   -34.299 35.233  1.00 58.71 79  A 1 
ATOM 627   O OE2 . GLU A 1 79  ? 75.727   -34.571 36.861  1.00 58.35 79  A 1 
ATOM 628   N N   . ASN A 1 80  ? 70.758   -32.704 35.064  1.00 78.01 80  A 1 
ATOM 629   C CA  . ASN A 1 80  ? 69.317   -32.827 35.296  1.00 79.44 80  A 1 
ATOM 630   C C   . ASN A 1 80  ? 68.943   -33.142 36.757  1.00 82.54 80  A 1 
ATOM 631   O O   . ASN A 1 80  ? 67.873   -32.761 37.225  1.00 81.42 80  A 1 
ATOM 632   C CB  . ASN A 1 80  ? 68.798   -33.919 34.339  1.00 74.53 80  A 1 
ATOM 633   C CG  . ASN A 1 80  ? 67.630   -33.474 33.482  1.00 65.91 80  A 1 
ATOM 634   O OD1 . ASN A 1 80  ? 67.016   -32.448 33.667  1.00 56.05 80  A 1 
ATOM 635   N ND2 . ASN A 1 80  ? 67.268   -34.294 32.507  1.00 56.33 80  A 1 
ATOM 636   N N   . TRP A 1 81  ? 69.836   -33.808 37.463  1.00 86.44 81  A 1 
ATOM 637   C CA  . TRP A 1 81  ? 69.622   -34.146 38.875  1.00 88.43 81  A 1 
ATOM 638   C C   . TRP A 1 81  ? 69.441   -32.907 39.754  1.00 90.03 81  A 1 
ATOM 639   O O   . TRP A 1 81  ? 68.650   -32.940 40.695  1.00 89.67 81  A 1 
ATOM 640   C CB  . TRP A 1 81  ? 70.766   -35.011 39.382  1.00 88.32 81  A 1 
ATOM 641   C CG  . TRP A 1 81  ? 72.104   -34.351 39.525  1.00 88.87 81  A 1 
ATOM 642   C CD1 . TRP A 1 81  ? 73.146   -34.485 38.691  1.00 86.64 81  A 1 
ATOM 643   C CD2 . TRP A 1 81  ? 72.558   -33.448 40.583  1.00 88.01 81  A 1 
ATOM 644   N NE1 . TRP A 1 81  ? 74.215   -33.726 39.134  1.00 86.82 81  A 1 
ATOM 645   C CE2 . TRP A 1 81  ? 73.888   -33.065 40.292  1.00 87.57 81  A 1 
ATOM 646   C CE3 . TRP A 1 81  ? 71.978   -32.897 41.738  1.00 87.00 81  A 1 
ATOM 647   C CZ2 . TRP A 1 81  ? 74.613   -32.160 41.110  1.00 86.88 81  A 1 
ATOM 648   C CZ3 . TRP A 1 81  ? 72.685   -32.009 42.564  1.00 86.38 81  A 1 
ATOM 649   C CH2 . TRP A 1 81  ? 73.992   -31.638 42.238  1.00 85.82 81  A 1 
ATOM 650   N N   . LEU A 1 82  ? 70.096   -31.811 39.418  1.00 89.08 82  A 1 
ATOM 651   C CA  . LEU A 1 82  ? 70.002   -30.573 40.171  1.00 90.05 82  A 1 
ATOM 652   C C   . LEU A 1 82  ? 68.570   -30.049 40.169  1.00 90.87 82  A 1 
ATOM 653   O O   . LEU A 1 82  ? 68.021   -29.710 41.208  1.00 90.06 82  A 1 
ATOM 654   C CB  . LEU A 1 82  ? 70.975   -29.546 39.571  1.00 89.44 82  A 1 
ATOM 655   C CG  . LEU A 1 82  ? 71.103   -28.278 40.436  1.00 87.81 82  A 1 
ATOM 656   C CD1 . LEU A 1 82  ? 71.982   -28.522 41.658  1.00 76.92 82  A 1 
ATOM 657   C CD2 . LEU A 1 82  ? 71.718   -27.149 39.620  1.00 76.83 82  A 1 
ATOM 658   N N   . HIS A 1 83  ? 67.950   -30.054 39.005  1.00 88.53 83  A 1 
ATOM 659   C CA  . HIS A 1 83  ? 66.577   -29.595 38.853  1.00 87.74 83  A 1 
ATOM 660   C C   . HIS A 1 83  ? 65.584   -30.498 39.589  1.00 89.08 83  A 1 
ATOM 661   O O   . HIS A 1 83  ? 64.663   -30.009 40.244  1.00 88.22 83  A 1 
ATOM 662   C CB  . HIS A 1 83  ? 66.227   -29.515 37.364  1.00 84.84 83  A 1 
ATOM 663   C CG  . HIS A 1 83  ? 67.102   -28.568 36.612  1.00 75.71 83  A 1 
ATOM 664   N ND1 . HIS A 1 83  ? 67.266   -27.223 36.854  1.00 62.41 83  A 1 
ATOM 665   C CD2 . HIS A 1 83  ? 67.911   -28.871 35.538  1.00 62.28 83  A 1 
ATOM 666   C CE1 . HIS A 1 83  ? 68.136   -26.728 35.956  1.00 54.72 83  A 1 
ATOM 667   N NE2 . HIS A 1 83  ? 68.544   -27.698 35.148  1.00 55.66 83  A 1 
ATOM 668   N N   . LYS A 1 84  ? 65.800   -31.797 39.550  1.00 89.73 84  A 1 
ATOM 669   C CA  . LYS A 1 84  ? 64.998   -32.753 40.311  1.00 90.16 84  A 1 
ATOM 670   C C   . LYS A 1 84  ? 65.122   -32.501 41.809  1.00 91.66 84  A 1 
ATOM 671   O O   . LYS A 1 84  ? 64.106   -32.483 42.509  1.00 91.03 84  A 1 
ATOM 672   C CB  . LYS A 1 84  ? 65.399   -34.195 39.975  1.00 88.68 84  A 1 
ATOM 673   C CG  . LYS A 1 84  ? 65.008   -34.609 38.554  1.00 81.49 84  A 1 
ATOM 674   C CD  . LYS A 1 84  ? 65.415   -36.072 38.306  1.00 75.76 84  A 1 
ATOM 675   C CE  . LYS A 1 84  ? 65.073   -36.516 36.886  1.00 66.59 84  A 1 
ATOM 676   N NZ  . LYS A 1 84  ? 65.562   -37.875 36.604  1.00 59.58 84  A 1 
ATOM 677   N N   . LEU A 1 85  ? 66.340   -32.262 42.293  1.00 92.54 85  A 1 
ATOM 678   C CA  . LEU A 1 85  ? 66.590   -31.982 43.713  1.00 93.76 85  A 1 
ATOM 679   C C   . LEU A 1 85  ? 65.940   -30.660 44.137  1.00 94.12 85  A 1 
ATOM 680   O O   . LEU A 1 85  ? 65.265   -30.629 45.162  1.00 93.39 85  A 1 
ATOM 681   C CB  . LEU A 1 85  ? 68.103   -32.008 43.966  1.00 94.05 85  A 1 
ATOM 682   C CG  . LEU A 1 85  ? 68.493   -31.743 45.432  1.00 93.52 85  A 1 
ATOM 683   C CD1 . LEU A 1 85  ? 67.892   -32.757 46.403  1.00 86.48 85  A 1 
ATOM 684   C CD2 . LEU A 1 85  ? 70.011   -31.797 45.579  1.00 86.50 85  A 1 
ATOM 685   N N   . VAL A 1 86  ? 66.068   -29.604 43.370  1.00 93.41 86  A 1 
ATOM 686   C CA  . VAL A 1 86  ? 65.415   -28.314 43.631  1.00 93.10 86  A 1 
ATOM 687   C C   . VAL A 1 86  ? 63.894   -28.484 43.709  1.00 93.27 86  A 1 
ATOM 688   O O   . VAL A 1 86  ? 63.265   -28.034 44.665  1.00 92.61 86  A 1 
ATOM 689   C CB  . VAL A 1 86  ? 65.794   -27.279 42.552  1.00 92.49 86  A 1 
ATOM 690   C CG1 . VAL A 1 86  ? 64.949   -25.996 42.629  1.00 87.33 86  A 1 
ATOM 691   C CG2 . VAL A 1 86  ? 67.254   -26.855 42.684  1.00 86.20 86  A 1 
ATOM 692   N N   . SER A 1 87  ? 63.308   -29.161 42.746  1.00 92.65 87  A 1 
ATOM 693   C CA  . SER A 1 87  ? 61.867   -29.412 42.727  1.00 91.93 87  A 1 
ATOM 694   C C   . SER A 1 87  ? 61.407   -30.249 43.929  1.00 92.32 87  A 1 
ATOM 695   O O   . SER A 1 87  ? 60.393   -29.937 44.553  1.00 91.31 87  A 1 
ATOM 696   C CB  . SER A 1 87  ? 61.497   -30.109 41.415  1.00 90.43 87  A 1 
ATOM 697   O OG  . SER A 1 87  ? 60.091   -30.283 41.326  1.00 76.81 87  A 1 
ATOM 698   N N   . ALA A 1 88  ? 62.155   -31.261 44.284  1.00 92.99 88  A 1 
ATOM 699   C CA  . ALA A 1 88  ? 61.854   -32.109 45.432  1.00 93.30 88  A 1 
ATOM 700   C C   . ALA A 1 88  ? 61.942   -31.339 46.756  1.00 93.77 88  A 1 
ATOM 701   O O   . ALA A 1 88  ? 61.044   -31.464 47.594  1.00 92.69 88  A 1 
ATOM 702   C CB  . ALA A 1 88  ? 62.794   -33.315 45.409  1.00 93.14 88  A 1 
ATOM 703   N N   . LEU A 1 89  ? 62.951   -30.490 46.920  1.00 93.66 89  A 1 
ATOM 704   C CA  . LEU A 1 89  ? 63.093   -29.634 48.100  1.00 93.77 89  A 1 
ATOM 705   C C   . LEU A 1 89  ? 61.923   -28.654 48.220  1.00 93.48 89  A 1 
ATOM 706   O O   . LEU A 1 89  ? 61.290   -28.594 49.273  1.00 92.24 89  A 1 
ATOM 707   C CB  . LEU A 1 89  ? 64.437   -28.885 48.043  1.00 93.98 89  A 1 
ATOM 708   C CG  . LEU A 1 89  ? 65.647   -29.774 48.371  1.00 92.53 89  A 1 
ATOM 709   C CD1 . LEU A 1 89  ? 66.937   -29.033 48.013  1.00 85.69 89  A 1 
ATOM 710   C CD2 . LEU A 1 89  ? 65.704   -30.141 49.852  1.00 86.03 89  A 1 
ATOM 711   N N   . HIS A 1 90  ? 61.562   -27.961 47.151  1.00 93.03 90  A 1 
ATOM 712   C CA  . HIS A 1 90  ? 60.398   -27.076 47.143  1.00 91.93 90  A 1 
ATOM 713   C C   . HIS A 1 90  ? 59.070   -27.815 47.373  1.00 91.62 90  A 1 
ATOM 714   O O   . HIS A 1 90  ? 58.112   -27.246 47.893  1.00 89.74 90  A 1 
ATOM 715   C CB  . HIS A 1 90  ? 60.316   -26.337 45.811  1.00 90.86 90  A 1 
ATOM 716   C CG  . HIS A 1 90  ? 61.206   -25.144 45.743  1.00 87.99 90  A 1 
ATOM 717   N ND1 . HIS A 1 90  ? 61.183   -24.065 46.608  1.00 73.12 90  A 1 
ATOM 718   C CD2 . HIS A 1 90  ? 62.127   -24.864 44.767  1.00 73.54 90  A 1 
ATOM 719   C CE1 . HIS A 1 90  ? 62.067   -23.161 46.155  1.00 75.94 90  A 1 
ATOM 720   N NE2 . HIS A 1 90  ? 62.653   -23.608 45.050  1.00 77.19 90  A 1 
ATOM 721   N N   . THR A 1 91  ? 58.994   -29.071 46.978  1.00 92.34 91  A 1 
ATOM 722   C CA  . THR A 1 91  ? 57.795   -29.877 47.198  1.00 91.58 91  A 1 
ATOM 723   C C   . THR A 1 91  ? 57.687   -30.317 48.651  1.00 91.77 91  A 1 
ATOM 724   O O   . THR A 1 91  ? 56.592   -30.329 49.205  1.00 89.65 91  A 1 
ATOM 725   C CB  . THR A 1 91  ? 57.761   -31.077 46.245  1.00 90.33 91  A 1 
ATOM 726   O OG1 . THR A 1 91  ? 57.792   -30.597 44.913  1.00 79.63 91  A 1 
ATOM 727   C CG2 . THR A 1 91  ? 56.485   -31.897 46.388  1.00 75.92 91  A 1 
ATOM 728   N N   . ARG A 1 92  ? 58.807   -30.663 49.275  1.00 93.01 92  A 1 
ATOM 729   C CA  . ARG A 1 92  ? 58.875   -31.107 50.666  1.00 93.24 92  A 1 
ATOM 730   C C   . ARG A 1 92  ? 58.781   -29.951 51.659  1.00 93.17 92  A 1 
ATOM 731   O O   . ARG A 1 92  ? 58.021   -30.032 52.624  1.00 90.81 92  A 1 
ATOM 732   C CB  . ARG A 1 92  ? 60.166   -31.919 50.850  1.00 92.59 92  A 1 
ATOM 733   C CG  . ARG A 1 92  ? 60.365   -32.456 52.290  1.00 91.14 92  A 1 
ATOM 734   C CD  . ARG A 1 92  ? 59.201   -33.323 52.752  1.00 89.20 92  A 1 
ATOM 735   N NE  . ARG A 1 92  ? 59.456   -33.874 54.088  1.00 87.45 92  A 1 
ATOM 736   C CZ  . ARG A 1 92  ? 59.872   -35.090 54.368  1.00 86.76 92  A 1 
ATOM 737   N NH1 . ARG A 1 92  ? 60.117   -35.971 53.448  1.00 79.81 92  A 1 
ATOM 738   N NH2 . ARG A 1 92  ? 60.053   -35.442 55.606  1.00 81.15 92  A 1 
ATOM 739   N N   . GLU A 1 93  ? 59.533   -28.906 51.420  1.00 92.38 93  A 1 
ATOM 740   C CA  . GLU A 1 93  ? 59.667   -27.737 52.295  1.00 92.12 93  A 1 
ATOM 741   C C   . GLU A 1 93  ? 59.247   -26.495 51.488  1.00 91.83 93  A 1 
ATOM 742   O O   . GLU A 1 93  ? 60.069   -25.824 50.882  1.00 88.83 93  A 1 
ATOM 743   C CB  . GLU A 1 93  ? 61.104   -27.642 52.817  1.00 91.26 93  A 1 
ATOM 744   C CG  . GLU A 1 93  ? 61.556   -28.799 53.727  1.00 87.91 93  A 1 
ATOM 745   C CD  . GLU A 1 93  ? 60.974   -28.777 55.165  1.00 90.11 93  A 1 
ATOM 746   O OE1 . GLU A 1 93  ? 61.417   -29.640 55.967  1.00 82.13 93  A 1 
ATOM 747   O OE2 . GLU A 1 93  ? 60.167   -27.898 55.507  1.00 83.80 93  A 1 
ATOM 748   N N   . LYS A 1 94  ? 57.932   -26.224 51.452  1.00 90.44 94  A 1 
ATOM 749   C CA  . LYS A 1 94  ? 57.360   -25.204 50.556  1.00 88.99 94  A 1 
ATOM 750   C C   . LYS A 1 94  ? 57.891   -23.793 50.786  1.00 88.24 94  A 1 
ATOM 751   O O   . LYS A 1 94  ? 58.041   -23.048 49.838  1.00 81.63 94  A 1 
ATOM 752   C CB  . LYS A 1 94  ? 55.827   -25.186 50.671  1.00 86.39 94  A 1 
ATOM 753   C CG  . LYS A 1 94  ? 55.180   -26.453 50.103  1.00 79.15 94  A 1 
ATOM 754   C CD  . LYS A 1 94  ? 53.661   -26.329 50.196  1.00 71.99 94  A 1 
ATOM 755   C CE  . LYS A 1 94  ? 52.984   -27.570 49.629  1.00 62.22 94  A 1 
ATOM 756   N NZ  . LYS A 1 94  ? 51.502   -27.492 49.761  1.00 54.38 94  A 1 
ATOM 757   N N   . ASP A 1 95  ? 58.173   -23.469 52.036  1.00 90.14 95  A 1 
ATOM 758   C CA  . ASP A 1 95  ? 58.631   -22.139 52.437  1.00 89.51 95  A 1 
ATOM 759   C C   . ASP A 1 95  ? 60.159   -22.039 52.492  1.00 90.61 95  A 1 
ATOM 760   O O   . ASP A 1 95  ? 60.708   -21.004 52.857  1.00 86.63 95  A 1 
ATOM 761   C CB  . ASP A 1 95  ? 57.983   -21.769 53.777  1.00 86.41 95  A 1 
ATOM 762   C CG  . ASP A 1 95  ? 56.456   -21.929 53.749  1.00 78.99 95  A 1 
ATOM 763   O OD1 . ASP A 1 95  ? 55.839   -21.540 52.743  1.00 69.53 95  A 1 
ATOM 764   O OD2 . ASP A 1 95  ? 55.926   -22.507 54.722  1.00 69.29 95  A 1 
ATOM 765   N N   . ALA A 1 96  ? 60.862   -23.116 52.174  1.00 91.14 96  A 1 
ATOM 766   C CA  . ALA A 1 96  ? 62.310   -23.157 52.251  1.00 91.81 96  A 1 
ATOM 767   C C   . ALA A 1 96  ? 62.961   -22.326 51.137  1.00 92.28 96  A 1 
ATOM 768   O O   . ALA A 1 96  ? 62.512   -22.306 49.996  1.00 90.13 96  A 1 
ATOM 769   C CB  . ALA A 1 96  ? 62.796   -24.608 52.213  1.00 90.66 96  A 1 
ATOM 770   N N   . ASN A 1 97  ? 64.084   -21.717 51.493  1.00 93.53 97  A 1 
ATOM 771   C CA  . ASN A 1 97  ? 64.961   -21.096 50.505  1.00 93.59 97  A 1 
ATOM 772   C C   . ASN A 1 97  ? 65.853   -22.179 49.902  1.00 94.07 97  A 1 
ATOM 773   O O   . ASN A 1 97  ? 66.565   -22.871 50.628  1.00 92.90 97  A 1 
ATOM 774   C CB  . ASN A 1 97  ? 65.792   -19.996 51.163  1.00 92.76 97  A 1 
ATOM 775   C CG  . ASN A 1 97  ? 64.949   -19.036 51.989  1.00 92.00 97  A 1 
ATOM 776   O OD1 . ASN A 1 97  ? 64.079   -18.357 51.493  1.00 82.15 97  A 1 
ATOM 777   N ND2 . ASN A 1 97  ? 65.205   -18.989 53.281  1.00 81.77 97  A 1 
ATOM 778   N N   . VAL A 1 98  ? 65.844   -22.275 48.590  1.00 94.13 98  A 1 
ATOM 779   C CA  . VAL A 1 98  ? 66.701   -23.224 47.879  1.00 94.30 98  A 1 
ATOM 780   C C   . VAL A 1 98  ? 67.692   -22.446 47.036  1.00 94.29 98  A 1 
ATOM 781   O O   . VAL A 1 98  ? 67.345   -21.885 46.014  1.00 92.85 98  A 1 
ATOM 782   C CB  . VAL A 1 98  ? 65.890   -24.219 47.039  1.00 93.64 98  A 1 
ATOM 783   C CG1 . VAL A 1 98  ? 66.815   -25.247 46.386  1.00 88.36 98  A 1 
ATOM 784   C CG2 . VAL A 1 98  ? 64.884   -24.987 47.912  1.00 86.32 98  A 1 
ATOM 785   N N   . VAL A 1 99  ? 68.919   -22.398 47.484  1.00 94.61 99  A 1 
ATOM 786   C CA  . VAL A 1 99  ? 70.006   -21.680 46.812  1.00 94.81 99  A 1 
ATOM 787   C C   . VAL A 1 99  ? 70.884   -22.682 46.086  1.00 95.12 99  A 1 
ATOM 788   O O   . VAL A 1 99  ? 71.414   -23.603 46.694  1.00 94.19 99  A 1 
ATOM 789   C CB  . VAL A 1 99  ? 70.818   -20.829 47.801  1.00 94.23 99  A 1 
ATOM 790   C CG1 . VAL A 1 99  ? 71.881   -20.010 47.082  1.00 88.66 99  A 1 
ATOM 791   C CG2 . VAL A 1 99  ? 69.909   -19.852 48.567  1.00 86.62 99  A 1 
ATOM 792   N N   . VAL A 1 100 ? 71.059   -22.467 44.806  1.00 94.63 100 A 1 
ATOM 793   C CA  . VAL A 1 100 ? 72.022   -23.232 44.020  1.00 94.61 100 A 1 
ATOM 794   C C   . VAL A 1 100 ? 73.336   -22.464 43.989  1.00 94.83 100 A 1 
ATOM 795   O O   . VAL A 1 100 ? 73.388   -21.333 43.540  1.00 93.78 100 A 1 
ATOM 796   C CB  . VAL A 1 100 ? 71.507   -23.516 42.602  1.00 93.56 100 A 1 
ATOM 797   C CG1 . VAL A 1 100 ? 72.546   -24.266 41.773  1.00 88.68 100 A 1 
ATOM 798   C CG2 . VAL A 1 100 ? 70.242   -24.374 42.662  1.00 87.46 100 A 1 
ATOM 799   N N   . VAL A 1 101 ? 74.390   -23.089 44.446  1.00 95.09 101 A 1 
ATOM 800   C CA  . VAL A 1 101 ? 75.745   -22.546 44.345  1.00 95.37 101 A 1 
ATOM 801   C C   . VAL A 1 101 ? 76.289   -22.889 42.970  1.00 94.86 101 A 1 
ATOM 802   O O   . VAL A 1 101 ? 76.575   -24.042 42.683  1.00 93.23 101 A 1 
ATOM 803   C CB  . VAL A 1 101 ? 76.653   -23.062 45.465  1.00 95.12 101 A 1 
ATOM 804   C CG1 . VAL A 1 101 ? 78.020   -22.399 45.403  1.00 89.78 101 A 1 
ATOM 805   C CG2 . VAL A 1 101 ? 76.048   -22.784 46.850  1.00 88.06 101 A 1 
ATOM 806   N N   . ASP A 1 102 ? 76.440   -21.889 42.148  1.00 94.33 102 A 1 
ATOM 807   C CA  . ASP A 1 102 ? 77.020   -22.008 40.816  1.00 93.72 102 A 1 
ATOM 808   C C   . ASP A 1 102 ? 78.505   -21.667 40.872  1.00 94.10 102 A 1 
ATOM 809   O O   . ASP A 1 102 ? 78.907   -20.510 40.923  1.00 92.28 102 A 1 
ATOM 810   C CB  . ASP A 1 102 ? 76.241   -21.129 39.827  1.00 91.70 102 A 1 
ATOM 811   C CG  . ASP A 1 102 ? 76.879   -21.055 38.434  1.00 89.25 102 A 1 
ATOM 812   O OD1 . ASP A 1 102 ? 77.805   -21.824 38.131  1.00 82.13 102 A 1 
ATOM 813   O OD2 . ASP A 1 102 ? 76.466   -20.166 37.640  1.00 81.27 102 A 1 
ATOM 814   N N   . TRP A 1 103 ? 79.306   -22.696 40.875  1.00 93.87 103 A 1 
ATOM 815   C CA  . TRP A 1 103 ? 80.755   -22.589 40.733  1.00 93.91 103 A 1 
ATOM 816   C C   . TRP A 1 103 ? 81.238   -23.316 39.474  1.00 93.38 103 A 1 
ATOM 817   O O   . TRP A 1 103 ? 82.390   -23.710 39.372  1.00 90.68 103 A 1 
ATOM 818   C CB  . TRP A 1 103 ? 81.444   -23.034 42.025  1.00 93.90 103 A 1 
ATOM 819   C CG  . TRP A 1 103 ? 81.303   -24.472 42.372  1.00 94.20 103 A 1 
ATOM 820   C CD1 . TRP A 1 103 ? 80.198   -25.084 42.843  1.00 92.61 103 A 1 
ATOM 821   C CD2 . TRP A 1 103 ? 82.344   -25.511 42.311  1.00 93.91 103 A 1 
ATOM 822   N NE1 . TRP A 1 103 ? 80.468   -26.421 43.082  1.00 92.56 103 A 1 
ATOM 823   C CE2 . TRP A 1 103 ? 81.772   -26.716 42.783  1.00 93.50 103 A 1 
ATOM 824   C CE3 . TRP A 1 103 ? 83.685   -25.519 41.913  1.00 92.97 103 A 1 
ATOM 825   C CZ2 . TRP A 1 103 ? 82.528   -27.915 42.869  1.00 92.91 103 A 1 
ATOM 826   C CZ3 . TRP A 1 103 ? 84.448   -26.699 42.007  1.00 91.63 103 A 1 
ATOM 827   C CH2 . TRP A 1 103 ? 83.863   -27.883 42.469  1.00 91.55 103 A 1 
ATOM 828   N N   . LEU A 1 104 ? 80.368   -23.438 38.459  1.00 90.93 104 A 1 
ATOM 829   C CA  . LEU A 1 104 ? 80.655   -24.103 37.195  1.00 89.72 104 A 1 
ATOM 830   C C   . LEU A 1 104 ? 81.973   -23.653 36.544  1.00 89.31 104 A 1 
ATOM 831   O O   . LEU A 1 104 ? 82.707   -24.523 36.093  1.00 87.71 104 A 1 
ATOM 832   C CB  . LEU A 1 104 ? 79.496   -23.922 36.206  1.00 87.92 104 A 1 
ATOM 833   C CG  . LEU A 1 104 ? 78.228   -24.724 36.527  1.00 84.93 104 A 1 
ATOM 834   C CD1 . LEU A 1 104 ? 77.079   -24.246 35.634  1.00 77.28 104 A 1 
ATOM 835   C CD2 . LEU A 1 104 ? 78.427   -26.214 36.283  1.00 77.26 104 A 1 
ATOM 836   N N   . PRO A 1 105 ? 82.323   -22.357 36.518  1.00 89.25 105 A 1 
ATOM 837   C CA  . PRO A 1 105 ? 83.608   -21.933 35.947  1.00 87.88 105 A 1 
ATOM 838   C C   . PRO A 1 105 ? 84.823   -22.532 36.662  1.00 87.99 105 A 1 
ATOM 839   O O   . PRO A 1 105 ? 85.856   -22.762 36.036  1.00 85.69 105 A 1 
ATOM 840   C CB  . PRO A 1 105 ? 83.608   -20.406 36.038  1.00 86.63 105 A 1 
ATOM 841   C CG  . PRO A 1 105 ? 82.134   -20.032 36.105  1.00 84.54 105 A 1 
ATOM 842   C CD  . PRO A 1 105 ? 81.539   -21.187 36.888  1.00 87.16 105 A 1 
ATOM 843   N N   . LEU A 1 106 ? 84.726   -22.765 37.956  1.00 90.38 106 A 1 
ATOM 844   C CA  . LEU A 1 106 ? 85.789   -23.358 38.772  1.00 91.13 106 A 1 
ATOM 845   C C   . LEU A 1 106 ? 85.714   -24.892 38.798  1.00 90.77 106 A 1 
ATOM 846   O O   . LEU A 1 106 ? 86.713   -25.553 39.067  1.00 88.48 106 A 1 
ATOM 847   C CB  . LEU A 1 106 ? 85.699   -22.811 40.201  1.00 91.96 106 A 1 
ATOM 848   C CG  . LEU A 1 106 ? 85.876   -21.281 40.336  1.00 91.36 106 A 1 
ATOM 849   C CD1 . LEU A 1 106 ? 85.690   -20.879 41.801  1.00 84.90 106 A 1 
ATOM 850   C CD2 . LEU A 1 106 ? 87.255   -20.811 39.888  1.00 84.79 106 A 1 
ATOM 851   N N   . ALA A 1 107 ? 84.567   -25.436 38.522  1.00 88.58 107 A 1 
ATOM 852   C CA  . ALA A 1 107 ? 84.329   -26.875 38.454  1.00 87.53 107 A 1 
ATOM 853   C C   . ALA A 1 107 ? 84.597   -27.455 37.063  1.00 85.97 107 A 1 
ATOM 854   O O   . ALA A 1 107 ? 84.985   -28.614 36.942  1.00 82.89 107 A 1 
ATOM 855   C CB  . ALA A 1 107 ? 82.887   -27.142 38.891  1.00 87.66 107 A 1 
ATOM 856   N N   . HIS A 1 108 ? 84.413   -26.652 36.032  1.00 83.84 108 A 1 
ATOM 857   C CA  . HIS A 1 108 ? 84.689   -27.027 34.646  1.00 81.45 108 A 1 
ATOM 858   C C   . HIS A 1 108 ? 86.173   -26.837 34.310  1.00 80.08 108 A 1 
ATOM 859   O O   . HIS A 1 108 ? 86.555   -26.049 33.452  1.00 76.92 108 A 1 
ATOM 860   C CB  . HIS A 1 108 ? 83.741   -26.263 33.715  1.00 79.04 108 A 1 
ATOM 861   C CG  . HIS A 1 108 ? 83.762   -26.712 32.289  1.00 77.61 108 A 1 
ATOM 862   N ND1 . HIS A 1 108 ? 83.212   -25.987 31.234  1.00 69.37 108 A 1 
ATOM 863   C CD2 . HIS A 1 108 ? 84.256   -27.868 31.751  1.00 70.09 108 A 1 
ATOM 864   C CE1 . HIS A 1 108 ? 83.375   -26.703 30.123  1.00 69.84 108 A 1 
ATOM 865   N NE2 . HIS A 1 108 ? 84.014   -27.843 30.395  1.00 70.60 108 A 1 
ATOM 866   N N   . GLN A 1 109 ? 86.997   -27.509 35.045  1.00 79.51 109 A 1 
ATOM 867   C CA  . GLN A 1 109 ? 88.446   -27.509 34.924  1.00 79.22 109 A 1 
ATOM 868   C C   . GLN A 1 109 ? 88.950   -28.949 34.939  1.00 78.20 109 A 1 
ATOM 869   O O   . GLN A 1 109 ? 88.186   -29.892 35.146  1.00 75.13 109 A 1 
ATOM 870   C CB  . GLN A 1 109 ? 89.056   -26.680 36.070  1.00 78.66 109 A 1 
ATOM 871   C CG  . GLN A 1 109 ? 88.669   -25.195 36.054  1.00 76.28 109 A 1 
ATOM 872   C CD  . GLN A 1 109 ? 89.149   -24.449 34.803  1.00 76.70 109 A 1 
ATOM 873   O OE1 . GLN A 1 109 ? 90.087   -24.836 34.126  1.00 69.11 109 A 1 
ATOM 874   N NE2 . GLN A 1 109 ? 88.522   -23.339 34.469  1.00 67.62 109 A 1 
ATOM 875   N N   . LEU A 1 110 ? 90.254   -29.137 34.760  1.00 78.57 110 A 1 
ATOM 876   C CA  . LEU A 1 110 ? 90.851   -30.425 35.093  1.00 78.68 110 A 1 
ATOM 877   C C   . LEU A 1 110 ? 90.530   -30.766 36.551  1.00 79.91 110 A 1 
ATOM 878   O O   . LEU A 1 110 ? 90.500   -29.883 37.408  1.00 78.14 110 A 1 
ATOM 879   C CB  . LEU A 1 110 ? 92.370   -30.370 34.868  1.00 75.82 110 A 1 
ATOM 880   C CG  . LEU A 1 110 ? 92.780   -30.335 33.389  1.00 69.07 110 A 1 
ATOM 881   C CD1 . LEU A 1 110 ? 94.272   -30.055 33.262  1.00 62.26 110 A 1 
ATOM 882   C CD2 . LEU A 1 110 ? 92.474   -31.641 32.672  1.00 61.06 110 A 1 
ATOM 883   N N   . TYR A 1 111 ? 90.311   -32.025 36.812  1.00 79.52 111 A 1 
ATOM 884   C CA  . TYR A 1 111 ? 89.860   -32.437 38.151  1.00 81.36 111 A 1 
ATOM 885   C C   . TYR A 1 111 ? 90.766   -31.921 39.270  1.00 82.31 111 A 1 
ATOM 886   O O   . TYR A 1 111 ? 90.267   -31.409 40.265  1.00 82.15 111 A 1 
ATOM 887   C CB  . TYR A 1 111 ? 89.756   -33.955 38.200  1.00 81.70 111 A 1 
ATOM 888   C CG  . TYR A 1 111 ? 89.281   -34.467 39.534  1.00 81.90 111 A 1 
ATOM 889   C CD1 . TYR A 1 111 ? 90.207   -34.963 40.469  1.00 77.08 111 A 1 
ATOM 890   C CD2 . TYR A 1 111 ? 87.909   -34.417 39.871  1.00 76.59 111 A 1 
ATOM 891   C CE1 . TYR A 1 111 ? 89.770   -35.439 41.706  1.00 76.81 111 A 1 
ATOM 892   C CE2 . TYR A 1 111 ? 87.468   -34.896 41.106  1.00 75.66 111 A 1 
ATOM 893   C CZ  . TYR A 1 111 ? 88.396   -35.419 42.026  1.00 81.72 111 A 1 
ATOM 894   O OH  . TYR A 1 111 ? 87.965   -35.898 43.228  1.00 80.85 111 A 1 
ATOM 895   N N   . THR A 1 112 ? 92.068   -31.978 39.082  1.00 82.39 112 A 1 
ATOM 896   C CA  . THR A 1 112 ? 93.042   -31.459 40.051  1.00 83.47 112 A 1 
ATOM 897   C C   . THR A 1 112 ? 92.861   -29.973 40.315  1.00 85.84 112 A 1 
ATOM 898   O O   . THR A 1 112 ? 92.905   -29.541 41.470  1.00 84.97 112 A 1 
ATOM 899   C CB  . THR A 1 112 ? 94.469   -31.702 39.542  1.00 80.84 112 A 1 
ATOM 900   O OG1 . THR A 1 112 ? 94.584   -31.288 38.190  1.00 73.15 112 A 1 
ATOM 901   C CG2 . THR A 1 112 ? 94.841   -33.186 39.583  1.00 70.11 112 A 1 
ATOM 902   N N   . ASP A 1 113 ? 92.577   -29.187 39.280  1.00 84.92 113 A 1 
ATOM 903   C CA  . ASP A 1 113 ? 92.334   -27.759 39.414  1.00 86.14 113 A 1 
ATOM 904   C C   . ASP A 1 113 ? 90.972   -27.495 40.054  1.00 88.08 113 A 1 
ATOM 905   O O   . ASP A 1 113 ? 90.848   -26.657 40.943  1.00 87.34 113 A 1 
ATOM 906   C CB  . ASP A 1 113 ? 92.446   -27.075 38.040  1.00 84.77 113 A 1 
ATOM 907   C CG  . ASP A 1 113 ? 93.840   -27.192 37.419  1.00 81.08 113 A 1 
ATOM 908   O OD1 . ASP A 1 113 ? 94.829   -27.263 38.173  1.00 73.48 113 A 1 
ATOM 909   O OD2 . ASP A 1 113 ? 93.902   -27.207 36.172  1.00 72.72 113 A 1 
ATOM 910   N N   . ALA A 1 114 ? 89.980   -28.266 39.683  1.00 87.62 114 A 1 
ATOM 911   C CA  . ALA A 1 114 ? 88.673   -28.206 40.317  1.00 88.52 114 A 1 
ATOM 912   C C   . ALA A 1 114 ? 88.751   -28.549 41.811  1.00 90.21 114 A 1 
ATOM 913   O O   . ALA A 1 114 ? 88.167   -27.845 42.627  1.00 89.75 114 A 1 
ATOM 914   C CB  . ALA A 1 114 ? 87.712   -29.121 39.561  1.00 88.02 114 A 1 
ATOM 915   N N   . VAL A 1 115 ? 89.519   -29.567 42.162  1.00 90.38 115 A 1 
ATOM 916   C CA  . VAL A 1 115 ? 89.785   -29.916 43.565  1.00 91.24 115 A 1 
ATOM 917   C C   . VAL A 1 115 ? 90.443   -28.752 44.298  1.00 92.30 115 A 1 
ATOM 918   O O   . VAL A 1 115 ? 90.001   -28.389 45.388  1.00 91.95 115 A 1 
ATOM 919   C CB  . VAL A 1 115 ? 90.642   -31.189 43.682  1.00 90.51 115 A 1 
ATOM 920   C CG1 . VAL A 1 115 ? 91.124   -31.445 45.111  1.00 84.59 115 A 1 
ATOM 921   C CG2 . VAL A 1 115 ? 89.853   -32.427 43.248  1.00 84.04 115 A 1 
ATOM 922   N N   . ASN A 1 116 ? 91.427   -28.116 43.720  1.00 92.28 116 A 1 
ATOM 923   C CA  . ASN A 1 116 ? 92.071   -26.948 44.322  1.00 92.56 116 A 1 
ATOM 924   C C   . ASN A 1 116 ? 91.095   -25.769 44.497  1.00 93.19 116 A 1 
ATOM 925   O O   . ASN A 1 116 ? 91.149   -25.059 45.498  1.00 91.92 116 A 1 
ATOM 926   C CB  . ASN A 1 116 ? 93.290   -26.557 43.468  1.00 91.83 116 A 1 
ATOM 927   C CG  . ASN A 1 116 ? 94.425   -27.558 43.586  1.00 86.27 116 A 1 
ATOM 928   O OD1 . ASN A 1 116 ? 94.620   -28.204 44.590  1.00 77.74 116 A 1 
ATOM 929   N ND2 . ASN A 1 116 ? 95.245   -27.666 42.557  1.00 75.75 116 A 1 
ATOM 930   N N   . ASN A 1 117 ? 90.181   -25.627 43.579  1.00 93.37 117 A 1 
ATOM 931   C CA  . ASN A 1 117 ? 89.164   -24.581 43.640  1.00 93.98 117 A 1 
ATOM 932   C C   . ASN A 1 117 ? 88.106   -24.822 44.728  1.00 94.62 117 A 1 
ATOM 933   O O   . ASN A 1 117 ? 87.517   -23.856 45.210  1.00 93.47 117 A 1 
ATOM 934   C CB  . ASN A 1 117 ? 88.538   -24.418 42.254  1.00 93.22 117 A 1 
ATOM 935   C CG  . ASN A 1 117 ? 89.487   -23.780 41.246  1.00 92.13 117 A 1 
ATOM 936   O OD1 . ASN A 1 117 ? 90.407   -23.069 41.582  1.00 83.71 117 A 1 
ATOM 937   N ND2 . ASN A 1 117 ? 89.237   -23.985 39.973  1.00 83.29 117 A 1 
ATOM 938   N N   . THR A 1 118 ? 87.917   -26.053 45.177  1.00 94.42 118 A 1 
ATOM 939   C CA  . THR A 1 118 ? 86.902   -26.374 46.208  1.00 94.56 118 A 1 
ATOM 940   C C   . THR A 1 118 ? 87.042   -25.515 47.467  1.00 94.86 118 A 1 
ATOM 941   O O   . THR A 1 118 ? 86.046   -25.045 48.006  1.00 93.73 118 A 1 
ATOM 942   C CB  . THR A 1 118 ? 86.934   -27.840 46.635  1.00 93.41 118 A 1 
ATOM 943   O OG1 . THR A 1 118 ? 88.178   -28.214 47.156  1.00 84.11 118 A 1 
ATOM 944   C CG2 . THR A 1 118 ? 86.552   -28.798 45.515  1.00 83.51 118 A 1 
ATOM 945   N N   . ARG A 1 119 ? 88.252   -25.266 47.890  1.00 94.50 119 A 1 
ATOM 946   C CA  . ARG A 1 119 ? 88.530   -24.445 49.074  1.00 94.68 119 A 1 
ATOM 947   C C   . ARG A 1 119 ? 88.092   -22.995 48.872  1.00 95.19 119 A 1 
ATOM 948   O O   . ARG A 1 119 ? 87.549   -22.380 49.789  1.00 93.72 119 A 1 
ATOM 949   C CB  . ARG A 1 119 ? 90.023   -24.566 49.400  1.00 93.19 119 A 1 
ATOM 950   C CG  . ARG A 1 119 ? 90.349   -23.918 50.743  1.00 84.80 119 A 1 
ATOM 951   C CD  . ARG A 1 119 ? 91.838   -24.077 51.077  1.00 83.94 119 A 1 
ATOM 952   N NE  . ARG A 1 119 ? 92.163   -23.397 52.348  1.00 75.88 119 A 1 
ATOM 953   C CZ  . ARG A 1 119 ? 93.371   -23.229 52.862  1.00 69.15 119 A 1 
ATOM 954   N NH1 . ARG A 1 119 ? 94.444   -23.676 52.269  1.00 60.86 119 A 1 
ATOM 955   N NH2 . ARG A 1 119 ? 93.516   -22.583 53.982  1.00 61.45 119 A 1 
ATOM 956   N N   . VAL A 1 120 ? 88.304   -22.450 47.692  1.00 94.90 120 A 1 
ATOM 957   C CA  . VAL A 1 120 ? 87.891   -21.078 47.339  1.00 94.97 120 A 1 
ATOM 958   C C   . VAL A 1 120 ? 86.370   -20.968 47.314  1.00 95.48 120 A 1 
ATOM 959   O O   . VAL A 1 120 ? 85.803   -20.010 47.827  1.00 94.03 120 A 1 
ATOM 960   C CB  . VAL A 1 120 ? 88.476   -20.651 45.983  1.00 93.58 120 A 1 
ATOM 961   C CG1 . VAL A 1 120 ? 88.051   -19.233 45.591  1.00 84.68 120 A 1 
ATOM 962   C CG2 . VAL A 1 120 ? 90.010   -20.701 46.000  1.00 83.66 120 A 1 
ATOM 963   N N   . VAL A 1 121 ? 85.723   -21.979 46.766  1.00 95.69 121 A 1 
ATOM 964   C CA  . VAL A 1 121 ? 84.256   -22.059 46.753  1.00 95.85 121 A 1 
ATOM 965   C C   . VAL A 1 121 ? 83.706   -22.176 48.166  1.00 96.13 121 A 1 
ATOM 966   O O   . VAL A 1 121 ? 82.795   -21.443 48.526  1.00 95.13 121 A 1 
ATOM 967   C CB  . VAL A 1 121 ? 83.762   -23.206 45.863  1.00 95.25 121 A 1 
ATOM 968   C CG1 . VAL A 1 121 ? 82.241   -23.219 45.774  1.00 90.29 121 A 1 
ATOM 969   C CG2 . VAL A 1 121 ? 84.290   -23.072 44.430  1.00 88.51 121 A 1 
ATOM 970   N N   . GLY A 1 122 ? 84.307   -22.996 48.985  1.00 95.51 122 A 1 
ATOM 971   C CA  . GLY A 1 122 ? 83.967   -23.108 50.402  1.00 95.66 122 A 1 
ATOM 972   C C   . GLY A 1 122 ? 84.070   -21.784 51.141  1.00 95.97 122 A 1 
ATOM 973   O O   . GLY A 1 122 ? 83.138   -21.392 51.852  1.00 94.88 122 A 1 
ATOM 974   N N   . HIS A 1 123 ? 85.145   -21.034 50.912  1.00 95.90 123 A 1 
ATOM 975   C CA  . HIS A 1 123 ? 85.279   -19.678 51.464  1.00 95.85 123 A 1 
ATOM 976   C C   . HIS A 1 123 ? 84.193   -18.719 50.968  1.00 95.71 123 A 1 
ATOM 977   O O   . HIS A 1 123 ? 83.717   -17.887 51.736  1.00 94.61 123 A 1 
ATOM 978   C CB  . HIS A 1 123 ? 86.664   -19.106 51.139  1.00 95.12 123 A 1 
ATOM 979   C CG  . HIS A 1 123 ? 87.669   -19.361 52.215  1.00 90.12 123 A 1 
ATOM 980   N ND1 . HIS A 1 123 ? 87.561   -18.961 53.524  1.00 76.16 123 A 1 
ATOM 981   C CD2 . HIS A 1 123 ? 88.892   -19.980 52.099  1.00 76.35 123 A 1 
ATOM 982   C CE1 . HIS A 1 123 ? 88.686   -19.325 54.179  1.00 77.71 123 A 1 
ATOM 983   N NE2 . HIS A 1 123 ? 89.512   -19.930 53.339  1.00 79.00 123 A 1 
ATOM 984   N N   . SER A 1 124 ? 83.803   -18.809 49.712  1.00 95.48 124 A 1 
ATOM 985   C CA  . SER A 1 124 ? 82.741   -17.971 49.145  1.00 95.22 124 A 1 
ATOM 986   C C   . SER A 1 124 ? 81.386   -18.286 49.772  1.00 95.40 124 A 1 
ATOM 987   O O   . SER A 1 124 ? 80.651   -17.372 50.131  1.00 94.11 124 A 1 
ATOM 988   C CB  . SER A 1 124 ? 82.681   -18.131 47.629  1.00 94.56 124 A 1 
ATOM 989   O OG  . SER A 1 124 ? 83.917   -17.736 47.055  1.00 84.31 124 A 1 
ATOM 990   N N   . ILE A 1 125 ? 81.100   -19.552 49.981  1.00 95.80 125 A 1 
ATOM 991   C CA  . ILE A 1 125 ? 79.890   -19.996 50.684  1.00 96.01 125 A 1 
ATOM 992   C C   . ILE A 1 125 ? 79.924   -19.541 52.142  1.00 95.95 125 A 1 
ATOM 993   O O   . ILE A 1 125 ? 78.942   -18.975 52.621  1.00 94.86 125 A 1 
ATOM 994   C CB  . ILE A 1 125 ? 79.704   -21.518 50.572  1.00 95.74 125 A 1 
ATOM 995   C CG1 . ILE A 1 125 ? 79.494   -21.934 49.101  1.00 92.87 125 A 1 
ATOM 996   C CG2 . ILE A 1 125 ? 78.503   -21.985 51.416  1.00 92.63 125 A 1 
ATOM 997   C CD1 . ILE A 1 125 ? 79.612   -23.437 48.867  1.00 88.63 125 A 1 
ATOM 998   N N   . ALA A 1 126 ? 81.034   -19.688 52.825  1.00 95.86 126 A 1 
ATOM 999   C CA  . ALA A 1 126 ? 81.190   -19.233 54.204  1.00 95.86 126 A 1 
ATOM 1000  C C   . ALA A 1 126 ? 80.956   -17.730 54.331  1.00 95.50 126 A 1 
ATOM 1001  O O   . ALA A 1 126 ? 80.213   -17.299 55.208  1.00 94.32 126 A 1 
ATOM 1002  C CB  . ALA A 1 126 ? 82.573   -19.638 54.712  1.00 95.44 126 A 1 
ATOM 1003  N N   . ARG A 1 127 ? 81.495   -16.933 53.419  1.00 95.66 127 A 1 
ATOM 1004  C CA  . ARG A 1 127 ? 81.227   -15.486 53.382  1.00 95.28 127 A 1 
ATOM 1005  C C   . ARG A 1 127 ? 79.757   -15.167 53.156  1.00 95.13 127 A 1 
ATOM 1006  O O   . ARG A 1 127 ? 79.247   -14.240 53.771  1.00 93.54 127 A 1 
ATOM 1007  C CB  . ARG A 1 127 ? 82.052   -14.801 52.293  1.00 94.23 127 A 1 
ATOM 1008  C CG  . ARG A 1 127 ? 83.518   -14.638 52.690  1.00 81.47 127 A 1 
ATOM 1009  C CD  . ARG A 1 127 ? 84.251   -13.938 51.542  1.00 79.14 127 A 1 
ATOM 1010  N NE  . ARG A 1 127 ? 85.688   -13.824 51.822  1.00 68.38 127 A 1 
ATOM 1011  C CZ  . ARG A 1 127 ? 86.594   -13.280 51.017  1.00 61.57 127 A 1 
ATOM 1012  N NH1 . ARG A 1 127 ? 86.244   -12.744 49.869  1.00 54.43 127 A 1 
ATOM 1013  N NH2 . ARG A 1 127 ? 87.848   -13.274 51.352  1.00 53.40 127 A 1 
ATOM 1014  N N   . MET A 1 128 ? 79.083   -15.887 52.287  1.00 95.07 128 A 1 
ATOM 1015  C CA  . MET A 1 128 ? 77.649   -15.715 52.072  1.00 94.87 128 A 1 
ATOM 1016  C C   . MET A 1 128 ? 76.857   -16.072 53.340  1.00 95.06 128 A 1 
ATOM 1017  O O   . MET A 1 128 ? 75.997   -15.302 53.754  1.00 94.01 128 A 1 
ATOM 1018  C CB  . MET A 1 128 ? 77.190   -16.566 50.873  1.00 94.45 128 A 1 
ATOM 1019  C CG  . MET A 1 128 ? 75.675   -16.467 50.615  1.00 92.00 128 A 1 
ATOM 1020  S SD  . MET A 1 128 ? 75.035   -14.797 50.254  1.00 90.69 128 A 1 
ATOM 1021  C CE  . MET A 1 128 ? 75.661   -14.567 48.584  1.00 82.21 128 A 1 
ATOM 1022  N N   . LEU A 1 129 ? 77.201   -17.166 53.992  1.00 95.06 129 A 1 
ATOM 1023  C CA  . LEU A 1 129 ? 76.564   -17.581 55.241  1.00 94.94 129 A 1 
ATOM 1024  C C   . LEU A 1 129 ? 76.847   -16.603 56.381  1.00 94.71 129 A 1 
ATOM 1025  O O   . LEU A 1 129 ? 75.926   -16.268 57.121  1.00 93.06 129 A 1 
ATOM 1026  C CB  . LEU A 1 129 ? 77.041   -18.992 55.617  1.00 94.70 129 A 1 
ATOM 1027  C CG  . LEU A 1 129 ? 76.503   -20.104 54.711  1.00 93.60 129 A 1 
ATOM 1028  C CD1 . LEU A 1 129 ? 77.165   -21.431 55.099  1.00 87.20 129 A 1 
ATOM 1029  C CD2 . LEU A 1 129 ? 74.993   -20.284 54.844  1.00 87.59 129 A 1 
ATOM 1030  N N   . ASP A 1 130 ? 78.052   -16.109 56.477  1.00 94.97 130 A 1 
ATOM 1031  C CA  . ASP A 1 130 ? 78.409   -15.088 57.469  1.00 94.51 130 A 1 
ATOM 1032  C C   . ASP A 1 130 ? 77.609   -13.800 57.242  1.00 94.12 130 A 1 
ATOM 1033  O O   . ASP A 1 130 ? 77.077   -13.225 58.191  1.00 91.89 130 A 1 
ATOM 1034  C CB  . ASP A 1 130 ? 79.923   -14.800 57.426  1.00 94.14 130 A 1 
ATOM 1035  C CG  . ASP A 1 130 ? 80.809   -15.825 58.137  1.00 92.48 130 A 1 
ATOM 1036  O OD1 . ASP A 1 130 ? 80.301   -16.695 58.860  1.00 86.31 130 A 1 
ATOM 1037  O OD2 . ASP A 1 130 ? 82.062   -15.648 58.049  1.00 86.71 130 A 1 
ATOM 1038  N N   . TRP A 1 131 ? 77.465   -13.366 55.999  1.00 94.46 131 A 1 
ATOM 1039  C CA  . TRP A 1 131 ? 76.654   -12.201 55.660  1.00 94.00 131 A 1 
ATOM 1040  C C   . TRP A 1 131 ? 75.169   -12.419 55.943  1.00 93.95 131 A 1 
ATOM 1041  O O   . TRP A 1 131 ? 74.497   -11.523 56.442  1.00 91.83 131 A 1 
ATOM 1042  C CB  . TRP A 1 131 ? 76.880   -11.820 54.203  1.00 93.29 131 A 1 
ATOM 1043  C CG  . TRP A 1 131 ? 76.008   -10.694 53.750  1.00 92.59 131 A 1 
ATOM 1044  C CD1 . TRP A 1 131 ? 76.108   -9.420  54.155  1.00 88.80 131 A 1 
ATOM 1045  C CD2 . TRP A 1 131 ? 74.849   -10.751 52.852  1.00 91.08 131 A 1 
ATOM 1046  N NE1 . TRP A 1 131 ? 75.099   -8.658  53.567  1.00 88.70 131 A 1 
ATOM 1047  C CE2 . TRP A 1 131 ? 74.311   -9.445  52.761  1.00 90.30 131 A 1 
ATOM 1048  C CE3 . TRP A 1 131 ? 74.226   -11.775 52.122  1.00 89.49 131 A 1 
ATOM 1049  C CZ2 . TRP A 1 131 ? 73.185   -9.154  51.963  1.00 89.58 131 A 1 
ATOM 1050  C CZ3 . TRP A 1 131 ? 73.104   -11.492 51.317  1.00 87.28 131 A 1 
ATOM 1051  C CH2 . TRP A 1 131 ? 72.590   -10.188 51.244  1.00 87.38 131 A 1 
ATOM 1052  N N   . LEU A 1 132 ? 74.636   -13.604 55.662  1.00 93.48 132 A 1 
ATOM 1053  C CA  . LEU A 1 132 ? 73.252   -13.940 55.980  1.00 92.67 132 A 1 
ATOM 1054  C C   . LEU A 1 132 ? 73.012   -14.002 57.490  1.00 92.54 132 A 1 
ATOM 1055  O O   . LEU A 1 132 ? 71.951   -13.595 57.945  1.00 90.68 132 A 1 
ATOM 1056  C CB  . LEU A 1 132 ? 72.872   -15.269 55.308  1.00 92.29 132 A 1 
ATOM 1057  C CG  . LEU A 1 132 ? 72.675   -15.178 53.780  1.00 90.76 132 A 1 
ATOM 1058  C CD1 . LEU A 1 132 ? 72.481   -16.582 53.211  1.00 83.75 132 A 1 
ATOM 1059  C CD2 . LEU A 1 132 ? 71.453   -14.353 53.390  1.00 83.77 132 A 1 
ATOM 1060  N N   . GLN A 1 133 ? 74.016   -14.432 58.288  1.00 93.16 133 A 1 
ATOM 1061  C CA  . GLN A 1 133 ? 73.941   -14.438 59.753  1.00 92.66 133 A 1 
ATOM 1062  C C   . GLN A 1 133 ? 73.857   -13.035 60.363  1.00 92.23 133 A 1 
ATOM 1063  O O   . GLN A 1 133 ? 73.373   -12.903 61.485  1.00 88.41 133 A 1 
ATOM 1064  C CB  . GLN A 1 133 ? 75.152   -15.174 60.336  1.00 91.18 133 A 1 
ATOM 1065  C CG  . GLN A 1 133 ? 75.019   -16.688 60.235  1.00 87.22 133 A 1 
ATOM 1066  C CD  . GLN A 1 133 ? 76.265   -17.365 60.805  1.00 88.27 133 A 1 
ATOM 1067  O OE1 . GLN A 1 133 ? 76.340   -17.714 61.968  1.00 79.07 133 A 1 
ATOM 1068  N NE2 . GLN A 1 133 ? 77.290   -17.532 60.004  1.00 77.48 133 A 1 
ATOM 1069  N N   . GLU A 1 134 ? 74.261   -12.018 59.633  1.00 91.70 134 A 1 
ATOM 1070  C CA  . GLU A 1 134 ? 74.084   -10.626 60.057  1.00 90.63 134 A 1 
ATOM 1071  C C   . GLU A 1 134 ? 72.631   -10.150 59.920  1.00 90.14 134 A 1 
ATOM 1072  O O   . GLU A 1 134 ? 72.284   -9.057  60.385  1.00 85.80 134 A 1 
ATOM 1073  C CB  . GLU A 1 134 ? 75.012   -9.703  59.243  1.00 88.89 134 A 1 
ATOM 1074  C CG  . GLU A 1 134 ? 76.506   -9.962  59.488  1.00 83.07 134 A 1 
ATOM 1075  C CD  . GLU A 1 134 ? 77.443   -9.122  58.599  1.00 79.02 134 A 1 
ATOM 1076  O OE1 . GLU A 1 134 ? 78.671   -9.289  58.729  1.00 71.58 134 A 1 
ATOM 1077  O OE2 . GLU A 1 134 ? 76.947   -8.310  57.783  1.00 73.66 134 A 1 
ATOM 1078  N N   . LYS A 1 135 ? 71.772   -10.918 59.236  1.00 89.13 135 A 1 
ATOM 1079  C CA  . LYS A 1 135 ? 70.361   -10.610 59.071  1.00 87.37 135 A 1 
ATOM 1080  C C   . LYS A 1 135 ? 69.564   -11.141 60.250  1.00 86.94 135 A 1 
ATOM 1081  O O   . LYS A 1 135 ? 69.815   -12.252 60.725  1.00 81.94 135 A 1 
ATOM 1082  C CB  . LYS A 1 135 ? 69.834   -11.193 57.750  1.00 84.96 135 A 1 
ATOM 1083  C CG  . LYS A 1 135 ? 70.574   -10.685 56.503  1.00 82.52 135 A 1 
ATOM 1084  C CD  . LYS A 1 135 ? 70.403   -9.179  56.325  1.00 77.64 135 A 1 
ATOM 1085  C CE  . LYS A 1 135 ? 71.071   -8.729  55.046  1.00 74.21 135 A 1 
ATOM 1086  N NZ  . LYS A 1 135 ? 70.836   -7.284  54.809  1.00 68.21 135 A 1 
ATOM 1087  N N   . ASP A 1 136 ? 68.619   -10.377 60.677  1.00 86.53 136 A 1 
ATOM 1088  C CA  . ASP A 1 136 ? 67.700   -10.793 61.717  1.00 84.69 136 A 1 
ATOM 1089  C C   . ASP A 1 136 ? 66.977   -12.092 61.325  1.00 83.98 136 A 1 
ATOM 1090  O O   . ASP A 1 136 ? 66.686   -12.345 60.163  1.00 74.82 136 A 1 
ATOM 1091  C CB  . ASP A 1 136 ? 66.702   -9.666  62.036  1.00 80.20 136 A 1 
ATOM 1092  C CG  . ASP A 1 136 ? 67.363   -8.432  62.672  1.00 73.06 136 A 1 
ATOM 1093  O OD1 . ASP A 1 136 ? 68.345   -8.615  63.423  1.00 63.50 136 A 1 
ATOM 1094  O OD2 . ASP A 1 136 ? 66.874   -7.326  62.402  1.00 63.55 136 A 1 
ATOM 1095  N N   . ASP A 1 137 ? 66.717   -12.903 62.340  1.00 86.48 137 A 1 
ATOM 1096  C CA  . ASP A 1 137 ? 66.028   -14.201 62.241  1.00 86.74 137 A 1 
ATOM 1097  C C   . ASP A 1 137 ? 66.720   -15.282 61.396  1.00 88.65 137 A 1 
ATOM 1098  O O   . ASP A 1 137 ? 66.242   -16.418 61.338  1.00 83.44 137 A 1 
ATOM 1099  C CB  . ASP A 1 137 ? 64.555   -13.999 61.858  1.00 81.63 137 A 1 
ATOM 1100  C CG  . ASP A 1 137 ? 63.799   -13.118 62.846  1.00 76.10 137 A 1 
ATOM 1101  O OD1 . ASP A 1 137 ? 64.073   -13.256 64.063  1.00 67.72 137 A 1 
ATOM 1102  O OD2 . ASP A 1 137 ? 62.910   -12.359 62.393  1.00 67.57 137 A 1 
ATOM 1103  N N   . PHE A 1 138 ? 67.877   -15.007 60.806  1.00 89.29 138 A 1 
ATOM 1104  C CA  . PHE A 1 138 ? 68.635   -16.042 60.107  1.00 90.87 138 A 1 
ATOM 1105  C C   . PHE A 1 138 ? 69.475   -16.865 61.087  1.00 91.44 138 A 1 
ATOM 1106  O O   . PHE A 1 138 ? 70.267   -16.350 61.867  1.00 88.71 138 A 1 
ATOM 1107  C CB  . PHE A 1 138 ? 69.493   -15.431 59.006  1.00 90.27 138 A 1 
ATOM 1108  C CG  . PHE A 1 138 ? 70.115   -16.473 58.109  1.00 91.76 138 A 1 
ATOM 1109  C CD1 . PHE A 1 138 ? 71.414   -16.946 58.369  1.00 84.07 138 A 1 
ATOM 1110  C CD2 . PHE A 1 138 ? 69.392   -16.988 57.022  1.00 83.94 138 A 1 
ATOM 1111  C CE1 . PHE A 1 138 ? 71.983   -17.920 57.540  1.00 83.79 138 A 1 
ATOM 1112  C CE2 . PHE A 1 138 ? 69.963   -17.959 56.187  1.00 83.78 138 A 1 
ATOM 1113  C CZ  . PHE A 1 138 ? 71.259   -18.420 56.441  1.00 89.54 138 A 1 
ATOM 1114  N N   . SER A 1 139 ? 69.327   -18.166 61.002  1.00 91.91 139 A 1 
ATOM 1115  C CA  . SER A 1 139 ? 70.063   -19.090 61.858  1.00 92.38 139 A 1 
ATOM 1116  C C   . SER A 1 139 ? 70.808   -20.134 61.034  1.00 93.22 139 A 1 
ATOM 1117  O O   . SER A 1 139 ? 70.215   -20.822 60.209  1.00 90.62 139 A 1 
ATOM 1118  C CB  . SER A 1 139 ? 69.096   -19.772 62.828  1.00 89.49 139 A 1 
ATOM 1119  O OG  . SER A 1 139 ? 69.788   -20.706 63.640  1.00 77.85 139 A 1 
ATOM 1120  N N   . LEU A 1 140 ? 72.087   -20.317 61.340  1.00 92.70 140 A 1 
ATOM 1121  C CA  . LEU A 1 140 ? 72.864   -21.413 60.768  1.00 93.54 140 A 1 
ATOM 1122  C C   . LEU A 1 140 ? 72.286   -22.787 61.102  1.00 94.01 140 A 1 
ATOM 1123  O O   . LEU A 1 140 ? 72.490   -23.732 60.354  1.00 91.64 140 A 1 
ATOM 1124  C CB  . LEU A 1 140 ? 74.322   -21.342 61.247  1.00 92.38 140 A 1 
ATOM 1125  C CG  . LEU A 1 140 ? 75.184   -20.263 60.581  1.00 90.57 140 A 1 
ATOM 1126  C CD1 . LEU A 1 140 ? 76.581   -20.289 61.210  1.00 81.96 140 A 1 
ATOM 1127  C CD2 . LEU A 1 140 ? 75.340   -20.488 59.082  1.00 81.88 140 A 1 
ATOM 1128  N N   . GLY A 1 141 ? 71.544   -22.909 62.186  1.00 93.40 141 A 1 
ATOM 1129  C CA  . GLY A 1 141 ? 70.847   -24.150 62.530  1.00 93.47 141 A 1 
ATOM 1130  C C   . GLY A 1 141 ? 69.815   -24.577 61.483  1.00 94.12 141 A 1 
ATOM 1131  O O   . GLY A 1 141 ? 69.544   -25.770 61.342  1.00 91.55 141 A 1 
ATOM 1132  N N   . ASN A 1 142 ? 69.270   -23.639 60.739  1.00 94.09 142 A 1 
ATOM 1133  C CA  . ASN A 1 142 ? 68.328   -23.893 59.651  1.00 93.98 142 A 1 
ATOM 1134  C C   . ASN A 1 142 ? 69.013   -24.108 58.293  1.00 94.51 142 A 1 
ATOM 1135  O O   . ASN A 1 142 ? 68.333   -24.345 57.302  1.00 92.22 142 A 1 
ATOM 1136  C CB  . ASN A 1 142 ? 67.324   -22.735 59.588  1.00 92.16 142 A 1 
ATOM 1137  C CG  . ASN A 1 142 ? 66.378   -22.701 60.777  1.00 89.32 142 A 1 
ATOM 1138  O OD1 . ASN A 1 142 ? 66.200   -23.660 61.509  1.00 79.27 142 A 1 
ATOM 1139  N ND2 . ASN A 1 142 ? 65.718   -21.584 60.981  1.00 78.05 142 A 1 
ATOM 1140  N N   . VAL A 1 143 ? 70.314   -24.003 58.239  1.00 95.10 143 A 1 
ATOM 1141  C CA  . VAL A 1 143 ? 71.076   -24.186 57.008  1.00 95.74 143 A 1 
ATOM 1142  C C   . VAL A 1 143 ? 71.392   -25.657 56.806  1.00 96.05 143 A 1 
ATOM 1143  O O   . VAL A 1 143 ? 71.945   -26.329 57.677  1.00 94.59 143 A 1 
ATOM 1144  C CB  . VAL A 1 143 ? 72.336   -23.317 56.969  1.00 94.96 143 A 1 
ATOM 1145  C CG1 . VAL A 1 143 ? 73.141   -23.521 55.693  1.00 89.04 143 A 1 
ATOM 1146  C CG2 . VAL A 1 143 ? 71.961   -21.825 57.032  1.00 87.22 143 A 1 
ATOM 1147  N N   . HIS A 1 144 ? 71.075   -26.148 55.640  1.00 96.56 144 A 1 
ATOM 1148  C CA  . HIS A 1 144 ? 71.392   -27.495 55.194  1.00 96.71 144 A 1 
ATOM 1149  C C   . HIS A 1 144 ? 72.156   -27.412 53.876  1.00 96.73 144 A 1 
ATOM 1150  O O   . HIS A 1 144 ? 71.603   -27.066 52.842  1.00 95.57 144 A 1 
ATOM 1151  C CB  . HIS A 1 144 ? 70.085   -28.295 55.089  1.00 96.23 144 A 1 
ATOM 1152  C CG  . HIS A 1 144 ? 70.204   -29.767 54.822  1.00 96.51 144 A 1 
ATOM 1153  N ND1 . HIS A 1 144 ? 69.143   -30.657 54.857  1.00 89.49 144 A 1 
ATOM 1154  C CD2 . HIS A 1 144 ? 71.336   -30.499 54.549  1.00 88.90 144 A 1 
ATOM 1155  C CE1 . HIS A 1 144 ? 69.630   -31.883 54.592  1.00 90.08 144 A 1 
ATOM 1156  N NE2 . HIS A 1 144 ? 70.948   -31.819 54.398  1.00 91.46 144 A 1 
ATOM 1157  N N   . LEU A 1 145 ? 73.414   -27.719 53.934  1.00 96.72 145 A 1 
ATOM 1158  C CA  . LEU A 1 145 ? 74.259   -27.803 52.748  1.00 96.89 145 A 1 
ATOM 1159  C C   . LEU A 1 145 ? 74.137   -29.204 52.160  1.00 96.93 145 A 1 
ATOM 1160  O O   . LEU A 1 145 ? 74.378   -30.190 52.850  1.00 95.54 145 A 1 
ATOM 1161  C CB  . LEU A 1 145 ? 75.716   -27.465 53.097  1.00 96.41 145 A 1 
ATOM 1162  C CG  . LEU A 1 145 ? 75.934   -26.123 53.815  1.00 94.85 145 A 1 
ATOM 1163  C CD1 . LEU A 1 145 ? 77.426   -25.912 54.104  1.00 87.60 145 A 1 
ATOM 1164  C CD2 . LEU A 1 145 ? 75.442   -24.940 52.995  1.00 88.46 145 A 1 
ATOM 1165  N N   . ILE A 1 146 ? 73.799   -29.294 50.911  1.00 96.74 146 A 1 
ATOM 1166  C CA  . ILE A 1 146 ? 73.712   -30.554 50.170  1.00 96.70 146 A 1 
ATOM 1167  C C   . ILE A 1 146 ? 74.771   -30.521 49.083  1.00 96.42 146 A 1 
ATOM 1168  O O   . ILE A 1 146 ? 74.656   -29.760 48.122  1.00 95.12 146 A 1 
ATOM 1169  C CB  . ILE A 1 146 ? 72.298   -30.782 49.606  1.00 96.23 146 A 1 
ATOM 1170  C CG1 . ILE A 1 146 ? 71.225   -30.721 50.721  1.00 92.89 146 A 1 
ATOM 1171  C CG2 . ILE A 1 146 ? 72.259   -32.131 48.882  1.00 92.29 146 A 1 
ATOM 1172  C CD1 . ILE A 1 146 ? 69.798   -30.758 50.196  1.00 89.13 146 A 1 
ATOM 1173  N N   . GLY A 1 147 ? 75.801   -31.318 49.220  1.00 96.45 147 A 1 
ATOM 1174  C CA  . GLY A 1 147 ? 76.906   -31.368 48.286  1.00 96.38 147 A 1 
ATOM 1175  C C   . GLY A 1 147 ? 76.921   -32.677 47.504  1.00 96.15 147 A 1 
ATOM 1176  O O   . GLY A 1 147 ? 76.929   -33.742 48.098  1.00 94.23 147 A 1 
ATOM 1177  N N   . TYR A 1 148 ? 76.989   -32.574 46.206  1.00 95.26 148 A 1 
ATOM 1178  C CA  . TYR A 1 148 ? 77.157   -33.734 45.332  1.00 94.46 148 A 1 
ATOM 1179  C C   . TYR A 1 148 ? 78.614   -33.884 44.903  1.00 94.15 148 A 1 
ATOM 1180  O O   . TYR A 1 148 ? 79.230   -32.924 44.443  1.00 92.04 148 A 1 
ATOM 1181  C CB  . TYR A 1 148 ? 76.237   -33.614 44.119  1.00 93.02 148 A 1 
ATOM 1182  C CG  . TYR A 1 148 ? 76.479   -34.662 43.066  1.00 92.35 148 A 1 
ATOM 1183  C CD1 . TYR A 1 148 ? 77.028   -34.297 41.816  1.00 85.57 148 A 1 
ATOM 1184  C CD2 . TYR A 1 148 ? 76.153   -36.013 43.300  1.00 85.31 148 A 1 
ATOM 1185  C CE1 . TYR A 1 148 ? 77.224   -35.260 40.819  1.00 84.35 148 A 1 
ATOM 1186  C CE2 . TYR A 1 148 ? 76.349   -36.984 42.306  1.00 83.51 148 A 1 
ATOM 1187  C CZ  . TYR A 1 148 ? 76.872   -36.597 41.055  1.00 87.97 148 A 1 
ATOM 1188  O OH  . TYR A 1 148 ? 77.040   -37.537 40.086  1.00 86.14 148 A 1 
ATOM 1189  N N   . SER A 1 149 ? 79.156   -35.079 45.016  1.00 93.03 149 A 1 
ATOM 1190  C CA  . SER A 1 149 ? 80.514   -35.399 44.591  1.00 92.31 149 A 1 
ATOM 1191  C C   . SER A 1 149 ? 81.543   -34.427 45.188  1.00 93.41 149 A 1 
ATOM 1192  O O   . SER A 1 149 ? 81.652   -34.314 46.412  1.00 92.46 149 A 1 
ATOM 1193  C CB  . SER A 1 149 ? 80.545   -35.502 43.059  1.00 89.72 149 A 1 
ATOM 1194  O OG  . SER A 1 149 ? 81.780   -36.002 42.613  1.00 82.69 149 A 1 
ATOM 1195  N N   . LEU A 1 150 ? 82.253   -33.679 44.392  1.00 92.22 150 A 1 
ATOM 1196  C CA  . LEU A 1 150 ? 83.184   -32.647 44.826  1.00 92.90 150 A 1 
ATOM 1197  C C   . LEU A 1 150 ? 82.500   -31.552 45.668  1.00 94.31 150 A 1 
ATOM 1198  O O   . LEU A 1 150 ? 83.101   -31.006 46.586  1.00 93.76 150 A 1 
ATOM 1199  C CB  . LEU A 1 150 ? 83.866   -32.056 43.579  1.00 91.45 150 A 1 
ATOM 1200  C CG  . LEU A 1 150 ? 85.210   -31.374 43.875  1.00 86.87 150 A 1 
ATOM 1201  C CD1 . LEU A 1 150 ? 86.278   -32.384 44.295  1.00 79.96 150 A 1 
ATOM 1202  C CD2 . LEU A 1 150 ? 85.721   -30.668 42.628  1.00 80.38 150 A 1 
ATOM 1203  N N   . GLY A 1 151 ? 81.219   -31.294 45.406  1.00 94.47 151 A 1 
ATOM 1204  C CA  . GLY A 1 151 ? 80.403   -30.364 46.171  1.00 95.31 151 A 1 
ATOM 1205  C C   . GLY A 1 151 ? 80.217   -30.771 47.629  1.00 96.28 151 A 1 
ATOM 1206  O O   . GLY A 1 151 ? 80.049   -29.900 48.469  1.00 95.30 151 A 1 
ATOM 1207  N N   . ALA A 1 152 ? 80.304   -32.030 47.946  1.00 95.72 152 A 1 
ATOM 1208  C CA  . ALA A 1 152 ? 80.250   -32.470 49.336  1.00 96.29 152 A 1 
ATOM 1209  C C   . ALA A 1 152 ? 81.456   -31.973 50.127  1.00 96.55 152 A 1 
ATOM 1210  O O   . ALA A 1 152 ? 81.307   -31.494 51.254  1.00 95.34 152 A 1 
ATOM 1211  C CB  . ALA A 1 152 ? 80.149   -34.002 49.368  1.00 95.59 152 A 1 
ATOM 1212  N N   . HIS A 1 153 ? 82.628   -32.001 49.516  1.00 96.10 153 A 1 
ATOM 1213  C CA  . HIS A 1 153 ? 83.832   -31.445 50.136  1.00 96.28 153 A 1 
ATOM 1214  C C   . HIS A 1 153 ? 83.807   -29.919 50.192  1.00 96.57 153 A 1 
ATOM 1215  O O   . HIS A 1 153 ? 84.235   -29.330 51.177  1.00 95.45 153 A 1 
ATOM 1216  C CB  . HIS A 1 153 ? 85.065   -31.952 49.393  1.00 95.60 153 A 1 
ATOM 1217  C CG  . HIS A 1 153 ? 85.204   -33.444 49.455  1.00 95.49 153 A 1 
ATOM 1218  N ND1 . HIS A 1 153 ? 85.283   -34.212 50.598  1.00 86.34 153 A 1 
ATOM 1219  C CD2 . HIS A 1 153 ? 85.244   -34.307 48.395  1.00 85.53 153 A 1 
ATOM 1220  C CE1 . HIS A 1 153 ? 85.380   -35.493 50.216  1.00 87.78 153 A 1 
ATOM 1221  N NE2 . HIS A 1 153 ? 85.359   -35.584 48.902  1.00 89.37 153 A 1 
ATOM 1222  N N   . VAL A 1 154 ? 83.221   -29.269 49.193  1.00 96.44 154 A 1 
ATOM 1223  C CA  . VAL A 1 154 ? 82.964   -27.830 49.233  1.00 96.64 154 A 1 
ATOM 1224  C C   . VAL A 1 154 ? 82.052   -27.478 50.407  1.00 96.83 154 A 1 
ATOM 1225  O O   . VAL A 1 154 ? 82.340   -26.534 51.129  1.00 95.95 154 A 1 
ATOM 1226  C CB  . VAL A 1 154 ? 82.353   -27.330 47.915  1.00 95.89 154 A 1 
ATOM 1227  C CG1 . VAL A 1 154 ? 81.907   -25.873 47.988  1.00 91.23 154 A 1 
ATOM 1228  C CG2 . VAL A 1 154 ? 83.355   -27.447 46.764  1.00 89.90 154 A 1 
ATOM 1229  N N   . ALA A 1 155 ? 80.997   -28.248 50.631  1.00 96.56 155 A 1 
ATOM 1230  C CA  . ALA A 1 155 ? 80.112   -28.074 51.780  1.00 96.60 155 A 1 
ATOM 1231  C C   . ALA A 1 155 ? 80.864   -28.247 53.101  1.00 96.64 155 A 1 
ATOM 1232  O O   . ALA A 1 155 ? 80.693   -27.438 54.010  1.00 95.23 155 A 1 
ATOM 1233  C CB  . ALA A 1 155 ? 78.938   -29.048 51.658  1.00 96.15 155 A 1 
ATOM 1234  N N   . GLY A 1 156 ? 81.739   -29.216 53.181  1.00 96.29 156 A 1 
ATOM 1235  C CA  . GLY A 1 156 ? 82.607   -29.405 54.341  1.00 95.91 156 A 1 
ATOM 1236  C C   . GLY A 1 156 ? 83.512   -28.208 54.599  1.00 96.14 156 A 1 
ATOM 1237  O O   . GLY A 1 156 ? 83.576   -27.706 55.720  1.00 94.75 156 A 1 
ATOM 1238  N N   . TYR A 1 157 ? 84.157   -27.691 53.561  1.00 96.41 157 A 1 
ATOM 1239  C CA  . TYR A 1 157 ? 84.951   -26.462 53.690  1.00 96.42 157 A 1 
ATOM 1240  C C   . TYR A 1 157 ? 84.098   -25.267 54.132  1.00 96.32 157 A 1 
ATOM 1241  O O   . TYR A 1 157 ? 84.507   -24.527 55.022  1.00 95.03 157 A 1 
ATOM 1242  C CB  . TYR A 1 157 ? 85.663   -26.139 52.374  1.00 96.05 157 A 1 
ATOM 1243  C CG  . TYR A 1 157 ? 86.889   -26.969 52.092  1.00 95.46 157 A 1 
ATOM 1244  C CD1 . TYR A 1 157 ? 87.949   -26.997 53.017  1.00 89.91 157 A 1 
ATOM 1245  C CD2 . TYR A 1 157 ? 87.010   -27.681 50.885  1.00 89.63 157 A 1 
ATOM 1246  C CE1 . TYR A 1 157 ? 89.115   -27.740 52.750  1.00 88.61 157 A 1 
ATOM 1247  C CE2 . TYR A 1 157 ? 88.168   -28.424 50.612  1.00 88.41 157 A 1 
ATOM 1248  C CZ  . TYR A 1 157 ? 89.217   -28.458 51.549  1.00 91.96 157 A 1 
ATOM 1249  O OH  . TYR A 1 157 ? 90.341   -29.189 51.290  1.00 90.20 157 A 1 
ATOM 1250  N N   . ALA A 1 158 ? 82.930   -25.089 53.576  1.00 95.93 158 A 1 
ATOM 1251  C CA  . ALA A 1 158 ? 82.032   -24.015 53.967  1.00 95.85 158 A 1 
ATOM 1252  C C   . ALA A 1 158 ? 81.610   -24.135 55.430  1.00 95.80 158 A 1 
ATOM 1253  O O   . ALA A 1 158 ? 81.667   -23.158 56.166  1.00 94.29 158 A 1 
ATOM 1254  C CB  . ALA A 1 158 ? 80.829   -24.011 53.023  1.00 95.48 158 A 1 
ATOM 1255  N N   . GLY A 1 159 ? 81.249   -25.315 55.869  1.00 95.61 159 A 1 
ATOM 1256  C CA  . GLY A 1 159 ? 80.891   -25.580 57.263  1.00 95.01 159 A 1 
ATOM 1257  C C   . GLY A 1 159 ? 82.034   -25.345 58.236  1.00 95.01 159 A 1 
ATOM 1258  O O   . GLY A 1 159 ? 81.800   -24.919 59.369  1.00 92.87 159 A 1 
ATOM 1259  N N   . ASN A 1 160 ? 83.275   -25.567 57.807  1.00 95.40 160 A 1 
ATOM 1260  C CA  . ASN A 1 160 ? 84.450   -25.302 58.629  1.00 94.74 160 A 1 
ATOM 1261  C C   . ASN A 1 160 ? 84.823   -23.804 58.661  1.00 95.01 160 A 1 
ATOM 1262  O O   . ASN A 1 160 ? 85.249   -23.282 59.696  1.00 92.70 160 A 1 
ATOM 1263  C CB  . ASN A 1 160 ? 85.587   -26.183 58.073  1.00 93.21 160 A 1 
ATOM 1264  C CG  . ASN A 1 160 ? 86.769   -26.314 59.014  1.00 88.66 160 A 1 
ATOM 1265  O OD1 . ASN A 1 160 ? 86.859   -25.770 60.089  1.00 77.74 160 A 1 
ATOM 1266  N ND2 . ASN A 1 160 ? 87.755   -27.096 58.616  1.00 76.66 160 A 1 
ATOM 1267  N N   . PHE A 1 161 ? 84.643   -23.118 57.557  1.00 95.26 161 A 1 
ATOM 1268  C CA  . PHE A 1 161 ? 85.026   -21.703 57.451  1.00 95.36 161 A 1 
ATOM 1269  C C   . PHE A 1 161 ? 83.963   -20.729 57.983  1.00 95.25 161 A 1 
ATOM 1270  O O   . PHE A 1 161 ? 84.303   -19.595 58.312  1.00 92.44 161 A 1 
ATOM 1271  C CB  . PHE A 1 161 ? 85.377   -21.371 55.996  1.00 94.85 161 A 1 
ATOM 1272  C CG  . PHE A 1 161 ? 86.578   -22.093 55.410  1.00 94.88 161 A 1 
ATOM 1273  C CD1 . PHE A 1 161 ? 87.648   -22.530 56.214  1.00 88.78 161 A 1 
ATOM 1274  C CD2 . PHE A 1 161 ? 86.642   -22.294 54.020  1.00 88.63 161 A 1 
ATOM 1275  C CE1 . PHE A 1 161 ? 88.749   -23.187 55.640  1.00 87.97 161 A 1 
ATOM 1276  C CE2 . PHE A 1 161 ? 87.739   -22.936 53.442  1.00 88.18 161 A 1 
ATOM 1277  C CZ  . PHE A 1 161 ? 88.795   -23.386 54.251  1.00 91.47 161 A 1 
ATOM 1278  N N   . VAL A 1 162 ? 82.711   -21.136 58.045  1.00 94.59 162 A 1 
ATOM 1279  C CA  . VAL A 1 162 ? 81.634   -20.291 58.549  1.00 94.66 162 A 1 
ATOM 1280  C C   . VAL A 1 162 ? 81.813   -19.985 60.039  1.00 94.34 162 A 1 
ATOM 1281  O O   . VAL A 1 162 ? 82.282   -20.818 60.815  1.00 92.07 162 A 1 
ATOM 1282  C CB  . VAL A 1 162 ? 80.259   -20.917 58.229  1.00 93.38 162 A 1 
ATOM 1283  C CG1 . VAL A 1 162 ? 79.914   -22.122 59.104  1.00 83.32 162 A 1 
ATOM 1284  C CG2 . VAL A 1 162 ? 79.135   -19.890 58.371  1.00 82.13 162 A 1 
ATOM 1285  N N   . LYS A 1 163 ? 81.385   -18.808 60.439  1.00 93.62 163 A 1 
ATOM 1286  C CA  . LYS A 1 163 ? 81.363   -18.431 61.845  1.00 92.74 163 A 1 
ATOM 1287  C C   . LYS A 1 163 ? 80.180   -19.081 62.539  1.00 91.89 163 A 1 
ATOM 1288  O O   . LYS A 1 163 ? 79.066   -18.566 62.513  1.00 83.97 163 A 1 
ATOM 1289  C CB  . LYS A 1 163 ? 81.305   -16.917 61.990  1.00 90.71 163 A 1 
ATOM 1290  C CG  . LYS A 1 163 ? 82.572   -16.231 61.474  1.00 82.99 163 A 1 
ATOM 1291  C CD  . LYS A 1 163 ? 82.371   -14.724 61.588  1.00 78.20 163 A 1 
ATOM 1292  C CE  . LYS A 1 163 ? 83.502   -13.978 60.909  1.00 68.30 163 A 1 
ATOM 1293  N NZ  . LYS A 1 163 ? 83.068   -12.607 60.584  1.00 60.54 163 A 1 
ATOM 1294  N N   . GLY A 1 164 ? 80.445   -20.198 63.166  1.00 92.60 164 A 1 
ATOM 1295  C CA  . GLY A 1 164 ? 79.413   -20.971 63.849  1.00 92.58 164 A 1 
ATOM 1296  C C   . GLY A 1 164 ? 79.315   -22.383 63.302  1.00 93.93 164 A 1 
ATOM 1297  O O   . GLY A 1 164 ? 80.254   -22.903 62.706  1.00 90.50 164 A 1 
ATOM 1298  N N   . THR A 1 165 ? 78.258   -23.035 63.594  1.00 94.07 165 A 1 
ATOM 1299  C CA  . THR A 1 165 ? 78.035   -24.429 63.177  1.00 94.52 165 A 1 
ATOM 1300  C C   . THR A 1 165 ? 76.801   -24.513 62.284  1.00 95.04 165 A 1 
ATOM 1301  O O   . THR A 1 165 ? 75.695   -24.180 62.717  1.00 92.27 165 A 1 
ATOM 1302  C CB  . THR A 1 165 ? 77.912   -25.358 64.379  1.00 92.04 165 A 1 
ATOM 1303  O OG1 . THR A 1 165 ? 78.991   -25.177 65.261  1.00 80.07 165 A 1 
ATOM 1304  C CG2 . THR A 1 165 ? 77.925   -26.826 63.980  1.00 78.13 165 A 1 
ATOM 1305  N N   . VAL A 1 166 ? 76.991   -24.971 61.083  1.00 94.61 166 A 1 
ATOM 1306  C CA  . VAL A 1 166 ? 75.886   -25.266 60.153  1.00 95.05 166 A 1 
ATOM 1307  C C   . VAL A 1 166 ? 75.020   -26.392 60.704  1.00 95.18 166 A 1 
ATOM 1308  O O   . VAL A 1 166 ? 75.543   -27.350 61.279  1.00 92.82 166 A 1 
ATOM 1309  C CB  . VAL A 1 166 ? 76.436   -25.611 58.756  1.00 93.40 166 A 1 
ATOM 1310  C CG1 . VAL A 1 166 ? 75.338   -25.985 57.774  1.00 82.50 166 A 1 
ATOM 1311  C CG2 . VAL A 1 166 ? 77.181   -24.424 58.157  1.00 79.73 166 A 1 
ATOM 1312  N N   . GLY A 1 167 ? 73.735   -26.324 60.541  1.00 94.71 167 A 1 
ATOM 1313  C CA  . GLY A 1 167 ? 72.792   -27.319 61.044  1.00 94.48 167 A 1 
ATOM 1314  C C   . GLY A 1 167 ? 73.035   -28.721 60.485  1.00 95.08 167 A 1 
ATOM 1315  O O   . GLY A 1 167 ? 73.173   -29.690 61.235  1.00 92.81 167 A 1 
ATOM 1316  N N   . ARG A 1 168 ? 73.120   -28.818 59.167  1.00 96.05 168 A 1 
ATOM 1317  C CA  . ARG A 1 168 ? 73.306   -30.110 58.510  1.00 96.43 168 A 1 
ATOM 1318  C C   . ARG A 1 168 ? 74.102   -29.999 57.211  1.00 96.77 168 A 1 
ATOM 1319  O O   . ARG A 1 168 ? 73.887   -29.083 56.435  1.00 95.48 168 A 1 
ATOM 1320  C CB  . ARG A 1 168 ? 71.921   -30.744 58.284  1.00 95.35 168 A 1 
ATOM 1321  C CG  . ARG A 1 168 ? 71.993   -32.173 57.754  1.00 93.08 168 A 1 
ATOM 1322  C CD  . ARG A 1 168 ? 70.602   -32.802 57.772  1.00 92.68 168 A 1 
ATOM 1323  N NE  . ARG A 1 168 ? 70.617   -34.143 57.176  1.00 91.37 168 A 1 
ATOM 1324  C CZ  . ARG A 1 168 ? 69.580   -34.905 56.941  1.00 92.58 168 A 1 
ATOM 1325  N NH1 . ARG A 1 168 ? 68.363   -34.553 57.261  1.00 86.42 168 A 1 
ATOM 1326  N NH2 . ARG A 1 168 ? 69.748   -36.047 56.340  1.00 87.38 168 A 1 
ATOM 1327  N N   . ILE A 1 169 ? 74.957   -30.953 57.008  1.00 96.68 169 A 1 
ATOM 1328  C CA  . ILE A 1 169 ? 75.582   -31.203 55.707  1.00 96.91 169 A 1 
ATOM 1329  C C   . ILE A 1 169 ? 75.187   -32.604 55.258  1.00 96.79 169 A 1 
ATOM 1330  O O   . ILE A 1 169 ? 75.360   -33.572 56.001  1.00 95.43 169 A 1 
ATOM 1331  C CB  . ILE A 1 169 ? 77.108   -31.016 55.765  1.00 96.56 169 A 1 
ATOM 1332  C CG1 . ILE A 1 169 ? 77.458   -29.540 56.042  1.00 92.91 169 A 1 
ATOM 1333  C CG2 . ILE A 1 169 ? 77.757   -31.486 54.442  1.00 93.28 169 A 1 
ATOM 1334  C CD1 . ILE A 1 169 ? 78.944   -29.284 56.339  1.00 90.09 169 A 1 
ATOM 1335  N N   . THR A 1 170 ? 74.686   -32.716 54.050  1.00 96.98 170 A 1 
ATOM 1336  C CA  . THR A 1 170 ? 74.447   -34.005 53.404  1.00 96.89 170 A 1 
ATOM 1337  C C   . THR A 1 170 ? 75.441   -34.177 52.258  1.00 96.85 170 A 1 
ATOM 1338  O O   . THR A 1 170 ? 75.419   -33.412 51.301  1.00 95.66 170 A 1 
ATOM 1339  C CB  . THR A 1 170 ? 73.009   -34.123 52.903  1.00 96.11 170 A 1 
ATOM 1340  O OG1 . THR A 1 170 ? 72.113   -34.019 53.988  1.00 87.07 170 A 1 
ATOM 1341  C CG2 . THR A 1 170 ? 72.745   -35.463 52.237  1.00 84.62 170 A 1 
ATOM 1342  N N   . GLY A 1 171 ? 76.280   -35.175 52.369  1.00 96.35 171 A 1 
ATOM 1343  C CA  . GLY A 1 171 ? 77.188   -35.562 51.300  1.00 96.15 171 A 1 
ATOM 1344  C C   . GLY A 1 171 ? 76.538   -36.618 50.413  1.00 96.18 171 A 1 
ATOM 1345  O O   . GLY A 1 171 ? 76.244   -37.711 50.869  1.00 94.06 171 A 1 
ATOM 1346  N N   . LEU A 1 172 ? 76.365   -36.306 49.183  1.00 96.07 172 A 1 
ATOM 1347  C CA  . LEU A 1 172 ? 75.818   -37.225 48.195  1.00 95.58 172 A 1 
ATOM 1348  C C   . LEU A 1 172 ? 76.964   -37.794 47.356  1.00 94.66 172 A 1 
ATOM 1349  O O   . LEU A 1 172 ? 77.493   -37.106 46.490  1.00 92.35 172 A 1 
ATOM 1350  C CB  . LEU A 1 172 ? 74.781   -36.503 47.323  1.00 95.33 172 A 1 
ATOM 1351  C CG  . LEU A 1 172 ? 73.587   -35.928 48.095  1.00 94.71 172 A 1 
ATOM 1352  C CD1 . LEU A 1 172 ? 72.634   -35.232 47.110  1.00 90.30 172 A 1 
ATOM 1353  C CD2 . LEU A 1 172 ? 72.794   -36.987 48.846  1.00 90.36 172 A 1 
ATOM 1354  N N   . ASP A 1 173 ? 77.342   -38.974 47.664  1.00 94.02 173 A 1 
ATOM 1355  C CA  . ASP A 1 173 ? 78.490   -39.672 47.077  1.00 93.38 173 A 1 
ATOM 1356  C C   . ASP A 1 173 ? 79.728   -38.760 46.945  1.00 93.52 173 A 1 
ATOM 1357  O O   . ASP A 1 173 ? 80.129   -38.416 45.839  1.00 91.80 173 A 1 
ATOM 1358  C CB  . ASP A 1 173 ? 78.078   -40.385 45.783  1.00 91.77 173 A 1 
ATOM 1359  C CG  . ASP A 1 173 ? 79.005   -41.559 45.453  1.00 90.24 173 A 1 
ATOM 1360  O OD1 . ASP A 1 173 ? 79.412   -42.277 46.394  1.00 84.27 173 A 1 
ATOM 1361  O OD2 . ASP A 1 173 ? 79.231   -41.814 44.254  1.00 83.63 173 A 1 
ATOM 1362  N N   . PRO A 1 174 ? 80.292   -38.311 48.067  1.00 93.64 174 A 1 
ATOM 1363  C CA  . PRO A 1 174 ? 81.434   -37.404 48.034  1.00 93.89 174 A 1 
ATOM 1364  C C   . PRO A 1 174 ? 82.560   -37.941 47.163  1.00 93.06 174 A 1 
ATOM 1365  O O   . PRO A 1 174 ? 82.842   -39.139 47.172  1.00 91.16 174 A 1 
ATOM 1366  C CB  . PRO A 1 174 ? 81.895   -37.251 49.481  1.00 93.79 174 A 1 
ATOM 1367  C CG  . PRO A 1 174 ? 80.656   -37.619 50.302  1.00 92.88 174 A 1 
ATOM 1368  C CD  . PRO A 1 174 ? 79.952   -38.643 49.437  1.00 94.31 174 A 1 
ATOM 1369  N N   . ALA A 1 175 ? 83.244   -37.064 46.478  1.00 91.48 175 A 1 
ATOM 1370  C CA  . ALA A 1 175 ? 84.326   -37.461 45.595  1.00 91.01 175 A 1 
ATOM 1371  C C   . ALA A 1 175 ? 85.425   -38.201 46.362  1.00 91.28 175 A 1 
ATOM 1372  O O   . ALA A 1 175 ? 85.880   -37.755 47.422  1.00 90.34 175 A 1 
ATOM 1373  C CB  . ALA A 1 175 ? 84.856   -36.227 44.866  1.00 90.03 175 A 1 
ATOM 1374  N N   . GLY A 1 176 ? 85.873   -39.305 45.823  1.00 88.69 176 A 1 
ATOM 1375  C CA  . GLY A 1 176 ? 86.934   -40.118 46.396  1.00 87.69 176 A 1 
ATOM 1376  C C   . GLY A 1 176 ? 88.333   -39.704 45.967  1.00 87.74 176 A 1 
ATOM 1377  O O   . GLY A 1 176 ? 89.192   -39.510 46.830  1.00 85.66 176 A 1 
ATOM 1378  N N   . PRO A 1 177 ? 88.605   -39.554 44.687  1.00 84.93 177 A 1 
ATOM 1379  C CA  . PRO A 1 177 ? 89.941   -39.231 44.205  1.00 83.10 177 A 1 
ATOM 1380  C C   . PRO A 1 177 ? 90.468   -37.935 44.810  1.00 83.57 177 A 1 
ATOM 1381  O O   . PRO A 1 177 ? 89.794   -36.911 44.777  1.00 81.79 177 A 1 
ATOM 1382  C CB  . PRO A 1 177 ? 89.822   -39.158 42.679  1.00 80.83 177 A 1 
ATOM 1383  C CG  . PRO A 1 177 ? 88.619   -40.043 42.370  1.00 78.60 177 A 1 
ATOM 1384  C CD  . PRO A 1 177 ? 87.717   -39.786 43.565  1.00 80.94 177 A 1 
ATOM 1385  N N   . MET A 1 178 ? 91.676   -37.970 45.332  1.00 85.74 178 A 1 
ATOM 1386  C CA  . MET A 1 178 ? 92.342   -36.895 46.084  1.00 86.56 178 A 1 
ATOM 1387  C C   . MET A 1 178 ? 91.755   -36.576 47.471  1.00 87.92 178 A 1 
ATOM 1388  O O   . MET A 1 178 ? 92.331   -35.763 48.194  1.00 85.53 178 A 1 
ATOM 1389  C CB  . MET A 1 178 ? 92.498   -35.622 45.240  1.00 85.14 178 A 1 
ATOM 1390  C CG  . MET A 1 178 ? 93.156   -35.855 43.890  1.00 81.84 178 A 1 
ATOM 1391  S SD  . MET A 1 178 ? 93.351   -34.354 42.885  1.00 77.27 178 A 1 
ATOM 1392  C CE  . MET A 1 178 ? 94.505   -33.410 43.903  1.00 68.63 178 A 1 
ATOM 1393  N N   . PHE A 1 179 ? 90.697   -37.216 47.865  1.00 89.02 179 A 1 
ATOM 1394  C CA  . PHE A 1 179 ? 90.074   -37.043 49.184  1.00 90.60 179 A 1 
ATOM 1395  C C   . PHE A 1 179 ? 90.116   -38.317 50.035  1.00 90.71 179 A 1 
ATOM 1396  O O   . PHE A 1 179 ? 90.103   -38.233 51.260  1.00 88.02 179 A 1 
ATOM 1397  C CB  . PHE A 1 179 ? 88.639   -36.552 49.020  1.00 91.34 179 A 1 
ATOM 1398  C CG  . PHE A 1 179 ? 88.527   -35.203 48.383  1.00 91.95 179 A 1 
ATOM 1399  C CD1 . PHE A 1 179 ? 88.638   -34.038 49.164  1.00 86.77 179 A 1 
ATOM 1400  C CD2 . PHE A 1 179 ? 88.325   -35.080 46.996  1.00 87.28 179 A 1 
ATOM 1401  C CE1 . PHE A 1 179 ? 88.540   -32.768 48.575  1.00 86.63 179 A 1 
ATOM 1402  C CE2 . PHE A 1 179 ? 88.233   -33.815 46.407  1.00 87.00 179 A 1 
ATOM 1403  C CZ  . PHE A 1 179 ? 88.342   -32.657 47.189  1.00 90.65 179 A 1 
ATOM 1404  N N   . GLU A 1 180 ? 90.169   -39.444 49.384  1.00 87.88 180 A 1 
ATOM 1405  C CA  . GLU A 1 180 ? 90.317   -40.723 50.074  1.00 86.76 180 A 1 
ATOM 1406  C C   . GLU A 1 180 ? 91.593   -40.715 50.924  1.00 86.38 180 A 1 
ATOM 1407  O O   . GLU A 1 180 ? 92.695   -40.495 50.416  1.00 82.45 180 A 1 
ATOM 1408  C CB  . GLU A 1 180 ? 90.329   -41.866 49.055  1.00 84.61 180 A 1 
ATOM 1409  C CG  . GLU A 1 180 ? 90.092   -43.247 49.673  1.00 79.52 180 A 1 
ATOM 1410  C CD  . GLU A 1 180 ? 88.623   -43.497 50.064  1.00 79.96 180 A 1 
ATOM 1411  O OE1 . GLU A 1 180 ? 88.379   -44.028 51.156  1.00 73.13 180 A 1 
ATOM 1412  O OE2 . GLU A 1 180 ? 87.734   -43.170 49.245  1.00 73.66 180 A 1 
ATOM 1413  N N   . GLY A 1 181 ? 91.446   -40.885 52.215  1.00 86.19 181 A 1 
ATOM 1414  C CA  . GLY A 1 181 ? 92.563   -40.811 53.155  1.00 86.42 181 A 1 
ATOM 1415  C C   . GLY A 1 181 ? 93.081   -39.408 53.433  1.00 88.15 181 A 1 
ATOM 1416  O O   . GLY A 1 181 ? 94.043   -39.268 54.200  1.00 84.10 181 A 1 
ATOM 1417  N N   . ALA A 1 182 ? 92.459   -38.377 52.872  1.00 89.73 182 A 1 
ATOM 1418  C CA  . ALA A 1 182 ? 92.867   -36.998 53.126  1.00 90.41 182 A 1 
ATOM 1419  C C   . ALA A 1 182 ? 92.609   -36.577 54.578  1.00 91.20 182 A 1 
ATOM 1420  O O   . ALA A 1 182 ? 91.785   -37.144 55.293  1.00 88.57 182 A 1 
ATOM 1421  C CB  . ALA A 1 182 ? 92.176   -36.058 52.126  1.00 89.05 182 A 1 
ATOM 1422  N N   . ASP A 1 183 ? 93.328   -35.534 54.986  1.00 91.58 183 A 1 
ATOM 1423  C CA  . ASP A 1 183 ? 93.172   -34.934 56.310  1.00 91.69 183 A 1 
ATOM 1424  C C   . ASP A 1 183 ? 91.732   -34.428 56.548  1.00 92.08 183 A 1 
ATOM 1425  O O   . ASP A 1 183 ? 91.039   -33.988 55.633  1.00 89.20 183 A 1 
ATOM 1426  C CB  . ASP A 1 183 ? 94.192   -33.807 56.470  1.00 89.78 183 A 1 
ATOM 1427  C CG  . ASP A 1 183 ? 94.264   -33.372 57.925  1.00 82.41 183 A 1 
ATOM 1428  O OD1 . ASP A 1 183 ? 93.349   -32.624 58.337  1.00 72.18 183 A 1 
ATOM 1429  O OD2 . ASP A 1 183 ? 95.169   -33.842 58.630  1.00 72.34 183 A 1 
ATOM 1430  N N   . ILE A 1 184 ? 91.291   -34.472 57.772  1.00 92.42 184 A 1 
ATOM 1431  C CA  . ILE A 1 184 ? 89.953   -34.066 58.164  1.00 92.67 184 A 1 
ATOM 1432  C C   . ILE A 1 184 ? 89.625   -32.619 57.780  1.00 93.21 184 A 1 
ATOM 1433  O O   . ILE A 1 184 ? 88.485   -32.293 57.488  1.00 89.64 184 A 1 
ATOM 1434  C CB  . ILE A 1 184 ? 89.763   -34.359 59.671  1.00 89.66 184 A 1 
ATOM 1435  C CG1 . ILE A 1 184 ? 88.309   -34.766 59.973  1.00 78.04 184 A 1 
ATOM 1436  C CG2 . ILE A 1 184 ? 90.228   -33.187 60.556  1.00 75.83 184 A 1 
ATOM 1437  C CD1 . ILE A 1 184 ? 88.121   -35.366 61.372  1.00 69.56 184 A 1 
ATOM 1438  N N   . HIS A 1 185 ? 90.623   -31.764 57.719  1.00 92.63 185 A 1 
ATOM 1439  C CA  . HIS A 1 185 ? 90.473   -30.362 57.315  1.00 92.23 185 A 1 
ATOM 1440  C C   . HIS A 1 185 ? 90.435   -30.147 55.800  1.00 92.56 185 A 1 
ATOM 1441  O O   . HIS A 1 185 ? 90.198   -29.038 55.330  1.00 88.69 185 A 1 
ATOM 1442  C CB  . HIS A 1 185 ? 91.602   -29.543 57.937  1.00 90.40 185 A 1 
ATOM 1443  C CG  . HIS A 1 185 ? 91.624   -29.615 59.439  1.00 86.18 185 A 1 
ATOM 1444  N ND1 . HIS A 1 185 ? 90.597   -29.253 60.282  1.00 74.12 185 A 1 
ATOM 1445  C CD2 . HIS A 1 185 ? 92.643   -30.069 60.238  1.00 72.90 185 A 1 
ATOM 1446  C CE1 . HIS A 1 185 ? 90.990   -29.479 61.540  1.00 71.77 185 A 1 
ATOM 1447  N NE2 . HIS A 1 185 ? 92.224   -29.964 61.544  1.00 72.81 185 A 1 
ATOM 1448  N N   . LYS A 1 186 ? 90.709   -31.186 55.021  1.00 92.66 186 A 1 
ATOM 1449  C CA  . LYS A 1 186 ? 90.768   -31.125 53.548  1.00 92.73 186 A 1 
ATOM 1450  C C   . LYS A 1 186 ? 89.645   -31.894 52.873  1.00 92.94 186 A 1 
ATOM 1451  O O   . LYS A 1 186 ? 89.667   -32.061 51.660  1.00 89.43 186 A 1 
ATOM 1452  C CB  . LYS A 1 186 ? 92.132   -31.596 53.059  1.00 91.05 186 A 1 
ATOM 1453  C CG  . LYS A 1 186 ? 93.278   -30.678 53.492  1.00 86.79 186 A 1 
ATOM 1454  C CD  . LYS A 1 186 ? 94.571   -31.154 52.830  1.00 80.12 186 A 1 
ATOM 1455  C CE  . LYS A 1 186 ? 95.760   -30.293 53.237  1.00 71.64 186 A 1 
ATOM 1456  N NZ  . LYS A 1 186 ? 97.016   -30.801 52.640  1.00 62.66 186 A 1 
ATOM 1457  N N   . ARG A 1 187 ? 88.701   -32.371 53.668  1.00 93.85 187 A 1 
ATOM 1458  C CA  . ARG A 1 187 ? 87.555   -33.139 53.185  1.00 93.99 187 A 1 
ATOM 1459  C C   . ARG A 1 187 ? 86.343   -32.878 54.062  1.00 94.50 187 A 1 
ATOM 1460  O O   . ARG A 1 187 ? 86.487   -32.355 55.164  1.00 92.49 187 A 1 
ATOM 1461  C CB  . ARG A 1 187 ? 87.908   -34.622 53.130  1.00 91.73 187 A 1 
ATOM 1462  C CG  . ARG A 1 187 ? 88.272   -35.217 54.502  1.00 88.66 187 A 1 
ATOM 1463  C CD  . ARG A 1 187 ? 88.399   -36.724 54.416  1.00 88.36 187 A 1 
ATOM 1464  N NE  . ARG A 1 187 ? 88.794   -37.342 55.683  1.00 85.39 187 A 1 
ATOM 1465  C CZ  . ARG A 1 187 ? 88.009   -37.604 56.710  1.00 86.34 187 A 1 
ATOM 1466  N NH1 . ARG A 1 187 ? 86.729   -37.323 56.698  1.00 76.70 187 A 1 
ATOM 1467  N NH2 . ARG A 1 187 ? 88.504   -38.164 57.768  1.00 80.38 187 A 1 
ATOM 1468  N N   . LEU A 1 188 ? 85.218   -33.304 53.601  1.00 94.08 188 A 1 
ATOM 1469  C CA  . LEU A 1 188 ? 84.047   -33.386 54.464  1.00 94.61 188 A 1 
ATOM 1470  C C   . LEU A 1 188 ? 84.375   -34.232 55.706  1.00 94.72 188 A 1 
ATOM 1471  O O   . LEU A 1 188 ? 84.986   -35.301 55.594  1.00 92.96 188 A 1 
ATOM 1472  C CB  . LEU A 1 188 ? 82.874   -33.985 53.656  1.00 94.61 188 A 1 
ATOM 1473  C CG  . LEU A 1 188 ? 81.563   -34.120 54.444  1.00 94.55 188 A 1 
ATOM 1474  C CD1 . LEU A 1 188 ? 80.998   -32.765 54.875  1.00 87.53 188 A 1 
ATOM 1475  C CD2 . LEU A 1 188 ? 80.517   -34.804 53.573  1.00 87.59 188 A 1 
ATOM 1476  N N   . SER A 1 189 ? 83.989   -33.725 56.875  1.00 94.51 189 A 1 
ATOM 1477  C CA  . SER A 1 189 ? 84.182   -34.418 58.143  1.00 94.26 189 A 1 
ATOM 1478  C C   . SER A 1 189 ? 82.963   -34.235 59.053  1.00 94.66 189 A 1 
ATOM 1479  O O   . SER A 1 189 ? 82.140   -33.348 58.826  1.00 93.06 189 A 1 
ATOM 1480  C CB  . SER A 1 189 ? 85.476   -33.920 58.806  1.00 91.90 189 A 1 
ATOM 1481  O OG  . SER A 1 189 ? 85.270   -32.739 59.529  1.00 82.85 189 A 1 
ATOM 1482  N N   . PRO A 1 190 ? 82.810   -35.043 60.079  1.00 93.83 190 A 1 
ATOM 1483  C CA  . PRO A 1 190 ? 81.718   -34.872 61.044  1.00 93.59 190 A 1 
ATOM 1484  C C   . PRO A 1 190 ? 81.755   -33.545 61.812  1.00 93.57 190 A 1 
ATOM 1485  O O   . PRO A 1 190 ? 80.736   -33.140 62.370  1.00 90.77 190 A 1 
ATOM 1486  C CB  . PRO A 1 190 ? 81.844   -36.055 62.012  1.00 91.89 190 A 1 
ATOM 1487  C CG  . PRO A 1 190 ? 82.643   -37.095 61.248  1.00 89.43 190 A 1 
ATOM 1488  C CD  . PRO A 1 190 ? 83.565   -36.243 60.380  1.00 92.11 190 A 1 
ATOM 1489  N N   . ASP A 1 191 ? 82.873   -32.877 61.819  1.00 93.35 191 A 1 
ATOM 1490  C CA  . ASP A 1 191 ? 83.064   -31.625 62.560  1.00 92.40 191 A 1 
ATOM 1491  C C   . ASP A 1 191 ? 82.587   -30.394 61.769  1.00 93.08 191 A 1 
ATOM 1492  O O   . ASP A 1 191 ? 82.427   -29.322 62.346  1.00 89.48 191 A 1 
ATOM 1493  C CB  . ASP A 1 191 ? 84.543   -31.502 62.965  1.00 89.79 191 A 1 
ATOM 1494  C CG  . ASP A 1 191 ? 85.043   -32.680 63.823  1.00 81.26 191 A 1 
ATOM 1495  O OD1 . ASP A 1 191 ? 84.258   -33.193 64.647  1.00 70.37 191 A 1 
ATOM 1496  O OD2 . ASP A 1 191 ? 86.210   -33.068 63.640  1.00 71.01 191 A 1 
ATOM 1497  N N   . ASP A 1 192 ? 82.322   -30.550 60.497  1.00 93.70 192 A 1 
ATOM 1498  C CA  . ASP A 1 192 ? 81.949   -29.438 59.618  1.00 94.08 192 A 1 
ATOM 1499  C C   . ASP A 1 192 ? 80.509   -28.953 59.839  1.00 94.18 192 A 1 
ATOM 1500  O O   . ASP A 1 192 ? 80.144   -27.840 59.421  1.00 91.38 192 A 1 
ATOM 1501  C CB  . ASP A 1 192 ? 82.165   -29.846 58.153  1.00 93.53 192 A 1 
ATOM 1502  C CG  . ASP A 1 192 ? 83.613   -30.214 57.816  1.00 92.76 192 A 1 
ATOM 1503  O OD1 . ASP A 1 192 ? 84.549   -29.647 58.410  1.00 86.88 192 A 1 
ATOM 1504  O OD2 . ASP A 1 192 ? 83.804   -31.064 56.913  1.00 87.17 192 A 1 
ATOM 1505  N N   . ALA A 1 193 ? 79.649   -29.749 60.468  1.00 94.03 193 A 1 
ATOM 1506  C CA  . ALA A 1 193 ? 78.280   -29.392 60.809  1.00 94.22 193 A 1 
ATOM 1507  C C   . ALA A 1 193 ? 77.799   -30.125 62.065  1.00 94.00 193 A 1 
ATOM 1508  O O   . ALA A 1 193 ? 78.386   -31.105 62.513  1.00 91.83 193 A 1 
ATOM 1509  C CB  . ALA A 1 193 ? 77.370   -29.706 59.604  1.00 93.59 193 A 1 
ATOM 1510  N N   . ASP A 1 194 ? 76.676   -29.682 62.600  1.00 94.52 194 A 1 
ATOM 1511  C CA  . ASP A 1 194 ? 76.057   -30.387 63.735  1.00 93.86 194 A 1 
ATOM 1512  C C   . ASP A 1 194 ? 75.615   -31.812 63.369  1.00 93.64 194 A 1 
ATOM 1513  O O   . ASP A 1 194 ? 75.689   -32.728 64.197  1.00 90.68 194 A 1 
ATOM 1514  C CB  . ASP A 1 194 ? 74.873   -29.572 64.271  1.00 92.29 194 A 1 
ATOM 1515  C CG  . ASP A 1 194 ? 74.306   -30.244 65.529  1.00 86.97 194 A 1 
ATOM 1516  O OD1 . ASP A 1 194 ? 75.081   -30.491 66.469  1.00 78.89 194 A 1 
ATOM 1517  O OD2 . ASP A 1 194 ? 73.130   -30.653 65.533  1.00 76.91 194 A 1 
ATOM 1518  N N   . PHE A 1 195 ? 75.220   -32.017 62.153  1.00 94.36 195 A 1 
ATOM 1519  C CA  . PHE A 1 195 ? 74.890   -33.329 61.615  1.00 94.98 195 A 1 
ATOM 1520  C C   . PHE A 1 195 ? 75.387   -33.468 60.184  1.00 95.69 195 A 1 
ATOM 1521  O O   . PHE A 1 195 ? 74.940   -32.745 59.299  1.00 94.53 195 A 1 
ATOM 1522  C CB  . PHE A 1 195 ? 73.377   -33.552 61.711  1.00 94.08 195 A 1 
ATOM 1523  C CG  . PHE A 1 195 ? 72.887   -34.879 61.190  1.00 94.42 195 A 1 
ATOM 1524  C CD1 . PHE A 1 195 ? 71.673   -34.943 60.465  1.00 90.41 195 A 1 
ATOM 1525  C CD2 . PHE A 1 195 ? 73.604   -36.077 61.422  1.00 90.46 195 A 1 
ATOM 1526  C CE1 . PHE A 1 195 ? 71.195   -36.164 59.994  1.00 90.16 195 A 1 
ATOM 1527  C CE2 . PHE A 1 195 ? 73.134   -37.300 60.937  1.00 89.58 195 A 1 
ATOM 1528  C CZ  . PHE A 1 195 ? 71.927   -37.347 60.225  1.00 91.97 195 A 1 
ATOM 1529  N N   . VAL A 1 196 ? 76.267   -34.419 59.988  1.00 95.47 196 A 1 
ATOM 1530  C CA  . VAL A 1 196 ? 76.780   -34.782 58.669  1.00 95.79 196 A 1 
ATOM 1531  C C   . VAL A 1 196 ? 76.312   -36.193 58.336  1.00 95.50 196 A 1 
ATOM 1532  O O   . VAL A 1 196 ? 76.686   -37.140 59.028  1.00 94.15 196 A 1 
ATOM 1533  C CB  . VAL A 1 196 ? 78.316   -34.669 58.598  1.00 95.24 196 A 1 
ATOM 1534  C CG1 . VAL A 1 196 ? 78.830   -34.977 57.201  1.00 90.97 196 A 1 
ATOM 1535  C CG2 . VAL A 1 196 ? 78.780   -33.260 58.977  1.00 89.06 196 A 1 
ATOM 1536  N N   . ASP A 1 197 ? 75.513   -36.320 57.316  1.00 95.78 197 A 1 
ATOM 1537  C CA  . ASP A 1 197 ? 75.064   -37.592 56.766  1.00 95.62 197 A 1 
ATOM 1538  C C   . ASP A 1 197 ? 75.537   -37.765 55.333  1.00 95.93 197 A 1 
ATOM 1539  O O   . ASP A 1 197 ? 75.495   -36.839 54.531  1.00 94.48 197 A 1 
ATOM 1540  C CB  . ASP A 1 197 ? 73.550   -37.765 56.920  1.00 94.40 197 A 1 
ATOM 1541  C CG  . ASP A 1 197 ? 72.680   -36.783 56.126  1.00 93.85 197 A 1 
ATOM 1542  O OD1 . ASP A 1 197 ? 72.736   -35.568 56.410  1.00 86.18 197 A 1 
ATOM 1543  O OD2 . ASP A 1 197 ? 71.837   -37.236 55.334  1.00 86.43 197 A 1 
ATOM 1544  N N   . VAL A 1 198 ? 76.018   -38.956 55.035  1.00 95.91 198 A 1 
ATOM 1545  C CA  . VAL A 1 198 ? 76.663   -39.247 53.761  1.00 96.12 198 A 1 
ATOM 1546  C C   . VAL A 1 198 ? 76.035   -40.485 53.138  1.00 95.82 198 A 1 
ATOM 1547  O O   . VAL A 1 198 ? 75.818   -41.487 53.803  1.00 94.46 198 A 1 
ATOM 1548  C CB  . VAL A 1 198 ? 78.185   -39.403 53.923  1.00 95.45 198 A 1 
ATOM 1549  C CG1 . VAL A 1 198 ? 78.885   -39.538 52.573  1.00 89.87 198 A 1 
ATOM 1550  C CG2 . VAL A 1 198 ? 78.808   -38.199 54.628  1.00 87.93 198 A 1 
ATOM 1551  N N   . LEU A 1 199 ? 75.742   -40.399 51.851  1.00 95.47 199 A 1 
ATOM 1552  C CA  . LEU A 1 199 ? 75.316   -41.527 51.036  1.00 95.18 199 A 1 
ATOM 1553  C C   . LEU A 1 199 ? 76.467   -41.951 50.128  1.00 94.70 199 A 1 
ATOM 1554  O O   . LEU A 1 199 ? 76.960   -41.141 49.357  1.00 92.65 199 A 1 
ATOM 1555  C CB  . LEU A 1 199 ? 74.077   -41.125 50.214  1.00 94.46 199 A 1 
ATOM 1556  C CG  . LEU A 1 199 ? 72.768   -41.151 51.025  1.00 92.20 199 A 1 
ATOM 1557  C CD1 . LEU A 1 199 ? 71.671   -40.378 50.294  1.00 84.04 199 A 1 
ATOM 1558  C CD2 . LEU A 1 199 ? 72.270   -42.579 51.210  1.00 84.02 199 A 1 
ATOM 1559  N N   . HIS A 1 200 ? 76.876   -43.201 50.236  1.00 94.43 200 A 1 
ATOM 1560  C CA  . HIS A 1 200 ? 77.929   -43.777 49.408  1.00 93.93 200 A 1 
ATOM 1561  C C   . HIS A 1 200 ? 77.307   -44.764 48.420  1.00 93.03 200 A 1 
ATOM 1562  O O   . HIS A 1 200 ? 76.898   -45.848 48.805  1.00 90.70 200 A 1 
ATOM 1563  C CB  . HIS A 1 200 ? 78.976   -44.471 50.277  1.00 93.74 200 A 1 
ATOM 1564  C CG  . HIS A 1 200 ? 79.662   -43.584 51.270  1.00 94.21 200 A 1 
ATOM 1565  N ND1 . HIS A 1 200 ? 80.894   -42.999 51.110  1.00 85.02 200 A 1 
ATOM 1566  C CD2 . HIS A 1 200 ? 79.225   -43.281 52.534  1.00 85.87 200 A 1 
ATOM 1567  C CE1 . HIS A 1 200 ? 81.193   -42.385 52.263  1.00 88.01 200 A 1 
ATOM 1568  N NE2 . HIS A 1 200 ? 80.211   -42.530 53.134  1.00 89.25 200 A 1 
ATOM 1569  N N   . THR A 1 201 ? 77.247   -44.396 47.147  1.00 90.84 201 A 1 
ATOM 1570  C CA  . THR A 1 201 ? 76.573   -45.219 46.126  1.00 89.36 201 A 1 
ATOM 1571  C C   . THR A 1 201 ? 77.521   -45.768 45.077  1.00 86.10 201 A 1 
ATOM 1572  O O   . THR A 1 201 ? 77.197   -46.770 44.455  1.00 77.97 201 A 1 
ATOM 1573  C CB  . THR A 1 201 ? 75.453   -44.440 45.435  1.00 88.82 201 A 1 
ATOM 1574  O OG1 . THR A 1 201 ? 75.933   -43.221 44.917  1.00 80.84 201 A 1 
ATOM 1575  C CG2 . THR A 1 201 ? 74.321   -44.109 46.406  1.00 80.68 201 A 1 
ATOM 1576  N N   . TYR A 1 202 ? 78.678   -45.180 44.919  1.00 84.33 202 A 1 
ATOM 1577  C CA  . TYR A 1 202 ? 79.641   -45.608 43.914  1.00 82.22 202 A 1 
ATOM 1578  C C   . TYR A 1 202 ? 81.045   -45.744 44.496  1.00 82.02 202 A 1 
ATOM 1579  O O   . TYR A 1 202 ? 81.976   -45.037 44.141  1.00 76.27 202 A 1 
ATOM 1580  C CB  . TYR A 1 202 ? 79.560   -44.677 42.712  1.00 77.19 202 A 1 
ATOM 1581  C CG  . TYR A 1 202 ? 80.284   -45.216 41.502  1.00 75.64 202 A 1 
ATOM 1582  C CD1 . TYR A 1 202 ? 81.211   -44.404 40.812  1.00 67.23 202 A 1 
ATOM 1583  C CD2 . TYR A 1 202 ? 80.024   -46.515 41.032  1.00 66.48 202 A 1 
ATOM 1584  C CE1 . TYR A 1 202 ? 81.868   -44.886 39.675  1.00 61.55 202 A 1 
ATOM 1585  C CE2 . TYR A 1 202 ? 80.683   -47.005 39.896  1.00 61.62 202 A 1 
ATOM 1586  C CZ  . TYR A 1 202 ? 81.599   -46.189 39.212  1.00 60.72 202 A 1 
ATOM 1587  O OH  . TYR A 1 202 ? 82.234   -46.670 38.107  1.00 58.47 202 A 1 
ATOM 1588  N N   . THR A 1 203 ? 81.175   -46.665 45.395  1.00 78.71 203 A 1 
ATOM 1589  C CA  . THR A 1 203 ? 82.479   -46.893 46.027  1.00 74.74 203 A 1 
ATOM 1590  C C   . THR A 1 203 ? 83.371   -47.801 45.204  1.00 72.78 203 A 1 
ATOM 1591  O O   . THR A 1 203 ? 84.590   -47.619 45.215  1.00 64.91 203 A 1 
ATOM 1592  C CB  . THR A 1 203 ? 82.328   -47.459 47.439  1.00 71.01 203 A 1 
ATOM 1593  O OG1 . THR A 1 203 ? 81.602   -48.662 47.424  1.00 67.23 203 A 1 
ATOM 1594  C CG2 . THR A 1 203 ? 81.610   -46.489 48.371  1.00 66.03 203 A 1 
ATOM 1595  N N   . ARG A 1 204 ? 82.810   -48.765 44.515  1.00 72.57 204 A 1 
ATOM 1596  C CA  . ARG A 1 204 ? 83.552   -49.669 43.641  1.00 68.05 204 A 1 
ATOM 1597  C C   . ARG A 1 204 ? 82.702   -50.097 42.454  1.00 65.88 204 A 1 
ATOM 1598  O O   . ARG A 1 204 ? 81.639   -50.669 42.628  1.00 57.24 204 A 1 
ATOM 1599  C CB  . ARG A 1 204 ? 84.001   -50.925 44.397  1.00 60.98 204 A 1 
ATOM 1600  C CG  . ARG A 1 204 ? 85.134   -50.641 45.374  1.00 53.30 204 A 1 
ATOM 1601  C CD  . ARG A 1 204 ? 85.611   -51.938 46.021  1.00 49.90 204 A 1 
ATOM 1602  N NE  . ARG A 1 204 ? 86.737   -51.682 46.910  1.00 43.74 204 A 1 
ATOM 1603  C CZ  . ARG A 1 204 ? 87.385   -52.577 47.628  1.00 39.14 204 A 1 
ATOM 1604  N NH1 . ARG A 1 204 ? 87.034   -53.829 47.604  1.00 37.24 204 A 1 
ATOM 1605  N NH2 . ARG A 1 204 ? 88.370   -52.230 48.368  1.00 33.83 204 A 1 
ATOM 1606  N N   . SER A 1 205 ? 83.235   -49.921 41.261  1.00 55.44 205 A 1 
ATOM 1607  C CA  . SER A 1 205 ? 82.709   -50.554 40.060  1.00 51.73 205 A 1 
ATOM 1608  C C   . SER A 1 205 ? 83.850   -50.808 39.090  1.00 52.21 205 A 1 
ATOM 1609  O O   . SER A 1 205 ? 84.672   -49.921 38.873  1.00 46.76 205 A 1 
ATOM 1610  C CB  . SER A 1 205 ? 81.644   -49.683 39.407  1.00 44.23 205 A 1 
ATOM 1611  O OG  . SER A 1 205 ? 81.067   -50.384 38.346  1.00 40.09 205 A 1 
ATOM 1612  N N   . PHE A 1 206 ? 83.934   -51.997 38.577  1.00 48.83 206 A 1 
ATOM 1613  C CA  . PHE A 1 206 ? 84.991   -52.391 37.626  1.00 47.05 206 A 1 
ATOM 1614  C C   . PHE A 1 206 ? 86.419   -52.001 38.055  1.00 48.80 206 A 1 
ATOM 1615  O O   . PHE A 1 206 ? 87.254   -51.617 37.247  1.00 44.67 206 A 1 
ATOM 1616  C CB  . PHE A 1 206 ? 84.636   -51.912 36.219  1.00 41.36 206 A 1 
ATOM 1617  C CG  . PHE A 1 206 ? 83.394   -52.565 35.670  1.00 37.39 206 A 1 
ATOM 1618  C CD1 . PHE A 1 206 ? 83.470   -53.862 35.105  1.00 34.51 206 A 1 
ATOM 1619  C CD2 . PHE A 1 206 ? 82.149   -51.913 35.722  1.00 33.58 206 A 1 
ATOM 1620  C CE1 . PHE A 1 206 ? 82.331   -54.489 34.610  1.00 30.27 206 A 1 
ATOM 1621  C CE2 . PHE A 1 206 ? 81.002   -52.543 35.226  1.00 29.88 206 A 1 
ATOM 1622  C CZ  . PHE A 1 206 ? 81.093   -53.829 34.667  1.00 29.89 206 A 1 
ATOM 1623  N N   . GLY A 1 207 ? 86.691   -52.013 39.339  1.00 46.40 207 A 1 
ATOM 1624  C CA  . GLY A 1 207 ? 87.979   -51.609 39.911  1.00 44.78 207 A 1 
ATOM 1625  C C   . GLY A 1 207 ? 88.196   -50.105 40.008  1.00 46.49 207 A 1 
ATOM 1626  O O   . GLY A 1 207 ? 89.188   -49.682 40.605  1.00 43.59 207 A 1 
ATOM 1627  N N   . LEU A 1 208 ? 87.316   -49.279 39.508  1.00 56.35 208 A 1 
ATOM 1628  C CA  . LEU A 1 208 ? 87.341   -47.816 39.631  1.00 55.61 208 A 1 
ATOM 1629  C C   . LEU A 1 208 ? 86.377   -47.379 40.745  1.00 58.36 208 A 1 
ATOM 1630  O O   . LEU A 1 208 ? 85.238   -47.805 40.800  1.00 54.03 208 A 1 
ATOM 1631  C CB  . LEU A 1 208 ? 86.980   -47.187 38.278  1.00 50.27 208 A 1 
ATOM 1632  C CG  . LEU A 1 208 ? 88.026   -47.438 37.175  1.00 45.08 208 A 1 
ATOM 1633  C CD1 . LEU A 1 208 ? 87.473   -47.025 35.816  1.00 41.03 208 A 1 
ATOM 1634  C CD2 . LEU A 1 208 ? 89.312   -46.667 37.424  1.00 39.41 208 A 1 
ATOM 1635  N N   . SER A 1 209 ? 86.885   -46.501 41.593  1.00 63.07 209 A 1 
ATOM 1636  C CA  . SER A 1 209 ? 86.077   -45.872 42.646  1.00 63.91 209 A 1 
ATOM 1637  C C   . SER A 1 209 ? 86.016   -44.376 42.389  1.00 67.76 209 A 1 
ATOM 1638  O O   . SER A 1 209 ? 87.061   -43.737 42.264  1.00 64.93 209 A 1 
ATOM 1639  C CB  . SER A 1 209 ? 86.674   -46.182 44.015  1.00 57.35 209 A 1 
ATOM 1640  O OG  . SER A 1 209 ? 85.992   -45.495 45.028  1.00 52.17 209 A 1 
ATOM 1641  N N   . ILE A 1 210 ? 84.798   -43.822 42.316  1.00 76.50 210 A 1 
ATOM 1642  C CA  . ILE A 1 210 ? 84.563   -42.388 42.112  1.00 78.86 210 A 1 
ATOM 1643  C C   . ILE A 1 210 ? 84.120   -41.751 43.419  1.00 82.49 210 A 1 
ATOM 1644  O O   . ILE A 1 210 ? 84.651   -40.711 43.807  1.00 81.19 210 A 1 
ATOM 1645  C CB  . ILE A 1 210 ? 83.558   -42.155 40.965  1.00 74.13 210 A 1 
ATOM 1646  C CG1 . ILE A 1 210 ? 84.182   -42.620 39.637  1.00 66.32 210 A 1 
ATOM 1647  C CG2 . ILE A 1 210 ? 83.153   -40.674 40.885  1.00 62.50 210 A 1 
ATOM 1648  C CD1 . ILE A 1 210 ? 83.241   -42.537 38.433  1.00 56.62 210 A 1 
ATOM 1649  N N   . GLY A 1 211 ? 83.205   -42.392 44.113  1.00 85.03 211 A 1 
ATOM 1650  C CA  . GLY A 1 211 ? 82.816   -41.983 45.458  1.00 86.51 211 A 1 
ATOM 1651  C C   . GLY A 1 211 ? 83.849   -42.388 46.503  1.00 87.44 211 A 1 
ATOM 1652  O O   . GLY A 1 211 ? 84.548   -43.389 46.368  1.00 85.81 211 A 1 
ATOM 1653  N N   . ILE A 1 212 ? 83.921   -41.600 47.571  1.00 89.02 212 A 1 
ATOM 1654  C CA  . ILE A 1 212 ? 84.770   -41.915 48.712  1.00 90.89 212 A 1 
ATOM 1655  C C   . ILE A 1 212 ? 84.294   -43.190 49.407  1.00 90.42 212 A 1 
ATOM 1656  O O   . ILE A 1 212 ? 83.100   -43.385 49.630  1.00 89.39 212 A 1 
ATOM 1657  C CB  . ILE A 1 212 ? 84.893   -40.699 49.653  1.00 91.43 212 A 1 
ATOM 1658  C CG1 . ILE A 1 212 ? 86.124   -40.812 50.556  1.00 88.79 212 A 1 
ATOM 1659  C CG2 . ILE A 1 212 ? 83.602   -40.491 50.478  1.00 87.75 212 A 1 
ATOM 1660  C CD1 . ILE A 1 212 ? 86.476   -39.508 51.295  1.00 84.94 212 A 1 
ATOM 1661  N N   . GLN A 1 213 ? 85.208   -44.066 49.726  1.00 90.40 213 A 1 
ATOM 1662  C CA  . GLN A 1 213 ? 84.871   -45.326 50.396  1.00 89.99 213 A 1 
ATOM 1663  C C   . GLN A 1 213 ? 84.829   -45.164 51.919  1.00 91.05 213 A 1 
ATOM 1664  O O   . GLN A 1 213 ? 84.015   -45.785 52.601  1.00 89.76 213 A 1 
ATOM 1665  C CB  . GLN A 1 213 ? 85.883   -46.409 50.022  1.00 87.33 213 A 1 
ATOM 1666  C CG  . GLN A 1 213 ? 85.859   -46.718 48.524  1.00 80.60 213 A 1 
ATOM 1667  C CD  . GLN A 1 213 ? 86.875   -47.796 48.142  1.00 75.40 213 A 1 
ATOM 1668  O OE1 . GLN A 1 213 ? 87.280   -48.633 48.912  1.00 65.25 213 A 1 
ATOM 1669  N NE2 . GLN A 1 213 ? 87.318   -47.791 46.904  1.00 63.12 213 A 1 
ATOM 1670  N N   . MET A 1 214 ? 85.703   -44.351 52.454  1.00 90.66 214 A 1 
ATOM 1671  C CA  . MET A 1 214 ? 85.798   -44.124 53.890  1.00 91.20 214 A 1 
ATOM 1672  C C   . MET A 1 214 ? 84.585   -43.362 54.428  1.00 92.05 214 A 1 
ATOM 1673  O O   . MET A 1 214 ? 84.054   -42.479 53.750  1.00 91.40 214 A 1 
ATOM 1674  C CB  . MET A 1 214 ? 87.111   -43.441 54.252  1.00 89.98 214 A 1 
ATOM 1675  C CG  . MET A 1 214 ? 87.273   -42.054 53.653  1.00 85.52 214 A 1 
ATOM 1676  S SD  . MET A 1 214 ? 88.851   -41.236 54.057  1.00 85.06 214 A 1 
ATOM 1677  C CE  . MET A 1 214 ? 88.507   -40.700 55.733  1.00 75.42 214 A 1 
ATOM 1678  N N   . PRO A 1 215 ? 84.170   -43.656 55.649  1.00 92.34 215 A 1 
ATOM 1679  C CA  . PRO A 1 215 ? 83.137   -42.858 56.287  1.00 92.67 215 A 1 
ATOM 1680  C C   . PRO A 1 215 ? 83.676   -41.456 56.604  1.00 93.27 215 A 1 
ATOM 1681  O O   . PRO A 1 215 ? 84.764   -41.323 57.170  1.00 91.36 215 A 1 
ATOM 1682  C CB  . PRO A 1 215 ? 82.746   -43.645 57.528  1.00 90.86 215 A 1 
ATOM 1683  C CG  . PRO A 1 215 ? 84.022   -44.401 57.894  1.00 87.85 215 A 1 
ATOM 1684  C CD  . PRO A 1 215 ? 84.651   -44.685 56.536  1.00 90.72 215 A 1 
ATOM 1685  N N   . VAL A 1 216 ? 82.888   -40.450 56.271  1.00 93.94 216 A 1 
ATOM 1686  C CA  . VAL A 1 216 ? 83.241   -39.041 56.435  1.00 94.00 216 A 1 
ATOM 1687  C C   . VAL A 1 216 ? 82.192   -38.234 57.197  1.00 94.30 216 A 1 
ATOM 1688  O O   . VAL A 1 216 ? 82.407   -37.070 57.510  1.00 92.01 216 A 1 
ATOM 1689  C CB  . VAL A 1 216 ? 83.565   -38.369 55.094  1.00 92.92 216 A 1 
ATOM 1690  C CG1 . VAL A 1 216 ? 84.796   -38.997 54.433  1.00 87.58 216 A 1 
ATOM 1691  C CG2 . VAL A 1 216 ? 82.402   -38.431 54.098  1.00 86.46 216 A 1 
ATOM 1692  N N   . GLY A 1 217 ? 81.081   -38.863 57.578  1.00 93.50 217 A 1 
ATOM 1693  C CA  . GLY A 1 217 ? 80.012   -38.221 58.329  1.00 93.55 217 A 1 
ATOM 1694  C C   . GLY A 1 217 ? 79.761   -38.841 59.697  1.00 93.88 217 A 1 
ATOM 1695  O O   . GLY A 1 217 ? 80.473   -39.728 60.160  1.00 91.76 217 A 1 
ATOM 1696  N N   . HIS A 1 218 ? 78.713   -38.348 60.349  1.00 94.40 218 A 1 
ATOM 1697  C CA  . HIS A 1 218 ? 78.175   -39.008 61.539  1.00 94.05 218 A 1 
ATOM 1698  C C   . HIS A 1 218 ? 77.488   -40.325 61.188  1.00 93.81 218 A 1 
ATOM 1699  O O   . HIS A 1 218 ? 77.541   -41.285 61.958  1.00 92.31 218 A 1 
ATOM 1700  C CB  . HIS A 1 218 ? 77.164   -38.090 62.225  1.00 93.65 218 A 1 
ATOM 1701  C CG  . HIS A 1 218 ? 77.736   -36.824 62.782  1.00 93.40 218 A 1 
ATOM 1702  N ND1 . HIS A 1 218 ? 77.805   -35.614 62.153  1.00 81.72 218 A 1 
ATOM 1703  C CD2 . HIS A 1 218 ? 78.240   -36.639 64.049  1.00 81.87 218 A 1 
ATOM 1704  C CE1 . HIS A 1 218 ? 78.331   -34.719 63.015  1.00 84.70 218 A 1 
ATOM 1705  N NE2 . HIS A 1 218 ? 78.588   -35.310 64.160  1.00 86.48 218 A 1 
ATOM 1706  N N   . ILE A 1 219 ? 76.833   -40.335 60.087  1.00 94.13 219 A 1 
ATOM 1707  C CA  . ILE A 1 219 ? 76.139   -41.485 59.521  1.00 94.37 219 A 1 
ATOM 1708  C C   . ILE A 1 219 ? 76.603   -41.634 58.084  1.00 94.70 219 A 1 
ATOM 1709  O O   . ILE A 1 219 ? 76.332   -40.762 57.269  1.00 93.39 219 A 1 
ATOM 1710  C CB  . ILE A 1 219 ? 74.616   -41.317 59.610  1.00 92.59 219 A 1 
ATOM 1711  C CG1 . ILE A 1 219 ? 74.141   -41.168 61.079  1.00 80.58 219 A 1 
ATOM 1712  C CG2 . ILE A 1 219 ? 73.910   -42.510 58.936  1.00 78.04 219 A 1 
ATOM 1713  C CD1 . ILE A 1 219 ? 72.633   -40.929 61.222  1.00 75.36 219 A 1 
ATOM 1714  N N   . ASP A 1 220 ? 77.243   -42.759 57.806  1.00 94.44 220 A 1 
ATOM 1715  C CA  . ASP A 1 220 ? 77.616   -43.122 56.447  1.00 94.61 220 A 1 
ATOM 1716  C C   . ASP A 1 220 ? 76.740   -44.293 56.016  1.00 94.61 220 A 1 
ATOM 1717  O O   . ASP A 1 220 ? 76.800   -45.377 56.594  1.00 93.07 220 A 1 
ATOM 1718  C CB  . ASP A 1 220 ? 79.097   -43.480 56.367  1.00 94.35 220 A 1 
ATOM 1719  C CG  . ASP A 1 220 ? 79.987   -42.265 56.622  1.00 93.82 220 A 1 
ATOM 1720  O OD1 . ASP A 1 220 ? 80.423   -41.636 55.631  1.00 84.38 220 A 1 
ATOM 1721  O OD2 . ASP A 1 220 ? 80.280   -41.979 57.800  1.00 85.19 220 A 1 
ATOM 1722  N N   . ILE A 1 221 ? 75.914   -44.060 55.048  1.00 95.26 221 A 1 
ATOM 1723  C CA  . ILE A 1 221 ? 74.947   -45.011 54.524  1.00 95.27 221 A 1 
ATOM 1724  C C   . ILE A 1 221 ? 75.477   -45.572 53.211  1.00 95.02 221 A 1 
ATOM 1725  O O   . ILE A 1 221 ? 75.767   -44.834 52.289  1.00 93.79 221 A 1 
ATOM 1726  C CB  . ILE A 1 221 ? 73.558   -44.361 54.369  1.00 94.60 221 A 1 
ATOM 1727  C CG1 . ILE A 1 221 ? 73.059   -43.791 55.718  1.00 91.22 221 A 1 
ATOM 1728  C CG2 . ILE A 1 221 ? 72.569   -45.388 53.811  1.00 90.40 221 A 1 
ATOM 1729  C CD1 . ILE A 1 221 ? 71.772   -42.966 55.622  1.00 80.87 221 A 1 
ATOM 1730  N N   . TYR A 1 222 ? 75.544   -46.882 53.152  1.00 94.83 222 A 1 
ATOM 1731  C CA  . TYR A 1 222 ? 76.022   -47.619 51.995  1.00 94.66 222 A 1 
ATOM 1732  C C   . TYR A 1 222 ? 74.863   -48.423 51.390  1.00 94.32 222 A 1 
ATOM 1733  O O   . TYR A 1 222 ? 74.666   -49.585 51.740  1.00 92.48 222 A 1 
ATOM 1734  C CB  . TYR A 1 222 ? 77.204   -48.492 52.409  1.00 94.17 222 A 1 
ATOM 1735  C CG  . TYR A 1 222 ? 78.404   -47.720 52.901  1.00 94.07 222 A 1 
ATOM 1736  C CD1 . TYR A 1 222 ? 79.452   -47.389 52.013  1.00 88.99 222 A 1 
ATOM 1737  C CD2 . TYR A 1 222 ? 78.499   -47.333 54.248  1.00 89.27 222 A 1 
ATOM 1738  C CE1 . TYR A 1 222 ? 80.582   -46.693 52.464  1.00 88.58 222 A 1 
ATOM 1739  C CE2 . TYR A 1 222 ? 79.628   -46.621 54.709  1.00 88.50 222 A 1 
ATOM 1740  C CZ  . TYR A 1 222 ? 80.666   -46.310 53.815  1.00 91.86 222 A 1 
ATOM 1741  O OH  . TYR A 1 222 ? 81.770   -45.630 54.263  1.00 90.42 222 A 1 
ATOM 1742  N N   . PRO A 1 223 ? 74.069   -47.841 50.499  1.00 94.21 223 A 1 
ATOM 1743  C CA  . PRO A 1 223 ? 73.024   -48.570 49.789  1.00 93.72 223 A 1 
ATOM 1744  C C   . PRO A 1 223 ? 73.616   -49.726 49.001  1.00 92.56 223 A 1 
ATOM 1745  O O   . PRO A 1 223 ? 74.628   -49.569 48.317  1.00 89.69 223 A 1 
ATOM 1746  C CB  . PRO A 1 223 ? 72.341   -47.558 48.873  1.00 93.04 223 A 1 
ATOM 1747  C CG  . PRO A 1 223 ? 72.698   -46.207 49.490  1.00 91.33 223 A 1 
ATOM 1748  C CD  . PRO A 1 223 ? 74.070   -46.458 50.097  1.00 93.64 223 A 1 
ATOM 1749  N N   . ASN A 1 224 ? 73.019   -50.884 49.087  1.00 92.00 224 A 1 
ATOM 1750  C CA  . ASN A 1 224 ? 73.457   -52.104 48.404  1.00 91.19 224 A 1 
ATOM 1751  C C   . ASN A 1 224 ? 74.929   -52.485 48.673  1.00 89.62 224 A 1 
ATOM 1752  O O   . ASN A 1 224 ? 75.560   -53.149 47.864  1.00 84.56 224 A 1 
ATOM 1753  C CB  . ASN A 1 224 ? 73.091   -52.021 46.916  1.00 90.74 224 A 1 
ATOM 1754  C CG  . ASN A 1 224 ? 71.603   -51.765 46.737  1.00 90.36 224 A 1 
ATOM 1755  O OD1 . ASN A 1 224 ? 70.772   -52.570 47.103  1.00 79.99 224 A 1 
ATOM 1756  N ND2 . ASN A 1 224 ? 71.246   -50.623 46.197  1.00 79.56 224 A 1 
ATOM 1757  N N   . GLY A 1 225 ? 75.415   -52.042 49.784  1.00 88.19 225 A 1 
ATOM 1758  C CA  . GLY A 1 225 ? 76.813   -52.260 50.151  1.00 85.94 225 A 1 
ATOM 1759  C C   . GLY A 1 225 ? 77.791   -51.224 49.582  1.00 85.57 225 A 1 
ATOM 1760  O O   . GLY A 1 225 ? 78.972   -51.287 49.904  1.00 77.77 225 A 1 
ATOM 1761  N N   . GLY A 1 226 ? 77.300   -50.287 48.773  1.00 82.46 226 A 1 
ATOM 1762  C CA  . GLY A 1 226 ? 78.115   -49.260 48.131  1.00 79.66 226 A 1 
ATOM 1763  C C   . GLY A 1 226 ? 78.839   -49.727 46.868  1.00 79.71 226 A 1 
ATOM 1764  O O   . GLY A 1 226 ? 79.448   -48.909 46.196  1.00 72.88 226 A 1 
ATOM 1765  N N   . ASP A 1 227 ? 78.765   -50.982 46.533  1.00 79.21 227 A 1 
ATOM 1766  C CA  . ASP A 1 227 ? 79.516   -51.549 45.406  1.00 75.54 227 A 1 
ATOM 1767  C C   . ASP A 1 227 ? 78.760   -51.473 44.078  1.00 74.75 227 A 1 
ATOM 1768  O O   . ASP A 1 227 ? 79.325   -51.119 43.050  1.00 68.14 227 A 1 
ATOM 1769  C CB  . ASP A 1 227 ? 79.862   -53.019 45.692  1.00 70.77 227 A 1 
ATOM 1770  C CG  . ASP A 1 227 ? 80.761   -53.232 46.902  1.00 65.18 227 A 1 
ATOM 1771  O OD1 . ASP A 1 227 ? 81.594   -52.366 47.218  1.00 59.42 227 A 1 
ATOM 1772  O OD2 . ASP A 1 227 ? 80.618   -54.320 47.521  1.00 58.96 227 A 1 
ATOM 1773  N N   . PHE A 1 228 ? 77.491   -51.853 44.070  1.00 80.21 228 A 1 
ATOM 1774  C CA  . PHE A 1 228 ? 76.664   -51.943 42.866  1.00 80.16 228 A 1 
ATOM 1775  C C   . PHE A 1 228 ? 75.247   -51.453 43.171  1.00 83.13 228 A 1 
ATOM 1776  O O   . PHE A 1 228 ? 74.629   -51.890 44.140  1.00 81.40 228 A 1 
ATOM 1777  C CB  . PHE A 1 228 ? 76.651   -53.397 42.385  1.00 74.47 228 A 1 
ATOM 1778  C CG  . PHE A 1 228 ? 75.767   -53.622 41.178  1.00 66.76 228 A 1 
ATOM 1779  C CD1 . PHE A 1 228 ? 74.480   -54.175 41.326  1.00 59.64 228 A 1 
ATOM 1780  C CD2 . PHE A 1 228 ? 76.219   -53.241 39.906  1.00 57.44 228 A 1 
ATOM 1781  C CE1 . PHE A 1 228 ? 73.652   -54.362 40.210  1.00 50.04 228 A 1 
ATOM 1782  C CE2 . PHE A 1 228 ? 75.396   -53.428 38.782  1.00 50.24 228 A 1 
ATOM 1783  C CZ  . PHE A 1 228 ? 74.121   -53.985 38.939  1.00 49.80 228 A 1 
ATOM 1784  N N   . GLN A 1 229 ? 74.748   -50.561 42.345  1.00 83.27 229 A 1 
ATOM 1785  C CA  . GLN A 1 229 ? 73.374   -50.077 42.469  1.00 84.81 229 A 1 
ATOM 1786  C C   . GLN A 1 229 ? 72.462   -50.797 41.475  1.00 84.97 229 A 1 
ATOM 1787  O O   . GLN A 1 229 ? 72.741   -50.814 40.279  1.00 82.99 229 A 1 
ATOM 1788  C CB  . GLN A 1 229 ? 73.319   -48.559 42.288  1.00 85.33 229 A 1 
ATOM 1789  C CG  . GLN A 1 229 ? 74.172   -47.789 43.303  1.00 84.88 229 A 1 
ATOM 1790  C CD  . GLN A 1 229 ? 73.836   -48.140 44.756  1.00 86.76 229 A 1 
ATOM 1791  O OE1 . GLN A 1 229 ? 72.703   -48.346 45.142  1.00 78.55 229 A 1 
ATOM 1792  N NE2 . GLN A 1 229 ? 74.842   -48.228 45.598  1.00 78.41 229 A 1 
ATOM 1793  N N   . PRO A 1 230 ? 71.385   -51.416 41.948  1.00 85.90 230 A 1 
ATOM 1794  C CA  . PRO A 1 230 ? 70.464   -52.133 41.080  1.00 85.97 230 A 1 
ATOM 1795  C C   . PRO A 1 230 ? 69.844   -51.201 40.037  1.00 85.24 230 A 1 
ATOM 1796  O O   . PRO A 1 230 ? 69.523   -50.043 40.320  1.00 81.09 230 A 1 
ATOM 1797  C CB  . PRO A 1 230 ? 69.417   -52.751 42.009  1.00 84.87 230 A 1 
ATOM 1798  C CG  . PRO A 1 230 ? 69.450   -51.846 43.235  1.00 83.11 230 A 1 
ATOM 1799  C CD  . PRO A 1 230 ? 70.914   -51.423 43.312  1.00 86.20 230 A 1 
ATOM 1800  N N   . GLY A 1 231 ? 69.658   -51.716 38.831  1.00 80.23 231 A 1 
ATOM 1801  C CA  . GLY A 1 231 ? 69.195   -50.934 37.684  1.00 77.62 231 A 1 
ATOM 1802  C C   . GLY A 1 231 ? 70.288   -50.144 36.968  1.00 76.03 231 A 1 
ATOM 1803  O O   . GLY A 1 231 ? 70.021   -49.537 35.939  1.00 70.43 231 A 1 
ATOM 1804  N N   . CYS A 1 232 ? 71.517   -50.160 37.482  1.00 75.88 232 A 1 
ATOM 1805  C CA  . CYS A 1 232 ? 72.688   -49.599 36.813  1.00 72.75 232 A 1 
ATOM 1806  C C   . CYS A 1 232 ? 73.550   -50.675 36.151  1.00 67.78 232 A 1 
ATOM 1807  O O   . CYS A 1 232 ? 74.705   -50.424 35.803  1.00 61.40 232 A 1 
ATOM 1808  C CB  . CYS A 1 232 ? 73.483   -48.748 37.797  1.00 73.31 232 A 1 
ATOM 1809  S SG  . CYS A 1 232 ? 72.512   -47.342 38.422  1.00 72.83 232 A 1 
ATOM 1810  N N   . GLY A 1 233 ? 73.006   -51.844 35.991  1.00 62.88 233 A 1 
ATOM 1811  C CA  . GLY A 1 233 ? 73.714   -52.929 35.339  1.00 58.50 233 A 1 
ATOM 1812  C C   . GLY A 1 233 ? 73.978   -52.634 33.870  1.00 56.98 233 A 1 
ATOM 1813  O O   . GLY A 1 233 ? 73.204   -51.962 33.197  1.00 52.62 233 A 1 
ATOM 1814  N N   . LEU A 1 234 ? 75.031   -53.184 33.350  1.00 48.23 234 A 1 
ATOM 1815  C CA  . LEU A 1 234 ? 75.375   -53.073 31.934  1.00 45.93 234 A 1 
ATOM 1816  C C   . LEU A 1 234 ? 74.189   -53.398 31.023  1.00 47.42 234 A 1 
ATOM 1817  O O   . LEU A 1 234 ? 73.925   -52.639 30.117  1.00 43.91 234 A 1 
ATOM 1818  C CB  . LEU A 1 234 ? 76.559   -54.009 31.641  1.00 40.76 234 A 1 
ATOM 1819  C CG  . LEU A 1 234 ? 77.906   -53.271 31.667  1.00 36.74 234 A 1 
ATOM 1820  C CD1 . LEU A 1 234 ? 79.009   -54.109 32.301  1.00 33.88 234 A 1 
ATOM 1821  C CD2 . LEU A 1 234 ? 78.332   -52.912 30.253  1.00 33.55 234 A 1 
ATOM 1822  N N   . ASN A 1 235 ? 73.443   -54.451 31.264  1.00 46.20 235 A 1 
ATOM 1823  C CA  . ASN A 1 235 ? 72.310   -54.830 30.423  1.00 44.16 235 A 1 
ATOM 1824  C C   . ASN A 1 235 ? 71.144   -53.836 30.494  1.00 45.48 235 A 1 
ATOM 1825  O O   . ASN A 1 235 ? 70.521   -53.561 29.479  1.00 43.04 235 A 1 
ATOM 1826  C CB  . ASN A 1 235 ? 71.838   -56.244 30.801  1.00 39.89 235 A 1 
ATOM 1827  C CG  . ASN A 1 235 ? 72.793   -57.332 30.350  1.00 35.62 235 A 1 
ATOM 1828  O OD1 . ASN A 1 235 ? 73.703   -57.134 29.573  1.00 32.73 235 A 1 
ATOM 1829  N ND2 . ASN A 1 235 ? 72.595   -58.533 30.834  1.00 32.65 235 A 1 
ATOM 1830  N N   . ASP A 1 236 ? 70.892   -53.258 31.649  1.00 48.47 236 A 1 
ATOM 1831  C CA  . ASP A 1 236 ? 69.805   -52.292 31.824  1.00 48.08 236 A 1 
ATOM 1832  C C   . ASP A 1 236 ? 70.121   -50.961 31.125  1.00 47.06 236 A 1 
ATOM 1833  O O   . ASP A 1 236 ? 69.265   -50.352 30.485  1.00 45.37 236 A 1 
ATOM 1834  C CB  . ASP A 1 236 ? 69.560   -52.055 33.317  1.00 46.90 236 A 1 
ATOM 1835  C CG  . ASP A 1 236 ? 69.175   -53.320 34.075  1.00 44.52 236 A 1 
ATOM 1836  O OD1 . ASP A 1 236 ? 68.486   -54.169 33.495  1.00 42.14 236 A 1 
ATOM 1837  O OD2 . ASP A 1 236 ? 69.604   -53.428 35.240  1.00 42.60 236 A 1 
ATOM 1838  N N   . VAL A 1 237 ? 71.359   -50.544 31.217  1.00 41.81 237 A 1 
ATOM 1839  C CA  . VAL A 1 237 ? 71.812   -49.314 30.559  1.00 40.22 237 A 1 
ATOM 1840  C C   . VAL A 1 237 ? 72.104   -49.547 29.072  1.00 39.52 237 A 1 
ATOM 1841  O O   . VAL A 1 237 ? 71.826   -48.693 28.241  1.00 38.41 237 A 1 
ATOM 1842  C CB  . VAL A 1 237 ? 73.003   -48.708 31.301  1.00 38.72 237 A 1 
ATOM 1843  C CG1 . VAL A 1 237 ? 73.306   -47.326 30.780  1.00 36.41 237 A 1 
ATOM 1844  C CG2 . VAL A 1 237 ? 72.743   -48.554 32.796  1.00 38.03 237 A 1 
ATOM 1845  N N   . LEU A 1 238 ? 72.573   -50.717 28.700  1.00 37.21 238 A 1 
ATOM 1846  C CA  . LEU A 1 238 ? 72.863   -51.121 27.315  1.00 35.75 238 A 1 
ATOM 1847  C C   . LEU A 1 238 ? 71.655   -51.074 26.389  1.00 36.50 238 A 1 
ATOM 1848  O O   . LEU A 1 238 ? 71.842   -50.948 25.186  1.00 34.90 238 A 1 
ATOM 1849  C CB  . LEU A 1 238 ? 73.438   -52.544 27.273  1.00 32.75 238 A 1 
ATOM 1850  C CG  . LEU A 1 238 ? 74.951   -52.649 27.460  1.00 29.66 238 A 1 
ATOM 1851  C CD1 . LEU A 1 238 ? 75.351   -54.111 27.654  1.00 27.24 238 A 1 
ATOM 1852  C CD2 . LEU A 1 238 ? 75.704   -52.134 26.242  1.00 28.46 238 A 1 
ATOM 1853  N N   . GLY A 1 239 ? 70.461   -51.123 26.904  1.00 37.92 239 A 1 
ATOM 1854  C CA  . GLY A 1 239 ? 69.292   -50.867 26.067  1.00 37.40 239 A 1 
ATOM 1855  C C   . GLY A 1 239 ? 69.385   -49.540 25.315  1.00 37.74 239 A 1 
ATOM 1856  O O   . GLY A 1 239 ? 68.930   -49.414 24.181  1.00 36.55 239 A 1 
ATOM 1857  N N   . SER A 1 240 ? 70.037   -48.545 25.907  1.00 39.98 240 A 1 
ATOM 1858  C CA  . SER A 1 240 ? 70.322   -47.249 25.289  1.00 39.01 240 A 1 
ATOM 1859  C C   . SER A 1 240 ? 71.761   -47.140 24.746  1.00 38.36 240 A 1 
ATOM 1860  O O   . SER A 1 240 ? 72.417   -46.122 24.909  1.00 36.28 240 A 1 
ATOM 1861  C CB  . SER A 1 240 ? 69.928   -46.125 26.246  1.00 36.85 240 A 1 
ATOM 1862  O OG  . SER A 1 240 ? 70.514   -46.236 27.510  1.00 34.97 240 A 1 
ATOM 1863  N N   . ILE A 1 241 ? 72.253   -48.171 24.087  1.00 34.43 241 A 1 
ATOM 1864  C CA  . ILE A 1 241 ? 73.641   -48.423 23.630  1.00 33.04 241 A 1 
ATOM 1865  C C   . ILE A 1 241 ? 74.318   -47.277 22.844  1.00 33.58 241 A 1 
ATOM 1866  O O   . ILE A 1 241 ? 75.532   -47.318 22.642  1.00 31.92 241 A 1 
ATOM 1867  C CB  . ILE A 1 241 ? 73.665   -49.719 22.775  1.00 29.90 241 A 1 
ATOM 1868  C CG1 . ILE A 1 241 ? 73.351   -50.948 23.644  1.00 27.40 241 A 1 
ATOM 1869  C CG2 . ILE A 1 241 ? 74.991   -49.989 22.034  1.00 27.51 241 A 1 
ATOM 1870  C CD1 . ILE A 1 241 ? 73.068   -52.234 22.846  1.00 25.45 241 A 1 
ATOM 1871  N N   . ALA A 1 242 ? 73.613   -46.270 22.395  1.00 36.80 242 A 1 
ATOM 1872  C CA  . ALA A 1 242 ? 74.173   -45.287 21.473  1.00 36.38 242 A 1 
ATOM 1873  C C   . ALA A 1 242 ? 75.487   -44.639 21.954  1.00 36.96 242 A 1 
ATOM 1874  O O   . ALA A 1 242 ? 76.370   -44.381 21.150  1.00 35.03 242 A 1 
ATOM 1875  C CB  . ALA A 1 242 ? 73.105   -44.233 21.186  1.00 33.64 242 A 1 
ATOM 1876  N N   . TYR A 1 243 ? 75.619   -44.390 23.256  1.00 40.66 243 A 1 
ATOM 1877  C CA  . TYR A 1 243 ? 76.873   -43.915 23.846  1.00 40.42 243 A 1 
ATOM 1878  C C   . TYR A 1 243 ? 77.352   -44.947 24.871  1.00 41.15 243 A 1 
ATOM 1879  O O   . TYR A 1 243 ? 76.605   -45.333 25.754  1.00 39.20 243 A 1 
ATOM 1880  C CB  . TYR A 1 243 ? 76.681   -42.529 24.443  1.00 37.71 243 A 1 
ATOM 1881  C CG  . TYR A 1 243 ? 76.434   -41.477 23.389  1.00 34.85 243 A 1 
ATOM 1882  C CD1 . TYR A 1 243 ? 77.519   -40.885 22.721  1.00 32.80 243 A 1 
ATOM 1883  C CD2 . TYR A 1 243 ? 75.123   -41.104 23.045  1.00 32.33 243 A 1 
ATOM 1884  C CE1 . TYR A 1 243 ? 77.300   -39.924 21.719  1.00 29.91 243 A 1 
ATOM 1885  C CE2 . TYR A 1 243 ? 74.897   -40.143 22.041  1.00 28.90 243 A 1 
ATOM 1886  C CZ  . TYR A 1 243 ? 75.988   -39.562 21.385  1.00 28.42 243 A 1 
ATOM 1887  O OH  . TYR A 1 243 ? 75.773   -38.625 20.398  1.00 26.59 243 A 1 
ATOM 1888  N N   . GLY A 1 244 ? 78.562   -45.402 24.722  1.00 39.77 244 A 1 
ATOM 1889  C CA  . GLY A 1 244 ? 79.129   -46.619 25.289  1.00 39.93 244 A 1 
ATOM 1890  C C   . GLY A 1 244 ? 78.679   -46.998 26.704  1.00 41.57 244 A 1 
ATOM 1891  O O   . GLY A 1 244 ? 78.559   -46.192 27.607  1.00 39.53 244 A 1 
ATOM 1892  N N   . THR A 1 245 ? 78.515   -48.281 26.875  1.00 39.93 245 A 1 
ATOM 1893  C CA  . THR A 1 245 ? 77.973   -48.987 28.040  1.00 40.52 245 A 1 
ATOM 1894  C C   . THR A 1 245 ? 78.538   -48.557 29.391  1.00 42.40 245 A 1 
ATOM 1895  O O   . THR A 1 245 ? 77.791   -48.401 30.351  1.00 40.28 245 A 1 
ATOM 1896  C CB  . THR A 1 245 ? 78.276   -50.476 27.855  1.00 37.06 245 A 1 
ATOM 1897  O OG1 . THR A 1 245 ? 79.656   -50.689 27.629  1.00 34.28 245 A 1 
ATOM 1898  C CG2 . THR A 1 245 ? 77.571   -51.050 26.617  1.00 33.41 245 A 1 
ATOM 1899  N N   . ILE A 1 246 ? 79.797   -48.328 29.466  1.00 44.17 246 A 1 
ATOM 1900  C CA  . ILE A 1 246 ? 80.481   -48.012 30.723  1.00 45.14 246 A 1 
ATOM 1901  C C   . ILE A 1 246 ? 80.031   -46.655 31.273  1.00 48.43 246 A 1 
ATOM 1902  O O   . ILE A 1 246 ? 79.823   -46.503 32.469  1.00 46.58 246 A 1 
ATOM 1903  C CB  . ILE A 1 246 ? 82.017   -48.082 30.524  1.00 41.87 246 A 1 
ATOM 1904  C CG1 . ILE A 1 246 ? 82.432   -49.495 30.052  1.00 38.76 246 A 1 
ATOM 1905  C CG2 . ILE A 1 246 ? 82.751   -47.710 31.820  1.00 38.23 246 A 1 
ATOM 1906  C CD1 . ILE A 1 246 ? 83.930   -49.626 29.701  1.00 34.78 246 A 1 
ATOM 1907  N N   . THR A 1 247 ? 79.846   -45.666 30.429  1.00 47.18 247 A 1 
ATOM 1908  C CA  . THR A 1 247 ? 79.501   -44.296 30.829  1.00 47.98 247 A 1 
ATOM 1909  C C   . THR A 1 247 ? 78.145   -44.209 31.503  1.00 51.18 247 A 1 
ATOM 1910  O O   . THR A 1 247 ? 77.991   -43.487 32.477  1.00 49.24 247 A 1 
ATOM 1911  C CB  . THR A 1 247 ? 79.545   -43.340 29.631  1.00 44.03 247 A 1 
ATOM 1912  O OG1 . THR A 1 247 ? 78.961   -43.886 28.480  1.00 41.10 247 A 1 
ATOM 1913  C CG2 . THR A 1 247 ? 80.967   -42.972 29.256  1.00 40.02 247 A 1 
ATOM 1914  N N   . GLU A 1 248 ? 77.180   -44.967 31.056  1.00 51.94 248 A 1 
ATOM 1915  C CA  . GLU A 1 248 ? 75.845   -44.970 31.646  1.00 53.01 248 A 1 
ATOM 1916  C C   . GLU A 1 248 ? 75.824   -45.628 33.029  1.00 56.39 248 A 1 
ATOM 1917  O O   . GLU A 1 248 ? 75.180   -45.118 33.938  1.00 55.10 248 A 1 
ATOM 1918  C CB  . GLU A 1 248 ? 74.853   -45.648 30.704  1.00 49.05 248 A 1 
ATOM 1919  C CG  . GLU A 1 248 ? 74.646   -44.815 29.438  1.00 44.26 248 A 1 
ATOM 1920  C CD  . GLU A 1 248 ? 73.444   -45.240 28.581  1.00 40.86 248 A 1 
ATOM 1921  O OE1 . GLU A 1 248 ? 73.152   -44.510 27.603  1.00 36.98 248 A 1 
ATOM 1922  O OE2 . GLU A 1 248 ? 72.784   -46.240 28.906  1.00 38.45 248 A 1 
ATOM 1923  N N   . VAL A 1 249 ? 76.555   -46.676 33.190  1.00 54.96 249 A 1 
ATOM 1924  C CA  . VAL A 1 249 ? 76.651   -47.370 34.478  1.00 56.19 249 A 1 
ATOM 1925  C C   . VAL A 1 249 ? 77.271   -46.458 35.537  1.00 59.58 249 A 1 
ATOM 1926  O O   . VAL A 1 249 ? 76.707   -46.282 36.610  1.00 59.15 249 A 1 
ATOM 1927  C CB  . VAL A 1 249 ? 77.447   -48.675 34.350  1.00 52.83 249 A 1 
ATOM 1928  C CG1 . VAL A 1 249 ? 77.582   -49.388 35.691  1.00 48.12 249 A 1 
ATOM 1929  C CG2 . VAL A 1 249 ? 76.754   -49.639 33.388  1.00 49.95 249 A 1 
ATOM 1930  N N   . VAL A 1 250 ? 78.369   -45.820 35.205  1.00 58.96 250 A 1 
ATOM 1931  C CA  . VAL A 1 250 ? 79.085   -44.946 36.146  1.00 60.00 250 A 1 
ATOM 1932  C C   . VAL A 1 250 ? 78.207   -43.783 36.598  1.00 64.25 250 A 1 
ATOM 1933  O O   . VAL A 1 250 ? 78.098   -43.504 37.787  1.00 62.26 250 A 1 
ATOM 1934  C CB  . VAL A 1 250 ? 80.389   -44.426 35.528  1.00 55.25 250 A 1 
ATOM 1935  C CG1 . VAL A 1 250 ? 81.084   -43.408 36.416  1.00 50.11 250 A 1 
ATOM 1936  C CG2 . VAL A 1 250 ? 81.376   -45.571 35.305  1.00 50.20 250 A 1 
ATOM 1937  N N   . LYS A 1 251 ? 77.563   -43.118 35.683  1.00 67.31 251 A 1 
ATOM 1938  C CA  . LYS A 1 251 ? 76.665   -42.019 36.026  1.00 69.98 251 A 1 
ATOM 1939  C C   . LYS A 1 251 ? 75.475   -42.502 36.850  1.00 74.22 251 A 1 
ATOM 1940  O O   . LYS A 1 251 ? 75.122   -41.866 37.828  1.00 72.51 251 A 1 
ATOM 1941  C CB  . LYS A 1 251 ? 76.213   -41.309 34.747  1.00 64.31 251 A 1 
ATOM 1942  C CG  . LYS A 1 251 ? 75.393   -40.069 35.097  1.00 56.88 251 A 1 
ATOM 1943  C CD  . LYS A 1 251 ? 74.901   -39.368 33.834  1.00 53.41 251 A 1 
ATOM 1944  C CE  . LYS A 1 251 ? 74.014   -38.204 34.251  1.00 46.21 251 A 1 
ATOM 1945  N NZ  . LYS A 1 251 ? 73.282   -37.642 33.111  1.00 42.21 251 A 1 
ATOM 1946  N N   . CYS A 1 252 ? 74.923   -43.617 36.481  1.00 75.16 252 A 1 
ATOM 1947  C CA  . CYS A 1 252 ? 73.785   -44.186 37.184  1.00 77.69 252 A 1 
ATOM 1948  C C   . CYS A 1 252 ? 74.116   -44.472 38.644  1.00 80.47 252 A 1 
ATOM 1949  O O   . CYS A 1 252 ? 73.366   -44.071 39.533  1.00 78.91 252 A 1 
ATOM 1950  C CB  . CYS A 1 252 ? 73.344   -45.466 36.451  1.00 75.31 252 A 1 
ATOM 1951  S SG  . CYS A 1 252 ? 71.838   -46.167 37.157  1.00 71.47 252 A 1 
ATOM 1952  N N   . GLU A 1 253 ? 75.242   -45.091 38.894  1.00 79.94 253 A 1 
ATOM 1953  C CA  . GLU A 1 253 ? 75.661   -45.414 40.250  1.00 81.57 253 A 1 
ATOM 1954  C C   . GLU A 1 253 ? 76.018   -44.164 41.057  1.00 83.93 253 A 1 
ATOM 1955  O O   . GLU A 1 253 ? 75.592   -44.033 42.209  1.00 83.14 253 A 1 
ATOM 1956  C CB  . GLU A 1 253 ? 76.833   -46.397 40.232  1.00 79.14 253 A 1 
ATOM 1957  C CG  . GLU A 1 253 ? 76.417   -47.774 39.712  1.00 73.72 253 A 1 
ATOM 1958  C CD  . GLU A 1 253 ? 77.495   -48.842 39.930  1.00 72.08 253 A 1 
ATOM 1959  O OE1 . GLU A 1 253 ? 77.121   -49.994 40.233  1.00 62.93 253 A 1 
ATOM 1960  O OE2 . GLU A 1 253 ? 78.696   -48.516 39.821  1.00 64.58 253 A 1 
ATOM 1961  N N   . HIS A 1 254 ? 76.697   -43.217 40.455  1.00 83.98 254 A 1 
ATOM 1962  C CA  . HIS A 1 254 ? 77.094   -41.990 41.141  1.00 85.51 254 A 1 
ATOM 1963  C C   . HIS A 1 254 ? 75.898   -41.084 41.446  1.00 87.62 254 A 1 
ATOM 1964  O O   . HIS A 1 254 ? 75.691   -40.673 42.596  1.00 87.34 254 A 1 
ATOM 1965  C CB  . HIS A 1 254 ? 78.165   -41.284 40.291  1.00 84.41 254 A 1 
ATOM 1966  C CG  . HIS A 1 254 ? 78.895   -40.209 41.040  1.00 83.47 254 A 1 
ATOM 1967  N ND1 . HIS A 1 254 ? 79.605   -40.365 42.204  1.00 75.89 254 A 1 
ATOM 1968  C CD2 . HIS A 1 254 ? 79.035   -38.900 40.659  1.00 76.62 254 A 1 
ATOM 1969  C CE1 . HIS A 1 254 ? 80.157   -39.180 42.517  1.00 77.10 254 A 1 
ATOM 1970  N NE2 . HIS A 1 254 ? 79.839   -38.268 41.611  1.00 77.94 254 A 1 
ATOM 1971  N N   . GLU A 1 255 ? 75.033   -40.829 40.478  1.00 85.34 255 A 1 
ATOM 1972  C CA  . GLU A 1 255 ? 73.817   -40.026 40.648  1.00 86.79 255 A 1 
ATOM 1973  C C   . GLU A 1 255 ? 72.767   -40.716 41.529  1.00 88.71 255 A 1 
ATOM 1974  O O   . GLU A 1 255 ? 71.864   -40.061 42.043  1.00 87.82 255 A 1 
ATOM 1975  C CB  . GLU A 1 255 ? 73.189   -39.673 39.289  1.00 84.36 255 A 1 
ATOM 1976  C CG  . GLU A 1 255 ? 73.996   -38.645 38.496  1.00 77.78 255 A 1 
ATOM 1977  C CD  . GLU A 1 255 ? 73.331   -38.250 37.154  1.00 77.27 255 A 1 
ATOM 1978  O OE1 . GLU A 1 255 ? 73.986   -37.537 36.354  1.00 69.69 255 A 1 
ATOM 1979  O OE2 . GLU A 1 255 ? 72.181   -38.652 36.891  1.00 71.35 255 A 1 
ATOM 1980  N N   . ARG A 1 256 ? 72.879   -42.030 41.766  1.00 89.67 256 A 1 
ATOM 1981  C CA  . ARG A 1 256 ? 71.951   -42.761 42.628  1.00 91.11 256 A 1 
ATOM 1982  C C   . ARG A 1 256 ? 71.872   -42.176 44.030  1.00 92.39 256 A 1 
ATOM 1983  O O   . ARG A 1 256 ? 70.805   -42.179 44.617  1.00 91.85 256 A 1 
ATOM 1984  C CB  . ARG A 1 256 ? 72.329   -44.247 42.644  1.00 90.19 256 A 1 
ATOM 1985  C CG  . ARG A 1 256 ? 71.344   -45.140 43.426  1.00 86.98 256 A 1 
ATOM 1986  C CD  . ARG A 1 256 ? 69.916   -45.111 42.907  1.00 85.45 256 A 1 
ATOM 1987  N NE  . ARG A 1 256 ? 69.829   -45.557 41.516  1.00 83.84 256 A 1 
ATOM 1988  C CZ  . ARG A 1 256 ? 69.593   -46.783 41.079  1.00 83.68 256 A 1 
ATOM 1989  N NH1 . ARG A 1 256 ? 69.408   -47.782 41.884  1.00 75.54 256 A 1 
ATOM 1990  N NH2 . ARG A 1 256 ? 69.530   -47.021 39.810  1.00 78.28 256 A 1 
ATOM 1991  N N   . ALA A 1 257 ? 72.930   -41.585 44.522  1.00 91.81 257 A 1 
ATOM 1992  C CA  . ALA A 1 257 ? 72.923   -40.888 45.806  1.00 93.03 257 A 1 
ATOM 1993  C C   . ALA A 1 257 ? 71.925   -39.726 45.811  1.00 93.98 257 A 1 
ATOM 1994  O O   . ALA A 1 257 ? 71.147   -39.567 46.750  1.00 93.19 257 A 1 
ATOM 1995  C CB  . ALA A 1 257 ? 74.341   -40.398 46.096  1.00 92.60 257 A 1 
ATOM 1996  N N   . VAL A 1 258 ? 71.899   -38.958 44.747  1.00 93.26 258 A 1 
ATOM 1997  C CA  . VAL A 1 258 ? 70.933   -37.863 44.566  1.00 93.93 258 A 1 
ATOM 1998  C C   . VAL A 1 258 ? 69.520   -38.416 44.461  1.00 94.55 258 A 1 
ATOM 1999  O O   . VAL A 1 258 ? 68.619   -37.926 45.132  1.00 93.79 258 A 1 
ATOM 2000  C CB  . VAL A 1 258 ? 71.252   -37.017 43.319  1.00 93.05 258 A 1 
ATOM 2001  C CG1 . VAL A 1 258 ? 70.289   -35.840 43.194  1.00 87.10 258 A 1 
ATOM 2002  C CG2 . VAL A 1 258 ? 72.672   -36.472 43.358  1.00 85.83 258 A 1 
ATOM 2003  N N   . HIS A 1 259 ? 69.319   -39.460 43.674  1.00 93.47 259 A 1 
ATOM 2004  C CA  . HIS A 1 259 ? 68.000   -40.064 43.498  1.00 93.02 259 A 1 
ATOM 2005  C C   . HIS A 1 259 ? 67.453   -40.667 44.795  1.00 93.71 259 A 1 
ATOM 2006  O O   . HIS A 1 259 ? 66.272   -40.490 45.091  1.00 92.77 259 A 1 
ATOM 2007  C CB  . HIS A 1 259 ? 68.049   -41.098 42.373  1.00 91.87 259 A 1 
ATOM 2008  C CG  . HIS A 1 259 ? 68.308   -40.478 41.025  1.00 90.20 259 A 1 
ATOM 2009  N ND1 . HIS A 1 259 ? 67.692   -39.363 40.496  1.00 77.19 259 A 1 
ATOM 2010  C CD2 . HIS A 1 259 ? 69.197   -40.930 40.082  1.00 76.91 259 A 1 
ATOM 2011  C CE1 . HIS A 1 259 ? 68.216   -39.140 39.277  1.00 78.79 259 A 1 
ATOM 2012  N NE2 . HIS A 1 259 ? 69.121   -40.071 38.995  1.00 80.18 259 A 1 
ATOM 2013  N N   . LEU A 1 260 ? 68.288   -41.279 45.618  1.00 94.16 260 A 1 
ATOM 2014  C CA  . LEU A 1 260 ? 67.904   -41.760 46.949  1.00 94.46 260 A 1 
ATOM 2015  C C   . LEU A 1 260 ? 67.520   -40.596 47.868  1.00 94.98 260 A 1 
ATOM 2016  O O   . LEU A 1 260 ? 66.545   -40.692 48.616  1.00 93.70 260 A 1 
ATOM 2017  C CB  . LEU A 1 260 ? 69.069   -42.552 47.559  1.00 94.26 260 A 1 
ATOM 2018  C CG  . LEU A 1 260 ? 69.270   -43.951 46.951  1.00 92.89 260 A 1 
ATOM 2019  C CD1 . LEU A 1 260 ? 70.605   -44.526 47.434  1.00 86.67 260 A 1 
ATOM 2020  C CD2 . LEU A 1 260 ? 68.166   -44.916 47.367  1.00 86.79 260 A 1 
ATOM 2021  N N   . PHE A 1 261 ? 68.245   -39.501 47.810  1.00 94.77 261 A 1 
ATOM 2022  C CA  . PHE A 1 261 ? 67.910   -38.309 48.578  1.00 95.40 261 A 1 
ATOM 2023  C C   . PHE A 1 261 ? 66.584   -37.695 48.109  1.00 95.51 261 A 1 
ATOM 2024  O O   . PHE A 1 261 ? 65.718   -37.402 48.931  1.00 94.65 261 A 1 
ATOM 2025  C CB  . PHE A 1 261 ? 69.066   -37.308 48.505  1.00 95.74 261 A 1 
ATOM 2026  C CG  . PHE A 1 261 ? 68.918   -36.198 49.515  1.00 96.16 261 A 1 
ATOM 2027  C CD1 . PHE A 1 261 ? 68.281   -34.989 49.173  1.00 91.28 261 A 1 
ATOM 2028  C CD2 . PHE A 1 261 ? 69.401   -36.371 50.828  1.00 91.08 261 A 1 
ATOM 2029  C CE1 . PHE A 1 261 ? 68.129   -33.971 50.121  1.00 91.35 261 A 1 
ATOM 2030  C CE2 . PHE A 1 261 ? 69.257   -35.359 51.776  1.00 91.15 261 A 1 
ATOM 2031  C CZ  . PHE A 1 261 ? 68.620   -34.149 51.434  1.00 94.60 261 A 1 
ATOM 2032  N N   . VAL A 1 262 ? 66.383   -37.573 46.806  1.00 95.25 262 A 1 
ATOM 2033  C CA  . VAL A 1 262 ? 65.122   -37.105 46.212  1.00 95.17 262 A 1 
ATOM 2034  C C   . VAL A 1 262 ? 63.960   -38.016 46.594  1.00 95.03 262 A 1 
ATOM 2035  O O   . VAL A 1 262 ? 62.921   -37.527 47.021  1.00 93.72 262 A 1 
ATOM 2036  C CB  . VAL A 1 262 ? 65.251   -36.978 44.681  1.00 94.29 262 A 1 
ATOM 2037  C CG1 . VAL A 1 262 ? 63.909   -36.730 43.985  1.00 89.11 262 A 1 
ATOM 2038  C CG2 . VAL A 1 262 ? 66.164   -35.799 44.319  1.00 88.22 262 A 1 
ATOM 2039  N N   . ASP A 1 263 ? 64.146   -39.315 46.535  1.00 94.41 263 A 1 
ATOM 2040  C CA  . ASP A 1 263 ? 63.133   -40.289 46.954  1.00 94.00 263 A 1 
ATOM 2041  C C   . ASP A 1 263 ? 62.736   -40.085 48.419  1.00 94.07 263 A 1 
ATOM 2042  O O   . ASP A 1 263 ? 61.553   -40.025 48.754  1.00 92.12 263 A 1 
ATOM 2043  C CB  . ASP A 1 263 ? 63.668   -41.701 46.714  1.00 93.13 263 A 1 
ATOM 2044  C CG  . ASP A 1 263 ? 62.624   -42.778 46.994  1.00 92.32 263 A 1 
ATOM 2045  O OD1 . ASP A 1 263 ? 61.561   -42.739 46.355  1.00 85.33 263 A 1 
ATOM 2046  O OD2 . ASP A 1 263 ? 62.895   -43.671 47.825  1.00 85.02 263 A 1 
ATOM 2047  N N   . SER A 1 264 ? 63.706   -39.825 49.279  1.00 94.45 264 A 1 
ATOM 2048  C CA  . SER A 1 264 ? 63.448   -39.528 50.688  1.00 94.08 264 A 1 
ATOM 2049  C C   . SER A 1 264 ? 62.666   -38.236 50.909  1.00 93.85 264 A 1 
ATOM 2050  O O   . SER A 1 264 ? 61.963   -38.109 51.910  1.00 91.63 264 A 1 
ATOM 2051  C CB  . SER A 1 264 ? 64.767   -39.504 51.464  1.00 93.42 264 A 1 
ATOM 2052  O OG  . SER A 1 264 ? 65.467   -38.282 51.321  1.00 87.25 264 A 1 
ATOM 2053  N N   . LEU A 1 265 ? 62.758   -37.290 50.002  1.00 94.26 265 A 1 
ATOM 2054  C CA  . LEU A 1 265 ? 62.018   -36.033 50.041  1.00 93.97 265 A 1 
ATOM 2055  C C   . LEU A 1 265 ? 60.586   -36.193 49.533  1.00 93.24 265 A 1 
ATOM 2056  O O   . LEU A 1 265 ? 59.664   -35.643 50.126  1.00 90.57 265 A 1 
ATOM 2057  C CB  . LEU A 1 265 ? 62.759   -34.974 49.199  1.00 93.77 265 A 1 
ATOM 2058  C CG  . LEU A 1 265 ? 64.070   -34.450 49.812  1.00 93.34 265 A 1 
ATOM 2059  C CD1 . LEU A 1 265 ? 64.868   -33.686 48.766  1.00 87.08 265 A 1 
ATOM 2060  C CD2 . LEU A 1 265 ? 63.795   -33.501 50.978  1.00 87.34 265 A 1 
ATOM 2061  N N   . VAL A 1 266 ? 60.412   -36.954 48.476  1.00 93.67 266 A 1 
ATOM 2062  C CA  . VAL A 1 266 ? 59.126   -37.101 47.786  1.00 92.23 266 A 1 
ATOM 2063  C C   . VAL A 1 266 ? 58.261   -38.196 48.414  1.00 91.59 266 A 1 
ATOM 2064  O O   . VAL A 1 266 ? 57.084   -37.980 48.693  1.00 87.15 266 A 1 
ATOM 2065  C CB  . VAL A 1 266 ? 59.352   -37.359 46.274  1.00 90.30 266 A 1 
ATOM 2066  C CG1 . VAL A 1 266 ? 58.031   -37.532 45.519  1.00 79.07 266 A 1 
ATOM 2067  C CG2 . VAL A 1 266 ? 60.086   -36.181 45.621  1.00 78.92 266 A 1 
ATOM 2068  N N   . ASN A 1 267 ? 58.849   -39.342 48.708  1.00 91.24 267 A 1 
ATOM 2069  C CA  . ASN A 1 267 ? 58.150   -40.523 49.223  1.00 89.88 267 A 1 
ATOM 2070  C C   . ASN A 1 267 ? 58.282   -40.649 50.743  1.00 89.06 267 A 1 
ATOM 2071  O O   . ASN A 1 267 ? 58.804   -41.631 51.272  1.00 85.75 267 A 1 
ATOM 2072  C CB  . ASN A 1 267 ? 58.622   -41.768 48.465  1.00 88.49 267 A 1 
ATOM 2073  C CG  . ASN A 1 267 ? 58.245   -41.711 46.994  1.00 86.08 267 A 1 
ATOM 2074  O OD1 . ASN A 1 267 ? 57.106   -41.465 46.636  1.00 77.16 267 A 1 
ATOM 2075  N ND2 . ASN A 1 267 ? 59.183   -41.986 46.121  1.00 75.71 267 A 1 
ATOM 2076  N N   . GLN A 1 268 ? 57.793   -39.635 51.478  1.00 89.39 268 A 1 
ATOM 2077  C CA  . GLN A 1 268 ? 57.891   -39.591 52.939  1.00 88.17 268 A 1 
ATOM 2078  C C   . GLN A 1 268 ? 57.214   -40.776 53.642  1.00 88.31 268 A 1 
ATOM 2079  O O   . GLN A 1 268 ? 57.645   -41.197 54.717  1.00 83.87 268 A 1 
ATOM 2080  C CB  . GLN A 1 268 ? 57.218   -38.328 53.482  1.00 85.55 268 A 1 
ATOM 2081  C CG  . GLN A 1 268 ? 57.734   -37.038 52.867  1.00 78.94 268 A 1 
ATOM 2082  C CD  . GLN A 1 268 ? 57.155   -35.820 53.589  1.00 74.84 268 A 1 
ATOM 2083  O OE1 . GLN A 1 268 ? 56.853   -35.841 54.773  1.00 66.78 268 A 1 
ATOM 2084  N NE2 . GLN A 1 268 ? 57.000   -34.707 52.912  1.00 64.26 268 A 1 
ATOM 2085  N N   . ASP A 1 269 ? 56.164   -41.276 53.062  1.00 88.11 269 A 1 
ATOM 2086  C CA  . ASP A 1 269 ? 55.363   -42.394 53.541  1.00 86.67 269 A 1 
ATOM 2087  C C   . ASP A 1 269 ? 56.046   -43.754 53.318  1.00 86.95 269 A 1 
ATOM 2088  O O   . ASP A 1 269 ? 55.657   -44.758 53.920  1.00 81.75 269 A 1 
ATOM 2089  C CB  . ASP A 1 269 ? 53.995   -42.337 52.839  1.00 83.66 269 A 1 
ATOM 2090  C CG  . ASP A 1 269 ? 54.098   -42.478 51.319  1.00 75.47 269 A 1 
ATOM 2091  O OD1 . ASP A 1 269 ? 54.926   -41.776 50.710  1.00 65.07 269 A 1 
ATOM 2092  O OD2 . ASP A 1 269 ? 53.353   -43.309 50.753  1.00 67.14 269 A 1 
ATOM 2093  N N   . LYS A 1 270 ? 57.062   -43.772 52.502  1.00 86.64 270 A 1 
ATOM 2094  C CA  . LYS A 1 270 ? 57.821   -44.979 52.167  1.00 86.05 270 A 1 
ATOM 2095  C C   . LYS A 1 270 ? 59.311   -44.826 52.506  1.00 86.96 270 A 1 
ATOM 2096  O O   . LYS A 1 270 ? 60.160   -44.963 51.625  1.00 83.46 270 A 1 
ATOM 2097  C CB  . LYS A 1 270 ? 57.587   -45.347 50.693  1.00 83.19 270 A 1 
ATOM 2098  C CG  . LYS A 1 270 ? 56.117   -45.656 50.411  1.00 80.75 270 A 1 
ATOM 2099  C CD  . LYS A 1 270 ? 55.912   -46.002 48.936  1.00 74.41 270 A 1 
ATOM 2100  C CE  . LYS A 1 270 ? 54.420   -46.159 48.667  1.00 68.93 270 A 1 
ATOM 2101  N NZ  . LYS A 1 270 ? 54.144   -46.323 47.224  1.00 60.98 270 A 1 
ATOM 2102  N N   . PRO A 1 271 ? 59.635   -44.534 53.789  1.00 88.04 271 A 1 
ATOM 2103  C CA  . PRO A 1 271 ? 61.022   -44.329 54.160  1.00 88.07 271 A 1 
ATOM 2104  C C   . PRO A 1 271 ? 61.824   -45.620 54.000  1.00 89.70 271 A 1 
ATOM 2105  O O   . PRO A 1 271 ? 61.438   -46.683 54.492  1.00 87.08 271 A 1 
ATOM 2106  C CB  . PRO A 1 271 ? 60.979   -43.834 55.604  1.00 84.70 271 A 1 
ATOM 2107  C CG  . PRO A 1 271 ? 59.699   -44.462 56.154  1.00 80.81 271 A 1 
ATOM 2108  C CD  . PRO A 1 271 ? 58.771   -44.456 54.950  1.00 83.64 271 A 1 
ATOM 2109  N N   . SER A 1 272 ? 62.975   -45.505 53.380  1.00 90.25 272 A 1 
ATOM 2110  C CA  . SER A 1 272 ? 63.967   -46.567 53.365  1.00 91.38 272 A 1 
ATOM 2111  C C   . SER A 1 272 ? 64.727   -46.575 54.682  1.00 92.19 272 A 1 
ATOM 2112  O O   . SER A 1 272 ? 65.144   -45.527 55.177  1.00 89.84 272 A 1 
ATOM 2113  C CB  . SER A 1 272 ? 64.930   -46.397 52.193  1.00 89.81 272 A 1 
ATOM 2114  O OG  . SER A 1 272 ? 64.247   -46.605 50.979  1.00 81.78 272 A 1 
ATOM 2115  N N   . PHE A 1 273 ? 64.906   -47.745 55.260  1.00 91.97 273 A 1 
ATOM 2116  C CA  . PHE A 1 273 ? 65.647   -47.918 56.505  1.00 92.22 273 A 1 
ATOM 2117  C C   . PHE A 1 273 ? 67.022   -48.513 56.237  1.00 93.23 273 A 1 
ATOM 2118  O O   . PHE A 1 273 ? 67.142   -49.517 55.536  1.00 91.00 273 A 1 
ATOM 2119  C CB  . PHE A 1 273 ? 64.857   -48.769 57.489  1.00 89.45 273 A 1 
ATOM 2120  C CG  . PHE A 1 273 ? 63.671   -48.047 58.089  1.00 86.48 273 A 1 
ATOM 2121  C CD1 . PHE A 1 273 ? 63.842   -47.252 59.233  1.00 77.01 273 A 1 
ATOM 2122  C CD2 . PHE A 1 273 ? 62.406   -48.153 57.507  1.00 75.56 273 A 1 
ATOM 2123  C CE1 . PHE A 1 273 ? 62.751   -46.575 59.797  1.00 71.19 273 A 1 
ATOM 2124  C CE2 . PHE A 1 273 ? 61.306   -47.476 58.063  1.00 70.56 273 A 1 
ATOM 2125  C CZ  . PHE A 1 273 ? 61.480   -46.685 59.207  1.00 72.61 273 A 1 
ATOM 2126  N N   . ALA A 1 274 ? 67.987   -47.904 56.839  1.00 93.79 274 A 1 
ATOM 2127  C CA  . ALA A 1 274 ? 69.334   -48.434 56.887  1.00 94.25 274 A 1 
ATOM 2128  C C   . ALA A 1 274 ? 69.619   -49.029 58.267  1.00 94.38 274 A 1 
ATOM 2129  O O   . ALA A 1 274 ? 69.197   -48.498 59.288  1.00 92.66 274 A 1 
ATOM 2130  C CB  . ALA A 1 274 ? 70.324   -47.330 56.516  1.00 93.50 274 A 1 
ATOM 2131  N N   . PHE A 1 275 ? 70.374   -50.101 58.302  1.00 94.75 275 A 1 
ATOM 2132  C CA  . PHE A 1 275 ? 70.712   -50.835 59.511  1.00 94.80 275 A 1 
ATOM 2133  C C   . PHE A 1 275 ? 72.210   -50.732 59.768  1.00 94.76 275 A 1 
ATOM 2134  O O   . PHE A 1 275 ? 73.011   -51.057 58.899  1.00 93.16 275 A 1 
ATOM 2135  C CB  . PHE A 1 275 ? 70.267   -52.285 59.382  1.00 94.51 275 A 1 
ATOM 2136  C CG  . PHE A 1 275 ? 68.786   -52.437 59.158  1.00 94.59 275 A 1 
ATOM 2137  C CD1 . PHE A 1 275 ? 67.903   -52.467 60.247  1.00 89.17 275 A 1 
ATOM 2138  C CD2 . PHE A 1 275 ? 68.268   -52.506 57.852  1.00 89.39 275 A 1 
ATOM 2139  C CE1 . PHE A 1 275 ? 66.516   -52.558 60.042  1.00 88.99 275 A 1 
ATOM 2140  C CE2 . PHE A 1 275 ? 66.882   -52.597 57.633  1.00 89.14 275 A 1 
ATOM 2141  C CZ  . PHE A 1 275 ? 66.014   -52.617 58.727  1.00 92.22 275 A 1 
ATOM 2142  N N   . GLN A 1 276 ? 72.546   -50.326 60.974  1.00 93.74 276 A 1 
ATOM 2143  C CA  . GLN A 1 276 ? 73.941   -50.272 61.379  1.00 93.66 276 A 1 
ATOM 2144  C C   . GLN A 1 276 ? 74.565   -51.666 61.344  1.00 93.51 276 A 1 
ATOM 2145  O O   . GLN A 1 276 ? 74.070   -52.602 61.974  1.00 91.57 276 A 1 
ATOM 2146  C CB  . GLN A 1 276 ? 74.041   -49.634 62.767  1.00 92.18 276 A 1 
ATOM 2147  C CG  . GLN A 1 276 ? 75.500   -49.375 63.173  1.00 87.58 276 A 1 
ATOM 2148  C CD  . GLN A 1 276 ? 75.628   -48.753 64.573  1.00 85.13 276 A 1 
ATOM 2149  O OE1 . GLN A 1 276 ? 74.728   -48.745 65.385  1.00 77.42 276 A 1 
ATOM 2150  N NE2 . GLN A 1 276 ? 76.793   -48.224 64.900  1.00 73.74 276 A 1 
ATOM 2151  N N   . CYS A 1 277 ? 75.682   -51.757 60.660  1.00 93.54 277 A 1 
ATOM 2152  C CA  . CYS A 1 277 ? 76.453   -52.990 60.585  1.00 93.14 277 A 1 
ATOM 2153  C C   . CYS A 1 277 ? 77.940   -52.676 60.533  1.00 92.96 277 A 1 
ATOM 2154  O O   . CYS A 1 277 ? 78.339   -51.571 60.192  1.00 90.46 277 A 1 
ATOM 2155  C CB  . CYS A 1 277 ? 75.977   -53.805 59.378  1.00 91.92 277 A 1 
ATOM 2156  S SG  . CYS A 1 277 ? 76.291   -55.575 59.624  1.00 88.12 277 A 1 
ATOM 2157  N N   . THR A 1 278 ? 78.747   -53.624 60.907  1.00 92.16 278 A 1 
ATOM 2158  C CA  . THR A 1 278 ? 80.198   -53.382 60.920  1.00 91.08 278 A 1 
ATOM 2159  C C   . THR A 1 278 ? 80.815   -53.442 59.530  1.00 90.96 278 A 1 
ATOM 2160  O O   . THR A 1 278 ? 81.809   -52.779 59.298  1.00 86.87 278 A 1 
ATOM 2161  C CB  . THR A 1 278 ? 80.913   -54.381 61.837  1.00 89.34 278 A 1 
ATOM 2162  O OG1 . THR A 1 278 ? 80.492   -55.701 61.565  1.00 80.21 278 A 1 
ATOM 2163  C CG2 . THR A 1 278 ? 80.597   -54.111 63.312  1.00 78.89 278 A 1 
ATOM 2164  N N   . ASP A 1 279 ? 80.257   -54.267 58.700  1.00 90.54 279 A 1 
ATOM 2165  C CA  . ASP A 1 279 ? 80.725   -54.439 57.331  1.00 90.18 279 A 1 
ATOM 2166  C C   . ASP A 1 279 ? 79.584   -54.905 56.409  1.00 91.02 279 A 1 
ATOM 2167  O O   . ASP A 1 279 ? 78.541   -55.380 56.855  1.00 88.50 279 A 1 
ATOM 2168  C CB  . ASP A 1 279 ? 81.920   -55.410 57.297  1.00 86.93 279 A 1 
ATOM 2169  C CG  . ASP A 1 279 ? 81.512   -56.799 57.773  1.00 81.97 279 A 1 
ATOM 2170  O OD1 . ASP A 1 279 ? 80.858   -57.505 56.980  1.00 73.58 279 A 1 
ATOM 2171  O OD2 . ASP A 1 279 ? 81.792   -57.145 58.938  1.00 74.10 279 A 1 
ATOM 2172  N N   . SER A 1 280 ? 79.814   -54.790 55.143  1.00 90.17 280 A 1 
ATOM 2173  C CA  . SER A 1 280 ? 78.872   -55.171 54.091  1.00 89.73 280 A 1 
ATOM 2174  C C   . SER A 1 280 ? 78.539   -56.672 54.110  1.00 90.63 280 A 1 
ATOM 2175  O O   . SER A 1 280 ? 77.385   -57.054 53.983  1.00 88.40 280 A 1 
ATOM 2176  C CB  . SER A 1 280 ? 79.473   -54.770 52.730  1.00 86.80 280 A 1 
ATOM 2177  O OG  . SER A 1 280 ? 78.576   -55.075 51.684  1.00 77.25 280 A 1 
ATOM 2178  N N   . ASN A 1 281 ? 79.516   -57.513 54.361  1.00 90.15 281 A 1 
ATOM 2179  C CA  . ASN A 1 281 ? 79.309   -58.957 54.348  1.00 89.86 281 A 1 
ATOM 2180  C C   . ASN A 1 281 ? 78.398   -59.409 55.499  1.00 90.68 281 A 1 
ATOM 2181  O O   . ASN A 1 281 ? 77.504   -60.220 55.298  1.00 88.29 281 A 1 
ATOM 2182  C CB  . ASN A 1 281 ? 80.664   -59.677 54.399  1.00 87.69 281 A 1 
ATOM 2183  C CG  . ASN A 1 281 ? 81.410   -59.625 53.081  1.00 82.56 281 A 1 
ATOM 2184  O OD1 . ASN A 1 281 ? 80.875   -59.299 52.042  1.00 72.98 281 A 1 
ATOM 2185  N ND2 . ASN A 1 281 ? 82.671   -59.977 53.103  1.00 72.67 281 A 1 
ATOM 2186  N N   . ARG A 1 282 ? 78.557   -58.858 56.692  1.00 91.46 282 A 1 
ATOM 2187  C CA  . ARG A 1 282 ? 77.666   -59.149 57.820  1.00 91.83 282 A 1 
ATOM 2188  C C   . ARG A 1 282 ? 76.244   -58.682 57.539  1.00 92.37 282 A 1 
ATOM 2189  O O   . ARG A 1 282 ? 75.302   -59.367 57.926  1.00 90.30 282 A 1 
ATOM 2190  C CB  . ARG A 1 282 ? 78.184   -58.511 59.108  1.00 91.29 282 A 1 
ATOM 2191  C CG  . ARG A 1 282 ? 79.467   -59.182 59.594  1.00 86.17 282 A 1 
ATOM 2192  C CD  . ARG A 1 282 ? 79.925   -58.594 60.928  1.00 83.52 282 A 1 
ATOM 2193  N NE  . ARG A 1 282 ? 79.298   -59.290 62.066  1.00 76.22 282 A 1 
ATOM 2194  C CZ  . ARG A 1 282 ? 79.583   -59.078 63.349  1.00 71.13 282 A 1 
ATOM 2195  N NH1 . ARG A 1 282 ? 80.388   -58.123 63.704  1.00 62.31 282 A 1 
ATOM 2196  N NH2 . ARG A 1 282 ? 79.072   -59.818 64.290  1.00 63.20 282 A 1 
ATOM 2197  N N   . PHE A 1 283 ? 76.101   -57.564 56.868  1.00 92.68 283 A 1 
ATOM 2198  C CA  . PHE A 1 283 ? 74.779   -57.114 56.444  1.00 92.83 283 A 1 
ATOM 2199  C C   . PHE A 1 283 ? 74.161   -58.074 55.415  1.00 93.06 283 A 1 
ATOM 2200  O O   . PHE A 1 283 ? 73.035   -58.523 55.617  1.00 91.95 283 A 1 
ATOM 2201  C CB  . PHE A 1 283 ? 74.876   -55.690 55.904  1.00 92.90 283 A 1 
ATOM 2202  C CG  . PHE A 1 283 ? 73.540   -55.173 55.421  1.00 93.25 283 A 1 
ATOM 2203  C CD1 . PHE A 1 283 ? 73.263   -55.094 54.046  1.00 88.94 283 A 1 
ATOM 2204  C CD2 . PHE A 1 283 ? 72.545   -54.822 56.353  1.00 88.97 283 A 1 
ATOM 2205  C CE1 . PHE A 1 283 ? 72.013   -54.647 53.600  1.00 89.05 283 A 1 
ATOM 2206  C CE2 . PHE A 1 283 ? 71.292   -54.376 55.910  1.00 88.64 283 A 1 
ATOM 2207  C CZ  . PHE A 1 283 ? 71.019   -54.280 54.536  1.00 91.30 283 A 1 
ATOM 2208  N N   . LYS A 1 284 ? 74.908   -58.451 54.396  1.00 91.97 284 A 1 
ATOM 2209  C CA  . LYS A 1 284 ? 74.461   -59.405 53.375  1.00 91.20 284 A 1 
ATOM 2210  C C   . LYS A 1 284 ? 74.082   -60.770 53.957  1.00 91.46 284 A 1 
ATOM 2211  O O   . LYS A 1 284 ? 73.159   -61.405 53.471  1.00 89.57 284 A 1 
ATOM 2212  C CB  . LYS A 1 284 ? 75.541   -59.560 52.294  1.00 89.50 284 A 1 
ATOM 2213  C CG  . LYS A 1 284 ? 75.676   -58.318 51.397  1.00 84.72 284 A 1 
ATOM 2214  C CD  . LYS A 1 284 ? 76.806   -58.501 50.365  1.00 80.53 284 A 1 
ATOM 2215  C CE  . LYS A 1 284 ? 76.966   -57.245 49.496  1.00 71.80 284 A 1 
ATOM 2216  N NZ  . LYS A 1 284 ? 78.040   -57.376 48.487  1.00 65.55 284 A 1 
ATOM 2217  N N   . LYS A 1 285 ? 74.748   -61.190 55.070  1.00 91.30 285 A 1 
ATOM 2218  C CA  . LYS A 1 285 ? 74.371   -62.392 55.827  1.00 90.86 285 A 1 
ATOM 2219  C C   . LYS A 1 285 ? 73.094   -62.209 56.678  1.00 90.90 285 A 1 
ATOM 2220  O O   . LYS A 1 285 ? 72.722   -63.116 57.407  1.00 87.76 285 A 1 
ATOM 2221  C CB  . LYS A 1 285 ? 75.551   -62.855 56.691  1.00 89.54 285 A 1 
ATOM 2222  C CG  . LYS A 1 285 ? 76.680   -63.463 55.854  1.00 85.49 285 A 1 
ATOM 2223  C CD  . LYS A 1 285 ? 77.848   -63.938 56.740  1.00 82.39 285 A 1 
ATOM 2224  C CE  . LYS A 1 285 ? 78.938   -64.562 55.873  1.00 74.97 285 A 1 
ATOM 2225  N NZ  . LYS A 1 285 ? 80.058   -65.152 56.644  1.00 67.96 285 A 1 
ATOM 2226  N N   . GLY A 1 286 ? 72.431   -61.026 56.663  1.00 90.66 286 A 1 
ATOM 2227  C CA  . GLY A 1 286 ? 71.208   -60.763 57.420  1.00 90.34 286 A 1 
ATOM 2228  C C   . GLY A 1 286 ? 71.400   -60.608 58.926  1.00 91.39 286 A 1 
ATOM 2229  O O   . GLY A 1 286 ? 70.426   -60.559 59.675  1.00 88.10 286 A 1 
ATOM 2230  N N   . ILE A 1 287 ? 72.582   -60.499 59.410  1.00 91.61 287 A 1 
ATOM 2231  C CA  . ILE A 1 287 ? 72.873   -60.429 60.856  1.00 90.80 287 A 1 
ATOM 2232  C C   . ILE A 1 287 ? 72.467   -59.079 61.462  1.00 90.90 287 A 1 
ATOM 2233  O O   . ILE A 1 287 ? 72.109   -58.994 62.634  1.00 86.18 287 A 1 
ATOM 2234  C CB  . ILE A 1 287 ? 74.360   -60.778 61.094  1.00 88.28 287 A 1 
ATOM 2235  C CG1 . ILE A 1 287 ? 74.686   -62.205 60.564  1.00 81.13 287 A 1 
ATOM 2236  C CG2 . ILE A 1 287 ? 74.730   -60.672 62.578  1.00 79.15 287 A 1 
ATOM 2237  C CD1 . ILE A 1 287 ? 76.178   -62.568 60.566  1.00 75.25 287 A 1 
ATOM 2238  N N   . CYS A 1 288 ? 72.478   -58.024 60.692  1.00 91.29 288 A 1 
ATOM 2239  C CA  . CYS A 1 288 ? 72.412   -56.643 61.169  1.00 90.50 288 A 1 
ATOM 2240  C C   . CYS A 1 288 ? 71.006   -56.021 61.212  1.00 90.60 288 A 1 
ATOM 2241  O O   . CYS A 1 288 ? 70.897   -54.819 61.440  1.00 85.84 288 A 1 
ATOM 2242  C CB  . CYS A 1 288 ? 73.406   -55.804 60.368  1.00 88.37 288 A 1 
ATOM 2243  S SG  . CYS A 1 288 ? 75.129   -56.322 60.712  1.00 85.66 288 A 1 
ATOM 2244  N N   . LEU A 1 289 ? 69.921   -56.788 61.087  1.00 91.51 289 A 1 
ATOM 2245  C CA  . LEU A 1 289 ? 68.551   -56.235 61.065  1.00 91.92 289 A 1 
ATOM 2246  C C   . LEU A 1 289 ? 68.008   -55.871 62.471  1.00 91.53 289 A 1 
ATOM 2247  O O   . LEU A 1 289 ? 66.963   -56.355 62.900  1.00 86.56 289 A 1 
ATOM 2248  C CB  . LEU A 1 289 ? 67.608   -57.185 60.312  1.00 90.37 289 A 1 
ATOM 2249  C CG  . LEU A 1 289 ? 67.931   -57.377 58.816  1.00 89.08 289 A 1 
ATOM 2250  C CD1 . LEU A 1 289 ? 66.847   -58.258 58.196  1.00 82.75 289 A 1 
ATOM 2251  C CD2 . LEU A 1 289 ? 67.986   -56.071 58.039  1.00 83.15 289 A 1 
ATOM 2252  N N   . SER A 1 290 ? 68.706   -55.033 63.197  1.00 91.10 290 A 1 
ATOM 2253  C CA  . SER A 1 290 ? 68.273   -54.611 64.532  1.00 90.51 290 A 1 
ATOM 2254  C C   . SER A 1 290 ? 68.145   -53.093 64.623  1.00 91.07 290 A 1 
ATOM 2255  O O   . SER A 1 290 ? 69.103   -52.380 64.379  1.00 88.21 290 A 1 
ATOM 2256  C CB  . SER A 1 290 ? 69.251   -55.126 65.590  1.00 88.05 290 A 1 
ATOM 2257  O OG  . SER A 1 290 ? 68.791   -54.822 66.891  1.00 76.39 290 A 1 
ATOM 2258  N N   . CYS A 1 291 ? 67.020   -52.621 65.120  1.00 90.42 291 A 1 
ATOM 2259  C CA  . CYS A 1 291 ? 66.801   -51.211 65.431  1.00 89.73 291 A 1 
ATOM 2260  C C   . CYS A 1 291 ? 67.053   -50.861 66.909  1.00 89.39 291 A 1 
ATOM 2261  O O   . CYS A 1 291 ? 66.864   -49.725 67.327  1.00 84.68 291 A 1 
ATOM 2262  C CB  . CYS A 1 291 ? 65.391   -50.806 64.985  1.00 88.40 291 A 1 
ATOM 2263  S SG  . CYS A 1 291 ? 65.201   -50.972 63.188  1.00 85.58 291 A 1 
ATOM 2264  N N   . ARG A 1 292 ? 67.442   -51.804 67.728  1.00 89.10 292 A 1 
ATOM 2265  C CA  . ARG A 1 292 ? 67.688   -51.545 69.159  1.00 87.65 292 A 1 
ATOM 2266  C C   . ARG A 1 292 ? 68.809   -50.524 69.350  1.00 86.53 292 A 1 
ATOM 2267  O O   . ARG A 1 292 ? 69.855   -50.649 68.725  1.00 80.78 292 A 1 
ATOM 2268  C CB  . ARG A 1 292 ? 68.023   -52.837 69.906  1.00 85.49 292 A 1 
ATOM 2269  C CG  . ARG A 1 292 ? 66.807   -53.751 70.088  1.00 75.70 292 A 1 
ATOM 2270  C CD  . ARG A 1 292 ? 67.186   -54.988 70.914  1.00 71.33 292 A 1 
ATOM 2271  N NE  . ARG A 1 292 ? 66.023   -55.798 71.239  1.00 60.38 292 A 1 
ATOM 2272  C CZ  . ARG A 1 292 ? 66.010   -56.878 72.000  1.00 53.24 292 A 1 
ATOM 2273  N NH1 . ARG A 1 292 ? 67.109   -57.411 72.473  1.00 48.42 292 A 1 
ATOM 2274  N NH2 . ARG A 1 292 ? 64.876   -57.450 72.310  1.00 46.11 292 A 1 
ATOM 2275  N N   . LYS A 1 293 ? 68.609   -49.593 70.284  1.00 85.93 293 A 1 
ATOM 2276  C CA  . LYS A 1 293 ? 69.585   -48.536 70.592  1.00 84.82 293 A 1 
ATOM 2277  C C   . LYS A 1 293 ? 70.005   -47.741 69.343  1.00 85.07 293 A 1 
ATOM 2278  O O   . LYS A 1 293 ? 71.202   -47.566 69.115  1.00 78.96 293 A 1 
ATOM 2279  C CB  . LYS A 1 293 ? 70.794   -49.098 71.350  1.00 81.48 293 A 1 
ATOM 2280  C CG  . LYS A 1 293 ? 70.469   -49.770 72.693  1.00 74.55 293 A 1 
ATOM 2281  C CD  . LYS A 1 293 ? 71.781   -50.194 73.372  1.00 67.27 293 A 1 
ATOM 2282  C CE  . LYS A 1 293 ? 71.536   -50.796 74.753  1.00 58.96 293 A 1 
ATOM 2283  N NZ  . LYS A 1 293 ? 72.802   -51.103 75.469  1.00 50.97 293 A 1 
ATOM 2284  N N   . ASN A 1 294 ? 69.033   -47.301 68.534  1.00 85.59 294 A 1 
ATOM 2285  C CA  . ASN A 1 294 ? 69.264   -46.478 67.337  1.00 85.54 294 A 1 
ATOM 2286  C C   . ASN A 1 294 ? 70.188   -47.139 66.284  1.00 87.30 294 A 1 
ATOM 2287  O O   . ASN A 1 294 ? 70.902   -46.455 65.570  1.00 83.57 294 A 1 
ATOM 2288  C CB  . ASN A 1 294 ? 69.724   -45.063 67.727  1.00 81.89 294 A 1 
ATOM 2289  C CG  . ASN A 1 294 ? 68.730   -44.335 68.612  1.00 76.08 294 A 1 
ATOM 2290  O OD1 . ASN A 1 294 ? 67.593   -44.715 68.789  1.00 67.68 294 A 1 
ATOM 2291  N ND2 . ASN A 1 294 ? 69.154   -43.251 69.220  1.00 66.38 294 A 1 
ATOM 2292  N N   . ARG A 1 295 ? 70.180   -48.446 66.207  1.00 89.99 295 A 1 
ATOM 2293  C CA  . ARG A 1 295 ? 70.959   -49.180 65.201  1.00 90.51 295 A 1 
ATOM 2294  C C   . ARG A 1 295 ? 70.304   -49.230 63.820  1.00 91.42 295 A 1 
ATOM 2295  O O   . ARG A 1 295 ? 70.861   -49.830 62.922  1.00 88.67 295 A 1 
ATOM 2296  C CB  . ARG A 1 295 ? 71.297   -50.582 65.702  1.00 89.09 295 A 1 
ATOM 2297  C CG  . ARG A 1 295 ? 72.323   -50.526 66.841  1.00 85.63 295 A 1 
ATOM 2298  C CD  . ARG A 1 295 ? 72.762   -51.936 67.246  1.00 81.46 295 A 1 
ATOM 2299  N NE  . ARG A 1 295 ? 71.671   -52.658 67.919  1.00 73.93 295 A 1 
ATOM 2300  C CZ  . ARG A 1 295 ? 71.664   -53.948 68.197  1.00 68.14 295 A 1 
ATOM 2301  N NH1 . ARG A 1 295 ? 72.656   -54.732 67.869  1.00 60.28 295 A 1 
ATOM 2302  N NH2 . ARG A 1 295 ? 70.654   -54.481 68.822  1.00 60.96 295 A 1 
ATOM 2303  N N   . CYS A 1 296 ? 69.146   -48.612 63.679  1.00 91.62 296 A 1 
ATOM 2304  C CA  . CYS A 1 296 ? 68.530   -48.373 62.382  1.00 91.53 296 A 1 
ATOM 2305  C C   . CYS A 1 296 ? 68.143   -46.900 62.258  1.00 91.82 296 A 1 
ATOM 2306  O O   . CYS A 1 296 ? 67.864   -46.234 63.252  1.00 89.32 296 A 1 
ATOM 2307  C CB  . CYS A 1 296 ? 67.342   -49.325 62.153  1.00 89.47 296 A 1 
ATOM 2308  S SG  . CYS A 1 296 ? 65.996   -49.061 63.353  1.00 84.16 296 A 1 
ATOM 2309  N N   . ASN A 1 297 ? 68.142   -46.397 61.061  1.00 92.20 297 A 1 
ATOM 2310  C CA  . ASN A 1 297 ? 67.782   -45.017 60.775  1.00 92.52 297 A 1 
ATOM 2311  C C   . ASN A 1 297 ? 67.123   -44.933 59.396  1.00 93.21 297 A 1 
ATOM 2312  O O   . ASN A 1 297 ? 67.333   -45.804 58.557  1.00 91.27 297 A 1 
ATOM 2313  C CB  . ASN A 1 297 ? 69.050   -44.156 60.855  1.00 90.99 297 A 1 
ATOM 2314  C CG  . ASN A 1 297 ? 68.764   -42.706 61.211  1.00 90.69 297 A 1 
ATOM 2315  O OD1 . ASN A 1 297 ? 67.647   -42.230 61.202  1.00 82.76 297 A 1 
ATOM 2316  N ND2 . ASN A 1 297 ? 69.789   -41.966 61.593  1.00 82.43 297 A 1 
ATOM 2317  N N   . SER A 1 298 ? 66.366   -43.885 59.172  1.00 92.71 298 A 1 
ATOM 2318  C CA  . SER A 1 298 ? 65.944   -43.541 57.813  1.00 92.67 298 A 1 
ATOM 2319  C C   . SER A 1 298 ? 67.134   -43.036 57.013  1.00 93.17 298 A 1 
ATOM 2320  O O   . SER A 1 298 ? 68.135   -42.601 57.579  1.00 90.86 298 A 1 
ATOM 2321  C CB  . SER A 1 298 ? 64.839   -42.481 57.854  1.00 90.76 298 A 1 
ATOM 2322  O OG  . SER A 1 298 ? 63.753   -42.932 58.645  1.00 78.74 298 A 1 
ATOM 2323  N N   . ILE A 1 299 ? 67.037   -43.070 55.723  1.00 93.13 299 A 1 
ATOM 2324  C CA  . ILE A 1 299 ? 68.066   -42.539 54.822  1.00 93.38 299 A 1 
ATOM 2325  C C   . ILE A 1 299 ? 67.672   -41.178 54.254  1.00 93.49 299 A 1 
ATOM 2326  O O   . ILE A 1 299 ? 66.507   -40.776 54.323  1.00 90.41 299 A 1 
ATOM 2327  C CB  . ILE A 1 299 ? 68.432   -43.549 53.717  1.00 91.50 299 A 1 
ATOM 2328  C CG1 . ILE A 1 299 ? 67.309   -43.709 52.668  1.00 83.33 299 A 1 
ATOM 2329  C CG2 . ILE A 1 299 ? 68.799   -44.910 54.351  1.00 79.48 299 A 1 
ATOM 2330  C CD1 . ILE A 1 299 ? 67.771   -44.447 51.407  1.00 80.83 299 A 1 
ATOM 2331  N N   . GLY A 1 300 ? 68.605   -40.487 53.685  1.00 92.79 300 A 1 
ATOM 2332  C CA  . GLY A 1 300 ? 68.362   -39.229 53.005  1.00 93.08 300 A 1 
ATOM 2333  C C   . GLY A 1 300 ? 67.864   -38.139 53.947  1.00 93.86 300 A 1 
ATOM 2334  O O   . GLY A 1 300 ? 68.319   -38.024 55.081  1.00 90.61 300 A 1 
ATOM 2335  N N   . TYR A 1 301 ? 66.909   -37.338 53.484  1.00 93.87 301 A 1 
ATOM 2336  C CA  . TYR A 1 301 ? 66.402   -36.190 54.240  1.00 93.92 301 A 1 
ATOM 2337  C C   . TYR A 1 301 ? 65.859   -36.555 55.626  1.00 93.95 301 A 1 
ATOM 2338  O O   . TYR A 1 301 ? 66.031   -35.807 56.589  1.00 91.26 301 A 1 
ATOM 2339  C CB  . TYR A 1 301 ? 65.311   -35.498 53.409  1.00 93.50 301 A 1 
ATOM 2340  C CG  . TYR A 1 301 ? 64.863   -34.193 54.009  1.00 94.20 301 A 1 
ATOM 2341  C CD1 . TYR A 1 301 ? 63.553   -34.026 54.514  1.00 89.37 301 A 1 
ATOM 2342  C CD2 . TYR A 1 301 ? 65.776   -33.120 54.088  1.00 89.72 301 A 1 
ATOM 2343  C CE1 . TYR A 1 301 ? 63.166   -32.804 55.093  1.00 89.08 301 A 1 
ATOM 2344  C CE2 . TYR A 1 301 ? 65.399   -31.897 54.676  1.00 88.85 301 A 1 
ATOM 2345  C CZ  . TYR A 1 301 ? 64.097   -31.750 55.176  1.00 92.04 301 A 1 
ATOM 2346  O OH  . TYR A 1 301 ? 63.750   -30.562 55.769  1.00 90.86 301 A 1 
ATOM 2347  N N   . ASN A 1 302 ? 65.280   -37.728 55.753  1.00 93.26 302 A 1 
ATOM 2348  C CA  . ASN A 1 302 ? 64.690   -38.205 56.996  1.00 92.35 302 A 1 
ATOM 2349  C C   . ASN A 1 302 ? 65.711   -38.817 57.973  1.00 92.38 302 A 1 
ATOM 2350  O O   . ASN A 1 302 ? 65.332   -39.233 59.067  1.00 89.58 302 A 1 
ATOM 2351  C CB  . ASN A 1 302 ? 63.576   -39.204 56.655  1.00 90.85 302 A 1 
ATOM 2352  C CG  . ASN A 1 302 ? 62.536   -38.626 55.702  1.00 88.90 302 A 1 
ATOM 2353  O OD1 . ASN A 1 302 ? 61.987   -37.565 55.913  1.00 77.38 302 A 1 
ATOM 2354  N ND2 . ASN A 1 302 ? 62.254   -39.333 54.639  1.00 75.89 302 A 1 
ATOM 2355  N N   . ALA A 1 303 ? 66.970   -38.868 57.597  1.00 92.65 303 A 1 
ATOM 2356  C CA  . ALA A 1 303 ? 68.011   -39.360 58.489  1.00 92.59 303 A 1 
ATOM 2357  C C   . ALA A 1 303 ? 68.115   -38.467 59.725  1.00 92.44 303 A 1 
ATOM 2358  O O   . ALA A 1 303 ? 68.053   -37.241 59.651  1.00 89.84 303 A 1 
ATOM 2359  C CB  . ALA A 1 303 ? 69.335   -39.470 57.731  1.00 91.71 303 A 1 
ATOM 2360  N N   . LYS A 1 304 ? 68.261   -39.082 60.875  1.00 91.32 304 A 1 
ATOM 2361  C CA  . LYS A 1 304 ? 68.398   -38.386 62.156  1.00 90.17 304 A 1 
ATOM 2362  C C   . LYS A 1 304 ? 69.780   -38.629 62.725  1.00 90.40 304 A 1 
ATOM 2363  O O   . LYS A 1 304 ? 70.294   -39.742 62.699  1.00 86.89 304 A 1 
ATOM 2364  C CB  . LYS A 1 304 ? 67.305   -38.817 63.140  1.00 87.23 304 A 1 
ATOM 2365  C CG  . LYS A 1 304 ? 65.912   -38.382 62.664  1.00 79.49 304 A 1 
ATOM 2366  C CD  . LYS A 1 304 ? 64.823   -38.712 63.693  1.00 72.02 304 A 1 
ATOM 2367  C CE  . LYS A 1 304 ? 63.463   -38.266 63.162  1.00 61.69 304 A 1 
ATOM 2368  N NZ  . LYS A 1 304 ? 62.347   -38.488 64.130  1.00 53.51 304 A 1 
ATOM 2369  N N   . LYS A 1 305 ? 70.341   -37.565 63.302  1.00 88.74 305 A 1 
ATOM 2370  C CA  . LYS A 1 305 ? 71.623   -37.641 63.987  1.00 87.44 305 A 1 
ATOM 2371  C C   . LYS A 1 305 ? 71.535   -38.644 65.140  1.00 86.31 305 A 1 
ATOM 2372  O O   . LYS A 1 305 ? 70.722   -38.503 66.044  1.00 81.51 305 A 1 
ATOM 2373  C CB  . LYS A 1 305 ? 72.023   -36.238 64.466  1.00 84.40 305 A 1 
ATOM 2374  C CG  . LYS A 1 305 ? 73.428   -36.199 65.071  1.00 80.51 305 A 1 
ATOM 2375  C CD  . LYS A 1 305 ? 73.791   -34.747 65.461  1.00 77.01 305 A 1 
ATOM 2376  C CE  . LYS A 1 305 ? 75.207   -34.641 66.024  1.00 70.06 305 A 1 
ATOM 2377  N NZ  . LYS A 1 305 ? 75.566   -33.228 66.331  1.00 63.31 305 A 1 
ATOM 2378  N N   . MET A 1 306 ? 72.389   -39.593 65.113  1.00 85.80 306 A 1 
ATOM 2379  C CA  . MET A 1 306 ? 72.549   -40.492 66.249  1.00 82.63 306 A 1 
ATOM 2380  C C   . MET A 1 306 ? 73.399   -39.812 67.326  1.00 81.12 306 A 1 
ATOM 2381  O O   . MET A 1 306 ? 74.371   -39.132 67.034  1.00 72.07 306 A 1 
ATOM 2382  C CB  . MET A 1 306 ? 73.168   -41.817 65.806  1.00 77.72 306 A 1 
ATOM 2383  C CG  . MET A 1 306 ? 72.252   -42.599 64.873  1.00 70.20 306 A 1 
ATOM 2384  S SD  . MET A 1 306 ? 72.807   -44.313 64.646  1.00 64.13 306 A 1 
ATOM 2385  C CE  . MET A 1 306 ? 71.498   -44.942 63.572  1.00 57.48 306 A 1 
ATOM 2386  N N   . ARG A 1 307 ? 73.034   -40.023 68.604  1.00 74.78 307 A 1 
ATOM 2387  C CA  . ARG A 1 307 ? 73.787   -39.457 69.736  1.00 71.64 307 A 1 
ATOM 2388  C C   . ARG A 1 307 ? 75.205   -39.998 69.875  1.00 72.47 307 A 1 
ATOM 2389  O O   . ARG A 1 307 ? 76.001   -39.429 70.612  1.00 64.38 307 A 1 
ATOM 2390  C CB  . ARG A 1 307 ? 73.021   -39.686 71.049  1.00 63.36 307 A 1 
ATOM 2391  C CG  . ARG A 1 307 ? 71.784   -38.801 71.175  1.00 54.21 307 A 1 
ATOM 2392  C CD  . ARG A 1 307 ? 71.157   -38.978 72.565  1.00 48.34 307 A 1 
ATOM 2393  N NE  . ARG A 1 307 ? 69.993   -38.106 72.760  1.00 41.05 307 A 1 
ATOM 2394  C CZ  . ARG A 1 307 ? 69.275   -37.992 73.866  1.00 35.75 307 A 1 
ATOM 2395  N NH1 . ARG A 1 307 ? 69.537   -38.701 74.932  1.00 33.64 307 A 1 
ATOM 2396  N NH2 . ARG A 1 307 ? 68.268   -37.170 73.921  1.00 30.82 307 A 1 
ATOM 2397  N N   . ASN A 1 308 ? 75.504   -41.101 69.241  1.00 69.77 308 A 1 
ATOM 2398  C CA  . ASN A 1 308 ? 76.828   -41.686 69.350  1.00 68.03 308 A 1 
ATOM 2399  C C   . ASN A 1 308 ? 77.860   -40.814 68.630  1.00 69.61 308 A 1 
ATOM 2400  O O   . ASN A 1 308 ? 77.750   -40.580 67.434  1.00 62.23 308 A 1 
ATOM 2401  C CB  . ASN A 1 308 ? 76.829   -43.130 68.827  1.00 59.84 308 A 1 
ATOM 2402  C CG  . ASN A 1 308 ? 76.321   -44.138 69.858  1.00 52.26 308 A 1 
ATOM 2403  O OD1 . ASN A 1 308 ? 76.076   -43.835 71.005  1.00 46.50 308 A 1 
ATOM 2404  N ND2 . ASN A 1 308 ? 76.190   -45.383 69.463  1.00 45.99 308 A 1 
ATOM 2405  N N   . LYS A 1 309 ? 78.875   -40.411 69.321  1.00 69.48 309 A 1 
ATOM 2406  C CA  . LYS A 1 309 ? 79.992   -39.629 68.762  1.00 68.83 309 A 1 
ATOM 2407  C C   . LYS A 1 309 ? 80.805   -40.372 67.700  1.00 72.84 309 A 1 
ATOM 2408  O O   . LYS A 1 309 ? 81.602   -39.759 67.014  1.00 65.83 309 A 1 
ATOM 2409  C CB  . LYS A 1 309 ? 80.940   -39.173 69.872  1.00 58.58 309 A 1 
ATOM 2410  C CG  . LYS A 1 309 ? 80.355   -38.081 70.767  1.00 48.83 309 A 1 
ATOM 2411  C CD  . LYS A 1 309 ? 81.453   -37.534 71.698  1.00 41.44 309 A 1 
ATOM 2412  C CE  . LYS A 1 309 ? 80.950   -36.352 72.502  1.00 33.70 309 A 1 
ATOM 2413  N NZ  . LYS A 1 309 ? 82.026   -35.686 73.280  1.00 28.36 309 A 1 
ATOM 2414  N N   . ARG A 1 310 ? 80.701   -41.701 67.656  1.00 77.49 310 A 1 
ATOM 2415  C CA  . ARG A 1 310 ? 81.442   -42.486 66.669  1.00 78.25 310 A 1 
ATOM 2416  C C   . ARG A 1 310 ? 80.656   -42.563 65.377  1.00 82.44 310 A 1 
ATOM 2417  O O   . ARG A 1 310 ? 79.447   -42.723 65.404  1.00 77.21 310 A 1 
ATOM 2418  C CB  . ARG A 1 310 ? 81.783   -43.886 67.199  1.00 70.17 310 A 1 
ATOM 2419  C CG  . ARG A 1 310 ? 82.898   -43.825 68.243  1.00 59.13 310 A 1 
ATOM 2420  C CD  . ARG A 1 310 ? 83.333   -45.241 68.653  1.00 53.12 310 A 1 
ATOM 2421  N NE  . ARG A 1 310 ? 84.443   -45.200 69.613  1.00 45.07 310 A 1 
ATOM 2422  C CZ  . ARG A 1 310 ? 85.053   -46.240 70.139  1.00 38.94 310 A 1 
ATOM 2423  N NH1 . ARG A 1 310 ? 84.679   -47.459 69.860  1.00 35.91 310 A 1 
ATOM 2424  N NH2 . ARG A 1 310 ? 86.050   -46.085 70.965  1.00 32.59 310 A 1 
ATOM 2425  N N   . ASN A 1 311 ? 81.383   -42.537 64.309  1.00 81.90 311 A 1 
ATOM 2426  C CA  . ASN A 1 311 ? 80.879   -42.804 62.976  1.00 85.03 311 A 1 
ATOM 2427  C C   . ASN A 1 311 ? 80.098   -44.134 62.932  1.00 87.56 311 A 1 
ATOM 2428  O O   . ASN A 1 311 ? 80.553   -45.142 63.473  1.00 84.40 311 A 1 
ATOM 2429  C CB  . ASN A 1 311 ? 82.087   -42.803 62.033  1.00 81.38 311 A 1 
ATOM 2430  C CG  . ASN A 1 311 ? 81.691   -42.932 60.582  1.00 78.40 311 A 1 
ATOM 2431  O OD1 . ASN A 1 311 ? 80.542   -43.006 60.219  1.00 68.12 311 A 1 
ATOM 2432  N ND2 . ASN A 1 311 ? 82.670   -43.006 59.714  1.00 69.52 311 A 1 
ATOM 2433  N N   . SER A 1 312 ? 78.975   -44.112 62.343  1.00 88.09 312 A 1 
ATOM 2434  C CA  . SER A 1 312 ? 78.097   -45.264 62.190  1.00 89.46 312 A 1 
ATOM 2435  C C   . SER A 1 312 ? 77.905   -45.571 60.716  1.00 91.56 312 A 1 
ATOM 2436  O O   . SER A 1 312 ? 77.213   -44.833 60.018  1.00 89.68 312 A 1 
ATOM 2437  C CB  . SER A 1 312 ? 76.754   -45.007 62.875  1.00 85.84 312 A 1 
ATOM 2438  O OG  . SER A 1 312 ? 76.942   -44.884 64.266  1.00 74.74 312 A 1 
ATOM 2439  N N   . LYS A 1 313 ? 78.493   -46.677 60.288  1.00 92.12 313 A 1 
ATOM 2440  C CA  . LYS A 1 313 ? 78.200   -47.230 58.966  1.00 93.05 313 A 1 
ATOM 2441  C C   . LYS A 1 313 ? 76.852   -47.920 58.998  1.00 93.71 313 A 1 
ATOM 2442  O O   . LYS A 1 313 ? 76.580   -48.702 59.909  1.00 91.88 313 A 1 
ATOM 2443  C CB  . LYS A 1 313 ? 79.293   -48.194 58.503  1.00 91.50 313 A 1 
ATOM 2444  C CG  . LYS A 1 313 ? 80.625   -47.488 58.270  1.00 87.10 313 A 1 
ATOM 2445  C CD  . LYS A 1 313 ? 81.636   -48.455 57.649  1.00 84.46 313 A 1 
ATOM 2446  C CE  . LYS A 1 313 ? 82.959   -47.756 57.356  1.00 75.68 313 A 1 
ATOM 2447  N NZ  . LYS A 1 313 ? 83.880   -48.601 56.567  1.00 69.88 313 A 1 
ATOM 2448  N N   . MET A 1 314 ? 76.030   -47.654 58.012  1.00 94.13 314 A 1 
ATOM 2449  C CA  . MET A 1 314 ? 74.694   -48.219 57.881  1.00 94.38 314 A 1 
ATOM 2450  C C   . MET A 1 314 ? 74.508   -48.806 56.483  1.00 94.65 314 A 1 
ATOM 2451  O O   . MET A 1 314 ? 75.021   -48.276 55.515  1.00 93.08 314 A 1 
ATOM 2452  C CB  . MET A 1 314 ? 73.636   -47.167 58.167  1.00 93.32 314 A 1 
ATOM 2453  C CG  . MET A 1 314 ? 73.724   -46.651 59.605  1.00 89.86 314 A 1 
ATOM 2454  S SD  . MET A 1 314 ? 72.326   -45.623 60.079  1.00 86.54 314 A 1 
ATOM 2455  C CE  . MET A 1 314 ? 71.918   -46.392 61.650  1.00 76.28 314 A 1 
ATOM 2456  N N   . TYR A 1 315 ? 73.776   -49.858 56.394  1.00 95.04 315 A 1 
ATOM 2457  C CA  . TYR A 1 315 ? 73.569   -50.575 55.152  1.00 95.21 315 A 1 
ATOM 2458  C C   . TYR A 1 315 ? 72.073   -50.804 54.922  1.00 95.22 315 A 1 
ATOM 2459  O O   . TYR A 1 315 ? 71.302   -50.976 55.870  1.00 93.49 315 A 1 
ATOM 2460  C CB  . TYR A 1 315 ? 74.328   -51.903 55.188  1.00 94.74 315 A 1 
ATOM 2461  C CG  . TYR A 1 315 ? 75.839   -51.752 55.268  1.00 94.42 315 A 1 
ATOM 2462  C CD1 . TYR A 1 315 ? 76.609   -51.734 54.086  1.00 89.16 315 A 1 
ATOM 2463  C CD2 . TYR A 1 315 ? 76.476   -51.625 56.512  1.00 89.19 315 A 1 
ATOM 2464  C CE1 . TYR A 1 315 ? 78.000   -51.585 54.147  1.00 88.03 315 A 1 
ATOM 2465  C CE2 . TYR A 1 315 ? 77.878   -51.472 56.580  1.00 88.28 315 A 1 
ATOM 2466  C CZ  . TYR A 1 315 ? 78.643   -51.453 55.399  1.00 91.07 315 A 1 
ATOM 2467  O OH  . TYR A 1 315 ? 79.997   -51.309 55.468  1.00 89.73 315 A 1 
ATOM 2468  N N   . LEU A 1 316 ? 71.648   -50.824 53.664  1.00 94.45 316 A 1 
ATOM 2469  C CA  . LEU A 1 316 ? 70.310   -51.201 53.227  1.00 94.28 316 A 1 
ATOM 2470  C C   . LEU A 1 316 ? 70.376   -51.827 51.836  1.00 94.35 316 A 1 
ATOM 2471  O O   . LEU A 1 316 ? 71.340   -51.640 51.101  1.00 92.84 316 A 1 
ATOM 2472  C CB  . LEU A 1 316 ? 69.349   -49.991 53.255  1.00 93.16 316 A 1 
ATOM 2473  C CG  . LEU A 1 316 ? 69.574   -48.893 52.193  1.00 92.96 316 A 1 
ATOM 2474  C CD1 . LEU A 1 316 ? 68.321   -48.016 52.092  1.00 83.65 316 A 1 
ATOM 2475  C CD2 . LEU A 1 316 ? 70.750   -47.981 52.527  1.00 83.89 316 A 1 
ATOM 2476  N N   . LYS A 1 317 ? 69.359   -52.546 51.489  1.00 94.38 317 A 1 
ATOM 2477  C CA  . LYS A 1 317 ? 69.079   -52.881 50.095  1.00 94.17 317 A 1 
ATOM 2478  C C   . LYS A 1 317 ? 68.104   -51.868 49.509  1.00 94.26 317 A 1 
ATOM 2479  O O   . LYS A 1 317 ? 67.339   -51.245 50.248  1.00 92.41 317 A 1 
ATOM 2480  C CB  . LYS A 1 317 ? 68.545   -54.320 49.982  1.00 93.13 317 A 1 
ATOM 2481  C CG  . LYS A 1 317 ? 69.618   -55.392 50.238  1.00 90.35 317 A 1 
ATOM 2482  C CD  . LYS A 1 317 ? 70.576   -55.580 49.058  1.00 86.94 317 A 1 
ATOM 2483  C CE  . LYS A 1 317 ? 71.458   -56.814 49.247  1.00 83.08 317 A 1 
ATOM 2484  N NZ  . LYS A 1 317 ? 72.117   -57.261 47.999  1.00 76.83 317 A 1 
ATOM 2485  N N   . THR A 1 318 ? 68.122   -51.685 48.211  1.00 93.61 318 A 1 
ATOM 2486  C CA  . THR A 1 318 ? 67.211   -50.788 47.487  1.00 93.20 318 A 1 
ATOM 2487  C C   . THR A 1 318 ? 66.665   -51.452 46.242  1.00 92.73 318 A 1 
ATOM 2488  O O   . THR A 1 318 ? 67.240   -52.415 45.731  1.00 90.32 318 A 1 
ATOM 2489  C CB  . THR A 1 318 ? 67.886   -49.458 47.111  1.00 92.23 318 A 1 
ATOM 2490  O OG1 . THR A 1 318 ? 68.897   -49.650 46.158  1.00 83.48 318 A 1 
ATOM 2491  C CG2 . THR A 1 318 ? 68.511   -48.747 48.307  1.00 82.52 318 A 1 
ATOM 2492  N N   . ARG A 1 319 ? 65.556   -50.919 45.731  1.00 91.85 319 A 1 
ATOM 2493  C CA  . ARG A 1 319 ? 65.059   -51.241 44.388  1.00 91.21 319 A 1 
ATOM 2494  C C   . ARG A 1 319 ? 65.938   -50.584 43.313  1.00 90.90 319 A 1 
ATOM 2495  O O   . ARG A 1 319 ? 66.774   -49.739 43.620  1.00 88.85 319 A 1 
ATOM 2496  C CB  . ARG A 1 319 ? 63.604   -50.783 44.247  1.00 89.49 319 A 1 
ATOM 2497  C CG  . ARG A 1 319 ? 62.680   -51.459 45.256  1.00 82.62 319 A 1 
ATOM 2498  C CD  . ARG A 1 319 ? 61.241   -50.974 45.095  1.00 82.19 319 A 1 
ATOM 2499  N NE  . ARG A 1 319 ? 60.633   -51.447 43.849  1.00 76.72 319 A 1 
ATOM 2500  C CZ  . ARG A 1 319 ? 59.531   -51.015 43.289  1.00 72.65 319 A 1 
ATOM 2501  N NH1 . ARG A 1 319 ? 58.840   -50.022 43.807  1.00 63.81 319 A 1 
ATOM 2502  N NH2 . ARG A 1 319 ? 59.108   -51.559 42.202  1.00 64.27 319 A 1 
ATOM 2503  N N   . ALA A 1 320 ? 65.674   -50.922 42.068  1.00 89.04 320 A 1 
ATOM 2504  C CA  . ALA A 1 320 ? 66.344   -50.308 40.928  1.00 87.29 320 A 1 
ATOM 2505  C C   . ALA A 1 320 ? 65.827   -48.897 40.602  1.00 86.59 320 A 1 
ATOM 2506  O O   . ALA A 1 320 ? 66.550   -48.081 40.035  1.00 81.68 320 A 1 
ATOM 2507  C CB  . ALA A 1 320 ? 66.176   -51.239 39.722  1.00 84.14 320 A 1 
ATOM 2508  N N   . GLY A 1 321 ? 64.605   -48.583 40.986  1.00 85.72 321 A 1 
ATOM 2509  C CA  . GLY A 1 321 ? 63.968   -47.304 40.711  1.00 85.69 321 A 1 
ATOM 2510  C C   . GLY A 1 321 ? 63.140   -46.801 41.878  1.00 87.42 321 A 1 
ATOM 2511  O O   . GLY A 1 321 ? 62.918   -47.521 42.855  1.00 84.93 321 A 1 
ATOM 2512  N N   . MET A 1 322 ? 62.660   -45.570 41.786  1.00 87.63 322 A 1 
ATOM 2513  C CA  . MET A 1 322 ? 61.793   -45.004 42.815  1.00 87.71 322 A 1 
ATOM 2514  C C   . MET A 1 322 ? 60.419   -45.685 42.838  1.00 87.70 322 A 1 
ATOM 2515  O O   . MET A 1 322 ? 59.841   -45.933 41.781  1.00 84.42 322 A 1 
ATOM 2516  C CB  . MET A 1 322 ? 61.604   -43.495 42.606  1.00 85.14 322 A 1 
ATOM 2517  C CG  . MET A 1 322 ? 62.894   -42.708 42.787  1.00 78.75 322 A 1 
ATOM 2518  S SD  . MET A 1 322 ? 62.610   -40.922 42.713  1.00 76.09 322 A 1 
ATOM 2519  C CE  . MET A 1 322 ? 64.296   -40.337 42.491  1.00 67.97 322 A 1 
ATOM 2520  N N   . PRO A 1 323 ? 59.836   -45.938 44.002  1.00 88.40 323 A 1 
ATOM 2521  C CA  . PRO A 1 323 ? 60.445   -45.767 45.322  1.00 88.87 323 A 1 
ATOM 2522  C C   . PRO A 1 323 ? 61.491   -46.849 45.598  1.00 89.81 323 A 1 
ATOM 2523  O O   . PRO A 1 323 ? 61.243   -48.029 45.372  1.00 87.06 323 A 1 
ATOM 2524  C CB  . PRO A 1 323 ? 59.264   -45.827 46.289  1.00 86.25 323 A 1 
ATOM 2525  C CG  . PRO A 1 323 ? 58.277   -46.755 45.590  1.00 81.74 323 A 1 
ATOM 2526  C CD  . PRO A 1 323 ? 58.476   -46.426 44.120  1.00 84.25 323 A 1 
ATOM 2527  N N   . PHE A 1 324 ? 62.608   -46.427 46.109  1.00 92.16 324 A 1 
ATOM 2528  C CA  . PHE A 1 324 ? 63.734   -47.331 46.351  1.00 92.64 324 A 1 
ATOM 2529  C C   . PHE A 1 324 ? 63.539   -48.278 47.555  1.00 92.75 324 A 1 
ATOM 2530  O O   . PHE A 1 324 ? 64.345   -49.181 47.769  1.00 90.42 324 A 1 
ATOM 2531  C CB  . PHE A 1 324 ? 65.011   -46.507 46.532  1.00 91.94 324 A 1 
ATOM 2532  C CG  . PHE A 1 324 ? 65.459   -45.807 45.269  1.00 92.09 324 A 1 
ATOM 2533  C CD1 . PHE A 1 324 ? 66.071   -46.549 44.245  1.00 85.29 324 A 1 
ATOM 2534  C CD2 . PHE A 1 324 ? 65.281   -44.429 45.109  1.00 85.14 324 A 1 
ATOM 2535  C CE1 . PHE A 1 324 ? 66.501   -45.913 43.069  1.00 84.05 324 A 1 
ATOM 2536  C CE2 . PHE A 1 324 ? 65.700   -43.793 43.937  1.00 83.99 324 A 1 
ATOM 2537  C CZ  . PHE A 1 324 ? 66.314   -44.535 42.917  1.00 88.55 324 A 1 
ATOM 2538  N N   . ARG A 1 325 ? 62.497   -48.070 48.346  1.00 92.81 325 A 1 
ATOM 2539  C CA  . ARG A 1 325 ? 62.198   -48.851 49.539  1.00 92.96 325 A 1 
ATOM 2540  C C   . ARG A 1 325 ? 62.041   -50.327 49.213  1.00 93.25 325 A 1 
ATOM 2541  O O   . ARG A 1 325 ? 61.290   -50.701 48.331  1.00 90.75 325 A 1 
ATOM 2542  C CB  . ARG A 1 325 ? 60.932   -48.303 50.205  1.00 90.44 325 A 1 
ATOM 2543  C CG  . ARG A 1 325 ? 60.531   -49.107 51.449  1.00 85.76 325 A 1 
ATOM 2544  C CD  . ARG A 1 325 ? 59.270   -48.518 52.070  1.00 82.52 325 A 1 
ATOM 2545  N NE  . ARG A 1 325 ? 58.819   -49.321 53.209  1.00 74.96 325 A 1 
ATOM 2546  C CZ  . ARG A 1 325 ? 57.852   -49.000 54.045  1.00 69.92 325 A 1 
ATOM 2547  N NH1 . ARG A 1 325 ? 57.175   -47.886 53.921  1.00 63.04 325 A 1 
ATOM 2548  N NH2 . ARG A 1 325 ? 57.538   -49.791 55.016  1.00 61.53 325 A 1 
ATOM 2549  N N   . VAL A 1 326 ? 62.687   -51.134 50.027  1.00 93.52 326 A 1 
ATOM 2550  C CA  . VAL A 1 326 ? 62.466   -52.570 50.096  1.00 93.51 326 A 1 
ATOM 2551  C C   . VAL A 1 326 ? 62.161   -52.970 51.536  1.00 93.86 326 A 1 
ATOM 2552  O O   . VAL A 1 326 ? 62.419   -52.223 52.487  1.00 92.28 326 A 1 
ATOM 2553  C CB  . VAL A 1 326 ? 63.657   -53.373 49.539  1.00 92.20 326 A 1 
ATOM 2554  C CG1 . VAL A 1 326 ? 63.928   -53.012 48.081  1.00 84.80 326 A 1 
ATOM 2555  C CG2 . VAL A 1 326 ? 64.940   -53.189 50.359  1.00 84.05 326 A 1 
ATOM 2556  N N   . TYR A 1 327 ? 61.653   -54.180 51.723  1.00 93.67 327 A 1 
ATOM 2557  C CA  . TYR A 1 327 ? 61.405   -54.789 53.019  1.00 93.56 327 A 1 
ATOM 2558  C C   . TYR A 1 327 ? 62.483   -55.831 53.290  1.00 93.61 327 A 1 
ATOM 2559  O O   . TYR A 1 327 ? 62.662   -56.761 52.513  1.00 91.75 327 A 1 
ATOM 2560  C CB  . TYR A 1 327 ? 60.010   -55.385 53.055  1.00 92.99 327 A 1 
ATOM 2561  C CG  . TYR A 1 327 ? 58.918   -54.351 52.943  1.00 92.57 327 A 1 
ATOM 2562  C CD1 . TYR A 1 327 ? 58.336   -53.803 54.110  1.00 85.77 327 A 1 
ATOM 2563  C CD2 . TYR A 1 327 ? 58.477   -53.912 51.681  1.00 86.28 327 A 1 
ATOM 2564  C CE1 . TYR A 1 327 ? 57.332   -52.839 54.013  1.00 84.98 327 A 1 
ATOM 2565  C CE2 . TYR A 1 327 ? 57.473   -52.946 51.572  1.00 85.30 327 A 1 
ATOM 2566  C CZ  . TYR A 1 327 ? 56.889   -52.412 52.748  1.00 88.59 327 A 1 
ATOM 2567  O OH  . TYR A 1 327 ? 55.902   -51.473 52.649  1.00 87.02 327 A 1 
ATOM 2568  N N   . HIS A 1 328 ? 63.194   -55.645 54.392  1.00 94.18 328 A 1 
ATOM 2569  C CA  . HIS A 1 328 ? 64.281   -56.532 54.767  1.00 94.55 328 A 1 
ATOM 2570  C C   . HIS A 1 328 ? 63.780   -57.614 55.719  1.00 94.38 328 A 1 
ATOM 2571  O O   . HIS A 1 328 ? 63.189   -57.338 56.757  1.00 92.74 328 A 1 
ATOM 2572  C CB  . HIS A 1 328 ? 65.419   -55.743 55.414  1.00 94.56 328 A 1 
ATOM 2573  C CG  . HIS A 1 328 ? 65.984   -54.649 54.554  1.00 94.96 328 A 1 
ATOM 2574  N ND1 . HIS A 1 328 ? 65.432   -53.404 54.369  1.00 85.30 328 A 1 
ATOM 2575  C CD2 . HIS A 1 328 ? 67.156   -54.673 53.843  1.00 85.41 328 A 1 
ATOM 2576  C CE1 . HIS A 1 328 ? 66.253   -52.707 53.581  1.00 87.75 328 A 1 
ATOM 2577  N NE2 . HIS A 1 328 ? 67.306   -53.438 53.244  1.00 89.47 328 A 1 
ATOM 2578  N N   . TYR A 1 329 ? 64.088   -58.841 55.411  1.00 94.12 329 A 1 
ATOM 2579  C CA  . TYR A 1 329 ? 63.777   -59.979 56.254  1.00 94.10 329 A 1 
ATOM 2580  C C   . TYR A 1 329 ? 65.058   -60.751 56.570  1.00 94.08 329 A 1 
ATOM 2581  O O   . TYR A 1 329 ? 65.758   -61.223 55.685  1.00 92.44 329 A 1 
ATOM 2582  C CB  . TYR A 1 329 ? 62.733   -60.874 55.580  1.00 93.87 329 A 1 
ATOM 2583  C CG  . TYR A 1 329 ? 61.413   -60.186 55.336  1.00 93.73 329 A 1 
ATOM 2584  C CD1 . TYR A 1 329 ? 60.467   -60.075 56.371  1.00 87.43 329 A 1 
ATOM 2585  C CD2 . TYR A 1 329 ? 61.115   -59.639 54.071  1.00 87.57 329 A 1 
ATOM 2586  C CE1 . TYR A 1 329 ? 59.235   -59.438 56.154  1.00 86.57 329 A 1 
ATOM 2587  C CE2 . TYR A 1 329 ? 59.886   -58.996 53.841  1.00 86.96 329 A 1 
ATOM 2588  C CZ  . TYR A 1 329 ? 58.946   -58.905 54.885  1.00 90.80 329 A 1 
ATOM 2589  O OH  . TYR A 1 329 ? 57.742   -58.289 54.665  1.00 89.45 329 A 1 
ATOM 2590  N N   . GLN A 1 330 ? 65.320   -60.928 57.864  1.00 94.10 330 A 1 
ATOM 2591  C CA  . GLN A 1 330 ? 66.301   -61.899 58.314  1.00 94.37 330 A 1 
ATOM 2592  C C   . GLN A 1 330 ? 65.628   -63.270 58.391  1.00 94.26 330 A 1 
ATOM 2593  O O   . GLN A 1 330 ? 64.705   -63.452 59.183  1.00 92.79 330 A 1 
ATOM 2594  C CB  . GLN A 1 330 ? 66.885   -61.478 59.672  1.00 93.51 330 A 1 
ATOM 2595  C CG  . GLN A 1 330 ? 67.804   -62.543 60.269  1.00 91.47 330 A 1 
ATOM 2596  C CD  . GLN A 1 330 ? 68.318   -62.119 61.651  1.00 90.31 330 A 1 
ATOM 2597  O OE1 . GLN A 1 330 ? 67.629   -62.157 62.651  1.00 81.84 330 A 1 
ATOM 2598  N NE2 . GLN A 1 330 ? 69.555   -61.709 61.749  1.00 80.05 330 A 1 
ATOM 2599  N N   . MET A 1 331 ? 66.123   -64.223 57.657  1.00 92.98 331 A 1 
ATOM 2600  C CA  . MET A 1 331 ? 65.702   -65.619 57.769  1.00 92.80 331 A 1 
ATOM 2601  C C   . MET A 1 331 ? 66.789   -66.437 58.452  1.00 93.06 331 A 1 
ATOM 2602  O O   . MET A 1 331 ? 67.919   -66.496 57.994  1.00 91.09 331 A 1 
ATOM 2603  C CB  . MET A 1 331 ? 65.360   -66.176 56.390  1.00 91.65 331 A 1 
ATOM 2604  C CG  . MET A 1 331 ? 64.109   -65.496 55.823  1.00 85.14 331 A 1 
ATOM 2605  S SD  . MET A 1 331 ? 63.517   -66.135 54.235  1.00 82.75 331 A 1 
ATOM 2606  C CE  . MET A 1 331 ? 63.114   -67.844 54.674  1.00 72.30 331 A 1 
ATOM 2607  N N   . LYS A 1 332 ? 66.466   -67.089 59.593  1.00 92.42 332 A 1 
ATOM 2608  C CA  . LYS A 1 332 ? 67.331   -68.048 60.276  1.00 92.69 332 A 1 
ATOM 2609  C C   . LYS A 1 332 ? 66.800   -69.447 60.023  1.00 92.34 332 A 1 
ATOM 2610  O O   . LYS A 1 332 ? 65.695   -69.769 60.464  1.00 90.45 332 A 1 
ATOM 2611  C CB  . LYS A 1 332 ? 67.434   -67.758 61.776  1.00 92.29 332 A 1 
ATOM 2612  C CG  . LYS A 1 332 ? 68.131   -66.425 62.049  1.00 88.92 332 A 1 
ATOM 2613  C CD  . LYS A 1 332 ? 68.421   -66.250 63.533  1.00 86.50 332 A 1 
ATOM 2614  C CE  . LYS A 1 332 ? 69.214   -64.959 63.729  1.00 79.07 332 A 1 
ATOM 2615  N NZ  . LYS A 1 332 ? 69.837   -64.872 65.056  1.00 72.11 332 A 1 
ATOM 2616  N N   . ILE A 1 333 ? 67.561   -70.260 59.355  1.00 89.93 333 A 1 
ATOM 2617  C CA  . ILE A 1 333 ? 67.193   -71.609 58.961  1.00 89.49 333 A 1 
ATOM 2618  C C   . ILE A 1 333 ? 68.204   -72.563 59.576  1.00 88.91 333 A 1 
ATOM 2619  O O   . ILE A 1 333 ? 69.393   -72.459 59.305  1.00 86.31 333 A 1 
ATOM 2620  C CB  . ILE A 1 333 ? 67.121   -71.746 57.425  1.00 88.60 333 A 1 
ATOM 2621  C CG1 . ILE A 1 333 ? 66.178   -70.683 56.806  1.00 84.19 333 A 1 
ATOM 2622  C CG2 . ILE A 1 333 ? 66.660   -73.171 57.064  1.00 82.56 333 A 1 
ATOM 2623  C CD1 . ILE A 1 333 ? 66.062   -70.735 55.279  1.00 80.46 333 A 1 
ATOM 2624  N N   . HIS A 1 334 ? 67.729   -73.483 60.438  1.00 87.32 334 A 1 
ATOM 2625  C CA  . HIS A 1 334 ? 68.566   -74.571 60.907  1.00 85.93 334 A 1 
ATOM 2626  C C   . HIS A 1 334 ? 68.469   -75.709 59.897  1.00 85.91 334 A 1 
ATOM 2627  O O   . HIS A 1 334 ? 67.396   -76.265 59.689  1.00 84.75 334 A 1 
ATOM 2628  C CB  . HIS A 1 334 ? 68.148   -74.994 62.310  1.00 85.07 334 A 1 
ATOM 2629  C CG  . HIS A 1 334 ? 69.205   -75.792 63.013  1.00 80.42 334 A 1 
ATOM 2630  N ND1 . HIS A 1 334 ? 70.263   -75.275 63.725  1.00 68.91 334 A 1 
ATOM 2631  C CD2 . HIS A 1 334 ? 69.321   -77.158 63.080  1.00 68.63 334 A 1 
ATOM 2632  C CE1 . HIS A 1 334 ? 70.981   -76.295 64.211  1.00 67.47 334 A 1 
ATOM 2633  N NE2 . HIS A 1 334 ? 70.441   -77.450 63.841  1.00 67.56 334 A 1 
ATOM 2634  N N   . VAL A 1 335 ? 69.562   -75.988 59.263  1.00 84.98 335 A 1 
ATOM 2635  C CA  . VAL A 1 335 ? 69.650   -77.029 58.241  1.00 83.82 335 A 1 
ATOM 2636  C C   . VAL A 1 335 ? 70.153   -78.298 58.898  1.00 83.20 335 A 1 
ATOM 2637  O O   . VAL A 1 335 ? 71.274   -78.331 59.402  1.00 80.20 335 A 1 
ATOM 2638  C CB  . VAL A 1 335 ? 70.550   -76.593 57.075  1.00 81.98 335 A 1 
ATOM 2639  C CG1 . VAL A 1 335 ? 70.578   -77.656 55.985  1.00 75.22 335 A 1 
ATOM 2640  C CG2 . VAL A 1 335 ? 70.056   -75.292 56.447  1.00 75.09 335 A 1 
ATOM 2641  N N   . PHE A 1 336 ? 69.337   -79.356 58.947  1.00 84.44 336 A 1 
ATOM 2642  C CA  . PHE A 1 336 ? 69.711   -80.669 59.427  1.00 82.77 336 A 1 
ATOM 2643  C C   . PHE A 1 336 ? 70.143   -81.541 58.251  1.00 82.61 336 A 1 
ATOM 2644  O O   . PHE A 1 336 ? 69.436   -81.631 57.250  1.00 80.13 336 A 1 
ATOM 2645  C CB  . PHE A 1 336 ? 68.552   -81.313 60.194  1.00 80.72 336 A 1 
ATOM 2646  C CG  . PHE A 1 336 ? 68.118   -80.576 61.433  1.00 77.68 336 A 1 
ATOM 2647  C CD1 . PHE A 1 336 ? 68.723   -80.842 62.667  1.00 71.72 336 A 1 
ATOM 2648  C CD2 . PHE A 1 336 ? 67.075   -79.631 61.376  1.00 70.77 336 A 1 
ATOM 2649  C CE1 . PHE A 1 336 ? 68.301   -80.192 63.833  1.00 68.51 336 A 1 
ATOM 2650  C CE2 . PHE A 1 336 ? 66.657   -78.962 62.535  1.00 66.81 336 A 1 
ATOM 2651  C CZ  . PHE A 1 336 ? 67.264   -79.248 63.770  1.00 71.55 336 A 1 
ATOM 2652  N N   . SER A 1 337 ? 71.251   -82.211 58.420  1.00 80.09 337 A 1 
ATOM 2653  C CA  . SER A 1 337 ? 71.704   -83.261 57.513  1.00 77.59 337 A 1 
ATOM 2654  C C   . SER A 1 337 ? 71.858   -84.546 58.310  1.00 76.55 337 A 1 
ATOM 2655  O O   . SER A 1 337 ? 72.627   -84.588 59.273  1.00 71.42 337 A 1 
ATOM 2656  C CB  . SER A 1 337 ? 73.019   -82.852 56.845  1.00 73.10 337 A 1 
ATOM 2657  O OG  . SER A 1 337 ? 73.490   -83.891 56.024  1.00 64.43 337 A 1 
ATOM 2658  N N   . TYR A 1 338 ? 71.117   -85.593 57.962  1.00 76.62 338 A 1 
ATOM 2659  C CA  . TYR A 1 338 ? 71.178   -86.882 58.649  1.00 73.25 338 A 1 
ATOM 2660  C C   . TYR A 1 338 ? 72.166   -87.863 58.006  1.00 70.60 338 A 1 
ATOM 2661  O O   . TYR A 1 338 ? 72.626   -88.795 58.663  1.00 65.08 338 A 1 
ATOM 2662  C CB  . TYR A 1 338 ? 69.782   -87.508 58.703  1.00 69.90 338 A 1 
ATOM 2663  C CG  . TYR A 1 338 ? 68.768   -86.699 59.473  1.00 65.90 338 A 1 
ATOM 2664  C CD1 . TYR A 1 338 ? 68.943   -86.460 60.844  1.00 61.02 338 A 1 
ATOM 2665  C CD2 . TYR A 1 338 ? 67.614   -86.203 58.826  1.00 59.01 338 A 1 
ATOM 2666  C CE1 . TYR A 1 338 ? 67.990   -85.732 61.571  1.00 54.94 338 A 1 
ATOM 2667  C CE2 . TYR A 1 338 ? 66.663   -85.474 59.550  1.00 54.23 338 A 1 
ATOM 2668  C CZ  . TYR A 1 338 ? 66.844   -85.245 60.919  1.00 55.34 338 A 1 
ATOM 2669  O OH  . TYR A 1 338 ? 65.914   -84.543 61.625  1.00 51.33 338 A 1 
ATOM 2670  N N   . LYS A 1 339 ? 72.451   -87.675 56.759  1.00 68.34 339 A 1 
ATOM 2671  C CA  . LYS A 1 339 ? 73.438   -88.459 56.030  1.00 66.12 339 A 1 
ATOM 2672  C C   . LYS A 1 339 ? 74.650   -87.579 55.784  1.00 66.36 339 A 1 
ATOM 2673  O O   . LYS A 1 339 ? 74.495   -86.414 55.447  1.00 59.86 339 A 1 
ATOM 2674  C CB  . LYS A 1 339 ? 72.843   -88.997 54.727  1.00 60.67 339 A 1 
ATOM 2675  C CG  . LYS A 1 339 ? 71.766   -90.064 54.981  1.00 54.55 339 A 1 
ATOM 2676  C CD  . LYS A 1 339 ? 71.160   -90.549 53.661  1.00 49.68 339 A 1 
ATOM 2677  C CE  . LYS A 1 339 ? 70.067   -91.561 53.908  1.00 43.96 339 A 1 
ATOM 2678  N NZ  . LYS A 1 339 ? 69.295   -91.857 52.673  1.00 39.31 339 A 1 
ATOM 2679  N N   . ASN A 1 340 ? 75.786   -88.117 55.929  1.00 62.87 340 A 1 
ATOM 2680  C CA  . ASN A 1 340 ? 77.028   -87.412 55.640  1.00 60.90 340 A 1 
ATOM 2681  C C   . ASN A 1 340 ? 77.150   -87.195 54.127  1.00 62.39 340 A 1 
ATOM 2682  O O   . ASN A 1 340 ? 77.827   -87.954 53.433  1.00 56.45 340 A 1 
ATOM 2683  C CB  . ASN A 1 340 ? 78.219   -88.184 56.263  1.00 53.62 340 A 1 
ATOM 2684  C CG  . ASN A 1 340 ? 79.078   -87.349 57.201  1.00 47.72 340 A 1 
ATOM 2685  O OD1 . ASN A 1 340 ? 78.796   -86.218 57.499  1.00 42.74 340 A 1 
ATOM 2686  N ND2 . ASN A 1 340 ? 80.138   -87.933 57.705  1.00 41.40 340 A 1 
ATOM 2687  N N   . MET A 1 341 ? 76.415   -86.271 53.633  1.00 64.07 341 A 1 
ATOM 2688  C CA  . MET A 1 341 ? 76.598   -85.806 52.273  1.00 62.47 341 A 1 
ATOM 2689  C C   . MET A 1 341 ? 77.828   -84.909 52.262  1.00 63.41 341 A 1 
ATOM 2690  O O   . MET A 1 341 ? 78.029   -84.129 53.193  1.00 56.66 341 A 1 
ATOM 2691  C CB  . MET A 1 341 ? 75.351   -85.080 51.764  1.00 56.65 341 A 1 
ATOM 2692  C CG  . MET A 1 341 ? 74.125   -85.996 51.773  1.00 52.64 341 A 1 
ATOM 2693  S SD  . MET A 1 341 ? 72.694   -85.296 50.937  1.00 47.72 341 A 1 
ATOM 2694  C CE  . MET A 1 341 ? 71.427   -86.462 51.443  1.00 44.70 341 A 1 
ATOM 2695  N N   . GLY A 1 342 ? 78.633   -85.002 51.259  1.00 61.81 342 A 1 
ATOM 2696  C CA  . GLY A 1 342 ? 79.770   -84.113 51.074  1.00 61.30 342 A 1 
ATOM 2697  C C   . GLY A 1 342 ? 79.355   -82.646 50.953  1.00 64.43 342 A 1 
ATOM 2698  O O   . GLY A 1 342 ? 78.195   -82.294 51.198  1.00 59.56 342 A 1 
ATOM 2699  N N   . GLU A 1 343 ? 80.292   -81.796 50.580  1.00 64.25 343 A 1 
ATOM 2700  C CA  . GLU A 1 343 ? 79.980   -80.379 50.368  1.00 63.75 343 A 1 
ATOM 2701  C C   . GLU A 1 343 ? 78.844   -80.223 49.359  1.00 65.57 343 A 1 
ATOM 2702  O O   . GLU A 1 343 ? 78.955   -80.586 48.184  1.00 60.40 343 A 1 
ATOM 2703  C CB  . GLU A 1 343 ? 81.212   -79.588 49.921  1.00 57.27 343 A 1 
ATOM 2704  C CG  . GLU A 1 343 ? 82.227   -79.421 51.059  1.00 50.79 343 A 1 
ATOM 2705  C CD  . GLU A 1 343 ? 83.346   -78.423 50.732  1.00 45.62 343 A 1 
ATOM 2706  O OE1 . GLU A 1 343 ? 83.814   -77.759 51.685  1.00 40.64 343 A 1 
ATOM 2707  O OE2 . GLU A 1 343 ? 83.689   -78.319 49.542  1.00 41.73 343 A 1 
ATOM 2708  N N   . ILE A 1 344 ? 77.736   -79.735 49.860  1.00 67.31 344 A 1 
ATOM 2709  C CA  . ILE A 1 344 ? 76.581   -79.407 49.039  1.00 66.98 344 A 1 
ATOM 2710  C C   . ILE A 1 344 ? 76.464   -77.896 49.034  1.00 69.20 344 A 1 
ATOM 2711  O O   . ILE A 1 344 ? 76.287   -77.293 50.092  1.00 64.60 344 A 1 
ATOM 2712  C CB  . ILE A 1 344 ? 75.297   -80.080 49.551  1.00 61.08 344 A 1 
ATOM 2713  C CG1 . ILE A 1 344 ? 75.463   -81.608 49.765  1.00 55.12 344 A 1 
ATOM 2714  C CG2 . ILE A 1 344 ? 74.161   -79.817 48.558  1.00 53.44 344 A 1 
ATOM 2715  C CD1 . ILE A 1 344 ? 74.251   -82.284 50.422  1.00 49.35 344 A 1 
ATOM 2716  N N   . GLU A 1 345 ? 76.499   -77.284 47.864  1.00 70.14 345 A 1 
ATOM 2717  C CA  . GLU A 1 345 ? 76.135   -75.881 47.662  1.00 69.91 345 A 1 
ATOM 2718  C C   . GLU A 1 345 ? 74.712   -75.830 47.087  1.00 72.39 345 A 1 
ATOM 2719  O O   . GLU A 1 345 ? 74.525   -75.804 45.870  1.00 67.57 345 A 1 
ATOM 2720  C CB  . GLU A 1 345 ? 77.147   -75.175 46.766  1.00 63.33 345 A 1 
ATOM 2721  C CG  . GLU A 1 345 ? 78.493   -75.006 47.445  1.00 55.20 345 A 1 
ATOM 2722  C CD  . GLU A 1 345 ? 79.468   -74.119 46.663  1.00 49.99 345 A 1 
ATOM 2723  O OE1 . GLU A 1 345 ? 80.447   -73.648 47.287  1.00 43.71 345 A 1 
ATOM 2724  O OE2 . GLU A 1 345 ? 79.226   -73.913 45.455  1.00 44.08 345 A 1 
ATOM 2725  N N   . PRO A 1 346 ? 73.667   -75.899 47.949  1.00 75.53 346 A 1 
ATOM 2726  C CA  . PRO A 1 346 ? 72.304   -75.823 47.474  1.00 75.60 346 A 1 
ATOM 2727  C C   . PRO A 1 346 ? 71.974   -74.392 47.050  1.00 77.88 346 A 1 
ATOM 2728  O O   . PRO A 1 346 ? 72.186   -73.443 47.801  1.00 75.46 346 A 1 
ATOM 2729  C CB  . PRO A 1 346 ? 71.450   -76.307 48.647  1.00 72.09 346 A 1 
ATOM 2730  C CG  . PRO A 1 346 ? 72.266   -75.904 49.864  1.00 69.03 346 A 1 
ATOM 2731  C CD  . PRO A 1 346 ? 73.702   -76.006 49.384  1.00 71.07 346 A 1 
ATOM 2732  N N   . THR A 1 347 ? 71.347   -74.259 45.921  1.00 79.02 347 A 1 
ATOM 2733  C CA  . THR A 1 347 ? 70.722   -73.006 45.516  1.00 80.03 347 A 1 
ATOM 2734  C C   . THR A 1 347 ? 69.311   -72.994 46.067  1.00 82.44 347 A 1 
ATOM 2735  O O   . THR A 1 347 ? 68.428   -73.668 45.545  1.00 80.04 347 A 1 
ATOM 2736  C CB  . THR A 1 347 ? 70.730   -72.799 43.998  1.00 75.55 347 A 1 
ATOM 2737  O OG1 . THR A 1 347 ? 71.615   -73.664 43.328  1.00 65.11 347 A 1 
ATOM 2738  C CG2 . THR A 1 347 ? 71.158   -71.379 43.664  1.00 62.25 347 A 1 
ATOM 2739  N N   . PHE A 1 348 ? 69.085   -72.256 47.147  1.00 85.79 348 A 1 
ATOM 2740  C CA  . PHE A 1 348 ? 67.756   -72.134 47.711  1.00 86.93 348 A 1 
ATOM 2741  C C   . PHE A 1 348 ? 67.040   -70.911 47.151  1.00 88.01 348 A 1 
ATOM 2742  O O   . PHE A 1 348 ? 67.610   -69.833 47.087  1.00 86.30 348 A 1 
ATOM 2743  C CB  . PHE A 1 348 ? 67.805   -72.091 49.236  1.00 85.68 348 A 1 
ATOM 2744  C CG  . PHE A 1 348 ? 68.198   -73.395 49.873  1.00 85.76 348 A 1 
ATOM 2745  C CD1 . PHE A 1 348 ? 67.427   -74.553 49.671  1.00 79.49 348 A 1 
ATOM 2746  C CD2 . PHE A 1 348 ? 69.326   -73.469 50.717  1.00 79.61 348 A 1 
ATOM 2747  C CE1 . PHE A 1 348 ? 67.776   -75.765 50.287  1.00 77.78 348 A 1 
ATOM 2748  C CE2 . PHE A 1 348 ? 69.680   -74.678 51.326  1.00 77.45 348 A 1 
ATOM 2749  C CZ  . PHE A 1 348 ? 68.911   -75.820 51.115  1.00 80.90 348 A 1 
ATOM 2750  N N   . TYR A 1 349 ? 65.755   -71.066 46.861  1.00 89.29 349 A 1 
ATOM 2751  C CA  . TYR A 1 349 ? 64.840   -69.972 46.612  1.00 89.99 349 A 1 
ATOM 2752  C C   . TYR A 1 349 ? 63.747   -69.990 47.667  1.00 90.82 349 A 1 
ATOM 2753  O O   . TYR A 1 349 ? 63.333   -71.040 48.150  1.00 88.82 349 A 1 
ATOM 2754  C CB  . TYR A 1 349 ? 64.264   -70.066 45.202  1.00 87.33 349 A 1 
ATOM 2755  C CG  . TYR A 1 349 ? 65.285   -69.867 44.118  1.00 84.40 349 A 1 
ATOM 2756  C CD1 . TYR A 1 349 ? 65.467   -68.593 43.534  1.00 76.19 349 A 1 
ATOM 2757  C CD2 . TYR A 1 349 ? 66.084   -70.946 43.698  1.00 75.53 349 A 1 
ATOM 2758  C CE1 . TYR A 1 349 ? 66.425   -68.394 42.525  1.00 72.85 349 A 1 
ATOM 2759  C CE2 . TYR A 1 349 ? 67.054   -70.756 42.695  1.00 71.61 349 A 1 
ATOM 2760  C CZ  . TYR A 1 349 ? 67.214   -69.484 42.113  1.00 74.71 349 A 1 
ATOM 2761  O OH  . TYR A 1 349 ? 68.149   -69.306 41.131  1.00 72.24 349 A 1 
ATOM 2762  N N   . VAL A 1 350 ? 63.277   -68.825 48.026  1.00 91.66 350 A 1 
ATOM 2763  C CA  . VAL A 1 350 ? 62.142   -68.686 48.931  1.00 92.04 350 A 1 
ATOM 2764  C C   . VAL A 1 350 ? 61.046   -67.885 48.257  1.00 92.39 350 A 1 
ATOM 2765  O O   . VAL A 1 350 ? 61.299   -66.862 47.630  1.00 90.28 350 A 1 
ATOM 2766  C CB  . VAL A 1 350 ? 62.512   -68.091 50.296  1.00 90.78 350 A 1 
ATOM 2767  C CG1 . VAL A 1 350 ? 63.409   -69.044 51.085  1.00 80.06 350 A 1 
ATOM 2768  C CG2 . VAL A 1 350 ? 63.197   -66.730 50.209  1.00 79.91 350 A 1 
ATOM 2769  N N   . THR A 1 351 ? 59.814   -68.319 48.475  1.00 92.78 351 A 1 
ATOM 2770  C CA  . THR A 1 351 ? 58.625   -67.530 48.167  1.00 92.61 351 A 1 
ATOM 2771  C C   . THR A 1 351 ? 57.924   -67.228 49.471  1.00 92.87 351 A 1 
ATOM 2772  O O   . THR A 1 351 ? 57.616   -68.135 50.244  1.00 90.91 351 A 1 
ATOM 2773  C CB  . THR A 1 351 ? 57.707   -68.246 47.169  1.00 91.33 351 A 1 
ATOM 2774  O OG1 . THR A 1 351 ? 58.436   -68.661 46.044  1.00 79.03 351 A 1 
ATOM 2775  C CG2 . THR A 1 351 ? 56.587   -67.337 46.682  1.00 77.12 351 A 1 
ATOM 2776  N N   . LEU A 1 352 ? 57.717   -65.951 49.765  1.00 92.91 352 A 1 
ATOM 2777  C CA  . LEU A 1 352 ? 57.060   -65.494 50.977  1.00 92.89 352 A 1 
ATOM 2778  C C   . LEU A 1 352 ? 55.598   -65.183 50.665  1.00 92.84 352 A 1 
ATOM 2779  O O   . LEU A 1 352 ? 55.314   -64.378 49.791  1.00 90.47 352 A 1 
ATOM 2780  C CB  . LEU A 1 352 ? 57.790   -64.261 51.534  1.00 92.19 352 A 1 
ATOM 2781  C CG  . LEU A 1 352 ? 59.296   -64.454 51.834  1.00 91.63 352 A 1 
ATOM 2782  C CD1 . LEU A 1 352 ? 59.891   -63.146 52.355  1.00 83.01 352 A 1 
ATOM 2783  C CD2 . LEU A 1 352 ? 59.549   -65.528 52.878  1.00 82.90 352 A 1 
ATOM 2784  N N   . TYR A 1 353 ? 54.673   -65.758 51.400  1.00 92.53 353 A 1 
ATOM 2785  C CA  . TYR A 1 353 ? 53.242   -65.534 51.279  1.00 92.15 353 A 1 
ATOM 2786  C C   . TYR A 1 353 ? 52.772   -64.686 52.454  1.00 91.90 353 A 1 
ATOM 2787  O O   . TYR A 1 353 ? 52.891   -65.084 53.617  1.00 88.44 353 A 1 
ATOM 2788  C CB  . TYR A 1 353 ? 52.508   -66.870 51.208  1.00 91.18 353 A 1 
ATOM 2789  C CG  . TYR A 1 353 ? 52.848   -67.678 49.981  1.00 90.17 353 A 1 
ATOM 2790  C CD1 . TYR A 1 353 ? 52.092   -67.538 48.807  1.00 82.33 353 A 1 
ATOM 2791  C CD2 . TYR A 1 353 ? 53.941   -68.576 49.992  1.00 82.70 353 A 1 
ATOM 2792  C CE1 . TYR A 1 353 ? 52.405   -68.279 47.654  1.00 81.37 353 A 1 
ATOM 2793  C CE2 . TYR A 1 353 ? 54.268   -69.321 48.838  1.00 80.84 353 A 1 
ATOM 2794  C CZ  . TYR A 1 353 ? 53.492   -69.168 47.677  1.00 85.55 353 A 1 
ATOM 2795  O OH  . TYR A 1 353 ? 53.820   -69.885 46.541  1.00 84.30 353 A 1 
ATOM 2796  N N   . GLY A 1 354 ? 52.237   -63.519 52.161  1.00 91.05 354 A 1 
ATOM 2797  C CA  . GLY A 1 354 ? 51.767   -62.557 53.133  1.00 90.73 354 A 1 
ATOM 2798  C C   . GLY A 1 354 ? 50.269   -62.312 53.067  1.00 91.45 354 A 1 
ATOM 2799  O O   . GLY A 1 354 ? 49.549   -62.882 52.253  1.00 87.81 354 A 1 
ATOM 2800  N N   . THR A 1 355 ? 49.788   -61.441 53.963  1.00 91.38 355 A 1 
ATOM 2801  C CA  . THR A 1 355 ? 48.371   -61.052 53.986  1.00 90.56 355 A 1 
ATOM 2802  C C   . THR A 1 355 ? 47.979   -60.158 52.823  1.00 90.70 355 A 1 
ATOM 2803  O O   . THR A 1 355 ? 46.828   -60.203 52.388  1.00 87.32 355 A 1 
ATOM 2804  C CB  . THR A 1 355 ? 48.016   -60.319 55.287  1.00 89.22 355 A 1 
ATOM 2805  O OG1 . THR A 1 355 ? 48.939   -59.289 55.561  1.00 81.10 355 A 1 
ATOM 2806  C CG2 . THR A 1 355 ? 48.021   -61.263 56.483  1.00 79.44 355 A 1 
ATOM 2807  N N   . ASN A 1 356 ? 48.870   -59.320 52.328  1.00 91.12 356 A 1 
ATOM 2808  C CA  . ASN A 1 356 ? 48.593   -58.332 51.294  1.00 90.69 356 A 1 
ATOM 2809  C C   . ASN A 1 356 ? 48.995   -58.825 49.901  1.00 90.67 356 A 1 
ATOM 2810  O O   . ASN A 1 356 ? 48.270   -58.611 48.936  1.00 84.63 356 A 1 
ATOM 2811  C CB  . ASN A 1 356 ? 49.336   -57.023 51.626  1.00 88.18 356 A 1 
ATOM 2812  C CG  . ASN A 1 356 ? 48.878   -56.346 52.906  1.00 84.72 356 A 1 
ATOM 2813  O OD1 . ASN A 1 356 ? 47.932   -56.723 53.571  1.00 76.05 356 A 1 
ATOM 2814  N ND2 . ASN A 1 356 ? 49.582   -55.296 53.290  1.00 76.23 356 A 1 
ATOM 2815  N N   . ALA A 1 357 ? 50.155   -59.436 49.842  1.00 89.98 357 A 1 
ATOM 2816  C CA  . ALA A 1 357 ? 50.729   -59.931 48.603  1.00 90.01 357 A 1 
ATOM 2817  C C   . ALA A 1 357 ? 51.691   -61.079 48.882  1.00 90.79 357 A 1 
ATOM 2818  O O   . ALA A 1 357 ? 52.116   -61.298 50.019  1.00 86.79 357 A 1 
ATOM 2819  C CB  . ALA A 1 357 ? 51.442   -58.772 47.895  1.00 87.23 357 A 1 
ATOM 2820  N N   . ASP A 1 358 ? 52.039   -61.756 47.830  1.00 90.79 358 A 1 
ATOM 2821  C CA  . ASP A 1 358 ? 53.043   -62.803 47.859  1.00 90.30 358 A 1 
ATOM 2822  C C   . ASP A 1 358 ? 54.290   -62.314 47.126  1.00 90.36 358 A 1 
ATOM 2823  O O   . ASP A 1 358 ? 54.202   -61.618 46.117  1.00 86.34 358 A 1 
ATOM 2824  C CB  . ASP A 1 358 ? 52.485   -64.099 47.250  1.00 87.81 358 A 1 
ATOM 2825  C CG  . ASP A 1 358 ? 51.259   -64.647 47.985  1.00 84.90 358 A 1 
ATOM 2826  O OD1 . ASP A 1 358 ? 51.130   -64.419 49.207  1.00 76.99 358 A 1 
ATOM 2827  O OD2 . ASP A 1 358 ? 50.444   -65.336 47.332  1.00 78.14 358 A 1 
ATOM 2828  N N   . SER A 1 359 ? 55.435   -62.663 47.643  1.00 89.67 359 A 1 
ATOM 2829  C CA  . SER A 1 359 ? 56.678   -62.333 46.956  1.00 89.32 359 A 1 
ATOM 2830  C C   . SER A 1 359 ? 56.839   -63.172 45.696  1.00 89.23 359 A 1 
ATOM 2831  O O   . SER A 1 359 ? 56.343   -64.283 45.584  1.00 85.85 359 A 1 
ATOM 2832  C CB  . SER A 1 359 ? 57.892   -62.491 47.875  1.00 87.75 359 A 1 
ATOM 2833  O OG  . SER A 1 359 ? 58.280   -63.837 48.051  1.00 83.47 359 A 1 
ATOM 2834  N N   . GLN A 1 360 ? 57.635   -62.674 44.796  1.00 89.15 360 A 1 
ATOM 2835  C CA  . GLN A 1 360 ? 58.222   -63.530 43.775  1.00 88.05 360 A 1 
ATOM 2836  C C   . GLN A 1 360 ? 59.158   -64.571 44.409  1.00 89.67 360 A 1 
ATOM 2837  O O   . GLN A 1 360 ? 59.479   -64.527 45.605  1.00 86.47 360 A 1 
ATOM 2838  C CB  . GLN A 1 360 ? 58.940   -62.657 42.727  1.00 84.20 360 A 1 
ATOM 2839  C CG  . GLN A 1 360 ? 57.948   -61.728 42.006  1.00 74.05 360 A 1 
ATOM 2840  C CD  . GLN A 1 360 ? 58.591   -60.937 40.855  1.00 67.71 360 A 1 
ATOM 2841  O OE1 . GLN A 1 360 ? 59.754   -61.060 40.552  1.00 58.89 360 A 1 
ATOM 2842  N NE2 . GLN A 1 360 ? 57.832   -60.100 40.174  1.00 56.16 360 A 1 
ATOM 2843  N N   . THR A 1 361 ? 59.589   -65.501 43.599  1.00 88.94 361 A 1 
ATOM 2844  C CA  . THR A 1 361 ? 60.622   -66.450 44.006  1.00 88.82 361 A 1 
ATOM 2845  C C   . THR A 1 361 ? 61.936   -65.711 44.178  1.00 89.19 361 A 1 
ATOM 2846  O O   . THR A 1 361 ? 62.516   -65.227 43.216  1.00 85.19 361 A 1 
ATOM 2847  C CB  . THR A 1 361 ? 60.761   -67.583 42.988  1.00 86.11 361 A 1 
ATOM 2848  O OG1 . THR A 1 361 ? 59.497   -68.159 42.730  1.00 73.84 361 A 1 
ATOM 2849  C CG2 . THR A 1 361 ? 61.654   -68.699 43.512  1.00 70.65 361 A 1 
ATOM 2850  N N   . LEU A 1 362 ? 62.378   -65.605 45.404  1.00 90.01 362 A 1 
ATOM 2851  C CA  . LEU A 1 362 ? 63.553   -64.833 45.770  1.00 89.94 362 A 1 
ATOM 2852  C C   . LEU A 1 362 ? 64.731   -65.768 46.025  1.00 90.31 362 A 1 
ATOM 2853  O O   . LEU A 1 362 ? 64.591   -66.715 46.805  1.00 88.21 362 A 1 
ATOM 2854  C CB  . LEU A 1 362 ? 63.251   -63.988 47.010  1.00 89.06 362 A 1 
ATOM 2855  C CG  . LEU A 1 362 ? 62.123   -62.961 46.823  1.00 88.31 362 A 1 
ATOM 2856  C CD1 . LEU A 1 362 ? 61.750   -62.362 48.178  1.00 80.75 362 A 1 
ATOM 2857  C CD2 . LEU A 1 362 ? 62.527   -61.832 45.885  1.00 81.41 362 A 1 
ATOM 2858  N N   . PRO A 1 363 ? 65.890   -65.501 45.444  1.00 87.86 363 A 1 
ATOM 2859  C CA  . PRO A 1 363 ? 67.078   -66.265 45.760  1.00 86.57 363 A 1 
ATOM 2860  C C   . PRO A 1 363 ? 67.517   -65.992 47.196  1.00 87.47 363 A 1 
ATOM 2861  O O   . PRO A 1 363 ? 67.548   -64.846 47.657  1.00 85.39 363 A 1 
ATOM 2862  C CB  . PRO A 1 363 ? 68.121   -65.857 44.714  1.00 83.65 363 A 1 
ATOM 2863  C CG  . PRO A 1 363 ? 67.722   -64.438 44.358  1.00 79.55 363 A 1 
ATOM 2864  C CD  . PRO A 1 363 ? 66.208   -64.439 44.487  1.00 82.54 363 A 1 
ATOM 2865  N N   . LEU A 1 364 ? 67.895   -67.023 47.906  1.00 87.02 364 A 1 
ATOM 2866  C CA  . LEU A 1 364 ? 68.663   -66.885 49.133  1.00 86.77 364 A 1 
ATOM 2867  C C   . LEU A 1 364 ? 70.128   -66.684 48.746  1.00 86.08 364 A 1 
ATOM 2868  O O   . LEU A 1 364 ? 70.810   -67.626 48.365  1.00 81.87 364 A 1 
ATOM 2869  C CB  . LEU A 1 364 ? 68.476   -68.105 50.050  1.00 85.69 364 A 1 
ATOM 2870  C CG  . LEU A 1 364 ? 67.097   -68.194 50.713  1.00 83.95 364 A 1 
ATOM 2871  C CD1 . LEU A 1 364 ? 67.025   -69.453 51.593  1.00 77.21 364 A 1 
ATOM 2872  C CD2 . LEU A 1 364 ? 66.807   -66.997 51.616  1.00 78.34 364 A 1 
ATOM 2873  N N   . GLU A 1 365 ? 70.593   -65.444 48.882  1.00 84.52 365 A 1 
ATOM 2874  C CA  . GLU A 1 365 ? 72.009   -65.155 48.681  1.00 83.26 365 A 1 
ATOM 2875  C C   . GLU A 1 365 ? 72.848   -65.850 49.744  1.00 83.76 365 A 1 
ATOM 2876  O O   . GLU A 1 365 ? 72.750   -65.572 50.944  1.00 80.29 365 A 1 
ATOM 2877  C CB  . GLU A 1 365 ? 72.305   -63.647 48.670  1.00 79.51 365 A 1 
ATOM 2878  C CG  . GLU A 1 365 ? 72.021   -62.976 47.321  1.00 69.57 365 A 1 
ATOM 2879  C CD  . GLU A 1 365 ? 72.512   -61.511 47.268  1.00 63.04 365 A 1 
ATOM 2880  O OE1 . GLU A 1 365 ? 72.663   -60.970 46.149  1.00 55.48 365 A 1 
ATOM 2881  O OE2 . GLU A 1 365 ? 72.745   -60.888 48.323  1.00 56.05 365 A 1 
ATOM 2882  N N   . ILE A 1 366 ? 73.663   -66.720 49.286  1.00 81.57 366 A 1 
ATOM 2883  C CA  . ILE A 1 366 ? 74.643   -67.388 50.120  1.00 79.93 366 A 1 
ATOM 2884  C C   . ILE A 1 366 ? 75.943   -66.601 49.993  1.00 80.39 366 A 1 
ATOM 2885  O O   . ILE A 1 366 ? 76.548   -66.558 48.932  1.00 76.21 366 A 1 
ATOM 2886  C CB  . ILE A 1 366 ? 74.790   -68.862 49.714  1.00 75.64 366 A 1 
ATOM 2887  C CG1 . ILE A 1 366 ? 73.437   -69.602 49.838  1.00 69.94 366 A 1 
ATOM 2888  C CG2 . ILE A 1 366 ? 75.855   -69.532 50.589  1.00 66.86 366 A 1 
ATOM 2889  C CD1 . ILE A 1 366 ? 73.437   -71.003 49.230  1.00 61.36 366 A 1 
ATOM 2890  N N   . VAL A 1 367 ? 76.349   -65.974 51.076  1.00 81.47 367 A 1 
ATOM 2891  C CA  . VAL A 1 367 ? 77.564   -65.142 51.063  1.00 79.53 367 A 1 
ATOM 2892  C C   . VAL A 1 367 ? 78.834   -65.993 51.064  1.00 79.37 367 A 1 
ATOM 2893  O O   . VAL A 1 367 ? 79.813   -65.640 50.427  1.00 72.33 367 A 1 
ATOM 2894  C CB  . VAL A 1 367 ? 77.579   -64.159 52.239  1.00 75.67 367 A 1 
ATOM 2895  C CG1 . VAL A 1 367 ? 78.786   -63.219 52.196  1.00 69.05 367 A 1 
ATOM 2896  C CG2 . VAL A 1 367 ? 76.320   -63.277 52.245  1.00 70.12 367 A 1 
ATOM 2897  N N   . GLU A 1 368 ? 78.795   -67.050 51.801  1.00 78.20 368 A 1 
ATOM 2898  C CA  . GLU A 1 368 ? 79.915   -67.990 51.888  1.00 76.59 368 A 1 
ATOM 2899  C C   . GLU A 1 368 ? 79.435   -69.379 51.450  1.00 77.09 368 A 1 
ATOM 2900  O O   . GLU A 1 368 ? 79.506   -69.726 50.271  1.00 70.20 368 A 1 
ATOM 2901  C CB  . GLU A 1 368 ? 80.517   -67.999 53.304  1.00 71.36 368 A 1 
ATOM 2902  C CG  . GLU A 1 368 ? 81.248   -66.707 53.661  1.00 65.45 368 A 1 
ATOM 2903  C CD  . GLU A 1 368 ? 81.635   -66.599 55.148  1.00 58.45 368 A 1 
ATOM 2904  O OE1 . GLU A 1 368 ? 82.104   -65.510 55.551  1.00 51.90 368 A 1 
ATOM 2905  O OE2 . GLU A 1 368 ? 81.368   -67.551 55.906  1.00 54.76 368 A 1 
ATOM 2906  N N   . ARG A 1 369 ? 78.973   -70.141 52.386  1.00 78.77 369 A 1 
ATOM 2907  C CA  . ARG A 1 369 ? 78.398   -71.462 52.151  1.00 79.01 369 A 1 
ATOM 2908  C C   . ARG A 1 369 ? 77.326   -71.755 53.201  1.00 81.17 369 A 1 
ATOM 2909  O O   . ARG A 1 369 ? 77.329   -71.175 54.281  1.00 77.16 369 A 1 
ATOM 2910  C CB  . ARG A 1 369 ? 79.487   -72.543 52.129  1.00 73.13 369 A 1 
ATOM 2911  C CG  . ARG A 1 369 ? 80.235   -72.697 53.461  1.00 63.88 369 A 1 
ATOM 2912  C CD  . ARG A 1 369 ? 81.323   -73.761 53.312  1.00 59.72 369 A 1 
ATOM 2913  N NE  . ARG A 1 369 ? 82.021   -74.013 54.567  1.00 51.68 369 A 1 
ATOM 2914  C CZ  . ARG A 1 369 ? 83.017   -74.879 54.725  1.00 44.68 369 A 1 
ATOM 2915  N NH1 . ARG A 1 369 ? 83.484   -75.568 53.722  1.00 43.09 369 A 1 
ATOM 2916  N NH2 . ARG A 1 369 ? 83.548   -75.060 55.889  1.00 39.27 369 A 1 
ATOM 2917  N N   . ILE A 1 370 ? 76.442   -72.667 52.897  1.00 78.81 370 A 1 
ATOM 2918  C CA  . ILE A 1 370 ? 75.493   -73.180 53.885  1.00 78.99 370 A 1 
ATOM 2919  C C   . ILE A 1 370 ? 76.215   -74.163 54.803  1.00 79.94 370 A 1 
ATOM 2920  O O   . ILE A 1 370 ? 76.745   -75.173 54.352  1.00 76.57 370 A 1 
ATOM 2921  C CB  . ILE A 1 370 ? 74.263   -73.809 53.210  1.00 76.82 370 A 1 
ATOM 2922  C CG1 . ILE A 1 370 ? 73.468   -72.706 52.472  1.00 71.95 370 A 1 
ATOM 2923  C CG2 . ILE A 1 370 ? 73.378   -74.521 54.243  1.00 68.93 370 A 1 
ATOM 2924  C CD1 . ILE A 1 370 ? 72.283   -73.213 51.664  1.00 64.01 370 A 1 
ATOM 2925  N N   . GLU A 1 371 ? 76.185   -73.879 56.104  1.00 79.94 371 A 1 
ATOM 2926  C CA  . GLU A 1 371 ? 76.685   -74.797 57.114  1.00 79.84 371 A 1 
ATOM 2927  C C   . GLU A 1 371 ? 75.624   -75.859 57.425  1.00 80.80 371 A 1 
ATOM 2928  O O   . GLU A 1 371 ? 74.476   -75.561 57.760  1.00 77.59 371 A 1 
ATOM 2929  C CB  . GLU A 1 371 ? 77.114   -74.050 58.376  1.00 76.94 371 A 1 
ATOM 2930  C CG  . GLU A 1 371 ? 78.337   -73.168 58.131  1.00 70.69 371 A 1 
ATOM 2931  C CD  . GLU A 1 371 ? 78.834   -72.437 59.394  1.00 64.96 371 A 1 
ATOM 2932  O OE1 . GLU A 1 371 ? 79.870   -71.754 59.284  1.00 56.59 371 A 1 
ATOM 2933  O OE2 . GLU A 1 371 ? 78.169   -72.571 60.449  1.00 58.10 371 A 1 
ATOM 2934  N N   . GLN A 1 372 ? 75.981   -77.098 57.342  1.00 80.26 372 A 1 
ATOM 2935  C CA  . GLN A 1 372 ? 75.116   -78.206 57.709  1.00 78.75 372 A 1 
ATOM 2936  C C   . GLN A 1 372 ? 75.076   -78.374 59.235  1.00 79.30 372 A 1 
ATOM 2937  O O   . GLN A 1 372 ? 76.066   -78.133 59.921  1.00 73.88 372 A 1 
ATOM 2938  C CB  . GLN A 1 372 ? 75.567   -79.501 57.027  1.00 75.35 372 A 1 
ATOM 2939  C CG  . GLN A 1 372 ? 75.512   -79.405 55.499  1.00 72.15 372 A 1 
ATOM 2940  C CD  . GLN A 1 372 ? 75.910   -80.719 54.815  1.00 70.01 372 A 1 
ATOM 2941  O OE1 . GLN A 1 372 ? 75.881   -81.795 55.384  1.00 63.17 372 A 1 
ATOM 2942  N NE2 . GLN A 1 372 ? 76.294   -80.664 53.559  1.00 61.83 372 A 1 
ATOM 2943  N N   . ASN A 1 373 ? 73.912   -78.787 59.760  1.00 82.33 373 A 1 
ATOM 2944  C CA  . ASN A 1 373 ? 73.649   -78.923 61.199  1.00 81.15 373 A 1 
ATOM 2945  C C   . ASN A 1 373 ? 73.918   -77.640 62.006  1.00 82.02 373 A 1 
ATOM 2946  O O   . ASN A 1 373 ? 74.205   -77.689 63.197  1.00 78.14 373 A 1 
ATOM 2947  C CB  . ASN A 1 373 ? 74.367   -80.166 61.752  1.00 78.80 373 A 1 
ATOM 2948  C CG  . ASN A 1 373 ? 73.888   -81.431 61.083  1.00 75.95 373 A 1 
ATOM 2949  O OD1 . ASN A 1 373 ? 72.716   -81.672 60.917  1.00 68.53 373 A 1 
ATOM 2950  N ND2 . ASN A 1 373 ? 74.804   -82.292 60.678  1.00 67.23 373 A 1 
ATOM 2951  N N   . ALA A 1 374 ? 73.746   -76.474 61.340  1.00 83.50 374 A 1 
ATOM 2952  C CA  . ALA A 1 374 ? 73.924   -75.163 61.931  1.00 83.49 374 A 1 
ATOM 2953  C C   . ALA A 1 374 ? 72.760   -74.233 61.563  1.00 85.15 374 A 1 
ATOM 2954  O O   . ALA A 1 374 ? 71.977   -74.480 60.647  1.00 82.51 374 A 1 
ATOM 2955  C CB  . ALA A 1 374 ? 75.285   -74.605 61.505  1.00 80.36 374 A 1 
ATOM 2956  N N   . THR A 1 375 ? 72.637   -73.133 62.297  1.00 87.00 375 A 1 
ATOM 2957  C CA  . THR A 1 375 ? 71.687   -72.072 61.958  1.00 86.85 375 A 1 
ATOM 2958  C C   . THR A 1 375 ? 72.342   -71.128 60.967  1.00 87.53 375 A 1 
ATOM 2959  O O   . THR A 1 375 ? 73.180   -70.314 61.347  1.00 85.30 375 A 1 
ATOM 2960  C CB  . THR A 1 375 ? 71.203   -71.323 63.191  1.00 85.44 375 A 1 
ATOM 2961  O OG1 . THR A 1 375 ? 70.637   -72.219 64.117  1.00 76.46 375 A 1 
ATOM 2962  C CG2 . THR A 1 375 ? 70.126   -70.295 62.849  1.00 75.35 375 A 1 
ATOM 2963  N N   . ASN A 1 376 ? 71.890   -71.198 59.743  1.00 90.04 376 A 1 
ATOM 2964  C CA  . ASN A 1 376 ? 72.270   -70.270 58.701  1.00 89.78 376 A 1 
ATOM 2965  C C   . ASN A 1 376 ? 71.356   -69.050 58.749  1.00 90.57 376 A 1 
ATOM 2966  O O   . ASN A 1 376 ? 70.150   -69.168 58.970  1.00 88.24 376 A 1 
ATOM 2967  C CB  . ASN A 1 376 ? 72.247   -70.987 57.348  1.00 88.11 376 A 1 
ATOM 2968  C CG  . ASN A 1 376 ? 73.288   -72.092 57.300  1.00 87.15 376 A 1 
ATOM 2969  O OD1 . ASN A 1 376 ? 74.428   -71.869 56.961  1.00 76.16 376 A 1 
ATOM 2970  N ND2 . ASN A 1 376 ? 72.926   -73.291 57.686  1.00 75.97 376 A 1 
ATOM 2971  N N   . THR A 1 377 ? 71.917   -67.879 58.573  1.00 92.04 377 A 1 
ATOM 2972  C CA  . THR A 1 377 ? 71.165   -66.628 58.547  1.00 92.25 377 A 1 
ATOM 2973  C C   . THR A 1 377 ? 71.257   -66.042 57.151  1.00 92.19 377 A 1 
ATOM 2974  O O   . THR A 1 377 ? 72.350   -65.918 56.621  1.00 89.48 377 A 1 
ATOM 2975  C CB  . THR A 1 377 ? 71.655   -65.629 59.588  1.00 91.10 377 A 1 
ATOM 2976  O OG1 . THR A 1 377 ? 71.822   -66.245 60.849  1.00 75.54 377 A 1 
ATOM 2977  C CG2 . THR A 1 377 ? 70.663   -64.494 59.792  1.00 76.44 377 A 1 
ATOM 2978  N N   . PHE A 1 378 ? 70.123   -65.666 56.596  1.00 92.84 378 A 1 
ATOM 2979  C CA  . PHE A 1 378 ? 70.018   -65.098 55.262  1.00 92.68 378 A 1 
ATOM 2980  C C   . PHE A 1 378 ? 69.330   -63.742 55.338  1.00 93.10 378 A 1 
ATOM 2981  O O   . PHE A 1 378 ? 68.456   -63.518 56.178  1.00 91.17 378 A 1 
ATOM 2982  C CB  . PHE A 1 378 ? 69.257   -66.053 54.348  1.00 91.25 378 A 1 
ATOM 2983  C CG  . PHE A 1 378 ? 69.851   -67.437 54.274  1.00 90.85 378 A 1 
ATOM 2984  C CD1 . PHE A 1 378 ? 70.884   -67.722 53.377  1.00 83.82 378 A 1 
ATOM 2985  C CD2 . PHE A 1 378 ? 69.379   -68.462 55.122  1.00 84.14 378 A 1 
ATOM 2986  C CE1 . PHE A 1 378 ? 71.450   -69.005 53.313  1.00 82.63 378 A 1 
ATOM 2987  C CE2 . PHE A 1 378 ? 69.943   -69.738 55.062  1.00 82.63 378 A 1 
ATOM 2988  C CZ  . PHE A 1 378 ? 70.973   -70.017 54.161  1.00 85.95 378 A 1 
ATOM 2989  N N   . LEU A 1 379 ? 69.699   -62.836 54.466  1.00 93.08 379 A 1 
ATOM 2990  C CA  . LEU A 1 379 ? 68.963   -61.616 54.200  1.00 93.24 379 A 1 
ATOM 2991  C C   . LEU A 1 379 ? 68.064   -61.859 52.988  1.00 93.29 379 A 1 
ATOM 2992  O O   . LEU A 1 379 ? 68.552   -62.192 51.922  1.00 91.27 379 A 1 
ATOM 2993  C CB  . LEU A 1 379 ? 69.952   -60.470 53.961  1.00 92.47 379 A 1 
ATOM 2994  C CG  . LEU A 1 379 ? 69.279   -59.112 53.685  1.00 92.03 379 A 1 
ATOM 2995  C CD1 . LEU A 1 379 ? 68.536   -58.594 54.919  1.00 85.25 379 A 1 
ATOM 2996  C CD2 . LEU A 1 379 ? 70.346   -58.087 53.311  1.00 84.80 379 A 1 
ATOM 2997  N N   . VAL A 1 380 ? 66.784   -61.661 53.173  1.00 93.45 380 A 1 
ATOM 2998  C CA  . VAL A 1 380 ? 65.807   -61.649 52.089  1.00 93.34 380 A 1 
ATOM 2999  C C   . VAL A 1 380 ? 65.178   -60.271 52.079  1.00 93.58 380 A 1 
ATOM 3000  O O   . VAL A 1 380 ? 64.893   -59.719 53.136  1.00 91.56 380 A 1 
ATOM 3001  C CB  . VAL A 1 380 ? 64.745   -62.741 52.279  1.00 91.86 380 A 1 
ATOM 3002  C CG1 . VAL A 1 380 ? 63.729   -62.745 51.143  1.00 83.60 380 A 1 
ATOM 3003  C CG2 . VAL A 1 380 ? 65.398   -64.125 52.335  1.00 82.56 380 A 1 
ATOM 3004  N N   . TYR A 1 381 ? 64.953   -59.708 50.908  1.00 93.77 381 A 1 
ATOM 3005  C CA  . TYR A 1 381 ? 64.275   -58.432 50.764  1.00 93.56 381 A 1 
ATOM 3006  C C   . TYR A 1 381 ? 63.237   -58.517 49.656  1.00 93.47 381 A 1 
ATOM 3007  O O   . TYR A 1 381 ? 63.446   -59.172 48.642  1.00 90.93 381 A 1 
ATOM 3008  C CB  . TYR A 1 381 ? 65.281   -57.297 50.561  1.00 91.97 381 A 1 
ATOM 3009  C CG  . TYR A 1 381 ? 66.140   -57.437 49.326  1.00 91.11 381 A 1 
ATOM 3010  C CD1 . TYR A 1 381 ? 67.324   -58.211 49.376  1.00 85.62 381 A 1 
ATOM 3011  C CD2 . TYR A 1 381 ? 65.774   -56.806 48.126  1.00 85.18 381 A 1 
ATOM 3012  C CE1 . TYR A 1 381 ? 68.123   -58.358 48.228  1.00 83.85 381 A 1 
ATOM 3013  C CE2 . TYR A 1 381 ? 66.563   -56.948 46.970  1.00 83.91 381 A 1 
ATOM 3014  C CZ  . TYR A 1 381 ? 67.741   -57.727 47.030  1.00 85.30 381 A 1 
ATOM 3015  O OH  . TYR A 1 381 ? 68.518   -57.867 45.903  1.00 83.53 381 A 1 
ATOM 3016  N N   . THR A 1 382 ? 62.114   -57.841 49.854  1.00 92.96 382 A 1 
ATOM 3017  C CA  . THR A 1 382 ? 60.993   -57.819 48.908  1.00 92.66 382 A 1 
ATOM 3018  C C   . THR A 1 382 ? 60.673   -56.387 48.527  1.00 92.37 382 A 1 
ATOM 3019  O O   . THR A 1 382 ? 60.732   -55.491 49.369  1.00 90.21 382 A 1 
ATOM 3020  C CB  . THR A 1 382 ? 59.748   -58.511 49.467  1.00 91.38 382 A 1 
ATOM 3021  O OG1 . THR A 1 382 ? 59.284   -57.880 50.636  1.00 79.83 382 A 1 
ATOM 3022  C CG2 . THR A 1 382 ? 60.026   -59.964 49.819  1.00 79.39 382 A 1 
ATOM 3023  N N   . GLU A 1 383 ? 60.309   -56.179 47.300  1.00 91.75 383 A 1 
ATOM 3024  C CA  . GLU A 1 383 ? 59.926   -54.849 46.828  1.00 90.46 383 A 1 
ATOM 3025  C C   . GLU A 1 383 ? 58.499   -54.470 47.265  1.00 89.83 383 A 1 
ATOM 3026  O O   . GLU A 1 383 ? 58.196   -53.309 47.503  1.00 85.40 383 A 1 
ATOM 3027  C CB  . GLU A 1 383 ? 60.059   -54.781 45.303  1.00 88.14 383 A 1 
ATOM 3028  C CG  . GLU A 1 383 ? 61.488   -55.042 44.831  1.00 84.22 383 A 1 
ATOM 3029  C CD  . GLU A 1 383 ? 61.750   -54.655 43.369  1.00 81.44 383 A 1 
ATOM 3030  O OE1 . GLU A 1 383 ? 62.898   -54.858 42.920  1.00 74.46 383 A 1 
ATOM 3031  O OE2 . GLU A 1 383 ? 60.848   -54.088 42.720  1.00 75.39 383 A 1 
ATOM 3032  N N   . GLU A 1 384 ? 57.653   -55.455 47.421  1.00 89.34 384 A 1 
ATOM 3033  C CA  . GLU A 1 384 ? 56.262   -55.301 47.795  1.00 88.55 384 A 1 
ATOM 3034  C C   . GLU A 1 384 ? 56.058   -55.409 49.311  1.00 89.71 384 A 1 
ATOM 3035  O O   . GLU A 1 384 ? 56.754   -56.150 50.005  1.00 86.87 384 A 1 
ATOM 3036  C CB  . GLU A 1 384 ? 55.417   -56.352 47.058  1.00 85.36 384 A 1 
ATOM 3037  C CG  . GLU A 1 384 ? 55.457   -56.145 45.542  1.00 73.99 384 A 1 
ATOM 3038  C CD  . GLU A 1 384 ? 54.712   -57.233 44.758  1.00 66.82 384 A 1 
ATOM 3039  O OE1 . GLU A 1 384 ? 54.760   -57.162 43.504  1.00 58.21 384 A 1 
ATOM 3040  O OE2 . GLU A 1 384 ? 54.128   -58.132 45.392  1.00 57.58 384 A 1 
ATOM 3041  N N   . ASP A 1 385 ? 55.082   -54.692 49.843  1.00 89.28 385 A 1 
ATOM 3042  C CA  . ASP A 1 385 ? 54.644   -54.873 51.219  1.00 89.48 385 A 1 
ATOM 3043  C C   . ASP A 1 385 ? 53.748   -56.106 51.318  1.00 89.99 385 A 1 
ATOM 3044  O O   . ASP A 1 385 ? 52.569   -56.074 50.981  1.00 86.20 385 A 1 
ATOM 3045  C CB  . ASP A 1 385 ? 53.950   -53.611 51.759  1.00 86.91 385 A 1 
ATOM 3046  C CG  . ASP A 1 385 ? 53.729   -53.675 53.277  1.00 84.98 385 A 1 
ATOM 3047  O OD1 . ASP A 1 385 ? 53.986   -54.735 53.900  1.00 76.93 385 A 1 
ATOM 3048  O OD2 . ASP A 1 385 ? 53.366   -52.624 53.855  1.00 77.67 385 A 1 
ATOM 3049  N N   . LEU A 1 386 ? 54.310   -57.184 51.786  1.00 90.53 386 A 1 
ATOM 3050  C CA  . LEU A 1 386 ? 53.604   -58.448 51.940  1.00 90.64 386 A 1 
ATOM 3051  C C   . LEU A 1 386 ? 52.632   -58.452 53.131  1.00 90.44 386 A 1 
ATOM 3052  O O   . LEU A 1 386 ? 51.830   -59.371 53.278  1.00 85.15 386 A 1 
ATOM 3053  C CB  . LEU A 1 386 ? 54.628   -59.589 52.070  1.00 89.75 386 A 1 
ATOM 3054  C CG  . LEU A 1 386 ? 55.666   -59.695 50.932  1.00 89.29 386 A 1 
ATOM 3055  C CD1 . LEU A 1 386 ? 56.557   -60.910 51.188  1.00 80.37 386 A 1 
ATOM 3056  C CD2 . LEU A 1 386 ? 55.034   -59.845 49.566  1.00 80.51 386 A 1 
ATOM 3057  N N   . GLY A 1 387 ? 52.689   -57.444 53.973  1.00 89.43 387 A 1 
ATOM 3058  C CA  . GLY A 1 387 ? 51.973   -57.446 55.238  1.00 89.22 387 A 1 
ATOM 3059  C C   . GLY A 1 387 ? 52.549   -58.462 56.222  1.00 90.27 387 A 1 
ATOM 3060  O O   . GLY A 1 387 ? 53.760   -58.650 56.350  1.00 86.44 387 A 1 
ATOM 3061  N N   . ASP A 1 388 ? 51.629   -59.110 56.966  1.00 89.93 388 A 1 
ATOM 3062  C CA  . ASP A 1 388 ? 52.028   -60.187 57.866  1.00 89.38 388 A 1 
ATOM 3063  C C   . ASP A 1 388 ? 52.310   -61.465 57.074  1.00 90.35 388 A 1 
ATOM 3064  O O   . ASP A 1 388 ? 51.465   -61.944 56.317  1.00 87.39 388 A 1 
ATOM 3065  C CB  . ASP A 1 388 ? 50.960   -60.428 58.948  1.00 86.54 388 A 1 
ATOM 3066  C CG  . ASP A 1 388 ? 51.120   -59.621 60.239  1.00 78.66 388 A 1 
ATOM 3067  O OD1 . ASP A 1 388 ? 52.218   -59.102 60.527  1.00 70.10 388 A 1 
ATOM 3068  O OD2 . ASP A 1 388 ? 50.192   -59.669 61.083  1.00 68.87 388 A 1 
ATOM 3069  N N   . LEU A 1 389 ? 53.476   -62.068 57.301  1.00 89.89 389 A 1 
ATOM 3070  C CA  . LEU A 1 389 ? 53.832   -63.340 56.674  1.00 90.40 389 A 1 
ATOM 3071  C C   . LEU A 1 389 ? 52.980   -64.487 57.229  1.00 90.54 389 A 1 
ATOM 3072  O O   . LEU A 1 389 ? 52.821   -64.648 58.439  1.00 88.16 389 A 1 
ATOM 3073  C CB  . LEU A 1 389 ? 55.329   -63.633 56.841  1.00 89.44 389 A 1 
ATOM 3074  C CG  . LEU A 1 389 ? 56.276   -62.631 56.163  1.00 88.09 389 A 1 
ATOM 3075  C CD1 . LEU A 1 389 ? 57.721   -63.052 56.429  1.00 79.97 389 A 1 
ATOM 3076  C CD2 . LEU A 1 389 ? 56.073   -62.562 54.649  1.00 79.73 389 A 1 
ATOM 3077  N N   . LEU A 1 390 ? 52.467   -65.291 56.324  1.00 90.45 390 A 1 
ATOM 3078  C CA  . LEU A 1 390 ? 51.614   -66.436 56.607  1.00 89.86 390 A 1 
ATOM 3079  C C   . LEU A 1 390 ? 52.318   -67.757 56.306  1.00 90.21 390 A 1 
ATOM 3080  O O   . LEU A 1 390 ? 52.272   -68.679 57.121  1.00 87.28 390 A 1 
ATOM 3081  C CB  . LEU A 1 390 ? 50.328   -66.325 55.767  1.00 88.17 390 A 1 
ATOM 3082  C CG  . LEU A 1 390 ? 49.437   -65.111 56.087  1.00 85.34 390 A 1 
ATOM 3083  C CD1 . LEU A 1 390 ? 48.280   -65.059 55.098  1.00 78.56 390 A 1 
ATOM 3084  C CD2 . LEU A 1 390 ? 48.856   -65.186 57.499  1.00 78.24 390 A 1 
ATOM 3085  N N   . LYS A 1 391 ? 52.922   -67.833 55.151  1.00 90.89 391 A 1 
ATOM 3086  C CA  . LYS A 1 391 ? 53.576   -69.040 54.657  1.00 90.94 391 A 1 
ATOM 3087  C C   . LYS A 1 391 ? 54.905   -68.710 53.998  1.00 91.53 391 A 1 
ATOM 3088  O O   . LYS A 1 391 ? 55.086   -67.632 53.465  1.00 89.53 391 A 1 
ATOM 3089  C CB  . LYS A 1 391 ? 52.678   -69.795 53.659  1.00 88.47 391 A 1 
ATOM 3090  C CG  . LYS A 1 391 ? 51.335   -70.252 54.240  1.00 80.90 391 A 1 
ATOM 3091  C CD  . LYS A 1 391 ? 50.643   -71.163 53.222  1.00 79.50 391 A 1 
ATOM 3092  C CE  . LYS A 1 391 ? 49.303   -71.678 53.727  1.00 68.10 391 A 1 
ATOM 3093  N NZ  . LYS A 1 391 ? 48.839   -72.807 52.901  1.00 61.54 391 A 1 
ATOM 3094  N N   . ILE A 1 392 ? 55.780   -69.659 54.034  1.00 91.82 392 A 1 
ATOM 3095  C CA  . ILE A 1 392 ? 57.045   -69.618 53.314  1.00 92.11 392 A 1 
ATOM 3096  C C   . ILE A 1 392 ? 57.167   -70.914 52.531  1.00 92.02 392 A 1 
ATOM 3097  O O   . ILE A 1 392 ? 57.081   -71.988 53.110  1.00 90.22 392 A 1 
ATOM 3098  C CB  . ILE A 1 392 ? 58.238   -69.413 54.261  1.00 91.68 392 A 1 
ATOM 3099  C CG1 . ILE A 1 392 ? 58.063   -68.134 55.112  1.00 86.96 392 A 1 
ATOM 3100  C CG2 . ILE A 1 392 ? 59.546   -69.381 53.460  1.00 86.39 392 A 1 
ATOM 3101  C CD1 . ILE A 1 392 ? 59.165   -67.909 56.159  1.00 83.76 392 A 1 
ATOM 3102  N N   . GLN A 1 393 ? 57.365   -70.809 51.236  1.00 92.27 393 A 1 
ATOM 3103  C CA  . GLN A 1 393 ? 57.779   -71.914 50.400  1.00 91.92 393 A 1 
ATOM 3104  C C   . GLN A 1 393 ? 59.291   -71.838 50.237  1.00 91.91 393 A 1 
ATOM 3105  O O   . GLN A 1 393 ? 59.808   -70.811 49.812  1.00 90.26 393 A 1 
ATOM 3106  C CB  . GLN A 1 393 ? 57.041   -71.831 49.058  1.00 90.47 393 A 1 
ATOM 3107  C CG  . GLN A 1 393 ? 57.342   -72.994 48.113  1.00 84.75 393 A 1 
ATOM 3108  C CD  . GLN A 1 393 ? 56.621   -72.799 46.771  1.00 82.50 393 A 1 
ATOM 3109  O OE1 . GLN A 1 393 ? 56.129   -71.739 46.454  1.00 74.53 393 A 1 
ATOM 3110  N NE2 . GLN A 1 393 ? 56.562   -73.809 45.933  1.00 71.50 393 A 1 
ATOM 3111  N N   . LEU A 1 394 ? 59.973   -72.876 50.562  1.00 90.58 394 A 1 
ATOM 3112  C CA  . LEU A 1 394 ? 61.396   -73.025 50.307  1.00 90.13 394 A 1 
ATOM 3113  C C   . LEU A 1 394 ? 61.562   -74.034 49.175  1.00 90.06 394 A 1 
ATOM 3114  O O   . LEU A 1 394 ? 61.083   -75.161 49.287  1.00 87.94 394 A 1 
ATOM 3115  C CB  . LEU A 1 394 ? 62.101   -73.468 51.603  1.00 89.11 394 A 1 
ATOM 3116  C CG  . LEU A 1 394 ? 63.618   -73.656 51.471  1.00 87.68 394 A 1 
ATOM 3117  C CD1 . LEU A 1 394 ? 64.354   -72.325 51.373  1.00 78.89 394 A 1 
ATOM 3118  C CD2 . LEU A 1 394 ? 64.157   -74.386 52.704  1.00 79.10 394 A 1 
ATOM 3119  N N   . THR A 1 395 ? 62.219   -73.658 48.129  1.00 89.09 395 A 1 
ATOM 3120  C CA  . THR A 1 395 ? 62.541   -74.531 47.006  1.00 88.05 395 A 1 
ATOM 3121  C C   . THR A 1 395 ? 64.044   -74.715 46.925  1.00 87.84 395 A 1 
ATOM 3122  O O   . THR A 1 395 ? 64.808   -73.792 47.122  1.00 85.41 395 A 1 
ATOM 3123  C CB  . THR A 1 395 ? 61.979   -73.998 45.675  1.00 85.50 395 A 1 
ATOM 3124  O OG1 . THR A 1 395 ? 62.180   -72.618 45.543  1.00 70.01 395 A 1 
ATOM 3125  C CG2 . THR A 1 395 ? 60.473   -74.217 45.595  1.00 69.08 395 A 1 
ATOM 3126  N N   . TRP A 1 396 ? 64.467   -75.937 46.697  1.00 83.52 396 A 1 
ATOM 3127  C CA  . TRP A 1 396 ? 65.837   -76.225 46.321  1.00 82.23 396 A 1 
ATOM 3128  C C   . TRP A 1 396 ? 65.853   -76.397 44.812  1.00 80.35 396 A 1 
ATOM 3129  O O   . TRP A 1 396 ? 65.316   -77.376 44.304  1.00 75.67 396 A 1 
ATOM 3130  C CB  . TRP A 1 396 ? 66.353   -77.451 47.072  1.00 80.06 396 A 1 
ATOM 3131  C CG  . TRP A 1 396 ? 67.779   -77.832 46.851  1.00 79.83 396 A 1 
ATOM 3132  C CD1 . TRP A 1 396 ? 68.644   -77.311 45.943  1.00 73.68 396 A 1 
ATOM 3133  C CD2 . TRP A 1 396 ? 68.535   -78.860 47.563  1.00 77.48 396 A 1 
ATOM 3134  N NE1 . TRP A 1 396 ? 69.864   -77.953 46.030  1.00 74.18 396 A 1 
ATOM 3135  C CE2 . TRP A 1 396 ? 69.837   -78.905 47.026  1.00 75.53 396 A 1 
ATOM 3136  C CE3 . TRP A 1 396 ? 68.234   -79.748 48.615  1.00 74.61 396 A 1 
ATOM 3137  C CZ2 . TRP A 1 396 ? 70.813   -79.816 47.485  1.00 74.27 396 A 1 
ATOM 3138  C CZ3 . TRP A 1 396 ? 69.201   -80.652 49.081  1.00 70.21 396 A 1 
ATOM 3139  C CH2 . TRP A 1 396 ? 70.474   -80.683 48.513  1.00 70.83 396 A 1 
ATOM 3140  N N   . GLU A 1 397 ? 66.392   -75.443 44.140  1.00 77.31 397 A 1 
ATOM 3141  C CA  . GLU A 1 397 ? 66.520   -75.558 42.690  1.00 75.07 397 A 1 
ATOM 3142  C C   . GLU A 1 397 ? 67.413   -76.757 42.364  1.00 73.86 397 A 1 
ATOM 3143  O O   . GLU A 1 397 ? 68.540   -76.878 42.861  1.00 66.87 397 A 1 
ATOM 3144  C CB  . GLU A 1 397 ? 67.018   -74.247 42.078  1.00 69.11 397 A 1 
ATOM 3145  C CG  . GLU A 1 397 ? 66.695   -74.172 40.582  1.00 61.27 397 A 1 
ATOM 3146  C CD  . GLU A 1 397 ? 67.058   -72.816 39.953  1.00 56.88 397 A 1 
ATOM 3147  O OE1 . GLU A 1 397 ? 66.314   -72.376 39.048  1.00 50.59 397 A 1 
ATOM 3148  O OE2 . GLU A 1 397 ? 68.077   -72.242 40.365  1.00 52.25 397 A 1 
ATOM 3149  N N   . GLY A 1 398 ? 66.867   -77.640 41.579  1.00 65.97 398 A 1 
ATOM 3150  C CA  . GLY A 1 398 ? 67.692   -78.674 41.003  1.00 62.32 398 A 1 
ATOM 3151  C C   . GLY A 1 398 ? 68.754   -78.029 40.132  1.00 61.37 398 A 1 
ATOM 3152  O O   . GLY A 1 398 ? 68.527   -76.981 39.542  1.00 55.33 398 A 1 
ATOM 3153  N N   . ALA A 1 399 ? 69.889   -78.692 40.056  1.00 53.91 399 A 1 
ATOM 3154  C CA  . ALA A 1 399 ? 70.880   -78.263 39.078  1.00 52.18 399 A 1 
ATOM 3155  C C   . ALA A 1 399 ? 70.149   -78.033 37.750  1.00 52.17 399 A 1 
ATOM 3156  O O   . ALA A 1 399 ? 69.463   -78.940 37.268  1.00 47.65 399 A 1 
ATOM 3157  C CB  . ALA A 1 399 ? 71.968   -79.325 38.955  1.00 47.10 399 A 1 
ATOM 3158  N N   . SER A 1 400 ? 70.257   -76.864 37.231  1.00 45.50 400 A 1 
ATOM 3159  C CA  . SER A 1 400 ? 69.577   -76.537 35.986  1.00 45.02 400 A 1 
ATOM 3160  C C   . SER A 1 400 ? 69.990   -77.572 34.958  1.00 45.80 400 A 1 
ATOM 3161  O O   . SER A 1 400 ? 71.144   -77.605 34.527  1.00 42.88 400 A 1 
ATOM 3162  C CB  . SER A 1 400 ? 69.913   -75.114 35.519  1.00 41.67 400 A 1 
ATOM 3163  O OG  . SER A 1 400 ? 71.291   -74.954 35.315  1.00 38.60 400 A 1 
ATOM 3164  N N   . GLN A 1 401 ? 69.057   -78.425 34.621  1.00 42.94 401 A 1 
ATOM 3165  C CA  . GLN A 1 401 ? 69.226   -79.308 33.498  1.00 43.74 401 A 1 
ATOM 3166  C C   . GLN A 1 401 ? 69.319   -78.396 32.276  1.00 44.95 401 A 1 
ATOM 3167  O O   . GLN A 1 401 ? 68.345   -78.166 31.567  1.00 41.98 401 A 1 
ATOM 3168  C CB  . GLN A 1 401 ? 68.075   -80.314 33.413  1.00 39.98 401 A 1 
ATOM 3169  C CG  . GLN A 1 401 ? 68.129   -81.387 34.519  1.00 36.03 401 A 1 
ATOM 3170  C CD  . GLN A 1 401 ? 67.051   -82.470 34.344  1.00 32.72 401 A 1 
ATOM 3171  O OE1 . GLN A 1 401 ? 66.174   -82.393 33.501  1.00 30.53 401 A 1 
ATOM 3172  N NE2 . GLN A 1 401 ? 67.080   -83.518 35.140  1.00 29.12 401 A 1 
ATOM 3173  N N   . SER A 1 402 ? 70.489   -77.836 32.060  1.00 42.45 402 A 1 
ATOM 3174  C CA  . SER A 1 402 ? 70.813   -77.501 30.690  1.00 42.48 402 A 1 
ATOM 3175  C C   . SER A 1 402 ? 70.485   -78.751 29.882  1.00 43.15 402 A 1 
ATOM 3176  O O   . SER A 1 402 ? 70.680   -79.871 30.366  1.00 41.28 402 A 1 
ATOM 3177  C CB  . SER A 1 402 ? 72.283   -77.080 30.543  1.00 39.63 402 A 1 
ATOM 3178  O OG  . SER A 1 402 ? 73.163   -78.170 30.536  1.00 36.29 402 A 1 
ATOM 3179  N N   . TRP A 1 403 ? 70.004   -78.586 28.712  1.00 41.68 403 A 1 
ATOM 3180  C CA  . TRP A 1 403 ? 69.694   -79.729 27.835  1.00 39.23 403 A 1 
ATOM 3181  C C   . TRP A 1 403 ? 70.870   -80.716 27.761  1.00 41.36 403 A 1 
ATOM 3182  O O   . TRP A 1 403 ? 70.686   -81.925 27.703  1.00 38.81 403 A 1 
ATOM 3183  C CB  . TRP A 1 403 ? 69.338   -79.173 26.450  1.00 34.89 403 A 1 
ATOM 3184  C CG  . TRP A 1 403 ? 68.780   -80.177 25.513  1.00 32.33 403 A 1 
ATOM 3185  C CD1 . TRP A 1 403 ? 69.441   -80.800 24.512  1.00 28.69 403 A 1 
ATOM 3186  C CD2 . TRP A 1 403 ? 67.411   -80.679 25.463  1.00 29.67 403 A 1 
ATOM 3187  N NE1 . TRP A 1 403 ? 68.572   -81.650 23.841  1.00 25.58 403 A 1 
ATOM 3188  C CE2 . TRP A 1 403 ? 67.314   -81.603 24.385  1.00 27.64 403 A 1 
ATOM 3189  C CE3 . TRP A 1 403 ? 66.243   -80.437 26.207  1.00 30.29 403 A 1 
ATOM 3190  C CZ2 . TRP A 1 403 ? 66.109   -82.271 24.062  1.00 29.67 403 A 1 
ATOM 3191  C CZ3 . TRP A 1 403 ? 65.029   -81.102 25.885  1.00 28.80 403 A 1 
ATOM 3192  C CH2 . TRP A 1 403 ? 64.963   -82.006 24.819  1.00 28.52 403 A 1 
ATOM 3193  N N   . TYR A 1 404 ? 72.098   -80.225 27.896  1.00 45.18 404 A 1 
ATOM 3194  C CA  . TYR A 1 404 ? 73.328   -80.996 27.984  1.00 44.88 404 A 1 
ATOM 3195  C C   . TYR A 1 404 ? 73.437   -81.812 29.291  1.00 45.96 404 A 1 
ATOM 3196  O O   . TYR A 1 404 ? 73.878   -82.955 29.252  1.00 44.85 404 A 1 
ATOM 3197  C CB  . TYR A 1 404 ? 74.515   -80.042 27.825  1.00 42.58 404 A 1 
ATOM 3198  C CG  . TYR A 1 404 ? 75.541   -80.546 26.842  1.00 40.58 404 A 1 
ATOM 3199  C CD1 . TYR A 1 404 ? 76.577   -81.407 27.267  1.00 37.59 404 A 1 
ATOM 3200  C CD2 . TYR A 1 404 ? 75.463   -80.166 25.496  1.00 36.11 404 A 1 
ATOM 3201  C CE1 . TYR A 1 404 ? 77.529   -81.877 26.336  1.00 32.42 404 A 1 
ATOM 3202  C CE2 . TYR A 1 404 ? 76.402   -80.627 24.562  1.00 32.20 404 A 1 
ATOM 3203  C CZ  . TYR A 1 404 ? 77.435   -81.476 24.987  1.00 33.25 404 A 1 
ATOM 3204  O OH  . TYR A 1 404 ? 78.353   -81.923 24.087  1.00 30.53 404 A 1 
ATOM 3205  N N   . ASN A 1 405 ? 73.042   -81.249 30.461  1.00 47.18 405 A 1 
ATOM 3206  C CA  . ASN A 1 405 ? 73.014   -81.955 31.743  1.00 47.95 405 A 1 
ATOM 3207  C C   . ASN A 1 405 ? 71.865   -82.961 31.793  1.00 47.46 405 A 1 
ATOM 3208  O O   . ASN A 1 405 ? 72.063   -84.058 32.301  1.00 46.81 405 A 1 
ATOM 3209  C CB  . ASN A 1 405 ? 72.956   -80.969 32.915  1.00 46.41 405 A 1 
ATOM 3210  C CG  . ASN A 1 405 ? 74.306   -80.360 33.263  1.00 43.62 405 A 1 
ATOM 3211  O OD1 . ASN A 1 405 ? 75.347   -80.777 32.820  1.00 42.13 405 A 1 
ATOM 3212  N ND2 . ASN A 1 405 ? 74.293   -79.346 34.107  1.00 41.21 405 A 1 
ATOM 3213  N N   . LEU A 1 406 ? 70.713   -82.625 31.242  1.00 43.99 406 A 1 
ATOM 3214  C CA  . LEU A 1 406 ? 69.591   -83.553 31.056  1.00 44.08 406 A 1 
ATOM 3215  C C   . LEU A 1 406 ? 70.029   -84.769 30.247  1.00 44.30 406 A 1 
ATOM 3216  O O   . LEU A 1 406 ? 69.739   -85.897 30.620  1.00 43.76 406 A 1 
ATOM 3217  C CB  . LEU A 1 406 ? 68.431   -82.815 30.371  1.00 42.33 406 A 1 
ATOM 3218  C CG  . LEU A 1 406 ? 67.121   -82.901 31.182  1.00 38.26 406 A 1 
ATOM 3219  C CD1 . LEU A 1 406 ? 66.400   -81.554 31.184  1.00 36.11 406 A 1 
ATOM 3220  C CD2 . LEU A 1 406 ? 66.174   -83.948 30.624  1.00 37.86 406 A 1 
ATOM 3221  N N   . TRP A 1 407 ? 70.789   -84.563 29.195  1.00 46.07 407 A 1 
ATOM 3222  C CA  . TRP A 1 407 ? 71.322   -85.666 28.397  1.00 43.91 407 A 1 
ATOM 3223  C C   . TRP A 1 407 ? 72.391   -86.463 29.142  1.00 45.13 407 A 1 
ATOM 3224  O O   . TRP A 1 407 ? 72.444   -87.682 29.026  1.00 43.62 407 A 1 
ATOM 3225  C CB  . TRP A 1 407 ? 71.841   -85.129 27.069  1.00 41.46 407 A 1 
ATOM 3226  C CG  . TRP A 1 407 ? 71.976   -86.160 26.003  1.00 38.42 407 A 1 
ATOM 3227  C CD1 . TRP A 1 407 ? 70.944   -86.670 25.273  1.00 34.50 407 A 1 
ATOM 3228  C CD2 . TRP A 1 407 ? 73.179   -86.826 25.509  1.00 37.10 407 A 1 
ATOM 3229  N NE1 . TRP A 1 407 ? 71.434   -87.583 24.348  1.00 32.47 407 A 1 
ATOM 3230  C CE2 . TRP A 1 407 ? 72.792   -87.692 24.446  1.00 35.44 407 A 1 
ATOM 3231  C CE3 . TRP A 1 407 ? 74.555   -86.753 25.839  1.00 38.31 407 A 1 
ATOM 3232  C CZ2 . TRP A 1 407 ? 73.747   -88.462 23.726  1.00 38.92 407 A 1 
ATOM 3233  C CZ3 . TRP A 1 407 ? 75.504   -87.525 25.114  1.00 35.60 407 A 1 
ATOM 3234  C CH2 . TRP A 1 407 ? 75.090   -88.358 24.067  1.00 36.14 407 A 1 
ATOM 3235  N N   . LYS A 1 408 ? 73.195   -85.792 29.968  1.00 48.01 408 A 1 
ATOM 3236  C CA  . LYS A 1 408 ? 74.180   -86.455 30.825  1.00 47.92 408 A 1 
ATOM 3237  C C   . LYS A 1 408 ? 73.499   -87.261 31.934  1.00 47.16 408 A 1 
ATOM 3238  O O   . LYS A 1 408 ? 73.849   -88.427 32.113  1.00 47.50 408 A 1 
ATOM 3239  C CB  . LYS A 1 408 ? 75.160   -85.433 31.416  1.00 47.98 408 A 1 
ATOM 3240  C CG  . LYS A 1 408 ? 76.608   -85.750 31.056  1.00 45.15 408 A 1 
ATOM 3241  C CD  . LYS A 1 408 ? 77.547   -84.732 31.706  1.00 42.77 408 A 1 
ATOM 3242  C CE  . LYS A 1 408 ? 79.013   -84.978 31.340  1.00 39.10 408 A 1 
ATOM 3243  N NZ  . LYS A 1 408 ? 79.909   -84.014 32.007  1.00 36.34 408 A 1 
ATOM 3244  N N   . GLU A 1 409 ? 72.555   -86.713 32.640  1.00 47.81 409 A 1 
ATOM 3245  C CA  . GLU A 1 409 ? 71.763   -87.416 33.655  1.00 47.48 409 A 1 
ATOM 3246  C C   . GLU A 1 409 ? 70.934   -88.538 33.026  1.00 46.46 409 A 1 
ATOM 3247  O O   . GLU A 1 409 ? 70.873   -89.619 33.597  1.00 45.50 409 A 1 
ATOM 3248  C CB  . GLU A 1 409 ? 70.849   -86.468 34.436  1.00 45.73 409 A 1 
ATOM 3249  C CG  . GLU A 1 409 ? 71.589   -85.768 35.562  1.00 42.40 409 A 1 
ATOM 3250  C CD  . GLU A 1 409 ? 70.659   -85.015 36.530  1.00 40.40 409 A 1 
ATOM 3251  O OE1 . GLU A 1 409 ? 71.136   -84.678 37.640  1.00 37.23 409 A 1 
ATOM 3252  O OE2 . GLU A 1 409 ? 69.483   -84.794 36.169  1.00 38.36 409 A 1 
ATOM 3253  N N   . PHE A 1 410 ? 70.361   -88.350 31.845  1.00 42.68 410 A 1 
ATOM 3254  C CA  . PHE A 1 410 ? 69.636   -89.423 31.153  1.00 41.62 410 A 1 
ATOM 3255  C C   . PHE A 1 410 ? 70.552   -90.608 30.846  1.00 42.59 410 A 1 
ATOM 3256  O O   . PHE A 1 410 ? 70.149   -91.757 31.028  1.00 41.71 410 A 1 
ATOM 3257  C CB  . PHE A 1 410 ? 68.994   -88.874 29.871  1.00 39.61 410 A 1 
ATOM 3258  C CG  . PHE A 1 410 ? 67.783   -89.662 29.427  1.00 36.39 410 A 1 
ATOM 3259  C CD1 . PHE A 1 410 ? 67.889   -90.713 28.487  1.00 33.43 410 A 1 
ATOM 3260  C CD2 . PHE A 1 410 ? 66.518   -89.346 29.961  1.00 33.58 410 A 1 
ATOM 3261  C CE1 . PHE A 1 410 ? 66.754   -91.423 28.082  1.00 30.21 410 A 1 
ATOM 3262  C CE2 . PHE A 1 410 ? 65.380   -90.059 29.561  1.00 30.62 410 A 1 
ATOM 3263  C CZ  . PHE A 1 410 ? 65.488   -91.098 28.617  1.00 32.16 410 A 1 
ATOM 3264  N N   . ARG A 1 411 ? 71.780   -90.342 30.453  1.00 44.94 411 A 1 
ATOM 3265  C CA  . ARG A 1 411 ? 72.774   -91.411 30.304  1.00 45.68 411 A 1 
ATOM 3266  C C   . ARG A 1 411 ? 73.181   -92.012 31.655  1.00 45.78 411 A 1 
ATOM 3267  O O   . ARG A 1 411 ? 73.325   -93.227 31.721  1.00 46.32 411 A 1 
ATOM 3268  C CB  . ARG A 1 411 ? 74.007   -90.924 29.532  1.00 45.76 411 A 1 
ATOM 3269  C CG  . ARG A 1 411 ? 73.893   -91.244 28.043  1.00 42.06 411 A 1 
ATOM 3270  C CD  . ARG A 1 411 ? 75.225   -90.951 27.350  1.00 40.23 411 A 1 
ATOM 3271  N NE  . ARG A 1 411 ? 75.201   -91.376 25.927  1.00 36.64 411 A 1 
ATOM 3272  C CZ  . ARG A 1 411 ? 76.246   -91.400 25.102  1.00 33.65 411 A 1 
ATOM 3273  N NH1 . ARG A 1 411 ? 77.434   -91.035 25.494  1.00 31.55 411 A 1 
ATOM 3274  N NH2 . ARG A 1 411 ? 76.106   -91.800 23.873  1.00 30.82 411 A 1 
ATOM 3275  N N   . SER A 1 412 ? 73.399   -91.283 32.711  1.00 47.47 412 A 1 
ATOM 3276  C CA  . SER A 1 412 ? 73.783   -91.814 34.029  1.00 46.95 412 A 1 
ATOM 3277  C C   . SER A 1 412 ? 72.631   -92.545 34.718  1.00 46.17 412 A 1 
ATOM 3278  O O   . SER A 1 412 ? 72.871   -93.544 35.401  1.00 44.52 412 A 1 
ATOM 3279  C CB  . SER A 1 412 ? 74.362   -90.721 34.931  1.00 45.17 412 A 1 
ATOM 3280  O OG  . SER A 1 412 ? 73.382   -89.811 35.333  1.00 43.16 412 A 1 
ATOM 3281  N N   . TYR A 1 413 ? 71.379   -92.102 34.499  1.00 44.80 413 A 1 
ATOM 3282  C CA  . TYR A 1 413 ? 70.178   -92.751 35.034  1.00 43.61 413 A 1 
ATOM 3283  C C   . TYR A 1 413 ? 70.011   -94.184 34.519  1.00 42.63 413 A 1 
ATOM 3284  O O   . TYR A 1 413 ? 69.487   -95.036 35.225  1.00 41.19 413 A 1 
ATOM 3285  C CB  . TYR A 1 413 ? 68.945   -91.906 34.679  1.00 41.10 413 A 1 
ATOM 3286  C CG  . TYR A 1 413 ? 67.862   -91.950 35.740  1.00 38.92 413 A 1 
ATOM 3287  C CD1 . TYR A 1 413 ? 66.862   -92.941 35.715  1.00 36.49 413 A 1 
ATOM 3288  C CD2 . TYR A 1 413 ? 67.850   -90.981 36.759  1.00 35.39 413 A 1 
ATOM 3289  C CE1 . TYR A 1 413 ? 65.859   -92.959 36.703  1.00 33.00 413 A 1 
ATOM 3290  C CE2 . TYR A 1 413 ? 66.852   -90.993 37.746  1.00 32.67 413 A 1 
ATOM 3291  C CZ  . TYR A 1 413 ? 65.853   -91.988 37.722  1.00 33.26 413 A 1 
ATOM 3292  O OH  . TYR A 1 413 ? 64.878   -91.994 38.691  1.00 30.95 413 A 1 
ATOM 3293  N N   . LEU A 1 414 ? 70.462   -94.441 33.302  1.00 39.22 414 A 1 
ATOM 3294  C CA  . LEU A 1 414 ? 70.428   -95.784 32.734  1.00 39.86 414 A 1 
ATOM 3295  C C   . LEU A 1 414 ? 71.529   -96.718 33.263  1.00 40.79 414 A 1 
ATOM 3296  O O   . LEU A 1 414 ? 71.383   -97.935 33.137  1.00 38.39 414 A 1 
ATOM 3297  C CB  . LEU A 1 414 ? 70.525   -95.666 31.200  1.00 37.01 414 A 1 
ATOM 3298  C CG  . LEU A 1 414 ? 69.180   -95.353 30.525  1.00 33.46 414 A 1 
ATOM 3299  C CD1 . LEU A 1 414 ? 69.408   -94.860 29.094  1.00 30.78 414 A 1 
ATOM 3300  C CD2 . LEU A 1 414 ? 68.274   -96.582 30.452  1.00 32.95 414 A 1 
ATOM 3301  N N   . SER A 1 415 ? 72.617   -96.209 33.819  1.00 42.71 415 A 1 
ATOM 3302  C CA  . SER A 1 415 ? 73.798   -97.052 34.062  1.00 43.38 415 A 1 
ATOM 3303  C C   . SER A 1 415 ? 74.142   -97.327 35.534  1.00 43.75 415 A 1 
ATOM 3304  O O   . SER A 1 415 ? 74.566   -98.452 35.830  1.00 40.84 415 A 1 
ATOM 3305  C CB  . SER A 1 415 ? 75.012   -96.480 33.345  1.00 39.81 415 A 1 
ATOM 3306  O OG  . SER A 1 415 ? 75.383   -95.229 33.839  1.00 37.19 415 A 1 
ATOM 3307  N N   . GLN A 1 416 ? 74.011   -96.382 36.431  1.00 42.92 416 A 1 
ATOM 3308  C CA  . GLN A 1 416 ? 74.491   -96.573 37.808  1.00 43.82 416 A 1 
ATOM 3309  C C   . GLN A 1 416 ? 73.368   -96.520 38.853  1.00 44.31 416 A 1 
ATOM 3310  O O   . GLN A 1 416 ? 72.354   -95.869 38.651  1.00 40.98 416 A 1 
ATOM 3311  C CB  . GLN A 1 416 ? 75.628   -95.593 38.131  1.00 40.11 416 A 1 
ATOM 3312  C CG  . GLN A 1 416 ? 76.956   -96.092 37.563  1.00 36.23 416 A 1 
ATOM 3313  C CD  . GLN A 1 416 ? 78.181   -95.362 38.129  1.00 32.92 416 A 1 
ATOM 3314  O OE1 . GLN A 1 416 ? 78.094   -94.401 38.856  1.00 31.06 416 A 1 
ATOM 3315  N NE2 . GLN A 1 416 ? 79.367   -95.820 37.820  1.00 29.99 416 A 1 
ATOM 3316  N N   . PRO A 1 417 ? 73.538   -97.252 40.000  1.00 42.38 417 A 1 
ATOM 3317  C CA  . PRO A 1 417 ? 72.529   -97.370 41.053  1.00 42.78 417 A 1 
ATOM 3318  C C   . PRO A 1 417 ? 72.175   -95.994 41.631  1.00 43.76 417 A 1 
ATOM 3319  O O   . PRO A 1 417 ? 72.950   -95.052 41.550  1.00 41.22 417 A 1 
ATOM 3320  C CB  . PRO A 1 417 ? 73.130   -98.315 42.100  1.00 38.53 417 A 1 
ATOM 3321  C CG  . PRO A 1 417 ? 74.627   -98.164 41.913  1.00 38.37 417 A 1 
ATOM 3322  C CD  . PRO A 1 417 ? 74.759   -97.918 40.425  1.00 40.70 417 A 1 
ATOM 3323  N N   . ARG A 1 418 ? 70.952   -95.908 42.231  1.00 45.61 418 A 1 
ATOM 3324  C CA  . ARG A 1 418 ? 70.449   -94.709 42.909  1.00 45.93 418 A 1 
ATOM 3325  C C   . ARG A 1 418 ? 71.493   -94.187 43.898  1.00 47.18 418 A 1 
ATOM 3326  O O   . ARG A 1 418 ? 71.576   -94.677 45.025  1.00 43.89 418 A 1 
ATOM 3327  C CB  . ARG A 1 418 ? 69.146   -95.015 43.668  1.00 41.09 418 A 1 
ATOM 3328  C CG  . ARG A 1 418 ? 67.903   -95.108 42.775  1.00 36.71 418 A 1 
ATOM 3329  C CD  . ARG A 1 418 ? 66.674   -95.418 43.644  1.00 33.56 418 A 1 
ATOM 3330  N NE  . ARG A 1 418 ? 65.419   -95.360 42.892  1.00 30.73 418 A 1 
ATOM 3331  C CZ  . ARG A 1 418 ? 64.210   -95.673 43.334  1.00 27.84 418 A 1 
ATOM 3332  N NH1 . ARG A 1 418 ? 64.029   -96.123 44.552  1.00 26.44 418 A 1 
ATOM 3333  N NH2 . ARG A 1 418 ? 63.158   -95.548 42.574  1.00 25.54 418 A 1 
ATOM 3334  N N   . ASN A 1 419 ? 72.297   -93.210 43.485  1.00 48.16 419 A 1 
ATOM 3335  C CA  . ASN A 1 419 ? 73.137   -92.474 44.417  1.00 48.78 419 A 1 
ATOM 3336  C C   . ASN A 1 419 ? 72.221   -91.905 45.513  1.00 50.77 419 A 1 
ATOM 3337  O O   . ASN A 1 419 ? 71.172   -91.361 45.173  1.00 47.05 419 A 1 
ATOM 3338  C CB  . ASN A 1 419 ? 73.929   -91.389 43.669  1.00 43.74 419 A 1 
ATOM 3339  C CG  . ASN A 1 419 ? 75.427   -91.487 43.868  1.00 38.94 419 A 1 
ATOM 3340  O OD1 . ASN A 1 419 ? 75.932   -92.178 44.711  1.00 35.90 419 A 1 
ATOM 3341  N ND2 . ASN A 1 419 ? 76.189   -90.747 43.078  1.00 34.60 419 A 1 
ATOM 3342  N N   . PRO A 1 420 ? 72.511   -92.067 46.799  1.00 45.61 420 A 1 
ATOM 3343  C CA  . PRO A 1 420 ? 71.643   -91.610 47.870  1.00 46.30 420 A 1 
ATOM 3344  C C   . PRO A 1 420 ? 71.352   -90.122 47.656  1.00 48.78 420 A 1 
ATOM 3345  O O   . PRO A 1 420 ? 72.278   -89.324 47.523  1.00 46.07 420 A 1 
ATOM 3346  C CB  . PRO A 1 420 ? 72.391   -91.934 49.176  1.00 42.10 420 A 1 
ATOM 3347  C CG  . PRO A 1 420 ? 73.849   -92.041 48.746  1.00 41.27 420 A 1 
ATOM 3348  C CD  . PRO A 1 420 ? 73.762   -92.574 47.324  1.00 42.26 420 A 1 
ATOM 3349  N N   . GLY A 1 421 ? 70.091   -89.768 47.541  1.00 55.55 421 A 1 
ATOM 3350  C CA  . GLY A 1 421 ? 69.656   -88.436 47.161  1.00 57.18 421 A 1 
ATOM 3351  C C   . GLY A 1 421 ? 70.221   -87.385 48.106  1.00 62.04 421 A 1 
ATOM 3352  O O   . GLY A 1 421 ? 70.205   -87.581 49.328  1.00 58.23 421 A 1 
ATOM 3353  N N   . ARG A 1 422 ? 70.687   -86.265 47.534  1.00 67.90 422 A 1 
ATOM 3354  C CA  . ARG A 1 422 ? 71.078   -85.091 48.305  1.00 69.91 422 A 1 
ATOM 3355  C C   . ARG A 1 422 ? 69.855   -84.603 49.050  1.00 73.45 422 A 1 
ATOM 3356  O O   . ARG A 1 422 ? 68.931   -84.071 48.431  1.00 70.06 422 A 1 
ATOM 3357  C CB  . ARG A 1 422 ? 71.650   -84.003 47.399  1.00 64.37 422 A 1 
ATOM 3358  C CG  . ARG A 1 422 ? 73.009   -84.379 46.816  1.00 58.68 422 A 1 
ATOM 3359  C CD  . ARG A 1 422 ? 73.517   -83.238 45.915  1.00 55.33 422 A 1 
ATOM 3360  N NE  . ARG A 1 422 ? 74.845   -83.526 45.371  1.00 50.64 422 A 1 
ATOM 3361  C CZ  . ARG A 1 422 ? 75.536   -82.746 44.534  1.00 45.97 422 A 1 
ATOM 3362  N NH1 . ARG A 1 422 ? 75.041   -81.613 44.094  1.00 44.48 422 A 1 
ATOM 3363  N NH2 . ARG A 1 422 ? 76.725   -83.093 44.129  1.00 42.02 422 A 1 
ATOM 3364  N N   . GLU A 1 423 ? 69.808   -84.828 50.350  1.00 76.18 423 A 1 
ATOM 3365  C CA  . GLU A 1 423 ? 68.636   -84.555 51.161  1.00 78.24 423 A 1 
ATOM 3366  C C   . GLU A 1 423 ? 69.051   -83.813 52.429  1.00 79.61 423 A 1 
ATOM 3367  O O   . GLU A 1 423 ? 69.933   -84.254 53.178  1.00 76.46 423 A 1 
ATOM 3368  C CB  . GLU A 1 423 ? 67.898   -85.864 51.447  1.00 74.53 423 A 1 
ATOM 3369  C CG  . GLU A 1 423 ? 66.490   -85.630 52.028  1.00 66.06 423 A 1 
ATOM 3370  C CD  . GLU A 1 423 ? 65.667   -86.931 52.119  1.00 64.39 423 A 1 
ATOM 3371  O OE1 . GLU A 1 423 ? 64.459   -86.870 51.833  1.00 56.61 423 A 1 
ATOM 3372  O OE2 . GLU A 1 423 ? 66.258   -87.969 52.456  1.00 59.02 423 A 1 
ATOM 3373  N N   . LEU A 1 424 ? 68.437   -82.692 52.640  1.00 81.29 424 A 1 
ATOM 3374  C CA  . LEU A 1 424 ? 68.556   -81.876 53.830  1.00 82.12 424 A 1 
ATOM 3375  C C   . LEU A 1 424 ? 67.194   -81.821 54.511  1.00 83.61 424 A 1 
ATOM 3376  O O   . LEU A 1 424 ? 66.162   -81.858 53.847  1.00 81.11 424 A 1 
ATOM 3377  C CB  . LEU A 1 424 ? 69.061   -80.469 53.468  1.00 79.77 424 A 1 
ATOM 3378  C CG  . LEU A 1 424 ? 70.482   -80.421 52.884  1.00 78.60 424 A 1 
ATOM 3379  C CD1 . LEU A 1 424 ? 70.806   -79.003 52.410  1.00 72.90 424 A 1 
ATOM 3380  C CD2 . LEU A 1 424 ? 71.541   -80.824 53.909  1.00 74.35 424 A 1 
ATOM 3381  N N   . ASN A 1 425 ? 67.173   -81.693 55.808  1.00 84.74 425 A 1 
ATOM 3382  C CA  . ASN A 1 425 ? 65.938   -81.555 56.567  1.00 84.65 425 A 1 
ATOM 3383  C C   . ASN A 1 425 ? 65.862   -80.182 57.214  1.00 85.41 425 A 1 
ATOM 3384  O O   . ASN A 1 425 ? 66.754   -79.776 57.961  1.00 83.04 425 A 1 
ATOM 3385  C CB  . ASN A 1 425 ? 65.821   -82.683 57.594  1.00 82.33 425 A 1 
ATOM 3386  C CG  . ASN A 1 425 ? 65.396   -83.984 56.937  1.00 79.07 425 A 1 
ATOM 3387  O OD1 . ASN A 1 425 ? 64.254   -84.179 56.597  1.00 69.12 425 A 1 
ATOM 3388  N ND2 . ASN A 1 425 ? 66.298   -84.925 56.782  1.00 69.14 425 A 1 
ATOM 3389  N N   . ILE A 1 426 ? 64.787   -79.465 56.983  1.00 86.14 426 A 1 
ATOM 3390  C CA  . ILE A 1 426 ? 64.518   -78.145 57.550  1.00 86.85 426 A 1 
ATOM 3391  C C   . ILE A 1 426 ? 63.182   -78.204 58.286  1.00 86.72 426 A 1 
ATOM 3392  O O   . ILE A 1 426 ? 62.143   -78.443 57.679  1.00 83.77 426 A 1 
ATOM 3393  C CB  . ILE A 1 426 ? 64.562   -77.050 56.468  1.00 86.08 426 A 1 
ATOM 3394  C CG1 . ILE A 1 426 ? 65.933   -77.032 55.760  1.00 82.57 426 A 1 
ATOM 3395  C CG2 . ILE A 1 426 ? 64.257   -75.689 57.105  1.00 80.29 426 A 1 
ATOM 3396  C CD1 . ILE A 1 426 ? 66.045   -76.053 54.587  1.00 75.83 426 A 1 
ATOM 3397  N N   . ARG A 1 427 ? 63.191   -77.985 59.585  1.00 87.35 427 A 1 
ATOM 3398  C CA  . ARG A 1 427 ? 61.993   -78.069 60.441  1.00 86.00 427 A 1 
ATOM 3399  C C   . ARG A 1 427 ? 61.364   -76.717 60.716  1.00 86.60 427 A 1 
ATOM 3400  O O   . ARG A 1 427 ? 60.146   -76.614 60.853  1.00 83.07 427 A 1 
ATOM 3401  C CB  . ARG A 1 427 ? 62.332   -78.759 61.764  1.00 83.19 427 A 1 
ATOM 3402  C CG  . ARG A 1 427 ? 62.836   -80.200 61.572  1.00 77.13 427 A 1 
ATOM 3403  C CD  . ARG A 1 427 ? 63.094   -80.859 62.924  1.00 73.56 427 A 1 
ATOM 3404  N NE  . ARG A 1 427 ? 63.625   -82.202 62.758  1.00 64.17 427 A 1 
ATOM 3405  C CZ  . ARG A 1 427 ? 64.017   -83.044 63.708  1.00 57.63 427 A 1 
ATOM 3406  N NH1 . ARG A 1 427 ? 63.941   -82.724 64.972  1.00 53.35 427 A 1 
ATOM 3407  N NH2 . ARG A 1 427 ? 64.493   -84.209 63.402  1.00 50.74 427 A 1 
ATOM 3408  N N   . ARG A 1 428 ? 62.144   -75.677 60.858  1.00 87.48 428 A 1 
ATOM 3409  C CA  . ARG A 1 428 ? 61.707   -74.347 61.267  1.00 87.45 428 A 1 
ATOM 3410  C C   . ARG A 1 428 ? 62.508   -73.282 60.539  1.00 88.78 428 A 1 
ATOM 3411  O O   . ARG A 1 428 ? 63.719   -73.396 60.416  1.00 86.27 428 A 1 
ATOM 3412  C CB  . ARG A 1 428 ? 61.848   -74.142 62.789  1.00 84.06 428 A 1 
ATOM 3413  C CG  . ARG A 1 428 ? 60.982   -75.124 63.604  1.00 75.15 428 A 1 
ATOM 3414  C CD  . ARG A 1 428 ? 61.069   -74.835 65.105  1.00 73.94 428 A 1 
ATOM 3415  N NE  . ARG A 1 428 ? 60.299   -75.816 65.863  1.00 64.59 428 A 1 
ATOM 3416  C CZ  . ARG A 1 428 ? 60.322   -76.013 67.180  1.00 58.29 428 A 1 
ATOM 3417  N NH1 . ARG A 1 428 ? 61.073   -75.297 67.949  1.00 53.42 428 A 1 
ATOM 3418  N NH2 . ARG A 1 428 ? 59.600   -76.945 67.722  1.00 50.21 428 A 1 
ATOM 3419  N N   . ILE A 1 429 ? 61.825   -72.212 60.177  1.00 89.50 429 A 1 
ATOM 3420  C CA  . ILE A 1 429 ? 62.428   -70.967 59.701  1.00 90.35 429 A 1 
ATOM 3421  C C   . ILE A 1 429 ? 61.999   -69.865 60.663  1.00 90.62 429 A 1 
ATOM 3422  O O   . ILE A 1 429 ? 60.818   -69.636 60.869  1.00 88.75 429 A 1 
ATOM 3423  C CB  . ILE A 1 429 ? 62.037   -70.663 58.246  1.00 89.92 429 A 1 
ATOM 3424  C CG1 . ILE A 1 429 ? 62.415   -71.828 57.304  1.00 85.71 429 A 1 
ATOM 3425  C CG2 . ILE A 1 429 ? 62.703   -69.355 57.802  1.00 84.76 429 A 1 
ATOM 3426  C CD1 . ILE A 1 429 ? 62.023   -71.624 55.838  1.00 82.65 429 A 1 
ATOM 3427  N N   . ARG A 1 430 ? 62.956   -69.179 61.282  1.00 91.88 430 A 1 
ATOM 3428  C CA  . ARG A 1 430 ? 62.663   -67.970 62.058  1.00 91.82 430 A 1 
ATOM 3429  C C   . ARG A 1 430 ? 62.875   -66.761 61.163  1.00 92.48 430 A 1 
ATOM 3430  O O   . ARG A 1 430 ? 63.967   -66.593 60.631  1.00 90.78 430 A 1 
ATOM 3431  C CB  . ARG A 1 430 ? 63.535   -67.882 63.310  1.00 90.97 430 A 1 
ATOM 3432  C CG  . ARG A 1 430 ? 63.142   -68.933 64.352  1.00 84.27 430 A 1 
ATOM 3433  C CD  . ARG A 1 430 ? 64.030   -68.765 65.594  1.00 78.78 430 A 1 
ATOM 3434  N NE  . ARG A 1 430 ? 63.639   -69.677 66.658  1.00 68.33 430 A 1 
ATOM 3435  C CZ  . ARG A 1 430 ? 64.351   -69.976 67.733  1.00 60.95 430 A 1 
ATOM 3436  N NH1 . ARG A 1 430 ? 65.533   -69.461 67.952  1.00 54.03 430 A 1 
ATOM 3437  N NH2 . ARG A 1 430 ? 63.884   -70.806 68.606  1.00 53.23 430 A 1 
ATOM 3438  N N   . VAL A 1 431 ? 61.846   -65.910 61.031  1.00 92.66 431 A 1 
ATOM 3439  C CA  . VAL A 1 431 ? 61.901   -64.683 60.231  1.00 92.92 431 A 1 
ATOM 3440  C C   . VAL A 1 431 ? 61.823   -63.490 61.162  1.00 93.18 431 A 1 
ATOM 3441  O O   . VAL A 1 431 ? 60.979   -63.438 62.050  1.00 91.42 431 A 1 
ATOM 3442  C CB  . VAL A 1 431 ? 60.806   -64.645 59.159  1.00 92.08 431 A 1 
ATOM 3443  C CG1 . VAL A 1 431 ? 60.952   -63.423 58.254  1.00 84.68 431 A 1 
ATOM 3444  C CG2 . VAL A 1 431 ? 60.872   -65.891 58.270  1.00 84.74 431 A 1 
ATOM 3445  N N   . LYS A 1 432 ? 62.699   -62.525 60.994  1.00 93.30 432 A 1 
ATOM 3446  C CA  . LYS A 1 432 ? 62.611   -61.214 61.618  1.00 93.58 432 A 1 
ATOM 3447  C C   . LYS A 1 432 ? 62.426   -60.175 60.520  1.00 93.66 432 A 1 
ATOM 3448  O O   . LYS A 1 432 ? 63.296   -60.044 59.672  1.00 92.09 432 A 1 
ATOM 3449  C CB  . LYS A 1 432 ? 63.871   -60.971 62.470  1.00 92.81 432 A 1 
ATOM 3450  C CG  . LYS A 1 432 ? 63.849   -59.587 63.119  1.00 90.27 432 A 1 
ATOM 3451  C CD  . LYS A 1 432 ? 65.141   -59.300 63.903  1.00 86.71 432 A 1 
ATOM 3452  C CE  . LYS A 1 432 ? 65.031   -57.885 64.479  1.00 79.94 432 A 1 
ATOM 3453  N NZ  . LYS A 1 432 ? 66.271   -57.442 65.127  1.00 72.85 432 A 1 
ATOM 3454  N N   . SER A 1 433 ? 61.339   -59.419 60.571  1.00 93.03 433 A 1 
ATOM 3455  C CA  . SER A 1 433 ? 61.185   -58.229 59.735  1.00 92.70 433 A 1 
ATOM 3456  C C   . SER A 1 433 ? 62.103   -57.130 60.265  1.00 92.69 433 A 1 
ATOM 3457  O O   . SER A 1 433 ? 62.113   -56.859 61.462  1.00 90.57 433 A 1 
ATOM 3458  C CB  . SER A 1 433 ? 59.724   -57.780 59.721  1.00 91.43 433 A 1 
ATOM 3459  O OG  . SER A 1 433 ? 59.588   -56.499 59.144  1.00 81.16 433 A 1 
ATOM 3460  N N   . GLY A 1 434 ? 62.857   -56.508 59.392  1.00 91.96 434 A 1 
ATOM 3461  C CA  . GLY A 1 434 ? 63.697   -55.376 59.742  1.00 91.54 434 A 1 
ATOM 3462  C C   . GLY A 1 434 ? 62.865   -54.148 60.061  1.00 91.87 434 A 1 
ATOM 3463  O O   . GLY A 1 434 ? 63.024   -53.531 61.113  1.00 88.61 434 A 1 
ATOM 3464  N N   . GLU A 1 435 ? 61.938   -53.838 59.224  1.00 91.15 435 A 1 
ATOM 3465  C CA  . GLU A 1 435 ? 61.091   -52.649 59.280  1.00 90.60 435 A 1 
ATOM 3466  C C   . GLU A 1 435 ? 60.142   -52.679 60.483  1.00 90.67 435 A 1 
ATOM 3467  O O   . GLU A 1 435 ? 60.050   -51.713 61.237  1.00 87.95 435 A 1 
ATOM 3468  C CB  . GLU A 1 435 ? 60.289   -52.518 57.979  1.00 89.80 435 A 1 
ATOM 3469  C CG  . GLU A 1 435 ? 61.129   -52.215 56.719  1.00 86.95 435 A 1 
ATOM 3470  C CD  . GLU A 1 435 ? 62.051   -53.359 56.258  1.00 86.59 435 A 1 
ATOM 3471  O OE1 . GLU A 1 435 ? 63.082   -53.059 55.625  1.00 77.29 435 A 1 
ATOM 3472  O OE2 . GLU A 1 435 ? 61.790   -54.538 56.609  1.00 80.59 435 A 1 
ATOM 3473  N N   . THR A 1 436 ? 59.457   -53.805 60.719  1.00 90.90 436 A 1 
ATOM 3474  C CA  . THR A 1 436 ? 58.501   -53.936 61.834  1.00 89.92 436 A 1 
ATOM 3475  C C   . THR A 1 436 ? 59.126   -54.487 63.111  1.00 90.23 436 A 1 
ATOM 3476  O O   . THR A 1 436 ? 58.477   -54.522 64.162  1.00 86.05 436 A 1 
ATOM 3477  C CB  . THR A 1 436 ? 57.287   -54.798 61.448  1.00 88.29 436 A 1 
ATOM 3478  O OG1 . THR A 1 436 ? 57.660   -56.144 61.271  1.00 80.93 436 A 1 
ATOM 3479  C CG2 . THR A 1 436 ? 56.594   -54.318 60.173  1.00 78.33 436 A 1 
ATOM 3480  N N   . GLN A 1 437 ? 60.325   -54.941 63.029  1.00 91.10 437 A 1 
ATOM 3481  C CA  . GLN A 1 437 ? 61.047   -55.626 64.112  1.00 91.69 437 A 1 
ATOM 3482  C C   . GLN A 1 437 ? 60.324   -56.874 64.669  1.00 91.81 437 A 1 
ATOM 3483  O O   . GLN A 1 437 ? 60.786   -57.466 65.661  1.00 88.55 437 A 1 
ATOM 3484  C CB  . GLN A 1 437 ? 61.463   -54.641 65.216  1.00 90.67 437 A 1 
ATOM 3485  C CG  . GLN A 1 437 ? 62.432   -53.556 64.724  1.00 89.03 437 A 1 
ATOM 3486  C CD  . GLN A 1 437 ? 63.839   -54.136 64.488  1.00 90.84 437 A 1 
ATOM 3487  O OE1 . GLN A 1 437 ? 64.505   -54.599 65.401  1.00 82.16 437 A 1 
ATOM 3488  N NE2 . GLN A 1 437 ? 64.315   -54.129 63.265  1.00 81.49 437 A 1 
ATOM 3489  N N   . ARG A 1 438 ? 59.192   -57.303 64.040  1.00 90.25 438 A 1 
ATOM 3490  C CA  . ARG A 1 438 ? 58.467   -58.504 64.447  1.00 89.89 438 A 1 
ATOM 3491  C C   . ARG A 1 438 ? 59.283   -59.746 64.135  1.00 91.02 438 A 1 
ATOM 3492  O O   . ARG A 1 438 ? 59.897   -59.863 63.084  1.00 88.74 438 A 1 
ATOM 3493  C CB  . ARG A 1 438 ? 57.087   -58.595 63.783  1.00 87.82 438 A 1 
ATOM 3494  C CG  . ARG A 1 438 ? 56.074   -57.631 64.413  1.00 78.43 438 A 1 
ATOM 3495  C CD  . ARG A 1 438 ? 54.689   -57.836 63.782  1.00 71.84 438 A 1 
ATOM 3496  N NE  . ARG A 1 438 ? 53.657   -57.038 64.455  1.00 62.00 438 A 1 
ATOM 3497  C CZ  . ARG A 1 438 ? 52.360   -57.028 64.165  1.00 54.06 438 A 1 
ATOM 3498  N NH1 . ARG A 1 438 ? 51.862   -57.754 63.200  1.00 49.00 438 A 1 
ATOM 3499  N NH2 . ARG A 1 438 ? 51.540   -56.276 64.833  1.00 47.03 438 A 1 
ATOM 3500  N N   . LYS A 1 439 ? 59.267   -60.699 65.088  1.00 90.93 439 A 1 
ATOM 3501  C CA  . LYS A 1 439 ? 59.860   -62.025 64.920  1.00 90.69 439 A 1 
ATOM 3502  C C   . LYS A 1 439 ? 58.741   -63.040 64.778  1.00 90.48 439 A 1 
ATOM 3503  O O   . LYS A 1 439 ? 57.823   -63.074 65.593  1.00 87.64 439 A 1 
ATOM 3504  C CB  . LYS A 1 439 ? 60.780   -62.374 66.084  1.00 89.30 439 A 1 
ATOM 3505  C CG  . LYS A 1 439 ? 61.996   -61.450 66.157  1.00 84.91 439 A 1 
ATOM 3506  C CD  . LYS A 1 439 ? 62.884   -61.843 67.345  1.00 81.12 439 A 1 
ATOM 3507  C CE  . LYS A 1 439 ? 64.069   -60.897 67.467  1.00 71.57 439 A 1 
ATOM 3508  N NZ  . LYS A 1 439 ? 64.906   -61.227 68.631  1.00 63.89 439 A 1 
ATOM 3509  N N   . LEU A 1 440 ? 58.818   -63.851 63.774  1.00 90.72 440 A 1 
ATOM 3510  C CA  . LEU A 1 440 ? 57.842   -64.888 63.464  1.00 90.25 440 A 1 
ATOM 3511  C C   . LEU A 1 440 ? 58.571   -66.216 63.324  1.00 91.37 440 A 1 
ATOM 3512  O O   . LEU A 1 440 ? 59.719   -66.264 62.903  1.00 88.77 440 A 1 
ATOM 3513  C CB  . LEU A 1 440 ? 57.096   -64.518 62.171  1.00 87.85 440 A 1 
ATOM 3514  C CG  . LEU A 1 440 ? 56.262   -63.220 62.277  1.00 83.66 440 A 1 
ATOM 3515  C CD1 . LEU A 1 440 ? 55.704   -62.835 60.903  1.00 74.84 440 A 1 
ATOM 3516  C CD2 . LEU A 1 440 ? 55.084   -63.367 63.236  1.00 74.24 440 A 1 
ATOM 3517  N N   . THR A 1 441 ? 57.911   -67.303 63.724  1.00 90.70 441 A 1 
ATOM 3518  C CA  . THR A 1 441 ? 58.413   -68.661 63.514  1.00 90.36 441 A 1 
ATOM 3519  C C   . THR A 1 441 ? 57.501   -69.350 62.518  1.00 90.68 441 A 1 
ATOM 3520  O O   . THR A 1 441 ? 56.282   -69.249 62.619  1.00 88.22 441 A 1 
ATOM 3521  C CB  . THR A 1 441 ? 58.521   -69.448 64.831  1.00 88.50 441 A 1 
ATOM 3522  O OG1 . THR A 1 441 ? 59.231   -68.710 65.811  1.00 76.66 441 A 1 
ATOM 3523  C CG2 . THR A 1 441 ? 59.281   -70.759 64.641  1.00 75.84 441 A 1 
ATOM 3524  N N   . PHE A 1 442 ? 58.098   -70.063 61.605  1.00 90.41 442 A 1 
ATOM 3525  C CA  . PHE A 1 442 ? 57.428   -70.873 60.610  1.00 90.52 442 A 1 
ATOM 3526  C C   . PHE A 1 442 ? 57.899   -72.315 60.770  1.00 90.36 442 A 1 
ATOM 3527  O O   . PHE A 1 442 ? 59.094   -72.570 60.938  1.00 87.46 442 A 1 
ATOM 3528  C CB  . PHE A 1 442 ? 57.709   -70.327 59.206  1.00 90.19 442 A 1 
ATOM 3529  C CG  . PHE A 1 442 ? 57.174   -68.936 58.975  1.00 90.79 442 A 1 
ATOM 3530  C CD1 . PHE A 1 442 ? 55.951   -68.738 58.310  1.00 83.71 442 A 1 
ATOM 3531  C CD2 . PHE A 1 442 ? 57.880   -67.802 59.443  1.00 84.43 442 A 1 
ATOM 3532  C CE1 . PHE A 1 442 ? 55.438   -67.457 58.102  1.00 83.72 442 A 1 
ATOM 3533  C CE2 . PHE A 1 442 ? 57.363   -66.519 59.251  1.00 83.50 442 A 1 
ATOM 3534  C CZ  . PHE A 1 442 ? 56.139   -66.341 58.580  1.00 88.15 442 A 1 
ATOM 3535  N N   . CYS A 1 443 ? 56.960   -73.247 60.783  1.00 89.22 443 A 1 
ATOM 3536  C CA  . CYS A 1 443 ? 57.206   -74.673 60.903  1.00 87.83 443 A 1 
ATOM 3537  C C   . CYS A 1 443 ? 56.703   -75.373 59.649  1.00 88.30 443 A 1 
ATOM 3538  O O   . CYS A 1 443 ? 55.749   -74.907 59.023  1.00 85.59 443 A 1 
ATOM 3539  C CB  . CYS A 1 443 ? 56.523   -75.200 62.163  1.00 84.94 443 A 1 
ATOM 3540  S SG  . CYS A 1 443 ? 57.162   -74.441 63.702  1.00 78.41 443 A 1 
ATOM 3541  N N   . THR A 1 444 ? 57.294   -76.478 59.320  1.00 87.45 444 A 1 
ATOM 3542  C CA  . THR A 1 444 ? 56.771   -77.340 58.251  1.00 86.52 444 A 1 
ATOM 3543  C C   . THR A 1 444 ? 55.313   -77.705 58.524  1.00 85.34 444 A 1 
ATOM 3544  O O   . THR A 1 444 ? 54.923   -77.915 59.671  1.00 80.45 444 A 1 
ATOM 3545  C CB  . THR A 1 444 ? 57.606   -78.627 58.099  1.00 84.62 444 A 1 
ATOM 3546  O OG1 . THR A 1 444 ? 57.901   -79.195 59.355  1.00 71.80 444 A 1 
ATOM 3547  C CG2 . THR A 1 444 ? 58.940   -78.334 57.427  1.00 72.28 444 A 1 
ATOM 3548  N N   . GLU A 1 445 ? 54.508   -77.785 57.468  1.00 82.87 445 A 1 
ATOM 3549  C CA  . GLU A 1 445 ? 53.104   -78.194 57.603  1.00 80.72 445 A 1 
ATOM 3550  C C   . GLU A 1 445 ? 52.984   -79.637 58.094  1.00 80.98 445 A 1 
ATOM 3551  O O   . GLU A 1 445 ? 52.193   -79.906 58.997  1.00 74.08 445 A 1 
ATOM 3552  C CB  . GLU A 1 445 ? 52.351   -78.024 56.272  1.00 75.63 445 A 1 
ATOM 3553  C CG  . GLU A 1 445 ? 52.151   -76.547 55.904  1.00 68.73 445 A 1 
ATOM 3554  C CD  . GLU A 1 445 ? 51.128   -76.317 54.768  1.00 64.19 445 A 1 
ATOM 3555  O OE1 . GLU A 1 445 ? 50.585   -75.189 54.683  1.00 57.93 445 A 1 
ATOM 3556  O OE2 . GLU A 1 445 ? 50.828   -77.257 54.019  1.00 60.89 445 A 1 
ATOM 3557  N N   . ASP A 1 446 ? 53.791   -80.514 57.548  1.00 81.22 446 A 1 
ATOM 3558  C CA  . ASP A 1 446 ? 53.927   -81.884 58.003  1.00 80.53 446 A 1 
ATOM 3559  C C   . ASP A 1 446 ? 55.250   -82.051 58.772  1.00 80.82 446 A 1 
ATOM 3560  O O   . ASP A 1 446 ? 56.325   -81.971 58.175  1.00 75.36 446 A 1 
ATOM 3561  C CB  . ASP A 1 446 ? 53.813   -82.837 56.807  1.00 75.83 446 A 1 
ATOM 3562  C CG  . ASP A 1 446 ? 53.855   -84.310 57.212  1.00 69.92 446 A 1 
ATOM 3563  O OD1 . ASP A 1 446 ? 54.053   -84.597 58.417  1.00 62.54 446 A 1 
ATOM 3564  O OD2 . ASP A 1 446 ? 53.734   -85.147 56.300  1.00 62.99 446 A 1 
ATOM 3565  N N   . PRO A 1 447 ? 55.168   -82.260 60.082  1.00 77.75 447 A 1 
ATOM 3566  C CA  . PRO A 1 447 ? 56.372   -82.403 60.898  1.00 76.28 447 A 1 
ATOM 3567  C C   . PRO A 1 447 ? 57.176   -83.662 60.574  1.00 77.53 447 A 1 
ATOM 3568  O O   . PRO A 1 447 ? 58.351   -83.727 60.928  1.00 73.12 447 A 1 
ATOM 3569  C CB  . PRO A 1 447 ? 55.887   -82.382 62.350  1.00 73.62 447 A 1 
ATOM 3570  C CG  . PRO A 1 447 ? 54.452   -82.904 62.259  1.00 71.53 447 A 1 
ATOM 3571  C CD  . PRO A 1 447 ? 53.976   -82.362 60.914  1.00 73.49 447 A 1 
ATOM 3572  N N   . GLU A 1 448 ? 56.551   -84.653 59.946  1.00 78.07 448 A 1 
ATOM 3573  C CA  . GLU A 1 448 ? 57.252   -85.860 59.521  1.00 77.33 448 A 1 
ATOM 3574  C C   . GLU A 1 448 ? 57.969   -85.678 58.181  1.00 78.64 448 A 1 
ATOM 3575  O O   . GLU A 1 448 ? 58.993   -86.317 57.922  1.00 72.50 448 A 1 
ATOM 3576  C CB  . GLU A 1 448 ? 56.300   -87.055 59.468  1.00 73.18 448 A 1 
ATOM 3577  C CG  . GLU A 1 448 ? 55.718   -87.391 60.850  1.00 65.74 448 A 1 
ATOM 3578  C CD  . GLU A 1 448 ? 55.122   -88.796 60.965  1.00 55.70 448 A 1 
ATOM 3579  O OE1 . GLU A 1 448 ? 54.847   -89.196 62.122  1.00 47.61 448 A 1 
ATOM 3580  O OE2 . GLU A 1 448 ? 54.971   -89.466 59.927  1.00 50.74 448 A 1 
ATOM 3581  N N   . ASN A 1 449 ? 57.474   -84.788 57.362  1.00 78.29 449 A 1 
ATOM 3582  C CA  . ASN A 1 449 ? 58.018   -84.546 56.036  1.00 78.57 449 A 1 
ATOM 3583  C C   . ASN A 1 449 ? 58.807   -83.233 55.984  1.00 80.42 449 A 1 
ATOM 3584  O O   . ASN A 1 449 ? 58.349   -82.210 55.489  1.00 74.17 449 A 1 
ATOM 3585  C CB  . ASN A 1 449 ? 56.897   -84.685 55.002  1.00 72.39 449 A 1 
ATOM 3586  C CG  . ASN A 1 449 ? 57.394   -85.180 53.664  1.00 64.23 449 A 1 
ATOM 3587  O OD1 . ASN A 1 449 ? 58.549   -85.457 53.435  1.00 56.36 449 A 1 
ATOM 3588  N ND2 . ASN A 1 449 ? 56.480   -85.337 52.735  1.00 55.67 449 A 1 
ATOM 3589  N N   . THR A 1 450 ? 59.997   -83.280 56.561  1.00 80.60 450 A 1 
ATOM 3590  C CA  . THR A 1 450 ? 60.899   -82.118 56.675  1.00 79.62 450 A 1 
ATOM 3591  C C   . THR A 1 450 ? 62.053   -82.142 55.687  1.00 81.73 450 A 1 
ATOM 3592  O O   . THR A 1 450 ? 62.924   -81.261 55.739  1.00 77.29 450 A 1 
ATOM 3593  C CB  . THR A 1 450 ? 61.423   -81.958 58.104  1.00 75.86 450 A 1 
ATOM 3594  O OG1 . THR A 1 450 ? 62.122   -83.097 58.548  1.00 70.77 450 A 1 
ATOM 3595  C CG2 . THR A 1 450 ? 60.297   -81.706 59.101  1.00 69.82 450 A 1 
ATOM 3596  N N   . SER A 1 451 ? 62.077   -83.141 54.837  1.00 81.03 451 A 1 
ATOM 3597  C CA  . SER A 1 451 ? 63.172   -83.277 53.884  1.00 79.85 451 A 1 
ATOM 3598  C C   . SER A 1 451 ? 63.002   -82.364 52.679  1.00 80.52 451 A 1 
ATOM 3599  O O   . SER A 1 451 ? 61.904   -82.192 52.139  1.00 77.62 451 A 1 
ATOM 3600  C CB  . SER A 1 451 ? 63.384   -84.739 53.488  1.00 76.07 451 A 1 
ATOM 3601  O OG  . SER A 1 451 ? 62.506   -85.168 52.474  1.00 67.77 451 A 1 
ATOM 3602  N N   . ILE A 1 452 ? 64.108   -81.830 52.250  1.00 80.90 452 A 1 
ATOM 3603  C CA  . ILE A 1 452 ? 64.194   -81.111 50.994  1.00 81.69 452 A 1 
ATOM 3604  C C   . ILE A 1 452 ? 65.315   -81.694 50.144  1.00 81.69 452 A 1 
ATOM 3605  O O   . ILE A 1 452 ? 66.386   -82.045 50.651  1.00 78.61 452 A 1 
ATOM 3606  C CB  . ILE A 1 452 ? 64.309   -79.586 51.214  1.00 79.36 452 A 1 
ATOM 3607  C CG1 . ILE A 1 452 ? 64.078   -78.819 49.914  1.00 73.16 452 A 1 
ATOM 3608  C CG2 . ILE A 1 452 ? 65.654   -79.208 51.874  1.00 70.08 452 A 1 
ATOM 3609  C CD1 . ILE A 1 452 ? 63.875   -77.310 50.114  1.00 67.62 452 A 1 
ATOM 3610  N N   . SER A 1 453 ? 65.027   -81.826 48.880  1.00 80.68 453 A 1 
ATOM 3611  C CA  . SER A 1 453 ? 65.968   -82.355 47.907  1.00 79.38 453 A 1 
ATOM 3612  C C   . SER A 1 453 ? 65.908   -81.510 46.640  1.00 79.69 453 A 1 
ATOM 3613  O O   . SER A 1 453 ? 64.922   -80.797 46.436  1.00 76.33 453 A 1 
ATOM 3614  C CB  . SER A 1 453 ? 65.662   -83.832 47.635  1.00 75.85 453 A 1 
ATOM 3615  O OG  . SER A 1 453 ? 64.330   -84.036 47.236  1.00 68.10 453 A 1 
ATOM 3616  N N   . PRO A 1 454 ? 66.910   -81.578 45.786  1.00 78.20 454 A 1 
ATOM 3617  C CA  . PRO A 1 454 ? 66.880   -80.842 44.530  1.00 76.62 454 A 1 
ATOM 3618  C C   . PRO A 1 454 ? 65.596   -81.111 43.742  1.00 76.83 454 A 1 
ATOM 3619  O O   . PRO A 1 454 ? 65.178   -82.252 43.584  1.00 72.18 454 A 1 
ATOM 3620  C CB  . PRO A 1 454 ? 68.133   -81.286 43.768  1.00 73.09 454 A 1 
ATOM 3621  C CG  . PRO A 1 454 ? 69.089   -81.727 44.864  1.00 72.24 454 A 1 
ATOM 3622  C CD  . PRO A 1 454 ? 68.156   -82.314 45.905  1.00 76.20 454 A 1 
ATOM 3623  N N   . GLY A 1 455 ? 64.957   -80.064 43.285  1.00 77.95 455 A 1 
ATOM 3624  C CA  . GLY A 1 455 ? 63.680   -80.102 42.580  1.00 76.75 455 A 1 
ATOM 3625  C C   . GLY A 1 455 ? 62.445   -80.287 43.475  1.00 78.21 455 A 1 
ATOM 3626  O O   . GLY A 1 455 ? 61.325   -80.337 42.963  1.00 72.58 455 A 1 
ATOM 3627  N N   . ARG A 1 456 ? 62.603   -80.392 44.793  1.00 79.94 456 A 1 
ATOM 3628  C CA  . ARG A 1 456 ? 61.504   -80.429 45.750  1.00 80.41 456 A 1 
ATOM 3629  C C   . ARG A 1 456 ? 61.336   -79.093 46.450  1.00 82.97 456 A 1 
ATOM 3630  O O   . ARG A 1 456 ? 62.272   -78.324 46.599  1.00 78.55 456 A 1 
ATOM 3631  C CB  . ARG A 1 456 ? 61.668   -81.554 46.765  1.00 74.42 456 A 1 
ATOM 3632  C CG  . ARG A 1 456 ? 61.470   -82.934 46.130  1.00 66.68 456 A 1 
ATOM 3633  C CD  . ARG A 1 456 ? 61.391   -84.002 47.228  1.00 61.50 456 A 1 
ATOM 3634  N NE  . ARG A 1 456 ? 61.117   -85.323 46.685  1.00 54.18 456 A 1 
ATOM 3635  C CZ  . ARG A 1 456 ? 60.922   -86.430 47.384  1.00 47.57 456 A 1 
ATOM 3636  N NH1 . ARG A 1 456 ? 60.982   -86.424 48.692  1.00 44.15 456 A 1 
ATOM 3637  N NH2 . ARG A 1 456 ? 60.672   -87.557 46.787  1.00 42.11 456 A 1 
ATOM 3638  N N   . GLU A 1 457 ? 60.122   -78.873 46.946  1.00 83.97 457 A 1 
ATOM 3639  C CA  . GLU A 1 457 ? 59.731   -77.729 47.740  1.00 84.43 457 A 1 
ATOM 3640  C C   . GLU A 1 457 ? 59.247   -78.168 49.128  1.00 85.04 457 A 1 
ATOM 3641  O O   . GLU A 1 457 ? 58.690   -79.253 49.313  1.00 81.64 457 A 1 
ATOM 3642  C CB  . GLU A 1 457 ? 58.702   -76.879 46.979  1.00 80.97 457 A 1 
ATOM 3643  C CG  . GLU A 1 457 ? 57.438   -77.647 46.557  1.00 73.73 457 A 1 
ATOM 3644  C CD  . GLU A 1 457 ? 56.473   -76.808 45.691  1.00 72.05 457 A 1 
ATOM 3645  O OE1 . GLU A 1 457 ? 55.473   -77.377 45.234  1.00 63.18 457 A 1 
ATOM 3646  O OE2 . GLU A 1 457 ? 56.749   -75.602 45.499  1.00 66.46 457 A 1 
ATOM 3647  N N   . LEU A 1 458 ? 59.505   -77.323 50.127  1.00 86.75 458 A 1 
ATOM 3648  C CA  . LEU A 1 458 ? 59.064   -77.460 51.502  1.00 87.61 458 A 1 
ATOM 3649  C C   . LEU A 1 458 ? 58.202   -76.257 51.873  1.00 89.27 458 A 1 
ATOM 3650  O O   . LEU A 1 458 ? 58.600   -75.117 51.677  1.00 86.78 458 A 1 
ATOM 3651  C CB  . LEU A 1 458 ? 60.286   -77.596 52.426  1.00 84.95 458 A 1 
ATOM 3652  C CG  . LEU A 1 458 ? 60.553   -79.059 52.843  1.00 80.21 458 A 1 
ATOM 3653  C CD1 . LEU A 1 458 ? 62.030   -79.288 53.092  1.00 73.13 458 A 1 
ATOM 3654  C CD2 . LEU A 1 458 ? 59.803   -79.401 54.121  1.00 73.90 458 A 1 
ATOM 3655  N N   . TRP A 1 459 ? 57.037   -76.503 52.428  1.00 89.54 459 A 1 
ATOM 3656  C CA  . TRP A 1 459 ? 56.111   -75.474 52.874  1.00 89.89 459 A 1 
ATOM 3657  C C   . TRP A 1 459 ? 56.193   -75.288 54.387  1.00 89.89 459 A 1 
ATOM 3658  O O   . TRP A 1 459 ? 56.042   -76.229 55.160  1.00 86.00 459 A 1 
ATOM 3659  C CB  . TRP A 1 459 ? 54.700   -75.809 52.396  1.00 87.97 459 A 1 
ATOM 3660  C CG  . TRP A 1 459 ? 54.514   -75.658 50.929  1.00 86.94 459 A 1 
ATOM 3661  C CD1 . TRP A 1 459 ? 54.782   -76.581 49.978  1.00 77.77 459 A 1 
ATOM 3662  C CD2 . TRP A 1 459 ? 54.018   -74.482 50.210  1.00 82.95 459 A 1 
ATOM 3663  N NE1 . TRP A 1 459 ? 54.483   -76.074 48.733  1.00 77.79 459 A 1 
ATOM 3664  C CE2 . TRP A 1 459 ? 54.005   -74.788 48.825  1.00 80.41 459 A 1 
ATOM 3665  C CE3 . TRP A 1 459 ? 53.572   -73.203 50.608  1.00 79.27 459 A 1 
ATOM 3666  C CZ2 . TRP A 1 459 ? 53.554   -73.861 47.863  1.00 80.85 459 A 1 
ATOM 3667  C CZ3 . TRP A 1 459 ? 53.119   -72.274 49.654  1.00 74.34 459 A 1 
ATOM 3668  C CH2 . TRP A 1 459 ? 53.107   -72.602 48.293  1.00 75.63 459 A 1 
ATOM 3669  N N   . PHE A 1 460 ? 56.378   -74.069 54.807  1.00 89.90 460 A 1 
ATOM 3670  C CA  . PHE A 1 460 ? 56.419   -73.661 56.198  1.00 90.25 460 A 1 
ATOM 3671  C C   . PHE A 1 460 ? 55.222   -72.765 56.511  1.00 90.31 460 A 1 
ATOM 3672  O O   . PHE A 1 460 ? 54.971   -71.776 55.826  1.00 87.47 460 A 1 
ATOM 3673  C CB  . PHE A 1 460 ? 57.740   -72.958 56.520  1.00 89.61 460 A 1 
ATOM 3674  C CG  . PHE A 1 460 ? 58.967   -73.798 56.284  1.00 90.02 460 A 1 
ATOM 3675  C CD1 . PHE A 1 460 ? 59.571   -74.512 57.342  1.00 81.75 460 A 1 
ATOM 3676  C CD2 . PHE A 1 460 ? 59.502   -73.926 54.983  1.00 82.88 460 A 1 
ATOM 3677  C CE1 . PHE A 1 460 ? 60.687   -75.331 57.104  1.00 82.37 460 A 1 
ATOM 3678  C CE2 . PHE A 1 460 ? 60.610   -74.749 54.741  1.00 82.01 460 A 1 
ATOM 3679  C CZ  . PHE A 1 460 ? 61.199   -75.456 55.796  1.00 87.32 460 A 1 
ATOM 3680  N N   . ARG A 1 461 ? 54.474   -73.083 57.551  1.00 89.53 461 A 1 
ATOM 3681  C CA  . ARG A 1 461 ? 53.373   -72.265 58.067  1.00 88.95 461 A 1 
ATOM 3682  C C   . ARG A 1 461 ? 53.760   -71.620 59.385  1.00 89.17 461 A 1 
ATOM 3683  O O   . ARG A 1 461 ? 54.512   -72.177 60.175  1.00 85.31 461 A 1 
ATOM 3684  C CB  . ARG A 1 461 ? 52.086   -73.085 58.199  1.00 86.22 461 A 1 
ATOM 3685  C CG  . ARG A 1 461 ? 51.530   -73.453 56.829  1.00 76.47 461 A 1 
ATOM 3686  C CD  . ARG A 1 461 ? 50.107   -74.035 56.957  1.00 72.13 461 A 1 
ATOM 3687  N NE  . ARG A 1 461 ? 49.619   -74.457 55.647  1.00 62.82 461 A 1 
ATOM 3688  C CZ  . ARG A 1 461 ? 48.387   -74.802 55.310  1.00 54.69 461 A 1 
ATOM 3689  N NH1 . ARG A 1 461 ? 47.395   -74.766 56.162  1.00 49.32 461 A 1 
ATOM 3690  N NH2 . ARG A 1 461 ? 48.159   -75.210 54.103  1.00 47.77 461 A 1 
ATOM 3691  N N   . LYS A 1 462 ? 53.180   -70.466 59.636  1.00 87.76 462 A 1 
ATOM 3692  C CA  . LYS A 1 462 ? 53.360   -69.741 60.883  1.00 86.42 462 A 1 
ATOM 3693  C C   . LYS A 1 462 ? 52.969   -70.625 62.064  1.00 85.33 462 A 1 
ATOM 3694  O O   . LYS A 1 462 ? 51.839   -71.110 62.134  1.00 81.30 462 A 1 
ATOM 3695  C CB  . LYS A 1 462 ? 52.542   -68.443 60.812  1.00 84.28 462 A 1 
ATOM 3696  C CG  . LYS A 1 462 ? 52.819   -67.474 61.965  1.00 78.51 462 A 1 
ATOM 3697  C CD  . LYS A 1 462 ? 52.020   -66.180 61.710  1.00 75.53 462 A 1 
ATOM 3698  C CE  . LYS A 1 462 ? 52.214   -65.134 62.797  1.00 67.75 462 A 1 
ATOM 3699  N NZ  . LYS A 1 462 ? 51.489   -63.896 62.450  1.00 61.22 462 A 1 
ATOM 3700  N N   . CYS A 1 463 ? 53.857   -70.775 62.980  1.00 85.63 463 A 1 
ATOM 3701  C CA  . CYS A 1 463 ? 53.650   -71.565 64.182  1.00 83.00 463 A 1 
ATOM 3702  C C   . CYS A 1 463 ? 54.082   -70.775 65.417  1.00 81.47 463 A 1 
ATOM 3703  O O   . CYS A 1 463 ? 54.855   -69.818 65.339  1.00 74.19 463 A 1 
ATOM 3704  C CB  . CYS A 1 463 ? 54.355   -72.927 64.035  1.00 79.35 463 A 1 
ATOM 3705  S SG  . CYS A 1 463 ? 56.159   -72.803 63.913  1.00 73.74 463 A 1 
ATOM 3706  N N   . ARG A 1 464 ? 53.519   -71.115 66.575  1.00 77.55 464 A 1 
ATOM 3707  C CA  . ARG A 1 464 ? 53.969   -70.525 67.837  1.00 74.09 464 A 1 
ATOM 3708  C C   . ARG A 1 464 ? 55.308   -71.135 68.212  1.00 71.87 464 A 1 
ATOM 3709  O O   . ARG A 1 464 ? 55.369   -72.309 68.577  1.00 62.00 464 A 1 
ATOM 3710  C CB  . ARG A 1 464 ? 52.940   -70.711 68.960  1.00 67.12 464 A 1 
ATOM 3711  C CG  . ARG A 1 464 ? 51.843   -69.646 68.920  1.00 57.96 464 A 1 
ATOM 3712  C CD  . ARG A 1 464 ? 50.893   -69.801 70.127  1.00 52.25 464 A 1 
ATOM 3713  N NE  . ARG A 1 464 ? 49.910   -68.722 70.192  1.00 44.31 464 A 1 
ATOM 3714  C CZ  . ARG A 1 464 ? 48.928   -68.609 71.083  1.00 38.79 464 A 1 
ATOM 3715  N NH1 . ARG A 1 464 ? 48.749   -69.506 72.015  1.00 35.41 464 A 1 
ATOM 3716  N NH2 . ARG A 1 464 ? 48.113   -67.598 71.049  1.00 33.56 464 A 1 
ATOM 3717  N N   . ASP A 1 465 ? 56.355   -70.321 68.206  1.00 60.68 465 A 1 
ATOM 3718  C CA  . ASP A 1 465 ? 57.607   -70.713 68.844  1.00 58.17 465 A 1 
ATOM 3719  C C   . ASP A 1 465 ? 57.353   -70.797 70.361  1.00 55.83 465 A 1 
ATOM 3720  O O   . ASP A 1 465 ? 56.776   -69.882 70.961  1.00 50.11 465 A 1 
ATOM 3721  C CB  . ASP A 1 465 ? 58.724   -69.722 68.483  1.00 53.79 465 A 1 
ATOM 3722  C CG  . ASP A 1 465 ? 60.036   -70.363 68.017  1.00 49.66 465 A 1 
ATOM 3723  O OD1 . ASP A 1 465 ? 60.171   -71.602 68.094  1.00 45.61 465 A 1 
ATOM 3724  O OD2 . ASP A 1 465 ? 60.933   -69.606 67.584  1.00 44.77 465 A 1 
ATOM 3725  N N   . GLY A 1 466 ? 57.704   -71.832 70.992  1.00 48.69 466 A 1 
ATOM 3726  C CA  . GLY A 1 466 ? 57.431   -72.047 72.422  1.00 46.58 466 A 1 
ATOM 3727  C C   . GLY A 1 466 ? 58.136   -71.061 73.358  1.00 45.35 466 A 1 
ATOM 3728  O O   . GLY A 1 466 ? 57.851   -71.033 74.560  1.00 41.89 466 A 1 
ATOM 3729  N N   . TRP A 1 467 ? 59.008   -70.257 72.821  1.00 40.40 467 A 1 
ATOM 3730  C CA  . TRP A 1 467 ? 59.675   -69.233 73.617  1.00 38.91 467 A 1 
ATOM 3731  C C   . TRP A 1 467 ? 58.739   -68.056 73.879  1.00 38.59 467 A 1 
ATOM 3732  O O   . TRP A 1 467 ? 58.578   -67.147 73.065  1.00 35.55 467 A 1 
ATOM 3733  C CB  . TRP A 1 467 ? 60.999   -68.829 72.959  1.00 36.15 467 A 1 
ATOM 3734  C CG  . TRP A 1 467 ? 62.142   -69.746 73.260  1.00 34.73 467 A 1 
ATOM 3735  C CD1 . TRP A 1 467 ? 62.215   -71.072 72.976  1.00 31.65 467 A 1 
ATOM 3736  C CD2 . TRP A 1 467 ? 63.382   -69.418 73.960  1.00 30.96 467 A 1 
ATOM 3737  N NE1 . TRP A 1 467 ? 63.407   -71.586 73.420  1.00 28.60 467 A 1 
ATOM 3738  C CE2 . TRP A 1 467 ? 64.163   -70.612 74.036  1.00 28.47 467 A 1 
ATOM 3739  C CE3 . TRP A 1 467 ? 63.918   -68.247 74.509  1.00 29.23 467 A 1 
ATOM 3740  C CZ2 . TRP A 1 467 ? 65.429   -70.625 74.643  1.00 27.46 467 A 1 
ATOM 3741  C CZ3 . TRP A 1 467 ? 65.191   -68.260 75.114  1.00 28.59 467 A 1 
ATOM 3742  C CH2 . TRP A 1 467 ? 65.938   -69.440 75.178  1.00 27.88 467 A 1 
ATOM 3743  N N   . ARG A 1 468 ? 58.105   -68.033 75.096  1.00 34.37 468 A 1 
ATOM 3744  C CA  . ARG A 1 468 ? 57.436   -66.872 75.673  1.00 34.97 468 A 1 
ATOM 3745  C C   . ARG A 1 468 ? 58.460   -65.743 75.867  1.00 34.18 468 A 1 
ATOM 3746  O O   . ARG A 1 468 ? 59.078   -65.657 76.923  1.00 32.33 468 A 1 
ATOM 3747  C CB  . ARG A 1 468 ? 56.825   -67.220 77.048  1.00 33.65 468 A 1 
ATOM 3748  C CG  . ARG A 1 468 ? 55.546   -68.057 77.007  1.00 30.55 468 A 1 
ATOM 3749  C CD  . ARG A 1 468 ? 55.066   -68.280 78.453  1.00 28.40 468 A 1 
ATOM 3750  N NE  . ARG A 1 468 ? 53.779   -68.974 78.525  1.00 25.55 468 A 1 
ATOM 3751  C CZ  . ARG A 1 468 ? 53.118   -69.302 79.631  1.00 23.51 468 A 1 
ATOM 3752  N NH1 . ARG A 1 468 ? 53.597   -69.039 80.822  1.00 22.53 468 A 1 
ATOM 3753  N NH2 . ARG A 1 468 ? 51.963   -69.902 79.578  1.00 20.63 468 A 1 
ATOM 3754  N N   . MET A 1 469 ? 58.675   -64.876 74.938  1.00 38.22 469 A 1 
ATOM 3755  C CA  . MET A 1 469 ? 59.323   -63.599 75.252  1.00 38.98 469 A 1 
ATOM 3756  C C   . MET A 1 469 ? 58.331   -62.677 75.969  1.00 38.49 469 A 1 
ATOM 3757  O O   . MET A 1 469 ? 57.146   -62.635 75.642  1.00 36.46 469 A 1 
ATOM 3758  C CB  . MET A 1 469 ? 59.998   -62.951 74.035  1.00 37.14 469 A 1 
ATOM 3759  C CG  . MET A 1 469 ? 61.404   -63.540 73.867  1.00 33.95 469 A 1 
ATOM 3760  S SD  . MET A 1 469 ? 62.503   -62.570 72.799  1.00 30.89 469 A 1 
ATOM 3761  C CE  . MET A 1 469 ? 64.073   -63.406 73.122  1.00 28.80 469 A 1 
ATOM 3762  N N   . LYS A 1 470 ? 58.787   -61.989 77.032  1.00 39.54 470 A 1 
ATOM 3763  C CA  . LYS A 1 470 ? 58.045   -61.103 77.939  1.00 39.36 470 A 1 
ATOM 3764  C C   . LYS A 1 470 ? 57.521   -59.825 77.242  1.00 38.65 470 A 1 
ATOM 3765  O O   . LYS A 1 470 ? 57.859   -59.540 76.112  1.00 36.20 470 A 1 
ATOM 3766  C CB  . LYS A 1 470 ? 58.953   -60.715 79.131  1.00 36.74 470 A 1 
ATOM 3767  C CG  . LYS A 1 470 ? 59.027   -61.765 80.252  1.00 33.46 470 A 1 
ATOM 3768  C CD  . LYS A 1 470 ? 59.879   -61.207 81.419  1.00 31.65 470 A 1 
ATOM 3769  C CE  . LYS A 1 470 ? 59.853   -62.113 82.643  1.00 27.72 470 A 1 
ATOM 3770  N NZ  . LYS A 1 470 ? 60.656   -61.580 83.772  1.00 25.99 470 A 1 
ATOM 3771  N N   . ASN A 1 471 ? 56.782   -59.066 78.026  1.00 36.79 471 A 1 
ATOM 3772  C CA  . ASN A 1 471 ? 56.174   -57.752 77.773  1.00 37.30 471 A 1 
ATOM 3773  C C   . ASN A 1 471 ? 57.194   -56.702 77.270  1.00 37.31 471 A 1 
ATOM 3774  O O   . ASN A 1 471 ? 57.726   -55.948 78.080  1.00 34.64 471 A 1 
ATOM 3775  C CB  . ASN A 1 471 ? 55.580   -57.235 79.106  1.00 34.20 471 A 1 
ATOM 3776  C CG  . ASN A 1 471 ? 54.402   -58.029 79.651  1.00 30.55 471 A 1 
ATOM 3777  O OD1 . ASN A 1 471 ? 53.818   -58.865 79.001  1.00 28.45 471 A 1 
ATOM 3778  N ND2 . ASN A 1 471 ? 54.032   -57.781 80.890  1.00 28.28 471 A 1 
ATOM 3779  N N   . GLU A 1 472 ? 57.439   -56.598 75.998  1.00 37.19 472 A 1 
ATOM 3780  C CA  . GLU A 1 472 ? 57.933   -55.325 75.453  1.00 37.78 472 A 1 
ATOM 3781  C C   . GLU A 1 472 ? 56.717   -54.437 75.166  1.00 36.40 472 A 1 
ATOM 3782  O O   . GLU A 1 472 ? 55.860   -54.747 74.335  1.00 34.63 472 A 1 
ATOM 3783  C CB  . GLU A 1 472 ? 58.877   -55.511 74.245  1.00 36.98 472 A 1 
ATOM 3784  C CG  . GLU A 1 472 ? 60.318   -55.805 74.708  1.00 34.34 472 A 1 
ATOM 3785  C CD  . GLU A 1 472 ? 61.371   -55.950 73.588  1.00 32.33 472 A 1 
ATOM 3786  O OE1 . GLU A 1 472 ? 62.587   -56.008 73.893  1.00 29.44 472 A 1 
ATOM 3787  O OE2 . GLU A 1 472 ? 60.991   -56.053 72.408  1.00 31.77 472 A 1 
ATOM 3788  N N   . THR A 1 473 ? 56.595   -53.350 75.923  1.00 36.28 473 A 1 
ATOM 3789  C CA  . THR A 1 473 ? 55.610   -52.285 75.718  1.00 36.54 473 A 1 
ATOM 3790  C C   . THR A 1 473 ? 55.815   -51.687 74.325  1.00 36.22 473 A 1 
ATOM 3791  O O   . THR A 1 473 ? 56.883   -51.155 74.043  1.00 33.92 473 A 1 
ATOM 3792  C CB  . THR A 1 473 ? 55.790   -51.183 76.777  1.00 33.93 473 A 1 
ATOM 3793  O OG1 . THR A 1 473 ? 57.162   -50.954 77.033  1.00 31.43 473 A 1 
ATOM 3794  C CG2 . THR A 1 473 ? 55.163   -51.580 78.114  1.00 31.77 473 A 1 
ATOM 3795  N N   . SER A 1 474 ? 54.810   -51.773 73.508  1.00 36.17 474 A 1 
ATOM 3796  C CA  . SER A 1 474 ? 54.781   -51.084 72.217  1.00 36.20 474 A 1 
ATOM 3797  C C   . SER A 1 474 ? 54.907   -49.573 72.446  1.00 35.85 474 A 1 
ATOM 3798  O O   . SER A 1 474 ? 54.070   -49.021 73.158  1.00 34.35 474 A 1 
ATOM 3799  C CB  . SER A 1 474 ? 53.468   -51.384 71.490  1.00 34.95 474 A 1 
ATOM 3800  O OG  . SER A 1 474 ? 52.367   -51.227 72.360  1.00 32.24 474 A 1 
ATOM 3801  N N   . PRO A 1 475 ? 55.888   -48.881 71.882  1.00 34.63 475 A 1 
ATOM 3802  C CA  . PRO A 1 475 ? 55.906   -47.430 71.940  1.00 35.52 475 A 1 
ATOM 3803  C C   . PRO A 1 475 ? 54.661   -46.907 71.222  1.00 35.96 475 A 1 
ATOM 3804  O O   . PRO A 1 475 ? 54.407   -47.257 70.068  1.00 34.49 475 A 1 
ATOM 3805  C CB  . PRO A 1 475 ? 57.226   -46.998 71.289  1.00 33.55 475 A 1 
ATOM 3806  C CG  . PRO A 1 475 ? 57.552   -48.149 70.341  1.00 33.83 475 A 1 
ATOM 3807  C CD  . PRO A 1 475 ? 56.929   -49.382 71.007  1.00 36.75 475 A 1 
ATOM 3808  N N   . THR A 1 476 ? 53.876   -46.125 71.938  1.00 32.38 476 A 1 
ATOM 3809  C CA  . THR A 1 476 ? 52.815   -45.327 71.344  1.00 32.54 476 A 1 
ATOM 3810  C C   . THR A 1 476 ? 53.455   -44.371 70.349  1.00 31.73 476 A 1 
ATOM 3811  O O   . THR A 1 476 ? 54.185   -43.464 70.732  1.00 30.32 476 A 1 
ATOM 3812  C CB  . THR A 1 476 ? 52.055   -44.524 72.421  1.00 30.59 476 A 1 
ATOM 3813  O OG1 . THR A 1 476 ? 52.912   -44.195 73.492  1.00 28.20 476 A 1 
ATOM 3814  C CG2 . THR A 1 476 ? 50.911   -45.335 73.008  1.00 29.29 476 A 1 
ATOM 3815  N N   . VAL A 1 477 ? 53.190   -44.599 69.089  1.00 32.43 477 A 1 
ATOM 3816  C CA  . VAL A 1 477 ? 53.478   -43.601 68.059  1.00 33.97 477 A 1 
ATOM 3817  C C   . VAL A 1 477 ? 52.463   -42.485 68.281  1.00 33.41 477 A 1 
ATOM 3818  O O   . VAL A 1 477 ? 51.293   -42.644 67.930  1.00 32.26 477 A 1 
ATOM 3819  C CB  . VAL A 1 477 ? 53.394   -44.215 66.650  1.00 32.65 477 A 1 
ATOM 3820  C CG1 . VAL A 1 477 ? 53.705   -43.190 65.566  1.00 29.20 477 A 1 
ATOM 3821  C CG2 . VAL A 1 477 ? 54.390   -45.381 66.492  1.00 31.40 477 A 1 
ATOM 3822  N N   . GLU A 1 478 ? 52.891   -41.419 68.960  1.00 33.18 478 A 1 
ATOM 3823  C CA  . GLU A 1 478 ? 52.143   -40.172 68.910  1.00 33.98 478 A 1 
ATOM 3824  C C   . GLU A 1 478 ? 52.130   -39.715 67.453  1.00 32.03 478 A 1 
ATOM 3825  O O   . GLU A 1 478 ? 53.185   -39.479 66.852  1.00 30.91 478 A 1 
ATOM 3826  C CB  . GLU A 1 478 ? 52.755   -39.096 69.834  1.00 33.67 478 A 1 
ATOM 3827  C CG  . GLU A 1 478 ? 52.340   -39.328 71.300  1.00 31.88 478 A 1 
ATOM 3828  C CD  . GLU A 1 478 ? 52.939   -38.314 72.296  1.00 29.70 478 A 1 
ATOM 3829  O OE1 . GLU A 1 478 ? 52.355   -38.177 73.389  1.00 26.77 478 A 1 
ATOM 3830  O OE2 . GLU A 1 478 ? 53.990   -37.728 71.971  1.00 30.10 478 A 1 
ATOM 3831  N N   . LEU A 1 479 ? 50.940   -39.682 66.873  1.00 31.40 479 A 1 
ATOM 3832  C CA  . LEU A 1 479 ? 50.691   -38.967 65.643  1.00 33.45 479 A 1 
ATOM 3833  C C   . LEU A 1 479 ? 50.807   -37.473 65.974  1.00 32.26 479 A 1 
ATOM 3834  O O   . LEU A 1 479 ? 49.984   -37.005 66.767  1.00 30.04 479 A 1 
ATOM 3835  C CB  . LEU A 1 479 ? 49.275   -39.314 65.135  1.00 31.24 479 A 1 
ATOM 3836  C CG  . LEU A 1 479 ? 49.182   -40.668 64.414  1.00 28.79 479 A 1 
ATOM 3837  C CD1 . LEU A 1 479 ? 47.742   -41.188 64.422  1.00 27.30 479 A 1 
ATOM 3838  C CD2 . LEU A 1 479 ? 49.637   -40.546 62.957  1.00 30.07 479 A 1 
ATOM 3839  N N   . PRO A 1 480 ? 51.804   -36.745 65.478  1.00 28.49 480 A 1 
ATOM 3840  C CA  . PRO A 1 480 ? 51.756   -35.291 65.509  1.00 27.20 480 A 1 
ATOM 3841  C C   . PRO A 1 480 ? 50.695   -34.767 64.531  1.00 26.20 480 A 1 
ATOM 3842  O O   . PRO A 1 480 ? 50.466   -35.412 63.474  1.00 22.78 480 A 1 
ATOM 3843  C CB  . PRO A 1 480 ? 53.176   -34.818 65.158  1.00 24.39 480 A 1 
ATOM 3844  C CG  . PRO A 1 480 ? 53.685   -35.925 64.239  1.00 25.81 480 A 1 
ATOM 3845  C CD  . PRO A 1 480 ? 53.000   -37.188 64.790  1.00 30.94 480 A 1 
ATOM 3846  O OXT . PRO A 1 480 ? 50.134   -33.699 64.843  1.00 23.58 480 A 1 
ATOM 3847  N N   . SER B 2 1   ? 123.200  -57.312 -20.319 1.00 20.77 1   B 1 
ATOM 3848  C CA  . SER B 2 1   ? 123.844  -56.823 -19.095 1.00 24.19 1   B 1 
ATOM 3849  C C   . SER B 2 1   ? 122.940  -55.772 -18.427 1.00 25.46 1   B 1 
ATOM 3850  O O   . SER B 2 1   ? 123.168  -54.585 -18.609 1.00 23.98 1   B 1 
ATOM 3851  C CB  . SER B 2 1   ? 125.221  -56.242 -19.432 1.00 22.21 1   B 1 
ATOM 3852  O OG  . SER B 2 1   ? 125.136  -55.469 -20.613 1.00 21.37 1   B 1 
ATOM 3853  N N   . ARG B 2 2   ? 121.868  -56.226 -17.848 1.00 23.30 2   B 1 
ATOM 3854  C CA  . ARG B 2 2   ? 120.899  -55.346 -17.197 1.00 27.21 2   B 1 
ATOM 3855  C C   . ARG B 2 2   ? 121.414  -55.081 -15.783 1.00 26.74 2   B 1 
ATOM 3856  O O   . ARG B 2 2   ? 121.666  -56.017 -15.046 1.00 25.71 2   B 1 
ATOM 3857  C CB  . ARG B 2 2   ? 119.494  -55.983 -17.193 1.00 25.97 2   B 1 
ATOM 3858  C CG  . ARG B 2 2   ? 118.840  -55.935 -18.577 1.00 24.84 2   B 1 
ATOM 3859  C CD  . ARG B 2 2   ? 117.431  -56.547 -18.514 1.00 23.84 2   B 1 
ATOM 3860  N NE  . ARG B 2 2   ? 116.735  -56.439 -19.815 1.00 21.38 2   B 1 
ATOM 3861  C CZ  . ARG B 2 2   ? 115.538  -56.935 -20.099 1.00 21.77 2   B 1 
ATOM 3862  N NH1 . ARG B 2 2   ? 114.850  -57.622 -19.221 1.00 21.19 2   B 1 
ATOM 3863  N NH2 . ARG B 2 2   ? 115.001  -56.754 -21.271 1.00 20.47 2   B 1 
ATOM 3864  N N   . VAL B 2 3   ? 121.654  -53.804 -15.472 1.00 26.91 3   B 1 
ATOM 3865  C CA  . VAL B 2 3   ? 122.241  -53.362 -14.205 1.00 29.33 3   B 1 
ATOM 3866  C C   . VAL B 2 3   ? 121.103  -53.300 -13.187 1.00 29.26 3   B 1 
ATOM 3867  O O   . VAL B 2 3   ? 120.236  -52.435 -13.305 1.00 27.35 3   B 1 
ATOM 3868  C CB  . VAL B 2 3   ? 122.933  -51.998 -14.372 1.00 26.91 3   B 1 
ATOM 3869  C CG1 . VAL B 2 3   ? 123.670  -51.567 -13.126 1.00 24.12 3   B 1 
ATOM 3870  C CG2 . VAL B 2 3   ? 123.948  -52.023 -15.528 1.00 26.31 3   B 1 
ATOM 3871  N N   . ASP B 2 4   ? 121.094  -54.249 -12.278 1.00 28.31 4   B 1 
ATOM 3872  C CA  . ASP B 2 4   ? 120.125  -54.256 -11.189 1.00 29.65 4   B 1 
ATOM 3873  C C   . ASP B 2 4   ? 120.508  -53.163 -10.174 1.00 28.51 4   B 1 
ATOM 3874  O O   . ASP B 2 4   ? 121.618  -53.220 -9.624  1.00 27.06 4   B 1 
ATOM 3875  C CB  . ASP B 2 4   ? 120.065  -55.650 -10.538 1.00 27.85 4   B 1 
ATOM 3876  C CG  . ASP B 2 4   ? 119.292  -56.661 -11.392 1.00 24.81 4   B 1 
ATOM 3877  O OD1 . ASP B 2 4   ? 118.237  -56.272 -11.939 1.00 24.54 4   B 1 
ATOM 3878  O OD2 . ASP B 2 4   ? 119.758  -57.815 -11.504 1.00 25.25 4   B 1 
ATOM 3879  N N   . PRO B 2 5   ? 119.696  -52.138 -9.940  1.00 26.92 5   B 1 
ATOM 3880  C CA  . PRO B 2 5   ? 120.040  -51.046 -9.038  1.00 28.72 5   B 1 
ATOM 3881  C C   . PRO B 2 5   ? 119.835  -51.495 -7.587  1.00 29.84 5   B 1 
ATOM 3882  O O   . PRO B 2 5   ? 118.714  -51.778 -7.168  1.00 27.80 5   B 1 
ATOM 3883  C CB  . PRO B 2 5   ? 119.136  -49.881 -9.443  1.00 25.59 5   B 1 
ATOM 3884  C CG  . PRO B 2 5   ? 117.889  -50.568 -9.985  1.00 26.13 5   B 1 
ATOM 3885  C CD  . PRO B 2 5   ? 118.395  -51.900 -10.549 1.00 30.19 5   B 1 
ATOM 3886  N N   . ASP B 2 6   ? 120.927  -51.527 -6.832  1.00 26.91 6   B 1 
ATOM 3887  C CA  . ASP B 2 6   ? 120.923  -51.824 -5.402  1.00 28.41 6   B 1 
ATOM 3888  C C   . ASP B 2 6   ? 120.106  -50.770 -4.629  1.00 28.25 6   B 1 
ATOM 3889  O O   . ASP B 2 6   ? 120.551  -49.648 -4.385  1.00 26.86 6   B 1 
ATOM 3890  C CB  . ASP B 2 6   ? 122.371  -51.913 -4.864  1.00 26.48 6   B 1 
ATOM 3891  C CG  . ASP B 2 6   ? 123.039  -53.282 -5.059  1.00 23.94 6   B 1 
ATOM 3892  O OD1 . ASP B 2 6   ? 122.334  -54.296 -4.911  1.00 23.42 6   B 1 
ATOM 3893  O OD2 . ASP B 2 6   ? 124.259  -53.285 -5.305  1.00 23.03 6   B 1 
ATOM 3894  N N   . LEU B 2 7   ? 118.883  -51.106 -4.283  1.00 27.96 7   B 1 
ATOM 3895  C CA  . LEU B 2 7   ? 118.028  -50.291 -3.431  1.00 30.36 7   B 1 
ATOM 3896  C C   . LEU B 2 7   ? 118.560  -50.336 -1.987  1.00 30.02 7   B 1 
ATOM 3897  O O   . LEU B 2 7   ? 118.444  -51.331 -1.284  1.00 28.46 7   B 1 
ATOM 3898  C CB  . LEU B 2 7   ? 116.570  -50.796 -3.533  1.00 28.85 7   B 1 
ATOM 3899  C CG  . LEU B 2 7   ? 115.828  -50.238 -4.760  1.00 25.74 7   B 1 
ATOM 3900  C CD1 . LEU B 2 7   ? 114.589  -51.074 -5.074  1.00 24.61 7   B 1 
ATOM 3901  C CD2 . LEU B 2 7   ? 115.364  -48.792 -4.534  1.00 27.77 7   B 1 
ATOM 3902  N N   . SER B 2 8   ? 119.130  -49.228 -1.553  1.00 25.75 8   B 1 
ATOM 3903  C CA  . SER B 2 8   ? 119.698  -49.017 -0.220  1.00 27.76 8   B 1 
ATOM 3904  C C   . SER B 2 8   ? 118.683  -49.304 0.890   1.00 27.70 8   B 1 
ATOM 3905  O O   . SER B 2 8   ? 117.640  -48.662 0.988   1.00 26.63 8   B 1 
ATOM 3906  C CB  . SER B 2 8   ? 120.193  -47.571 -0.111  1.00 26.61 8   B 1 
ATOM 3907  O OG  . SER B 2 8   ? 119.186  -46.667 -0.508  1.00 25.27 8   B 1 
ATOM 3908  N N   . SER B 2 9   ? 119.020  -50.214 1.759   1.00 26.94 9   B 1 
ATOM 3909  C CA  . SER B 2 9   ? 118.273  -50.550 2.977   1.00 29.19 9   B 1 
ATOM 3910  C C   . SER B 2 9   ? 118.343  -49.384 3.970   1.00 28.73 9   B 1 
ATOM 3911  O O   . SER B 2 9   ? 119.384  -49.132 4.569   1.00 27.73 9   B 1 
ATOM 3912  C CB  . SER B 2 9   ? 118.859  -51.833 3.593   1.00 28.15 9   B 1 
ATOM 3913  O OG  . SER B 2 9   ? 120.265  -51.730 3.746   1.00 26.67 9   B 1 
ATOM 3914  N N   . PHE B 2 10  ? 117.232  -48.653 4.123   1.00 28.35 10  B 1 
ATOM 3915  C CA  . PHE B 2 10  ? 117.103  -47.672 5.199   1.00 29.16 10  B 1 
ATOM 3916  C C   . PHE B 2 10  ? 117.111  -48.413 6.543   1.00 29.03 10  B 1 
ATOM 3917  O O   . PHE B 2 10  ? 116.171  -49.124 6.871   1.00 26.70 10  B 1 
ATOM 3918  C CB  . PHE B 2 10  ? 115.833  -46.836 5.020   1.00 26.46 10  B 1 
ATOM 3919  C CG  . PHE B 2 10  ? 116.003  -45.649 4.109   1.00 25.31 10  B 1 
ATOM 3920  C CD1 . PHE B 2 10  ? 116.350  -44.400 4.649   1.00 23.08 10  B 1 
ATOM 3921  C CD2 . PHE B 2 10  ? 115.825  -45.769 2.716   1.00 23.80 10  B 1 
ATOM 3922  C CE1 . PHE B 2 10  ? 116.510  -43.275 3.814   1.00 22.65 10  B 1 
ATOM 3923  C CE2 . PHE B 2 10  ? 115.987  -44.655 1.879   1.00 23.72 10  B 1 
ATOM 3924  C CZ  . PHE B 2 10  ? 116.329  -43.407 2.428   1.00 24.62 10  B 1 
ATOM 3925  N N   . ASP B 2 11  ? 118.198  -48.238 7.314   1.00 28.73 11  B 1 
ATOM 3926  C CA  . ASP B 2 11  ? 118.314  -48.735 8.681   1.00 30.23 11  B 1 
ATOM 3927  C C   . ASP B 2 11  ? 117.170  -48.173 9.540   1.00 29.63 11  B 1 
ATOM 3928  O O   . ASP B 2 11  ? 117.132  -46.986 9.874   1.00 28.11 11  B 1 
ATOM 3929  C CB  . ASP B 2 11  ? 119.691  -48.371 9.276   1.00 28.03 11  B 1 
ATOM 3930  C CG  . ASP B 2 11  ? 120.804  -49.349 8.902   1.00 24.92 11  B 1 
ATOM 3931  O OD1 . ASP B 2 11  ? 120.516  -50.557 8.844   1.00 24.25 11  B 1 
ATOM 3932  O OD2 . ASP B 2 11  ? 121.956  -48.880 8.750   1.00 24.25 11  B 1 
ATOM 3933  N N   . SER B 2 12  ? 116.247  -49.004 9.864   1.00 30.37 12  B 1 
ATOM 3934  C CA  . SER B 2 12  ? 115.154  -48.654 10.761  1.00 32.87 12  B 1 
ATOM 3935  C C   . SER B 2 12  ? 115.712  -48.422 12.169  1.00 32.77 12  B 1 
ATOM 3936  O O   . SER B 2 12  ? 116.119  -49.372 12.838  1.00 31.07 12  B 1 
ATOM 3937  C CB  . SER B 2 12  ? 114.089  -49.755 10.752  1.00 30.91 12  B 1 
ATOM 3938  O OG  . SER B 2 12  ? 114.653  -51.017 11.047  1.00 28.92 12  B 1 
ATOM 3939  N N   . ALA B 2 13  ? 115.669  -47.162 12.629  1.00 35.93 13  B 1 
ATOM 3940  C CA  . ALA B 2 13  ? 116.086  -46.789 13.975  1.00 38.74 13  B 1 
ATOM 3941  C C   . ALA B 2 13  ? 115.353  -47.657 15.021  1.00 38.40 13  B 1 
ATOM 3942  O O   . ALA B 2 13  ? 114.162  -47.925 14.862  1.00 36.81 13  B 1 
ATOM 3943  C CB  . ALA B 2 13  ? 115.809  -45.293 14.180  1.00 36.69 13  B 1 
ATOM 3944  N N   . PRO B 2 14  ? 116.038  -48.088 16.070  1.00 37.39 14  B 1 
ATOM 3945  C CA  . PRO B 2 14  ? 115.460  -49.014 17.030  1.00 39.53 14  B 1 
ATOM 3946  C C   . PRO B 2 14  ? 114.243  -48.348 17.682  1.00 41.03 14  B 1 
ATOM 3947  O O   . PRO B 2 14  ? 114.347  -47.295 18.299  1.00 39.43 14  B 1 
ATOM 3948  C CB  . PRO B 2 14  ? 116.582  -49.331 18.031  1.00 36.07 14  B 1 
ATOM 3949  C CG  . PRO B 2 14  ? 117.514  -48.128 17.926  1.00 36.30 14  B 1 
ATOM 3950  C CD  . PRO B 2 14  ? 117.366  -47.682 16.472  1.00 40.95 14  B 1 
ATOM 3951  N N   . SER B 2 15  ? 113.097  -48.965 17.500  1.00 39.53 15  B 1 
ATOM 3952  C CA  . SER B 2 15  ? 111.857  -48.482 18.090  1.00 42.47 15  B 1 
ATOM 3953  C C   . SER B 2 15  ? 112.021  -48.455 19.609  1.00 43.31 15  B 1 
ATOM 3954  O O   . SER B 2 15  ? 112.196  -49.511 20.214  1.00 41.21 15  B 1 
ATOM 3955  C CB  . SER B 2 15  ? 110.688  -49.389 17.693  1.00 39.78 15  B 1 
ATOM 3956  O OG  . SER B 2 15  ? 110.938  -50.729 18.043  1.00 36.64 15  B 1 
ATOM 3957  N N   . GLU B 2 16  ? 111.942  -47.252 20.202  1.00 42.33 16  B 1 
ATOM 3958  C CA  . GLU B 2 16  ? 111.962  -47.124 21.655  1.00 45.24 16  B 1 
ATOM 3959  C C   . GLU B 2 16  ? 110.959  -48.101 22.272  1.00 44.65 16  B 1 
ATOM 3960  O O   . GLU B 2 16  ? 109.844  -48.241 21.753  1.00 42.74 16  B 1 
ATOM 3961  C CB  . GLU B 2 16  ? 111.633  -45.699 22.117  1.00 43.49 16  B 1 
ATOM 3962  C CG  . GLU B 2 16  ? 112.778  -44.706 21.941  1.00 40.09 16  B 1 
ATOM 3963  C CD  . GLU B 2 16  ? 112.541  -43.381 22.694  1.00 36.74 16  B 1 
ATOM 3964  O OE1 . GLU B 2 16  ? 113.541  -42.708 23.022  1.00 33.03 16  B 1 
ATOM 3965  O OE2 . GLU B 2 16  ? 111.366  -43.078 22.988  1.00 37.08 16  B 1 
ATOM 3966  N N   . PRO B 2 17  ? 111.322  -48.784 23.332  1.00 47.61 17  B 1 
ATOM 3967  C CA  . PRO B 2 17  ? 110.467  -49.814 23.911  1.00 49.95 17  B 1 
ATOM 3968  C C   . PRO B 2 17  ? 109.132  -49.171 24.312  1.00 52.29 17  B 1 
ATOM 3969  O O   . PRO B 2 17  ? 109.102  -48.293 25.183  1.00 49.97 17  B 1 
ATOM 3970  C CB  . PRO B 2 17  ? 111.254  -50.387 25.093  1.00 46.18 17  B 1 
ATOM 3971  C CG  . PRO B 2 17  ? 112.235  -49.280 25.458  1.00 46.51 17  B 1 
ATOM 3972  C CD  . PRO B 2 17  ? 112.523  -48.602 24.123  1.00 50.39 17  B 1 
ATOM 3973  N N   . LYS B 2 18  ? 108.012  -49.552 23.651  1.00 53.40 18  B 1 
ATOM 3974  C CA  . LYS B 2 18  ? 106.676  -49.007 23.896  1.00 56.10 18  B 1 
ATOM 3975  C C   . LYS B 2 18  ? 106.330  -49.209 25.366  1.00 58.26 18  B 1 
ATOM 3976  O O   . LYS B 2 18  ? 106.056  -50.331 25.800  1.00 54.91 18  B 1 
ATOM 3977  C CB  . LYS B 2 18  ? 105.630  -49.660 22.983  1.00 52.75 18  B 1 
ATOM 3978  C CG  . LYS B 2 18  ? 105.671  -49.110 21.551  1.00 47.53 18  B 1 
ATOM 3979  C CD  . LYS B 2 18  ? 104.555  -49.735 20.695  1.00 43.96 18  B 1 
ATOM 3980  C CE  . LYS B 2 18  ? 104.529  -49.115 19.295  1.00 37.73 18  B 1 
ATOM 3981  N NZ  . LYS B 2 18  ? 103.523  -49.739 18.424  1.00 34.35 18  B 1 
ATOM 3982  N N   . SER B 2 19  ? 106.338  -48.143 26.139  1.00 59.30 19  B 1 
ATOM 3983  C CA  . SER B 2 19  ? 105.950  -48.186 27.542  1.00 62.09 19  B 1 
ATOM 3984  C C   . SER B 2 19  ? 104.516  -48.692 27.660  1.00 64.85 19  B 1 
ATOM 3985  O O   . SER B 2 19  ? 103.617  -48.187 26.985  1.00 61.30 19  B 1 
ATOM 3986  C CB  . SER B 2 19  ? 106.069  -46.800 28.164  1.00 58.08 19  B 1 
ATOM 3987  O OG  . SER B 2 19  ? 105.694  -46.866 29.520  1.00 51.81 19  B 1 
ATOM 3988  N N   . ARG B 2 20  ? 104.272  -49.626 28.535  1.00 68.79 20  B 1 
ATOM 3989  C CA  . ARG B 2 20  ? 102.926  -50.110 28.853  1.00 70.12 20  B 1 
ATOM 3990  C C   . ARG B 2 20  ? 102.065  -49.055 29.555  1.00 72.87 20  B 1 
ATOM 3991  O O   . ARG B 2 20  ? 100.869  -49.238 29.687  1.00 70.20 20  B 1 
ATOM 3992  C CB  . ARG B 2 20  ? 102.990  -51.414 29.654  1.00 67.23 20  B 1 
ATOM 3993  C CG  . ARG B 2 20  ? 103.624  -51.249 31.042  1.00 60.55 20  B 1 
ATOM 3994  C CD  . ARG B 2 20  ? 103.560  -52.570 31.833  1.00 56.44 20  B 1 
ATOM 3995  N NE  . ARG B 2 20  ? 104.125  -52.428 33.167  1.00 48.69 20  B 1 
ATOM 3996  C CZ  . ARG B 2 20  ? 104.058  -53.333 34.131  1.00 42.95 20  B 1 
ATOM 3997  N NH1 . ARG B 2 20  ? 103.481  -54.480 33.958  1.00 40.61 20  B 1 
ATOM 3998  N NH2 . ARG B 2 20  ? 104.581  -53.101 35.302  1.00 38.82 20  B 1 
ATOM 3999  N N   . PHE B 2 21  ? 102.678  -48.002 30.056  1.00 74.24 21  B 1 
ATOM 4000  C CA  . PHE B 2 21  ? 102.008  -46.926 30.771  1.00 74.93 21  B 1 
ATOM 4001  C C   . PHE B 2 21  ? 101.773  -45.728 29.857  1.00 75.61 21  B 1 
ATOM 4002  O O   . PHE B 2 21  ? 102.619  -45.386 29.038  1.00 72.45 21  B 1 
ATOM 4003  C CB  . PHE B 2 21  ? 102.836  -46.534 32.001  1.00 72.54 21  B 1 
ATOM 4004  C CG  . PHE B 2 21  ? 103.096  -47.672 32.966  1.00 70.64 21  B 1 
ATOM 4005  C CD1 . PHE B 2 21  ? 102.031  -48.311 33.612  1.00 65.29 21  B 1 
ATOM 4006  C CD2 . PHE B 2 21  ? 104.409  -48.109 33.215  1.00 64.75 21  B 1 
ATOM 4007  C CE1 . PHE B 2 21  ? 102.267  -49.364 34.500  1.00 60.94 21  B 1 
ATOM 4008  C CE2 . PHE B 2 21  ? 104.646  -49.164 34.106  1.00 61.52 21  B 1 
ATOM 4009  C CZ  . PHE B 2 21  ? 103.572  -49.795 34.752  1.00 64.45 21  B 1 
ATOM 4010  N N   . ALA B 2 22  ? 100.660  -45.077 30.028  1.00 70.97 22  B 1 
ATOM 4011  C CA  . ALA B 2 22  ? 100.350  -43.849 29.306  1.00 71.40 22  B 1 
ATOM 4012  C C   . ALA B 2 22  ? 101.286  -42.719 29.739  1.00 71.80 22  B 1 
ATOM 4013  O O   . ALA B 2 22  ? 101.560  -42.534 30.929  1.00 70.44 22  B 1 
ATOM 4014  C CB  . ALA B 2 22  ? 98.880   -43.493 29.542  1.00 69.60 22  B 1 
ATOM 4015  N N   . MET B 2 23  ? 101.752  -41.930 28.776  1.00 71.91 23  B 1 
ATOM 4016  C CA  . MET B 2 23  ? 102.525  -40.722 29.069  1.00 72.11 23  B 1 
ATOM 4017  C C   . MET B 2 23  ? 101.616  -39.652 29.676  1.00 73.25 23  B 1 
ATOM 4018  O O   . MET B 2 23  ? 100.458  -39.486 29.284  1.00 72.09 23  B 1 
ATOM 4019  C CB  . MET B 2 23  ? 103.193  -40.199 27.788  1.00 69.60 23  B 1 
ATOM 4020  C CG  . MET B 2 23  ? 104.324  -41.106 27.274  1.00 65.03 23  B 1 
ATOM 4021  S SD  . MET B 2 23  ? 105.952  -40.708 27.948  1.00 59.57 23  B 1 
ATOM 4022  C CE  . MET B 2 23  ? 106.976  -41.832 26.966  1.00 53.79 23  B 1 
ATOM 4023  N N   . LEU B 2 24  ? 102.132  -38.878 30.605  1.00 71.26 24  B 1 
ATOM 4024  C CA  . LEU B 2 24  ? 101.410  -37.756 31.211  1.00 70.51 24  B 1 
ATOM 4025  C C   . LEU B 2 24  ? 100.975  -36.728 30.150  1.00 71.90 24  B 1 
ATOM 4026  O O   . LEU B 2 24  ? 99.881   -36.177 30.243  1.00 70.16 24  B 1 
ATOM 4027  C CB  . LEU B 2 24  ? 102.318  -37.126 32.272  1.00 68.89 24  B 1 
ATOM 4028  C CG  . LEU B 2 24  ? 101.682  -35.929 33.018  1.00 64.15 24  B 1 
ATOM 4029  C CD1 . LEU B 2 24  ? 100.455  -36.329 33.825  1.00 57.70 24  B 1 
ATOM 4030  C CD2 . LEU B 2 24  ? 102.701  -35.311 33.965  1.00 58.48 24  B 1 
ATOM 4031  N N   . ASP B 2 25  ? 101.833  -36.497 29.137  1.00 67.34 25  B 1 
ATOM 4032  C CA  . ASP B 2 25  ? 101.534  -35.521 28.087  1.00 66.75 25  B 1 
ATOM 4033  C C   . ASP B 2 25  ? 100.366  -35.975 27.204  1.00 67.21 25  B 1 
ATOM 4034  O O   . ASP B 2 25  ? 99.488   -35.163 26.901  1.00 66.29 25  B 1 
ATOM 4035  C CB  . ASP B 2 25  ? 102.805  -35.236 27.268  1.00 66.14 25  B 1 
ATOM 4036  C CG  . ASP B 2 25  ? 103.869  -34.483 28.080  1.00 63.43 25  B 1 
ATOM 4037  O OD1 . ASP B 2 25  ? 103.499  -33.778 29.055  1.00 56.84 25  B 1 
ATOM 4038  O OD2 . ASP B 2 25  ? 105.050  -34.603 27.715  1.00 56.76 25  B 1 
ATOM 4039  N N   . ASP B 2 26  ? 100.282  -37.272 26.904  1.00 65.15 26  B 1 
ATOM 4040  C CA  . ASP B 2 26  ? 99.153   -37.813 26.149  1.00 64.29 26  B 1 
ATOM 4041  C C   . ASP B 2 26  ? 97.842   -37.658 26.929  1.00 64.97 26  B 1 
ATOM 4042  O O   . ASP B 2 26  ? 96.826   -37.241 26.385  1.00 65.16 26  B 1 
ATOM 4043  C CB  . ASP B 2 26  ? 99.395   -39.292 25.815  1.00 63.56 26  B 1 
ATOM 4044  C CG  . ASP B 2 26  ? 100.571  -39.555 24.873  1.00 62.19 26  B 1 
ATOM 4045  O OD1 . ASP B 2 26  ? 100.897  -38.657 24.067  1.00 57.18 26  B 1 
ATOM 4046  O OD2 . ASP B 2 26  ? 101.110  -40.677 24.955  1.00 56.64 26  B 1 
ATOM 4047  N N   . VAL B 2 27  ? 97.890   -37.910 28.233  1.00 70.68 27  B 1 
ATOM 4048  C CA  . VAL B 2 27  ? 96.718   -37.717 29.102  1.00 71.08 27  B 1 
ATOM 4049  C C   . VAL B 2 27  ? 96.346   -36.239 29.217  1.00 70.28 27  B 1 
ATOM 4050  O O   . VAL B 2 27  ? 95.161   -35.904 29.217  1.00 70.03 27  B 1 
ATOM 4051  C CB  . VAL B 2 27  ? 96.956   -38.344 30.487  1.00 71.28 27  B 1 
ATOM 4052  C CG1 . VAL B 2 27  ? 95.790   -38.085 31.448  1.00 67.53 27  B 1 
ATOM 4053  C CG2 . VAL B 2 27  ? 97.123   -39.859 30.360  1.00 67.72 27  B 1 
ATOM 4054  N N   . LYS B 2 28  ? 97.330   -35.317 29.259  1.00 66.96 28  B 1 
ATOM 4055  C CA  . LYS B 2 28  ? 97.071   -33.872 29.250  1.00 66.24 28  B 1 
ATOM 4056  C C   . LYS B 2 28  ? 96.441   -33.410 27.941  1.00 66.91 28  B 1 
ATOM 4057  O O   . LYS B 2 28  ? 95.492   -32.628 27.982  1.00 69.11 28  B 1 
ATOM 4058  C CB  . LYS B 2 28  ? 98.360   -33.096 29.487  1.00 65.92 28  B 1 
ATOM 4059  C CG  . LYS B 2 28  ? 98.774   -33.073 30.959  1.00 62.36 28  B 1 
ATOM 4060  C CD  . LYS B 2 28  ? 100.088  -32.309 31.074  1.00 59.11 28  B 1 
ATOM 4061  C CE  . LYS B 2 28  ? 100.542  -32.180 32.516  1.00 52.78 28  B 1 
ATOM 4062  N NZ  . LYS B 2 28  ? 101.869  -31.540 32.574  1.00 48.06 28  B 1 
ATOM 4063  N N   . ILE B 2 29  ? 96.939   -33.904 26.799  1.00 65.78 29  B 1 
ATOM 4064  C CA  . ILE B 2 29  ? 96.353   -33.594 25.484  1.00 65.04 29  B 1 
ATOM 4065  C C   . ILE B 2 29  ? 94.913   -34.094 25.441  1.00 65.91 29  B 1 
ATOM 4066  O O   . ILE B 2 29  ? 94.016   -33.352 25.034  1.00 66.03 29  B 1 
ATOM 4067  C CB  . ILE B 2 29  ? 97.214   -34.194 24.354  1.00 64.88 29  B 1 
ATOM 4068  C CG1 . ILE B 2 29  ? 98.564   -33.452 24.255  1.00 61.47 29  B 1 
ATOM 4069  C CG2 . ILE B 2 29  ? 96.482   -34.113 22.995  1.00 60.54 29  B 1 
ATOM 4070  C CD1 . ILE B 2 29  ? 99.614   -34.183 23.405  1.00 55.18 29  B 1 
ATOM 4071  N N   . LEU B 2 30  ? 94.668   -35.294 25.918  1.00 68.40 30  B 1 
ATOM 4072  C CA  . LEU B 2 30  ? 93.333   -35.875 25.985  1.00 67.53 30  B 1 
ATOM 4073  C C   . LEU B 2 30  ? 92.407   -35.048 26.887  1.00 67.29 30  B 1 
ATOM 4074  O O   . LEU B 2 30  ? 91.290   -34.729 26.497  1.00 66.51 30  B 1 
ATOM 4075  C CB  . LEU B 2 30  ? 93.459   -37.320 26.485  1.00 66.84 30  B 1 
ATOM 4076  C CG  . LEU B 2 30  ? 92.240   -38.171 26.097  1.00 62.79 30  B 1 
ATOM 4077  C CD1 . LEU B 2 30  ? 92.409   -38.737 24.693  1.00 58.12 30  B 1 
ATOM 4078  C CD2 . LEU B 2 30  ? 92.084   -39.329 27.066  1.00 58.63 30  B 1 
ATOM 4079  N N   . ALA B 2 31  ? 92.897   -34.657 28.072  1.00 69.47 31  B 1 
ATOM 4080  C CA  . ALA B 2 31  ? 92.150   -33.815 28.998  1.00 69.23 31  B 1 
ATOM 4081  C C   . ALA B 2 31  ? 91.812   -32.458 28.372  1.00 69.09 31  B 1 
ATOM 4082  O O   . ALA B 2 31  ? 90.688   -31.986 28.487  1.00 68.16 31  B 1 
ATOM 4083  C CB  . ALA B 2 31  ? 92.967   -33.657 30.284  1.00 68.61 31  B 1 
ATOM 4084  N N   . ASN B 2 32  ? 92.755   -31.841 27.648  1.00 63.97 32  B 1 
ATOM 4085  C CA  . ASN B 2 32  ? 92.537   -30.558 26.994  1.00 63.49 32  B 1 
ATOM 4086  C C   . ASN B 2 32  ? 91.551   -30.670 25.825  1.00 63.42 32  B 1 
ATOM 4087  O O   . ASN B 2 32  ? 90.671   -29.830 25.667  1.00 63.55 32  B 1 
ATOM 4088  C CB  . ASN B 2 32  ? 93.906   -29.987 26.563  1.00 64.49 32  B 1 
ATOM 4089  C CG  . ASN B 2 32  ? 94.026   -28.490 26.776  1.00 60.80 32  B 1 
ATOM 4090  O OD1 . ASN B 2 32  ? 93.170   -27.821 27.312  1.00 55.02 32  B 1 
ATOM 4091  N ND2 . ASN B 2 32  ? 95.144   -27.930 26.380  1.00 54.68 32  B 1 
ATOM 4092  N N   . GLY B 2 33  ? 91.622   -31.757 25.053  1.00 59.44 33  B 1 
ATOM 4093  C CA  . GLY B 2 33  ? 90.641   -32.075 24.021  1.00 58.22 33  B 1 
ATOM 4094  C C   . GLY B 2 33  ? 89.238   -32.262 24.592  1.00 59.19 33  B 1 
ATOM 4095  O O   . GLY B 2 33  ? 88.272   -31.720 24.061  1.00 59.36 33  B 1 
ATOM 4096  N N   . LEU B 2 34  ? 89.153   -32.956 25.712  1.00 68.27 34  B 1 
ATOM 4097  C CA  . LEU B 2 34  ? 87.886   -33.135 26.424  1.00 67.59 34  B 1 
ATOM 4098  C C   . LEU B 2 34  ? 87.329   -31.794 26.921  1.00 67.89 34  B 1 
ATOM 4099  O O   . LEU B 2 34  ? 86.139   -31.533 26.802  1.00 66.95 34  B 1 
ATOM 4100  C CB  . LEU B 2 34  ? 88.115   -34.083 27.605  1.00 65.50 34  B 1 
ATOM 4101  C CG  . LEU B 2 34  ? 86.799   -34.699 28.102  1.00 59.86 34  B 1 
ATOM 4102  C CD1 . LEU B 2 34  ? 86.491   -35.985 27.349  1.00 55.73 34  B 1 
ATOM 4103  C CD2 . LEU B 2 34  ? 86.865   -35.028 29.584  1.00 55.55 34  B 1 
ATOM 4104  N N   . LEU B 2 35  ? 88.225   -30.945 27.434  1.00 68.42 35  B 1 
ATOM 4105  C CA  . LEU B 2 35  ? 87.852   -29.627 27.933  1.00 67.75 35  B 1 
ATOM 4106  C C   . LEU B 2 35  ? 87.370   -28.709 26.807  1.00 68.32 35  B 1 
ATOM 4107  O O   . LEU B 2 35  ? 86.334   -28.053 26.940  1.00 67.49 35  B 1 
ATOM 4108  C CB  . LEU B 2 35  ? 89.059   -29.046 28.696  1.00 66.85 35  B 1 
ATOM 4109  C CG  . LEU B 2 35  ? 88.637   -28.215 29.916  1.00 62.11 35  B 1 
ATOM 4110  C CD1 . LEU B 2 35  ? 89.290   -28.784 31.177  1.00 56.18 35  B 1 
ATOM 4111  C CD2 . LEU B 2 35  ? 89.045   -26.766 29.776  1.00 55.88 35  B 1 
ATOM 4112  N N   . GLN B 2 36  ? 88.046   -28.700 25.663  1.00 59.97 36  B 1 
ATOM 4113  C CA  . GLN B 2 36  ? 87.601   -27.965 24.480  1.00 60.01 36  B 1 
ATOM 4114  C C   . GLN B 2 36  ? 86.261   -28.490 23.967  1.00 60.67 36  B 1 
ATOM 4115  O O   . GLN B 2 36  ? 85.371   -27.691 23.653  1.00 61.32 36  B 1 
ATOM 4116  C CB  . GLN B 2 36  ? 88.645   -28.059 23.354  1.00 60.26 36  B 1 
ATOM 4117  C CG  . GLN B 2 36  ? 89.839   -27.125 23.592  1.00 56.95 36  B 1
[truncated: 815,649 more chars]
