# Supplementary material for: Angiopoietin-like 3 monomers are abundant in human plasma but are unable to inhibit endothelial lipase
Source: JCI Insight. 2025 Oct 28;10(23):e197827. doi: 10.1172/jci.insight.197827 (PMC12867014; doi:10.1172/jci.insight.197827)
Supplement: Supporting data values [file jciinsight-10-197827-s268.xlsx]

## Sheet: Fig. 1C
	[ANGPTL3] ug/mL	WT						S220A R221A
	1	22.7114	22.6554	22.7811	25.0539	15.93	23.3198	17.7182	21.0806	22.3864	26.2958	18.3385	19.628
	0.5	37.5664	40.1507	40.5013	40.8847	27.6957	36.5601	28.5005	32.385	37.703	42.2931	30.1571	32.3534
	0.25	56.8535	58.6927	57.3047	55.1592	46.0829	54.5305	48.2715	50.5948	59.3688	61.6481	52.0058	49.5409
	0.125	78.1366	71.7152	71.9918	68.6703	64.2335	70.0562	71.4194	74.3564	75.1034	76.4868	71.8078	65.2496
	0	100.585	99.4147	99.7381	100.262	99.7568	100.243	100.585	99.4147	99.7381	100.262	99.7568	100.243

## Sheet: Fig 1D
	[ANGPTL3] ug/mL	WT						K114A N115A						M116A S117A
	1	17.7156	18.9149	20.861	21.9021	15.2225	16.3938	15.7592	16.7861	17.4703	18.352	14.0512	15.9966	24.2436	25.5492	48.5046	60.314	24.527	25.7949
	0.5	25.601	27.0204	33.6038	38.4309	22.5948	23.9688	23.2201	24.5659	26.1914	28.5348	22.0403	21.5408	40.7715	43.1797	65.8181	75.8676	39.6972	41.3543
	0.25	41.4175	42.8021	55.4887	57.5707	38.3258	39.0662	37.2949	39.9313	49.7487	54.2911	38.2281	39.2711	59.7511	63.5964	82.9066	81.8665	63.2821	63.5736
	0.125	58.5484	57.003	73.5566	70.0446	59.2493	57.2738	58.6602	62.1048	69.196	70.399	58.1911	58.0163	74.1339	76.585	93.7398	89.6855	76.5809	78.813
	0	98.308	101.692	98.2646	101.735	101.842	98.1581	98.308	101.692	98.2646	101.735	101.842	98.1581	98.308	101.692	98.2646	101.735	101.842	98.1581

## Sheet: Fig 2A
	[ANGPTL3] ug/mL	WT		I68A N69A
	1	20.8457	22.4514	92.9651	94.616
	0.5	32.8979	36.8963	92.6157	102.632
	0.25	49.6882	55.3125	96.8711	103
	0.125	63.6788	64.5129	98.8547	101.438
	0	102.512	97.4879	102.512	97.4879

## Sheet: Fig 2B
	[ANGPTL3] ug/mL	WT		E160A V161A
	1	16.4463	15.7502	23.1575	24.1004
	0.5	20.0806	19.1878	40.8133	40.7989
	0.25	31.536	29.7676	63.0036	64.4113
	0.125	50.04	46.6658	77.849	74.4704
	0	99.7505	100.249	99.7505	100.249

## Sheet: Fig 2C
	[ANGPTL3] ug/mL	WT		S104A T105A
	1	11.8669	11.6825	11.6945	13.6175
	0.5	19.22	21.0144	14.4879	19.2228
	0.25	33.3751	34.4031	25.1064	27.4301
	0.125	46.4741	46.3597	36.3459	42.7262
	0	103.858	96.1422	103.858	96.1422

## Sheet: Fig 3A
	[ANGPTL3] ug/mL	WT						E32A P33A
	1	36.1277	39.4188	28.2187	28.4721	37.8304	37.8855	37.1341	40.2634	27.4134	29.9967	34.705	40.8759
	0.5	51.9575	57.8049	40.8732	41.067	54.2607	53.6414	53.422	55.7068	43.6947	48.8813	55.3784	63.0633
	0.25	68.7025	72.1028	58.6405	60.6529	72.6591	75.5614	69.8927	73.4197	66.2615	72.5555	74.3773	79.3357
	0.125	82.4336	81.1541	73.6137	69.5645	85.3735	87.5371	85.1489	80.6812	82.6742	85.0537	87.484	88.374
	0	102.366	97.6344	101.842	98.1581	101.294	98.706	102.366	97.6344	101.842	98.1581	101.294	98.706
	[ANGPTL3] ug/mL	WT						K34A S35A
	1	24.7306	25.3839	27.3131	27.7429	25.3726	26.6125	26.2919	27.6857	24.7949	27.0894	25.0283	28.4047
	0.5	40.889	43.2496	44.7294	47.0125	40.864	40.6492	43.7966	47.7546	41.3165	43.2671	43.6061	45.8841
	0.25	58.5776	63.0096	65.3712	67.258	63.1063	63.1773	61.045	60.231	59.6443	56.5989	64.078	65.1096
	0.125	73.8507	77.0609	78.6291	80.9431	77.4394	75.3186	76.9161	65.3718	78.6452	72.5019	78.7692	76.8498
	0	102.366	97.6344	101.294	98.706	98.7207	101.279	102.366	97.6344	101.294	98.706	98.7207	101.279

## Sheet: Fig 3B
	[ANGPTL3] ug/mL	WT						F60A V61A
	1	21.3001	21.1103	23.048	25.1044	17.1736	20.1541	106.753	123.769	95.0862	109.844	103.394	117.184
	0.5	35.9526	37.9181	39.6399	40.5518	31.2629	35.3131	115.35	119.927	90.033	106.486	106.432	110.486
	0.25	59.6912	64.3793	57.5431	59.8617	55.7205	54.9195	110.005	121.613	93.7938	102.934	113.352	115.199
	0.125	84.1114	77.8832	72.5494	73.437	72.9679	67.1118	124.105	117.222	106.351	102.778	113.688	99.5299
	0	100.585	99.4147	99.7381	100.262	99.7568	100.243	100.585	99.4147	99.7381	100.262	99.7568	100.243
	[ANGPTL3] ug/mL	WT						T64A K65A
	1	21.3001	21.1103	23.048	25.1044	17.1736	20.1541	106.552	110.834	87.2727	99.7821	93.9661	105.217
	0.5	35.9526	37.9181	39.6399	40.5518	31.2629	35.3131	105.656	118.144	96.4999	107.351	100.844	109.435
	0.25	59.6912	64.3793	57.5431	59.8617	55.7205	54.9195	106.941	115.984	97.4945	104.883	108.44	107.472
	0.125	84.1114	77.8832	72.5494	73.437	72.9679	67.1118	117.838	119.358	107.114	100.532	105.807	107.154
	0	100.585	99.4147	99.7381	100.262	99.7568	100.243	100.585	99.4147	99.7381	100.262	99.7568	100.243

## Sheet: Fig 3C
		[ANGPTL3] ug/mL	WT						E98A L99A
		1	19.7752	23.1252	19.5641	21.1134	27.0115	29.5739	91.9415	101.36	88.4635	98.4425	102.477	118.692
		0.5	38.1405	40.9226	35.181	38.4838	47.9169	49.1204	95.9065	103.761	90.0973	99.0307	110.413	109.833
		0.25	58.9831	61.5926	56.0611	58.8027	71.8917	68.5411	93.5185	106.553	91.9447	99.9937	117.96	123.579
		0.125	77.7486	74.124	71.3138	72.3621	86.3167	89.4591	106.817	102.498	98.6328	98.0155	124.784	124.048
		0	98.6026	101.397	99.3797	100.62	100		98.6026	101.397	99.3797	100.62	100
		[ANGPTL3] ug/mL	WT						L124A E125A
		1	19.7752	23.1252	19.5641	21.1134	27.0115	29.5739	95.887	101.71	93.4338	94.7973	108.49	119.235
		0.5	38.1405	40.9226	35.181	38.4838	47.9169	49.1204	95.7943	97.2874	98.0909	101.111	110.24	115.477
		0.25	58.9831	61.5926	56.0611	58.8027	71.8917	68.5411	104.586	105.002	100.861	98.1259	113.375	122.9
		0.125	77.7486	74.124	71.3138	72.3621	86.3167	89.4591	105.144	100.589	95.4556	95.8007	114.674	122.614
		0	98.6026	101.397	99.3797	100.62	100		98.6026	101.397	99.3797	100.62	100
		[ANGPTL3] ug/mL	WT						K137A V138A
		1	19.7752	23.1252	19.5641	21.1134	27.0115	29.5739	89.7724	99.8479	87.3617	97.7518	105.617	120.304
		0.5	38.1405	40.9226	35.181	38.4838	47.9169	49.1204	98.8564	100.328	91.4688	101.604	111.68	123.168
		0.25	58.9831	61.5926	56.0611	58.8027	71.8917	68.5411	100.65	99.4458	98.2726	101.053	114.864	129.195
		0.125	77.7486	74.124	71.3138	72.3621	86.3167	89.4591	102.327	99.1746	99.4921	98.071	121.849	120.914
		0	98.6026	101.397	99.3797	100.62	100		98.6026	101.397	99.3797	100.62	100
		[ANGPTL3] ug/mL	WT						I196A K197A
		1	19.7752	23.1252	19.5641	21.1134	27.0115	29.5739	75.7278	83.2133	71.4718	76.1519	82.4442	89.8522
		0.5	38.1405	40.9226	35.181	38.4838	47.9169	49.1204	86.5566	93.4715	82.9181	86.8084	92.7716	98.525
		0.25	58.9831	61.5926	56.0611	58.8027	71.8917	68.5411	92.1395	92.9331	91.1218	89.8462	107.127	109.226
		0.125	77.7486	74.124	71.3138	72.3621	86.3167	89.4591	97.5217	80.7555	95.3076	92.3056	113.764	106.847
		0	98.6026	101.397	99.3797	100.62	100		98.6026	101.397	99.3797	100.62	100

## Sheet: Fig 4C
	Calibrated values from mass photometry
	183.12
	144.73
	60.08
	154.85
	192.56
	196.71
	190.29
	152.76
	142.3
	178.97
	169.76
	143.95
	143.52
	66.28
	147.63
	141.96
	152.39
	140.81
	146.43
	183.42
	309.69
	105.63
	181.33
	178.51
	33.92
	181.01
	179.05
	194.19
	138.39
	176.92
	191.4
	192.59
	142.26
	183.32
	194.32
	187.74
	189.4
	145.45
	182.62
	151.14
	179.35
	187.79
	147.51
	179.86
	145.19
	135.55
	141.93
	145.09
	151.9
	141.42
	196.61
	146.45
	63.66
	197.57
	189.59
	132.09
	167.87
	147.4
	162.92
	131.29
	187.26
	101.82
	136.02
	149.76
	139.21
	184.35
	176.07
	208.18
	210.39
	178.56
	179.54
	150.54
	191.55
	190.69
	195.44
	173.76
	175.88
	205.31
	204.45
	146.07
	144.28
	200.64
	144.68
	171.82
	179.77
	192.82
	185.39
	136.98
	184.03
	178.05
	138.08
	193.85
	142.77
	140.57
	195.55
	191.71
	197.51
	56.29
	188.47
	69.09
	138
	61.14
	143.85
	131.04
	185.18
	200.1
	134.03
	187.27
	181.81
	164.96
	150.03
	190.69
	109.14
	148.49
	141.98
	184.31
	192.04
	190.47
	188.63
	72.87
	146.28
	201.49
	189.97
	186.64
	176.93
	183.37
	141.1
	196.99
	139.86
	138.85
	180.82
	142.55
	179.77
	179.85
	145
	546.76
	144.43
	183.34
	146.97
	195.83
	151.77
	179.82
	184.31
	150.99
	136.06
	207.96
	177.94
	191.66
	194.95
	192.44
	147.81
	178.52
	191.61
	141.64
	182.64
	180.33
	117.91
	157.76
	141.07
	194.42
	156.26
	154.26
	185.95
	145.36
	200.67
	139.81
	91.56
	198.75
	99.34
	189.79
	203.46
	183.34
	197.2
	197.08
	79.88
	182.37
	186.04
	150.67
	139.65
	188.61
	182.49
	154.81
	185.5
	129.44
	186.54
	175.02
	145.45
	158.5
	159.83
	401.61
	203.44
	162.09
	198.21
	176.86
	45.1
	144.77
	200.29
	104.5
	198.96
	198.55
	187.71
	221.79
	196.84
	189.77
	98.8
	176.63
	144.44
	183.12
	146.01
	184.95
	180.73
	181.01
	142.6
	120.42
	112.89
	156.7
	62.07
	177.12
	132.52
	171.89
	184.97
	152.36
	179.68
	144.17
	206.66
	182.66
	236.4
	194.36
	149.91
	140
	143.08
	185.85
	169.72
	176.27
	157.62
	139.99
	108.42
	107.59
	151.32
	194.15
	175.05
	70.79
	142.46
	197.2
	222.95
	180.12
	72.34
	191.87
	168.86
	127.92
	206.38
	191.06
	162.58
	125.13
	180.65
	56.05
	371.52
	158.63
	144.09
	169.08
	187.14
	188.57
	179.35
	137.55
	175.61
	169.51
	175.18
	101.49
	193.56
	111.51
	140.52
	412.87
	180.3
	190.66
	188.76
	179.16
	136.69
	188.1
	229.55
	187.09
	183.72
	149.06
	179.68
	150.78
	185.12
	205.16
	191.45
	172.91
	171.16
	374.78
	170.24
	186.91
	163.27
	180.4
	174.41
	143.73
	193.23
	113.75
	328.41
	180.93
	168.66
	189.46
	175.41
	171.8
	101.11
	193.59
	145
	180.43
	139.15
	161.07
	184.97
	189.07
	187.27
	198.42
	154.97
	207.74
	189.39
	118.22
	189.21
	149.24
	187.75
	175.88
	201.09
	162.79
	203.61
	171.38
	182.83
	158.14
	182.51
	192.79
	183.84
	186.36
	186.2
	134.7
	144.34
	146.46
	141.25
	138.65
	189.53
	155.43
	174.23
	183.84
	188.73
	196.43
	178.14
	170
	192.48
	180.23
	180.13
	176.07
	185.68
	187.82
	127.05
	140.49
	168.56
	194.6
	183.42
	137.14
	193.12
	170.63
	193.91
	150.53
	190.64
	155.36
	192.14
	206.57
	117.72
	147.85
	192.21
	170.45
	207.22
	175.4
	170.65
	167.38
	151.86
	98.6
	135.85
	192.81
	74.02
	178.61
	74.08
	143.05
	152.29
	169.43
	162.24
	140.53
	-39.55
	147.91
	194.83
	205.28
	186.65
	139.77
	182.18
	181.57
	184.71
	154.23
	140.98
	175.33
	169.52
	150.88
	179.91
	182.72
	134.56
	151.37
	166.62
	182.54
	161.13
	196.78
	61.2
	120.78
	189.6
	181.43
	189.69
	182.92
	205.77
	149.93
	195.49
	143.96
	174.03
	124.7
	144.6
	177.79
	183.28
	187.05
	184.91
	193.25
	196.42
	147.59
	141.96
	141.38
	177.47
	109.72
	194.41
	181.2
	183.71
	169.23
	183.09
	183.63
	152.67
	109.71
	186.38
	184.77
	183.82
	186.39
	150.67
	194.92
	185.54
	182.19
	195.2
	137.23
	106.08
	156.43
	146.87
	67.62
	129.7
	184.06
	151.66
	133.77
	139.16
	140.45
	157.39
	193.27
	146.68
	181.64
	309.06
	138.46
	152.99
	182.4
	143.35
	188.76
	177.57
	192.51
	105.94
	124.81
	200.81
	121.52
	190.4
	185.51
	151.69
	174.83
	133.88
	184.96
	182.33
	198.9
	147.68
	150.06
	168.73
	180.53
	174.37
	187.88
	151.65
	187.13
	142.84
	182.01
	180.37
	146.12
	364.4
	189.44
	159.05
	145.78
	202.44
	151.76
	187.3
	139.68
	193.22
	134.81
	146.03
	146.04
	190.14
	170.91
	97.52
	239.79
	185.65
	127.49
	138.03
	147.5
	188.18
	177.11
	227.34
	188.75
	179.43
	106.98
	188.51
	192.77
	148.5
	178.64
	180.55
	62.82
	188.73
	200.1
	141.2
	158.89
	151.62
	147.09
	174.07
	192.13
	146.11
	143.31
	188.48
	144.74
	186.54
	147.24
	187.26
	149.42
	185.78
	196.57
	44.41
	137.61
	102.15
	498.51
	137.72
	183.47
	184.9
	134.33
	145.73
	171
	134.92
	203.87
	181.7
	155.58
	146.6
	178.22
	193.31
	213.63
	181.51
	196.83
	181.48
	195.47
	174.72
	176.92
	209.11
	182.64
	190.14
	186.1
	155.21
	188.13
	185.4
	191.17
	182.15
	115.15
	171.87
	184.4
	176.86
	137.71
	189.99
	194.26
	179.11
	186.47
	173.13
	151.74
	176.41
	191.09
	186.92
	185.9
	204.29
	182.71
	66.54
	147.45
	156.57
	175.15
	175.4
	200.4
	188.3
	196.03
	168.38
	175.72
	144.29
	176.16
	138.03
	179.01
	146.78
	178.7
	151.62
	158.03
	181.9
	149.86
	51.69
	187.77
	150.42
	340.81
	190.37
	685.97
	192.97
	146.08
	184.42
	137.82
	178.11
	127.41
	188.8
	186.81
	179.95
	48.75
	161.18
	145.11
	173.05
	175.13
	184.6
	142.39
	200.64
	392.25
	150.92
	182.57
	170.77
	187.34
	199.3
	186.82
	157.91
	110.71
	191.32
	543.11
	135.04
	181.2
	133.27
	186.13
	196.96
	130.41
	133.89
	180.34
	190.65
	102.16
	142.26
	197.97
	144.95
	103.95
	193.98
	154.44
	142.13
	159.43
	190.39
	184.12
	144.82
	141.37
	188.07
	181.3
	193.62
	190.33
	183.04
	157.12
	178.76
	111.93
	181
	176.62
	187.91
	184.16
	147.3
	152.74
	148.96
	109.74
	188.33
	180.99
	233.64
	188.4
	185.94
	136.28
	195.62
	187.06
	199.05
	-80.17
	184.18
	199
	186.55
	198.01
	199.94
	143.81
	195.92
	188.6
	197.55
	171.63
	183.2
	183.28
	142.15
	181.48
	181.92
	175.23
	186.69
	178.68
	157.24
	106.14
	144.22
	180.48
	183.81
	153.9
	178.86
	189.35
	189.54
	169.28
	182.75
	169.11
	175.06
	174.73
	186.98
	184.15
	186.79
	175.9
	194.54
	183.83
	196.77
	193.88
	139.45
	192.36
	151.81
	182.8
	172.69
	148.29
	150.5
	140.75
	177.57
	192.05
	146.94
	123.79
	168.6
	178.13
	142.11
	195.05
	187.22
	190.96
	178.53
	158.69
	145.11
	161.16
	194.52
	150.91
	176.67
	182.78
	48.69
	142.29
	149.45
	164.1
	70.94
	178.09
	158.18
	52.62
	187.47
	182.34
	142.14
	101.53
	186.55
	179.08
	176.08
	136.07
	177.21
	187.1
	177.82
	192.96
	157.22
	195.67
	97.46
	182.8
	188.29
	199.7
	161.41
	37.93
	175.53
	185.42
	192.65
	176.51
	150.63
	138.02
	185.53
	202.96
	162.12
	189.38
	128.99
	189.03
	183.12
	194.39
	189.84
	148.08
	194.67
	138.94
	154.06
	179.65
	141.91
	60.46
	149.38
	193.6
	146.41
	134.52
	146.13
	196.58
	197.85
	150.59
	168.28
	131.24
	41.49
	181.89
	189.37
	178.67
	132.75
	181.9
	193.56
	181.68
	182.35
	188.95
	151.32
	190.75
	182.58
	167.1
	185.55
	59.64
	104.3
	191.45
	137.12
	45.28
	147.33
	165.83
	182.27
	161.6
	178
	192.72
	183.4
	202.03
	189.96
	138.05
	147.23
	186.9
	283.63
	193.98
	197.5
	149.65
	179.86
	190.85
	190.36
	158.91
	138.45
	187.41
	193.87
	140.07
	187.68
	171.22
	169.97
	191.19
	145.39
	145.83
	193.5
	176.46
	160.15
	195.18
	180.77
	179.67
	64.76
	143.82
	136.86
	172.53
	52.45
	190.56
	396.92
	181.63
	543.78
	231.3
	145.24
	194.38
	177.97
	-57.13
	182.77
	198.32
	208.8
	140.57
	145.03
	184.82
	149.78
	199.69
	136.89
	192.29
	143.36
	171.15
	169.04
	142.74
	178.18
	145.56
	150.81
	175.89
	155.24
	138.39
	187.31
	57.5
	95.63
	182.84
	190.92
	196.53
	190.69
	178.45
	139.88
	172.5
	145.71
	191.91
	141.44
	154.18
	186.42
	154.81
	192.59
	193.08
	193.49
	174.46
	177.77
	153.12
	187.56
	108.45
	190.41
	191.89
	138.92
	143.67
	181.8
	94
	156.61
	54.92
	151.82
	124.81
	184.3
	196.8
	145.41
	104.95
	182.44
	61.8
	203.09
	201.58
	202.78
	183.22
	191.77
	194.92
	138.75
	160.35
	189.02
	193.92
	179.43
	157.28
	185.64
	196.63
	190.36
	141.49
	111.85
	147.13
	189.97
	159.81
	191.38
	67.14
	181.22
	60.57
	182.44
	196.94
	175.68
	383.7
	180.7
	196.93
	152.33
	178.56
	174.34
	156.61
	189.21
	190.71
	174.19
	144.11
	192.08
	191.3
	40.27
	110.12
	192.18
	181.26
	188.52
	169
	186.49
	136.73
	186.01
	206.6
	198.57
	154.79
	192.83
	195.06
	187.21
	196.97
	137.01
	124.49
	195.71
	199.67
	150.42
	180.81
	144.69
	166.1
	169.3
	180.84
	149.99
	195.32
	189.26
	53.51
	190.56
	155.56
	144.96
	200.94
	113.71
	188.97
	126.75
	95.72
	145.44
	911.64
	185.62
	192.25
	105.17
	194.75
	181.67
	77.97
	140.43
	204.54
	193.12
	160.34
	148.74
	145.94
	176.12
	182.77
	188.79
	180.88
	190.51
	191.39
	195.21
	154.15
	184.69
	201.04
	161.1
	191.75
	193.93
	164.95
	187.96
	191.65
	181.01
	173.43
	186.6
	176.77
	171.47
	147.41
	140.72
	140.21
	220.2
	114.83
	186.08
	158.94
	190.52
	188.17
	188.7
	139.88
	209.64
	374.49
	196.42
	176.41
	175.57
	194.11
	167.42
	137.53
	146.36
	138.36
	177.91
	146.57
	169.2
	69.97
	191.98
	181.88
	184.99
	195.65
	185.56
	144.1
	195.5
	143.24
	189.59
	174.6
	146.02
	109.58
	145.87
	130.33
	175.56
	139.8
	141.88
	154.97
	176.71
	147.43
	176.5
	176.23
	143.91
	189.06
	172.48
	161.59
	170.64
	151.1
	154.13
	186.67
	187.92
	194.32
	177.55
	207.74
	158.6
	187.94
	169.5
	188.16
	174.11
	170.19
	213.75
	182.82
	175.49
	144.6
	34.81
	179.3
	187.16
	186.71
	150.62
	190.06
	198.85
	103.22
	136.81
	185.75
	182.44
	145.73
	137.96
	191.23
	194.19
	146.47
	75.81
	190.54
	192.03
	185.61
	184.75
	154.94
	168.98
	37.54
	75.19
	190.34
	176.05
	190.37
	142.99
	106.75
	143.83
	142.85
	187.22
	188.54
	128.76
	174.46
	174.27
	153.01
	211.04
	179.04
	177.91
	141.7
	183.49
	141
	139.76
	149.65
	107.34
	190.56
	157.96
	165.98
	240.41
	63.3
	173.48
	189.05
	151.2
	180.23
	144.11
	207.65
	190.88
	110.66
	143.5
	110.8
	145.98
	172.69
	174.66
	196.77
	180.97
	190.84
	97.76
	193.53
	145.87
	186.14
	176.88
	186.36
	208.24
	144.96
	178.64
	193.79
	391.04
	183.16
	183.55
	374.93
	355.76
	150.04
	147.08
	188.47
	146.86
	180.07
	193.61
	137.26
	185.61
	58.68
	174.75
	181.59
	179.98
	183.83
	152.66
	145.27
	181.92
	191
	188.41
	172.09
	154.22
	195.07
	184.28
	190.17
	197.11
	141.66
	144.91
	163.06
	99.74
	180.7
	88.05
	157.34
	182.44
	144.43
	190.38
	191.23
	168.11
	202.1
	147.45
	179.46
	195.78
	177.59
	141.09
	137.88
	184.98
	138.66
	142.63
	180.42
	174.18
	145.32
	186.93
	182.63
	187.23
	186.1
	143.84
	197.74
	201.6
	139.36
	191.34
	201.52
	132.52
	182
	183.99
	196.78
	148.83
	183.46
	181.24
	170.59
	358.08
	186.79
	195.67
	191.09
	34.96
	171.43
	142.53
	183.31
	54.75
	190.53
	177.47
	188.83
	185.65
	139
	152.31
	189.53
	168.08
	59.41
	185.9
	151.53
	179.4
	188.7
	193.16
	64.93
	381.71
	164.12
	195.79
	161.19
	180.91
	192
	178.93
	200.92
	154.35
	147.82
	150.82
	192.4
	173.8
	176.11
	146.34
	200.94
	185.4
	141.92
	181.06
	148.29
	173.53
	142.28
	190.3
	176.38
	175.91
	153.5
	146.08
	188.69
	199.49
	134.05
	178.99
	180.19
	191.86
	290.89
	194.71
	163.35
	192.15
	182.87
	177.24
	177.79
	211.66
	190.05
	178.91
	190.37
	183.77
	120.17
	196.82
	157.8
	143.41
	167.28
	205.2
	173.31
	186.67
	191.03
	179.18
	191.39
	196.92
	67.18
	61.77
	196.14
	165.8
	189.22
	191.01
	145.78
	194.67
	177.43
	188.09
	185.84
	176.24
	168.49
	189.82
	190.5
	156.73
	191.64
	158.77
	194.35
	184.04
	66
	112.9
	172.78
	161.89
	185.96
	151.46
	163.3
	158.29
	380.37
	183.35
	141.91
	183.08
	50.31
	155.56
	154.38
	193.42
	184.41
	184.71
	149.4
	170.74
	185.31
	184.23
	174.54
	179.02
	137
	194.36
	183.75
	143.68
	118.75
	142.46
	208.51
	146.46
	137.64
	106.06
	151.81
	181.08
	191.05
	193.22
	67.26
	117.01
	146.46
	170.19
	153.11
	186.4
	114.29
	104.4
	145.31
	155.8
	182.8
	145.14
	155.98
	198.81
	135.46
	162.49
	179.31
	184.62
	185.16
	132.38
	184.09
	154.33
	148.48
	180.13
	188.24
	178.22
	186.25
	182.38
	70.16
	153.11
	188
	188.94
	161.37
	184.98
	176.78
	182.46
	178.53
	181.67
	139.26
	182.18
	197.85
	188.74
	197.43
	164.16
	170.83
	200.18
	153.03
	172.62
	139.03
	196.59
	133.64
	204.38
	146.72
	191.84
	182.03
	133.64
	153.85
	190.46
	181.26
	62.68
	157.72
	100.41
	182.85
	138.85
	179.51
	181.52
	186.94
	195.69
	186.09
	183.43
	136.38
	198.89
	196.88
	180.82
	193.6
	144.41
	152.67
	195.65
	143.35
	143.96
	189.93
	146.94
	147.09
	160.45
	195.75
	134.98
	183.05
	193.47
	612.21
	178.28
	149.62
	170.03
	181.42
	119.46
	201.25
	149
	182.34
	154.73
	184.11
	184.66
	181.83
	145.21
	194.07
	177.97
	76.74
	198.4
	108.68
	141.62
	147.79
	170.53
	149.51
	177.9
	165.36
	195.89
	193.45
	183.8
	154.71
	149.46
	133.86
	188.02
	174.52
	191.5
	183.05
	189.87
	186.07
	116.7
	177.47
	150
	196.35
	135.6
	181.85
	140.68
	54.24
	193.11
	177.65
	132.3
	175.86
	130.56
	149.36
	97.71
	186.82
	191.14
	176.47
	113.01
	187.5
	177.92
	68.25
	141.04
	151.73
	141.39
	199.04
	146.04
	144.82
	179.45
	182
	189.38
	199.05
	192.52
	148.56
	168.52
	177.81
	188.52
	355
	179.25
	185.5
	-365.33
	176.35
	368.29
	193.01
	184.47
	177.05
	192.81
	79.11
	137.51
	185.35
	39.19
	182.38
	174.44
	169.12
	297.65
	142.94
	198.26
	187.93
	177.68
	378.27
	177.09
	72.53
	154.37
	176.07
	178.25
	42.95
	168.03
	184.52
	173.81
	139.82
	190.45
	184.49
	141.63
	179.23
	192.33
	138.74
	157.39
	184.81
	136.62
	145.85
	186.08
	187.96
	140.79
	144.34
	99.92
	145.02
	41.34
	153.62
	172.29
	192.17
	190.29
	147.63
	204.5
	132.39
	138.63
	185.17
	188.54
	144.11
	147.62
	156.31
	134.83
	185.72
	186.96
	181.45
	166.77
	183.51
	189.85
	175.81
	139.13
	135.32
	188.6
	107.05
	138.63
	135.26
	187.19
	114.8
	182.48
	183.19
	193.58
	177.37
	140.2
	174.53
	183.51
	199.99
	186.29
	143.11
	196.61
	200.49
	182.21
	-22.17
	175.31
	153.96
	143.07
	187.63
	191.46
	175.86
	146.12
	142.86
	137.16
	-22.63
	177.73
	174.36
	76.74
	184.03
	65.34
	192.47
	89.3
	186.39
	147.13
	197.18
	183.68
	194.09
	158.59
	107.71
	181.35
	174.78
	152.8
	200.18
	139.61
	189.69
	177.95
	189.18
	138.6
	187.06
	155.04
	167.7
	134.78
	141.46
	87.39
	192.76
	144.33
	173.26
	202.08
	211.36
	186.08
	75.54
	142.63
	200.18
	146.52
	183.49
	187.95
	155.04
	189.78
	175.02
	149.91
	184.38
	150.94
	102.4
	141.79
	192.79
	195.32
	178.7
	62.68
	169.23
	185.04
	183.56
	187.33
	148.72
	146.79
	155.17
	190.36
	186
	184.71
	182.41
	192.14
	138.39
	153.72
	178.18
	197.16
	54.59
	191.57
	133.91
	204.31
	213.49
	226.06
	186.47
	127.24
	188.52
	147.69
	148.48
	182.08
	145.26
	146.07
	176.99
	155.09
	189.58
	189
	162.01
	122.59
	187.99
	139.67
	186.45
	185.4
	149.1
	183.98
	182.33
	138.24
	193.01
	106.11
	177.3
	178.59
	162.52
	129.41
	173.38
	150.41
	137.64
	105.1
	171.69
	173.93
	67.34
	177.36
	113.53
	110.22
	182.06
	135.18
	132.94
	147.82
	189.86
	178.72
	139.15
	183.63
	166.54
	209.53
	192.59
	105.49
	187.31
	138.6
	142.15
	144.71
	146
	176.91
	159.79
	183.92
	56.17
	209.45
	-146.13
	154.5
	40.94
	174.49
	185.06
	178.15
	179.79
	178.07
	170.12
	162.03
	178.07
	143.66
	245.05
	194.16
	67.26
	173.6
	160.02
	178.36
	98.81
	191.4
	196.34
	149.8
	185.42
	157.6
	177.95
	189.48
	174.73
	178.1
	106.38
	68.97
	354.94
	178.38
	148.29
	60.56
	165.98
	215.04
	185.37
	125.12
	172.85
	157.57
	172.09
	188.36
	180.87
	126.81
	140.49
	150.32
	140.32
	145.73
	184.74
	177.04

## Sheet: Fig 4D
	Calibrated values from mass photometry
	190
	177
	197
	191
	190
	192
	148
	52.5
	184
	146
	205
	66.5
	208
	218
	193
	182
	188
	210
	154
	186
	211
	180
	195
	197
	192
	188
	192
	200
	215
	206
	203
	179
	37.8
	205
	190
	201
	190
	267
	199
	165
	192
	158
	201
	203
	198
	190
	194
	192
	193
	194
	196
	141
	56.5
	305
	181
	-32.8
	173
	178
	185
	209
	191
	199
	187
	187
	190
	112
	193
	187
	175
	192
	178
	192
	199
	204
	195
	195
	189
	205
	43.6
	180
	218
	-103
	191
	182
	206
	204
	192
	190
	204
	202
	191
	179
	64.6
	66.4
	190
	194
	157
	198
	184
	188
	112
	180
	-28.3
	111
	188
	191
	200
	188
	192
	197
	183
	193
	207
	198
	210
	200
	196
	193
	204
	194
	213
	207
	176
	208
	197
	208
	189
	150
	198
	200
	181
	152
	201
	198
	196
	-51.5
	171
	192
	216
	189
	218
	193
	153
	-34.5
	52.7
	190
	191
	193
	199
	204
	208
	201
	183
	181
	191
	186
	198
	204
	188
	205
	163
	210
	243
	188
	180
	212
	201
	199
	223
	194
	181
	195
	186
	191
	194
	136
	206
	212
	201
	193
	177
	214
	193
	211
	185
	-41.1
	174
	193
	195
	199
	176
	186
	188
	64.7
	170
	61.7
	142
	204
	182
	196
	-118
	191
	206
	187
	180
	193
	200
	194
	200
	211
	193
	194
	201
	191
	203
	189
	173
	192
	207
	147
	197
	189
	189
	196
	206
	187
	202
	182
	187
	194
	190
	192
	181
	181
	167
	188
	195
	205
	195
	191
	188
	200
	138
	183
	186
	192
	192
	212
	196
	199
	201
	179
	205
	173
	210
	196
	195
	195
	221
	49.8
	199
	509
	198
	-33.5
	192
	200
	223
	215
	169
	156
	167
	186
	103
	190
	187
	188
	54.3
	189
	175
	199
	203
	194
	-117
	196
	42.6
	193
	189
	194
	-54
	49
	196
	-43.8
	69.7
	-41
	55.3
	189
	157
	202
	184
	197
	189
	192
	193
	202
	206
	156
	202
	338
	197
	186
	192
	204
	194
	208
	206
	190
	-55.7
	-60.2
	51.4
	203
	194
	184
	211
	160
	-59.7
	199
	200
	191
	-28.7
	171
	156
	58.6
	222
	215
	200
	41.2
	220
	188
	55.5
	-63.3
	195
	170
	205
	198
	198
	203
	199
	40.2
	189
	190
	202
	191
	192
	216
	192
	190
	202
	190
	191
	193
	200
	181
	213
	206
	215
	191
	196
	193
	200
	-27
	192
	170
	52.6
	197
	180
	195
	197
	39.3
	160
	204
	206
	195
	-38.6
	185
	210
	151
	204
	177
	192
	211
	-75.3
	186
	190
	190
	204
	196
	191
	200
	183
	185
	200
	201
	198
	201
	196
	214
	192
	195
	208
	273
	342
	203
	193
	145
	193
	194
	174
	147
	198
	201
	401
	290
	204
	226
	177
	190
	193
	204
	185
	209
	182
	196
	207
	193
	182
	181
	195
	191
	194
	185
	192
	191
	189
	195
	186
	193
	178
	-67.1
	195
	202
	202
	-27.7
	46.1
	208
	197
	201
	198
	-34.9
	157
	191
	187
	187
	199
	192
	178
	187
	184
	204
	204
	193
	200
	195
	187
	118
	196
	382
	181
	193
	194
	202
	198
	186
	190
	184
	205
	196
	189
	191
	202
	193
	31.3
	192
	185
	53
	210
	189
	207
	683
	193
	192
	205
	188
	192
	190
	44.9
	192
	192
	200
	183
	204
	193
	215
	200
	226
	197
	208
	163
	192
	196
	152
	189
	178
	192
	416
	225
	-40.3
	199
	173
	206
	206
	150
	201
	204
	195
	36.7
	72.4
	215
	201
	208
	200
	187
	186
	162
	185
	191
	186
	187
	191
	188
	211
	194
	208
	192
	194
	217
	185
	195
	195
	200
	209
	199
	198
	177
	197
	189
	199
	178
	201
	198
	198
	40.8
	192
	193
	201
	204
	202
	156
	210
	188
	213
	192
	64.8
	182
	204
	179
	187
	200
	193
	47.9
	209
	166
	190
	206
	201
	202
	176
	183
	188
	67.9
	196
	177
	191
	43.9
	192
	-59.3
	-35.4
	202
	185
	184
	183
	197
	206
	206
	-35
	200
	219
	185
	196
	393
	196
	198
	211
	185
	188
	179
	191
	224
	179
	54.5
	198
	158
	219
	209
	230
	193
	197
	191
	194
	52.9
	190
	202
	199
	197
	507
	388
	207
	191
	62.1
	158
	173
	183
	-33.5
	191
	-44.8
	188
	189
	178
	212
	201
	191
	-39.4
	189
	159
	63.1
	205
	194
	197
	192
	195
	215
	194
	203
	206
	203
	216
	155
	178
	61.5
	161
	162
	136
	205
	212
	97
	31.1
	182
	205
	193
	186
	188
	189
	188
	203
	72
	186
	-33.4
	187
	-46.9
	265
	33.2
	214
	206
	186
	212
	197
	202
	378
	50.9
	203
	191
	188
	178
	206
	202
	196
	190
	187
	199
	214
	204
	149
	743
	204
	180
	203
	205
	187
	192
	194
	190
	176
	56.8
	221
	182
	141
	199
	196
	185
	171
	215
	210
	201
	766
	194
	71.9
	68.3
	210
	206
	184
	195
	403
	173
	191
	209
	195
	38.4
	197
	202
	204
	191
	205
	204
	195
	75.8
	185
	186
	191
	196
	172
	195
	189
	167
	194
	181
	206
	184
	186
	185
	211
	209
	195
	194
	184
	207
	35.8
	52.8
	-69.9
	191
	152
	178
	47.6
	192
	217
	203
	195
	207
	188
	-37.8
	200
	185
	187
	198
	210
	191
	202
	207
	195
	191
	190
	169
	215
	202
	175
	188
	191
	183
	70.3
	219
	183
	200
	183
	193
	189
	192
	-33.5
	30.9
	46.1
	152
	203
	-42.5
	-98
	194
	177
	188
	199
	196
	217
	199
	61.2
	203
	192
	-35.5
	157
	34.1
	193
	161
	205
	205
	140
	201
	203
	184
	195
	85.4
	-41
	207
	187
	192
	202
	181
	195
	213
	189
	195
	207
	209
	206
	199
	192
	188
	203
	186
	198
	193
	-55.4
	198
	75.6
	193
	212
	44.6
	193
	63.9
	195
	156
	200
	218
	188
	176
	42.8
	188
	192
	189
	190
	54.8
	187
	-42.7
	209
	203
	191
	189
	215
	143
	188
	195
	205
	214
	201
	180
	208
	207
	195
	186
	178
	219
	52.2
	204
	195
	195
	72.4
	34.4
	192
	-74.3
	188
	188
	186
	178
	70.8
	203
	211
	184
	53.9
	183
	198
	384
	196
	192
	191
	192
	197
	92.4
	257
	168
	585
	211
	216
	190
	205
	188
	205
	196
	190
	205
	199
	196
	206
	206
	192
	182
	198
	203
	191
	192
	194
	190
	205
	119
	178
	205
	162
	189
	197
	151
	188
	193
	200
	205
	991
	-42.6
	195
	-32.1
	222
	211
	193
	208
	206
	196
	32.2
	207
	38.8
	74.6
	196
	181
	200
	214
	203
	43.7
	186
	191
	178
	197
	201
	185
	-37.5
	159
	189
	184
	192
	203
	203
	46.4
	186
	177
	198
	177
	225
	198
	41.8
	202
	212
	207
	-35.8
	206
	198
	161
	66.4
	196
	186
	193
	184
	196
	188
	195
	180
	228
	209
	199
	-42
	212
	209
	40.9
	181
	-31
	180
	195
	174
	195
	188
	187
	188
	199
	190
	182
	220
	193
	184
	181
	186
	186
	195
	203
	200
	181
	175
	150
	196
	163
	191
	209
	151
	147
	190
	36.8
	71.3
	38.9
	-60.6
	188
	-38
	178
	180
	192
	187
	192
	195
	198
	210
	199
	212
	195
	211
	190
	212
	194
	157
	196
	140
	194
	160
	188
	63.5
	73.5
	190
	193
	199
	194
	192
	195
	199
	211
	139
	145
	187
	205
	211
	178
	210
	67.6
	190
	198
	171
	39.5
	191
	172
	208
	204
	184
	42.4
	190
	186
	193
	202
	142
	197
	179
	198
	182
	198
	172
	200
	204
	183
	192
	199
	203
	169
	43.2
	191
	190
	224
	208
	188
	197
	199
	196
	189
	192
	224
	196
	187
	199
	194
	179
	182
	198
	60.5
	-40.9
	177
	203
	194
	197
	346
	197
	201
	199
	192
	186
	199
	189
	185
	194
	238
	199
	194
	176
	-35.4
	35.6
	202
	196
	160
	-44.4
	200
	212
	192
	169
	37.9
	196
	185
	188
	194
	199
	250
	197
	192
	44
	194
	-239
	194
	200
	159
	195
	75
	195
	193
	202
	171
	188
	194
	266
	200
	64.7
	183
	49.8
	210
	198
	190
	-56.4
	189
	193
	183
	201
	214
	199
	297
	49.4
	201
	197
	214
	186
	193
	209
	364
	190
	207
	187
	182
	184
	190
	185
	188
	197
	63.9
	62
	194
	160
	157
	192
	205
	196
	208
	163
	211
	198
	207
	182
	196
	192
	203
	190
	196
	203
	220
	-44.3
	49.3
	185
	193
	198
	188
	-29.8
	181
	173
	180
	174
	273
	198
	192
	180
	186
	197
	196
	194
	200
	193
	204
	213
	191
	195
	-129
	-33.8
	201
	171
	202
	196
	183
	185
	-65.3
	327
	195
	197
	40.5
	193
	204
	197
	143
	188
	198
	214
	203
	35.8
	-32.2
	201
	146
	187
	203
	212
	183
	-37.6
	223
	179
	199
	209
	190
	179
	200
	181
	175
	190
	186
	433
	226
	189
	167
	190
	185
	185
	184
	45.8
	212
	199
	191
	190
	182
	201
	34.1
	152
	181
	190
	198
	-37.2
	179
	190
	197
	198
	195
	186
	-49.1
	193
	154
	39.4
	197
	165
	194
	181
	182
	199
	177
	-34.9
	183
	188
	198
	187
	177
	155
	188
	188
	197
	209
	198
	193
	192
	194
	196
	184
	170
	226
	53.6
	175
	197
	509
	168
	198
	186
	224
	188
	63
	198
	-39.6
	186
	65.2
	200
	172
	191
	63.8
	182
	181
	176
	192
	59.8
	65.6
	185
	189
	199
	193
	188
	182
	186
	193
	187
	221
	202
	185
	193
	203
	198
	175
	187
	194
	206
	179
	31.8
	183
	195
	228
	196
	186
	186
	227
	150
	202
	207
	190
	171
	194
	204
	204
	183
	197
	189
	304
	180
	205
	197
	184
	190
	200
	57.2
	-50.9
	218
	61.6
	48.1
	191
	184
	191
	197
	194
	200
	-29.2
	193
	-65.7
	186
	201
	53.2
	209
	-36
	188
	185
	218
	35.5
	50.9
	183
	207
	179
	196
	191
	187
	180
	38.2
	178
	197
	202
	204
	43.8
	46.2
	168
	189
	-41
	197
	179
	220
	197
	197
	208
	182
	222
	191
	204
	40.6
	181
	110
	186
	228
	177
	194
	201
	179
	191
	189
	198
	198
	280
	174
	53.1
	158
	153
	195
	179
	141
	-29.7
	-46.6
	206
	229
	154
	63.9
	-53.5
	38.6
	196
	224
	-31.3
	72.5
	192
	198
	166
	192
	212
	185
	151
	179
	189
	188
	204
	197
	178
	172
	204
	204
	176
	195
	179
	196
	202
	147
	181
	175
	199
	201
	190
	201
	202
	198
	197
	201
	206
	197
	167
	145
	201
	184
	132
	189
	192
	188
	211
	-37.1
	192
	204
	201
	195
	201
	167
	220
	201
	191
	202
	188
	184
	193
	223
	192
	182
	152
	198
	198
	190
	601
	196
	206
	161
	188
	202
	51.3
	156
	197
	190
	176
	180
	177
	197
	194
	65.5
	-87.7
	80.2
	162
	183
	179
	187
	191
	182
	178
	195
	-156
	186
	188
	196
	191
	381
	-50.1
	216
	144
	186
	206
	194
	191
	185
	193
	195
	199
	191
	215
	195
	188
	-38.1
	160
	62.4
	173
	204
	183
	199
	191
	195
	187
	177
	-36.4
	158
	223
	177
	179
	48.2
	194
	184
	196
	37.6
	214
	205
	210
	197
	196
	197
	206
	205
	188
	191
	182
	186
	191
	43
	201
	185
	193
	167
	177
	193
	197
	179
	222
	161
	161
	178
	147
	322
	138
	39.5
	189
	-34.9
	198
	198
	185
	205
	205
	-37.3
	198
	193
	176
	188
	73.8
	188
	193
	196
	181
	47.2
	178
	184
	263
	186
	203
	-39.4
	188
	186
	181
	191
	54.3
	162
	196
	200
	195
	198
	195
	187
	204
	184
	205
	181
	47.7
	67.2
	196
	162
	188
	201
	185
	202
	180
	205
	200
	213
	360
	-42.2
	-39.7
	182
	180
	187
	179
	180
	214
	171
	194
	-65.1
	144
	188
	140
	93.3
	203
	197
	180
	189
	-37.3
	200
	195
	208
	179
	197
	178
	197
	68
	209
	188
	41.6
	174
	205
	145
	-33.9
	218
	-79.5
	187
	83
	185
	189
	209
	196
	-31
	188
	185
	188
	182
	197
	210
	184
	204
	57.3
	195
	188
	175
	198
	-29.8
	201
	194
	61.5
	191
	337
	-46.1
	181
	199
	139
	197
	207
	214
	193
	183
	164
	392
	199
	195
	160
	193
	188
	181
	50.7
	43.8
	177
	202
	219
	176
	193
	205
	182
	187
	183
	181
	189
	192
	198
	188
	225
	207
	176
	-34
	199
	195
	206
	183
	195
	189
	193
	183
	-48
	188
	186
	33.1
	149
	56
	261
	205
	203
	182
	199
	-57.6
	182
	187
	200
	194
	77.1
	198
	-35.2
	189
	197
	-45.1
	183
	194
	158
	193
	198
	189
	187
	155
	194
	195
	206
	-40.4
	198
	-40.3
	211
	-58
	180
	180
	181
	-34.2
	181
	209
	193
	194
	200
	193
	205
	186
	173
	194
	200
	197
	191
	198
	185
	192
	190
	-29.7
	193
	209
	193
	189
	-42.8
	206
	207
	191
	197
	35.7
	211
	197
	171
	381
	196
	206
	192
	201
	187
	190
	206
	199
	192
	190
	183
	209
	216
	194
	196
	168
	198
	192
	187
	189
	192
	181
	33.7
	160
	181
	195
	188
	180
	174
	176
	199
	191
	194
	194
	188
	210
	-40.9
	205
	212
	194
	178
	194
	-38.9
	48.4
	188
	66.3
	194
	192
	196
	187
	218
	193
	204
	203
	176
[truncated: 98 more rows]

[truncated: 17 more sheets: Fig 5C, Fig 6A, Fig 7A, Fig 7B, Fig 8B, Fig 8C, Fig 8D, Fig 8E, Fig 9A, Fig 9B, Fig 9C, Fig S2A, Fig S2B, Fig S3, Fig S4, Fig S6A, Fig S6B]
